# Supplementary material for: Machine learning-based identification of glycosyltransferase-related mRNAs for improving outcomes and the anti-tumor therapeutic response of gliomas
Source: Front Pharmacol. 2023 Aug 16;14:1200795. doi: 10.3389/fphar.2023.1200795 (PMC10468601; doi:10.3389/fphar.2023.1200795)
Supplement: Supplementary file 1 [file DataSheet3.zip]

Archive with 78 entries (69 files):
- cnv/
- cnv/490127/
- cnv/490127/all_data_by_genes.txt
- cnv/490127/all_lesions.conf_90.txt
- cnv/490127/all_thresholded.by_genes.txt
- cnv/490127/amp_genes.conf_90.txt
- cnv/490127/amp_qplot.pdf
- cnv/490127/amp_qplot.png
- cnv/490127/broad_data_by_genes.txt
- cnv/490127/del_genes.conf_90.txt
- cnv/490127/del_qplot.pdf
- cnv/490127/del_qplot.png
- cnv/490127/focal_data_by_genes.txt
- cnv/490127/gistic_inputs.mat
- cnv/490127/gp_execution_log.txt
- cnv/490127/raw_copy_number.pdf
- cnv/490127/raw_copy_number.png
- cnv/490127/regions_track.conf_90.bed
- cnv/490127/sample_cutoffs.txt
- cnv/490127/sample_seg_counts.txt
- cnv/490127/scores.gistic
- cnv/490127/stdout.txt
- cnv/490406/
- cnv/490406/all_data_by_genes.txt
- cnv/490406/all_lesions.conf_90.txt
- cnv/490406/all_thresholded.by_genes.txt
- cnv/490406/amp_genes.conf_90.txt
- cnv/490406/amp_qplot.pdf
- cnv/490406/amp_qplot.png
- cnv/490406/broad_data_by_genes.txt
- cnv/490406/del_genes.conf_90.txt
- cnv/490406/del_qplot.pdf
- cnv/490406/del_qplot.png
- cnv/490406/focal_data_by_genes.txt
- cnv/490406/gistic_inputs.mat
- cnv/490406/gp_execution_log.txt
- cnv/490406/raw_copy_number.pdf
- cnv/490406/raw_copy_number.png
- cnv/490406/regions_track.conf_90.bed
- cnv/490406/sample_cutoffs.txt
- cnv/490406/sample_seg_counts.txt
- cnv/490406/scores.gistic
- cnv/490406/stdout.txt
- code/
- code/boxplots.R
- code/complexHeatmap_FC.R
- code/corplot.r
- code/correlation_hallmark.R
- code/GDSC_heatmap.r
- code/maftools.r
- code/model2.r
- code/ROC_Time_dependent.R
- code/ssGSEA_hallmark.R
- code/Survminer.R
- code/unicox..forest.r
- gsea/
- gsea/GSEGSEA-log10p.txt
- hallmark.immune/
- hallmark.immune/correlation_tcga_hallmark.csv
- hallmark.immune/ssGSEA_output.tcga_hallmark.csv
- hallmark.immune/TCGA_immune_infiltration_Danaher.csv
- maf/
- maf/H_SCORE_maftools.maf
- maf/L_SCORE_maftools.maf
- modelgroup/
- modelgroup/RSFscoreccga_cli_C.txt
- modelgroup/RSFscorecombat_CLI_C.txt
- modelgroup/RSFscoregra_cli_C2.txt
- modelgroup/RSFscorekam_cli_C.txt
- modelgroup/RSFscorerem_cli_C.txt
- modelgroup/RSFscoretcga_cli_C.txt
- modelprepare/
- modelprepare/uni_cgga831_cli_YEAR_input.txt
- modelprepare/uni_COMBAT2030_cli_Input.txt
- modelprepare/uni_gra261cliInput.txt
- modelprepare/uni_kam_expcli_YEAR_Input.txt
- modelprepare/uni_rem209expcli_YEAR_Input.txt
- modelprepare/uni_tcga_expcli_input_year.txt
