# Supplementary material for: Machine learning-based identification of glycosyltransferase-related mRNAs for improving outcomes and the anti-tumor therapeutic response of gliomas
Source: Front Pharmacol. 2023 Aug 16;14:1200795. doi: 10.3389/fphar.2023.1200795 (PMC10468601; doi:10.3389/fphar.2023.1200795)
Supplement: Supplementary file 1 [file DataSheet3.zip › cnv/490127/amp_genes.conf_90.txt]

cytoband	7p11.2	7p11.2	12q14.1	4q12	1q32.1	12q15	12p13.32	3q26.33	12q14.1	12q14.2	1q44	12q21.1	1q22	17q25.1	7p12.1	12q14.3	7p11.2	12q14.3	12q14.1	12q14.1	7q21.2	4p16.3	1p36.12	7q31.2	2p24.3	12q12
q value	1.3836e-182	1.5871e-181	6.302e-68	3.5666e-34	2.3277e-24	1.7831e-20	8.6142e-09	1.7451e-05	8.4278e-20	0.017471	0.057819	0.040844	0.062447	0.067234	1.5648e-05	0.030218	3.932e-22	0.05268	0.028097	0.034137	0.10367	0.11709	0.15291	0.22347	0.24447	0.24447
residual q value	8.255e-86	8.5818e-75	1.632e-64	3.5666e-34	2.3277e-24	2.8782e-20	8.6142e-09	1.7451e-05	0.0019533	0.04136	0.057819	0.061278	0.062447	0.067234	0.069345	0.079306	0.086241	0.087434	0.091699	0.10367	0.11288	0.11709	0.15291	0.22347	0.24447	0.24447
wide peak boundaries	chr7:54977834-55020916	chr7:55221656-55269963	chr12:58124804-58152580	chr4:54999999-55115704	chr1:204361119-204537088	chr12:69172052-69265277	chr12:4364896-4437695	chr3:181076715-181301023	chr12:58561045-58593435	chr12:63285531-63553955	chr1:242056994-245814166	chr12:72018869-72257164	chr1:156311361-156394454	chr17:73730822-73820239	chr7:52766422-52781472	chr12:65196833-65274921	chr7:56030518-56190083	chr12:67333447-67386422	chr12:61968977-62153762	chr12:61352971-61413827	chr7:91756380-92650899	chr4:1729329-1820506	chr1:22674309-23658603	chr7:116296449-116491454	chr2:15756308-16895048	chr12:44873336-45082656
genes in wide peak	[EGFR]	EGFR	CDK4	PDGFRA	MDM4	CPM	CCND2	[SOX2-OT]	[XRCC6BP1]	AVPR1A	ADSS	RAB21	hsa-mir-9-1	GALK1	[POM121L12]	TBC1D30	CCT6A	[GRIP1]	FAM19A2	[FAM19A2]	hsa-mir-1285-1	FGFR3	hsa-mir-3115	MET	DDX1	NELL2
			TSPAN31		PIK3C2B	MDM2	C12orf5			PPM1H	HNRNPU	TMEM19	C1orf61	H3F3B			GBAS				KRIT1	LETM1	hsa-mir-4253		MYCN
			MARCH9		PPP1R15B						CEP170	TBC1D15	RHBG	ITGB4			PHKG1				CDK6	TACC3	C1QA		MYCNOS
			AGAP2								AKT3	THAP2	C1orf182	UNK			PSPH				CYP51A1		C1QB		FAM49A
											ZNF238	ZFC3H1	MIR9-1	MIR4738			SUMF2				PEX1		C1QC
											SDCCAG8	MRS2P2					CHCHD2				ANKIB1		EPHA8
											PPPDE1						LOC389493				GATAD1		EPHB2
											KIF26B						SNORA15				RBM48		HTR1D
											EFCAB2										MGC16142		LUZP1
											FAM36A										FAM133B		ZBTB40
											PLD5										LRRD1		HNRNPR
											C1orf100										LOC728066		KDM1A
											C1orf101												LOC729059
											HNRNPU-AS1												MIR3115
											LOC339529												MIR4253
											MAP1LC3C												MIR4684
											LOC731275
											MIR4677
