# Supplementary material for: Machine learning-based identification of glycosyltransferase-related mRNAs for improving outcomes and the anti-tumor therapeutic response of gliomas
Source: Front Pharmacol. 2023 Aug 16;14:1200795. doi: 10.3389/fphar.2023.1200795 (PMC10468601; doi:10.3389/fphar.2023.1200795)
Supplement: Supplementary file 1 [file DataSheet3.zip › cnv/490127/broad_data_by_genes.txt]

Gene Symbol	Gene ID	Cytoband	TCGA.02.0047.01	TCGA.02.0055.01	TCGA.02.2483.01	TCGA.02.2485.01	TCGA.02.2486.01	TCGA.06.0125.01	TCGA.06.0130.01	TCGA.06.0132.01	TCGA.06.0138.01	TCGA.06.0141.01	TCGA.06.0157.01	TCGA.06.0158.01	TCGA.06.0168.01	TCGA.06.0174.01	TCGA.06.0184.01	TCGA.06.0187.01	TCGA.06.0190.01	TCGA.06.0210.01	TCGA.06.0211.01	TCGA.06.0219.01	TCGA.06.0644.01	TCGA.06.0645.01	TCGA.06.0646.01	TCGA.06.0649.01	TCGA.06.0686.01	TCGA.06.0743.01	TCGA.06.0744.01	TCGA.06.0745.01	TCGA.06.0747.01	TCGA.06.0750.01	TCGA.06.0878.01	TCGA.06.0882.01	TCGA.06.1804.01	TCGA.06.2557.01	TCGA.06.2558.01	TCGA.06.2559.01	TCGA.06.2561.01	TCGA.06.2562.01	TCGA.06.2563.01	TCGA.06.2564.01	TCGA.06.2565.01	TCGA.06.2569.01	TCGA.06.2570.01	TCGA.06.5408.01	TCGA.06.5410.01	TCGA.06.5412.01	TCGA.06.5413.01
ACAP3	116983	1p36.33	0.000	0.157	0.000	0.000	0.000	0.000	0.000	0.000	0.000	0.000	0.000	0.000	0.716	0.000	0.000	0.000	0.000	0.000	0.000	0.000	0.000	0.134	0.000	0.202	0.000	0.000	0.000	0.000	0.000	0.000	0.000	0.000	0.000	0.385	0.000	0.000	0.000	0.000	0.000	0.000	0.000	0.032	0.000	0.000	0.000	0.000	0.000
ACTRT2	140625	1p36.32	0.000	0.157	0.000	0.000	0.000	0.000	0.000	0.000	0.000	0.000	0.000	0.000	0.716	0.000	0.000	0.000	0.000	0.000	0.000	0.000	0.000	0.134	0.000	0.202	0.000	0.000	0.000	0.000	0.000	0.000	0.000	0.000	0.000	0.385	0.000	0.000	0.000	0.000	0.000	0.000	0.000	0.032	0.000	0.000	0.000	0.000	0.000
AGRN	375790	1p36.33	0.000	0.157	0.000	0.000	0.000	0.000	0.000	0.000	0.000	0.000	0.000	0.000	0.716	0.000	0.000	0.000	0.000	0.000	0.000	0.000	0.000	0.134	0.000	0.202	0.000	0.000	0.000	0.000	0.000	0.000	0.000	0.000	0.000	0.385	0.000	0.000	0.000	0.000	0.000	0.000	0.000	0.032	0.000	0.000	0.000	0.000	0.000
ANKRD65	441869	1p36.33	0.000	0.157	0.000	0.000	0.000	0.000	0.000	0.000	0.000	0.000	0.000	0.000	0.716	0.000	0.000	0.000	0.000	0.000	0.000	0.000	0.000	0.134	0.000	0.202	0.000	0.000	0.000	0.000	0.000	0.000	0.000	0.000	0.000	0.385	0.000	0.000	0.000	0.000	0.000	0.000	0.000	0.032	0.000	0.000	0.000	0.000	0.000
ATAD3A	55210	1p36.33	0.000	0.157	0.000	0.000	0.000	0.000	0.000	0.000	0.000	0.000	0.000	0.000	0.716	0.000	0.000	0.000	0.000	0.000	0.000	0.000	0.000	0.134	0.000	0.202	0.000	0.000	0.000	0.000	0.000	0.000	0.000	0.000	0.000	0.385	0.000	0.000	0.000	0.000	0.000	0.000	0.000	0.032	0.000	0.000	0.000	0.000	0.000
ATAD3B	83858	1p36.33	0.000	0.157	0.000	0.000	0.000	0.000	0.000	0.000	0.000	0.000	0.000	0.000	0.716	0.000	0.000	0.000	0.000	0.000	0.000	0.000	0.000	0.134	0.000	0.202	0.000	0.000	0.000	0.000	0.000	0.000	0.000	0.000	0.000	0.385	0.000	0.000	0.000	0.000	0.000	0.000	0.000	0.032	0.000	0.000	0.000	0.000	0.000
ATAD3C	219293	1p36.33	0.000	0.157	0.000	0.000	0.000	0.000	0.000	0.000	0.000	0.000	0.000	0.000	0.716	0.000	0.000	0.000	0.000	0.000	0.000	0.000	0.000	0.134	0.000	0.202	0.000	0.000	0.000	0.000	0.000	0.000	0.000	0.000	0.000	0.385	0.000	0.000	0.000	0.000	0.000	0.000	0.000	0.032	0.000	0.000	0.000	0.000	0.000
AURKAIP1	54998	1p36.33	0.000	0.157	0.000	0.000	0.000	0.000	0.000	0.000	0.000	0.000	0.000	0.000	0.716	0.000	0.000	0.000	0.000	0.000	0.000	0.000	0.000	0.134	0.000	0.202	0.000	0.000	0.000	0.000	0.000	0.000	0.000	0.000	0.000	0.385	0.000	0.000	0.000	0.000	0.000	0.000	0.000	0.032	0.000	0.000	0.000	0.000	0.000
B3GALT6	126792	1p36.33	0.000	0.157	0.000	0.000	0.000	0.000	0.000	0.000	0.000	0.000	0.000	0.000	0.716	0.000	0.000	0.000	0.000	0.000	0.000	0.000	0.000	0.134	0.000	0.202	0.000	0.000	0.000	0.000	0.000	0.000	0.000	0.000	0.000	0.385	0.000	0.000	0.000	0.000	0.000	0.000	0.000	0.032	0.000	0.000	0.000	0.000	0.000
C1orf159	54991	1p36.33	0.000	0.157	0.000	0.000	0.000	0.000	0.000	0.000	0.000	0.000	0.000	0.000	0.716	0.000	0.000	0.000	0.000	0.000	0.000	0.000	0.000	0.134	0.000	0.202	0.000	0.000	0.000	0.000	0.000	0.000	0.000	0.000	0.000	0.385	0.000	0.000	0.000	0.000	0.000	0.000	0.000	0.032	0.000	0.000	0.000	0.000	0.000
C1orf170	84808	1p36.33	0.000	0.157	0.000	0.000	0.000	0.000	0.000	0.000	0.000	0.000	0.000	0.000	0.716	0.000	0.000	0.000	0.000	0.000	0.000	0.000	0.000	0.134	0.000	0.202	0.000	0.000	0.000	0.000	0.000	0.000	0.000	0.000	0.000	0.385	0.000	0.000	0.000	0.000	0.000	0.000	0.000	0.032	0.000	0.000	0.000	0.000	0.000
C1orf233	643988	1p36.33	0.000	0.157	0.000	0.000	0.000	0.000	0.000	0.000	0.000	0.000	0.000	0.000	0.716	0.000	0.000	0.000	0.000	0.000	0.000	0.000	0.000	0.134	0.000	0.202	0.000	0.000	0.000	0.000	0.000	0.000	0.000	0.000	0.000	0.385	0.000	0.000	0.000	0.000	0.000	0.000	0.000	0.032	0.000	0.000	0.000	0.000	0.000
C1orf86	199990	1p36.33	0.000	0.157	0.000	0.000	0.000	0.000	0.000	0.000	0.000	0.000	0.000	0.000	0.716	0.000	0.000	0.000	0.000	0.000	0.000	0.000	0.000	0.134	0.000	0.202	0.000	0.000	0.000	0.000	0.000	0.000	0.000	0.000	0.000	0.385	0.000	0.000	0.000	0.000	0.000	0.000	0.000	0.032	0.000	0.000	0.000	0.000	0.000
CALML6	163688	1p36.33	0.000	0.157	0.000	0.000	0.000	0.000	0.000	0.000	0.000	0.000	0.000	0.000	0.716	0.000	0.000	0.000	0.000	0.000	0.000	0.000	0.000	0.134	0.000	0.202	0.000	0.000	0.000	0.000	0.000	0.000	0.000	0.000	0.000	0.385	0.000	0.000	0.000	0.000	0.000	0.000	0.000	0.032	0.000	0.000	0.000	0.000	0.000
CCNL2	81669	1p36.33	0.000	0.157	0.000	0.000	0.000	0.000	0.000	0.000	0.000	0.000	0.000	0.000	0.716	0.000	0.000	0.000	0.000	0.000	0.000	0.000	0.000	0.134	0.000	0.202	0.000	0.000	0.000	0.000	0.000	0.000	0.000	0.000	0.000	0.385	0.000	0.000	0.000	0.000	0.000	0.000	0.000	0.032	0.000	0.000	0.000	0.000	0.000
CDK11A	728642	1p36.33	0.000	0.157	0.000	0.000	0.000	0.000	0.000	0.000	0.000	0.000	0.000	0.000	0.716	0.000	0.000	0.000	0.000	0.000	0.000	0.000	0.000	0.134	0.000	0.202	0.000	0.000	0.000	0.000	0.000	0.000	0.000	0.000	0.000	0.385	0.000	0.000	0.000	0.000	0.000	0.000	0.000	0.032	0.000	0.000	0.000	0.000	0.000
CDK11B	984	1p36.33	0.000	0.157	0.000	0.000	0.000	0.000	0.000	0.000	0.000	0.000	0.000	0.000	0.716	0.000	0.000	0.000	0.000	0.000	0.000	0.000	0.000	0.134	0.000	0.202	0.000	0.000	0.000	0.000	0.000	0.000	0.000	0.000	0.000	0.385	0.000	0.000	0.000	0.000	0.000	0.000	0.000	0.032	0.000	0.000	0.000	0.000	0.000
CPSF3L	54973	1p36.33	0.000	0.157	0.000	0.000	0.000	0.000	0.000	0.000	0.000	0.000	0.000	0.000	0.716	0.000	0.000	0.000	0.000	0.000	0.000	0.000	0.000	0.134	0.000	0.202	0.000	0.000	0.000	0.000	0.000	0.000	0.000	0.000	0.000	0.385	0.000	0.000	0.000	0.000	0.000	0.000	0.000	0.032	0.000	0.000	0.000	0.000	0.000
DDX11L1|chr1	100287102	1p36.33	0.000	0.157	0.000	0.000	0.000	0.000	0.000	0.000	0.000	0.000	0.000	0.000	0.716	0.000	0.000	0.000	0.000	0.000	0.000	0.000	0.000	0.134	0.000	0.202	0.000	0.000	0.000	0.000	0.000	0.000	0.000	0.000	0.000	0.385	0.000	0.000	0.000	0.000	0.000	0.000	0.000	0.032	0.000	0.000	0.000	0.000	0.000
DVL1	1855	1p36.33	0.000	0.157	0.000	0.000	0.000	0.000	0.000	0.000	0.000	0.000	0.000	0.000	0.716	0.000	0.000	0.000	0.000	0.000	0.000	0.000	0.000	0.134	0.000	0.202	0.000	0.000	0.000	0.000	0.000	0.000	0.000	0.000	0.000	0.385	0.000	0.000	0.000	0.000	0.000	0.000	0.000	0.032	0.000	0.000	0.000	0.000	0.000
FAM132A	388581	1p36.33	0.000	0.157	0.000	0.000	0.000	0.000	0.000	0.000	0.000	0.000	0.000	0.000	0.716	0.000	0.000	0.000	0.000	0.000	0.000	0.000	0.000	0.134	0.000	0.202	0.000	0.000	0.000	0.000	0.000	0.000	0.000	0.000	0.000	0.385	0.000	0.000	0.000	0.000	0.000	0.000	0.000	0.032	0.000	0.000	0.000	0.000	0.000
FAM138A|chr1	645520	1p36.33	0.000	0.157	0.000	0.000	0.000	0.000	0.000	0.000	0.000	0.000	0.000	0.000	0.716	0.000	0.000	0.000	0.000	0.000	0.000	0.000	0.000	0.134	0.000	0.202	0.000	0.000	0.000	0.000	0.000	0.000	0.000	0.000	0.000	0.385	0.000	0.000	0.000	0.000	0.000	0.000	0.000	0.032	0.000	0.000	0.000	0.000	0.000
FAM138F|chr1	641702	1p36.33	0.000	0.157	0.000	0.000	0.000	0.000	0.000	0.000	0.000	0.000	0.000	0.000	0.716	0.000	0.000	0.000	0.000	0.000	0.000	0.000	0.000	0.134	0.000	0.202	0.000	0.000	0.000	0.000	0.000	0.000	0.000	0.000	0.000	0.385	0.000	0.000	0.000	0.000	0.000	0.000	0.000	0.032	0.000	0.000	0.000	0.000	0.000
FAM213B	127281	1p36.32	0.000	0.157	0.000	0.000	0.000	0.000	0.000	0.000	0.000	0.000	0.000	0.000	0.716	0.000	0.000	0.000	0.000	0.000	0.000	0.000	0.000	0.134	0.000	0.202	0.000	0.000	0.000	0.000	0.000	0.000	0.000	0.000	0.000	0.385	0.000	0.000	0.000	0.000	0.000	0.000	0.000	0.032	0.000	0.000	0.000	0.000	0.000
FAM41C	284593	1p36.33	0.000	0.157	0.000	0.000	0.000	0.000	0.000	0.000	0.000	0.000	0.000	0.000	0.716	0.000	0.000	0.000	0.000	0.000	0.000	0.000	0.000	0.134	0.000	0.202	0.000	0.000	0.000	0.000	0.000	0.000	0.000	0.000	0.000	0.385	0.000	0.000	0.000	0.000	0.000	0.000	0.000	0.032	0.000	0.000	0.000	0.000	0.000
FLJ42875	440556	1p36.32	0.000	0.157	0.000	0.000	0.000	0.000	0.000	0.000	0.000	0.000	0.000	0.000	0.716	0.000	0.000	0.000	0.000	0.000	0.000	0.000	0.000	0.134	0.000	0.202	0.000	0.000	0.000	0.000	0.000	0.000	0.000	0.000	0.000	0.385	0.000	0.000	0.000	0.000	0.000	0.000	0.000	0.032	0.000	0.000	0.000	0.000	0.000
GABRD	2563	1p36.33	0.000	0.157	0.000	0.000	0.000	0.000	0.000	0.000	0.000	0.000	0.000	0.000	0.716	0.000	0.000	0.000	0.000	0.000	0.000	0.000	0.000	0.134	0.000	0.202	0.000	0.000	0.000	0.000	0.000	0.000	0.000	0.000	0.000	0.385	0.000	0.000	0.000	0.000	0.000	0.000	0.000	0.032	0.000	0.000	0.000	0.000	0.000
GLTPD1	80772	1p36.33	0.000	0.157	0.000	0.000	0.000	0.000	0.000	0.000	0.000	0.000	0.000	0.000	0.716	0.000	0.000	0.000	0.000	0.000	0.000	0.000	0.000	0.134	0.000	0.202	0.000	0.000	0.000	0.000	0.000	0.000	0.000	0.000	0.000	0.385	0.000	0.000	0.000	0.000	0.000	0.000	0.000	0.032	0.000	0.000	0.000	0.000	0.000
GNB1	2782	1p36.33	0.000	0.157	0.000	0.000	0.000	0.000	0.000	0.000	0.000	0.000	0.000	0.000	0.716	0.000	0.000	0.000	0.000	0.000	0.000	0.000	0.000	0.134	0.000	0.202	0.000	0.000	0.000	0.000	0.000	0.000	0.000	0.000	0.000	0.385	0.000	0.000	0.000	0.000	0.000	0.000	0.000	0.032	0.000	0.000	0.000	0.000	0.000
HES4	57801	1p36.33	0.000	0.157	0.000	0.000	0.000	0.000	0.000	0.000	0.000	0.000	0.000	0.000	0.716	0.000	0.000	0.000	0.000	0.000	0.000	0.000	0.000	0.134	0.000	0.202	0.000	0.000	0.000	0.000	0.000	0.000	0.000	0.000	0.000	0.385	0.000	0.000	0.000	0.000	0.000	0.000	0.000	0.032	0.000	0.000	0.000	0.000	0.000
HES5	388585	1p36.32	0.000	0.157	0.000	0.000	0.000	0.000	0.000	0.000	0.000	0.000	0.000	0.000	0.716	0.000	0.000	0.000	0.000	0.000	0.000	0.000	0.000	0.134	0.000	0.202	0.000	0.000	0.000	0.000	0.000	0.000	0.000	0.000	0.000	0.385	0.000	0.000	0.000	0.000	0.000	0.000	0.000	0.032	0.000	0.000	0.000	0.000	0.000
ISG15	9636	1p36.33	0.000	0.157	0.000	0.000	0.000	0.000	0.000	0.000	0.000	0.000	0.000	0.000	0.716	0.000	0.000	0.000	0.000	0.000	0.000	0.000	0.000	0.134	0.000	0.202	0.000	0.000	0.000	0.000	0.000	0.000	0.000	0.000	0.000	0.385	0.000	0.000	0.000	0.000	0.000	0.000	0.000	0.032	0.000	0.000	0.000	0.000	0.000
KIAA1751	85452	1p36.33	0.000	0.157	0.000	0.000	0.000	0.000	0.000	0.000	0.000	0.000	0.000	0.000	0.716	0.000	0.000	0.000	0.000	0.000	0.000	0.000	0.000	0.134	0.000	0.202	0.000	0.000	0.000	0.000	0.000	0.000	0.000	0.000	0.000	0.385	0.000	0.000	0.000	0.000	0.000	0.000	0.000	0.032	0.000	0.000	0.000	0.000	0.000
KLHL17	339451	1p36.33	0.000	0.157	0.000	0.000	0.000	0.000	0.000	0.000	0.000	0.000	0.000	0.000	0.716	0.000	0.000	0.000	0.000	0.000	0.000	0.000	0.000	0.134	0.000	0.202	0.000	0.000	0.000	0.000	0.000	0.000	0.000	0.000	0.000	0.385	0.000	0.000	0.000	0.000	0.000	0.000	0.000	0.032	0.000	0.000	0.000	0.000	0.000
LINC00115	79854	1p36.33	0.000	0.157	0.000	0.000	0.000	0.000	0.000	0.000	0.000	0.000	0.000	0.000	0.716	0.000	0.000	0.000	0.000	0.000	0.000	0.000	0.000	0.134	0.000	0.202	0.000	0.000	0.000	0.000	0.000	0.000	0.000	0.000	0.000	0.385	0.000	0.000	0.000	0.000	0.000	0.000	0.000	0.032	0.000	0.000	0.000	0.000	0.000
LOC100129534	100129534	1p36.33	0.000	0.157	0.000	0.000	0.000	0.000	0.000	0.000	0.000	0.000	0.000	0.000	0.716	0.000	0.000	0.000	0.000	0.000	0.000	0.000	0.000	0.134	0.000	0.202	0.000	0.000	0.000	0.000	0.000	0.000	0.000	0.000	0.000	0.385	0.000	0.000	0.000	0.000	0.000	0.000	0.000	0.032	0.000	0.000	0.000	0.000	0.000
LOC100130417	100130417	1p36.33	0.000	0.157	0.000	0.000	0.000	0.000	0.000	0.000	0.000	0.000	0.000	0.000	0.716	0.000	0.000	0.000	0.000	0.000	0.000	0.000	0.000	0.134	0.000	0.202	0.000	0.000	0.000	0.000	0.000	0.000	0.000	0.000	0.000	0.385	0.000	0.000	0.000	0.000	0.000	0.000	0.000	0.032	0.000	0.000	0.000	0.000	0.000
LOC100132062|chr1	100132062	1p36.33	0.000	0.157	0.000	0.000	0.000	0.000	0.000	0.000	0.000	0.000	0.000	0.000	0.716	0.000	0.000	0.000	0.000	0.000	0.000	0.000	0.000	0.134	0.000	0.202	0.000	0.000	0.000	0.000	0.000	0.000	0.000	0.000	0.000	0.385	0.000	0.000	0.000	0.000	0.000	0.000	0.000	0.032	0.000	0.000	0.000	0.000	0.000
LOC100132287|chr1	100132287	1p36.33	0.000	0.157	0.000	0.000	0.000	0.000	0.000	0.000	0.000	0.000	0.000	0.000	0.716	0.000	0.000	0.000	0.000	0.000	0.000	0.000	0.000	0.134	0.000	0.202	0.000	0.000	0.000	0.000	0.000	0.000	0.000	0.000	0.000	0.385	0.000	0.000	0.000	0.000	0.000	0.000	0.000	0.032	0.000	0.000	0.000	0.000	0.000
LOC100133331|chr1	100133331	1p36.33	0.000	0.157	0.000	0.000	0.000	0.000	0.000	0.000	0.000	0.000	0.000	0.000	0.716	0.000	0.000	0.000	0.000	0.000	0.000	0.000	0.000	0.134	0.000	0.202	0.000	0.000	0.000	0.000	0.000	0.000	0.000	0.000	0.000	0.385	0.000	0.000	0.000	0.000	0.000	0.000	0.000	0.032	0.000	0.000	0.000	0.000	0.000
LOC100133445	100133445	1p36.32	0.000	0.157	0.000	0.000	0.000	0.000	0.000	0.000	0.000	0.000	0.000	0.000	0.716	0.000	0.000	0.000	0.000	0.000	0.000	0.000	0.000	0.134	0.000	0.202	0.000	0.000	0.000	0.000	0.000	0.000	0.000	0.000	0.000	0.385	0.000	0.000	0.000	0.000	0.000	0.000	0.000	0.032	0.000	0.000	0.000	0.000	0.000
LOC100288069	100288069	1p36.33	0.000	0.157	0.000	0.000	0.000	0.000	0.000	0.000	0.000	0.000	0.000	0.000	0.716	0.000	0.000	0.000	0.000	0.000	0.000	0.000	0.000	0.134	0.000	0.202	0.000	0.000	0.000	0.000	0.000	0.000	0.000	0.000	0.000	0.385	0.000	0.000	0.000	0.000	0.000	0.000	0.000	0.032	0.000	0.000	0.000	0.000	0.000
LOC115110	115110	1p36.32	0.000	0.157	0.000	0.000	0.000	0.000	0.000	0.000	0.000	0.000	0.000	0.000	0.716	0.000	0.000	0.000	0.000	0.000	0.000	0.000	0.000	0.134	0.000	0.202	0.000	0.000	0.000	0.000	0.000	0.000	0.000	0.000	0.000	0.385	0.000	0.000	0.000	0.000	0.000	0.000	0.000	0.032	0.000	0.000	0.000	0.000	0.000
LOC148413	148413	1p36.33	0.000	0.157	0.000	0.000	0.000	0.000	0.000	0.000	0.000	0.000	0.000	0.000	0.716	0.000	0.000	0.000	0.000	0.000	0.000	0.000	0.000	0.134	0.000	0.202	0.000	0.000	0.000	0.000	0.000	0.000	0.000	0.000	0.000	0.385	0.000	0.000	0.000	0.000	0.000	0.000	0.000	0.032	0.000	0.000	0.000	0.000	0.000
LOC254099	254099	1p36.33	0.000	0.157	0.000	0.000	0.000	0.000	0.000	0.000	0.000	0.000	0.000	0.000	0.716	0.000	0.000	0.000	0.000	0.000	0.000	0.000	0.000	0.134	0.000	0.202	0.000	0.000	0.000	0.000	0.000	0.000	0.000	0.000	0.000	0.385	0.000	0.000	0.000	0.000	0.000	0.000	0.000	0.032	0.000	0.000	0.000	0.000	0.000
LOC643837	643837	1p36.33	0.000	0.157	0.000	0.000	0.000	0.000	0.000	0.000	0.000	0.000	0.000	0.000	0.716	0.000	0.000	0.000	0.000	0.000	0.000	0.000	0.000	0.134	0.000	0.202	0.000	0.000	0.000	0.000	0.000	0.000	0.000	0.000	0.000	0.385	0.000	0.000	0.000	0.000	0.000	0.000	0.000	0.032	0.000	0.000	0.000	0.000	0.000
LOC729737	729737	1p36.33	0.000	0.157	0.000	0.000	0.000	0.000	0.000	0.000	0.000	0.000	0.000	0.000	0.716	0.000	0.000	0.000	0.000	0.000	0.000	0.000	0.000	0.134	0.000	0.202	0.000	0.000	0.000	0.000	0.000	0.000	0.000	0.000	0.000	0.385	0.000	0.000	0.000	0.000	0.000	0.000	0.000	0.032	0.000	0.000	0.000	0.000	0.000
MIB2	142678	1p36.33	0.000	0.157	0.000	0.000	0.000	0.000	0.000	0.000	0.000	0.000	0.000	0.000	0.716	0.000	0.000	0.000	0.000	0.000	0.000	0.000	0.000	0.134	0.000	0.202	0.000	0.000	0.000	0.000	0.000	0.000	0.000	0.000	0.000	0.385	0.000	0.000	0.000	0.000	0.000	0.000	0.000	0.032	0.000	0.000	0.000	0.000	0.000
MIR200A	406983	1p36.33	0.000	0.157	0.000	0.000	0.000	0.000	0.000	0.000	0.000	0.000	0.000	0.000	0.716	0.000	0.000	0.000	0.000	0.000	0.000	0.000	0.000	0.134	0.000	0.202	0.000	0.000	0.000	0.000	0.000	0.000	0.000	0.000	0.000	0.385	0.000	0.000	0.000	0.000	0.000	0.000	0.000	0.032	0.000	0.000	0.000	0.000	0.000
MIR200B	406984	1p36.33	0.000	0.157	0.000	0.000	0.000	0.000	0.000	0.000	0.000	0.000	0.000	0.000	0.716	0.000	0.000	0.000	0.000	0.000	0.000	0.000	0.000	0.134	0.000	0.202	0.000	0.000	0.000	0.000	0.000	0.000	0.000	0.000	0.000	0.385	0.000	0.000	0.000	0.000	0.000	0.000	0.000	0.032	0.000	0.000	0.000	0.000	0.000
MIR4251	100422968	1p36.32	0.000	0.157	0.000	0.000	0.000	0.000	0.000	0.000	0.000	0.000	0.000	0.000	0.716	0.000	0.000	0.000	0.000	0.000	0.000	0.000	0.000	0.134	0.000	0.202	0.000	0.000	0.000	0.000	0.000	0.000	0.000	0.000	0.000	0.385	0.000	0.000	0.000	0.000	0.000	0.000	0.000	0.032	0.000	0.000	0.000	0.000	0.000
MIR429	554210	1p36.33	0.000	0.157	0.000	0.000	0.000	0.000	0.000	0.000	0.000	0.000	0.000	0.000	0.716	0.000	0.000	0.000	0.000	0.000	0.000	0.000	0.000	0.134	0.000	0.202	0.000	0.000	0.000	0.000	0.000	0.000	0.000	0.000	0.000	0.385	0.000	0.000	0.000	0.000	0.000	0.000	0.000	0.032	0.000	0.000	0.000	0.000	0.000
MMEL1	79258	1p36.32	0.000	0.157	0.000	0.000	0.000	0.000	0.000	0.000	0.000	0.000	0.000	0.000	0.716	0.000	0.000	0.000	0.000	0.000	0.000	0.000	0.000	0.134	0.000	0.202	0.000	0.000	0.000	0.000	0.000	0.000	0.000	0.000	0.000	0.385	0.000	0.000	0.000	0.000	0.000	0.000	0.000	0.032	0.000	0.000	0.000	0.000	0.000
MMP23A	8511	1p36.33	0.000	0.157	0.000	0.000	0.000	0.000	0.000	0.000	0.000	0.000	0.000	0.000	0.716	0.000	0.000	0.000	0.000	0.000	0.000	0.000	0.000	0.134	0.000	0.202	0.000	0.000	0.000	0.000	0.000	0.000	0.000	0.000	0.000	0.385	0.000	0.000	0.000	0.000	0.000	0.000	0.000	0.032	0.000	0.000	0.000	0.000	0.000
MMP23B	8510	1p36.33	0.000	0.157	0.000	0.000	0.000	0.000	0.000	0.000	0.000	0.000	0.000	0.000	0.716	0.000	0.000	0.000	0.000	0.000	0.000	0.000	0.000	0.134	0.000	0.202	0.000	0.000	0.000	0.000	0.000	0.000	0.000	0.000	0.000	0.385	0.000	0.000	0.000	0.000	0.000	0.000	0.000	0.032	0.000	0.000	0.000	0.000	0.000
MORN1	79906	1p36.33	0.000	0.157	0.000	0.000	0.000	0.000	0.000	0.000	0.000	0.000	0.000	0.000	0.716	0.000	0.000	0.000	0.000	0.000	0.000	0.000	0.000	0.134	0.000	0.202	0.000	0.000	0.000	0.000	0.000	0.000	0.000	0.000	0.000	0.385	0.000	0.000	0.000	0.000	0.000	0.000	0.000	0.032	0.000	0.000	0.000	0.000	0.000
MRPL20	55052	1p36.33	0.000	0.157	0.000	0.000	0.000	0.000	0.000	0.000	0.000	0.000	0.000	0.000	0.716	0.000	0.000	0.000	0.000	0.000	0.000	0.000	0.000	0.134	0.000	0.202	0.000	0.000	0.000	0.000	0.000	0.000	0.000	0.000	0.000	0.385	0.000	0.000	0.000	0.000	0.000	0.000	0.000	0.032	0.000	0.000	0.000	0.000	0.000
MXRA8	54587	1p36.33	0.000	0.157	0.000	0.000	0.000	0.000	0.000	0.000	0.000	0.000	0.000	0.000	0.716	0.000	0.000	0.000	0.000	0.000	0.000	0.000	0.000	0.134	0.000	0.202	0.000	0.000	0.000	0.000	0.000	0.000	0.000	0.000	0.000	0.385	0.000	0.000	0.000	0.000	0.000	0.000	0.000	0.032	0.000	0.000	0.000	0.000	0.000
NADK	65220	1p36.33	0.000	0.157	0.000	0.000	0.000	0.000	0.000	0.000	0.000	0.000	0.000	0.000	0.716	0.000	0.000	0.000	0.000	0.000	0.000	0.000	0.000	0.134	0.000	0.202	0.000	0.000	0.000	0.000	0.000	0.000	0.000	0.000	0.000	0.385	0.000	0.000	0.000	0.000	0.000	0.000	0.000	0.032	0.000	0.000	0.000	0.000	0.000
NOC2L	26155	1p36.33	0.000	0.157	0.000	0.000	0.000	0.000	0.000	0.000	0.000	0.000	0.000	0.000	0.716	0.000	0.000	0.000	0.000	0.000	0.000	0.000	0.000	0.134	0.000	0.202	0.000	0.000	0.000	0.000	0.000	0.000	0.000	0.000	0.000	0.385	0.000	0.000	0.000	0.000	0.000	0.000	0.000	0.032	0.000	0.000	0.000	0.000	0.000
OR4F16|chr1	81399	1p36.33	0.000	0.157	0.000	0.000	0.000	0.000	0.000	0.000	0.000	0.000	0.000	0.000	0.716	0.000	0.000	0.000	0.000	0.000	0.000	0.000	0.000	0.134	0.000	0.202	0.000	0.000	0.000	0.000	0.000	0.000	0.000	0.000	0.000	0.385	0.000	0.000	0.000	0.000	0.000	0.000	0.000	0.032	0.000	0.000	0.000	0.000	0.000
OR4F29|chr1	729759	1p36.33	0.000	0.157	0.000	0.000	0.000	0.000	0.000	0.000	0.000	0.000	0.000	0.000	0.716	0.000	0.000	0.000	0.000	0.000	0.000	0.000	0.000	0.134	0.000	0.202	0.000	0.000	0.000	0.000	0.000	0.000	0.000	0.000	0.000	0.385	0.000	0.000	0.000	0.000	0.000	0.000	0.000	0.032	0.000	0.000	0.000	0.000	0.000
OR4F3|chr1	26683	1p36.33	0.000	0.157	0.000	0.000	0.000	0.000	0.000	0.000	0.000	0.000	0.000	0.000	0.716	0.000	0.000	0.000	0.000	0.000	0.000	0.000	0.000	0.134	0.000	0.202	0.000	0.000	0.000	0.000	0.000	0.000	0.000	0.000	0.000	0.385	0.000	0.000	0.000	0.000	0.000	0.000	0.000	0.032	0.000	0.000	0.000	0.000	0.000
OR4F5	79501	1p36.33	0.000	0.157	0.000	0.000	0.000	0.000	0.000	0.000	0.000	0.000	0.000	0.000	0.716	0.000	0.000	0.000	0.000	0.000	0.000	0.000	0.000	0.134	0.000	0.202	0.000	0.000	0.000	0.000	0.000	0.000	0.000	0.000	0.000	0.385	0.000	0.000	0.000	0.000	0.000	0.000	0.000	0.032	0.000	0.000	0.000	0.000	0.000
PANK4	55229	1p36.32	0.000	0.157	0.000	0.000	0.000	0.000	0.000	0.000	0.000	0.000	0.000	0.000	0.716	0.000	0.000	0.000	0.000	0.000	0.000	0.000	0.000	0.134	0.000	0.202	0.000	0.000	0.000	0.000	0.000	0.000	0.000	0.000	0.000	0.385	0.000	0.000	0.000	0.000	0.000	0.000	0.000	0.032	0.000	0.000	0.000	0.000	0.000
PEX10	5192	1p36.32	0.000	0.157	0.000	0.000	0.000	0.000	0.000	0.000	0.000	0.000	0.000	0.000	0.716	0.000	0.000	0.000	0.000	0.000	0.000	0.000	0.000	0.134	0.000	0.202	0.000	0.000	0.000	0.000	0.000	0.000	0.000	0.000	0.000	0.385	0.000	0.000	0.000	0.000	0.000	0.000	0.000	0.032	0.000	0.000	0.000	0.000	0.000
PLCH2	9651	1p36.32	0.000	0.157	0.000	0.000	0.000	0.000	0.000	0.000	0.000	0.000	0.000	0.000	0.716	0.000	0.000	0.000	0.000	0.000	0.000	0.000	0.000	0.134	0.000	0.202	0.000	0.000	0.000	0.000	0.000	0.000	0.000	0.000	0.000	0.385	0.000	0.000	0.000	0.000	0.000	0.000	0.000	0.032	0.000	0.000	0.000	0.000	0.000
PLEKHN1	84069	1p36.33	0.000	0.157	0.000	0.000	0.000	0.000	0.000	0.000	0.000	0.000	0.000	0.000	0.716	0.000	0.000	0.000	0.000	0.000	0.000	0.000	0.000	0.134	0.000	0.202	0.000	0.000	0.000	0.000	0.000	0.000	0.000	0.000	0.000	0.385	0.000	0.000	0.000	0.000	0.000	0.000	0.000	0.032	0.000	0.000	0.000	0.000	0.000
PRDM16	63976	1p36.32	0.000	0.157	0.000	0.000	0.000	0.000	0.000	0.000	0.000	0.000	0.000	0.000	0.716	0.000	0.000	0.000	0.000	0.000	0.000	0.000	0.000	0.134	0.000	0.202	0.000	0.000	0.000	0.000	0.000	0.000	0.000	0.000	0.000	0.385	0.000	0.000	0.000	0.000	0.000	0.000	0.000	0.032	0.000	0.000	0.000	0.000	0.000
PRKCZ	5590	1p36.33	0.000	0.157	0.000	0.000	0.000	0.000	0.000	0.000	0.000	0.000	0.000	0.000	0.716	0.000	0.000	0.000	0.000	0.000	0.000	0.000	0.000	0.134	0.000	0.202	0.000	0.000	0.000	0.000	0.000	0.000	0.000	0.000	0.000	0.385	0.000	0.000	0.000	0.000	0.000	0.000	0.000	0.032	0.000	0.000	0.000	0.000	0.000
PUSL1	126789	1p36.33	0.000	0.157	0.000	0.000	0.000	0.000	0.000	0.000	0.000	0.000	0.000	0.000	0.716	0.000	0.000	0.000	0.000	0.000	0.000	0.000	0.000	0.134	0.000	0.202	0.000	0.000	0.000	0.000	0.000	0.000	0.000	0.000	0.000	0.385	0.000	0.000	0.000	0.000	0.000	0.000	0.000	0.032	0.000	0.000	0.000	0.000	0.000
RER1	11079	1p36.32	0.000	0.157	0.000	0.000	0.000	0.000	0.000	0.000	0.000	0.000	0.000	0.000	0.716	0.000	0.000	0.000	0.000	0.000	0.000	0.000	0.000	0.134	0.000	0.202	0.000	0.000	0.000	0.000	0.000	0.000	0.000	0.000	0.000	0.385	0.000	0.000	0.000	0.000	0.000	0.000	0.000	0.032	0.000	0.000	0.000	0.000	0.000
RNF223	401934	1p36.33	0.000	0.157	0.000	0.000	0.000	0.000	0.000	0.000	0.000	0.000	0.000	0.000	0.716	0.000	0.000	0.000	0.000	0.000	0.000	0.000	0.000	0.134	0.000	0.202	0.000	0.000	0.000	0.000	0.000	0.000	0.000	0.000	0.000	0.385	0.000	0.000	0.000	0.000	0.000	0.000	0.000	0.032	0.000	0.000	0.000	0.000	0.000
SAMD11	148398	1p36.33	0.000	0.157	0.000	0.000	0.000	0.000	0.000	0.000	0.000	0.000	0.000	0.000	0.716	0.000	0.000	0.000	0.000	0.000	0.000	0.000	0.000	0.134	0.000	0.202	0.000	0.000	0.000	0.000	0.000	0.000	0.000	0.000	0.000	0.385	0.000	0.000	0.000	0.000	0.000	0.000	0.000	0.032	0.000	0.000	0.000	0.000	0.000
SCNN1D	6339	1p36.33	0.000	0.157	0.000	0.000	0.000	0.000	0.000	0.000	0.000	0.000	0.000	0.000	0.716	0.000	0.000	0.000	0.000	0.000	0.000	0.000	0.000	0.134	0.000	0.202	0.000	0.000	0.000	0.000	0.000	0.000	0.000	0.000	0.000	0.385	0.000	0.000	0.000	0.000	0.000	0.000	0.000	0.032	0.000	0.000	0.000	0.000	0.000
SDF4	51150	1p36.33	0.000	0.157	0.000	0.000	0.000	0.000	0.000	0.000	0.000	0.000	0.000	0.000	0.716	0.000	0.000	0.000	0.000	0.000	0.000	0.000	0.000	0.134	0.000	0.202	0.000	0.000	0.000	0.000	0.000	0.000	0.000	0.000	0.000	0.385	0.000	0.000	0.000	0.000	0.000	0.000	0.000	0.032	0.000	0.000	0.000	0.000	0.000
SKI	6497	1p36.33	0.000	0.157	0.000	0.000	0.000	0.000	0.000	0.000	0.000	0.000	0.000	0.000	0.716	0.000	0.000	0.000	0.000	0.000	0.000	0.000	0.000	0.134	0.000	0.202	0.000	0.000	0.000	0.000	0.000	0.000	0.000	0.000	0.000	0.385	0.000	0.000	0.000	0.000	0.000	0.000	0.000	0.032	0.000	0.000	0.000	0.000	0.000
SLC35E2B	728661	1p36.33	0.000	0.157	0.000	0.000	0.000	0.000	0.000	0.000	0.000	0.000	0.000	0.000	0.716	0.000	0.000	0.000	0.000	0.000	0.000	0.000	0.000	0.134	0.000	0.202	0.000	0.000	0.000	0.000	0.000	0.000	0.000	0.000	0.000	0.385	0.000	0.000	0.000	0.000	0.000	0.000	0.000	0.032	0.000	0.000	0.000	0.000	0.000
SLC35E2	9906	1p36.33	0.000	0.157	0.000	0.000	0.000	0.000	0.000	0.000	0.000	0.000	0.000	0.000	0.716	0.000	0.000	0.000	0.000	0.000	0.000	0.000	0.000	0.134	0.000	0.202	0.000	0.000	0.000	0.000	0.000	0.000	0.000	0.000	0.000	0.385	0.000	0.000	0.000	0.000	0.000	0.000	0.000	0.032	0.000	0.000	0.000	0.000	0.000
SSU72	29101	1p36.33	0.000	0.157	0.000	0.000	0.000	0.000	0.000	0.000	0.000	0.000	0.000	0.000	0.716	0.000	0.000	0.000	0.000	0.000	0.000	0.000	0.000	0.134	0.000	0.202	0.000	0.000	0.000	0.000	0.000	0.000	0.000	0.000	0.000	0.385	0.000	0.000	0.000	0.000	0.000	0.000	0.000	0.032	0.000	0.000	0.000	0.000	0.000
TAS1R3	83756	1p36.33	0.000	0.157	0.000	0.000	0.000	0.000	0.000	0.000	0.000	0.000	0.000	0.000	0.716	0.000	0.000	0.000	0.000	0.000	0.000	0.000	0.000	0.134	0.000	0.202	0.000	0.000	0.000	0.000	0.000	0.000	0.000	0.000	0.000	0.385	0.000	0.000	0.000	0.000	0.000	0.000	0.000	0.032	0.000	0.000	0.000	0.000	0.000
TMEM240	339453	1p36.33	0.000	0.157	0.000	0.000	0.000	0.000	0.000	0.000	0.000	0.000	0.000	0.000	0.716	0.000	0.000	0.000	0.000	0.000	0.000	0.000	0.000	0.134	0.000	0.202	0.000	0.000	0.000	0.000	0.000	0.000	0.000	0.000	0.000	0.385	0.000	0.000	0.000	0.000	0.000	0.000	0.000	0.032	0.000	0.000	0.000	0.000	0.000
TMEM52	339456	1p36.33	0.000	0.157	0.000	0.000	0.000	0.000	0.000	0.000	0.000	0.000	0.000	0.000	0.716	0.000	0.000	0.000	0.000	0.000	0.000	0.000	0.000	0.134	0.000	0.202	0.000	0.000	0.000	0.000	0.000	0.000	0.000	0.000	0.000	0.385	0.000	0.000	0.000	0.000	0.000	0.000	0.000	0.032	0.000	0.000	0.000	0.000	0.000
TMEM88B	643965	1p36.33	0.000	0.157	0.000	0.000	0.000	0.000	0.000	0.000	0.000	0.000	0.000	0.000	0.716	0.000	0.000	0.000	0.000	0.000	0.000	0.000	0.000	0.134	0.000	0.202	0.000	0.000	0.000	0.000	0.000	0.000	0.000	0.000	0.000	0.385	0.000	0.000	0.000	0.000	0.000	0.000	0.000	0.032	0.000	0.000	0.000	0.000	0.000
TNFRSF14	8764	1p36.32	0.000	0.157	0.000	0.000	0.000	0.000	0.000	0.000	0.000	0.000	0.000	0.000	0.716	0.000	0.000	0.000	0.000	0.000	0.000	0.000	0.000	0.134	0.000	0.202	0.000	0.000	0.000	0.000	0.000	0.000	0.000	0.000	0.000	0.385	0.000	0.000	0.000	0.000	0.000	0.000	0.000	0.032	0.000	0.000	0.000	0.000	0.000
TNFRSF18	8784	1p36.33	0.000	0.157	0.000	0.000	0.000	0.000	0.000	0.000	0.000	0.000	0.000	0.000	0.716	0.000	0.000	0.000	0.000	0.000	0.000	0.000	0.000	0.134	0.000	0.202	0.000	0.000	0.000	0.000	0.000	0.000	0.000	0.000	0.000	0.385	0.000	0.000	0.000	0.000	0.000	0.000	0.000	0.032	0.000	0.000	0.000	0.000	0.000
TNFRSF4	7293	1p36.33	0.000	0.157	0.000	0.000	0.000	0.000	0.000	0.000	0.000	0.000	0.000	0.000	0.716	0.000	0.000	0.000	0.000	0.000	0.000	0.000	0.000	0.134	0.000	0.202	0.000	0.000	0.000	0.000	0.000	0.000	0.000	0.000	0.000	0.385	0.000	0.000	0.000	0.000	0.000	0.000	0.000	0.032	0.000	0.000	0.000	0.000	0.000
TTC34	100287898	1p36.32	0.000	0.157	0.000	0.000	0.000	0.000	0.000	0.000	0.000	0.000	0.000	0.000	0.716	0.000	0.000	0.000	0.000	0.000	0.000	0.000	0.000	0.134	0.000	0.202	0.000	0.000	0.000	0.000	0.000	0.000	0.000	0.000	0.000	0.385	0.000	0.000	0.000	0.000	0.000	0.000	0.000	0.032	0.000	0.000	0.000	0.000	0.000
TTLL10	254173	1p36.33	0.000	0.157	0.000	0.000	0.000	0.000	0.000	0.000	0.000	0.000	0.000	0.000	0.716	0.000	0.000	0.000	0.000	0.000	0.000	0.000	0.000	0.134	0.000	0.202	0.000	0.000	0.000	0.000	0.000	0.000	0.000	0.000	0.000	0.385	0.000	0.000	0.000	0.000	0.000	0.000	0.000	0.032	0.000	0.000	0.000	0.000	0.000
UBE2J2	118424	1p36.33	0.000	0.157	0.000	0.000	0.000	0.000	0.000	0.000	0.000	0.000	0.000	0.000	0.716	0.000	0.000	0.000	0.000	0.000	0.000	0.000	0.000	0.134	0.000	0.202	0.000	0.000	0.000	0.000	0.000	0.000	0.000	0.000	0.000	0.385	0.000	0.000	0.000	0.000	0.000	0.000	0.000	0.032	0.000	0.000	0.000	0.000	0.000
VWA1	64856	1p36.33	0.000	0.157	0.000	0.000	0.000	0.000	0.000	0.000	0.000	0.000	0.000	0.000	0.716	0.000	0.000	0.000	0.000	0.000	0.000	0.000	0.000	0.134	0.000	0.202	0.000	0.000	0.000	0.000	0.000	0.000	0.000	0.000	0.000	0.385	0.000	0.000	0.000	0.000	0.000	0.000	0.000	0.032	0.000	0.000	0.000	0.000	0.000
WASH7P	653635	1p36.33	0.000	0.157	0.000	0.000	0.000	0.000	0.000	0.000	0.000	0.000	0.000	0.000	0.716	0.000	0.000	0.000	0.000	0.000	0.000	0.000	0.000	0.134	0.000	0.202	0.000	0.000	0.000	0.000	0.000	0.000	0.000	0.000	0.000	0.385	0.000	0.000	0.000	0.000	0.000	0.000	0.000	0.032	0.000	0.000	0.000	0.000	0.000
hsa-mir-1302-2	-585	1p36.33	0.000	0.157	0.000	0.000	0.000	0.000	0.000	0.000	0.000	0.000	0.000	0.000	0.716	0.000	0.000	0.000	0.000	0.000	0.000	0.000	0.000	0.134	0.000	0.202	0.000	0.000	0.000	0.000	0.000	0.000	0.000	0.000	0.000	0.385	0.000	0.000	0.000	0.000	0.000	0.000	0.000	0.032	0.000	0.000	0.000	0.000	0.000
hsa-mir-200a	-593	1p36.33	0.000	0.157	0.000	0.000	0.000	0.000	0.000	0.000	0.000	0.000	0.000	0.000	0.716	0.000	0.000	0.000	0.000	0.000	0.000	0.000	0.000	0.134	0.000	0.202	0.000	0.000	0.000	0.000	0.000	0.000	0.000	0.000	0.000	0.385	0.000	0.000	0.000	0.000	0.000	0.000	0.000	0.032	0.000	0.000	0.000	0.000	0.000
hsa-mir-200b	-593	1p36.33	0.000	0.157	0.000	0.000	0.000	0.000	0.000	0.000	0.000	0.000	0.000	0.000	0.716	0.000	0.000	0.000	0.000	0.000	0.000	0.000	0.000	0.134	0.000	0.202	0.000	0.000	0.000	0.000	0.000	0.000	0.000	0.000	0.000	0.385	0.000	0.000	0.000	0.000	0.000	0.000	0.000	0.032	0.000	0.000	0.000	0.000	0.000
hsa-mir-4251	-608	1p36.32	0.000	0.157	0.000	0.000	0.000	0.000	0.000	0.000	0.000	0.000	0.000	0.000	0.716	0.000	0.000	0.000	0.000	0.000	0.000	0.000	0.000	0.134	0.000	0.202	0.000	0.000	0.000	0.000	0.000	0.000	0.000	0.000	0.000	0.385	0.000	0.000	0.000	0.000	0.000	0.000	0.000	0.032	0.000	0.000	0.000	0.000	0.000
hsa-mir-429	-593	1p36.33	0.000	0.157	0.000	0.000	0.000	0.000	0.000	0.000	0.000	0.000	0.000	0.000	0.716	0.000	0.000	0.000	0.000	0.000	0.000	0.000	0.000	0.134	0.000	0.202	0.000	0.000	0.000	0.000	0.000	0.000	0.000	0.000	0.000	0.385	0.000	0.000	0.000	0.000	0.000	0.000	0.000	0.032	0.000	0.000	0.000	0.000	0.000
ARHGEF16	27237	1p36.32	0.000	0.157	0.000	0.000	0.000	0.000	0.000	0.000	0.000	0.000	0.000	0.000	0.716	0.000	0.000	0.000	0.000	0.000	0.000	0.000	0.000	0.134	0.000	0.202	0.000	0.000	0.000	0.000	0.000	0.000	0.000	0.000	0.000	0.385	0.000	0.000	0.000	0.000	0.000	0.000	0.000	0.032	0.000	0.000	0.000	0.000	0.000
MEGF6	1953	1p36.32	0.000	0.157	0.000	0.000	0.000	0.000	0.000	0.000	0.000	0.000	0.000	0.000	0.716	0.000	0.000	0.000	0.000	0.000	0.000	0.000	0.000	0.134	0.000	0.202	0.000	0.000	0.000	0.000	0.000	0.000	0.000	0.000	0.000	0.385	0.000	0.000	0.000	0.000	0.000	0.000	0.000	0.032	0.000	0.000	0.000	0.000	0.000
MIR551A	693135	1p36.32	0.000	0.157	0.000	0.000	0.000	0.000	0.000	0.000	0.000	0.000	0.000	0.000	0.716	0.000	0.000	0.000	0.000	0.000	0.000	0.000	0.000	0.134	0.000	0.202	0.000	0.000	0.000	0.000	0.000	0.000	0.000	0.000	0.000	0.385	0.000	0.000	0.000	0.000	0.000	0.000	0.000	0.032	0.000	0.000	0.000	0.000	0.000
hsa-mir-551a	-611	1p36.32	0.000	0.157	0.000	0.000	0.000	0.000	0.000	0.000	0.000	0.000	0.000	0.000	0.716	0.000	0.000	0.000	0.000	0.000	0.000	0.000	0.000	0.134	0.000	0.202	0.000	0.000	0.000	0.000	0.000	0.000	0.000	0.000	0.000	0.385	0.000	0.000	0.000	0.000	0.000	0.000	0.000	0.032	0.000	0.000	0.000	0.000	0.000
TPRG1L	127262	1p36.32	0.000	0.157	0.000	0.000	0.000	0.000	0.000	0.000	0.000	0.000	0.000	0.000	0.716	0.000	0.000	0.000	0.000	0.000	0.000	0.000	0.000	0.134	0.000	0.202	0.000	0.000	0.000	0.000	0.000	0.000	0.000	0.000	0.000	0.385	0.000	0.000	0.000	0.000	0.000	0.000	0.000	0.032	0.000	0.000	0.000	0.000	0.000
WRAP73	49856	1p36.32	0.000	0.157	0.000	0.000	0.000	0.000	0.000	0.000	0.000	0.000	0.000	0.000	0.716	0.000	0.000	0.000	0.000	0.000	0.000	0.000	0.000	0.134	0.000	0.202	0.000	0.000	0.000	0.000	0.000	0.000	0.000	0.000	0.000	0.385	0.000	0.000	0.000	0.000	0.000	0.000	0.000	0.032	0.000	0.000	0.000	0.000	0.000
TP73	7161	1p36.32	0.000	0.157	0.000	0.000	0.000	0.000	0.000	0.000	0.000	0.000	0.000	0.000	0.716	0.000	0.000	0.000	0.000	0.000	0.000	0.000	0.000	0.134	0.000	0.202	0.000	0.000	0.000	0.000	0.000	0.000	0.000	0.000	0.000	0.385	0.000	0.000	0.000	0.000	0.000	0.000	0.000	0.032	0.000	0.000	0.000	0.000	0.000
TP73-AS1	57212	1p36.32	0.000	0.157	0.000	0.000	0.000	0.000	0.000	0.000	0.000	0.000	0.000	0.000	0.716	0.000	0.000	0.000	0.000	0.000	0.000	0.000	0.000	0.134	0.000	0.202	0.000	0.000	0.000	0.000	0.000	0.000	0.000	0.000	0.000	0.385	0.000	0.000	0.000	0.000	0.000	0.000	0.000	0.032	0.000	0.000	0.000	0.000	0.000
CCDC27	148870	1p36.32	0.000	0.157	0.000	0.000	0.000	0.000	0.000	0.000	0.000	0.000	0.000	0.000	0.716	0.000	0.000	0.000	0.000	0.000	0.000	0.000	0.000	0.134	0.000	0.202	0.000	0.000	0.000	0.000	0.000	0.000	0.000	0.000	0.000	0.385	0.000	0.000	0.000	0.000	0.000	0.000	0.000	0.032	0.000	0.000	0.000	0.000	0.000
LOC388588	388588	1p36.32	0.000	0.157	0.000	0.000	0.000	0.000	0.000	0.000	0.000	0.000	0.000	0.000	0.716	0.000	0.000	0.000	0.000	0.000	0.000	0.000	0.000	0.134	0.000	0.202	0.000	0.000	0.000	0.000	0.000	0.000	0.000	0.000	0.000	0.385	0.000	0.000	0.000	0.000	0.000	0.000	0.000	0.032	0.000	0.000	0.000	0.000	0.000
LRRC47	57470	1p36.32	0.000	0.157	0.000	0.000	0.000	0.000	0.000	0.000	0.000	0.000	0.000	0.000	0.716	0.000	0.000	0.000	0.000	0.000	0.000	0.000	0.000	0.134	0.000	0.202	0.000	0.000	0.000	0.000	0.000	0.000	0.000	0.000	0.000	0.385	0.000	0.000	0.000	0.000	0.000	0.000	0.000	0.032	0.000	0.000	0.000	0.000	0.000
CEP104	9731	1p36.32	0.000	0.157	0.000	0.000	0.000	0.000	0.000	0.000	0.000	0.000	0.000	0.000	0.716	0.000	0.000	0.000	0.000	0.000	0.000	0.000	0.000	0.134	0.000	0.202	0.000	0.000	0.000	0.000	0.000	0.000	0.000	0.000	0.000	0.385	0.000	0.000	0.000	0.000	0.000	0.000	0.000	0.032	0.000	0.000	0.000	0.000	0.000
DFFB	1677	1p36.32	0.000	0.157	0.000	0.000	0.000	0.000	0.000	0.000	0.000	0.000	0.000	0.000	0.716	0.000	0.000	0.000	0.000	0.000	0.000	0.000	0.000	0.134	0.000	0.202	0.000	0.000	0.000	0.000	0.000	0.000	0.000	0.000	0.000	0.385	0.000	0.000	0.000	0.000	0.000	0.000	0.000	0.032	0.000	0.000	0.000	0.000	0.000
C1orf174	339448	1p36.32	0.000	0.157	0.000	0.000	0.000	0.000	0.000	0.000	0.000	0.000	0.000	0.000	0.716	0.000	0.000	0.000	0.000	0.000	0.000	0.000	0.000	0.134	0.000	0.202	0.000	0.000	0.000	0.000	0.000	0.000	0.000	0.000	0.000	0.385	0.000	0.000	0.000	0.000	0.000	0.000	0.000	0.032	0.000	0.000	0.000	0.000	0.000
LOC100133612	100133612	1p36.32	0.000	0.157	0.000	0.000	0.000	0.000	0.000	0.000	0.000	0.000	0.000	0.000	0.716	0.000	0.000	0.000	0.000	0.000	0.000	0.000	0.000	0.134	0.000	0.202	0.000	0.000	0.000	0.000	0.000	0.000	0.000	0.000	0.000	0.385	0.000	0.000	0.000	0.000	0.000	0.000	0.000	0.032	0.000	0.000	0.000	0.000	0.000
LOC728716	728716	1p36.32	0.000	0.157	0.000	0.000	0.000	0.000	0.000	0.000	0.000	0.000	0.000	0.000	0.716	0.000	0.000	0.000	0.000	0.000	0.000	0.000	0.000	0.134	0.000	0.202	0.000	0.000	0.000	0.000	0.000	0.000	0.000	0.000	0.000	0.385	0.000	0.000	0.000	0.000	0.000	0.000	0.000	0.032	0.000	0.000	0.000	0.000	0.000
LOC284661	284661	1p36.32	0.000	0.157	0.000	0.000	0.000	0.000	0.000	0.000	0.000	0.000	0.000	0.000	0.716	0.000	0.000	0.000	0.000	0.000	0.000	0.000	0.000	0.134	0.000	0.202	0.000	0.000	0.000	0.000	0.000	0.000	0.000	0.000	0.000	0.385	0.000	0.000	0.000	0.000	0.000	0.000	0.000	0.032	0.000	0.000	0.000	0.000	0.000
AJAP1	55966	1p36.32	0.000	0.157	0.000	0.000	0.000	0.000	0.000	0.000	0.000	0.000	0.000	0.000	0.716	0.000	0.000	0.000	0.000	0.000	0.000	0.000	0.000	0.134	0.000	0.202	0.000	0.000	0.000	0.000	0.000	0.000	0.000	0.000	0.000	0.385	0.000	0.000	0.000	0.000	0.000	0.000	0.000	0.032	0.000	0.000	0.000	0.000	0.000
MIR4417	100616489	1p36.31	0.000	0.157	0.000	0.000	0.000	0.000	0.000	0.000	0.000	0.000	0.000	0.000	0.716	0.000	0.000	0.000	0.000	0.000	0.000	0.000	0.000	0.134	0.000	0.202	0.000	0.000	0.000	0.000	0.000	0.000	0.000	0.000	0.000	0.385	0.000	0.000	0.000	0.000	0.000	0.000	0.000	0.032	0.000	0.000	0.000	0.000	0.000
MIR4689	100616421	1p36.31	0.000	0.157	0.000	0.000	0.000	0.000	0.000	0.000	0.000	0.000	0.000	0.000	0.716	0.000	0.000	0.000	0.000	0.000	0.000	0.000	0.000	0.134	0.000	0.202	0.000	0.000	0.000	0.000	0.000	0.000	0.000	0.000	0.000	0.385	0.000	0.000	0.000	0.000	0.000	0.000	0.000	0.032	0.000	0.000	0.000	0.000	0.000
NPHP4	261734	1p36.31	0.000	0.157	0.000	0.000	0.000	0.000	0.000	0.000	0.000	0.000	0.000	0.000	0.716	0.000	0.000	0.000	0.000	0.000	0.000	0.000	0.000	0.134	0.000	0.202	0.000	0.000	0.000	0.000	0.000	0.000	0.000	0.000	0.000	0.385	0.000	0.000	0.000	0.000	0.000	0.000	0.000	0.032	0.000	0.000	0.000	0.000	0.000
KCNAB2	8514	1p36.31	0.000	0.157	0.000	0.000	0.000	0.000	0.000	0.000	0.000	0.000	0.000	0.000	0.716	0.000	0.000	0.000	0.000	0.000	0.000	0.000	0.000	0.134	0.000	0.202	0.000	0.000	0.000	0.000	0.000	0.000	0.000	0.000	0.000	0.385	0.000	0.000	0.000	0.000	0.000	0.000	0.000	0.032	0.000	0.000	0.000	0.000	0.000
CHD5	26038	1p36.31	0.000	0.157	0.000	0.000	0.000	0.000	0.000	0.000	0.000	0.000	0.000	0.000	0.716	0.000	0.000	0.000	0.000	0.000	0.000	0.000	0.000	0.134	0.000	0.202	0.000	0.000	0.000	0.000	0.000	0.000	0.000	0.000	0.000	0.385	0.000	0.000	0.000	0.000	0.000	0.000	0.000	0.032	0.000	0.000	0.000	0.000	0.000
RPL22	6146	1p36.31	0.000	0.157	0.000	0.000	0.000	0.000	0.000	0.000	0.000	0.000	0.000	0.000	0.716	0.000	0.000	0.000	0.000	0.000	0.000	0.000	0.000	0.134	0.000	0.202	0.000	0.000	0.000	0.000	0.000	0.000	0.000	0.000	0.000	0.385	0.000	0.000	0.000	0.000	0.000	0.000	0.000	0.032	0.000	0.000	0.000	0.000	0.000
RNF207	388591	1p36.31	0.000	0.157	0.000	0.000	0.000	0.000	0.000	0.000	0.000	0.000	0.000	0.000	0.716	0.000	0.000	0.000	0.000	0.000	0.000	0.000	0.000	0.134	0.000	0.202	0.000	0.000	0.000	0.000	0.000	0.000	0.000	0.000	0.000	0.385	0.000	0.000	0.000	0.000	0.000	0.000	0.000	0.032	0.000	0.000	0.000	0.000	0.000
ICMT	23463	1p36.31	0.000	0.157	0.000	0.000	0.000	0.000	0.000	0.000	0.000	0.000	0.000	0.000	0.716	0.000	0.000	0.000	0.000	0.000	0.000	0.000	0.000	0.134	0.000	0.202	0.000	0.000	0.000	0.000	0.000	0.000	0.000	0.000	0.000	0.385	0.000	0.000	0.000	0.000	0.000	0.000	0.000	0.032	0.000	0.000	0.000	0.000	0.000
GPR153	387509	1p36.31	0.000	0.157	0.000	0.000	0.000	0.000	0.000	0.000	0.000	0.000	0.000	0.000	0.716	0.000	0.000	0.000	0.000	0.000	0.000	0.000	0.000	0.134	0.000	0.202	0.000	0.000	0.000	0.000	0.000	0.000	0.000	0.000	0.000	0.385	0.000	0.000	0.000	0.000	0.000	0.000	0.000	0.032	0.000	0.000	0.000	0.000	0.000
HES3	390992	1p36.31	0.000	0.157	0.000	0.000	0.000	0.000	0.000	0.000	0.000	0.000	0.000	0.000	0.716	0.000	0.000	0.000	0.000	0.000	0.000	0.000	0.000	0.134	0.000	0.202	0.000	0.000	0.000	0.000	0.000	0.000	0.000	0.000	0.000	0.385	0.000	0.000	0.000	0.000	0.000	0.000	0.000	0.032	0.000	0.000	0.000	0.000	0.000
ACOT7	11332	1p36.31	0.000	0.157	0.000	0.000	0.000	0.000	0.000	0.000	0.000	0.000	0.000	0.000	0.716	0.000	0.000	0.000	0.000	0.000	0.000	0.000	0.000	0.134	0.000	0.202	0.000	0.000	0.000	0.000	0.000	0.000	0.000	0.000	0.000	0.385	0.000	0.000	0.000	0.000	0.000	0.000	0.000	0.032	0.000	0.000	0.000	0.000	0.000
HES2	54626	1p36.31	0.000	0.157	0.000	0.000	0.000	0.000	0.000	0.000	0.000	0.000	0.000	0.000	0.716	0.000	0.000	0.000	0.000	0.000	0.000	0.000	0.000	0.134	0.000	0.202	0.000	0.000	0.000	0.000	0.000	0.000	0.000	0.000	0.000	0.385	0.000	0.000	0.000	0.000	0.000	0.000	0.000	0.032	0.000	0.000	0.000	0.000	0.000
ESPN	83715	1p36.31	0.000	0.157	0.000	0.000	0.000	0.000	0.000	0.000	0.000	0.000	0.000	0.000	0.716	0.000	0.000	0.000	0.000	0.000	0.000	0.000	0.000	0.134	0.000	0.202	0.000	0.000	0.000	0.000	0.000	0.000	0.000	0.000	0.000	0.385	0.000	0.000	0.000	0.000	0.000	0.000	0.000	0.032	0.000	0.000	0.000	0.000	0.000
MIR4252	100422975	1p36.31	0.000	0.157	0.000	0.000	0.000	0.000	0.000	0.000	0.000	0.000	0.000	0.000	0.716	0.000	0.000	0.000	0.000	0.000	0.000	0.000	0.000	0.134	0.000	0.202	0.000	0.000	0.000	0.000	0.000	0.000	0.000	0.000	0.000	0.385	0.000	0.000	0.000	0.000	0.000	0.000	0.000	0.032	0.000	0.000	0.000	0.000	0.000
hsa-mir-4252	-634	1p36.31	0.000	0.157	0.000	0.000	0.000	0.000	0.000	0.000	0.000	0.000	0.000	0.000	0.716	0.000	0.000	0.000	0.000	0.000	0.000	0.000	0.000	0.134	0.000	0.202	0.000	0.000	0.000	0.000	0.000	0.000	0.000	0.000	0.000	0.385	0.000	0.000	0.000	0.000	0.000	0.000	0.000	0.032	0.000	0.000	0.000	0.000	0.000
TNFRSF25	8718	1p36.31	0.000	0.157	0.000	0.000	0.000	0.000	0.000	0.000	0.000	0.000	0.000	0.000	0.716	0.000	0.000	0.000	0.000	0.000	0.000	0.000	0.000	0.134	0.000	0.202	0.000	0.000	0.000	0.000	0.000	0.000	0.000	0.000	0.000	0.385	0.000	0.000	0.000	0.000	0.000	0.000	0.000	0.032	0.000	0.000	0.000	0.000	0.000
PLEKHG5	57449	1p36.31	0.000	0.157	0.000	0.000	0.000	0.000	0.000	0.000	0.000	0.000	0.000	0.000	0.716	0.000	0.000	0.000	0.000	0.000	0.000	0.000	0.000	0.134	0.000	0.202	0.000	0.000	0.000	0.000	0.000	0.000	0.000	0.000	0.000	0.385	0.000	0.000	0.000	0.000	0.000	0.000	0.000	0.032	0.000	0.000	0.000	0.000	0.000
NOL9	79707	1p36.31	0.000	0.157	0.000	0.000	0.000	0.000	0.000	0.000	0.000	0.000	0.000	0.000	0.716	0.000	0.000	0.000	0.000	0.000	0.000	0.000	0.000	0.134	0.000	0.202	0.000	0.000	0.000	0.000	0.000	0.000	0.000	0.000	0.000	0.385	0.000	0.000	0.000	0.000	0.000	0.000	0.000	0.032	0.000	0.000	0.000	0.000	0.000
TAS1R1	80835	1p36.31	0.000	0.157	0.000	0.000	0.000	0.000	0.000	0.000	0.000	0.000	0.000	0.000	0.716	0.000	0.000	0.000	0.000	0.000	0.000	0.000	0.000	0.134	0.000	0.202	0.000	0.000	0.000	0.000	0.000	0.000	0.000	0.000	0.000	0.385	0.000	0.000	0.000	0.000	0.000	0.000	0.000	0.032	0.000	0.000	0.000	0.000	0.000
ZBTB48	3104	1p36.31	0.000	0.157	0.000	0.000	0.000	0.000	0.000	0.000	0.000	0.000	0.000	0.000	0.716	0.000	0.000	0.000	0.000	0.000	0.000	0.000	0.000	0.134	0.000	0.202	0.000	0.000	0.000	0.000	0.000	0.000	0.000	0.000	0.000	0.385	0.000	0.000	0.000	0.000	0.000	0.000	0.000	0.032	0.000	0.000	0.000	0.000	0.000
KLHL21	9903	1p36.31	0.000	0.157	0.000	0.000	0.000	0.000	0.000	0.000	0.000	0.000	0.000	0.000	0.716	0.000	0.000	0.000	0.000	0.000	0.000	0.000	0.000	0.134	0.000	0.202	0.000	0.000	0.000	0.000	0.000	0.000	0.000	0.000	0.000	0.385	0.000	0.000	0.000	0.000	0.000	0.000	0.000	0.032	0.000	0.000	0.000	0.000	0.000
PHF13	148479	1p36.31	0.000	0.157	0.000	0.000	0.000	0.000	0.000	0.000	0.000	0.000	0.000	0.000	0.716	0.000	0.000	0.000	0.000	0.000	0.000	0.000	0.000	0.134	0.000	0.202	0.000	0.000	0.000	0.000	0.000	0.000	0.000	0.000	0.000	0.385	0.000	0.000	0.000	0.000	0.000	0.000	0.000	0.032	0.000	0.000	0.000	0.000	0.000
THAP3	90326	1p36.31	0.000	0.157	0.000	0.000	0.000	0.000	0.000	0.000	0.000	0.000	0.000	0.000	0.716	0.000	0.000	0.000	0.000	0.000	0.000	0.000	0.000	0.134	0.000	0.202	0.000	0.000	0.000	0.000	0.000	0.000	0.000	0.000	0.000	0.385	0.000	0.000	0.000	0.000	0.000	0.000	0.000	0.032	0.000	0.000	0.000	0.000	0.000
DNAJC11	55735	1p36.31	0.000	0.157	0.000	0.000	0.000	0.000	0.000	0.000	0.000	0.000	0.000	0.000	0.716	0.000	0.000	0.000	0.000	0.000	0.000	0.000	0.000	0.134	0.000	0.202	0.000	0.000	0.000	0.000	0.000	0.000	0.000	0.000	0.000	0.385	0.000	0.000	0.000	0.000	0.000	0.000	0.000	0.032	0.000	0.000	0.000	0.000	0.000
CAMTA1	23261	1p36.31	0.000	0.157	0.000	0.000	0.000	0.000	0.000	0.000	0.000	0.000	0.000	0.000	0.716	0.000	0.000	0.000	0.000	0.000	0.000	0.000	0.000	0.134	0.000	0.202	0.000	0.000	0.000	0.000	0.000	0.000	0.000	0.000	0.000	0.385	0.000	0.000	0.000	0.000	0.000	0.000	0.000	0.032	0.000	0.000	0.000	0.000	0.000
VAMP3	9341	1p36.23	0.000	0.157	0.000	0.000	0.000	0.000	0.000	0.000	0.000	0.000	0.000	0.000	0.716	0.000	0.000	0.000	0.000	0.000	0.000	0.000	0.000	0.134	0.000	0.202	0.000	0.000	0.000	0.000	0.000	0.000	0.000	0.000	0.000	0.385	0.000	0.000	0.000	0.000	0.000	0.000	0.000	0.032	0.000	0.000	0.000	0.000	0.000
PER3	8863	1p36.23	0.000	0.157	0.000	0.000	0.000	0.000	0.000	0.000	0.000	0.000	0.000	0.000	0.716	0.000	0.000	0.000	0.000	0.000	0.000	0.000	0.000	0.134	0.000	0.202	0.000	0.000	0.000	0.000	0.000	0.000	0.000	0.000	0.000	0.385	0.000	0.000	0.000	0.000	0.000	0.000	0.000	0.032	0.000	0.000	0.000	0.000	0.000
UTS2	10911	1p36.23	0.000	0.157	0.000	0.000	0.000	0.000	0.000	0.000	0.000	0.000	0.000	0.000	0.716	0.000	0.000	0.000	0.000	0.000	0.000	0.000	0.000	0.134	0.000	0.202	0.000	0.000	0.000	0.000	0.000	0.000	0.000	0.000	0.000	0.385	0.000	0.000	0.000	0.000	0.000	0.000	0.000	0.032	0.000	0.000	0.000	0.000	0.000
TNFRSF9	3604	1p36.23	0.000	0.157	0.000	0.000	0.000	0.000	0.000	0.000	0.000	0.000	0.000	0.000	0.716	0.000	0.000	0.000	0.000	0.000	0.000	0.000	0.000	0.134	0.000	0.202	0.000	0.000	0.000	0.000	0.000	0.000	0.000	0.000	0.000	0.385	0.000	0.000	0.000	0.000	0.000	0.000	0.000	0.032	0.000	0.000	0.000	0.000	0.000
PARK7	11315	1p36.23	0.000	0.157	0.000	0.000	0.000	0.000	0.000	0.000	0.000	0.000	0.000	0.000	0.716	0.000	0.000	0.000	0.000	0.000	0.000	0.000	0.000	0.134	0.000	0.202	0.000	0.000	0.000	0.000	0.000	0.000	0.000	0.000	0.000	0.385	0.000	0.000	0.000	0.000	0.000	0.000	0.000	0.032	0.000	0.000	0.000	0.000	0.000
ERRFI1	54206	1p36.23	0.000	0.157	0.000	0.000	0.000	0.000	0.000	0.000	0.000	0.000	0.000	0.000	0.716	0.000	0.000	0.000	0.000	0.000	0.000	0.000	0.000	0.134	0.000	0.202	0.000	0.000	0.000	0.000	0.000	0.000	0.000	0.000	0.000	0.385	0.000	0.000	0.000	0.000	0.000	0.000	0.000	0.032	0.000	0.000	0.000	0.000	0.000
SLC45A1	50651	1p36.23	0.000	0.157	0.000	0.000	0.000	0.000	0.000	0.000	0.000	0.000	0.000	0.000	0.716	0.000	0.000	0.000	0.000	0.000	0.000	0.000	0.000	0.134	0.000	0.202	0.000	0.000	0.000	0.000	0.000	0.000	0.000	0.000	0.000	0.385	0.000	0.000	0.000	0.000	0.000	0.000	0.000	0.032	0.000	0.000	0.000	0.000	0.000
RERE	473	1p36.23	0.000	0.157	0.000	0.000	0.000	0.000	0.000	0.000	0.000	0.000	0.000	0.000	0.716	0.000	0.000	0.000	0.000	0.000	0.000	0.000	0.000	0.134	0.000	0.202	0.000	0.000	0.000	0.000	0.000	0.000	0.000	0.000	0.000	0.385	0.000	0.000	0.000	0.000	0.000	0.000	0.000	0.032	0.000	0.000	0.000	0.000	0.000
ENO1	2023	1p36.23	0.000	0.157	0.000	0.000	0.000	0.000	0.000	0.000	0.000	0.000	0.000	0.000	0.716	0.000	0.000	0.000	0.000	0.000	0.000	0.000	0.000	0.134	0.000	0.202	0.000	0.000	0.000	0.000	0.000	0.000	0.000	0.000	0.000	0.385	0.000	0.000	0.000	0.000	0.000	0.000	0.000	0.032	0.000	0.000	0.000	0.000	0.000
ENO1-AS1	100505975	1p36.23	0.000	0.157	0.000	0.000	0.000	0.000	0.000	0.000	0.000	0.000	0.000	0.000	0.716	0.000	0.000	0.000	0.000	0.000	0.000	0.000	0.000	0.134	0.000	0.202	0.000	0.000	0.000	0.000	0.000	0.000	0.000	0.000	0.000	0.385	0.000	0.000	0.000	0.000	0.000	0.000	0.000	0.032	0.000	0.000	0.000	0.000	0.000
CA6	765	1p36.23	0.000	0.157	0.000	0.000	0.000	0.000	0.000	0.000	0.000	0.000	0.000	0.000	0.716	0.000	0.000	0.000	0.000	0.000	0.000	0.000	0.000	0.134	0.000	0.202	0.000	0.000	0.000	0.000	0.000	0.000	0.000	0.000	0.000	0.385	0.000	0.000	0.000	0.000	0.000	0.000	0.000	0.032	0.000	0.000	0.000	0.000	0.000
SLC2A7	155184	1p36.23	0.000	0.157	0.000	0.000	0.000	0.000	0.000	0.000	0.000	0.000	0.000	0.000	0.716	0.000	0.000	0.000	0.000	0.000	0.000	0.000	0.000	0.134	0.000	0.202	0.000	0.000	0.000	0.000	0.000	0.000	0.000	0.000	0.000	0.385	0.000	0.000	0.000	0.000	0.000	0.000	0.000	0.032	0.000	0.000	0.000	0.000	0.000
SLC2A5	6518	1p36.23	0.000	0.157	0.000	0.000	0.000	0.000	0.000	0.000	0.000	0.000	0.000	0.000	0.716	0.000	0.000	0.000	0.000	0.000	0.000	0.000	0.000	0.134	0.000	0.202	0.000	0.000	0.000	0.000	0.000	0.000	0.000	0.000	0.000	0.385	0.000	0.000	0.000	0.000	0.000	0.000	0.000	0.032	0.000	0.000	0.000	0.000	0.000
GPR157	80045	1p36.23	0.000	0.157	0.000	0.000	0.000	0.000	0.000	0.000	0.000	0.000	0.000	0.000	0.716	0.000	0.000	0.000	0.000	0.000	0.000	0.000	0.000	0.134	0.000	0.202	0.000	0.000	0.000	0.000	0.000	0.000	0.000	0.000	0.000	0.385	0.000	0.000	0.000	0.000	0.000	0.000	0.000	0.032	0.000	0.000	0.000	0.000	0.000
MIR34A	407040	1p36.22	0.000	0.157	0.000	0.000	0.000	0.000	0.000	0.000	0.000	0.000	0.000	0.000	0.716	0.000	0.000	0.000	0.000	0.000	0.000	0.000	0.000	0.134	0.000	0.202	0.000	0.000	0.000	0.000	0.000	0.000	0.000	0.000	0.000	0.385	0.000	0.000	0.000	0.000	0.000	0.000	0.000	0.032	0.000	0.000	0.000	0.000	0.000
hsa-mir-34a	-655	1p36.22	0.000	0.157	0.000	0.000	0.000	0.000	0.000	0.000	0.000	0.000	0.000	0.000	0.716	0.000	0.000	0.000	0.000	0.000	0.000	0.000	0.000	0.134	0.000	0.202	0.000	0.000	0.000	0.000	0.000	0.000	0.000	0.000	0.000	0.385	0.000	0.000	0.000	0.000	0.000	0.000	0.000	0.032	0.000	0.000	0.000	0.000	0.000
H6PD	9563	1p36.22	0.000	0.157	0.000	0.000	0.000	0.000	0.000	0.000	0.000	0.000	0.000	0.000	0.716	0.000	0.000	0.000	0.000	0.000	0.000	0.000	0.000	0.134	0.000	0.202	0.000	0.000	0.000	0.000	0.000	0.000	0.000	0.000	0.000	0.385	0.000	0.000	0.000	0.000	0.000	0.000	0.000	0.032	0.000	0.000	0.000	0.000	0.000
SPSB1	80176	1p36.22	0.000	0.157	0.000	0.000	0.000	0.000	0.000	0.000	0.000	0.000	0.000	0.000	0.716	0.000	0.000	0.000	0.000	0.000	0.000	0.000	0.000	0.134	0.000	0.202	0.000	0.000	0.000	0.000	0.000	0.000	0.000	0.000	0.000	0.385	0.000	0.000	0.000	0.000	0.000	0.000	0.000	0.032	0.000	0.000	0.000	0.000	0.000
SLC25A33	84275	1p36.22	0.000	0.157	0.000	0.000	0.000	0.000	0.000	0.000	0.000	0.000	0.000	0.000	0.716	0.000	0.000	0.000	0.000	0.000	0.000	0.000	0.000	0.134	0.000	0.202	0.000	0.000	0.000	0.000	0.000	0.000	0.000	0.000	0.000	0.385	0.000	0.000	0.000	0.000	0.000	0.000	0.000	0.032	0.000	0.000	0.000	0.000	0.000
TMEM201	199953	1p36.22	0.000	0.157	0.000	0.000	0.000	0.000	0.000	0.000	0.000	0.000	0.000	0.000	0.716	0.000	0.000	0.000	0.000	0.000	0.000	0.000	0.000	0.134	0.000	0.202	0.000	0.000	0.000	0.000	0.000	0.000	0.000	0.000	0.000	0.385	0.000	0.000	0.000	0.000	0.000	0.000	0.000	0.032	0.000	0.000	0.000	0.000	0.000
C1orf200	644997	1p36.22	0.000	0.157	0.000	0.000	0.000	0.000	0.000	0.000	0.000	0.000	0.000	0.000	0.716	0.000	0.000	0.000	0.000	0.000	0.000	0.000	0.000	0.134	0.000	0.202	0.000	0.000	0.000	0.000	0.000	0.000	0.000	0.000	0.000	0.385	0.000	0.000	0.000	0.000	0.000	0.000	0.000	0.032	0.000	0.000	0.000	0.000	0.000
PIK3CD	5293	1p36.22	0.000	0.157	0.000	0.000	0.000	0.000	0.000	0.000	0.000	0.000	0.000	0.000	0.716	0.000	0.000	0.000	0.000	0.000	0.000	0.000	0.000	0.134	0.000	0.202	0.000	0.000	0.000	0.000	0.000	0.000	0.000	0.000	0.000	0.385	0.000	0.000	0.000	0.000	0.000	0.000	0.000	0.032	0.000	0.000	0.000	0.000	0.000
CLSTN1	22883	1p36.22	0.000	0.157	0.000	0.000	0.000	0.000	0.000	0.000	0.000	0.000	0.000	0.000	0.716	0.000	0.000	0.000	0.000	0.000	0.000	0.000	0.000	0.134	0.000	0.202	0.000	0.000	0.000	0.000	0.000	0.000	0.000	0.000	0.000	0.385	0.000	0.000	0.000	0.000	0.000	0.000	0.000	0.032	0.000	0.000	0.000	0.000	0.000
CTNNBIP1	56998	1p36.22	0.000	0.157	0.000	0.000	0.000	0.000	0.000	0.000	0.000	0.000	0.000	0.000	0.716	0.000	0.000	0.000	0.000	0.000	0.000	0.000	0.000	0.134	0.000	0.202	0.000	0.000	0.000	0.000	0.000	0.000	0.000	0.000	0.000	0.385	0.000	0.000	0.000	0.000	0.000	0.000	0.000	0.032	0.000	0.000	0.000	0.000	0.000
LZIC	84328	1p36.22	0.000	0.157	0.000	0.000	0.000	0.000	0.000	0.000	0.000	0.000	0.000	0.000	0.716	0.000	0.000	0.000	0.000	0.000	0.000	0.000	0.000	0.134	0.000	0.202	0.000	0.000	0.000	0.000	0.000	0.000	0.000	0.000	0.000	0.385	0.000	0.000	0.000	0.000	0.000	0.000	0.000	0.032	0.000	0.000	0.000	0.000	0.000
NMNAT1	64802	1p36.22	0.000	0.157	0.000	0.000	0.000	0.000	0.000	0.000	0.000	0.000	0.000	0.000	0.716	0.000	0.000	0.000	0.000	0.000	0.000	0.000	0.000	0.134	0.000	0.202	0.000	0.000	0.000	0.000	0.000	0.000	0.000	0.000	0.000	0.385	0.000	0.000	0.000	0.000	0.000	0.000	0.000	0.032	0.000	0.000	0.000	0.000	0.000
RBP7	116362	1p36.22	0.000	0.157	0.000	0.000	0.000	0.000	0.000	0.000	0.000	0.000	0.000	0.000	0.716	0.000	0.000	0.000	0.000	0.000	0.000	0.000	0.000	0.134	0.000	0.202	0.000	0.000	0.000	0.000	0.000	0.000	0.000	0.000	0.000	0.385	0.000	0.000	0.000	0.000	0.000	0.000	0.000	0.032	0.000	0.000	0.000	0.000	0.000
UBE4B	10277	1p36.22	0.000	0.157	0.000	0.000	0.000	0.000	0.000	0.000	0.000	0.000	0.000	0.000	0.716	0.000	0.000	0.000	0.000	0.000	0.000	0.000	0.000	0.134	0.000	0.202	0.000	0.000	0.000	0.000	0.000	0.000	0.000	0.000	0.000	0.385	0.000	0.000	0.000	0.000	0.000	0.000	0.000	0.032	0.000	0.000	0.000	0.000	0.000
KIF1B	23095	1p36.22	0.000	0.157	0.000	0.000	0.000	0.000	0.000	0.000	0.000	0.000	0.000	0.000	0.716	0.000	0.000	0.000	0.000	0.000	0.000	0.000	0.000	0.134	0.000	0.202	0.000	0.000	0.000	0.000	0.000	0.000	0.000	0.000	0.000	0.385	0.000	0.000	0.000	0.000	0.000	0.000	0.000	0.032	0.000	0.000	0.000	0.000	0.000
hsa-mir-1273d	-663	1p36.22	0.000	0.157	0.000	0.000	0.000	0.000	0.000	0.000	0.000	0.000	0.000	0.000	0.716	0.000	0.000	0.000	0.000	0.000	0.000	0.000	0.000	0.134	0.000	0.202	0.000	0.000	0.000	0.000	0.000	0.000	0.000	0.000	0.000	0.385	0.000	0.000	0.000	0.000	0.000	0.000	0.000	0.032	0.000	0.000	0.000	0.000	0.000
PGD	5226	1p36.22	0.000	0.157	0.000	0.000	0.000	0.000	0.000	0.000	0.000	0.000	0.000	0.000	0.716	0.000	0.000	0.000	0.000	0.000	0.000	0.000	0.000	0.134	0.000	0.202	0.000	0.000	0.000	0.000	0.000	0.000	0.000	0.000	0.000	0.385	0.000	0.000	0.000	0.000	0.000	0.000	0.000	0.032	0.000	0.000	0.000	0.000	0.000
APITD1-CORT	100526739	1p36.22	0.000	0.157	0.000	0.000	0.000	0.000	0.000	0.000	0.000	0.000	0.000	0.000	0.716	0.000	0.000	0.000	0.000	0.000	0.000	0.000	0.000	0.134	0.000	0.202	0.000	0.000	0.000	0.000	0.000	0.000	0.000	0.000	0.000	0.385	0.000	0.000	0.000	0.000	0.000	0.000	0.000	0.032	0.000	0.000	0.000	0.000	0.000
APITD1	378708	1p36.22	0.000	0.157	0.000	0.000	0.000	0.000	0.000	0.000	0.000	0.000	0.000	0.000	0.716	0.000	0.000	0.000	0.000	0.000	0.000	0.000	0.000	0.134	0.000	0.202	0.000	0.000	0.000	0.000	0.000	0.000	0.000	0.000	0.000	0.385	0.000	0.000	0.000	0.000	0.000	0.000	0.000	0.032	0.000	0.000	0.000	0.000	0.000
CORT	1325	1p36.22	0.000	0.157	0.000	0.000	0.000	0.000	0.000	0.000	0.000	0.000	0.000	0.000	0.716	0.000	0.000	0.000	0.000	0.000	0.000	0.000	0.000	0.134	0.000	0.202	0.000	0.000	0.000	0.000	0.000	0.000	0.000	0.000	0.000	0.385	0.000	0.000	0.000	0.000	0.000	0.000	0.000	0.032	0.000	0.000	0.000	0.000	0.000
DFFA	1676	1p36.22	0.000	0.157	0.000	0.000	0.000	0.000	0.000	0.000	0.000	0.000	0.000	0.000	0.716	0.000	0.000	0.000	0.000	0.000	0.000	0.000	0.000	0.134	0.000	0.202	0.000	0.000	0.000	0.000	0.000	0.000	0.000	0.000	0.000	0.385	0.000	0.000	0.000	0.000	0.000	0.000	0.000	0.032	0.000	0.000	0.000	0.000	0.000
PEX14	5195	1p36.22	0.000	0.157	0.000	0.000	0.000	0.000	0.000	0.000	0.000	0.000	0.000	0.000	0.716	0.000	0.000	0.000	0.000	0.000	0.000	0.000	0.000	0.134	0.000	0.202	0.000	0.000	0.000	0.000	0.000	0.000	0.000	0.000	0.000	0.385	0.000	0.000	0.000	0.000	0.000	0.000	0.000	0.032	0.000	0.000	0.000	0.000	0.000
CASZ1	54897	1p36.22	0.000	0.157	0.000	0.000	0.000	0.000	0.000	0.000	0.000	0.000	0.000	0.000	0.716	0.000	0.000	0.000	0.000	0.000	0.000	0.000	0.000	0.134	0.000	0.202	0.000	0.000	0.000	0.000	0.000	0.000	0.000	0.000	0.000	0.385	0.000	0.000	0.000	0.000	0.000	0.000	0.000	0.032	0.000	0.000	0.000	0.000	0.000
C1orf127	148345	1p36.22	0.000	0.157	0.000	0.000	0.000	0.000	0.000	0.000	0.000	0.000	0.000	0.000	0.716	0.000	0.000	0.000	0.000	0.000	0.000	0.000	0.000	0.134	0.000	0.202	0.000	0.000	0.000	0.000	0.000	0.000	0.000	0.000	0.000	0.385	0.000	0.000	0.000	0.000	0.000	0.000	0.000	0.032	0.000	0.000	0.000	0.000	0.000
TARDBP	23435	1p36.22	0.000	0.157	0.000	0.000	0.000	0.000	0.000	0.000	0.000	0.000	0.000	0.000	0.716	0.000	0.000	0.000	0.000	0.000	0.000	0.000	0.000	0.134	0.000	0.202	0.000	0.000	0.000	0.000	0.000	0.000	0.000	0.000	0.000	0.385	0.000	0.000	0.000	0.000	0.000	0.000	0.000	0.032	0.000	0.000	0.000	0.000	0.000
MASP2	10747	1p36.22	0.000	0.157	0.000	0.000	0.000	0.000	0.000	0.000	0.000	0.000	0.000	0.000	0.716	0.000	0.000	0.000	0.000	0.000	0.000	0.000	0.000	0.134	0.000	0.202	0.000	0.000	0.000	0.000	0.000	0.000	0.000	0.000	0.000	0.385	0.000	0.000	0.000	0.000	0.000	0.000	0.000	0.032	0.000	0.000	0.000	0.000	0.000
SRM	6723	1p36.22	0.000	0.157	0.000	0.000	0.000	0.000	0.000	0.000	0.000	0.000	0.000	0.000	0.716	0.000	0.000	0.000	0.000	0.000	0.000	0.000	0.000	0.134	0.000	0.202	0.000	0.000	0.000	0.000	0.000	0.000	0.000	0.000	0.000	0.385	0.000	0.000	0.000	0.000	0.000	0.000	0.000	0.032	0.000	0.000	0.000	0.000	0.000
EXOSC10	5394	1p36.22	0.000	0.157	0.000	0.000	0.000	0.000	0.000	0.000	0.000	0.000	0.000	0.000	0.716	0.000	0.000	0.000	0.000	0.000	0.000	0.000	0.000	0.134	0.000	0.202	0.000	0.000	0.000	0.000	0.000	0.000	0.000	0.000	0.000	0.385	0.000	0.000	0.000	0.000	0.000	0.000	0.000	0.032	0.000	0.000	0.000	0.000	0.000
MTOR	2475	1p36.22	0.000	0.157	0.000	0.000	0.000	0.000	0.000	0.000	0.000	0.000	0.000	0.000	0.716	0.000	0.000	0.000	0.000	0.000	0.000	0.000	0.000	0.134	0.000	0.202	0.000	0.000	0.000	0.000	0.000	0.000	0.000	0.000	0.000	0.385	0.000	0.000	0.000	0.000	0.000	0.000	0.000	0.032	0.000	0.000	0.000	0.000	0.000
ANGPTL7	10218	1p36.22	0.000	0.157	0.000	0.000	0.000	0.000	0.000	0.000	0.000	0.000	0.000	0.000	0.716	0.000	0.000	0.000	0.000	0.000	0.000	0.000	0.000	0.134	0.000	0.202	0.000	0.000	0.000	0.000	0.000	0.000	0.000	0.000	0.000	0.385	0.000	0.000	0.000	0.000	0.000	0.000	0.000	0.032	0.000	0.000	0.000	0.000	0.000
UBIAD1	29914	1p36.22	0.000	0.157	0.000	0.000	0.000	0.000	0.000	0.000	0.000	0.000	0.000	0.000	0.716	0.000	0.000	0.000	0.000	0.000	0.000	0.000	0.000	0.134	0.000	0.202	0.000	0.000	0.000	0.000	0.000	0.000	0.000	0.000	0.000	0.385	0.000	0.000	0.000	0.000	0.000	0.000	0.000	0.032	0.000	0.000	0.000	0.000	0.000
PTCHD2	57540	1p36.22	0.000	0.157	0.000	0.000	0.000	0.000	0.000	0.000	0.000	0.000	0.000	0.000	0.716	0.000	0.000	0.000	0.000	0.000	0.000	0.000	0.000	0.134	0.000	0.202	0.000	0.000	0.000	0.000	0.000	0.000	0.000	0.000	0.000	0.385	0.000	0.000	0.000	0.000	0.000	0.000	0.000	0.032	0.000	0.000	0.000	0.000	0.000
FBXO2	26232	1p36.22	0.000	0.157	0.000	0.000	0.000	0.000	0.000	0.000	0.000	0.000	0.000	0.000	0.716	0.000	0.000	0.000	0.000	0.000	0.000	0.000	0.000	0.134	0.000	0.202	0.000	0.000	0.000	0.000	0.000	0.000	0.000	0.000	0.000	0.385	0.000	0.000	0.000	0.000	0.000	0.000	0.000	0.032	0.000	0.000	0.000	0.000	0.000
FBXO44	93611	1p36.22	0.000	0.157	0.000	0.000	0.000	0.000	0.000	0.000	0.000	0.000	0.000	0.000	0.716	0.000	0.000	0.000	0.000	0.000	0.000	0.000	0.000	0.134	0.000	0.202	0.000	0.000	0.000	0.000	0.000	0.000	0.000	0.000	0.000	0.385	0.000	0.000	0.000	0.000	0.000	0.000	0.000	0.032	0.000	0.000	0.000	0.000	0.000
FBXO6	26270	1p36.22	0.000	0.157	0.000	0.000	0.000	0.000	0.000	0.000	0.000	0.000	0.000	0.000	0.716	0.000	0.000	0.000	0.000	0.000	0.000	0.000	0.000	0.134	0.000	0.202	0.000	0.000	0.000	0.000	0.000	0.000	0.000	0.000	0.000	0.385	0.000	0.000	0.000	0.000	0.000	0.000	0.000	0.032	0.000	0.000	0.000	0.000	0.000
MAD2L2	10459	1p36.22	0.000	0.157	0.000	0.000	0.000	0.000	0.000	0.000	0.000	0.000	0.000	0.000	0.716	0.000	0.000	0.000	0.000	0.000	0.000	0.000	0.000	0.134	0.000	0.202	0.000	0.000	0.000	0.000	0.000	0.000	0.000	0.000	0.000	0.385	0.000	0.000	0.000	0.000	0.000	0.000	0.000	0.032	0.000	0.000	0.000	0.000	0.000
C1orf187	374946	1p36.22	0.000	0.157	0.000	0.000	0.000	0.000	0.000	0.000	0.000	0.000	0.000	0.000	0.716	0.000	0.000	0.000	0.000	0.000	0.000	0.000	0.000	0.134	0.000	0.202	0.000	0.000	0.000	0.000	0.000	0.000	0.000	0.000	0.000	0.385	0.000	0.000	0.000	0.000	0.000	0.000	0.000	0.032	0.000	0.000	0.000	0.000	0.000
AGTRAP	57085	1p36.22	0.000	0.157	0.000	0.000	0.000	0.000	0.000	0.000	0.000	0.000	0.000	0.000	0.716	0.000	0.000	0.000	0.000	0.000	0.000	0.000	0.000	0.134	0.000	0.202	0.000	0.000	0.000	0.000	0.000	0.000	0.000	0.000	0.000	0.385	0.000	0.000	0.000	0.000	0.000	0.000	0.000	0.032	0.000	0.000	0.000	0.000	0.000
MTHFR	4524	1p36.22	0.000	0.157	0.000	0.000	0.000	0.000	0.000	0.000	0.000	0.000	0.000	0.000	0.716	0.000	0.000	0.000	0.000	0.000	0.000	0.000	0.000	0.134	0.000	0.202	0.000	0.000	0.000	0.000	0.000	0.000	0.000	0.000	0.000	0.385	0.000	0.000	0.000	0.000	0.000	0.000	0.000	0.032	0.000	0.000	0.000	0.000	0.000
CLCN6	1185	1p36.22	0.000	0.157	0.000	0.000	0.000	0.000	0.000	0.000	0.000	0.000	0.000	0.000	0.716	0.000	0.000	0.000	0.000	0.000	0.000	0.000	0.000	0.134	0.000	0.202	0.000	0.000	0.000	0.000	0.000	0.000	0.000	0.000	0.000	0.385	0.000	0.000	0.000	0.000	0.000	0.000	0.000	0.032	0.000	0.000	0.000	0.000	0.000
NPPA-AS1	100379251	1p36.22	0.000	0.157	0.000	0.000	0.000	0.000	0.000	0.000	0.000	0.000	0.000	0.000	0.716	0.000	0.000	0.000	0.000	0.000	0.000	0.000	0.000	0.134	0.000	0.202	0.000	0.000	0.000	0.000	0.000	0.000	0.000	0.000	0.000	0.385	0.000	0.000	0.000	0.000	0.000	0.000	0.000	0.032	0.000	0.000	0.000	0.000	0.000
NPPA	4878	1p36.22	0.000	0.157	0.000	0.000	0.000	0.000	0.000	0.000	0.000	0.000	0.000	0.000	0.716	0.000	0.000	0.000	0.000	0.000	0.000	0.000	0.000	0.134	0.000	0.202	0.000	0.000	0.000	0.000	0.000	0.000	0.000	0.000	0.000	0.385	0.000	0.000	0.000	0.000	0.000	0.000	0.000	0.032	0.000	0.000	0.000	0.000	0.000
NPPB	4879	1p36.22	0.000	0.157	0.000	0.000	0.000	0.000	0.000	0.000	0.000	0.000	0.000	0.000	0.716	0.000	0.000	0.000	0.000	0.000	0.000	0.000	0.000	0.134	0.000	0.202	0.000	0.000	0.000	0.000	0.000	0.000	0.000	0.000	0.000	0.385	0.000	0.000	0.000	0.000	0.000	0.000	0.000	0.032	0.000	0.000	0.000	0.000	0.000
KIAA2013	90231	1p36.22	0.000	0.157	0.000	0.000	0.000	0.000	0.000	0.000	0.000	0.000	0.000	0.000	0.716	0.000	0.000	0.000	0.000	0.000	0.000	0.000	0.000	0.134	0.000	0.202	0.000	0.000	0.000	0.000	0.000	0.000	0.000	0.000	0.000	0.385	0.000	0.000	0.000	0.000	0.000	0.000	0.000	0.032	0.000	0.000	0.000	0.000	0.000
PLOD1	5351	1p36.22	0.000	0.157	0.000	0.000	0.000	0.000	0.000	0.000	0.000	0.000	0.000	0.000	0.716	0.000	0.000	0.000	0.000	0.000	0.000	0.000	0.000	0.134	0.000	0.202	0.000	0.000	0.000	0.000	0.000	0.000	0.000	0.000	0.000	0.385	0.000	0.000	0.000	0.000	0.000	0.000	0.000	0.032	0.000	0.000	0.000	0.000	0.000
MFN2	9927	1p36.22	0.000	0.157	0.000	0.000	0.000	0.000	0.000	0.000	0.000	0.000	0.000	0.000	0.716	0.000	0.000	0.000	0.000	0.000	0.000	0.000	0.000	0.134	0.000	0.202	0.000	0.000	0.000	0.000	0.000	0.000	0.000	0.000	0.000	0.385	0.000	0.000	0.000	0.000	0.000	0.000	0.000	0.032	0.000	0.000	0.000	0.000	0.000
MIIP	60672	1p36.22	0.000	0.157	0.000	0.000	0.000	0.000	0.000	0.000	0.000	0.000	0.000	0.000	0.716	0.000	0.000	0.000	0.000	0.000	0.000	0.000	0.000	0.134	0.000	0.202	0.000	0.000	0.000	0.000	0.000	0.000	0.000	0.000	0.000	0.385	0.000	0.000	0.000	0.000	0.000	0.000	0.000	0.032	0.000	0.000	0.000	0.000	0.000
TNFRSF8	943	1p36.22	0.000	0.157	0.000	0.000	0.000	0.000	0.000	0.000	0.000	0.000	0.000	0.000	0.716	0.000	0.000	0.000	0.000	0.000	0.000	0.000	0.000	0.134	0.000	0.202	0.000	0.000	0.000	0.000	0.000	0.000	0.000	0.000	0.000	0.385	0.000	0.000	0.000	0.000	0.000	0.000	0.000	0.032	0.000	0.000	0.000	0.000	0.000
TNFRSF1B	7133	1p36.22	0.000	0.157	0.000	0.000	0.000	0.000	0.000	0.000	0.000	0.000	0.000	0.000	0.716	0.000	0.000	0.000	0.000	0.000	0.000	0.000	0.000	0.134	0.000	0.202	0.000	0.000	0.000	0.000	0.000	0.000	0.000	0.000	0.000	0.385	0.000	0.000	0.000	0.000	0.000	0.000	0.000	0.032	0.000	0.000	0.000	0.000	0.000
MIR4632	100616438	1p36.22	0.000	0.157	0.000	0.000	0.000	0.000	0.000	0.000	0.000	0.000	0.000	0.000	0.716	0.000	0.000	0.000	0.000	0.000	0.000	0.000	0.000	0.134	0.000	0.202	0.000	0.000	0.000	0.000	0.000	0.000	0.000	0.000	0.000	0.385	0.000	0.000	0.000	0.000	0.000	0.000	0.000	0.032	0.000	0.000	0.000	0.000	0.000
VPS13D	55187	1p36.22	0.000	0.157	0.000	0.000	0.000	0.000	0.000	0.000	0.000	0.000	0.000	0.000	0.716	0.000	0.000	0.000	0.000	0.000	0.000	0.000	0.000	0.134	0.000	0.202	0.000	0.000	0.000	0.000	0.000	0.000	0.000	0.000	0.000	0.385	0.000	0.000	0.000	0.000	0.000	0.000	0.000	0.032	0.000	0.000	0.000	0.000	0.000
SNORA59A|chr1	677885	1p36.22	0.000	0.157	0.000	0.000	0.000	0.000	0.000	0.000	0.000	0.000	0.000	0.000	0.716	0.000	0.000	0.000	0.000	0.000	0.000	0.000	0.000	0.134	0.000	0.202	0.000	0.000	0.000	0.000	0.000	0.000	0.000	0.000	0.000	0.385	0.000	0.000	0.000	0.000	0.000	0.000	0.000	0.032	0.000	0.000	0.000	0.000	0.000
SNORA59B|chr1	677882	1p36.22	0.000	0.157	0.000	0.000	0.000	0.000	0.000	0.000	0.000	0.000	0.000	0.000	0.716	0.000	0.000	0.000	0.000	0.000	0.000	0.000	0.000	0.134	0.000	0.202	0.000	0.000	0.000	0.000	0.000	0.000	0.000	0.000	0.000	0.385	0.000	0.000	0.000	0.000	0.000	0.000	0.000	0.032	0.000	0.000	0.000	0.000	0.000
DHRS3	9249	1p36.22	0.000	0.157	0.000	0.000	0.000	0.000	0.000	0.000	0.000	0.000	0.000	0.000	0.716	0.000	0.000	0.000	0.000	0.000	0.000	0.000	0.000	0.134	0.000	0.202	0.000	0.000	0.000	0.000	0.000	0.000	0.000	0.000	0.000	0.385	0.000	0.000	0.000	0.000	0.000	0.000	0.000	0.032	0.000	0.000	0.000	0.000	0.000
AADACL4	343066	1p36.21	0.000	0.157	0.000	0.000	0.000	0.000	0.000	0.000	0.000	0.000	0.000	0.000	0.716	0.000	0.000	0.000	0.000	0.000	0.000	0.000	0.000	0.134	0.000	0.202	0.000	0.000	0.000	0.000	0.000	0.000	0.000	0.000	0.000	0.385	0.000	0.000	0.000	0.000	0.000	0.000	0.000	0.032	0.000	0.000	0.000	0.000	0.000
AADACL3	126767	1p36.21	0.000	0.157	0.000	0.000	0.000	0.000	0.000	0.000	0.000	0.000	0.000	0.000	0.716	0.000	0.000	0.000	0.000	0.000	0.000	0.000	0.000	0.134	0.000	0.202	0.000	0.000	0.000	0.000	0.000	0.000	0.000	0.000	0.000	0.385	0.000	0.000	0.000	0.000	0.000	0.000	0.000	0.032	0.000	0.000	0.000	0.000	0.000
C1orf158	93190	1p36.21	0.000	0.157	0.000	0.000	0.000	0.000	0.000	0.000	0.000	0.000	0.000	0.000	0.716	0.000	0.000	0.000	0.000	0.000	0.000	0.000	0.000	0.134	0.000	0.202	0.000	0.000	0.000	0.000	0.000	0.000	0.000	0.000	0.000	0.385	0.000	0.000	0.000	0.000	0.000	0.000	0.000	0.032	0.000	0.000	0.000	0.000	0.000
HNRNPCL1	343069	1p36.21	0.000	0.157	0.000	0.000	0.000	0.000	0.000	0.000	0.000	0.000	0.000	0.000	0.716	0.000	0.000	0.000	0.000	0.000	0.000	0.000	0.000	0.134	0.000	0.202	0.000	0.000	0.000	0.000	0.000	0.000	0.000	0.000	0.000	0.385	0.000	0.000	0.000	0.000	0.000	0.000	0.000	0.032	0.000	0.000	0.000	0.000	0.000
LOC440563	440563	1p36.21	0.000	0.157	0.000	0.000	0.000	0.000	0.000	0.000	0.000	0.000	0.000	0.000	0.716	0.000	0.000	0.000	0.000	0.000	0.000	0.000	0.000	0.134	0.000	0.202	0.000	0.000	0.000	0.000	0.000	0.000	0.000	0.000	0.000	0.385	0.000	0.000	0.000	0.000	0.000	0.000	0.000	0.032	0.000	0.000	0.000	0.000	0.000
LOC649330	649330	1p36.21	0.000	0.157	0.000	0.000	0.000	0.000	0.000	0.000	0.000	0.000	0.000	0.000	0.716	0.000	0.000	0.000	0.000	0.000	0.000	0.000	0.000	0.134	0.000	0.202	0.000	0.000	0.000	0.000	0.000	0.000	0.000	0.000	0.000	0.385	0.000	0.000	0.000	0.000	0.000	0.000	0.000	0.032	0.000	0.000	0.000	0.000	0.000
PRAMEF10	343071	1p36.21	0.000	0.157	0.000	0.000	0.000	0.000	0.000	0.000	0.000	0.000	0.000	0.000	0.716	0.000	0.000	0.000	0.000	0.000	0.000	0.000	0.000	0.134	0.000	0.202	0.000	0.000	0.000	0.000	0.000	0.000	0.000	0.000	0.000	0.385	0.000	0.000	0.000	0.000	0.000	0.000	0.000	0.032	0.000	0.000	0.000	0.000	0.000
PRAMEF11	440560	1p36.21	0.000	0.157	0.000	0.000	0.000	0.000	0.000	0.000	0.000	0.000	0.000	0.000	0.716	0.000	0.000	0.000	0.000	0.000	0.000	0.000	0.000	0.134	0.000	0.202	0.000	0.000	0.000	0.000	0.000	0.000	0.000	0.000	0.000	0.385	0.000	0.000	0.000	0.000	0.000	0.000	0.000	0.032	0.000	0.000	0.000	0.000	0.000
PRAMEF12	390999	1p36.21	0.000	0.157	0.000	0.000	0.000	0.000	0.000	0.000	0.000	0.000	0.000	0.000	0.716	0.000	0.000	0.000	0.000	0.000	0.000	0.000	0.000	0.134	0.000	0.202	0.000	0.000	0.000	0.000	0.000	0.000	0.000	0.000	0.000	0.385	0.000	0.000	0.000	0.000	0.000	0.000	0.000	0.032	0.000	0.000	0.000	0.000	0.000
PRAMEF13	400736	1p36.21	0.000	0.157	0.000	0.000	0.000	0.000	0.000	0.000	0.000	0.000	0.000	0.000	0.716	0.000	0.000	0.000	0.000	0.000	0.000	0.000	0.000	0.134	0.000	0.202	0.000	0.000	0.000	0.000	0.000	0.000	0.000	0.000	0.000	0.385	0.000	0.000	0.000	0.000	0.000	0.000	0.000	0.032	0.000	0.000	0.000	0.000	0.000
PRAMEF14	729528	1p36.21	0.000	0.157	0.000	0.000	0.000	0.000	0.000	0.000	0.000	0.000	0.000	0.000	0.716	0.000	0.000	0.000	0.000	0.000	0.000	0.000	0.000	0.134	0.000	0.202	0.000	0.000	0.000	0.000	0.000	0.000	0.000	0.000	0.000	0.385	0.000	0.000	0.000	0.000	0.000	0.000	0.000	0.032	0.000	0.000	0.000	0.000	0.000
PRAMEF15	653619	1p36.21	0.000	0.157	0.000	0.000	0.000	0.000	0.000	0.000	0.000	0.000	0.000	0.000	0.716	0.000	0.000	0.000	0.000	0.000	0.000	0.000	0.000	0.134	0.000	0.202	0.000	0.000	0.000	0.000	0.000	0.000	0.000	0.000	0.000	0.385	0.000	0.000	0.000	0.000	0.000	0.000	0.000	0.032	0.000	0.000	0.000	0.000	0.000
PRAMEF16	654348	1p36.21	0.000	0.157	0.000	0.000	0.000	0.000	0.000	0.000	0.000	0.000	0.000	0.000	0.716	0.000	0.000	0.000	0.000	0.000	0.000	0.000	0.000	0.134	0.000	0.202	0.000	0.000	0.000	0.000	0.000	0.000	0.000	0.000	0.000	0.385	0.000	0.000	0.000	0.000	0.000	0.000	0.000	0.032	0.000	0.000	0.000	0.000	0.000
PRAMEF17	391004	1p36.21	0.000	0.157	0.000	0.000	0.000	0.000	0.000	0.000	0.000	0.000	0.000	0.000	0.716	0.000	0.000	0.000	0.000	0.000	0.000	0.000	0.000	0.134	0.000	0.202	0.000	0.000	0.000	0.000	0.000	0.000	0.000	0.000	0.000	0.385	0.000	0.000	0.000	0.000	0.000	0.000	0.000	0.032	0.000	0.000	0.000	0.000	0.000
PRAMEF18	391003	1p36.21	0.000	0.157	0.000	0.000	0.000	0.000	0.000	0.000	0.000	0.000	0.000	0.000	0.716	0.000	0.000	0.000	0.000	0.000	0.000	0.000	0.000	0.134	0.000	0.202	0.000	0.000	0.000	0.000	0.000	0.000	0.000	0.000	0.000	0.385	0.000	0.000	0.000	0.000	0.000	0.000	0.000	0.032	0.000	0.000	0.000	0.000	0.000
PRAMEF19	645414	1p36.21	0.000	0.157	0.000	0.000	0.000	0.000	0.000	0.000	0.000	0.000	0.000	0.000	0.716	0.000	0.000	0.000	0.000	0.000	0.000	0.000	0.000	0.134	0.000	0.202	0.000	0.000	0.000	0.000	0.000	0.000	0.000	0.000	0.000	0.385	0.000	0.000	0.000	0.000	0.000	0.000	0.000	0.032	0.000	0.000	0.000	0.000	0.000
PRAMEF1	65121	1p36.21	0.000	0.157	0.000	0.000	0.000	0.000	0.000	0.000	0.000	0.000	0.000	0.000	0.716	0.000	0.000	0.000	0.000	0.000	0.000	0.000	0.000	0.134	0.000	0.202	0.000	0.000	0.000	0.000	0.000	0.000	0.000	0.000	0.000	0.385	0.000	0.000	0.000	0.000	0.000	0.000	0.000	0.032	0.000	0.000	0.000	0.000	0.000
PRAMEF20	645425	1p36.21	0.000	0.157	0.000	0.000	0.000	0.000	0.000	0.000	0.000	0.000	0.000	0.000	0.716	0.000	0.000	0.000	0.000	0.000	0.000	0.000	0.000	0.134	0.000	0.202	0.000	0.000	0.000	0.000	0.000	0.000	0.000	0.000	0.000	0.385	0.000	0.000	0.000	0.000	0.000	0.000	0.000	0.032	0.000	0.000	0.000	0.000	0.000
PRAMEF21	391001	1p36.21	0.000	0.157	0.000	0.000	0.000	0.000	0.000	0.000	0.000	0.000	0.000	0.000	0.716	0.000	0.000	0.000	0.000	0.000	0.000	0.000	0.000	0.134	0.000	0.202	0.000	0.000	0.000	0.000	0.000	0.000	0.000	0.000	0.000	0.385	0.000	0.000	0.000	0.000	0.000	0.000	0.000	0.032	0.000	0.000	0.000	0.000	0.000
PRAMEF22	653606	1p36.21	0.000	0.157	0.000	0.000	0.000	0.000	0.000	0.000	0.000	0.000	0.000	0.000	0.716	0.000	0.000	0.000	0.000	0.000	0.000	0.000	0.000	0.134	0.000	0.202	0.000	0.000	0.000	0.000	0.000	0.000	0.000	0.000	0.000	0.385	0.000	0.000	0.000	0.000	0.000	0.000	0.000	0.032	0.000	0.000	0.000	0.000	0.000
PRAMEF2	65122	1p36.21	0.000	0.157	0.000	0.000	0.000	0.000	0.000	0.000	0.000	0.000	0.000	0.000	0.716	0.000	0.000	0.000	0.000	0.000	0.000	0.000	0.000	0.134	0.000	0.202	0.000	0.000	0.000	0.000	0.000	0.000	0.000	0.000	0.000	0.385	0.000	0.000	0.000	0.000	0.000	0.000	0.000	0.032	0.000	0.000	0.000	0.000	0.000
PRAMEF3	401940	1p36.21	0.000	0.157	0.000	0.000	0.000	0.000	0.000	0.000	0.000	0.000	0.000	0.000	0.716	0.000	0.000	0.000	0.000	0.000	0.000	0.000	0.000	0.134	0.000	0.202	0.000	0.000	0.000	0.000	0.000	0.000	0.000	0.000	0.000	0.385	0.000	0.000	0.000	0.000	0.000	0.000	0.000	0.032	0.000	0.000	0.000	0.000	0.000
PRAMEF4	400735	1p36.21	0.000	0.157	0.000	0.000	0.000	0.000	0.000	0.000	0.000	0.000	0.000	0.000	0.716	0.000	0.000	0.000	0.000	0.000	0.000	0.000	0.000	0.134	0.000	0.202	0.000	0.000	0.000	0.000	0.000	0.000	0.000	0.000	0.000	0.385	0.000	0.000	0.000	0.000	0.000	0.000	0.000	0.032	0.000	0.000	0.000	0.000	0.000
PRAMEF5	343068	1p36.21	0.000	0.157	0.000	0.000	0.000	0.000	0.000	0.000	0.000	0.000	0.000	0.000	0.716	0.000	0.000	0.000	0.000	0.000	0.000	0.000	0.000	0.134	0.000	0.202	0.000	0.000	0.000	0.000	0.000	0.000	0.000	0.000	0.000	0.385	0.000	0.000	0.000	0.000	0.000	0.000	0.000	0.032	0.000	0.000	0.000	0.000	0.000
PRAMEF6	440561	1p36.21	0.000	0.157	0.000	0.000	0.000	0.000	0.000	0.000	0.000	0.000	0.000	0.000	0.716	0.000	0.000	0.000	0.000	0.000	0.000	0.000	0.000	0.134	0.000	0.202	0.000	0.000	0.000	0.000	0.000	0.000	0.000	0.000	0.000	0.385	0.000	0.000	0.000	0.000	0.000	0.000	0.000	0.032	0.000	0.000	0.000	0.000	0.000
PRAMEF7	441871	1p36.21	0.000	0.157	0.000	0.000	0.000	0.000	0.000	0.000	0.000	0.000	0.000	0.000	0.716	0.000	0.000	0.000	0.000	0.000	0.000	0.000	0.000	0.134	0.000	0.202	0.000	0.000	0.000	0.000	0.000	0.000	0.000	0.000	0.000	0.385	0.000	0.000	0.000	0.000	0.000	0.000	0.000	0.032	0.000	0.000	0.000	0.000	0.000
PRAMEF8	391002	1p36.21	0.000	0.157	0.000	0.000	0.000	0.000	0.000	0.000	0.000	0.000	0.000	0.000	0.716	0.000	0.000	0.000	0.000	0.000	0.000	0.000	0.000	0.134	0.000	0.202	0.000	0.000	0.000	0.000	0.000	0.000	0.000	0.000	0.000	0.385	0.000	0.000	0.000	0.000	0.000	0.000	0.000	0.032	0.000	0.000	0.000	0.000	0.000
PRAMEF9	343070	1p36.21	0.000	0.157	0.000	0.000	0.000	0.000	0.000	0.000	0.000	0.000	0.000	0.000	0.716	0.000	0.000	0.000	0.000	0.000	0.000	0.000	0.000	0.134	0.000	0.202	0.000	0.000	0.000	0.000	0.000	0.000	0.000	0.000	0.000	0.385	0.000	0.000	0.000	0.000	0.000	0.000	0.000	0.032	0.000	0.000	0.000	0.000	0.000
LRRC38	126755	1p36.21	0.000	0.157	0.000	0.000	0.000	0.000	0.000	0.000	0.000	0.000	0.000	0.000	0.716	0.000	0.000	0.000	0.000	0.000	0.000	0.000	0.000	0.134	0.000	0.202	0.000	0.000	0.000	0.000	0.000	0.000	0.000	0.000	0.000	0.385	0.000	0.000	0.000	0.000	0.000	0.000	0.000	0.032	0.000	0.000	0.000	0.000	0.000
PDPN	10630	1p36.21	0.000	0.157	0.000	0.000	0.000	0.000	0.000	0.000	0.000	0.000	0.000	0.000	0.716	0.000	0.000	0.000	0.000	0.000	0.000	0.000	0.000	0.134	0.000	0.202	0.000	0.000	0.000	0.000	0.000	0.000	0.000	0.000	0.000	0.385	0.000	0.000	0.000	0.000	0.000	0.000	0.000	0.032	0.000	0.000	0.000	0.000	0.000
PRDM2	7799	1p36.21	0.000	0.157	0.000	0.000	0.000	0.000	0.000	0.000	0.000	0.000	0.000	0.000	0.716	0.000	0.000	0.000	0.000	0.000	0.000	0.000	0.000	0.134	0.000	0.202	0.000	0.000	0.000	0.000	0.000	0.000	0.000	0.000	0.000	0.385	0.000	0.000	0.000	0.000	0.000	0.000	0.000	0.032	0.000	0.000	0.000	0.000	0.000
KAZN	23254	1p36.21	0.000	0.157	0.000	0.000	0.000	0.000	0.000	0.000	0.000	0.000	0.000	0.000	0.716	0.000	0.000	0.000	0.000	0.000	0.000	0.000	0.000	0.134	0.000	0.202	0.000	0.000	0.000	0.000	0.000	0.000	0.000	0.000	0.000	0.385	0.000	0.000	0.000	0.000	0.000	0.000	0.000	0.032	0.000	0.000	0.000	0.000	0.000
C1orf126	200197	1p36.21	0.000	0.157	0.000	0.000	0.000	0.000	0.000	0.000	0.000	0.000	0.000	0.000	0.716	0.000	0.000	0.000	0.000	0.000	0.000	0.000	0.000	0.134	0.000	0.202	0.000	0.000	0.000	0.000	0.000	0.000	0.000	0.000	0.000	0.385	0.000	0.000	0.000	0.000	0.000	0.000	0.000	0.032	0.000	0.000	0.000	0.000	0.000
TMEM51	55092	1p36.21	0.000	0.157	0.000	0.000	0.000	0.000	0.000	0.000	0.000	0.000	0.000	0.000	0.716	0.000	0.000	0.000	0.000	0.000	0.000	0.000	0.000	0.134	0.000	0.202	0.000	0.000	0.000	0.000	0.000	0.000	0.000	0.000	0.000	0.385	0.000	0.000	0.000	0.000	0.000	0.000	0.000	0.032	0.000	0.000	0.000	0.000	0.000
FHAD1	114827	1p36.21	0.000	0.157	0.000	0.000	0.000	0.000	0.000	0.000	0.000	0.000	0.000	0.000	0.716	0.000	0.000	0.000	0.000	0.000	0.000	0.000	0.000	0.134	0.000	0.202	0.000	0.000	0.000	0.000	0.000	0.000	0.000	0.000	0.000	0.385	0.000	0.000	0.000	0.000	0.000	0.000	0.000	0.032	0.000	0.000	0.000	0.000	0.000
EFHD2	79180	1p36.21	0.000	0.157	0.000	0.000	0.000	0.000	0.000	0.000	0.000	0.000	0.000	0.000	0.716	0.000	0.000	0.000	0.000	0.000	0.000	0.000	0.000	0.134	0.000	0.202	0.000	0.000	0.000	0.000	0.000	0.000	0.000	0.000	0.000	0.385	0.000	0.000	0.000	0.000	0.000	0.000	0.000	0.032	0.000	0.000	0.000	0.000	0.000
CTRC	11330	1p36.21	0.000	0.157	0.000	0.000	0.000	0.000	0.000	0.000	0.000	0.000	0.000	0.000	0.716	0.000	0.000	0.000	0.000	0.000	0.000	0.000	0.000	0.134	0.000	0.202	0.000	0.000	0.000	0.000	0.000	0.000	0.000	0.000	0.000	0.385	0.000	0.000	0.000	0.000	0.000	0.000	0.000	0.032	0.000	0.000	0.000	0.000	0.000
CELA2A	63036	1p36.21	0.000	0.157	0.000	0.000	0.000	0.000	0.000	0.000	0.000	0.000	0.000	0.000	0.716	0.000	0.000	0.000	0.000	0.000	0.000	0.000	0.000	0.134	0.000	0.202	0.000	0.000	0.000	0.000	0.000	0.000	0.000	0.000	0.000	0.385	0.000	0.000	0.000	0.000	0.000	0.000	0.000	0.032	0.000	0.000	0.000	0.000	0.000
CELA2B	51032	1p36.21	0.000	0.157	0.000	0.000	0.000	0.000	0.000	0.000	0.000	0.000	0.000	0.000	0.716	0.000	0.000	0.000	0.000	0.000	0.000	0.000	0.000	0.134	0.000	0.202	0.000	0.000	0.000	0.000	0.000	0.000	0.000	0.000	0.000	0.385	0.000	0.000	0.000	0.000	0.000	0.000	0.000	0.032	0.000	0.000	0.000	0.000	0.000
CASP9	842	1p36.21	0.000	0.157	0.000	0.000	0.000	0.000	0.000	0.000	0.000	0.000	0.000	0.000	0.716	0.000	0.000	0.000	0.000	0.000	0.000	0.000	0.000	0.134	0.000	0.202	0.000	0.000	0.000	0.000	0.000	0.000	0.000	0.000	0.000	0.385	0.000	0.000	0.000	0.000	0.000	0.000	0.000	0.032	0.000	0.000	0.000	0.000	0.000
DNAJC16	23341	1p36.21	0.000	0.157	0.000	0.000	0.000	0.000	0.000	0.000	0.000	0.000	0.000	0.000	0.716	0.000	0.000	0.000	0.000	0.000	0.000	0.000	0.000	0.134	0.000	0.202	0.000	0.000	0.000	0.000	0.000	0.000	0.000	0.000	0.000	0.385	0.000	0.000	0.000	0.000	0.000	0.000	0.000	0.032	0.000	0.000	0.000	0.000	0.000
AGMAT	79814	1p36.21	0.000	0.157	0.000	0.000	0.000	0.000	0.000	0.000	0.000	0.000	0.000	0.000	0.716	0.000	0.000	0.000	0.000	0.000	0.000	0.000	0.000	0.134	0.000	0.202	0.000	0.000	0.000	0.000	0.000	0.000	0.000	0.000	0.000	0.385	0.000	0.000	0.000	0.000	0.000	0.000	0.000	0.032	0.000	0.000	0.000	0.000	0.000
DDI2	84301	1p36.21	0.000	0.157	0.000	0.000	0.000	0.000	0.000	0.000	0.000	0.000	0.000	0.000	0.716	0.000	0.000	0.000	0.000	0.000	0.000	0.000	0.000	0.134	0.000	0.202	0.000	0.000	0.000	0.000	0.000	0.000	0.000	0.000	0.000	0.385	0.000	0.000	0.000	0.000	0.000	0.000	0.000	0.032	0.000	0.000	0.000	0.000	0.000
RSC1A1	6248	1p36.21	0.000	0.157	0.000	0.000	0.000	0.000	0.000	0.000	0.000	0.000	0.000	0.000	0.716	0.000	0.000	0.000	0.000	0.000	0.000	0.000	0.000	0.134	0.000	0.202	0.000	0.000	0.000	0.000	0.000	0.000	0.000	0.000	0.000	0.385	0.000	0.000	0.000	0.000	0.000	0.000	0.000	0.032	0.000	0.000	0.000	0.000	0.000
PLEKHM2	23207	1p36.21	0.000	0.157	0.000	0.000	0.000	0.000	0.000	0.000	0.000	0.000	0.000	0.000	0.716	0.000	0.000	0.000	0.000	0.000	0.000	0.000	0.000	0.134	0.000	0.202	0.000	0.000	0.000	0.000	0.000	0.000	0.000	0.000	0.000	0.385	0.000	0.000	0.000	0.000	0.000	0.000	0.000	0.032	0.000	0.000	0.000	0.000	0.000
SLC25A34	284723	1p36.21	0.000	0.157	0.000	0.000	0.000	0.000	0.000	0.000	0.000	0.000	0.000	0.000	0.716	0.000	0.000	0.000	0.000	0.000	0.000	0.000	0.000	0.134	0.000	0.202	0.000	0.000	0.000	0.000	0.000	0.000	0.000	0.000	0.000	0.385	0.000	0.000	0.000	0.000	0.000	0.000	0.000	0.032	0.000	0.000	0.000	0.000	0.000
TMEM82	388595	1p36.21	0.000	0.157	0.000	0.000	0.000	0.000	0.000	0.000	0.000	0.000	0.000	0.000	0.716	0.000	0.000	0.000	0.000	0.000	0.000	0.000	0.000	0.134	0.000	0.202	0.000	0.000	0.000	0.000	0.000	0.000	0.000	0.000	0.000	0.385	0.000	0.000	0.000	0.000	0.000	0.000	0.000	0.032	0.000	0.000	0.000	0.000	0.000
FBLIM1	54751	1p36.21	0.000	0.157	0.000	0.000	0.000	0.000	0.000	0.000	0.000	0.000	0.000	0.000	0.716	0.000	0.000	0.000	0.000	0.000	0.000	0.000	0.000	0.134	0.000	0.202	0.000	0.000	0.000	0.000	0.000	0.000	0.000	0.000	0.000	0.385	0.000	0.000	0.000	0.000	0.000	0.000	0.000	0.032	0.000	0.000	0.000	0.000	0.000
UQCRHL	440567	1p36.21	0.000	0.157	0.000	0.000	0.000	0.000	0.000	0.000	0.000	0.000	0.000	0.000	0.716	0.000	0.000	0.000	0.000	0.000	0.000	0.000	0.000	0.134	0.000	0.202	0.000	0.000	0.000	0.000	0.000	0.000	0.000	0.000	0.000	0.385	0.000	0.000	0.000	0.000	0.000	0.000	0.000	0.032	0.000	0.000	0.000	0.000	0.000
FLJ37453	729614	1p36.21	0.000	0.157	0.000	0.000	0.000	0.000	0.000	0.000	0.000	0.000	0.000	0.000	0.716	0.000	0.000	0.000	0.000	0.000	0.000	0.000	0.000	0.134	0.000	0.202	0.000	0.000	0.000	0.000	0.000	0.000	0.000	0.000	0.000	0.385	0.000	0.000	0.000	0.000	0.000	0.000	0.000	0.032	0.000	0.000	0.000	0.000	0.000
SPEN	23013	1p36.21	0.000	0.157	0.000	0.000	0.000	0.000	0.000	0.000	0.000	0.000	0.000	0.000	0.716	0.000	0.000	0.000	0.000	0.000	0.000	0.000	0.000	0.134	0.000	0.202	0.000	0.000	0.000	0.000	0.000	0.000	0.000	0.000	0.000	0.385	0.000	0.000	0.000	0.000	0.000	0.000	0.000	0.032	0.000	0.000	0.000	0.000	0.000
ZBTB17	7709	1p36.13	0.000	0.157	0.000	0.000	0.000	0.000	0.000	0.000	0.000	0.000	0.000	0.000	0.716	0.000	0.000	0.000	0.000	0.000	0.000	0.000	0.000	0.134	0.000	0.202	0.000	0.000	0.000	0.000	0.000	0.000	0.000	0.000	0.000	0.385	0.000	0.000	0.000	0.000	0.000	0.000	0.000	0.032	0.000	0.000	0.000	0.000	0.000
C1orf64	149563	1p36.13	0.000	0.157	0.000	0.000	0.000	0.000	0.000	0.000	0.000	0.000	0.000	0.000	0.716	0.000	0.000	0.000	0.000	0.000	0.000	0.000	0.000	0.134	0.000	0.202	0.000	0.000	0.000	0.000	0.000	0.000	0.000	0.000	0.000	0.385	0.000	0.000	0.000	0.000	0.000	0.000	0.000	0.032	0.000	0.000	0.000	0.000	0.000
HSPB7	27129	1p36.13	0.000	0.157	0.000	0.000	0.000	0.000	0.000	0.000	0.000	0.000	0.000	0.000	0.716	0.000	0.000	0.000	0.000	0.000	0.000	0.000	0.000	0.134	0.000	0.202	0.000	0.000	0.000	0.000	0.000	0.000	0.000	0.000	0.000	0.385	0.000	0.000	0.000	0.000	0.000	0.000	0.000	0.032	0.000	0.000	0.000	0.000	0.000
CLCNKA	1187	1p36.13	0.000	0.157	0.000	0.000	0.000	0.000	0.000	0.000	0.000	0.000	0.000	0.000	0.716	0.000	0.000	0.000	0.000	0.000	0.000	0.000	0.000	0.134	0.000	0.202	0.000	0.000	0.000	0.000	0.000	0.000	0.000	0.000	0.000	0.385	0.000	0.000	0.000	0.000	0.000	0.000	0.000	0.032	0.000	0.000	0.000	0.000	0.000
CLCNKB	1188	1p36.13	0.000	0.157	0.000	0.000	0.000	0.000	0.000	0.000	0.000	0.000	0.000	0.000	0.716	0.000	0.000	0.000	0.000	0.000	0.000	0.000	0.000	0.134	0.000	0.202	0.000	0.000	0.000	0.000	0.000	0.000	0.000	0.000	0.000	0.385	0.000	0.000	0.000	0.000	0.000	0.000	0.000	0.032	0.000	0.000	0.000	0.000	0.000
FAM131C	348487	1p36.13	0.000	0.157	0.000	0.000	0.000	0.000	0.000	0.000	0.000	0.000	0.000	0.000	0.716	0.000	0.000	0.000	0.000	0.000	0.000	0.000	0.000	0.134	0.000	0.202	0.000	0.000	0.000	0.000	0.000	0.000	0.000	0.000	0.000	0.385	0.000	0.000	0.000	0.000	0.000	0.000	0.000	0.032	0.000	0.000	0.000	0.000	0.000
EPHA2	1969	1p36.13	0.000	0.157	0.000	0.000	0.000	0.000	0.000	0.000	0.000	0.000	0.000	0.000	0.716	0.000	0.000	0.000	0.000	0.000	0.000	0.000	0.000	0.134	0.000	0.202	0.000	0.000	0.000	0.000	0.000	0.000	0.000	0.000	0.000	0.385	0.000	0.000	0.000	0.000	0.000	0.000	0.000	0.032	0.000	0.000	0.000	0.000	0.000
ARHGEF19	128272	1p36.13	0.000	0.157	0.000	0.000	0.000	0.000	0.000	0.000	0.000	0.000	0.000	0.000	0.716	0.000	0.000	0.000	0.000	0.000	0.000	0.000	0.000	0.134	0.000	0.202	0.000	0.000	0.000	0.000	0.000	0.000	0.000	0.000	0.000	0.385	0.000	0.000	0.000	0.000	0.000	0.000	0.000	0.032	0.000	0.000	0.000	0.000	0.000
RSG1	79363	1p36.13	0.000	0.157	0.000	0.000	0.000	0.000	0.000	0.000	0.000	0.000	0.000	0.000	0.716	0.000	0.000	0.000	0.000	0.000	0.000	0.000	0.000	0.134	0.000	0.202	0.000	0.000	0.000	0.000	0.000	0.000	0.000	0.000	0.000	0.385	0.000	0.000	0.000	0.000	0.000	0.000	0.000	0.032	0.000	0.000	0.000	0.000	0.000
FBXO42	54455	1p36.13	0.000	0.157	0.000	0.000	0.000	0.000	0.000	0.000	0.000	0.000	0.000	0.000	0.716	0.000	0.000	0.000	0.000	0.000	0.000	0.000	0.000	0.134	0.000	0.202	0.000	0.000	0.000	0.000	0.000	0.000	0.000	0.000	0.000	0.385	0.000	0.000	0.000	0.000	0.000	0.000	0.000	0.032	0.000	0.000	0.000	0.000	0.000
C1orf144	26099	1p36.13	0.000	0.157	0.000	0.000	0.000	0.000	0.000	0.000	0.000	0.000	0.000	0.000	0.716	0.000	0.000	0.000	0.000	0.000	0.000	0.000	0.000	0.134	0.000	0.202	0.000	0.000	0.000	0.000	0.000	0.000	0.000	0.000	0.000	0.385	0.000	0.000	0.000	0.000	0.000	0.000	0.000	0.032	0.000	0.000	0.000	0.000	0.000
SPATA21	374955	1p36.13	0.000	0.157	0.000	0.000	0.000	0.000	0.000	0.000	0.000	0.000	0.000	0.000	0.716	0.000	0.000	0.000	0.000	0.000	0.000	0.000	0.000	0.134	0.000	0.202	0.000	0.000	0.000	0.000	0.000	0.000	0.000	0.000	0.000	0.385	0.000	0.000	0.000	0.000	0.000	0.000	0.000	0.032	0.000	0.000	0.000	0.000	0.000
NECAP2	55707	1p36.13	0.000	0.157	0.000	0.000	0.000	0.000	0.000	0.000	0.000	0.000	0.000	0.000	0.716	0.000	0.000	0.000	0.000	0.000	0.000	0.000	0.000	0.134	0.000	0.202	0.000	0.000	0.000	0.000	0.000	0.000	0.000	0.000	0.000	0.385	0.000	0.000	0.000	0.000	0.000	0.000	0.000	0.032	0.000	0.000	0.000	0.000	0.000
CROCCP3	114819	1p36.13	0.000	0.157	0.000	0.000	0.000	0.000	0.000	0.000	0.000	0.000	0.000	0.000	0.716	0.000	0.000	0.000	0.000	0.000	0.000	0.000	0.000	0.134	0.000	0.202	0.000	0.000	0.000	0.000	0.000	0.000	0.000	0.000	0.000	0.385	0.000	0.000	0.000	0.000	0.000	0.000	0.000	0.032	0.000	0.000	0.000	0.000	0.000
ATP13A2	23400	1p36.13	0.000	0.157	0.000	0.000	0.000	0.000	0.000	0.000	0.000	0.000	0.000	0.000	0.716	0.000	0.000	0.000	0.000	0.000	0.000	0.000	0.000	0.134	0.000	0.202	0.000	0.000	0.000	0.000	0.000	0.000	0.000	0.000	0.000	0.385	0.000	0.000	0.000	0.000	0.000	0.000	0.000	0.032	0.000	0.000	0.000	0.000	0.000
CROCCP2	84809	1p36.13	0.000	0.157	0.000	0.000	0.000	0.000	0.000	0.000	0.000	0.000	0.000	0.000	0.716	0.000	0.000	0.000	0.000	0.000	0.000	0.000	0.000	0.134	0.000	0.202	0.000	0.000	0.000	0.000	0.000	0.000	0.000	0.000	0.000	0.385	0.000	0.000	0.000	0.000	0.000	0.000	0.000	0.032	0.000	0.000	0.000	0.000	0.000
CROCC	9696	1p36.13	0.000	0.157	0.000	0.000	0.000	0.000	0.000	0.000	0.000	0.000	0.000	0.000	0.716	0.000	0.000	0.000	0.000	0.000	0.000	0.000	0.000	0.134	0.000	0.202	0.000	0.000	0.000	0.000	0.000	0.000	0.000	0.000	0.000	0.385	0.000	0.000	0.000	0.000	0.000	0.000	0.000	0.032	0.000	0.000	0.000	0.000	0.000
ESPNP	284729	1p36.13	0.000	0.157	0.000	0.000	0.000	0.000	0.000	0.000	0.000	0.000	0.000	0.000	0.716	0.000	0.000	0.000	0.000	0.000	0.000	0.000	0.000	0.134	0.000	0.202	0.000	0.000	0.000	0.000	0.000	0.000	0.000	0.000	0.000	0.385	0.000	0.000	0.000	0.000	0.000	0.000	0.000	0.032	0.000	0.000	0.000	0.000	0.000
MFAP2	4237	1p36.13	0.000	0.157	0.000	0.000	0.000	0.000	0.000	0.000	0.000	0.000	0.000	0.000	0.716	0.000	0.000	0.000	0.000	0.000	0.000	0.000	0.000	0.134	0.000	0.202	0.000	0.000	0.000	0.000	0.000	0.000	0.000	0.000	0.000	0.385	0.000	0.000	0.000	0.000	0.000	0.000	0.000	0.032	0.000	0.000	0.000	0.000	0.000
MIR3675	100500876	1p36.13	0.000	0.157	0.000	0.000	0.000	0.000	0.000	0.000	0.000	0.000	0.000	0.000	0.716	0.000	0.000	0.000	0.000	0.000	0.000	0.000	0.000	0.134	0.000	0.202	0.000	0.000	0.000	0.000	0.000	0.000	0.000	0.000	0.000	0.385	0.000	0.000	0.000	0.000	0.000	0.000	0.000	0.032	0.000	0.000	0.000	0.000	0.000
MST1P2	11209	1p36.13	0.000	0.157	0.000	0.000	0.000	0.000	0.000	0.000	0.000	0.000	0.000	0.000	0.716	0.000	0.000	0.000	0.000	0.000	0.000	0.000	0.000	0.134	0.000	0.202	0.000	0.000	0.000	0.000	0.000	0.000	0.000	0.000	0.000	0.385	0.000	0.000	0.000	0.000	0.000	0.000	0.000	0.032	0.000	0.000	0.000	0.000	0.000
MST1P9	11223	1p36.13	0.000	0.157	0.000	0.000	0.000	0.000	0.000	0.000	0.000	0.000	0.000	0.000	0.716	0.000	0.000	0.000	0.000	0.000	0.000	0.000	0.000	0.134	0.000	0.202	0.000	0.000	0.000	0.000	0.000	0.000	0.000	0.000	0.000	0.385	0.000	0.000	0.000	0.000	0.000	0.000	0.000	0.032	0.000	0.000	0.000	0.000	0.000
NBPF1	55672	1p36.13	0.000	0.157	0.000	0.000	0.000	0.000	0.000	0.000	0.000	0.000	0.000	0.000	0.716	0.000	0.000	0.000	0.000	0.000	0.000	0.000	0.000	0.134	0.000	0.202	0.000	0.000	0.000	0.000	0.000	0.000	0.000	0.000	0.000	0.385	0.000	0.000	0.000	0.000	0.000	0.000	0.000	0.032	0.000	0.000	0.000	0.000	0.000
SDHB	6390	1p36.13	0.000	0.157	0.000	0.000	0.000	0.000	0.000	0.000	0.000	0.000	0.000	0.000	0.716	0.000	0.000	0.000	0.000	0.000	0.000	0.000	0.000	0.134	0.000	0.202	0.000	0.000	0.000	0.000	0.000	0.000	0.000	0.000	0.000	0.385	0.000	0.000	0.000	0.000	0.000	0.000	0.000	0.032	0.000	0.000	0.000	0.000	0.000
PADI2	11240	1p36.13	0.000	0.157	0.000	0.000	0.000	0.000	0.000	0.000	0.000	0.000	0.000	0.000	0.716	0.000	0.000	0.000	0.000	0.000	0.000	0.000	0.000	0.134	0.000	0.202	0.000	0.000	0.000	0.000	0.000	0.000	0.000	0.000	0.000	0.385	0.000	0.000	0.000	0.000	0.000	0.000	0.000	0.032	0.000	0.000	0.000	0.000	0.000
PADI1	29943	1p36.13	0.000	0.157	0.000	0.000	0.000	0.000	0.000	0.000	0.000	0.000	0.000	0.000	0.716	0.000	0.000	0.000	0.000	0.000	0.000	0.000	0.000	0.134	0.000	0.202	0.000	0.000	0.000	0.000	0.000	0.000	0.000	0.000	0.000	0.385	0.000	0.000	0.000	0.000	0.000	0.000	0.000	0.032	0.000	0.000	0.000	0.000	0.000
PADI3	51702	1p36.13	0.000	0.157	0.000	0.000	0.000	0.000	0.000	0.000	0.000	0.000	0.000	0.000	0.716	0.000	0.000	0.000	0.000	0.000	0.000	0.000	0.000	0.134	0.000	0.202	0.000	0.000	0.000	0.000	0.000	0.000	0.000	0.000	0.000	0.385	0.000	0.000	0.000	0.000	0.000	0.000	0.000	0.032	0.000	0.000	0.000	0.000	0.000
PADI4	23569	1p36.13	0.000	0.157	0.000	0.000	0.000	0.000	0.000	0.000	0.000	0.000	0.000	0.000	0.716	0.000	0.000	0.000	0.000	0.000	0.000	0.000	0.000	0.134	0.000	0.202	0.000	0.000	0.000	0.000	0.000	0.000	0.000	0.000	0.000	0.385	0.000	0.000	0.000	0.000	0.000	0.000	0.000	0.032	0.000	0.000	0.000	0.000	0.000
PADI6	353238	1p36.13	0.000	0.157	0.000	0.000	0.000	0.000	0.000	0.000	0.000	0.000	0.000	0.000	0.716	0.000	0.000	0.000	0.000	0.000	0.000	0.000	0.000	0.134	0.000	0.202	0.000	0.000	0.000	0.000	0.000	0.000	0.000	0.000	0.000	0.385	0.000	0.000	0.000	0.000	0.000	0.000	0.000	0.032	0.000	0.000	0.000	0.000	0.000
RCC2	55920	1p36.13	0.000	0.157	0.000	0.000	0.000	0.000	0.000	0.000	0.000	0.000	0.000	0.000	0.716	0.000	0.000	0.000	0.000	0.000	0.000	0.000	0.000	0.134	0.000	0.202	0.000	0.000	0.000	0.000	0.000	0.000	0.000	0.000	0.000	0.385	0.000	0.000	0.000	0.000	0.000	0.000	0.000	0.032	0.000	0.000	0.000	0.000	0.000
ARHGEF10L	55160	1p36.13	0.000	0.157	0.000	0.000	0.000	0.000	0.000	0.000	0.000	0.000	0.000	0.000	0.716	0.000	0.000	0.000	0.000	0.000	0.000	0.000	0.000	0.134	0.000	0.202	0.000	0.000	0.000	0.000	0.000	0.000	0.000	0.000	0.000	0.385	0.000	0.000	0.000	0.000	0.000	0.000	0.000	0.032	0.000	0.000	0.000	0.000	0.000
ACTL8	81569	1p36.13	0.000	0.157	0.000	0.000	0.000	0.000	0.000	0.000	0.000	0.000	0.000	0.000	0.716	0.000	0.000	0.000	0.000	0.000	0.000	0.000	0.000	0.134	0.000	0.202	0.000	0.000	0.000	0.000	0.000	0.000	0.000	0.000	0.000	0.385	0.000	0.000	0.000	0.000	0.000	0.000	0.000	0.032	0.000	0.000	0.000	0.000	0.000
IGSF21	84966	1p36.13	0.000	0.157	0.000	0.000	0.000	0.000	0.000	0.000	0.000	0.000	0.000	0.000	0.716	0.000	0.000	0.000	0.000	0.000	0.000	0.000	0.000	0.134	0.000	0.202	0.000	0.000	0.000	0.000	0.000	0.000	0.000	0.000	0.000	0.385	0.000	0.000	0.000	0.000	0.000	0.000	0.000	0.032	0.000	0.000	0.000	0.000	0.000
KLHDC7A	127707	1p36.13	0.000	0.157	0.000	0.000	0.000	0.000	0.000	0.000	0.000	0.000	0.000	0.000	0.716	0.000	0.000	0.000	0.000	0.000	0.000	0.000	0.000	0.134	0.000	0.202	0.000	0.000	0.000	0.000	0.000	0.000	0.000	0.000	0.000	0.385	0.000	0.000	0.000	0.000	0.000	0.000	0.000	0.032	0.000	0.000	0.000	0.000	0.000
PAX7	5081	1p36.13	0.000	0.157	0.000	0.000	0.000	0.000	0.000	0.000	0.000	0.000	0.000	0.000	0.716	0.000	0.000	0.000	0.000	0.000	0.000	0.000	0.000	0.134	0.000	0.202	0.000	0.000	0.000	0.000	0.000	0.000	0.000	0.000	0.000	0.385	0.000	0.000	0.000	0.000	0.000	0.000	0.000	0.032	0.000	0.000	0.000	0.000	0.000
TAS1R2	80834	1p36.13	0.000	0.157	0.000	0.000	0.000	0.000	0.000	0.000	0.000	0.000	0.000	0.000	0.716	0.000	0.000	0.000	0.000	0.000	0.000	0.000	0.000	0.134	0.000	0.202	0.000	0.000	0.000	0.000	0.000	0.000	0.000	0.000	0.000	0.385	0.000	0.000	0.000	0.000	0.000	0.000	0.000	0.032	0.000	0.000	0.000	0.000	0.000
ALDH4A1	8659	1p36.13	0.000	0.157	0.000	0.000	0.000	0.000	0.000	0.000	0.000	0.000	0.000	0.000	0.716	0.000	0.000	0.000	0.000	0.000	0.000	0.000	0.000	0.134	0.000	0.202	0.000	0.000	0.000	0.000	0.000	0.000	0.000	0.000	0.000	0.385	0.000	0.000	0.000	0.000	0.000	0.000	0.000	0.032	0.000	0.000	0.000	0.000	0.000
MIR4695	100616120	1p36.13	0.000	0.157	0.000	0.000	0.000	0.000	0.000	0.000	0.000	0.000	0.000	0.000	0.716	0.000	0.000	0.000	0.000	0.000	0.000	0.000	0.000	0.134	0.000	0.202	0.000	0.000	0.000	0.000	0.000	0.000	0.000	0.000	0.000	0.385	0.000	0.000	0.000	0.000	0.000	0.000	0.000	0.032	0.000	0.000	0.000	0.000	0.000
hsa-mir-1290	-731	1p36.13	0.000	0.157	0.000	0.000	0.000	0.000	0.000	0.000	0.000	0.000	0.000	0.000	0.716	0.000	0.000	0.000	0.000	0.000	0.000	0.000	0.000	0.134	0.000	0.202	0.000	0.000	0.000	0.000	0.000	0.000	0.000	0.000	0.000	0.385	0.000	0.000	0.000	0.000	0.000	0.000	0.000	0.032	0.000	0.000	0.000	0.000	0.000
IFFO2	126917	1p36.13	0.000	0.157	0.000	0.000	0.000	0.000	0.000	0.000	0.000	0.000	0.000	0.000	0.716	0.000	0.000	0.000	0.000	0.000	0.000	0.000	0.000	0.134	0.000	0.202	0.000	0.000	0.000	0.000	0.000	0.000	0.000	0.000	0.000	0.385	0.000	0.000	0.000	0.000	0.000	0.000	0.000	0.032	0.000	0.000	0.000	0.000	0.000
UBR4	23352	1p36.13	0.000	0.157	0.000	0.000	0.000	0.000	0.000	0.000	0.000	0.000	0.000	0.000	0.716	0.000	0.000	0.000	0.000	0.000	0.000	0.000	0.000	0.134	0.000	0.202	0.000	0.000	0.000	0.000	0.000	0.000	0.000	0.000	0.000	0.385	0.000	0.000	0.000	0.000	0.000	0.000	0.000	0.032	0.000	0.000	0.000	0.000	0.000
KIAA0090	23065	1p36.13	0.000	0.157	0.000	0.000	0.000	0.000	0.000	0.000	0.000	0.000	0.000	0.000	0.716	0.000	0.000	0.000	0.000	0.000	0.000	0.000	0.000	0.134	0.000	0.202	0.000	0.000	0.000	0.000	0.000	0.000	0.000	0.000	0.000	0.385	0.000	0.000	0.000	0.000	0.000	0.000	0.000	0.032	0.000	0.000	0.000	0.000	0.000
MRTO4	51154	1p36.13	0.000	0.157	0.000	0.000	0.000	0.000	0.000	0.000	0.000	0.000	0.000	0.000	0.716	0.000	0.000	0.000	0.000	0.000	0.000	0.000	0.000	0.134	0.000	0.202	0.000	0.000	0.000	0.000	0.000	0.000	0.000	0.000	0.000	0.385	0.000	0.000	0.000	0.000	0.000	0.000	0.000	0.032	0.000	0.000	0.000	0.000	0.000
AKR7L	246181	1p36.13	0.000	0.157	0.000	0.000	0.000	0.000	0.000	0.000	0.000	0.000	0.000	0.000	0.716	0.000	0.000	0.000	0.000	0.000	0.000	0.000	0.000	0.134	0.000	0.202	0.000	0.000	0.000	0.000	0.000	0.000	0.000	0.000	0.000	0.385	0.000	0.000	0.000	0.000	0.000	0.000	0.000	0.032	0.000	0.000	0.000	0.000	0.000
AKR7A3	22977	1p36.13	0.000	0.157	0.000	0.000	0.000	0.000	0.000	0.000	0.000	0.000	0.000	0.000	0.716	0.000	0.000	0.000	0.000	0.000	0.000	0.000	0.000	0.134	0.000	0.202	0.000	0.000	0.000	0.000	0.000	0.000	0.000	0.000	0.000	0.385	0.000	0.000	0.000	0.000	0.000	0.000	0.000	0.032	0.000	0.000	0.000	0.000	0.000
LOC100506730	100506730	1p36.13	0.000	0.157	0.000	0.000	0.000	0.000	0.000	0.000	0.000	0.000	0.000	0.000	0.716	0.000	0.000	0.000	0.000	0.000	0.000	0.000	0.000	0.134	0.000	0.202	0.000	0.000	0.000	0.000	0.000	0.000	0.000	0.000	0.000	0.385	0.000	0.000	0.000	0.000	0.000	0.000	0.000	0.032	0.000	0.000	0.000	0.000	0.000
AKR7A2	8574	1p36.13	0.000	0.157	0.000	0.000	0.000	0.000	0.000	0.000	0.000	0.000	0.000	0.000	0.716	0.000	0.000	0.000	0.000	0.000	0.000	0.000	0.000	0.134	0.000	0.202	0.000	0.000	0.000	0.000	0.000	0.000	0.000	0.000	0.000	0.385	0.000	0.000	0.000	0.000	0.000	0.000	0.000	0.032	0.000	0.000	0.000	0.000	0.000
PQLC2	54896	1p36.13	0.000	0.157	0.000	0.000	0.000	0.000	0.000	0.000	0.000	0.000	0.000	0.000	0.716	0.000	0.000	0.000	0.000	0.000	0.000	0.000	0.000	0.134	0.000	0.202	0.000	0.000	0.000	0.000	0.000	0.000	0.000	0.000	0.000	0.385	0.000	0.000	0.000	0.000	0.000	0.000	0.000	0.032	0.000	0.000	0.000	0.000	0.000
CAPZB	832	1p36.13	0.000	0.157	0.000	0.000	0.000	0.000	0.000	0.000	0.000	0.000	0.000	0.000	0.716	0.000	0.000	0.000	0.000	0.000	0.000	0.000	0.000	0.134	0.000	0.202	0.000	0.000	0.000	0.000	0.000	0.000	0.000	0.000	0.000	0.385	0.000	0.000	0.000	0.000	0.000	0.000	0.000	0.032	0.000	0.000	0.000	0.000	0.000
C1orf151-NBL1	100532736	1p36.13	0.000	0.157	0.000	0.000	0.000	0.000	0.000	0.000	0.000	0.000	0.000	0.000	0.716	0.000	0.000	0.000	0.000	0.000	0.000	0.000	0.000	0.134	0.000	0.202	0.000	0.000	0.000	0.000	0.000	0.000	0.000	0.000	0.000	0.385	0.000	0.000	0.000	0.000	0.000	0.000	0.000	0.032	0.000	0.000	0.000	0.000	0.000
MINOS1	440574	1p36.13	0.000	0.157	0.000	0.000	0.000	0.000	0.000	0.000	0.000	0.000	0.000	0.000	0.716	0.000	0.000	0.000	0.000	0.000	0.000	0.000	0.000	0.134	0.000	0.202	0.000	0.000	0.000	0.000	0.000	0.000	0.000	0.000	0.000	0.385	0.000	0.000	0.000	0.000	0.000	0.000	0.000	0.032	0.000	0.000	0.000	0.000	0.000
NBL1	4681	1p36.13	0.000	0.157	0.000	0.000	0.000	0.000	0.000	0.000	0.000	0.000	0.000	0.000	0.716	0.000	0.000	0.000	0.000	0.000	0.000	0.000	0.000	0.134	0.000	0.202	0.000	0.000	0.000	0.000	0.000	0.000	0.000	0.000	0.000	0.385	0.000	0.000	0.000	0.000	0.000	0.000	0.000	0.032	0.000	0.000	0.000	0.000	0.000
HTR6	3362	1p36.13	0.000	0.157	0.000	0.000	0.000	0.000	0.000	0.000	0.000	0.000	0.000	0.000	0.716	0.000	0.000	0.000	0.000	0.000	0.000	0.000	0.000	0.134	0.000	0.202	0.000	0.000	0.000	0.000	0.000	0.000	0.000	0.000	0.000	0.385	0.000	0.000	0.000	0.000	0.000	0.000	0.000	0.032	0.000	0.000	0.000	0.000	0.000
TMCO4	255104	1p36.13	0.000	0.157	0.000	0.000	0.000	0.000	0.000	0.000	0.000	0.000	0.000	0.000	0.716	0.000	0.000	0.000	0.000	0.000	0.000	0.000	0.000	0.134	0.000	0.202	0.000	0.000	0.000	0.000	0.000	0.000	0.000	0.000	0.000	0.385	0.000	0.000	0.000	0.000	0.000	0.000	0.000	0.032	0.000	0.000	0.000	0.000	0.000
RNF186	54546	1p36.13	0.000	0.157	0.000	0.000	0.000	0.000	0.000	0.000	0.000	0.000	0.000	0.000	0.716	0.000	0.000	0.000	0.000	0.000	0.000	0.000	0.000	0.134	0.000	0.202	0.000	0.000	0.000	0.000	0.000	0.000	0.000	0.000	0.000	0.385	0.000	0.000	0.000	0.000	0.000	0.000	0.000	0.032	0.000	0.000	0.000	0.000	0.000
OTUD3	23252	1p36.13	0.000	0.157	0.000	0.000	0.000	0.000	0.000	0.000	0.000	0.000	0.000	0.000	0.716	0.000	0.000	0.000	0.000	0.000	0.000	0.000	0.000	0.134	0.000	0.202	0.000	0.000	0.000	0.000	0.000	0.000	0.000	0.000	0.000	0.385	0.000	0.000	0.000	0.000	0.000	0.000	0.000	0.032	0.000	0.000	0.000	0.000	0.000
PLA2G2E	30814	1p36.13	0.000	0.157	0.000	0.000	0.000	0.000	0.000	0.000	0.000	0.000	0.000	0.000	0.716	0.000	0.000	0.000	0.000	0.000	0.000	0.000	0.000	0.134	0.000	0.202	0.000	0.000	0.000	0.000	0.000	0.000	0.000	0.000	0.000	0.385	0.000	0.000	0.000	0.000	0.000	0.000	0.000	0.032	0.000	0.000	0.000	0.000	0.000
PLA2G2A	5320	1p36.13	0.000	0.157	0.000	0.000	0.000	0.000	0.000	0.000	0.000	0.000	0.000	0.000	0.716	0.000	0.000	0.000	0.000	0.000	0.000	0.000	0.000	0.134	0.000	0.202	0.000	0.000	0.000	0.000	0.000	0.000	0.000	0.000	0.000	0.385	0.000	0.000	0.000	0.000	0.000	0.000	0.000	0.032	0.000	0.000	0.000	0.000	0.000
PLA2G5	5322	1p36.13	0.000	0.157	0.000	0.000	0.000	0.000	0.000	0.000	0.000	0.000	0.000	0.000	0.716	0.000	0.000	0.000	0.000	0.000	0.000	0.000	0.000	0.134	0.000	0.202	0.000	0.000	0.000	0.000	0.000	0.000	0.000	0.000	0.000	0.385	0.000	0.000	0.000	0.000	0.000	0.000	0.000	0.032	0.000	0.000	0.000	0.000	0.000
PLA2G2D	26279	1p36.12	0.000	0.157	0.000	0.000	0.000	0.000	0.000	0.000	0.000	0.000	0.000	0.000	0.716	0.000	0.000	0.000	0.000	0.000	0.000	0.000	0.000	0.134	0.000	0.202	0.000	0.000	0.000	0.000	0.000	0.000	0.000	0.000	0.000	0.385	0.000	0.000	0.000	0.000	0.000	0.000	0.000	0.032	0.000	0.000	0.000	0.000	0.000
PLA2G2F	64600	1p36.12	0.000	0.157	0.000	0.000	0.000	0.000	0.000	0.000	0.000	0.000	0.000	0.000	0.716	0.000	0.000	0.000	0.000	0.000	0.000	0.000	0.000	0.134	0.000	0.202	0.000	0.000	0.000	0.000	0.000	0.000	0.000	0.000	0.000	0.385	0.000	0.000	0.000	0.000	0.000	0.000	0.000	0.032	0.000	0.000	0.000	0.000	0.000
PLA2G2C	391013	1p36.12	0.000	0.157	0.000	0.000	0.000	0.000	0.000	0.000	0.000	0.000	0.000	0.000	0.716	0.000	0.000	0.000	0.000	0.000	0.000	0.000	0.000	0.134	0.000	0.202	0.000	0.000	0.000	0.000	0.000	0.000	0.000	0.000	0.000	0.385	0.000	0.000	0.000	0.000	0.000	0.000	0.000	0.032	0.000	0.000	0.000	0.000	0.000
UBXN10	127733	1p36.12	0.000	0.157	0.000	0.000	0.000	0.000	0.000	0.000	0.000	0.000	0.000	0.000	0.716	0.000	0.000	0.000	0.000	0.000	0.000	0.000	0.000	0.134	0.000	0.202	0.000	0.000	0.000	0.000	0.000	0.000	0.000	0.000	0.000	0.385	0.000	0.000	0.000	0.000	0.000	0.000	0.000	0.032	0.000	0.000	0.000	0.000	0.000
VWA5B1	127731	1p36.12	0.000	0.157	0.000	0.000	0.000	0.000	0.000	0.000	0.000	0.000	0.000	0.000	0.716	0.000	0.000	0.000	0.000	0.000	0.000	0.000	0.000	0.134	0.000	0.202	0.000	0.000	0.000	0.000	0.000	0.000	0.000	0.000	0.000	0.385	0.000	0.000	0.000	0.000	0.000	0.000	0.000	0.032	0.000	0.000	0.000	0.000	0.000
LOC339505	339505	1p36.12	0.000	0.157	0.000	0.000	0.000	0.000	0.000	0.000	0.000	0.000	0.000	0.000	0.716	0.000	0.000	0.000	0.000	0.000	0.000	0.000	0.000	0.134	0.000	0.202	0.000	0.000	0.000	0.000	0.000	0.000	0.000	0.000	0.000	0.385	0.000	0.000	0.000	0.000	0.000	0.000	0.000	0.032	0.000	0.000	0.000	0.000	0.000
CAMK2N1	55450	1p36.12	0.000	0.157	0.000	0.000	0.000	0.000	0.000	0.000	0.000	0.000	0.000	0.000	0.716	0.000	0.000	0.000	0.000	0.000	0.000	0.000	0.000	0.134	0.000	0.202	0.000	0.000	0.000	0.000	0.000	0.000	0.000	0.000	0.000	0.385	0.000	0.000	0.000	0.000	0.000	0.000	0.000	0.032	0.000	0.000	0.000	0.000	0.000
MUL1	79594	1p36.12	0.000	0.157	0.000	0.000	0.000	0.000	0.000	0.000	0.000	0.000	0.000	0.000	0.716	0.000	0.000	0.000	0.000	0.000	0.000	0.000	0.000	0.134	0.000	0.202	0.000	0.000	0.000	0.000	0.000	0.000	0.000	0.000	0.000	0.385	0.000	0.000	0.000	0.000	0.000	0.000	0.000	0.032	0.000	0.000	0.000	0.000	0.000
FAM43B	163933	1p36.12	0.000	0.157	0.000	0.000	0.000	0.000	0.000	0.000	0.000	0.000	0.000	0.000	0.716	0.000	0.000	0.000	0.000	0.000	0.000	0.000	0.000	0.134	0.000	0.202	0.000	0.000	0.000	0.000	0.000	0.000	0.000	0.000	0.000	0.385	0.000	0.000	0.000	0.000	0.000	0.000	0.000	0.032	0.000	0.000	0.000	0.000	0.000
CDA	978	1p36.12	0.000	0.157	0.000	0.000	0.000	0.000	0.000	0.000	0.000	0.000	0.000	0.000	0.716	0.000	0.000	0.000	0.000	0.000	0.000	0.000	0.000	0.134	0.000	0.202	0.000	0.000	0.000	0.000	0.000	0.000	0.000	0.000	0.000	0.385	0.000	0.000	0.000	0.000	0.000	0.000	0.000	0.032	0.000	0.000	0.000	0.000	0.000
PINK1	65018	1p36.12	0.000	0.157	0.000	0.000	0.000	0.000	0.000	0.000	0.000	0.000	0.000	0.000	0.716	0.000	0.000	0.000	0.000	0.000	0.000	0.000	0.000	0.134	0.000	0.202	0.000	0.000	0.000	0.000	0.000	0.000	0.000	0.000	0.000	0.385	0.000	0.000	0.000	0.000	0.000	0.000	0.000	0.032	0.000	0.000	0.000	0.000	0.000
DDOST	1650	1p36.12	0.000	0.157	0.000	0.000	0.000	0.000	0.000	0.000	0.000	0.000	0.000	0.000	0.716	0.000	0.000	0.000	0.000	0.000	0.000	0.000	0.000	0.134	0.000	0.202	0.000	0.000	0.000	0.000	0.000	0.000	0.000	0.000	0.000	0.385	0.000	0.000	0.000	0.000	0.000	0.000	0.000	0.032	0.000	0.000	0.000	0.000	0.000
KIF17	57576	1p36.12	0.000	0.157	0.000	0.000	0.000	0.000	0.000	0.000	0.000	0.000	0.000	0.000	0.716	0.000	0.000	0.000	0.000	0.000	0.000	0.000	0.000	0.134	0.000	0.202	0.000	0.000	0.000	0.000	0.000	0.000	0.000	0.000	0.000	0.385	0.000	0.000	0.000	0.000	0.000	0.000	0.000	0.032	0.000	0.000	0.000	0.000	0.000
SH2D5	400745	1p36.12	0.000	0.157	0.000	0.000	0.000	0.000	0.000	0.000	0.000	0.000	0.000	0.000	0.716	0.000	0.000	0.000	0.000	0.000	0.000	0.000	0.000	0.134	0.000	0.202	0.000	0.000	0.000	0.000	0.000	0.000	0.000	0.000	0.000	0.385	0.000	0.000	0.000	0.000	0.000	0.000	0.000	0.032	0.000	0.000	0.000	0.000	0.000
HP1BP3	50809	1p36.12	0.000	0.157	0.000	0.000	0.000	0.000	0.000	0.000	0.000	0.000	0.000	0.000	0.716	0.000	0.000	0.000	0.000	0.000	0.000	0.000	0.000	0.134	0.000	0.202	0.000	0.000	0.000	0.000	0.000	0.000	0.000	0.000	0.000	0.385	0.000	0.000	0.000	0.000	0.000	0.000	0.000	0.032	0.000	0.000	0.000	0.000	0.000
EIF4G3	8672	1p36.12	0.000	0.157	0.000	0.000	0.000	0.000	0.000	0.000	0.000	0.000	0.000	0.000	0.716	0.000	0.000	0.000	0.000	0.000	0.000	0.000	0.000	0.134	0.000	0.202	0.000	0.000	0.000	0.000	0.000	0.000	0.000	0.000	0.000	0.385	0.000	0.000	0.000	0.000	0.000	0.000	0.000	0.032	0.000	0.000	0.000	0.000	0.000
hsa-mir-1256	-747	1p36.12	0.000	0.157	0.000	0.000	0.000	0.000	0.000	0.000	0.000	0.000	0.000	0.000	0.716	0.000	0.000	0.000	0.000	0.000	0.000	0.000	0.000	0.134	0.000	0.202	0.000	0.000	0.000	0.000	0.000	0.000	0.000	0.000	0.000	0.385	0.000	0.000	0.000	0.000	0.000	0.000	0.000	0.032	0.000	0.000	0.000	0.000	0.000
ECE1	1889	1p36.12	0.000	0.157	0.000	0.000	0.000	0.000	0.000	0.000	0.000	0.000	0.000	0.000	0.716	0.000	0.000	0.000	0.000	0.000	0.000	0.000	0.000	0.134	0.000	0.202	0.000	0.000	0.000	0.000	0.000	0.000	0.000	0.000	0.000	0.385	0.000	0.000	0.000	0.000	0.000	0.000	0.000	0.032	0.000	0.000	0.000	0.000	0.000
LOC100506801	100506801	1p36.12	0.000	0.157	0.000	0.000	0.000	0.000	0.000	0.000	0.000	0.000	0.000	0.000	0.716	0.000	0.000	0.000	0.000	0.000	0.000	0.000	0.000	0.134	0.000	0.202	0.000	0.000	0.000	0.000	0.000	0.000	0.000	0.000	0.000	0.385	0.000	0.000	0.000	0.000	0.000	0.000	0.000	0.032	0.000	0.000	0.000	0.000	0.000
NBPF3	84224	1p36.12	0.000	0.157	0.000	0.000	0.000	0.000	0.000	0.000	0.000	0.000	0.000	0.000	0.716	0.000	0.000	0.000	0.000	0.000	0.000	0.000	0.000	0.134	0.000	0.202	0.000	0.000	0.000	0.000	0.000	0.000	0.000	0.000	0.000	0.385	0.000	0.000	0.000	0.000	0.000	0.000	0.000	0.032	0.000	0.000	0.000	0.000	0.000
ALPL	249	1p36.12	0.000	0.157	0.000	0.000	0.000	0.000	0.000	0.000	0.000	0.000	0.000	0.000	0.716	0.000	0.000	0.000	0.000	0.000	0.000	0.000	0.000	0.134	0.000	0.202	0.000	0.000	0.000	0.000	0.000	0.000	0.000	0.000	0.000	0.385	0.000	0.000	0.000	0.000	0.000	0.000	0.000	0.032	0.000	0.000	0.000	0.000	0.000
RAP1GAP	5909	1p36.12	0.000	0.157	0.000	0.000	0.000	0.000	0.000	0.000	0.000	0.000	0.000	0.000	0.716	0.000	0.000	0.000	0.000	0.000	0.000	0.000	0.000	0.134	0.000	0.202	0.000	0.000	0.000	0.000	0.000	0.000	0.000	0.000	0.000	0.385	0.000	0.000	0.000	0.000	0.000	0.000	0.000	0.032	0.000	0.000	0.000	0.000	0.000
USP48	84196	1p36.12	0.000	0.157	0.000	0.000	0.000	0.000	0.000	0.000	0.000	0.000	0.000	0.000	0.716	0.000	0.000	0.000	0.000	0.000	0.000	0.000	0.000	0.134	0.000	0.202	0.000	0.000	0.000	0.000	0.000	0.000	0.000	0.000	0.000	0.385	0.000	0.000	0.000	0.000	0.000	0.000	0.000	0.032	0.000	0.000	0.000	0.000	0.000
LDLRAD2	401944	1p36.12	0.000	0.157	0.000	0.000	0.000	0.000	0.000	0.000	0.000	0.000	0.000	0.000	0.716	0.000	0.000	0.000	0.000	0.000	0.000	0.000	0.000	0.134	0.000	0.202	0.000	0.000	0.000	0.000	0.000	0.000	0.000	0.000	0.000	0.385	0.000	0.000	0.000	0.000	0.000	0.000	0.000	0.032	0.000	0.000	0.000	0.000	0.000
HSPG2	3339	1p36.12	0.000	0.157	0.000	0.000	0.000	0.000	0.000	0.000	0.000	0.000	0.000	0.000	0.716	0.000	0.000	0.000	0.000	0.000	0.000	0.000	0.000	0.134	0.000	0.202	0.000	0.000	0.000	0.000	0.000	0.000	0.000	0.000	0.000	0.385	0.000	0.000	0.000	0.000	0.000	0.000	0.000	0.032	0.000	0.000	0.000	0.000	0.000
CELA3B	23436	1p36.12	0.000	0.157	0.000	0.000	0.000	0.000	0.000	0.000	0.000	0.000	0.000	0.000	0.716	0.000	0.000	0.000	0.000	0.000	0.000	0.000	0.000	0.134	0.000	0.202	0.000	0.000	0.000	0.000	0.000	0.000	0.000	0.000	0.000	0.385	0.000	0.000	0.000	0.000	0.000	0.000	0.000	0.032	0.000	0.000	0.000	0.000	0.000
CELA3A	10136	1p36.12	0.000	0.157	0.000	0.000	0.000	0.000	0.000	0.000	0.000	0.000	0.000	0.000	0.716	0.000	0.000	0.000	0.000	0.000	0.000	0.000	0.000	0.134	0.000	0.202	0.000	0.000	0.000	0.000	0.000	0.000	0.000	0.000	0.000	0.385	0.000	0.000	0.000	0.000	0.000	0.000	0.000	0.032	0.000	0.000	0.000	0.000	0.000
LINC00339	29092	1p36.12	0.000	0.157	0.000	0.000	0.000	0.000	0.000	0.000	0.000	0.000	0.000	0.000	0.716	0.000	0.000	0.000	0.000	0.000	0.000	0.000	0.000	0.134	0.000	0.202	0.000	0.000	0.000	0.000	0.000	0.000	0.000	0.000	0.000	0.385	0.000	0.000	0.000	0.000	0.000	0.000	0.000	0.032	0.000	0.000	0.000	0.000	0.000
CDC42	998	1p36.12	0.000	0.157	0.000	0.000	0.000	0.000	0.000	0.000	0.000	0.000	0.000	0.000	0.716	0.000	0.000	0.000	0.000	0.000	0.000	0.000	0.000	0.134	0.000	0.202	0.000	0.000	0.000	0.000	0.000	0.000	0.000	0.000	0.000	0.385	0.000	0.000	0.000	0.000	0.000	0.000	0.000	0.032	0.000	0.000	0.000	0.000	0.000
WNT4	54361	1p36.12	0.000	0.157	0.000	0.000	0.000	0.000	0.000	0.000	0.000	0.000	0.000	0.000	0.716	0.000	0.000	0.000	0.000	0.000	0.000	0.000	0.000	0.134	0.000	0.202	0.000	0.000	0.000	0.000	0.000	0.000	0.000	0.000	0.000	0.385	0.000	0.000	0.000	0.000	0.000	0.000	0.000	0.032	0.000	0.000	0.000	0.000	0.000
ZBTB40	9923	1p36.12	0.000	0.157	0.000	0.000	0.000	0.000	0.000	0.000	0.000	0.000	0.000	0.000	0.716	0.000	0.000	0.000	0.000	0.000	0.000	0.000	0.000	0.134	0.000	0.202	0.000	0.000	0.000	0.000	0.000	0.000	0.000	0.000	0.000	0.385	0.000	0.000	0.000	0.000	0.000	0.000	0.000	0.032	0.000	0.000	0.000	0.000	0.000
EPHA8	2046	1p36.12	0.000	0.157	0.000	0.000	0.000	0.000	0.000	0.000	0.000	0.000	0.000	0.000	0.716	0.000	0.000	0.000	0.000	0.000	0.000	0.000	0.000	0.134	0.000	0.202	0.000	0.000	0.000	0.000	0.000	0.000	0.000	0.000	0.000	0.385	0.000	0.000	0.000	0.000	0.000	0.000	0.000	0.032	0.000	0.000	0.000	0.000	0.000
C1QA	712	1p36.12	0.000	0.157	0.000	0.000	0.000	0.000	0.000	0.000	0.000	0.000	0.000	0.000	0.716	0.000	0.000	0.000	0.000	0.000	0.000	0.000	0.000	0.134	0.000	0.202	0.000	0.000	0.000	0.000	0.000	0.000	0.000	0.000	0.000	0.385	0.000	0.000	0.000	0.000	0.000	0.000	0.000	0.032	0.000	0.000	0.000	0.000	0.000
C1QC	714	1p36.12	0.000	0.157	0.000	0.000	0.000	0.000	0.000	0.000	0.000	0.000	0.000	0.000	0.716	0.000	0.000	0.000	0.000	0.000	0.000	0.000	0.000	0.134	0.000	0.202	0.000	0.000	0.000	0.000	0.000	0.000	0.000	0.000	0.000	0.385	0.000	0.000	0.000	0.000	0.000	0.000	0.000	0.032	0.000	0.000	0.000	0.000	0.000
C1QB	713	1p36.12	0.000	0.157	0.000	0.000	0.000	0.000	0.000	0.000	0.000	0.000	0.000	0.000	0.716	0.000	0.000	0.000	0.000	0.000	0.000	0.000	0.000	0.134	0.000	0.202	0.000	0.000	0.000	0.000	0.000	0.000	0.000	0.000	0.000	0.385	0.000	0.000	0.000	0.000	0.000	0.000	0.000	0.032	0.000	0.000	0.000	0.000	0.000
EPHB2	2048	1p36.12	0.000	0.157	0.000	0.000	0.000	0.000	0.000	0.000	0.000	0.000	0.000	0.000	0.716	0.000	0.000	0.000	0.000	0.000	0.000	0.000	0.000	0.134	0.000	0.202	0.000	0.000	0.000	0.000	0.000	0.000	0.000	0.000	0.000	0.385	0.000	0.000	0.000	0.000	0.000	0.000	0.000	0.032	0.000	0.000	0.000	0.000	0.000
MIR4684	100616391	1p36.12	0.000	0.157	0.000	0.000	0.000	0.000	0.000	0.000	0.000	0.000	0.000	0.000	0.716	0.000	0.000	0.000	0.000	0.000	0.000	0.000	0.000	0.134	0.000	0.202	0.000	0.000	0.000	0.000	0.000	0.000	0.000	0.000	0.000	0.385	0.000	0.000	0.000	0.000	0.000	0.000	0.000	0.032	0.000	0.000	0.000	0.000	0.000
MIR4253	100422914	1p36.12	0.000	0.157	0.000	0.000	0.000	0.000	0.000	0.000	0.000	0.000	0.000	0.000	0.716	0.000	0.000	0.000	0.000	0.000	0.000	0.000	0.000	0.134	0.000	0.202	0.000	0.000	0.000	0.000	0.000	0.000	0.000	0.000	0.000	0.385	0.000	0.000	0.000	0.000	0.000	0.000	0.000	0.032	0.000	0.000	0.000	0.000	0.000
hsa-mir-4253	-761	1p36.12	0.000	0.157	0.000	0.000	0.000	0.000	0.000	0.000	0.000	0.000	0.000	0.000	0.716	0.000	0.000	0.000	0.000	0.000	0.000	0.000	0.000	0.134	0.000	0.202	0.000	0.000	0.000	0.000	0.000	0.000	0.000	0.000	0.000	0.385	0.000	0.000	0.000	0.000	0.000	0.000	0.000	0.032	0.000	0.000	0.000	0.000	0.000
LOC729059	729059	1p36.12	0.000	0.157	0.000	0.000	0.000	0.000	0.000	0.000	0.000	0.000	0.000	0.000	0.716	0.000	0.000	0.000	0.000	0.000	0.000	0.000	0.000	0.134	0.000	0.202	0.000	0.000	0.000	0.000	0.000	0.000	0.000	0.000	0.000	0.385	0.000	0.000	0.000	0.000	0.000	0.000	0.000	0.032	0.000	0.000	0.000	0.000	0.000
KDM1A	23028	1p36.12	0.000	0.157	0.000	0.000	0.000	0.000	0.000	0.000	0.000	0.000	0.000	0.000	0.716	0.000	0.000	0.000	0.000	0.000	0.000	0.000	0.000	0.134	0.000	0.202	0.000	0.000	0.000	0.000	0.000	0.000	0.000	0.000	0.000	0.385	0.000	0.000	0.000	0.000	0.000	0.000	0.000	0.032	0.000	0.000	0.000	0.000	0.000
MIR3115	100422866	1p36.12	0.000	0.157	0.000	0.000	0.000	0.000	0.000	0.000	0.000	0.000	0.000	0.000	0.716	0.000	0.000	0.000	0.000	0.000	0.000	0.000	0.000	0.134	0.000	0.202	0.000	0.000	0.000	0.000	0.000	0.000	0.000	0.000	0.000	0.385	0.000	0.000	0.000	0.000	0.000	0.000	0.000	0.032	0.000	0.000	0.000	0.000	0.000
hsa-mir-3115	-763	1p36.12	0.000	0.157	0.000	0.000	0.000	0.000	0.000	0.000	0.000	0.000	0.000	0.000	0.716	0.000	0.000	0.000	0.000	0.000	0.000	0.000	0.000	0.134	0.000	0.202	0.000	0.000	0.000	0.000	0.000	0.000	0.000	0.000	0.000	0.385	0.000	0.000	0.000	0.000	0.000	0.000	0.000	0.032	0.000	0.000	0.000	0.000	0.000
LUZP1	7798	1p36.12	0.000	0.157	0.000	0.000	0.000	0.000	0.000	0.000	0.000	0.000	0.000	0.000	0.716	0.000	0.000	0.000	0.000	0.000	0.000	0.000	0.000	0.134	0.000	0.202	0.000	0.000	0.000	0.000	0.000	0.000	0.000	0.000	0.000	0.385	0.000	0.000	0.000	0.000	0.000	0.000	0.000	0.032	0.000	0.000	0.000	0.000	0.000
HTR1D	3352	1p36.12	0.000	0.157	0.000	0.000	0.000	0.000	0.000	0.000	0.000	0.000	0.000	0.000	0.716	0.000	0.000	0.000	0.000	0.000	0.000	0.000	0.000	0.134	0.000	0.202	0.000	0.000	0.000	0.000	0.000	0.000	0.000	0.000	0.000	0.385	0.000	0.000	0.000	0.000	0.000	0.000	0.000	0.032	0.000	0.000	0.000	0.000	0.000
HNRNPR	10236	1p36.12	0.000	0.157	0.000	0.000	0.000	0.000	0.000	0.000	0.000	0.000	0.000	0.000	0.716	0.000	0.000	0.000	0.000	0.000	0.000	0.000	0.000	0.134	0.000	0.202	0.000	0.000	0.000	0.000	0.000	0.000	0.000	0.000	0.000	0.385	0.000	0.000	0.000	0.000	0.000	0.000	0.000	0.032	0.000	0.000	0.000	0.000	0.000
ZNF436	80818	1p36.12	0.000	0.157	0.000	0.000	0.000	0.000	0.000	0.000	0.000	0.000	0.000	0.000	0.716	0.000	0.000	0.000	0.000	0.000	0.000	0.000	0.000	0.134	0.000	0.202	0.000	0.000	0.000	0.000	0.000	0.000	0.000	0.000	0.000	0.385	0.000	0.000	0.000	0.000	0.000	0.000	0.000	0.032	0.000	0.000	0.000	0.000	0.000
C1orf213	148898	1p36.12	0.000	0.157	0.000	0.000	0.000	0.000	0.000	0.000	0.000	0.000	0.000	0.000	0.716	0.000	0.000	0.000	0.000	0.000	0.000	0.000	0.000	0.134	0.000	0.202	0.000	0.000	0.000	0.000	0.000	0.000	0.000	0.000	0.000	0.385	0.000	0.000	0.000	0.000	0.000	0.000	0.000	0.032	0.000	0.000	0.000	0.000	0.000
TCEA3	6920	1p36.12	0.000	0.157	0.000	0.000	0.000	0.000	0.000	0.000	0.000	0.000	0.000	0.000	0.716	0.000	0.000	0.000	0.000	0.000	0.000	0.000	0.000	0.134	0.000	0.202	0.000	0.000	0.000	0.000	0.000	0.000	0.000	0.000	0.000	0.385	0.000	0.000	0.000	0.000	0.000	0.000	0.000	0.032	0.000	0.000	0.000	0.000	0.000
ASAP3	55616	1p36.12	0.000	0.157	0.000	0.000	0.000	0.000	0.000	0.000	0.000	0.000	0.000	0.000	0.716	0.000	0.000	0.000	0.000	0.000	0.000	0.000	0.000	0.134	0.000	0.202	0.000	0.000	0.000	0.000	0.000	0.000	0.000	0.000	0.000	0.385	0.000	0.000	0.000	0.000	0.000	0.000	0.000	0.032	0.000	0.000	0.000	0.000	0.000
E2F2	1870	1p36.12	0.000	0.157	0.000	0.000	0.000	0.000	0.000	0.000	0.000	0.000	0.000	0.000	0.716	0.000	0.000	0.000	0.000	0.000	0.000	0.000	0.000	0.134	0.000	0.202	0.000	0.000	0.000	0.000	0.000	0.000	0.000	0.000	0.000	0.385	0.000	0.000	0.000	0.000	0.000	0.000	0.000	0.032	0.000	0.000	0.000	0.000	0.000
ID3	3399	1p36.12	0.000	0.157	0.000	0.000	0.000	0.000	0.000	0.000	0.000	0.000	0.000	0.000	0.716	0.000	0.000	0.000	0.000	0.000	0.000	0.000	0.000	0.134	0.000	0.202	0.000	0.000	0.000	0.000	0.000	0.000	0.000	0.000	0.000	0.385	0.000	0.000	0.000	0.000	0.000	0.000	0.000	0.032	0.000	0.000	0.000	0.000	0.000
MDS2	259283	1p36.11	0.000	0.157	0.000	0.000	0.000	0.000	0.000	0.000	0.000	0.000	0.000	0.000	0.716	0.000	0.000	0.000	0.000	0.000	0.000	0.000	0.000	0.134	0.000	0.202	0.000	0.000	0.000	0.000	0.000	0.000	0.000	0.000	0.000	0.385	0.000	0.000	0.000	0.000	0.000	0.000	0.000	0.032	0.000	0.000	0.000	0.000	0.000
RPL11	6135	1p36.11	0.000	0.157	0.000	0.000	0.000	0.000	0.000	0.000	0.000	0.000	0.000	0.000	0.716	0.000	0.000	0.000	0.000	0.000	0.000	0.000	0.000	0.134	0.000	0.202	0.000	0.000	0.000	0.000	0.000	0.000	0.000	0.000	0.000	0.385	0.000	0.000	0.000	0.000	0.000	0.000	0.000	0.032	0.000	0.000	0.000	0.000	0.000
TCEB3	6924	1p36.11	0.000	0.157	0.000	0.000	0.000	0.000	0.000	0.000	0.000	0.000	0.000	0.000	0.716	0.000	0.000	0.000	0.000	0.000	0.000	0.000	0.000	0.134	0.000	0.202	0.000	0.000	0.000	0.000	0.000	0.000	0.000	0.000	0.000	0.385	0.000	0.000	0.000	0.000	0.000	0.000	0.000	0.032	0.000	0.000	0.000	0.000	0.000
LOC100506963	100506963	1p36.11	0.000	0.157	0.000	0.000	0.000	0.000	0.000	0.000	0.000	0.000	0.000	0.000	0.716	0.000	0.000	0.000	0.000	0.000	0.000	0.000	0.000	0.134	0.000	0.202	0.000	0.000	0.000	0.000	0.000	0.000	0.000	0.000	0.000	0.385	0.000	0.000	0.000	0.000	0.000	0.000	0.000	0.032	0.000	0.000	0.000	0.000	0.000
PITHD1	57095	1p36.11	0.000	0.157	0.000	0.000	0.000	0.000	0.000	0.000	0.000	0.000	0.000	0.000	0.716	0.000	0.000	0.000	0.000	0.000	0.000	0.000	0.000	0.134	0.000	0.202	0.000	0.000	0.000	0.000	0.000	0.000	0.000	0.000	0.000	0.385	0.000	0.000	0.000	0.000	0.000	0.000	0.000	0.032	0.000	0.000	0.000	0.000	0.000
LYPLA2	11313	1p36.11	0.000	0.157	0.000	0.000	0.000	0.000	0.000	0.000	0.000	0.000	0.000	0.000	0.716	0.000	0.000	0.000	0.000	0.000	0.000	0.000	0.000	0.134	0.000	0.202	0.000	0.000	0.000	0.000	0.000	0.000	0.000	0.000	0.000	0.385	0.000	0.000	0.000	0.000	0.000	0.000	0.000	0.032	0.000	0.000	0.000	0.000	0.000
GALE	2582	1p36.11	0.000	0.157	0.000	0.000	0.000	0.000	0.000	0.000	0.000	0.000	0.000	0.000	0.716	0.000	0.000	0.000	0.000	0.000	0.000	0.000	0.000	0.134	0.000	0.202	0.000	0.000	0.000	0.000	0.000	0.000	0.000	0.000	0.000	0.385	0.000	0.000	0.000	0.000	0.000	0.000	0.000	0.032	0.000	0.000	0.000	0.000	0.000
HMGCL	3155	1p36.11	0.000	0.157	0.000	0.000	0.000	0.000	0.000	0.000	0.000	0.000	0.000	0.000	0.716	0.000	0.000	0.000	0.000	0.000	0.000	0.000	0.000	0.134	0.000	0.202	0.000	0.000	0.000	0.000	0.000	0.000	0.000	0.000	0.000	0.385	0.000	0.000	0.000	0.000	0.000	0.000	0.000	0.032	0.000	0.000	0.000	0.000	0.000
FUCA1	2517	1p36.11	0.000	0.157	0.000	0.000	0.000	0.000	0.000	0.000	0.000	0.000	0.000	0.000	0.716	0.000	0.000	0.000	0.000	0.000	0.000	0.000	0.000	0.134	0.000	0.202	0.000	0.000	0.000	0.000	0.000	0.000	0.000	0.000	0.000	0.385	0.000	0.000	0.000	0.000	0.000	0.000	0.000	0.032	0.000	0.000	0.000	0.000	0.000
CNR2	1269	1p36.11	0.000	0.157	0.000	0.000	0.000	0.000	0.000	0.000	0.000	0.000	0.000	0.000	0.716	0.000	0.000	0.000	0.000	0.000	0.000	0.000	0.000	0.134	0.000	0.202	0.000	0.000	0.000	0.000	0.000	0.000	0.000	0.000	0.000	0.385	0.000	0.000	0.000	0.000	0.000	0.000	0.000	0.032	0.000	0.000	0.000	0.000	0.000
MIR378F	100616492	1p36.11	0.000	0.157	0.000	0.000	0.000	0.000	0.000	0.000	0.000	0.000	0.000	0.000	0.716	0.000	0.000	0.000	0.000	0.000	0.000	0.000	0.000	0.134	0.000	0.202	0.000	0.000	0.000	0.000	0.000	0.000	0.000	0.000	0.000	0.385	0.000	0.000	0.000	0.000	0.000	0.000	0.000	0.032	0.000	0.000	0.000	0.000	0.000
PNRC2	55629	1p36.11	0.000	0.157	0.000	0.000	0.000	0.000	0.000	0.000	0.000	0.000	0.000	0.000	0.716	0.000	0.000	0.000	0.000	0.000	0.000	0.000	0.000	0.134	0.000	0.202	0.000	0.000	0.000	0.000	0.000	0.000	0.000	0.000	0.000	0.385	0.000	0.000	0.000	0.000	0.000	0.000	0.000	0.032	0.000	0.000	0.000	0.000	0.000
SRSF10	10772	1p36.11	0.000	0.157	0.000	0.000	0.000	0.000	0.000	0.000	0.000	0.000	0.000	0.000	0.716	0.000	0.000	0.000	0.000	0.000	0.000	0.000	0.000	0.134	0.000	0.202	0.000	0.000	0.000	0.000	0.000	0.000	0.000	0.000	0.000	0.385	0.000	0.000	0.000	0.000	0.000	0.000	0.000	0.032	0.000	0.000	0.000	0.000	0.000
MYOM3	127294	1p36.11	0.000	0.157	0.000	0.000	0.000	0.000	0.000	0.000	0.000	0.000	0.000	0.000	0.716	0.000	0.000	0.000	0.000	0.000	0.000	0.000	0.000	0.134	0.000	0.202	0.000	0.000	0.000	0.000	0.000	0.000	0.000	0.000	0.000	0.385	0.000	0.000	0.000	0.000	0.000	0.000	0.000	0.032	0.000	0.000	0.000	0.000	0.000
IL22RA1	58985	1p36.11	0.000	0.157	0.000	0.000	0.000	0.000	0.000	0.000	0.000	0.000	0.000	0.000	0.716	0.000	0.000	0.000	0.000	0.000	0.000	0.000	0.000	0.134	0.000	0.202	0.000	0.000	0.000	0.000	0.000	0.000	0.000	0.000	0.000	0.385	0.000	0.000	0.000	0.000	0.000	0.000	0.000	0.032	0.000	0.000	0.000	0.000	0.000
IL28RA	163702	1p36.11	0.000	0.157	0.000	0.000	0.000	0.000	0.000	0.000	0.000	0.000	0.000	0.000	0.716	0.000	0.000	0.000	0.000	0.000	0.000	0.000	0.000	0.134	0.000	0.202	0.000	0.000	0.000	0.000	0.000	0.000	0.000	0.000	0.000	0.385	0.000	0.000	0.000	0.000	0.000	0.000	0.000	0.032	0.000	0.000	0.000	0.000	0.000
LOC284632	284632	1p36.11	0.000	0.157	0.000	0.000	0.000	0.000	0.000	0.000	0.000	0.000	0.000	0.000	0.716	0.000	0.000	0.000	0.000	0.000	0.000	0.000	0.000	0.134	0.000	0.202	0.000	0.000	0.000	0.000	0.000	0.000	0.000	0.000	0.000	0.385	0.000	0.000	0.000	0.000	0.000	0.000	0.000	0.032	0.000	0.000	0.000	0.000	0.000
GRHL3	57822	1p36.11	0.000	0.157	0.000	0.000	0.000	0.000	0.000	0.000	0.000	0.000	0.000	0.000	0.716	0.000	0.000	0.000	0.000	0.000	0.000	0.000	0.000	0.134	0.000	0.202	0.000	0.000	0.000	0.000	0.000	0.000	0.000	0.000	0.000	0.385	0.000	0.000	0.000	0.000	0.000	0.000	0.000	0.032	0.000	0.000	0.000	0.000	0.000
C1orf201	90529	1p36.11	0.000	0.157	0.000	0.000	0.000	0.000	0.000	0.000	0.000	0.000	0.000	0.000	0.716	0.000	0.000	0.000	0.000	0.000	0.000	0.000	0.000	0.134	0.000	0.202	0.000	0.000	0.000	0.000	0.000	0.000	0.000	0.000	0.000	0.385	0.000	0.000	0.000	0.000	0.000	0.000	0.000	0.032	0.000	0.000	0.000	0.000	0.000
NIPAL3	57185	1p36.11	0.000	0.157	0.000	0.000	0.000	0.000	0.000	0.000	0.000	0.000	0.000	0.000	0.716	0.000	0.000	0.000	0.000	0.000	0.000	0.000	0.000	0.134	0.000	0.202	0.000	0.000	0.000	0.000	0.000	0.000	0.000	0.000	0.000	0.385	0.000	0.000	0.000	0.000	0.000	0.000	0.000	0.032	0.000	0.000	0.000	0.000	0.000
RCAN3AS	100750325	1p36.11	0.000	0.157	0.000	0.000	0.000	0.000	0.000	0.000	0.000	0.000	0.000	0.000	0.716	0.000	0.000	0.000	0.000	0.000	0.000	0.000	0.000	0.134	0.000	0.202	0.000	0.000	0.000	0.000	0.000	0.000	0.000	0.000	0.000	0.385	0.000	0.000	0.000	0.000	0.000	0.000	0.000	0.032	0.000	0.000	0.000	0.000	0.000
RCAN3	11123	1p36.11	0.000	0.157	0.000	0.000	0.000	0.000	0.000	0.000	0.000	0.000	0.000	0.000	0.716	0.000	0.000	0.000	0.000	0.000	0.000	0.000	0.000	0.134	0.000	0.202	0.000	0.000	0.000	0.000	0.000	0.000	0.000	0.000	0.000	0.385	0.000	0.000	0.000	0.000	0.000	0.000	0.000	0.032	0.000	0.000	0.000	0.000	0.000
C1orf130	400746	1p36.11	0.000	0.157	0.000	0.000	0.000	0.000	0.000	0.000	0.000	0.000	0.000	0.000	0.716	0.000	0.000	0.000	0.000	0.000	0.000	0.000	0.000	0.134	0.000	0.202	0.000	0.000	0.000	0.000	0.000	0.000	0.000	0.000	0.000	0.385	0.000	0.000	0.000	0.000	0.000	0.000	0.000	0.032	0.000	0.000	0.000	0.000	0.000
SRRM1	10250	1p36.11	0.000	0.157	0.000	0.000	0.000	0.000	0.000	0.000	0.000	0.000	0.000	0.000	0.716	0.000	0.000	0.000	0.000	0.000	0.000	0.000	0.000	0.134	0.000	0.202	0.000	0.000	0.000	0.000	0.000	0.000	0.000	0.000	0.000	0.385	0.000	0.000	0.000	0.000	0.000	0.000	0.000	0.032	0.000	0.000	0.000	0.000	0.000
CLIC4	25932	1p36.11	0.000	0.157	0.000	0.000	0.000	0.000	0.000	0.000	0.000	0.000	0.000	0.000	0.716	0.000	0.000	0.000	0.000	0.000	0.000	0.000	0.000	0.134	0.000	0.202	0.000	0.000	0.000	0.000	0.000	0.000	0.000	0.000	0.000	0.385	0.000	0.000	0.000	0.000	0.000	0.000	0.000	0.032	0.000	0.000	0.000	0.000	0.000
RUNX3	864	1p36.11	0.000	0.157	0.000	0.000	0.000	0.000	0.000	0.000	0.000	0.000	0.000	0.000	0.716	0.000	0.000	0.000	0.000	0.000	0.000	0.000	0.000	0.134	0.000	0.202	0.000	0.000	0.000	0.000	0.000	0.000	0.000	0.000	0.000	0.385	0.000	0.000	0.000	0.000	0.000	0.000	0.000	0.032	0.000	0.000	0.000	0.000	0.000
SYF2	25949	1p36.11	0.000	0.157	0.000	0.000	0.000	0.000	0.000	0.000	0.000	0.000	0.000	0.000	0.716	0.000	0.000	0.000	0.000	0.000	0.000	0.000	0.000	0.134	0.000	0.202	0.000	0.000	0.000	0.000	0.000	0.000	0.000	0.000	0.000	0.385	0.000	0.000	0.000	0.000	0.000	0.000	0.000	0.032	0.000	0.000	0.000	0.000	0.000
C1orf63	57035	1p36.11	0.000	0.157	0.000	0.000	0.000	0.000	0.000	0.000	0.000	0.000	0.000	0.000	0.716	0.000	0.000	0.000	0.000	0.000	0.000	0.000	0.000	0.134	0.000	0.202	0.000	0.000	0.000	0.000	0.000	0.000	0.000	0.000	0.000	0.385	0.000	0.000	0.000	0.000	0.000	0.000	0.000	0.032	0.000	0.000	0.000	0.000	0.000
RHD	6007	1p36.11	0.000	0.157	0.000	0.000	0.000	0.000	0.000	0.000	0.000	0.000	0.000	0.000	0.716	0.000	0.000	0.000	0.000	0.000	0.000	0.000	0.000	0.134	0.000	0.202	0.000	0.000	0.000	0.000	0.000	0.000	0.000	0.000	0.000	0.385	0.000	0.000	0.000	0.000	0.000	0.000	0.000	0.032	0.000	0.000	0.000	0.000	0.000
TMEM50A	23585	1p36.11	0.000	0.157	0.000	0.000	0.000	0.000	0.000	0.000	0.000	0.000	0.000	0.000	0.716	0.000	0.000	0.000	0.000	0.000	0.000	0.000	0.000	0.134	0.000	0.202	0.000	0.000	0.000	0.000	0.000	0.000	0.000	0.000	0.000	0.385	0.000	0.000	0.000	0.000	0.000	0.000	0.000	0.032	0.000	0.000	0.000	0.000	0.000
RHCE	6006	1p36.11	0.000	0.157	0.000	0.000	0.000	0.000	0.000	0.000	0.000	0.000	0.000	0.000	0.716	0.000	0.000	0.000	0.000	0.000	0.000	0.000	0.000	0.134	0.000	0.202	0.000	0.000	0.000	0.000	0.000	0.000	0.000	0.000	0.000	0.385	0.000	0.000	0.000	0.000	0.000	0.000	0.000	0.032	0.000	0.000	0.000	0.000	0.000
TMEM57	55219	1p36.11	0.000	0.157	0.000	0.000	0.000	0.000	0.000	0.000	0.000	0.000	0.000	0.000	0.716	0.000	0.000	0.000	0.000	0.000	0.000	0.000	0.000	0.134	0.000	0.202	0.000	0.000	0.000	0.000	0.000	0.000	0.000	0.000	0.000	0.385	0.000	0.000	0.000	0.000	0.000	0.000	0.000	0.032	0.000	0.000	0.000	0.000	0.000
LDLRAP1	26119	1p36.11	0.000	0.157	0.000	0.000	0.000	0.000	0.000	0.000	0.000	0.000	0.000	0.000	0.716	0.000	0.000	0.000	0.000	0.000	0.000	0.000	0.000	0.134	0.000	0.202	0.000	0.000	0.000	0.000	0.000	0.000	0.000	0.000	0.000	0.385	0.000	0.000	0.000	0.000	0.000	0.000	0.000	0.032	0.000	0.000	0.000	0.000	0.000
MAN1C1	57134	1p36.11	0.000	0.157	0.000	0.000	0.000	0.000	0.000	0.000	0.000	0.000	0.000	0.000	0.716	0.000	0.000	0.000	0.000	0.000	0.000	0.000	0.000	0.134	0.000	0.202	0.000	0.000	0.000	0.000	0.000	0.000	0.000	0.000	0.000	0.385	0.000	0.000	0.000	0.000	0.000	0.000	0.000	0.032	0.000	0.000	0.000	0.000	0.000
SEPN1	57190	1p36.11	0.000	0.157	0.000	0.000	0.000	0.000	0.000	0.000	0.000	0.000	0.000	0.000	0.716	0.000	0.000	0.000	0.000	0.000	0.000	0.000	0.000	0.134	0.000	0.202	0.000	0.000	0.000	0.000	0.000	0.000	0.000	0.000	0.000	0.385	0.000	0.000	0.000	0.000	0.000	0.000	0.000	0.032	0.000	0.000	0.000	0.000	0.000
FAM54B	56181	1p36.11	0.000	0.157	0.000	0.000	0.000	0.000	0.000	0.000	0.000	0.000	0.000	0.000	0.716	0.000	0.000	0.000	0.000	0.000	0.000	0.000	0.000	0.134	0.000	0.202	0.000	0.000	0.000	0.000	0.000	0.000	0.000	0.000	0.000	0.385	0.000	0.000	0.000	0.000	0.000	0.000	0.000	0.032	0.000	0.000	0.000	0.000	0.000
LOC646471	646471	1p36.11	0.000	0.157	0.000	0.000	0.000	0.000	0.000	0.000	0.000	0.000	0.000	0.000	0.716	0.000	0.000	0.000	0.000	0.000	0.000	0.000	0.000	0.134	0.000	0.202	0.000	0.000	0.000	0.000	0.000	0.000	0.000	0.000	0.000	0.385	0.000	0.000	0.000	0.000	0.000	0.000	0.000	0.032	0.000	0.000	0.000	0.000	0.000
C1orf135	79000	1p36.11	0.000	0.157	0.000	0.000	0.000	0.000	0.000	0.000	0.000	0.000	0.000	0.000	0.716	0.000	0.000	0.000	0.000	0.000	0.000	0.000	0.000	0.134	0.000	0.202	0.000	0.000	0.000	0.000	0.000	0.000	0.000	0.000	0.000	0.385	0.000	0.000	0.000	0.000	0.000	0.000	0.000	0.032	0.000	0.000	0.000	0.000	0.000
PAQR7	164091	1p36.11	0.000	0.157	0.000	0.000	0.000	0.000	0.000	0.000	0.000	0.000	0.000	0.000	0.716	0.000	0.000	0.000	0.000	0.000	0.000	0.000	0.000	0.134	0.000	0.202	0.000	0.000	0.000	0.000	0.000	0.000	0.000	0.000	0.000	0.385	0.000	0.000	0.000	0.000	0.000	0.000	0.000	0.032	0.000	0.000	0.000	0.000	0.000
STMN1	3925	1p36.11	0.000	0.157	0.000	0.000	0.000	0.000	0.000	0.000	0.000	0.000	0.000	0.000	0.716	0.000	0.000	0.000	0.000	0.000	0.000	0.000	0.000	0.134	0.000	0.202	0.000	0.000	0.000	0.000	0.000	0.000	0.000	0.000	0.000	0.385	0.000	0.000	0.000	0.000	0.000	0.000	0.000	0.032	0.000	0.000	0.000	0.000	0.000
MIR3917	100500808	1p36.11	0.000	0.157	0.000	0.000	0.000	0.000	0.000	0.000	0.000	0.000	0.000	0.000	0.716	0.000	0.000	0.000	0.000	0.000	0.000	0.000	0.000	0.134	0.000	0.202	0.000	0.000	0.000	0.000	0.000	0.000	0.000	0.000	0.000	0.385	0.000	0.000	0.000	0.000	0.000	0.000	0.000	0.032	0.000	0.000	0.000	0.000	0.000
PAFAH2	5051	1p36.11	0.000	0.157	0.000	0.000	0.000	0.000	0.000	0.000	0.000	0.000	0.000	0.000	0.716	0.000	0.000	0.000	0.000	0.000	0.000	0.000	0.000	0.134	0.000	0.202	0.000	0.000	0.000	0.000	0.000	0.000	0.000	0.000	0.000	0.385	0.000	0.000	0.000	0.000	0.000	0.000	0.000	0.032	0.000	0.000	0.000	0.000	0.000
EXTL1	2134	1p36.11	0.000	0.157	0.000	0.000	0.000	0.000	0.000	0.000	0.000	0.000	0.000	0.000	0.716	0.000	0.000	0.000	0.000	0.000	0.000	0.000	0.000	0.134	0.000	0.202	0.000	0.000	0.000	0.000	0.000	0.000	0.000	0.000	0.000	0.385	0.000	0.000	0.000	0.000	0.000	0.000	0.000	0.032	0.000	0.000	0.000	0.000	0.000
SLC30A2	7780	1p36.11	0.000	0.157	0.000	0.000	0.000	0.000	0.000	0.000	0.000	0.000	0.000	0.000	0.716	0.000	0.000	0.000	0.000	0.000	0.000	0.000	0.000	0.134	0.000	0.202	0.000	0.000	0.000	0.000	0.000	0.000	0.000	0.000	0.000	0.385	0.000	0.000	0.000	0.000	0.000	0.000	0.000	0.032	0.000	0.000	0.000	0.000	0.000
TRIM63	84676	1p36.11	0.000	0.157	0.000	0.000	0.000	0.000	0.000	0.000	0.000	0.000	0.000	0.000	0.716	0.000	0.000	0.000	0.000	0.000	0.000	0.000	0.000	0.134	0.000	0.202	0.000	0.000	0.000	0.000	0.000	0.000	0.000	0.000	0.000	0.385	0.000	0.000	0.000	0.000	0.000	0.000	0.000	0.032	0.000	0.000	0.000	0.000	0.000
PDIK1L	149420	1p36.11	0.000	0.157	0.000	0.000	0.000	0.000	0.000	0.000	0.000	0.000	0.000	0.000	0.716	0.000	0.000	0.000	0.000	0.000	0.000	0.000	0.000	0.134	0.000	0.202	0.000	0.000	0.000	0.000	0.000	0.000	0.000	0.000	0.000	0.385	0.000	0.000	0.000	0.000	0.000	0.000	0.000	0.032	0.000	0.000	0.000	0.000	0.000
FAM110D	79927	1p36.11	0.000	0.157	0.000	0.000	0.000	0.000	0.000	0.000	0.000	0.000	0.000	0.000	0.716	0.000	0.000	0.000	0.000	0.000	0.000	0.000	0.000	0.134	0.000	0.202	0.000	0.000	0.000	0.000	0.000	0.000	0.000	0.000	0.000	0.385	0.000	0.000	0.000	0.000	0.000	0.000	0.000	0.032	0.000	0.000	0.000	0.000	0.000
CNKSR1	10256	1p36.11	0.000	0.157	0.000	0.000	0.000	0.000	0.000	0.000	0.000	0.000	0.000	0.000	0.716	0.000	0.000	0.000	0.000	0.000	0.000	0.000	0.000	0.134	0.000	0.202	0.000	0.000	0.000	0.000	0.000	0.000	0.000	0.000	0.000	0.385	0.000	0.000	0.000	0.000	0.000	0.000	0.000	0.032	0.000	0.000	0.000	0.000	0.000
ZNF593	51042	1p36.11	0.000	0.157	0.000	0.000	0.000	0.000	0.000	0.000	0.000	0.000	0.000	0.000	0.716	0.000	0.000	0.000	0.000	0.000	0.000	0.000	0.000	0.134	0.000	0.202	0.000	0.000	0.000	0.000	0.000	0.000	0.000	0.000	0.000	0.385	0.000	0.000	0.000	0.000	0.000	0.000	0.000	0.032	0.000	0.000	0.000	0.000	0.000
CATSPER4	378807	1p36.11	0.000	0.157	0.000	0.000	0.000	0.000	0.000	0.000	0.000	0.000	0.000	0.000	0.716	0.000	0.000	0.000	0.000	0.000	0.000	0.000	0.000	0.134	0.000	0.202	0.000	0.000	0.000	0.000	0.000	0.000	0.000	0.000	0.000	0.385	0.000	0.000	0.000	0.000	0.000	0.000	0.000	0.032	0.000	0.000	0.000	0.000	0.000
CEP85	64793	1p36.11	0.000	0.157	0.000	0.000	0.000	0.000	0.000	0.000	0.000	0.000	0.000	0.000	0.716	0.000	0.000	0.000	0.000	0.000	0.000	0.000	0.000	0.134	0.000	0.202	0.000	0.000	0.000	0.000	0.000	0.000	0.000	0.000	0.000	0.385	0.000	0.000	0.000	0.000	0.000	0.000	0.000	0.032	0.000	0.000	0.000	0.000	0.000
SH3BGRL3	83442	1p36.11	0.000	0.157	0.000	0.000	0.000	0.000	0.000	0.000	0.000	0.000	0.000	0.000	0.716	0.000	0.000	0.000	0.000	0.000	0.000	0.000	0.000	0.134	0.000	0.202	0.000	0.000	0.000	0.000	0.000	0.000	0.000	0.000	0.000	0.385	0.000	0.000	0.000	0.000	0.000	0.000	0.000	0.032	0.000	0.000	0.000	0.000	0.000
UBXN11	91544	1p36.11	0.000	0.157	0.000	0.000	0.000	0.000	0.000	0.000	0.000	0.000	0.000	0.000	0.716	0.000	0.000	0.000	0.000	0.000	0.000	0.000	0.000	0.134	0.000	0.202	0.000	0.000	0.000	0.000	0.000	0.000	0.000	0.000	0.000	0.385	0.000	0.000	0.000	0.000	0.000	0.000	0.000	0.032	0.000	0.000	0.000	0.000	0.000
AIM1L	55057	1p36.11	0.000	0.157	0.000	0.000	0.000	0.000	0.000	0.000	0.000	0.000	0.000	0.000	0.716	0.000	0.000	0.000	0.000	0.000	0.000	0.000	0.000	0.134	0.000	0.202	0.000	0.000	0.000	0.000	0.000	0.000	0.000	0.000	0.000	0.385	0.000	0.000	0.000	0.000	0.000	0.000	0.000	0.032	0.000	0.000	0.000	0.000	0.000
CD52	1043	1p36.11	0.000	0.157	0.000	0.000	0.000	0.000	0.000	0.000	0.000	0.000	0.000	0.000	0.716	0.000	0.000	0.000	0.000	0.000	0.000	0.000	0.000	0.134	0.000	0.202	0.000	0.000	0.000	0.000	0.000	0.000	0.000	0.000	0.000	0.385	0.000	0.000	0.000	0.000	0.000	0.000	0.000	0.032	0.000	0.000	0.000	0.000	0.000
ZNF683	257101	1p36.11	0.000	0.157	0.000	0.000	0.000	0.000	0.000	0.000	0.000	0.000	0.000	0.000	0.716	0.000	0.000	0.000	0.000	0.000	0.000	0.000	0.000	0.134	0.000	0.202	0.000	0.000	0.000	0.000	0.000	0.000	0.000	0.000	0.000	0.385	0.000	0.000	0.000	0.000	0.000	0.000	0.000	0.032	0.000	0.000	0.000	0.000	0.000
LIN28A	79727	1p36.11	0.000	0.157	0.000	0.000	0.000	0.000	0.000	0.000	0.000	0.000	0.000	0.000	0.716	0.000	0.000	0.000	0.000	0.000	0.000	0.000	0.000	0.134	0.000	0.202	0.000	0.000	0.000	0.000	0.000	0.000	0.000	0.000	0.000	0.385	0.000	0.000	0.000	0.000	0.000	0.000	0.000	0.032	0.000	0.000	0.000	0.000	0.000
DHDDS	79947	1p36.11	0.000	0.157	0.000	0.000	0.000	0.000	0.000	0.000	0.000	0.000	0.000	0.000	0.716	0.000	0.000	0.000	0.000	0.000	0.000	0.000	0.000	0.134	0.000	0.202	0.000	0.000	0.000	0.000	0.000	0.000	0.000	0.000	0.000	0.385	0.000	0.000	0.000	0.000	0.000	0.000	0.000	0.032	0.000	0.000	0.000	0.000	0.000
HMGN2	3151	1p36.11	0.000	0.157	0.000	0.000	0.000	0.000	0.000	0.000	0.000	0.000	0.000	0.000	0.716	0.000	0.000	0.000	0.000	0.000	0.000	0.000	0.000	0.134	0.000	0.202	0.000	0.000	0.000	0.000	0.000	0.000	0.000	0.000	0.000	0.385	0.000	0.000	0.000	0.000	0.000	0.000	0.000	0.032	0.000	0.000	0.000	0.000	0.000
RPS6KA1	6195	1p36.11	0.000	0.157	0.000	0.000	0.000	0.000	0.000	0.000	0.000	0.000	0.000	0.000	0.716	0.000	0.000	0.000	0.000	0.000	0.000	0.000	0.000	0.134	0.000	0.202	0.000	0.000	0.000	0.000	0.000	0.000	0.000	0.000	0.000	0.385	0.000	0.000	0.000	0.000	0.000	0.000	0.000	0.032	0.000	0.000	0.000	0.000	0.000
MIR1976	100302190	1p36.11	0.000	0.157	0.000	0.000	0.000	0.000	0.000	0.000	0.000	0.000	0.000	0.000	0.716	0.000	0.000	0.000	0.000	0.000	0.000	0.000	0.000	0.134	0.000	0.202	0.000	0.000	0.000	0.000	0.000	0.000	0.000	0.000	0.000	0.385	0.000	0.000	0.000	0.000	0.000	0.000	0.000	0.032	0.000	0.000	0.000	0.000	0.000
hsa-mir-1976	-790	1p36.11	0.000	0.157	0.000	0.000	0.000	0.000	0.000	0.000	0.000	0.000	0.000	0.000	0.716	0.000	0.000	0.000	0.000	0.000	0.000	0.000	0.000	0.134	0.000	0.202	0.000	0.000	0.000	0.000	0.000	0.000	0.000	0.000	0.000	0.385	0.000	0.000	0.000	0.000	0.000	0.000	0.000	0.032	0.000	0.000	0.000	0.000	0.000
ARID1A	8289	1p36.11	0.000	0.157	0.000	0.000	0.000	0.000	0.000	0.000	0.000	0.000	0.000	0.000	0.716	0.000	0.000	0.000	0.000	0.000	0.000	0.000	0.000	0.134	0.000	0.202	0.000	0.000	0.000	0.000	0.000	0.000	0.000	0.000	0.000	0.385	0.000	0.000	0.000	0.000	0.000	0.000	0.000	0.032	0.000	0.000	0.000	0.000	0.000
PIGV	55650	1p36.11	0.000	0.157	0.000	0.000	0.000	0.000	0.000	0.000	0.000	0.000	0.000	0.000	0.716	0.000	0.000	0.000	0.000	0.000	0.000	0.000	0.000	0.134	0.000	0.202	0.000	0.000	0.000	0.000	0.000	0.000	0.000	0.000	0.000	0.385	0.000	0.000	0.000	0.000	0.000	0.000	0.000	0.032	0.000	0.000	0.000	0.000	0.000
ZDHHC18	84243	1p36.11	0.000	0.157	0.000	0.000	0.000	0.000	0.000	0.000	0.000	0.000	0.000	0.000	0.716	0.000	0.000	0.000	0.000	0.000	0.000	0.000	0.000	0.134	0.000	0.202	0.000	0.000	0.000	0.000	0.000	0.000	0.000	0.000	0.000	0.385	0.000	0.000	0.000	0.000	0.000	0.000	0.000	0.032	0.000	0.000	0.000	0.000	0.000
SFN	2810	1p36.11	0.000	0.157	0.000	0.000	0.000	0.000	0.000	0.000	0.000	0.000	0.000	0.000	0.716	0.000	0.000	0.000	0.000	0.000	0.000	0.000	0.000	0.134	0.000	0.202	0.000	0.000	0.000	0.000	0.000	0.000	0.000	0.000	0.000	0.385	0.000	0.000	0.000	0.000	0.000	0.000	0.000	0.032	0.000	0.000	0.000	0.000	0.000
GPN2	54707	1p36.11	0.000	0.157	0.000	0.000	0.000	0.000	0.000	0.000	0.000	0.000	0.000	0.000	0.716	0.000	0.000	0.000	0.000	0.000	0.000	0.000	0.000	0.134	0.000	0.202	0.000	0.000	0.000	0.000	0.000	0.000	0.000	0.000	0.000	0.385	0.000	0.000	0.000	0.000	0.000	0.000	0.000	0.032	0.000	0.000	0.000	0.000	0.000
GPATCH3	63906	1p36.11	0.000	0.157	0.000	0.000	0.000	0.000	0.000	0.000	0.000	0.000	0.000	0.000	0.716	0.000	0.000	0.000	0.000	0.000	0.000	0.000	0.000	0.134	0.000	0.202	0.000	0.000	0.000	0.000	0.000	0.000	0.000	0.000	0.000	0.385	0.000	0.000	0.000	0.000	0.000	0.000	0.000	0.032	0.000	0.000	0.000	0.000	0.000
NR0B2	8431	1p36.11	0.000	0.157	0.000	0.000	0.000	0.000	0.000	0.000	0.000	0.000	0.000	0.000	0.716	0.000	0.000	0.000	0.000	0.000	0.000	0.000	0.000	0.134	0.000	0.202	0.000	0.000	0.000	0.000	0.000	0.000	0.000	0.000	0.000	0.385	0.000	0.000	0.000	0.000	0.000	0.000	0.000	0.032	0.000	0.000	0.000	0.000	0.000
NUDC	10726	1p36.11	0.000	0.157	0.000	0.000	0.000	0.000	0.000	0.000	0.000	0.000	0.000	0.000	0.716	0.000	0.000	0.000	0.000	0.000	0.000	0.000	0.000	0.134	0.000	0.202	0.000	0.000	0.000	0.000	0.000	0.000	0.000	0.000	0.000	0.385	0.000	0.000	0.000	0.000	0.000	0.000	0.000	0.032	0.000	0.000	0.000	0.000	0.000
C1orf172	126695	1p36.11	0.000	0.157	0.000	0.000	0.000	0.000	0.000	0.000	0.000	0.000	0.000	0.000	0.716	0.000	0.000	0.000	0.000	0.000	0.000	0.000	0.000	0.134	0.000	0.202	0.000	0.000	0.000	0.000	0.000	0.000	0.000	0.000	0.000	0.385	0.000	0.000	0.000	0.000	0.000	0.000	0.000	0.032	0.000	0.000	0.000	0.000	0.000
TRNP1	388610	1p36.11	0.000	0.157	0.000	0.000	0.000	0.000	0.000	0.000	0.000	0.000	0.000	0.000	0.716	0.000	0.000	0.000	0.000	0.000	0.000	0.000	0.000	0.134	0.000	0.202	0.000	0.000	0.000	0.000	0.000	0.000	0.000	0.000	0.000	0.385	0.000	0.000	0.000	0.000	0.000	0.000	0.000	0.032	0.000	0.000	0.000	0.000	0.000
FAM46B	115572	1p36.11	0.000	0.157	0.000	0.000	0.000	0.000	0.000	0.000	0.000	0.000	0.000	0.000	0.716	0.000	0.000	0.000	0.000	0.000	0.000	0.000	0.000	0.134	0.000	0.202	0.000	0.000	0.000	0.000	0.000	0.000	0.000	0.000	0.000	0.385	0.000	0.000	0.000	0.000	0.000	0.000	0.000	0.032	0.000	0.000	0.000	0.000	0.000
SLC9A1	6548	1p36.11	0.000	0.157	0.000	0.000	0.000	0.000	0.000	0.000	0.000	0.000	0.000	0.000	0.716	0.000	0.000	0.000	0.000	0.000	0.000	0.000	0.000	0.134	0.000	0.202	0.000	0.000	0.000	0.000	0.000	0.000	0.000	0.000	0.000	0.385	0.000	0.000	0.000	0.000	0.000	0.000	0.000	0.032	0.000	0.000	0.000	0.000	0.000
WDTC1	23038	1p36.11	0.000	0.157	0.000	0.000	0.000	0.000	0.000	0.000	0.000	0.000	0.000	0.000	0.716	0.000	0.000	0.000	0.000	0.000	0.000	0.000	0.000	0.134	0.000	0.202	0.000	0.000	0.000	0.000	0.000	0.000	0.000	0.000	0.000	0.385	0.000	0.000	0.000	0.000	0.000	0.000	0.000	0.032	0.000	0.000	0.000	0.000	0.000
LOC644961	644961	1p36.11	0.000	0.157	0.000	0.000	0.000	0.000	0.000	0.000	0.000	0.000	0.000	0.000	0.716	0.000	0.000	0.000	0.000	0.000	0.000	0.000	0.000	0.134	0.000	0.202	0.000	0.000	0.000	0.000	0.000	0.000	0.000	0.000	0.000	0.385	0.000	0.000	0.000	0.000	0.000	0.000	0.000	0.032	0.000	0.000	0.000	0.000	0.000
TMEM222	84065	1p36.11	0.000	0.157	0.000	0.000	0.000	0.000	0.000	0.000	0.000	0.000	0.000	0.000	0.716	0.000	0.000	0.000	0.000	0.000	0.000	0.000	0.000	0.134	0.000	0.202	0.000	0.000	0.000	0.000	0.000	0.000	0.000	0.000	0.000	0.385	0.000	0.000	0.000	0.000	0.000	0.000	0.000	0.032	0.000	0.000	0.000	0.000	0.000
SYTL1	84958	1p36.11	0.000	0.157	0.000	0.000	0.000	0.000	0.000	0.000	0.000	0.000	0.000	0.000	0.716	0.000	0.000	0.000	0.000	0.000	0.000	0.000	0.000	0.134	0.000	0.202	0.000	0.000	0.000	0.000	0.000	0.000	0.000	0.000	0.000	0.385	0.000	0.000	0.000	0.000	0.000	0.000	0.000	0.032	0.000	0.000	0.000	0.000	0.000
MAP3K6	9064	1p36.11	0.000	0.157	0.000	0.000	0.000	0.000	0.000	0.000	0.000	0.000	0.000	0.000	0.716	0.000	0.000	0.000	0.000	0.000	0.000	0.000	0.000	0.134	0.000	0.202	0.000	0.000	0.000	0.000	0.000	0.000	0.000	0.000	0.000	0.385	0.000	0.000	0.000	0.000	0.000	0.000	0.000	0.032	0.000	0.000	0.000	0.000	0.000
FCN3	8547	1p36.11	0.000	0.157	0.000	0.000	0.000	0.000	0.000	0.000	0.000	0.000	0.000	0.000	0.716	0.000	0.000	0.000	0.000	0.000	0.000	0.000	0.000	0.134	0.000	0.202	0.000	0.000	0.000	0.000	0.000	0.000	0.000	0.000	0.000	0.385	0.000	0.000	0.000	0.000	0.000	0.000	0.000	0.032	0.000	0.000	0.000	0.000	0.000
CD164L2	388611	1p36.11	0.000	0.157	0.000	0.000	0.000	0.000	0.000	0.000	0.000	0.000	0.000	0.000	0.716	0.000	0.000	0.000	0.000	0.000	0.000	0.000	0.000	0.134	0.000	0.202	0.000	0.000	0.000	0.000	0.000	0.000	0.000	0.000	0.000	0.385	0.000	0.000	0.000	0.000	0.000	0.000	0.000	0.032	0.000	0.000	0.000	0.000	0.000
GPR3	2827	1p36.11	0.000	0.157	0.000	0.000	0.000	0.000	0.000	0.000	0.000	0.000	0.000	0.000	0.716	0.000	0.000	0.000	0.000	0.000	0.000	0.000	0.000	0.134	0.000	0.202	0.000	0.000	0.000	0.000	0.000	0.000	0.000	0.000	0.000	0.385	0.000	0.000	0.000	0.000	0.000	0.000	0.000	0.032	0.000	0.000	0.000	0.000	0.000
WASF2	10163	1p36.11	0.000	0.157	0.000	0.000	0.000	0.000	0.000	0.000	0.000	0.000	0.000	0.000	0.716	0.000	0.000	0.000	0.000	0.000	0.000	0.000	0.000	0.134	0.000	0.202	0.000	0.000	0.000	0.000	0.000	0.000	0.000	0.000	0.000	0.385	0.000	0.000	0.000	0.000	0.000	0.000	0.000	0.032	0.000	0.000	0.000	0.000	0.000
AHDC1	27245	1p36.11	0.000	0.157	0.000	0.000	0.000	0.000	0.000	0.000	0.000	0.000	0.000	0.000	0.716	0.000	0.000	0.000	0.000	0.000	0.000	0.000	0.000	0.134	0.000	0.202	0.000	0.000	0.000	0.000	0.000	0.000	0.000	0.000	0.000	0.385	0.000	0.000	0.000	0.000	0.000	0.000	0.000	0.032	0.000	0.000	0.000	0.000	0.000
FGR	2268	1p36.11	0.000	0.157	0.000	0.000	0.000	0.000	0.000	0.000	0.000	0.000	0.000	0.000	0.716	0.000	0.000	0.000	0.000	0.000	0.000	0.000	0.000	0.134	0.000	0.202	0.000	0.000	0.000	0.000	0.000	0.000	0.000	0.000	0.000	0.385	0.000	0.000	0.000	0.000	0.000	0.000	0.000	0.032	0.000	0.000	0.000	0.000	0.000
IFI6	2537	1p36.11	0.000	0.157	0.000	0.000	0.000	0.000	0.000	0.000	0.000	0.000	0.000	0.000	0.716	0.000	0.000	0.000	0.000	0.000	0.000	0.000	0.000	0.134	0.000	0.202	0.000	0.000	0.000	0.000	0.000	0.000	0.000	0.000	0.000	0.385	0.000	0.000	0.000	0.000	0.000	0.000	0.000	0.032	0.000	0.000	0.000	0.000	0.000
FAM76A	199870	1p35.3	0.000	0.157	0.000	0.000	0.000	0.000	0.000	0.000	0.000	0.000	0.000	0.000	0.716	0.000	0.000	0.000	0.000	0.000	0.000	0.000	0.000	0.134	0.000	0.202	0.000	0.000	0.000	0.000	0.000	0.000	0.000	0.000	0.000	0.385	0.000	0.000	0.000	0.000	0.000	0.000	0.000	0.032	0.000	0.000	0.000	0.000	0.000
STX12	23673	1p35.3	0.000	0.157	0.000	0.000	0.000	0.000	0.000	0.000	0.000	0.000	0.000	0.000	0.716	0.000	0.000	0.000	0.000	0.000	0.000	0.000	0.000	0.134	0.000	0.202	0.000	0.000	0.000	0.000	0.000	0.000	0.000	0.000	0.000	0.385	0.000	0.000	0.000	0.000	0.000	0.000	0.000	0.032	0.000	0.000	0.000	0.000	0.000
PPP1R8	5511	1p35.3	0.000	0.157	0.000	0.000	0.000	0.000	0.000	0.000	0.000	0.000	0.000	0.000	0.716	0.000	0.000	0.000	0.000	0.000	0.000	0.000	0.000	0.134	0.000	0.202	0.000	0.000	0.000	0.000	0.000	0.000	0.000	0.000	0.000	0.385	0.000	0.000	0.000	0.000	0.000	0.000	0.000	0.032	0.000	0.000	0.000	0.000	0.000
SCARNA1	677774	1p35.3	0.000	0.157	0.000	0.000	0.000	0.000	0.000	0.000	0.000	0.000	0.000	0.000	0.716	0.000	0.000	0.000	0.000	0.000	0.000	0.000	0.000	0.134	0.000	0.202	0.000	0.000	0.000	0.000	0.000	0.000	0.000	0.000	0.000	0.385	0.000	0.000	0.000	0.000	0.000	0.000	0.000	0.032	0.000	0.000	0.000	0.000	0.000
C1orf38	9473	1p35.3	0.000	0.157	0.000	0.000	0.000	0.000	0.000	0.000	0.000	0.000	0.000	0.000	0.716	0.000	0.000	0.000	0.000	0.000	0.000	0.000	0.000	0.134	0.000	0.202	0.000	0.000	0.000	0.000	0.000	0.000	0.000	0.000	0.000	0.385	0.000	0.000	0.000	0.000	0.000	0.000	0.000	0.032	0.000	0.000	0.000	0.000	0.000
RPA2	6118	1p35.3	0.000	0.157	0.000	0.000	0.000	0.000	0.000	0.000	0.000	0.000	0.000	0.000	0.716	0.000	0.000	0.000	0.000	0.000	0.000	0.000	0.000	0.134	0.000	0.202	0.000	0.000	0.000	0.000	0.000	0.000	0.000	0.000	0.000	0.385	0.000	0.000	0.000	0.000	0.000	0.000	0.000	0.032	0.000	0.000	0.000	0.000	0.000
SMPDL3B	27293	1p35.3	0.000	0.157	0.000	0.000	0.000	0.000	0.000	0.000	0.000	0.000	0.000	0.000	0.716	0.000	0.000	0.000	0.000	0.000	0.000	0.000	0.000	0.134	0.000	0.202	0.000	0.000	0.000	0.000	0.000	0.000	0.000	0.000	0.000	0.385	0.000	0.000	0.000	0.000	0.000	0.000	0.000	0.032	0.000	0.000	0.000	0.000	0.000
XKR8	55113	1p35.3	0.000	0.157	0.000	0.000	0.000	0.000	0.000	0.000	0.000	0.000	0.000	0.000	0.716	0.000	0.000	0.000	0.000	0.000	0.000	0.000	0.000	0.134	0.000	0.202	0.000	0.000	0.000	0.000	0.000	0.000	0.000	0.000	0.000	0.385	0.000	0.000	0.000	0.000	0.000	0.000	0.000	0.032	0.000	0.000	0.000	0.000	0.000
EYA3	2140	1p35.3	0.000	0.157	0.000	0.000	0.000	0.000	0.000	0.000	0.000	0.000	0.000	0.000	0.716	0.000	0.000	0.000	0.000	0.000	0.000	0.000	0.000	0.134	0.000	0.202	0.000	0.000	0.000	0.000	0.000	0.000	0.000	0.000	0.000	0.385	0.000	0.000	0.000	0.000	0.000	0.000	0.000	0.032	0.000	0.000	0.000	0.000	0.000
LOC653566	653566	1p35.3	0.000	0.157	0.000	0.000	0.000	0.000	0.000	0.000	0.000	0.000	0.000	0.000	0.716	0.000	0.000	0.000	0.000	0.000	0.000	0.000	0.000	0.134	0.000	0.202	0.000	0.000	0.000	0.000	0.000	0.000	0.000	0.000	0.000	0.385	0.000	0.000	0.000	0.000	0.000	0.000	0.000	0.032	0.000	0.000	0.000	0.000	0.000
PTAFR	5724	1p35.3	0.000	0.157	0.000	0.000	0.000	0.000	0.000	0.000	0.000	0.000	0.000	0.000	0.716	0.000	0.000	0.000	0.000	0.000	0.000	0.000	0.000	0.134	0.000	0.202	0.000	0.000	0.000	0.000	0.000	0.000	0.000	0.000	0.000	0.385	0.000	0.000	0.000	0.000	0.000	0.000	0.000	0.032	0.000	0.000	0.000	0.000	0.000
DNAJC8	22826	1p35.3	0.000	0.157	0.000	0.000	0.000	0.000	0.000	0.000	0.000	0.000	0.000	0.000	0.716	0.000	0.000	0.000	0.000	0.000	0.000	0.000	0.000	0.134	0.000	0.202	0.000	0.000	0.000	0.000	0.000	0.000	0.000	0.000	0.000	0.385	0.000	0.000	0.000	0.000	0.000	0.000	0.000	0.032	0.000	0.000	0.000	0.000	0.000
ATPIF1	93974	1p35.3	0.000	0.157	0.000	0.000	0.000	0.000	0.000	0.000	0.000	0.000	0.000	0.000	0.716	0.000	0.000	0.000	0.000	0.000	0.000	0.000	0.000	0.134	0.000	0.202	0.000	0.000	0.000	0.000	0.000	0.000	0.000	0.000	0.000	0.385	0.000	0.000	0.000	0.000	0.000	0.000	0.000	0.032	0.000	0.000	0.000	0.000	0.000
SESN2	83667	1p35.3	0.000	0.157	0.000	0.000	0.000	0.000	0.000	0.000	0.000	0.000	0.000	0.000	0.716	0.000	0.000	0.000	0.000	0.000	0.000	0.000	0.000	0.134	0.000	0.202	0.000	0.000	0.000	0.000	0.000	0.000	0.000	0.000	0.000	0.385	0.000	0.000	0.000	0.000	0.000	0.000	0.000	0.032	0.000	0.000	0.000	0.000	0.000
MED18	54797	1p35.3	0.000	0.157	0.000	0.000	0.000	0.000	0.000	0.000	0.000	0.000	0.000	0.000	0.716	0.000	0.000	0.000	0.000	0.000	0.000	0.000	0.000	0.134	0.000	0.202	0.000	0.000	0.000	0.000	0.000	0.000	0.000	0.000	0.000	0.385	0.000	0.000	0.000	0.000	0.000	0.000	0.000	0.032	0.000	0.000	0.000	0.000	0.000
PHACTR4	65979	1p35.3	0.000	0.157	0.000	0.000	0.000	0.000	0.000	0.000	0.000	0.000	0.000	0.000	0.716	0.000	0.000	0.000	0.000	0.000	0.000	0.000	0.000	0.134	0.000	0.202	0.000	0.000	0.000	0.000	0.000	0.000	0.000	0.000	0.000	0.385	0.000	0.000	0.000	0.000	0.000	0.000	0.000	0.032	0.000	0.000	0.000	0.000	0.000
RCC1	1104	1p35.3	0.000	0.157	0.000	0.000	0.000	0.000	0.000	0.000	0.000	0.000	0.000	0.000	0.716	0.000	0.000	0.000	0.000	0.000	0.000	0.000	0.000	0.134	0.000	0.202	0.000	0.000	0.000	0.000	0.000	0.000	0.000	0.000	0.000	0.385	0.000	0.000	0.000	0.000	0.000	0.000	0.000	0.032	0.000	0.000	0.000	0.000	0.000
SNHG3	8420	1p35.3	0.000	0.157	0.000	0.000	0.000	0.000	0.000	0.000	0.000	0.000	0.000	0.000	0.716	0.000	0.000	0.000	0.000	0.000	0.000	0.000	0.000	0.134	0.000	0.202	0.000	0.000	0.000	0.000	0.000	0.000	0.000	0.000	0.000	0.385	0.000	0.000	0.000	0.000	0.000	0.000	0.000	0.032	0.000	0.000	0.000	0.000	0.000
TRNAU1AP	54952	1p35.3	0.000	0.157	0.000	0.000	0.000	0.000	0.000	0.000	0.000	0.000	0.000	0.000	0.716	0.000	0.000	0.000	0.000	0.000	0.000	0.000	0.000	0.134	0.000	0.202	0.000	0.000	0.000	0.000	0.000	0.000	0.000	0.000	0.000	0.385	0.000	0.000	0.000	0.000	0.000	0.000	0.000	0.032	0.000	0.000	0.000	0.000	0.000
SNHG12	85028	1p35.3	0.000	0.157	0.000	0.000	0.000	0.000	0.000	0.000	0.000	0.000	0.000	0.000	0.716	0.000	0.000	0.000	0.000	0.000	0.000	0.000	0.000	0.134	0.000	0.202	0.000	0.000	0.000	0.000	0.000	0.000	0.000	0.000	0.000	0.385	0.000	0.000	0.000	0.000	0.000	0.000	0.000	0.032	0.000	0.000	0.000	0.000	0.000
SNORA16A	692073	1p35.3	0.000	0.157	0.000	0.000	0.000	0.000	0.000	0.000	0.000	0.000	0.000	0.000	0.716	0.000	0.000	0.000	0.000	0.000	0.000	0.000	0.000	0.134	0.000	0.202	0.000	0.000	0.000	0.000	0.000	0.000	0.000	0.000	0.000	0.385	0.000	0.000	0.000	0.000	0.000	0.000	0.000	0.032	0.000	0.000	0.000	0.000	0.000
SNORA44	677825	1p35.3	0.000	0.157	0.000	0.000	0.000	0.000	0.000	0.000	0.000	0.000	0.000	0.000	0.716	0.000	0.000	0.000	0.000	0.000	0.000	0.000	0.000	0.134	0.000	0.202	0.000	0.000	0.000	0.000	0.000	0.000	0.000	0.000	0.000	0.385	0.000	0.000	0.000	0.000	0.000	0.000	0.000	0.032	0.000	0.000	0.000	0.000	0.000
SNORA61	677838	1p35.3	0.000	0.157	0.000	0.000	0.000	0.000	0.000	0.000	0.000	0.000	0.000	0.000	0.716	0.000	0.000	0.000	0.000	0.000	0.000	0.000	0.000	0.134	0.000	0.202	0.000	0.000	0.000	0.000	0.000	0.000	0.000	0.000	0.000	0.385	0.000	0.000	0.000	0.000	0.000	0.000	0.000	0.032	0.000	0.000	0.000	0.000	0.000
SNORD99	692212	1p35.3	0.000	0.157	0.000	0.000	0.000	0.000	0.000	0.000	0.000	0.000	0.000	0.000	0.716	0.000	0.000	0.000	0.000	0.000	0.000	0.000	0.000	0.134	0.000	0.202	0.000	0.000	0.000	0.000	0.000	0.000	0.000	0.000	0.000	0.385	0.000	0.000	0.000	0.000	0.000	0.000	0.000	0.032	0.000	0.000	0.000	0.000	0.000
RAB42	115273	1p35.3	0.000	0.157	0.000	0.000	0.000	0.000	0.000	0.000	0.000	0.000	0.000	0.000	0.716	0.000	0.000	0.000	0.000	0.000	0.000	0.000	0.000	0.134	0.000	0.202	0.000	0.000	0.000	0.000	0.000	0.000	0.000	0.000	0.000	0.385	0.000	0.000	0.000	0.000	0.000	0.000	0.000	0.032	0.000	0.000	0.000	0.000	0.000
TAF12	6883	1p35.3	0.000	0.157	0.000	0.000	0.000	0.000	0.000	0.000	0.000	0.000	0.000	0.000	0.716	0.000	0.000	0.000	0.000	0.000	0.000	0.000	0.000	0.134	0.000	0.202	0.000	0.000	0.000	0.000	0.000	0.000	0.000	0.000	0.000	0.385	0.000	0.000	0.000	0.000	0.000	0.000	0.000	0.032	0.000	0.000	0.000	0.000	0.000
RNU11	26824	1p35.3	0.000	0.157	0.000	0.000	0.000	0.000	0.000	0.000	0.000	0.000	0.000	0.000	0.716	0.000	0.000	0.000	0.000	0.000	0.000	0.000	0.000	0.134	0.000	0.202	0.000	0.000	0.000	0.000	0.000	0.000	0.000	0.000	0.000	0.385	0.000	0.000	0.000	0.000	0.000	0.000	0.000	0.032	0.000	0.000	0.000	0.000	0.000
GMEB1	10691	1p35.3	0.000	0.157	0.000	0.000	0.000	0.000	0.000	0.000	0.000	0.000	0.000	0.000	0.716	0.000	0.000	0.000	0.000	0.000	0.000	0.000	0.000	0.134	0.000	0.202	0.000	0.000	0.000	0.000	0.000	0.000	0.000	0.000	0.000	0.385	0.000	0.000	0.000	0.000	0.000	0.000	0.000	0.032	0.000	0.000	0.000	0.000	0.000
YTHDF2	51441	1p35.3	0.000	0.157	0.000	0.000	0.000	0.000	0.000	0.000	0.000	0.000	0.000	0.000	0.716	0.000	0.000	0.000	0.000	0.000	0.000	0.000	0.000	0.134	0.000	0.202	0.000	0.000	0.000	0.000	0.000	0.000	0.000	0.000	0.000	0.385	0.000	0.000	0.000	0.000	0.000	0.000	0.000	0.032	0.000	0.000	0.000	0.000	0.000
OPRD1	4985	1p35.3	0.000	0.157	0.000	0.000	0.000	0.000	0.000	0.000	0.000	0.000	0.000	0.000	0.716	0.000	0.000	0.000	0.000	0.000	0.000	0.000	0.000	0.134	0.000	0.202	0.000	0.000	0.000	0.000	0.000	0.000	0.000	0.000	0.000	0.385	0.000	0.000	0.000	0.000	0.000	0.000	0.000	0.032	0.000	0.000	0.000	0.000	0.000
EPB41	2035	1p35.3	0.000	0.157	0.000	0.000	0.000	0.000	0.000	0.000	0.000	0.000	0.000	0.000	0.716	0.000	0.000	0.000	0.000	0.000	0.000	0.000	0.000	0.134	0.000	0.202	0.000	0.000	0.000	0.000	0.000	0.000	0.000	0.000	0.000	0.385	0.000	0.000	0.000	0.000	0.000	0.000	0.000	0.032	0.000	0.000	0.000	0.000	0.000
TMEM200B	399474	1p35.3	0.000	0.157	0.000	0.000	0.000	0.000	0.000	0.000	0.000	0.000	0.000	0.000	0.716	0.000	0.000	0.000	0.000	0.000	0.000	0.000	0.000	0.134	0.000	0.202	0.000	0.000	0.000	0.000	0.000	0.000	0.000	0.000	0.000	0.385	0.000	0.000	0.000	0.000	0.000	0.000	0.000	0.032	0.000	0.000	0.000	0.000	0.000
SRSF4	6429	1p35.3	0.000	0.157	0.000	0.000	0.000	0.000	0.000	0.000	0.000	0.000	0.000	0.000	0.716	0.000	0.000	0.000	0.000	0.000	0.000	0.000	0.000	0.134	0.000	0.202	0.000	0.000	0.000	0.000	0.000	0.000	0.000	0.000	0.000	0.385	0.000	0.000	0.000	0.000	0.000	0.000	0.000	0.032	0.000	0.000	0.000	0.000	0.000
MECR	51102	1p35.3	0.000	0.157	0.000	0.000	0.000	0.000	0.000	0.000	0.000	0.000	0.000	0.000	0.716	0.000	0.000	0.000	0.000	0.000	0.000	0.000	0.000	0.134	0.000	0.202	0.000	0.000	0.000	0.000	0.000	0.000	0.000	0.000	0.000	0.385	0.000	0.000	0.000	0.000	0.000	0.000	0.000	0.032	0.000	0.000	0.000	0.000	0.000
PTPRU	10076	1p35.3	0.000	0.157	0.000	0.000	0.000	0.000	0.000	0.000	0.000	0.000	0.000	0.000	0.716	0.000	0.000	0.000	0.000	0.000	0.000	0.000	0.000	0.134	0.000	0.202	0.000	0.000	0.000	0.000	0.000	0.000	0.000	0.000	0.000	0.385	0.000	0.000	0.000	0.000	0.000	0.000	0.000	0.032	0.000	0.000	0.000	0.000	0.000
LAPTM5	7805	1p35.2	0.000	0.157	0.000	0.000	0.000	0.000	0.000	0.000	0.000	0.000	0.000	0.000	0.716	0.000	0.000	0.000	0.000	0.000	0.000	0.000	0.000	0.134	0.000	0.202	0.000	0.000	0.000	0.000	0.000	0.000	0.000	0.000	0.000	0.385	0.000	0.000	0.000	0.000	0.000	0.000	0.000	0.032	0.000	0.000	0.000	0.000	0.000
LOC100129196	100129196	1p35.2	0.000	0.157	0.000	0.000	0.000	0.000	0.000	0.000	0.000	0.000	0.000	0.000	0.716	0.000	0.000	0.000	0.000	0.000	0.000	0.000	0.000	0.134	0.000	0.202	0.000	0.000	0.000	0.000	0.000	0.000	0.000	0.000	0.000	0.385	0.000	0.000	0.000	0.000	0.000	0.000	0.000	0.032	0.000	0.000	0.000	0.000	0.000
MATN1	4146	1p35.2	0.000	0.157	0.000	0.000	0.000	0.000	0.000	0.000	0.000	0.000	0.000	0.000	0.716	0.000	0.000	0.000	0.000	0.000	0.000	0.000	0.000	0.134	0.000	0.202	0.000	0.000	0.000	0.000	0.000	0.000	0.000	0.000	0.000	0.385	0.000	0.000	0.000	0.000	0.000	0.000	0.000	0.032	0.000	0.000	0.000	0.000	0.000
MIR4420	100616164	1p35.2	0.000	0.157	0.000	0.000	0.000	0.000	0.000	0.000	0.000	0.000	0.000	0.000	0.716	0.000	0.000	0.000	0.000	0.000	0.000	0.000	0.000	0.134	0.000	0.202	0.000	0.000	0.000	0.000	0.000	0.000	0.000	0.000	0.000	0.385	0.000	0.000	0.000	0.000	0.000	0.000	0.000	0.032	0.000	0.000	0.000	0.000	0.000
SDC3	9672	1p35.2	0.000	0.157	0.000	0.000	0.000	0.000	0.000	0.000	0.000	0.000	0.000	0.000	0.716	0.000	0.000	0.000	0.000	0.000	0.000	0.000	0.000	0.134	0.000	0.202	0.000	0.000	0.000	0.000	0.000	0.000	0.000	0.000	0.000	0.385	0.000	0.000	0.000	0.000	0.000	0.000	0.000	0.032	0.000	0.000	0.000	0.000	0.000
PUM1	9698	1p35.2	0.000	0.157	0.000	0.000	0.000	0.000	0.000	0.000	0.000	0.000	0.000	0.000	0.716	0.000	0.000	0.000	0.000	0.000	0.000	0.000	0.000	0.134	0.000	0.202	0.000	0.000	0.000	0.000	0.000	0.000	0.000	0.000	0.000	0.385	0.000	0.000	0.000	0.000	0.000	0.000	0.000	0.032	0.000	0.000	0.000	0.000	0.000
SNORD103A	692234	1p35.2	0.000	0.157	0.000	0.000	0.000	0.000	0.000	0.000	0.000	0.000	0.000	0.000	0.716	0.000	0.000	0.000	0.000	0.000	0.000	0.000	0.000	0.134	0.000	0.202	0.000	0.000	0.000	0.000	0.000	0.000	0.000	0.000	0.000	0.385	0.000	0.000	0.000	0.000	0.000	0.000	0.000	0.032	0.000	0.000	0.000	0.000	0.000
SNORD103B	692235	1p35.2	0.000	0.157	0.000	0.000	0.000	0.000	0.000	0.000	0.000	0.000	0.000	0.000	0.716	0.000	0.000	0.000	0.000	0.000	0.000	0.000	0.000	0.134	0.000	0.202	0.000	0.000	0.000	0.000	0.000	0.000	0.000	0.000	0.000	0.385	0.000	0.000	0.000	0.000	0.000	0.000	0.000	0.032	0.000	0.000	0.000	0.000	0.000
SNORD85	692200	1p35.2	0.000	0.157	0.000	0.000	0.000	0.000	0.000	0.000	0.000	0.000	0.000	0.000	0.716	0.000	0.000	0.000	0.000	0.000	0.000	0.000	0.000	0.134	0.000	0.202	0.000	0.000	0.000	0.000	0.000	0.000	0.000	0.000	0.000	0.385	0.000	0.000	0.000	0.000	0.000	0.000	0.000	0.032	0.000	0.000	0.000	0.000	0.000
PRO0611	28997	1p35.2	0.000	0.157	0.000	0.000	0.000	0.000	0.000	0.000	0.000	0.000	0.000	0.000	0.716	0.000	0.000	0.000	0.000	0.000	0.000	0.000	0.000	0.134	0.000	0.202	0.000	0.000	0.000	0.000	0.000	0.000	0.000	0.000	0.000	0.385	0.000	0.000	0.000	0.000	0.000	0.000	0.000	0.032	0.000	0.000	0.000	0.000	0.000
NKAIN1	79570	1p35.2	0.000	0.157	0.000	0.000	0.000	0.000	0.000	0.000	0.000	0.000	0.000	0.000	0.716	0.000	0.000	0.000	0.000	0.000	0.000	0.000	0.000	0.134	0.000	0.202	0.000	0.000	0.000	0.000	0.000	0.000	0.000	0.000	0.000	0.385	0.000	0.000	0.000	0.000	0.000	0.000	0.000	0.032	0.000	0.000	0.000	0.000	0.000
SNRNP40	9410	1p35.2	0.000	0.157	0.000	0.000	0.000	0.000	0.000	0.000	0.000	0.000	0.000	0.000	0.716	0.000	0.000	0.000	0.000	0.000	0.000	0.000	0.000	0.134	0.000	0.202	0.000	0.000	0.000	0.000	0.000	0.000	0.000	0.000	0.000	0.385	0.000	0.000	0.000	0.000	0.000	0.000	0.000	0.032	0.000	0.000	0.000	0.000	0.000
ZCCHC17	51538	1p35.2	0.000	0.157	0.000	0.000	0.000	0.000	0.000	0.000	0.000	0.000	0.000	0.000	0.716	0.000	0.000	0.000	0.000	0.000	0.000	0.000	0.000	0.134	0.000	0.202	0.000	0.000	0.000	0.000	0.000	0.000	0.000	0.000	0.000	0.385	0.000	0.000	0.000	0.000	0.000	0.000	0.000	0.032	0.000	0.000	0.000	0.000	0.000
FABP3	2170	1p35.2	0.000	0.157	0.000	0.000	0.000	0.000	0.000	0.000	0.000	0.000	0.000	0.000	0.716	0.000	0.000	0.000	0.000	0.000	0.000	0.000	0.000	0.134	0.000	0.202	0.000	0.000	0.000	0.000	0.000	0.000	0.000	0.000	0.000	0.385	0.000	0.000	0.000	0.000	0.000	0.000	0.000	0.032	0.000	0.000	0.000	0.000	0.000
SERINC2	347735	1p35.2	0.000	0.157	0.000	0.000	0.000	0.000	0.000	0.000	0.000	0.000	0.000	0.000	0.716	0.000	0.000	0.000	0.000	0.000	0.000	0.000	0.000	0.134	0.000	0.202	0.000	0.000	0.000	0.000	0.000	0.000	0.000	0.000	0.000	0.385	0.000	0.000	0.000	0.000	0.000	0.000	0.000	0.032	0.000	0.000	0.000	0.000	0.000
LOC149086	149086	1p35.2	0.000	0.157	0.000	0.000	0.000	0.000	0.000	0.000	0.000	0.000	0.000	0.000	0.716	0.000	0.000	0.000	0.000	0.000	0.000	0.000	0.000	0.134	0.000	0.202	0.000	0.000	0.000	0.000	0.000	0.000	0.000	0.000	0.000	0.385	0.000	0.000	0.000	0.000	0.000	0.000	0.000	0.032	0.000	0.000	0.000	0.000	0.000
LOC284551	284551	1p35.2	0.000	0.157	0.000	0.000	0.000	0.000	0.000	0.000	0.000	0.000	0.000	0.000	0.716	0.000	0.000	0.000	0.000	0.000	0.000	0.000	0.000	0.134	0.000	0.202	0.000	0.000	0.000	0.000	0.000	0.000	0.000	0.000	0.000	0.385	0.000	0.000	0.000	0.000	0.000	0.000	0.000	0.032	0.000	0.000	0.000	0.000	0.000
TINAGL1	64129	1p35.2	0.000	0.157	0.000	0.000	0.000	0.000	0.000	0.000	0.000	0.000	0.000	0.000	0.716	0.000	0.000	0.000	0.000	0.000	0.000	0.000	0.000	0.134	0.000	0.202	0.000	0.000	0.000	0.000	0.000	0.000	0.000	0.000	0.000	0.385	0.000	0.000	0.000	0.000	0.000	0.000	0.000	0.032	0.000	0.000	0.000	0.000	0.000
HCRTR1	3061	1p35.2	0.000	0.157	0.000	0.000	0.000	0.000	0.000	0.000	0.000	0.000	0.000	0.000	0.716	0.000	0.000	0.000	0.000	0.000	0.000	0.000	0.000	0.134	0.000	0.202	0.000	0.000	0.000	0.000	0.000	0.000	0.000	0.000	0.000	0.385	0.000	0.000	0.000	0.000	0.000	0.000	0.000	0.032	0.000	0.000	0.000	0.000	0.000
PEF1	553115	1p35.2	0.000	0.157	0.000	0.000	0.000	0.000	0.000	0.000	0.000	0.000	0.000	0.000	0.716	0.000	0.000	0.000	0.000	0.000	0.000	0.000	0.000	0.134	0.000	0.202	0.000	0.000	0.000	0.000	0.000	0.000	0.000	0.000	0.000	0.385	0.000	0.000	0.000	0.000	0.000	0.000	0.000	0.032	0.000	0.000	0.000	0.000	0.000
COL16A1	1307	1p35.2	0.000	0.157	0.000	0.000	0.000	0.000	0.000	0.000	0.000	0.000	0.000	0.000	0.716	0.000	0.000	0.000	0.000	0.000	0.000	0.000	0.000	0.134	0.000	0.202	0.000	0.000	0.000	0.000	0.000	0.000	0.000	0.000	0.000	0.385	0.000	0.000	0.000	0.000	0.000	0.000	0.000	0.032	0.000	0.000	0.000	0.000	0.000
BAI2	576	1p35.2	0.000	0.157	0.000	0.000	0.000	0.000	0.000	0.000	0.000	0.000	0.000	0.000	0.716	0.000	0.000	0.000	0.000	0.000	0.000	0.000	0.000	0.134	0.000	0.202	0.000	0.000	0.000	0.000	0.000	0.000	0.000	0.000	0.000	0.385	0.000	0.000	0.000	0.000	0.000	0.000	0.000	0.032	0.000	0.000	0.000	0.000	0.000
MIR4254	100423028	1p35.2	0.000	0.157	0.000	0.000	0.000	0.000	0.000	0.000	0.000	0.000	0.000	0.000	0.716	0.000	0.000	0.000	0.000	0.000	0.000	0.000	0.000	0.134	0.000	0.202	0.000	0.000	0.000	0.000	0.000	0.000	0.000	0.000	0.000	0.385	0.000	0.000	0.000	0.000	0.000	0.000	0.000	0.032	0.000	0.000	0.000	0.000	0.000
hsa-mir-4254	-830	1p35.2	0.000	0.157	0.000	0.000	0.000	0.000	0.000	0.000	0.000	0.000	0.000	0.000	0.716	0.000	0.000	0.000	0.000	0.000	0.000	0.000	0.000	0.134	0.000	0.202	0.000	0.000	0.000	0.000	0.000	0.000	0.000	0.000	0.000	0.385	0.000	0.000	0.000	0.000	0.000	0.000	0.000	0.032	0.000	0.000	0.000	0.000	0.000
SPOCD1	90853	1p35.2	0.000	0.157	0.000	0.000	0.000	0.000	0.000	0.000	0.000	0.000	0.000	0.000	0.716	0.000	0.000	0.000	0.000	0.000	0.000	0.000	0.000	0.134	0.000	0.202	0.000	0.000	0.000	0.000	0.000	0.000	0.000	0.000	0.000	0.385	0.000	0.000	0.000	0.000	0.000	0.000	0.000	0.032	0.000	0.000	0.000	0.000	0.000
PTP4A2	8073	1p35.2	0.000	0.157	0.000	0.000	0.000	0.000	0.000	0.000	0.000	0.000	0.000	0.000	0.716	0.000	0.000	0.000	0.000	0.000	0.000	0.000	0.000	0.134	0.000	0.202	0.000	0.000	0.000	0.000	0.000	0.000	0.000	0.000	0.000	0.385	0.000	0.000	0.000	0.000	0.000	0.000	0.000	0.032	0.000	0.000	0.000	0.000	0.000
KHDRBS1	10657	1p35.1	0.000	0.157	0.000	0.000	0.000	0.000	0.000	0.000	0.000	0.000	0.000	0.000	0.716	0.000	0.000	0.000	0.000	0.000	0.000	0.000	0.000	0.134	0.000	0.202	0.000	0.000	0.000	0.000	0.000	0.000	0.000	0.000	0.000	0.385	0.000	0.000	0.000	0.000	0.000	0.000	0.000	0.032	0.000	0.000	0.000	0.000	0.000
TMEM39B	55116	1p35.1	0.000	0.157	0.000	0.000	0.000	0.000	0.000	0.000	0.000	0.000	0.000	0.000	0.716	0.000	0.000	0.000	0.000	0.000	0.000	0.000	0.000	0.134	0.000	0.202	0.000	0.000	0.000	0.000	0.000	0.000	0.000	0.000	0.000	0.385	0.000	0.000	0.000	0.000	0.000	0.000	0.000	0.032	0.000	0.000	0.000	0.000	0.000
KPNA6	23633	1p35.1	0.000	0.157	0.000	0.000	0.000	0.000	0.000	0.000	0.000	0.000	0.000	0.000	0.716	0.000	0.000	0.000	0.000	0.000	0.000	0.000	0.000	0.134	0.000	0.202	0.000	0.000	0.000	0.000	0.000	0.000	0.000	0.000	0.000	0.385	0.000	0.000	0.000	0.000	0.000	0.000	0.000	0.032	0.000	0.000	0.000	0.000	0.000
TXLNA	200081	1p35.1	0.000	0.157	0.000	0.000	0.000	0.000	0.000	0.000	0.000	0.000	0.000	0.000	0.716	0.000	0.000	0.000	0.000	0.000	0.000	0.000	0.000	0.134	0.000	0.202	0.000	0.000	0.000	0.000	0.000	0.000	0.000	0.000	0.000	0.385	0.000	0.000	0.000	0.000	0.000	0.000	0.000	0.032	0.000	0.000	0.000	0.000	0.000
CCDC28B	79140	1p35.1	0.000	0.157	0.000	0.000	0.000	0.000	0.000	0.000	0.000	0.000	0.000	0.000	0.716	0.000	0.000	0.000	0.000	0.000	0.000	0.000	0.000	0.134	0.000	0.202	0.000	0.000	0.000	0.000	0.000	0.000	0.000	0.000	0.000	0.385	0.000	0.000	0.000	0.000	0.000	0.000	0.000	0.032	0.000	0.000	0.000	0.000	0.000
IQCC	55721	1p35.1	0.000	0.157	0.000	0.000	0.000	0.000	0.000	0.000	0.000	0.000	0.000	0.000	0.716	0.000	0.000	0.000	0.000	0.000	0.000	0.000	0.000	0.134	0.000	0.202	0.000	0.000	0.000	0.000	0.000	0.000	0.000	0.000	0.000	0.385	0.000	0.000	0.000	0.000	0.000	0.000	0.000	0.032	0.000	0.000	0.000	0.000	0.000
DCDC2B	149069	1p35.1	0.000	0.157	0.000	0.000	0.000	0.000	0.000	0.000	0.000	0.000	0.000	0.000	0.716	0.000	0.000	0.000	0.000	0.000	0.000	0.000	0.000	0.134	0.000	0.202	0.000	0.000	0.000	0.000	0.000	0.000	0.000	0.000	0.000	0.385	0.000	0.000	0.000	0.000	0.000	0.000	0.000	0.032	0.000	0.000	0.000	0.000	0.000
TMEM234	56063	1p35.1	0.000	0.157	0.000	0.000	0.000	0.000	0.000	0.000	0.000	0.000	0.000	0.000	0.716	0.000	0.000	0.000	0.000	0.000	0.000	0.000	0.000	0.134	0.000	0.202	0.000	0.000	0.000	0.000	0.000	0.000	0.000	0.000	0.000	0.385	0.000	0.000	0.000	0.000	0.000	0.000	0.000	0.032	0.000	0.000	0.000	0.000	0.000
EIF3I	8668	1p35.1	0.000	0.157	0.000	0.000	0.000	0.000	0.000	0.000	0.000	0.000	0.000	0.000	0.716	0.000	0.000	0.000	0.000	0.000	0.000	0.000	0.000	0.134	0.000	0.202	0.000	0.000	0.000	0.000	0.000	0.000	0.000	0.000	0.000	0.385	0.000	0.000	0.000	0.000	0.000	0.000	0.000	0.032	0.000	0.000	0.000	0.000	0.000
MTMR9LP	339483	1p35.1	0.000	0.157	0.000	0.000	0.000	0.000	0.000	0.000	0.000	0.000	0.000	0.000	0.716	0.000	0.000	0.000	0.000	0.000	0.000	0.000	0.000	0.134	0.000	0.202	0.000	0.000	0.000	0.000	0.000	0.000	0.000	0.000	0.000	0.385	0.000	0.000	0.000	0.000	0.000	0.000	0.000	0.032	0.000	0.000	0.000	0.000	0.000
FAM167B	84734	1p35.1	0.000	0.157	0.000	0.000	0.000	0.000	0.000	0.000	0.000	0.000	0.000	0.000	0.716	0.000	0.000	0.000	0.000	0.000	0.000	0.000	0.000	0.134	0.000	0.202	0.000	0.000	0.000	0.000	0.000	0.000	0.000	0.000	0.000	0.385	0.000	0.000	0.000	0.000	0.000	0.000	0.000	0.032	0.000	0.000	0.000	0.000	0.000
LCK	3932	1p35.1	0.000	0.157	0.000	0.000	0.000	0.000	0.000	0.000	0.000	0.000	0.000	0.000	0.716	0.000	0.000	0.000	0.000	0.000	0.000	0.000	0.000	0.134	0.000	0.202	0.000	0.000	0.000	0.000	0.000	0.000	0.000	0.000	0.000	0.385	0.000	0.000	0.000	0.000	0.000	0.000	0.000	0.032	0.000	0.000	0.000	0.000	0.000
HDAC1	3065	1p35.1	0.000	0.157	0.000	0.000	0.000	0.000	0.000	0.000	0.000	0.000	0.000	0.000	0.716	0.000	0.000	0.000	0.000	0.000	0.000	0.000	0.000	0.134	0.000	0.202	0.000	0.000	0.000	0.000	0.000	0.000	0.000	0.000	0.000	0.385	0.000	0.000	0.000	0.000	0.000	0.000	0.000	0.032	0.000	0.000	0.000	0.000	0.000
MARCKSL1	65108	1p35.1	0.000	0.157	0.000	0.000	0.000	0.000	0.000	0.000	0.000	0.000	0.000	0.000	0.716	0.000	0.000	0.000	0.000	0.000	0.000	0.000	0.000	0.134	0.000	0.202	0.000	0.000	0.000	0.000	0.000	0.000	0.000	0.000	0.000	0.385	0.000	0.000	0.000	0.000	0.000	0.000	0.000	0.032	0.000	0.000	0.000	0.000	0.000
BSDC1	55108	1p35.1	0.000	0.157	0.000	0.000	0.000	0.000	0.000	0.000	0.000	0.000	0.000	0.000	0.716	0.000	0.000	0.000	0.000	0.000	0.000	0.000	0.000	0.134	0.000	0.202	0.000	0.000	0.000	0.000	0.000	0.000	0.000	0.000	0.000	0.385	0.000	0.000	0.000	0.000	0.000	0.000	0.000	0.032	0.000	0.000	0.000	0.000	0.000
LOC100128071	100128071	1p35.1	0.000	0.157	0.000	0.000	0.000	0.000	0.000	0.000	0.000	0.000	0.000	0.000	0.716	0.000	0.000	0.000	0.000	0.000	0.000	0.000	0.000	0.134	0.000	0.202	0.000	0.000	0.000	0.000	0.000	0.000	0.000	0.000	0.000	0.385	0.000	0.000	0.000	0.000	0.000	0.000	0.000	0.032	0.000	0.000	0.000	0.000	0.000
TSSK3	81629	1p35.1	0.000	0.157	0.000	0.000	0.000	0.000	0.000	0.000	0.000	0.000	0.000	0.000	0.716	0.000	0.000	0.000	0.000	0.000	0.000	0.000	0.000	0.134	0.000	0.202	0.000	0.000	0.000	0.000	0.000	0.000	0.000	0.000	0.000	0.385	0.000	0.000	0.000	0.000	0.000	0.000	0.000	0.032	0.000	0.000	0.000	0.000	0.000
ZBTB8B	728116	1p35.1	0.000	0.157	0.000	0.000	0.000	0.000	0.000	0.000	0.000	0.000	0.000	0.000	0.716	0.000	0.000	0.000	0.000	0.000	0.000	0.000	0.000	0.134	0.000	0.202	0.000	0.000	0.000	0.000	0.000	0.000	0.000	0.000	0.000	0.385	0.000	0.000	0.000	0.000	0.000	0.000	0.000	0.032	0.000	0.000	0.000	0.000	0.000
ZBTB8A	653121	1p35.1	0.000	0.157	0.000	0.000	0.000	0.000	0.000	0.000	0.000	0.000	0.000	0.000	0.716	0.000	0.000	0.000	0.000	0.000	0.000	0.000	0.000	0.134	0.000	0.202	0.000	0.000	0.000	0.000	0.000	0.000	0.000	0.000	0.000	0.385	0.000	0.000	0.000	0.000	0.000	0.000	0.000	0.032	0.000	0.000	0.000	0.000	0.000
ZBTB8OS	339487	1p35.1	0.000	0.157	0.000	0.000	0.000	0.000	0.000	0.000	0.000	0.000	0.000	0.000	0.716	0.000	0.000	0.000	0.000	0.000	0.000	0.000	0.000	0.134	0.000	0.202	0.000	0.000	0.000	0.000	0.000	0.000	0.000	0.000	0.000	0.385	0.000	0.000	0.000	0.000	0.000	0.000	0.000	0.032	0.000	0.000	0.000	0.000	0.000
RBBP4	5928	1p35.1	0.000	0.157	0.000	0.000	0.000	0.000	0.000	0.000	0.000	0.000	0.000	0.000	0.716	0.000	0.000	0.000	0.000	0.000	0.000	0.000	0.000	0.134	0.000	0.202	0.000	0.000	0.000	0.000	0.000	0.000	0.000	0.000	0.000	0.385	0.000	0.000	0.000	0.000	0.000	0.000	0.000	0.032	0.000	0.000	0.000	0.000	0.000
SYNC	81493	1p35.1	0.000	0.157	0.000	0.000	0.000	0.000	0.000	0.000	0.000	0.000	0.000	0.000	0.716	0.000	0.000	0.000	0.000	0.000	0.000	0.000	0.000	0.134	0.000	0.202	0.000	0.000	0.000	0.000	0.000	0.000	0.000	0.000	0.000	0.385	0.000	0.000	0.000	0.000	0.000	0.000	0.000	0.032	0.000	0.000	0.000	0.000	0.000
KIAA1522	57648	1p35.1	0.000	0.157	0.000	0.000	0.000	0.000	0.000	0.000	0.000	0.000	0.000	0.000	0.716	0.000	0.000	0.000	0.000	0.000	0.000	0.000	0.000	0.134	0.000	0.202	0.000	0.000	0.000	0.000	0.000	0.000	0.000	0.000	0.000	0.385	0.000	0.000	0.000	0.000	0.000	0.000	0.000	0.032	0.000	0.000	0.000	0.000	0.000
YARS	8565	1p35.1	0.000	0.157	0.000	0.000	0.000	0.000	0.000	0.000	0.000	0.000	0.000	0.000	0.716	0.000	0.000	0.000	0.000	0.000	0.000	0.000	0.000	0.134	0.000	0.202	0.000	0.000	0.000	0.000	0.000	0.000	0.000	0.000	0.000	0.385	0.000	0.000	0.000	0.000	0.000	0.000	0.000	0.032	0.000	0.000	0.000	0.000	0.000
S100PBP	64766	1p35.1	0.000	0.157	0.000	0.000	0.000	0.000	0.000	0.000	0.000	0.000	0.000	0.000	0.716	0.000	0.000	0.000	0.000	0.000	0.000	0.000	0.000	0.134	0.000	0.202	0.000	0.000	0.000	0.000	0.000	0.000	0.000	0.000	0.000	0.385	0.000	0.000	0.000	0.000	0.000	0.000	0.000	0.032	0.000	0.000	0.000	0.000	0.000
FNDC5	252995	1p35.1	0.000	0.157	0.000	0.000	0.000	0.000	0.000	0.000	0.000	0.000	0.000	0.000	0.716	0.000	0.000	0.000	0.000	0.000	0.000	0.000	0.000	0.134	0.000	0.202	0.000	0.000	0.000	0.000	0.000	0.000	0.000	0.000	0.000	0.385	0.000	0.000	0.000	0.000	0.000	0.000	0.000	0.032	0.000	0.000	0.000	0.000	0.000
HPCA	3208	1p35.1	0.000	0.157	0.000	0.000	0.000	0.000	0.000	0.000	0.000	0.000	0.000	0.000	0.716	0.000	0.000	0.000	0.000	0.000	0.000	0.000	0.000	0.134	0.000	0.202	0.000	0.000	0.000	0.000	0.000	0.000	0.000	0.000	0.000	0.385	0.000	0.000	0.000	0.000	0.000	0.000	0.000	0.032	0.000	0.000	0.000	0.000	0.000
TMEM54	113452	1p35.1	0.000	0.157	0.000	0.000	0.000	0.000	0.000	0.000	0.000	0.000	0.000	0.000	0.716	0.000	0.000	0.000	0.000	0.000	0.000	0.000	0.000	0.134	0.000	0.202	0.000	0.000	0.000	0.000	0.000	0.000	0.000	0.000	0.000	0.385	0.000	0.000	0.000	0.000	0.000	0.000	0.000	0.032	0.000	0.000	0.000	0.000	0.000
RNF19B	127544	1p35.1	0.000	0.157	0.000	0.000	0.000	0.000	0.000	0.000	0.000	0.000	0.000	0.000	0.716	0.000	0.000	0.000	0.000	0.000	0.000	0.000	0.000	0.134	0.000	0.202	0.000	0.000	0.000	0.000	0.000	0.000	0.000	0.000	0.000	0.385	0.000	0.000	0.000	0.000	0.000	0.000	0.000	0.032	0.000	0.000	0.000	0.000	0.000
AK2	204	1p35.1	0.000	0.157	0.000	0.000	0.000	0.000	0.000	0.000	0.000	0.000	0.000	0.000	0.716	0.000	0.000	0.000	0.000	0.000	0.000	0.000	0.000	0.134	0.000	0.202	0.000	0.000	0.000	0.000	0.000	0.000	0.000	0.000	0.000	0.385	0.000	0.000	0.000	0.000	0.000	0.000	0.000	0.032	0.000	0.000	0.000	0.000	0.000
ADC	113451	1p35.1	0.000	0.157	0.000	0.000	0.000	0.000	0.000	0.000	0.000	0.000	0.000	0.000	0.716	0.000	0.000	0.000	0.000	0.000	0.000	0.000	0.000	0.134	0.000	0.202	0.000	0.000	0.000	0.000	0.000	0.000	0.000	0.000	0.000	0.385	0.000	0.000	0.000	0.000	0.000	0.000	0.000	0.032	0.000	0.000	0.000	0.000	0.000
TRIM62	55223	1p35.1	0.000	0.157	0.000	0.000	0.000	0.000	0.000	0.000	0.000	0.000	0.000	0.000	0.716	0.000	0.000	0.000	0.000	0.000	0.000	0.000	0.000	0.134	0.000	0.202	0.000	0.000	0.000	0.000	0.000	0.000	0.000	0.000	0.000	0.385	0.000	0.000	0.000	0.000	0.000	0.000	0.000	0.032	0.000	0.000	0.000	0.000	0.000
ZNF362	149076	1p35.1	0.000	0.157	0.000	0.000	0.000	0.000	0.000	0.000	0.000	0.000	0.000	0.000	0.716	0.000	0.000	0.000	0.000	0.000	0.000	0.000	0.000	0.134	0.000	0.202	0.000	0.000	0.000	0.000	0.000	0.000	0.000	0.000	0.000	0.385	0.000	0.000	0.000	0.000	0.000	0.000	0.000	0.032	0.000	0.000	0.000	0.000	0.000
PHC2	1912	1p35.1	0.000	0.157	0.000	0.000	0.000	0.000	0.000	0.000	0.000	0.000	0.000	0.000	0.716	0.000	0.000	0.000	0.000	0.000	0.000	0.000	0.000	0.134	0.000	0.202	0.000	0.000	0.000	0.000	0.000	0.000	0.000	0.000	0.000	0.385	0.000	0.000	0.000	0.000	0.000	0.000	0.000	0.032	0.000	0.000	0.000	0.000	0.000
MIR3605	100500853	1p35.1	0.000	0.157	0.000	0.000	0.000	0.000	0.000	0.000	0.000	0.000	0.000	0.000	0.716	0.000	0.000	0.000	0.000	0.000	0.000	0.000	0.000	0.134	0.000	0.202	0.000	0.000	0.000	0.000	0.000	0.000	0.000	0.000	0.000	0.385	0.000	0.000	0.000	0.000	0.000	0.000	0.000	0.032	0.000	0.000	0.000	0.000	0.000
ZSCAN20	7579	1p35.1	0.000	0.157	0.000	0.000	0.000	0.000	0.000	0.000	0.000	0.000	0.000	0.000	0.716	0.000	0.000	0.000	0.000	0.000	0.000	0.000	0.000	0.134	0.000	0.202	0.000	0.000	0.000	0.000	0.000	0.000	0.000	0.000	0.000	0.385	0.000	0.000	0.000	0.000	0.000	0.000	0.000	0.032	0.000	0.000	0.000	0.000	0.000
CSMD2	114784	1p35.1	0.000	0.157	0.000	0.000	0.000	0.000	0.000	0.000	0.000	0.000	0.000	0.000	0.716	0.000	0.000	0.000	0.000	0.000	0.000	0.000	0.000	0.134	0.000	0.202	0.000	0.000	0.000	0.000	0.000	0.000	0.000	0.000	0.000	0.385	0.000	0.000	0.000	0.000	0.000	0.000	0.000	0.032	0.000	0.000	0.000	0.000	0.000
HMGB4	127540	1p35.1	0.000	0.157	0.000	0.000	0.000	0.000	0.000	0.000	0.000	0.000	0.000	0.000	0.716	0.000	0.000	0.000	0.000	0.000	0.000	0.000	0.000	0.134	0.000	0.202	0.000	0.000	0.000	0.000	0.000	0.000	0.000	0.000	0.000	0.385	0.000	0.000	0.000	0.000	0.000	0.000	0.000	0.032	0.000	0.000	0.000	0.000	0.000
LOC402779	402779	1p35.1	0.000	0.157	0.000	0.000	0.000	0.000	0.000	0.000	0.000	0.000	0.000	0.000	0.716	0.000	0.000	0.000	0.000	0.000	0.000	0.000	0.000	0.134	0.000	0.202	0.000	0.000	0.000	0.000	0.000	0.000	0.000	0.000	0.000	0.385	0.000	0.000	0.000	0.000	0.000	0.000	0.000	0.032	0.000	0.000	0.000	0.000	0.000
C1orf94	84970	1p34.3	0.000	0.157	0.000	0.000	0.000	0.000	0.000	0.000	0.000	0.000	0.000	0.000	0.716	0.000	0.000	0.000	0.000	0.000	0.000	0.000	0.000	0.134	0.000	0.202	0.000	0.000	0.000	0.000	0.000	0.000	0.000	0.000	0.000	0.385	0.000	0.000	0.000	0.000	0.000	0.000	0.000	0.032	0.000	0.000	0.000	0.000	0.000
hsa-mir-552	-853	1p34.3	0.000	0.157	0.000	0.000	0.000	0.000	0.000	0.000	0.000	0.000	0.000	0.000	0.716	0.000	0.000	0.000	0.000	0.000	0.000	0.000	0.000	0.134	0.000	0.202	0.000	0.000	0.000	0.000	0.000	0.000	0.000	0.000	0.000	0.385	0.000	0.000	0.000	0.000	0.000	0.000	0.000	0.032	0.000	0.000	0.000	0.000	0.000
GJB5	2709	1p34.3	0.000	0.157	0.000	0.000	0.000	0.000	0.000	0.000	0.000	0.000	0.000	0.000	0.716	0.000	0.000	0.000	0.000	0.000	0.000	0.000	0.000	0.134	0.000	0.202	0.000	0.000	0.000	0.000	0.000	0.000	0.000	0.000	0.000	0.385	0.000	0.000	0.000	0.000	0.000	0.000	0.000	0.032	0.000	0.000	0.000	0.000	0.000
GJB4	127534	1p34.3	0.000	0.157	0.000	0.000	0.000	0.000	0.000	0.000	0.000	0.000	0.000	0.000	0.716	0.000	0.000	0.000	0.000	0.000	0.000	0.000	0.000	0.134	0.000	0.202	0.000	0.000	0.000	0.000	0.000	0.000	0.000	0.000	0.000	0.385	0.000	0.000	0.000	0.000	0.000	0.000	0.000	0.032	0.000	0.000	0.000	0.000	0.000
GJB3	2707	1p34.3	0.000	0.157	0.000	0.000	0.000	0.000	0.000	0.000	0.000	0.000	0.000	0.000	0.716	0.000	0.000	0.000	0.000	0.000	0.000	0.000	0.000	0.134	0.000	0.202	0.000	0.000	0.000	0.000	0.000	0.000	0.000	0.000	0.000	0.385	0.000	0.000	0.000	0.000	0.000	0.000	0.000	0.032	0.000	0.000	0.000	0.000	0.000
GJA4	2701	1p34.3	0.000	0.157	0.000	0.000	0.000	0.000	0.000	0.000	0.000	0.000	0.000	0.000	0.716	0.000	0.000	0.000	0.000	0.000	0.000	0.000	0.000	0.134	0.000	0.202	0.000	0.000	0.000	0.000	0.000	0.000	0.000	0.000	0.000	0.385	0.000	0.000	0.000	0.000	0.000	0.000	0.000	0.032	0.000	0.000	0.000	0.000	0.000
C1orf212	113444	1p34.3	0.000	0.157	0.000	0.000	0.000	0.000	0.000	0.000	0.000	0.000	0.000	0.000	0.716	0.000	0.000	0.000	0.000	0.000	0.000	0.000	0.000	0.134	0.000	0.202	0.000	0.000	0.000	0.000	0.000	0.000	0.000	0.000	0.000	0.385	0.000	0.000	0.000	0.000	0.000	0.000	0.000	0.032	0.000	0.000	0.000	0.000	0.000
DLGAP3	58512	1p34.3	0.000	0.157	0.000	0.000	0.000	0.000	0.000	0.000	0.000	0.000	0.000	0.000	0.716	0.000	0.000	0.000	0.000	0.000	0.000	0.000	0.000	0.134	0.000	0.202	0.000	0.000	0.000	0.000	0.000	0.000	0.000	0.000	0.000	0.385	0.000	0.000	0.000	0.000	0.000	0.000	0.000	0.032	0.000	0.000	0.000	0.000	0.000
LOC653160	653160	1p34.3	0.000	0.157	0.000	0.000	0.000	0.000	0.000	0.000	0.000	0.000	0.000	0.000	0.716	0.000	0.000	0.000	0.000	0.000	0.000	0.000	0.000	0.134	0.000	0.202	0.000	0.000	0.000	0.000	0.000	0.000	0.000	0.000	0.000	0.385	0.000	0.000	0.000	0.000	0.000	0.000	0.000	0.032	0.000	0.000	0.000	0.000	0.000
ZMYM6NB	100506144	1p34.3	0.000	0.157	0.000	0.000	0.000	0.000	0.000	0.000	0.000	0.000	0.000	0.000	0.716	0.000	0.000	0.000	0.000	0.000	0.000	0.000	0.000	0.134	0.000	0.202	0.000	0.000	0.000	0.000	0.000	0.000	0.000	0.000	0.000	0.385	0.000	0.000	0.000	0.000	0.000	0.000	0.000	0.032	0.000	0.000	0.000	0.000	0.000
ZMYM6	9204	1p34.3	0.000	0.157	0.000	0.000	0.000	0.000	0.000	0.000	0.000	0.000	0.000	0.000	0.716	0.000	0.000	0.000	0.000	0.000	0.000	0.000	0.000	0.134	0.000	0.202	0.000	0.000	0.000	0.000	0.000	0.000	0.000	0.000	0.000	0.385	0.000	0.000	0.000	0.000	0.000	0.000	0.000	0.032	0.000	0.000	0.000	0.000	0.000
ZMYM1	79830	1p34.3	0.000	0.157	0.000	0.000	0.000	0.000	0.000	0.000	0.000	0.000	0.000	0.000	0.716	0.000	0.000	0.000	0.000	0.000	0.000	0.000	0.000	0.134	0.000	0.202	0.000	0.000	0.000	0.000	0.000	0.000	0.000	0.000	0.000	0.385	0.000	0.000	0.000	0.000	0.000	0.000	0.000	0.032	0.000	0.000	0.000	0.000	0.000
SFPQ	6421	1p34.3	0.000	0.157	0.000	0.000	0.000	0.000	0.000	0.000	0.000	0.000	0.000	0.000	0.716	0.000	0.000	0.000	0.000	0.000	0.000	0.000	0.000	0.134	0.000	0.202	0.000	0.000	0.000	0.000	0.000	0.000	0.000	0.000	0.000	0.385	0.000	0.000	0.000	0.000	0.000	0.000	0.000	0.032	0.000	0.000	0.000	0.000	0.000
ZMYM4	9202	1p34.3	0.000	0.157	0.000	0.000	0.000	0.000	0.000	0.000	0.000	0.000	0.000	0.000	0.716	0.000	0.000	0.000	0.000	0.000	0.000	0.000	0.000	0.134	0.000	0.202	0.000	0.000	0.000	0.000	0.000	0.000	0.000	0.000	0.000	0.385	0.000	0.000	0.000	0.000	0.000	0.000	0.000	0.032	0.000	0.000	0.000	0.000	0.000
KIAA0319L	79932	1p34.3	0.000	0.157	0.000	0.000	0.000	0.000	0.000	0.000	0.000	0.000	0.000	0.000	0.716	0.000	0.000	0.000	0.000	0.000	0.000	0.000	0.000	0.134	0.000	0.202	0.000	0.000	0.000	0.000	0.000	0.000	0.000	0.000	0.000	0.385	0.000	0.000	0.000	0.000	0.000	0.000	0.000	0.032	0.000	0.000	0.000	0.000	0.000
NCDN	23154	1p34.3	0.000	0.157	0.000	0.000	0.000	0.000	0.000	0.000	0.000	0.000	0.000	0.000	0.716	0.000	0.000	0.000	0.000	0.000	0.000	0.000	0.000	0.134	0.000	0.202	0.000	0.000	0.000	0.000	0.000	0.000	0.000	0.000	0.000	0.385	0.000	0.000	0.000	0.000	0.000	0.000	0.000	0.032	0.000	0.000	0.000	0.000	0.000
TFAP2E	339488	1p34.3	0.000	0.157	0.000	0.000	0.000	0.000	0.000	0.000	0.000	0.000	0.000	0.000	0.716	0.000	0.000	0.000	0.000	0.000	0.000	0.000	0.000	0.134	0.000	0.202	0.000	0.000	0.000	0.000	0.000	0.000	0.000	0.000	0.000	0.385	0.000	0.000	0.000	0.000	0.000	0.000	0.000	0.032	0.000	0.000	0.000	0.000	0.000
PSMB2	5690	1p34.3	0.000	0.157	0.000	0.000	0.000	0.000	0.000	0.000	0.000	0.000	0.000	0.000	0.716	0.000	0.000	0.000	0.000	0.000	0.000	0.000	0.000	0.134	0.000	0.202	0.000	0.000	0.000	0.000	0.000	0.000	0.000	0.000	0.000	0.385	0.000	0.000	0.000	0.000	0.000	0.000	0.000	0.032	0.000	0.000	0.000	0.000	0.000
C1orf216	127703	1p34.3	0.000	0.157	0.000	0.000	0.000	0.000	0.000	0.000	0.000	0.000	0.000	0.000	0.716	0.000	0.000	0.000	0.000	0.000	0.000	0.000	0.000	0.134	0.000	0.202	0.000	0.000	0.000	0.000	0.000	0.000	0.000	0.000	0.000	0.385	0.000	0.000	0.000	0.000	0.000	0.000	0.000	0.032	0.000	0.000	0.000	0.000	0.000
CLSPN	63967	1p34.3	0.000	0.157	0.000	0.000	0.000	0.000	0.000	0.000	0.000	0.000	0.000	0.000	0.716	0.000	0.000	0.000	0.000	0.000	0.000	0.000	0.000	0.134	0.000	0.202	0.000	0.000	0.000	0.000	0.000	0.000	0.000	0.000	0.000	0.385	0.000	0.000	0.000	0.000	0.000	0.000	0.000	0.032	0.000	0.000	0.000	0.000	0.000
EIF2C4	192670	1p34.3	0.000	0.157	0.000	0.000	0.000	0.000	0.000	0.000	0.000	0.000	0.000	0.000	0.716	0.000	0.000	0.000	0.000	0.000	0.000	0.000	0.000	0.134	0.000	0.202	0.000	0.000	0.000	0.000	0.000	0.000	0.000	0.000	0.000	0.385	0.000	0.000	0.000	0.000	0.000	0.000	0.000	0.032	0.000	0.000	0.000	0.000	0.000
EIF2C1	26523	1p34.3	0.000	0.157	0.000	0.000	0.000	0.000	0.000	0.000	0.000	0.000	0.000	0.000	0.716	0.000	0.000	0.000	0.000	0.000	0.000	0.000	0.000	0.134	0.000	0.202	0.000	0.000	0.000	0.000	0.000	0.000	0.000	0.000	0.000	0.385	0.000	0.000	0.000	0.000	0.000	0.000	0.000	0.032	0.000	0.000	0.000	0.000	0.000
EIF2C3	192669	1p34.3	0.000	0.157	0.000	0.000	0.000	0.000	0.000	0.000	0.000	0.000	0.000	0.000	0.716	0.000	0.000	0.000	0.000	0.000	0.000	0.000	0.000	0.134	0.000	0.202	0.000	0.000	0.000	0.000	0.000	0.000	0.000	0.000	0.000	0.385	0.000	0.000	0.000	0.000	0.000	0.000	0.000	0.032	0.000	0.000	0.000	0.000	0.000
ADPRHL2	54936	1p34.3	0.000	0.157	0.000	0.000	0.000	0.000	0.000	0.000	0.000	0.000	0.000	0.000	0.716	0.000	0.000	0.000	0.000	0.000	0.000	0.000	0.000	0.134	0.000	0.202	0.000	0.000	0.000	0.000	0.000	0.000	0.000	0.000	0.000	0.385	0.000	0.000	0.000	0.000	0.000	0.000	0.000	0.032	0.000	0.000	0.000	0.000	0.000
TEKT2	27285	1p34.3	0.000	0.157	0.000	0.000	0.000	0.000	0.000	0.000	0.000	0.000	0.000	0.000	0.716	0.000	0.000	0.000	0.000	0.000	0.000	0.000	0.000	0.134	0.000	0.202	0.000	0.000	0.000	0.000	0.000	0.000	0.000	0.000	0.000	0.385	0.000	0.000	0.000	0.000	0.000	0.000	0.000	0.032	0.000	0.000	0.000	0.000	0.000
COL8A2	1296	1p34.3	0.000	0.157	0.000	0.000	0.000	0.000	0.000	0.000	0.000	0.000	0.000	0.000	0.716	0.000	0.000	0.000	0.000	0.000	0.000	0.000	0.000	0.134	0.000	0.202	0.000	0.000	0.000	0.000	0.000	0.000	0.000	0.000	0.000	0.385	0.000	0.000	0.000	0.000	0.000	0.000	0.000	0.032	0.000	0.000	0.000	0.000	0.000
TRAPPC3	27095	1p34.3	0.000	0.157	0.000	0.000	0.000	0.000	0.000	0.000	0.000	0.000	0.000	0.000	0.716	0.000	0.000	0.000	0.000	0.000	0.000	0.000	0.000	0.134	0.000	0.202	0.000	0.000	0.000	0.000	0.000	0.000	0.000	0.000	0.000	0.385	0.000	0.000	0.000	0.000	0.000	0.000	0.000	0.032	0.000	0.000	0.000	0.000	0.000
MAP7D1	55700	1p34.3	0.000	0.157	0.000	0.000	0.000	0.000	0.000	0.000	0.000	0.000	0.000	0.000	0.716	0.000	0.000	0.000	0.000	0.000	0.000	0.000	0.000	0.134	0.000	0.202	0.000	0.000	0.000	0.000	0.000	0.000	0.000	0.000	0.000	0.385	0.000	0.000	0.000	0.000	0.000	0.000	0.000	0.032	0.000	0.000	0.000	0.000	0.000
THRAP3	9967	1p34.3	0.000	0.157	0.000	0.000	0.000	0.000	0.000	0.000	0.000	0.000	0.000	0.000	0.716	0.000	0.000	0.000	0.000	0.000	0.000	0.000	0.000	0.134	0.000	0.202	0.000	0.000	0.000	0.000	0.000	0.000	0.000	0.000	0.000	0.385	0.000	0.000	0.000	0.000	0.000	0.000	0.000	0.032	0.000	0.000	0.000	0.000	0.000
SH3D21	79729	1p34.3	0.000	0.157	0.000	0.000	0.000	0.000	0.000	0.000	0.000	0.000	0.000	0.000	0.716	0.000	0.000	0.000	0.000	0.000	0.000	0.000	0.000	0.134	0.000	0.202	0.000	0.000	0.000	0.000	0.000	0.000	0.000	0.000	0.000	0.385	0.000	0.000	0.000	0.000	0.000	0.000	0.000	0.032	0.000	0.000	0.000	0.000	0.000
FAM176B	55194	1p34.3	0.000	0.157	0.000	0.000	0.000	0.000	0.000	0.000	0.000	0.000	0.000	0.000	0.716	0.000	0.000	0.000	0.000	0.000	0.000	0.000	0.000	0.134	0.000	0.202	0.000	0.000	0.000	0.000	0.000	0.000	0.000	0.000	0.000	0.385	0.000	0.000	0.000	0.000	0.000	0.000	0.000	0.032	0.000	0.000	0.000	0.000	0.000
STK40	83931	1p34.3	0.000	0.157	0.000	0.000	0.000	0.000	0.000	0.000	0.000	0.000	0.000	0.000	0.716	0.000	0.000	0.000	0.000	0.000	0.000	0.000	0.000	0.134	0.000	0.202	0.000	0.000	0.000	0.000	0.000	0.000	0.000	0.000	0.000	0.385	0.000	0.000	0.000	0.000	0.000	0.000	0.000	0.032	0.000	0.000	0.000	0.000	0.000
LSM10	84967	1p34.3	0.000	0.157	0.000	0.000	0.000	0.000	0.000	0.000	0.000	0.000	0.000	0.000	0.716	0.000	0.000	0.000	0.000	0.000	0.000	0.000	0.000	0.134	0.000	0.202	0.000	0.000	0.000	0.000	0.000	0.000	0.000	0.000	0.000	0.385	0.000	0.000	0.000	0.000	0.000	0.000	0.000	0.032	0.000	0.000	0.000	0.000	0.000
OSCP1	127700	1p34.3	0.000	0.157	0.000	0.000	0.000	0.000	0.000	0.000	0.000	0.000	0.000	0.000	0.716	0.000	0.000	0.000	0.000	0.000	0.000	0.000	0.000	0.134	0.000	0.202	0.000	0.000	0.000	0.000	0.000	0.000	0.000	0.000	0.000	0.385	0.000	0.000	0.000	0.000	0.000	0.000	0.000	0.032	0.000	0.000	0.000	0.000	0.000
MRPS15	64960	1p34.3	0.000	0.157	0.000	0.000	0.000	0.000	0.000	0.000	0.000	0.000	0.000	0.000	0.716	0.000	0.000	0.000	0.000	0.000	0.000	0.000	0.000	0.134	0.000	0.202	0.000	0.000	0.000	0.000	0.000	0.000	0.000	0.000	0.000	0.385	0.000	0.000	0.000	0.000	0.000	0.000	0.000	0.032	0.000	0.000	0.000	0.000	0.000
CSF3R	1441	1p34.3	0.000	0.157	0.000	0.000	0.000	0.000	0.000	0.000	0.000	0.000	0.000	0.000	0.716	0.000	0.000	0.000	0.000	0.000	0.000	0.000	0.000	0.134	0.000	0.202	0.000	0.000	0.000	0.000	0.000	0.000	0.000	0.000	0.000	0.385	0.000	0.000	0.000	0.000	0.000	0.000	0.000	0.032	0.000	0.000	0.000	0.000	0.000
GRIK3	2899	1p34.3	0.000	0.157	0.000	0.000	0.000	0.000	0.000	0.000	0.000	0.000	0.000	0.000	0.716	0.000	0.000	0.000	0.000	0.000	0.000	0.000	0.000	0.134	0.000	0.202	0.000	0.000	0.000	0.000	0.000	0.000	0.000	0.000	0.000	0.385	0.000	0.000	0.000	0.000	0.000	0.000	0.000	0.032	0.000	0.000	0.000	0.000	0.000
MIR4255	100422898	1p34.3	0.000	0.157	0.000	0.000	0.000	0.000	0.000	0.000	0.000	0.000	0.000	0.000	0.716	0.000	0.000	0.000	0.000	0.000	0.000	0.000	0.000	0.134	0.000	0.202	0.000	0.000	0.000	0.000	0.000	0.000	0.000	0.000	0.000	0.385	0.000	0.000	0.000	0.000	0.000	0.000	0.000	0.032	0.000	0.000	0.000	0.000	0.000
hsa-mir-4255	-872	1p34.3	0.000	0.157	0.000	0.000	0.000	0.000	0.000	0.000	0.000	0.000	0.000	0.000	0.716	0.000	0.000	0.000	0.000	0.000	0.000	0.000	0.000	0.134	0.000	0.202	0.000	0.000	0.000	0.000	0.000	0.000	0.000	0.000	0.000	0.385	0.000	0.000	0.000	0.000	0.000	0.000	0.000	0.032	0.000	0.000	0.000	0.000	0.000
LOC728431	728431	1p34.3	0.000	0.157	0.000	0.000	0.000	0.000	0.000	0.000	0.000	0.000	0.000	0.000	0.716	0.000	0.000	0.000	0.000	0.000	0.000	0.000	0.000	0.134	0.000	0.202	0.000	0.000	0.000	0.000	0.000	0.000	0.000	0.000	0.000	0.385	0.000	0.000	0.000	0.000	0.000	0.000	0.000	0.032	0.000	0.000	0.000	0.000	0.000
ZC3H12A	80149	1p34.3	0.000	0.157	0.000	0.000	0.000	0.000	0.000	0.000	0.000	0.000	0.000	0.000	0.716	0.000	0.000	0.000	0.000	0.000	0.000	0.000	0.000	0.134	0.000	0.202	0.000	0.000	0.000	0.000	0.000	0.000	0.000	0.000	0.000	0.385	0.000	0.000	0.000	0.000	0.000	0.000	0.000	0.032	0.000	0.000	0.000	0.000	0.000
MEAF6	64769	1p34.3	0.000	0.157	0.000	0.000	0.000	0.000	0.000	0.000	0.000	0.000	0.000	0.000	0.716	0.000	0.000	0.000	0.000	0.000	0.000	0.000	0.000	0.134	0.000	0.202	0.000	0.000	0.000	0.000	0.000	0.000	0.000	0.000	0.000	0.385	0.000	0.000	0.000	0.000	0.000	0.000	0.000	0.032	0.000	0.000	0.000	0.000	0.000
SNIP1	79753	1p34.3	0.000	0.157	0.000	0.000	0.000	0.000	0.000	0.000	0.000	0.000	0.000	0.000	0.716	0.000	0.000	0.000	0.000	0.000	0.000	0.000	0.000	0.134	0.000	0.202	0.000	0.000	0.000	0.000	0.000	0.000	0.000	0.000	0.000	0.385	0.000	0.000	0.000	0.000	0.000	0.000	0.000	0.032	0.000	0.000	0.000	0.000	0.000
DNALI1	7802	1p34.3	0.000	0.157	0.000	0.000	0.000	0.000	0.000	0.000	0.000	0.000	0.000	0.000	0.716	0.000	0.000	0.000	0.000	0.000	0.000	0.000	0.000	0.134	0.000	0.202	0.000	0.000	0.000	0.000	0.000	0.000	0.000	0.000	0.000	0.385	0.000	0.000	0.000	0.000	0.000	0.000	0.000	0.032	0.000	0.000	0.000	0.000	0.000
GNL2	29889	1p34.3	0.000	0.157	0.000	0.000	0.000	0.000	0.000	0.000	0.000	0.000	0.000	0.000	0.716	0.000	0.000	0.000	0.000	0.000	0.000	0.000	0.000	0.134	0.000	0.202	0.000	0.000	0.000	0.000	0.000	0.000	0.000	0.000	0.000	0.385	0.000	0.000	0.000	0.000	0.000	0.000	0.000	0.032	0.000	0.000	0.000	0.000	0.000
RSPO1	284654	1p34.3	0.000	0.157	0.000	0.000	0.000	0.000	0.000	0.000	0.000	0.000	0.000	0.000	0.716	0.000	0.000	0.000	0.000	0.000	0.000	0.000	0.000	0.134	0.000	0.202	0.000	0.000	0.000	0.000	0.000	0.000	0.000	0.000	0.000	0.385	0.000	0.000	0.000	0.000	0.000	0.000	0.000	0.032	0.000	0.000	0.000	0.000	0.000
C1orf109	54955	1p34.3	0.000	0.157	0.000	0.000	0.000	0.000	0.000	0.000	0.000	0.000	0.000	0.000	0.716	0.000	0.000	0.000	0.000	0.000	0.000	0.000	0.000	0.134	0.000	0.202	0.000	0.000	0.000	0.000	0.000	0.000	0.000	0.000	0.000	0.385	0.000	0.000	0.000	0.000	0.000	0.000	0.000	0.032	0.000	0.000	0.000	0.000	0.000
CDCA8	55143	1p34.3	0.000	0.157	0.000	0.000	0.000	0.000	0.000	0.000	0.000	0.000	0.000	0.000	0.716	0.000	0.000	0.000	0.000	0.000	0.000	0.000	0.000	0.134	0.000	0.202	0.000	0.000	0.000	0.000	0.000	0.000	0.000	0.000	0.000	0.385	0.000	0.000	0.000	0.000	0.000	0.000	0.000	0.032	0.000	0.000	0.000	0.000	0.000
EPHA10	284656	1p34.3	0.000	0.157	0.000	0.000	0.000	0.000	0.000	0.000	0.000	0.000	0.000	0.000	0.716	0.000	0.000	0.000	0.000	0.000	0.000	0.000	0.000	0.134	0.000	0.202	0.000	0.000	0.000	0.000	0.000	0.000	0.000	0.000	0.000	0.385	0.000	0.000	0.000	0.000	0.000	0.000	0.000	0.032	0.000	0.000	0.000	0.000	0.000
MANEAL	149175	1p34.3	0.000	0.157	0.000	0.000	0.000	0.000	0.000	0.000	0.000	0.000	0.000	0.000	0.716	0.000	0.000	0.000	0.000	0.000	0.000	0.000	0.000	0.134	0.000	0.202	0.000	0.000	0.000	0.000	0.000	0.000	0.000	0.000	0.000	0.385	0.000	0.000	0.000	0.000	0.000	0.000	0.000	0.032	0.000	0.000	0.000	0.000	0.000
YRDC	79693	1p34.3	0.000	0.157	0.000	0.000	0.000	0.000	0.000	0.000	0.000	0.000	0.000	0.000	0.716	0.000	0.000	0.000	0.000	0.000	0.000	0.000	0.000	0.134	0.000	0.202	0.000	0.000	0.000	0.000	0.000	0.000	0.000	0.000	0.000	0.385	0.000	0.000	0.000	0.000	0.000	0.000	0.000	0.032	0.000	0.000	0.000	0.000	0.000
C1orf122	127687	1p34.3	0.000	0.157	0.000	0.000	0.000	0.000	0.000	0.000	0.000	0.000	0.000	0.000	0.716	0.000	0.000	0.000	0.000	0.000	0.000	0.000	0.000	0.134	0.000	0.202	0.000	0.000	0.000	0.000	0.000	0.000	0.000	0.000	0.000	0.385	0.000	0.000	0.000	0.000	0.000	0.000	0.000	0.032	0.000	0.000	0.000	0.000	0.000
MTF1	4520	1p34.3	0.000	0.157	0.000	0.000	0.000	0.000	0.000	0.000	0.000	0.000	0.000	0.000	0.716	0.000	0.000	0.000	0.000	0.000	0.000	0.000	0.000	0.134	0.000	0.202	0.000	0.000	0.000	0.000	0.000	0.000	0.000	0.000	0.000	0.385	0.000	0.000	0.000	0.000	0.000	0.000	0.000	0.032	0.000	0.000	0.000	0.000	0.000
INPP5B	3633	1p34.3	0.000	0.157	0.000	0.000	0.000	0.000	0.000	0.000	0.000	0.000	0.000	0.000	0.716	0.000	0.000	0.000	0.000	0.000	0.000	0.000	0.000	0.134	0.000	0.202	0.000	0.000	0.000	0.000	0.000	0.000	0.000	0.000	0.000	0.385	0.000	0.000	0.000	0.000	0.000	0.000	0.000	0.032	0.000	0.000	0.000	0.000	0.000
SF3A3	10946	1p34.3	0.000	0.157	0.000	0.000	0.000	0.000	0.000	0.000	0.000	0.000	0.000	0.000	0.716	0.000	0.000	0.000	0.000	0.000	0.000	0.000	0.000	0.134	0.000	0.202	0.000	0.000	0.000	0.000	0.000	0.000	0.000	0.000	0.000	0.385	0.000	0.000	0.000	0.000	0.000	0.000	0.000	0.032	0.000	0.000	0.000	0.000	0.000
FHL3	2275	1p34.3	0.000	0.157	0.000	0.000	0.000	0.000	0.000	0.000	0.000	0.000	0.000	0.000	0.716	0.000	0.000	0.000	0.000	0.000	0.000	0.000	0.000	0.134	0.000	0.202	0.000	0.000	0.000	0.000	0.000	0.000	0.000	0.000	0.000	0.385	0.000	0.000	0.000	0.000	0.000	0.000	0.000	0.032	0.000	0.000	0.000	0.000	0.000
UTP11L	51118	1p34.3	0.000	0.157	0.000	0.000	0.000	0.000	0.000	0.000	0.000	0.000	0.000	0.000	0.716	0.000	0.000	0.000	0.000	0.000	0.000	0.000	0.000	0.134	0.000	0.202	0.000	0.000	0.000	0.000	0.000	0.000	0.000	0.000	0.000	0.385	0.000	0.000	0.000	0.000	0.000	0.000	0.000	0.032	0.000	0.000	0.000	0.000	0.000
POU3F1	5453	1p34.3	0.000	0.157	0.000	0.000	0.000	0.000	0.000	0.000	0.000	0.000	0.000	0.000	0.716	0.000	0.000	0.000	0.000	0.000	0.000	0.000	0.000	0.134	0.000	0.202	0.000	0.000	0.000	0.000	0.000	0.000	0.000	0.000	0.000	0.385	0.000	0.000	0.000	0.000	0.000	0.000	0.000	0.032	0.000	0.000	0.000	0.000	0.000
MIR3659	100500801	1p34.3	0.000	0.157	0.000	0.000	0.000	0.000	0.000	0.000	0.000	0.000	0.000	0.000	0.716	0.000	0.000	0.000	0.000	0.000	0.000	0.000	0.000	0.134	0.000	0.202	0.000	0.000	0.000	0.000	0.000	0.000	0.000	0.000	0.000	0.385	0.000	0.000	0.000	0.000	0.000	0.000	0.000	0.032	0.000	0.000	0.000	0.000	0.000
LOC339442	339442	1p34.3	0.000	0.157	0.000	0.000	0.000	0.000	0.000	0.000	0.000	0.000	0.000	0.000	0.716	0.000	0.000	0.000	0.000	0.000	0.000	0.000	0.000	0.134	0.000	0.202	0.000	0.000	0.000	0.000	0.000	0.000	0.000	0.000	0.000	0.385	0.000	0.000	0.000	0.000	0.000	0.000	0.000	0.032	0.000	0.000	0.000	0.000	0.000
RRAGC	64121	1p34.3	0.000	0.157	0.000	0.000	0.000	0.000	0.000	0.000	0.000	0.000	0.000	0.000	0.716	0.000	0.000	0.000	0.000	0.000	0.000	0.000	0.000	0.134	0.000	0.202	0.000	0.000	0.000	0.000	0.000	0.000	0.000	0.000	0.000	0.385	0.000	0.000	0.000	0.000	0.000	0.000	0.000	0.032	0.000	0.000	0.000	0.000	0.000
GJA9-MYCBP	100527950	1p34.3	0.000	0.157	0.000	0.000	0.000	0.000	0.000	0.000	0.000	0.000	0.000	0.000	0.716	0.000	0.000	0.000	0.000	0.000	0.000	0.000	0.000	0.134	0.000	0.202	0.000	0.000	0.000	0.000	0.000	0.000	0.000	0.000	0.000	0.385	0.000	0.000	0.000	0.000	0.000	0.000	0.000	0.032	0.000	0.000	0.000	0.000	0.000
MYCBP	26292	1p34.3	0.000	0.157	0.000	0.000	0.000	0.000	0.000	0.000	0.000	0.000	0.000	0.000	0.716	0.000	0.000	0.000	0.000	0.000	0.000	0.000	0.000	0.134	0.000	0.202	0.000	0.000	0.000	0.000	0.000	0.000	0.000	0.000	0.000	0.385	0.000	0.000	0.000	0.000	0.000	0.000	0.000	0.032	0.000	0.000	0.000	0.000	0.000
GJA9	81025	1p34.3	0.000	0.157	0.000	0.000	0.000	0.000	0.000	0.000	0.000	0.000	0.000	0.000	0.716	0.000	0.000	0.000	0.000	0.000	0.000	0.000	0.000	0.134	0.000	0.202	0.000	0.000	0.000	0.000	0.000	0.000	0.000	0.000	0.000	0.385	0.000	0.000	0.000	0.000	0.000	0.000	0.000	0.032	0.000	0.000	0.000	0.000	0.000
RHBDL2	54933	1p34.3	0.000	0.157	0.000	0.000	0.000	0.000	0.000	0.000	0.000	0.000	0.000	0.000	0.716	0.000	0.000	0.000	0.000	0.000	0.000	0.000	0.000	0.134	0.000	0.202	0.000	0.000	0.000	0.000	0.000	0.000	0.000	0.000	0.000	0.385	0.000	0.000	0.000	0.000	0.000	0.000	0.000	0.032	0.000	0.000	0.000	0.000	0.000
AKIRIN1	79647	1p34.3	0.000	0.157	0.000	0.000	0.000	0.000	0.000	0.000	0.000	0.000	0.000	0.000	0.716	0.000	0.000	0.000	0.000	0.000	0.000	0.000	0.000	0.134	0.000	0.202	0.000	0.000	0.000	0.000	0.000	0.000	0.000	0.000	0.000	0.385	0.000	0.000	0.000	0.000	0.000	0.000	0.000	0.032	0.000	0.000	0.000	0.000	0.000
NDUFS5	4725	1p34.3	0.000	0.157	0.000	0.000	0.000	0.000	0.000	0.000	0.000	0.000	0.000	0.000	0.716	0.000	0.000	0.000	0.000	0.000	0.000	0.000	0.000	0.134	0.000	0.202	0.000	0.000	0.000	0.000	0.000	0.000	0.000	0.000	0.000	0.385	0.000	0.000	0.000	0.000	0.000	0.000	0.000	0.032	0.000	0.000	0.000	0.000	0.000
MACF1	23499	1p34.3	0.000	0.157	0.000	0.000	0.000	0.000	0.000	0.000	0.000	0.000	0.000	0.000	0.716	0.000	0.000	0.000	0.000	0.000	0.000	0.000	0.000	0.134	0.000	0.202	0.000	0.000	0.000	0.000	0.000	0.000	0.000	0.000	0.000	0.385	0.000	0.000	0.000	0.000	0.000	0.000	0.000	0.032	0.000	0.000	0.000	0.000	0.000
KIAA0754	643314	1p34.3	0.000	0.157	0.000	0.000	0.000	0.000	0.000	0.000	0.000	0.000	0.000	0.000	0.716	0.000	0.000	0.000	0.000	0.000	0.000	0.000	0.000	0.134	0.000	0.202	0.000	0.000	0.000	0.000	0.000	0.000	0.000	0.000	0.000	0.385	0.000	0.000	0.000	0.000	0.000	0.000	0.000	0.032	0.000	0.000	0.000	0.000	0.000
BMP8A	353500	1p34.3	0.000	0.157	0.000	0.000	0.000	0.000	0.000	0.000	0.000	0.000	0.000	0.000	0.716	0.000	0.000	0.000	0.000	0.000	0.000	0.000	0.000	0.134	0.000	0.202	0.000	0.000	0.000	0.000	0.000	0.000	0.000	0.000	0.000	0.385	0.000	0.000	0.000	0.000	0.000	0.000	0.000	0.032	0.000	0.000	0.000	0.000	0.000
PPIEL	728448	1p34.3	0.000	0.157	0.000	0.000	0.000	0.000	0.000	0.000	0.000	0.000	0.000	0.000	0.716	0.000	0.000	0.000	0.000	0.000	0.000	0.000	0.000	0.134	0.000	0.202	0.000	0.000	0.000	0.000	0.000	0.000	0.000	0.000	0.000	0.385	0.000	0.000	0.000	0.000	0.000	0.000	0.000	0.032	0.000	0.000	0.000	0.000	0.000
PABPC4	8761	1p34.3	0.000	0.157	0.000	0.000	0.000	0.000	0.000	0.000	0.000	0.000	0.000	0.000	0.716	0.000	0.000	0.000	0.000	0.000	0.000	0.000	0.000	0.134	0.000	0.202	0.000	0.000	0.000	0.000	0.000	0.000	0.000	0.000	0.000	0.385	0.000	0.000	0.000	0.000	0.000	0.000	0.000	0.032	0.000	0.000	0.000	0.000	0.000
SNORA55	677834	1p34.3	0.000	0.157	0.000	0.000	0.000	0.000	0.000	0.000	0.000	0.000	0.000	0.000	0.716	0.000	0.000	0.000	0.000	0.000	0.000	0.000	0.000	0.134	0.000	0.202	0.000	0.000	0.000	0.000	0.000	0.000	0.000	0.000	0.000	0.385	0.000	0.000	0.000	0.000	0.000	0.000	0.000	0.032	0.000	0.000	0.000	0.000	0.000
HEYL	26508	1p34.3	0.000	0.157	0.000	0.000	0.000	0.000	0.000	0.000	0.000	0.000	0.000	0.000	0.716	0.000	0.000	0.000	0.000	0.000	0.000	0.000	0.000	0.134	0.000	0.202	0.000	0.000	0.000	0.000	0.000	0.000	0.000	0.000	0.000	0.385	0.000	0.000	0.000	0.000	0.000	0.000	0.000	0.032	0.000	0.000	0.000	0.000	0.000
NT5C1A	84618	1p34.2	0.000	0.157	0.000	0.000	0.000	0.000	0.000	0.000	0.000	0.000	0.000	0.000	0.716	0.000	0.000	0.000	0.000	0.000	0.000	0.000	0.000	0.134	0.000	0.202	0.000	0.000	0.000	0.000	0.000	0.000	0.000	0.000	0.000	0.385	0.000	0.000	0.000	0.000	0.000	0.000	0.000	0.032	0.000	0.000	0.000	0.000	0.000
HPCAL4	51440	1p34.2	0.000	0.157	0.000	0.000	0.000	0.000	0.000	0.000	0.000	0.000	0.000	0.000	0.716	0.000	0.000	0.000	0.000	0.000	0.000	0.000	0.000	0.134	0.000	0.202	0.000	0.000	0.000	0.000	0.000	0.000	0.000	0.000	0.000	0.385	0.000	0.000	0.000	0.000	0.000	0.000	0.000	0.032	0.000	0.000	0.000	0.000	0.000
PPIE	10450	1p34.2	0.000	0.157	0.000	0.000	0.000	0.000	0.000	0.000	0.000	0.000	0.000	0.000	0.716	0.000	0.000	0.000	0.000	0.000	0.000	0.000	0.000	0.134	0.000	0.202	0.000	0.000	0.000	0.000	0.000	0.000	0.000	0.000	0.000	0.385	0.000	0.000	0.000	0.000	0.000	0.000	0.000	0.032	0.000	0.000	0.000	0.000	0.000
BMP8B	656	1p34.2	0.000	0.157	0.000	0.000	0.000	0.000	0.000	0.000	0.000	0.000	0.000	0.000	0.716	0.000	0.000	0.000	0.000	0.000	0.000	0.000	0.000	0.134	0.000	0.202	0.000	0.000	0.000	0.000	0.000	0.000	0.000	0.000	0.000	0.385	0.000	0.000	0.000	0.000	0.000	0.000	0.000	0.032	0.000	0.000	0.000	0.000	0.000
OXCT2	64064	1p34.2	0.000	0.157	0.000	0.000	0.000	0.000	0.000	0.000	0.000	0.000	0.000	0.000	0.716	0.000	0.000	0.000	0.000	0.000	0.000	0.000	0.000	0.134	0.000	0.202	0.000	0.000	0.000	0.000	0.000	0.000	0.000	0.000	0.000	0.385	0.000	0.000	0.000	0.000	0.000	0.000	0.000	0.032	0.000	0.000	0.000	0.000	0.000
TRIT1	54802	1p34.2	0.000	0.157	0.000	0.000	0.000	0.000	0.000	0.000	0.000	0.000	0.000	0.000	0.716	0.000	0.000	0.000	0.000	0.000	0.000	0.000	0.000	0.134	0.000	0.202	0.000	0.000	0.000	0.000	0.000	0.000	0.000	0.000	0.000	0.385	0.000	0.000	0.000	0.000	0.000	0.000	0.000	0.032	0.000	0.000	0.000	0.000	0.000
MYCL1	4610	1p34.2	0.000	0.157	0.000	0.000	0.000	0.000	0.000	0.000	0.000	0.000	0.000	0.000	0.716	0.000	0.000	0.000	0.000	0.000	0.000	0.000	0.000	0.134	0.000	0.202	0.000	0.000	0.000	0.000	0.000	0.000	0.000	0.000	0.000	0.385	0.000	0.000	0.000	0.000	0.000	0.000	0.000	0.032	0.000	0.000	0.000	0.000	0.000
MFSD2A	84879	1p34.2	0.000	0.157	0.000	0.000	0.000	0.000	0.000	0.000	0.000	0.000	0.000	0.000	0.716	0.000	0.000	0.000	0.000	0.000	0.000	0.000	0.000	0.134	0.000	0.202	0.000	0.000	0.000	0.000	0.000	0.000	0.000	0.000	0.000	0.385	0.000	0.000	0.000	0.000	0.000	0.000	0.000	0.032	0.000	0.000	0.000	0.000	0.000
CAP1	10487	1p34.2	0.000	0.157	0.000	0.000	0.000	0.000	0.000	0.000	0.000	0.000	0.000	0.000	0.716	0.000	0.000	0.000	0.000	0.000	0.000	0.000	0.000	0.134	0.000	0.202	0.000	0.000	0.000	0.000	0.000	0.000	0.000	0.000	0.000	0.385	0.000	0.000	0.000	0.000	0.000	0.000	0.000	0.032	0.000	0.000	0.000	0.000	0.000
PPT1	5538	1p34.2	0.000	0.157	0.000	0.000	0.000	0.000	0.000	0.000	0.000	0.000	0.000	0.000	0.716	0.000	0.000	0.000	0.000	0.000	0.000	0.000	0.000	0.134	0.000	0.202	0.000	0.000	0.000	0.000	0.000	0.000	0.000	0.000	0.000	0.385	0.000	0.000	0.000	0.000	0.000	0.000	0.000	0.032	0.000	0.000	0.000	0.000	0.000
RLF	6018	1p34.2	0.000	0.157	0.000	0.000	0.000	0.000	0.000	0.000	0.000	0.000	0.000	0.000	0.716	0.000	0.000	0.000	0.000	0.000	0.000	0.000	0.000	0.134	0.000	0.202	0.000	0.000	0.000	0.000	0.000	0.000	0.000	0.000	0.000	0.385	0.000	0.000	0.000	0.000	0.000	0.000	0.000	0.032	0.000	0.000	0.000	0.000	0.000
TMCO2	127391	1p34.2	0.000	0.157	0.000	0.000	0.000	0.000	0.000	0.000	0.000	0.000	0.000	0.000	0.716	0.000	0.000	0.000	0.000	0.000	0.000	0.000	0.000	0.134	0.000	0.202	0.000	0.000	0.000	0.000	0.000	0.000	0.000	0.000	0.000	0.385	0.000	0.000	0.000	0.000	0.000	0.000	0.000	0.032	0.000	0.000	0.000	0.000	0.000
ZMPSTE24	10269	1p34.2	0.000	0.157	0.000	0.000	0.000	0.000	0.000	0.000	0.000	0.000	0.000	0.000	0.716	0.000	0.000	0.000	0.000	0.000	0.000	0.000	0.000	0.134	0.000	0.202	0.000	0.000	0.000	0.000	0.000	0.000	0.000	0.000	0.000	0.385	0.000	0.000	0.000	0.000	0.000	0.000	0.000	0.032	0.000	0.000	0.000	0.000	0.000
COL9A2	1298	1p34.2	0.000	0.157	0.000	0.000	0.000	0.000	0.000	0.000	0.000	0.000	0.000	0.000	0.716	0.000	0.000	0.000	0.000	0.000	0.000	0.000	0.000	0.134	0.000	0.202	0.000	0.000	0.000	0.000	0.000	0.000	0.000	0.000	0.000	0.385	0.000	0.000	0.000	0.000	0.000	0.000	0.000	0.032	0.000	0.000	0.000	0.000	0.000
SMAP2	64744	1p34.2	0.000	0.157	0.000	0.000	0.000	0.000	0.000	0.000	0.000	0.000	0.000	0.000	0.716	0.000	0.000	0.000	0.000	0.000	0.000	0.000	0.000	0.134	0.000	0.202	0.000	0.000	0.000	0.000	0.000	0.000	0.000	0.000	0.000	0.385	0.000	0.000	0.000	0.000	0.000	0.000	0.000	0.032	0.000	0.000	0.000	0.000	0.000
ZNF643	65243	1p34.2	0.000	0.157	0.000	0.000	0.000	0.000	0.000	0.000	0.000	0.000	0.000	0.000	0.716	0.000	0.000	0.000	0.000	0.000	0.000	0.000	0.000	0.134	0.000	0.202	0.000	0.000	0.000	0.000	0.000	0.000	0.000	0.000	0.000	0.385	0.000	0.000	0.000	0.000	0.000	0.000	0.000	0.032	0.000	0.000	0.000	0.000	0.000
ZNF642	339559	1p34.2	0.000	0.157	0.000	0.000	0.000	0.000	0.000	0.000	0.000	0.000	0.000	0.000	0.716	0.000	0.000	0.000	0.000	0.000	0.000	0.000	0.000	0.134	0.000	0.202	0.000	0.000	0.000	0.000	0.000	0.000	0.000	0.000	0.000	0.385	0.000	0.000	0.000	0.000	0.000	0.000	0.000	0.032	0.000	0.000	0.000	0.000	0.000
DEM1	64789	1p34.2	0.000	0.157	0.000	0.000	0.000	0.000	0.000	0.000	0.000	0.000	0.000	0.000	0.716	0.000	0.000	0.000	0.000	0.000	0.000	0.000	0.000	0.134	0.000	0.202	0.000	0.000	0.000	0.000	0.000	0.000	0.000	0.000	0.000	0.385	0.000	0.000	0.000	0.000	0.000	0.000	0.000	0.032	0.000	0.000	0.000	0.000	0.000
ZNF684	127396	1p34.2	0.000	0.157	0.000	0.000	0.000	0.000	0.000	0.000	0.000	0.000	0.000	0.000	0.716	0.000	0.000	0.000	0.000	0.000	0.000	0.000	0.000	0.134	0.000	0.202	0.000	0.000	0.000	0.000	0.000	0.000	0.000	0.000	0.000	0.385	0.000	0.000	0.000	0.000	0.000	0.000	0.000	0.032	0.000	0.000	0.000	0.000	0.000
RIMS3	9783	1p34.2	0.000	0.157	0.000	0.000	0.000	0.000	0.000	0.000	0.000	0.000	0.000	0.000	0.716	0.000	0.000	0.000	0.000	0.000	0.000	0.000	0.000	0.134	0.000	0.202	0.000	0.000	0.000	0.000	0.000	0.000	0.000	0.000	0.000	0.385	0.000	0.000	0.000	0.000	0.000	0.000	0.000	0.032	0.000	0.000	0.000	0.000	0.000
LOC100130557	100130557	1p34.2	0.000	0.157	0.000	0.000	0.000	0.000	0.000	0.000	0.000	0.000	0.000	0.000	0.716	0.000	0.000	0.000	0.000	0.000	0.000	0.000	0.000	0.134	0.000	0.202	0.000	0.000	0.000	0.000	0.000	0.000	0.000	0.000	0.000	0.385	0.000	0.000	0.000	0.000	0.000	0.000	0.000	0.032	0.000	0.000	0.000	0.000	0.000
NFYC	4802	1p34.2	0.000	0.157	0.000	0.000	0.000	0.000	0.000	0.000	0.000	0.000	0.000	0.000	0.716	0.000	0.000	0.000	0.000	0.000	0.000	0.000	0.000	0.134	0.000	0.202	0.000	0.000	0.000	0.000	0.000	0.000	0.000	0.000	0.000	0.385	0.000	0.000	0.000	0.000	0.000	0.000	0.000	0.032	0.000	0.000	0.000	0.000	0.000
MIR30C1	407031	1p34.2	0.000	0.157	0.000	0.000	0.000	0.000	0.000	0.000	0.000	0.000	0.000	0.000	0.716	0.000	0.000	0.000	0.000	0.000	0.000	0.000	0.000	0.134	0.000	0.202	0.000	0.000	0.000	0.000	0.000	0.000	0.000	0.000	0.000	0.385	0.000	0.000	0.000	0.000	0.000	0.000	0.000	0.032	0.000	0.000	0.000	0.000	0.000
MIR30E	407034	1p34.2	0.000	0.157	0.000	0.000	0.000	0.000	0.000	0.000	0.000	0.000	0.000	0.000	0.716	0.000	0.000	0.000	0.000	0.000	0.000	0.000	0.000	0.134	0.000	0.202	0.000	0.000	0.000	0.000	0.000	0.000	0.000	0.000	0.000	0.385	0.000	0.000	0.000	0.000	0.000	0.000	0.000	0.032	0.000	0.000	0.000	0.000	0.000
hsa-mir-30c-1	-899	1p34.2	0.000	0.157	0.000	0.000	0.000	0.000	0.000	0.000	0.000	0.000	0.000	0.000	0.716	0.000	0.000	0.000	0.000	0.000	0.000	0.000	0.000	0.134	0.000	0.202	0.000	0.000	0.000	0.000	0.000	0.000	0.000	0.000	0.000	0.385	0.000	0.000	0.000	0.000	0.000	0.000	0.000	0.032	0.000	0.000	0.000	0.000	0.000
hsa-mir-30e	-899	1p34.2	0.000	0.157	0.000	0.000	0.000	0.000	0.000	0.000	0.000	0.000	0.000	0.000	0.716	0.000	0.000	0.000	0.000	0.000	0.000	0.000	0.000	0.134	0.000	0.202	0.000	0.000	0.000	0.000	0.000	0.000	0.000	0.000	0.000	0.385	0.000	0.000	0.000	0.000	0.000	0.000	0.000	0.032	0.000	0.000	0.000	0.000	0.000
KCNQ4	9132	1p34.2	0.000	0.157	0.000	0.000	0.000	0.000	0.000	0.000	0.000	0.000	0.000	0.000	0.716	0.000	0.000	0.000	0.000	0.000	0.000	0.000	0.000	0.134	0.000	0.202	0.000	0.000	0.000	0.000	0.000	0.000	0.000	0.000	0.000	0.385	0.000	0.000	0.000	0.000	0.000	0.000	0.000	0.032	0.000	0.000	0.000	0.000	0.000
CITED4	163732	1p34.2	0.000	0.157	0.000	0.000	0.000	0.000	0.000	0.000	0.000	0.000	0.000	0.000	0.716	0.000	0.000	0.000	0.000	0.000	0.000	0.000	0.000	0.134	0.000	0.202	0.000	0.000	0.000	0.000	0.000	0.000	0.000	0.000	0.000	0.385	0.000	0.000	0.000	0.000	0.000	0.000	0.000	0.032	0.000	0.000	0.000	0.000	0.000
CTPS	1503	1p34.2	0.000	0.157	0.000	0.000	0.000	0.000	0.000	0.000	0.000	0.000	0.000	0.000	0.716	0.000	0.000	0.000	0.000	0.000	0.000	0.000	0.000	0.134	0.000	0.202	0.000	0.000	0.000	0.000	0.000	0.000	0.000	0.000	0.000	0.385	0.000	0.000	0.000	0.000	0.000	0.000	0.000	0.032	0.000	0.000	0.000	0.000	0.000
LOC100507178	100507178	1p34.2	0.000	0.157	0.000	0.000	0.000	0.000	0.000	0.000	0.000	0.000	0.000	0.000	0.716	0.000	0.000	0.000	0.000	0.000	0.000	0.000	0.000	0.134	0.000	0.202	0.000	0.000	0.000	0.000	0.000	0.000	0.000	0.000	0.000	0.385	0.000	0.000	0.000	0.000	0.000	0.000	0.000	0.032	0.000	0.000	0.000	0.000	0.000
SLFNL1	200172	1p34.2	0.000	0.157	0.000	0.000	0.000	0.000	0.000	0.000	0.000	0.000	0.000	0.000	0.716	0.000	0.000	0.000	0.000	0.000	0.000	0.000	0.000	0.134	0.000	0.202	0.000	0.000	0.000	0.000	0.000	0.000	0.000	0.000	0.000	0.385	0.000	0.000	0.000	0.000	0.000	0.000	0.000	0.032	0.000	0.000	0.000	0.000	0.000
SCMH1	22955	1p34.2	0.000	0.157	0.000	0.000	0.000	0.000	0.000	0.000	0.000	0.000	0.000	0.000	0.716	0.000	0.000	0.000	0.000	0.000	0.000	0.000	0.000	0.134	0.000	0.202	0.000	0.000	0.000	0.000	0.000	0.000	0.000	0.000	0.000	0.385	0.000	0.000	0.000	0.000	0.000	0.000	0.000	0.032	0.000	0.000	0.000	0.000	0.000
EDN2	1907	1p34.2	0.000	0.157	0.000	0.000	0.000	0.000	0.000	0.000	0.000	0.000	0.000	0.000	0.716	0.000	0.000	0.000	0.000	0.000	0.000	0.000	0.000	0.134	0.000	0.202	0.000	0.000	0.000	0.000	0.000	0.000	0.000	0.000	0.000	0.385	0.000	0.000	0.000	0.000	0.000	0.000	0.000	0.032	0.000	0.000	0.000	0.000	0.000
HIVEP3	59269	1p34.2	0.000	0.157	0.000	0.000	0.000	0.000	0.000	0.000	0.000	0.000	0.000	0.000	0.716	0.000	0.000	0.000	0.000	0.000	0.000	0.000	0.000	0.134	0.000	0.202	0.000	0.000	0.000	0.000	0.000	0.000	0.000	0.000	0.000	0.385	0.000	0.000	0.000	0.000	0.000	0.000	0.000	0.032	0.000	0.000	0.000	0.000	0.000
GUCA2B	2981	1p34.2	0.000	0.157	0.000	0.000	0.000	0.000	0.000	0.000	0.000	0.000	0.000	0.000	0.716	0.000	0.000	0.000	0.000	0.000	0.000	0.000	0.000	0.134	0.000	0.202	0.000	0.000	0.000	0.000	0.000	0.000	0.000	0.000	0.000	0.385	0.000	0.000	0.000	0.000	0.000	0.000	0.000	0.032	0.000	0.000	0.000	0.000	0.000
GUCA2A	2980	1p34.2	0.000	0.157	0.000	0.000	0.000	0.000	0.000	0.000	0.000	0.000	0.000	0.000	0.716	0.000	0.000	0.000	0.000	0.000	0.000	0.000	0.000	0.134	0.000	0.202	0.000	0.000	0.000	0.000	0.000	0.000	0.000	0.000	0.000	0.385	0.000	0.000	0.000	0.000	0.000	0.000	0.000	0.032	0.000	0.000	0.000	0.000	0.000
FOXJ3	22887	1p34.2	0.000	0.157	0.000	0.000	0.000	0.000	0.000	0.000	0.000	0.000	0.000	0.000	0.716	0.000	0.000	0.000	0.000	0.000	0.000	0.000	0.000	0.134	0.000	0.202	0.000	0.000	0.000	0.000	0.000	0.000	0.000	0.000	0.000	0.385	0.000	0.000	0.000	0.000	0.000	0.000	0.000	0.032	0.000	0.000	0.000	0.000	0.000
RIMKLA	284716	1p34.2	0.000	0.157	0.000	0.000	0.000	0.000	0.000	0.000	0.000	0.000	0.000	0.000	0.716	0.000	0.000	0.000	0.000	0.000	0.000	0.000	0.000	0.134	0.000	0.202	0.000	0.000	0.000	0.000	0.000	0.000	0.000	0.000	0.000	0.385	0.000	0.000	0.000	0.000	0.000	0.000	0.000	0.032	0.000	0.000	0.000	0.000	0.000
ZMYND12	84217	1p34.2	0.000	0.157	0.000	0.000	0.000	0.000	0.000	0.000	0.000	0.000	0.000	0.000	0.716	0.000	0.000	0.000	0.000	0.000	0.000	0.000	0.000	0.134	0.000	0.202	0.000	0.000	0.000	0.000	0.000	0.000	0.000	0.000	0.000	0.385	0.000	0.000	0.000	0.000	0.000	0.000	0.000	0.032	0.000	0.000	0.000	0.000	0.000
PPCS	79717	1p34.2	0.000	0.157	0.000	0.000	0.000	0.000	0.000	0.000	0.000	0.000	0.000	0.000	0.716	0.000	0.000	0.000	0.000	0.000	0.000	0.000	0.000	0.134	0.000	0.202	0.000	0.000	0.000	0.000	0.000	0.000	0.000	0.000	0.000	0.385	0.000	0.000	0.000	0.000	0.000	0.000	0.000	0.032	0.000	0.000	0.000	0.000	0.000
CCDC30	728621	1p34.2	0.000	0.157	0.000	0.000	0.000	0.000	0.000	0.000	0.000	0.000	0.000	0.000	0.716	0.000	0.000	0.000	0.000	0.000	0.000	0.000	0.000	0.134	0.000	0.202	0.000	0.000	0.000	0.000	0.000	0.000	0.000	0.000	0.000	0.385	0.000	0.000	0.000	0.000	0.000	0.000	0.000	0.032	0.000	0.000	0.000	0.000	0.000
PPIH	10465	1p34.2	0.000	0.157	0.000	0.000	0.000	0.000	0.000	0.000	0.000	0.000	0.000	0.000	0.716	0.000	0.000	0.000	0.000	0.000	0.000	0.000	0.000	0.134	0.000	0.202	0.000	0.000	0.000	0.000	0.000	0.000	0.000	0.000	0.000	0.385	0.000	0.000	0.000	0.000	0.000	0.000	0.000	0.032	0.000	0.000	0.000	0.000	0.000
YBX1	4904	1p34.2	0.000	0.157	0.000	0.000	0.000	0.000	0.000	0.000	0.000	0.000	0.000	0.000	0.716	0.000	0.000	0.000	0.000	0.000	0.000	0.000	0.000	0.134	0.000	0.202	0.000	0.000	0.000	0.000	0.000	0.000	0.000	0.000	0.000	0.385	0.000	0.000	0.000	0.000	0.000	0.000	0.000	0.032	0.000	0.000	0.000	0.000	0.000
CLDN19	149461	1p34.2	0.000	0.157	0.000	0.000	0.000	0.000	0.000	0.000	0.000	0.000	0.000	0.000	0.716	0.000	0.000	0.000	0.000	0.000	0.000	0.000	0.000	0.134	0.000	0.202	0.000	0.000	0.000	0.000	0.000	0.000	0.000	0.000	0.000	0.385	0.000	0.000	0.000	0.000	0.000	0.000	0.000	0.032	0.000	0.000	0.000	0.000	0.000
LEPRE1	64175	1p34.2	0.000	0.157	0.000	0.000	0.000	0.000	0.000	0.000	0.000	0.000	0.000	0.000	0.716	0.000	0.000	0.000	0.000	0.000	0.000	0.000	0.000	0.134	0.000	0.202	0.000	0.000	0.000	0.000	0.000	0.000	0.000	0.000	0.000	0.385	0.000	0.000	0.000	0.000	0.000	0.000	0.000	0.032	0.000	0.000	0.000	0.000	0.000
C1orf50	79078	1p34.2	0.000	0.157	0.000	0.000	0.000	0.000	0.000	0.000	0.000	0.000	0.000	0.000	0.716	0.000	0.000	0.000	0.000	0.000	0.000	0.000	0.000	0.134	0.000	0.202	0.000	0.000	0.000	0.000	0.000	0.000	0.000	0.000	0.000	0.385	0.000	0.000	0.000	0.000	0.000	0.000	0.000	0.032	0.000	0.000	0.000	0.000	0.000
LOC100129924	100129924	1p34.2	0.000	0.157	0.000	0.000	0.000	0.000	0.000	0.000	0.000	0.000	0.000	0.000	0.716	0.000	0.000	0.000	0.000	0.000	0.000	0.000	0.000	0.134	0.000	0.202	0.000	0.000	0.000	0.000	0.000	0.000	0.000	0.000	0.000	0.385	0.000	0.000	0.000	0.000	0.000	0.000	0.000	0.032	0.000	0.000	0.000	0.000	0.000
CCDC23	374969	1p34.2	0.000	0.157	0.000	0.000	0.000	0.000	0.000	0.000	0.000	0.000	0.000	0.000	0.716	0.000	0.000	0.000	0.000	0.000	0.000	0.000	0.000	0.134	0.000	0.202	0.000	0.000	0.000	0.000	0.000	0.000	0.000	0.000	0.000	0.385	0.000	0.000	0.000	0.000	0.000	0.000	0.000	0.032	0.000	0.000	0.000	0.000	0.000
ERMAP	114625	1p34.2	0.000	0.157	0.000	0.000	0.000	0.000	0.000	0.000	0.000	0.000	0.000	0.000	0.716	0.000	0.000	0.000	0.000	0.000	0.000	0.000	0.000	0.134	0.000	0.202	0.000	0.000	0.000	0.000	0.000	0.000	0.000	0.000	0.000	0.385	0.000	0.000	0.000	0.000	0.000	0.000	0.000	0.032	0.000	0.000	0.000	0.000	0.000
ZNF691	51058	1p34.2	0.000	0.157	0.000	0.000	0.000	0.000	0.000	0.000	0.000	0.000	0.000	0.000	0.716	0.000	0.000	0.000	0.000	0.000	0.000	0.000	0.000	0.134	0.000	0.202	0.000	0.000	0.000	0.000	0.000	0.000	0.000	0.000	0.000	0.385	0.000	0.000	0.000	0.000	0.000	0.000	0.000	0.032	0.000	0.000	0.000	0.000	0.000
SLC2A1	6513	1p34.2	0.000	0.157	0.000	0.000	0.000	0.000	0.000	0.000	0.000	0.000	0.000	0.000	0.716	0.000	0.000	0.000	0.000	0.000	0.000	0.000	0.000	0.134	0.000	0.202	0.000	0.000	0.000	0.000	0.000	0.000	0.000	0.000	0.000	0.385	0.000	0.000	0.000	0.000	0.000	0.000	0.000	0.032	0.000	0.000	0.000	0.000	0.000
FLJ32224	440584	1p34.2	0.000	0.157	0.000	0.000	0.000	0.000	0.000	0.000	0.000	0.000	0.000	0.000	0.716	0.000	0.000	0.000	0.000	0.000	0.000	0.000	0.000	0.134	0.000	0.202	0.000	0.000	0.000	0.000	0.000	0.000	0.000	0.000	0.000	0.385	0.000	0.000	0.000	0.000	0.000	0.000	0.000	0.032	0.000	0.000	0.000	0.000	0.000
FAM183A	440585	1p34.2	0.000	0.157	0.000	0.000	0.000	0.000	0.000	0.000	0.000	0.000	0.000	0.000	0.716	0.000	0.000	0.000	0.000	0.000	0.000	0.000	0.000	0.134	0.000	0.202	0.000	0.000	0.000	0.000	0.000	0.000	0.000	0.000	0.000	0.385	0.000	0.000	0.000	0.000	0.000	0.000	0.000	0.032	0.000	0.000	0.000	0.000	0.000
EBNA1BP2	10969	1p34.2	0.000	0.157	0.000	0.000	0.000	0.000	0.000	0.000	0.000	0.000	0.000	0.000	0.716	0.000	0.000	0.000	0.000	0.000	0.000	0.000	0.000	0.134	0.000	0.202	0.000	0.000	0.000	0.000	0.000	0.000	0.000	0.000	0.000	0.385	0.000	0.000	0.000	0.000	0.000	0.000	0.000	0.032	0.000	0.000	0.000	0.000	0.000
WDR65	149465	1p34.2	0.000	0.157	0.000	0.000	0.000	0.000	0.000	0.000	0.000	0.000	0.000	0.000	0.716	0.000	0.000	0.000	0.000	0.000	0.000	0.000	0.000	0.134	0.000	0.202	0.000	0.000	0.000	0.000	0.000	0.000	0.000	0.000	0.000	0.385	0.000	0.000	0.000	0.000	0.000	0.000	0.000	0.032	0.000	0.000	0.000	0.000	0.000
TMEM125	128218	1p34.2	0.000	0.157	0.000	0.000	0.000	0.000	0.000	0.000	0.000	0.000	0.000	0.000	0.716	0.000	0.000	0.000	0.000	0.000	0.000	0.000	0.000	0.134	0.000	0.202	0.000	0.000	0.000	0.000	0.000	0.000	0.000	0.000	0.000	0.385	0.000	0.000	0.000	0.000	0.000	0.000	0.000	0.032	0.000	0.000	0.000	0.000	0.000
C1orf210	149466	1p34.2	0.000	0.157	0.000	0.000	0.000	0.000	0.000	0.000	0.000	0.000	0.000	0.000	0.716	0.000	0.000	0.000	0.000	0.000	0.000	0.000	0.000	0.134	0.000	0.202	0.000	0.000	0.000	0.000	0.000	0.000	0.000	0.000	0.000	0.385	0.000	0.000	0.000	0.000	0.000	0.000	0.000	0.032	0.000	0.000	0.000	0.000	0.000
TIE1	7075	1p34.2	0.000	0.157	0.000	0.000	0.000	0.000	0.000	0.000	0.000	0.000	0.000	0.000	0.716	0.000	0.000	0.000	0.000	0.000	0.000	0.000	0.000	0.134	0.000	0.202	0.000	0.000	0.000	0.000	0.000	0.000	0.000	0.000	0.000	0.385	0.000	0.000	0.000	0.000	0.000	0.000	0.000	0.032	0.000	0.000	0.000	0.000	0.000
MPL	4352	1p34.2	0.000	0.157	0.000	0.000	0.000	0.000	0.000	0.000	0.000	0.000	0.000	0.000	0.716	0.000	0.000	0.000	0.000	0.000	0.000	0.000	0.000	0.134	0.000	0.202	0.000	0.000	0.000	0.000	0.000	0.000	0.000	0.000	0.000	0.385	0.000	0.000	0.000	0.000	0.000	0.000	0.000	0.032	0.000	0.000	0.000	0.000	0.000
CDC20	991	1p34.2	0.000	0.157	0.000	0.000	0.000	0.000	0.000	0.000	0.000	0.000	0.000	0.000	0.716	0.000	0.000	0.000	0.000	0.000	0.000	0.000	0.000	0.134	0.000	0.202	0.000	0.000	0.000	0.000	0.000	0.000	0.000	0.000	0.000	0.385	0.000	0.000	0.000	0.000	0.000	0.000	0.000	0.032	0.000	0.000	0.000	0.000	0.000
ELOVL1	64834	1p34.2	0.000	0.157	0.000	0.000	0.000	0.000	0.000	0.000	0.000	0.000	0.000	0.000	0.716	0.000	0.000	0.000	0.000	0.000	0.000	0.000	0.000	0.134	0.000	0.202	0.000	0.000	0.000	0.000	0.000	0.000	0.000	0.000	0.000	0.385	0.000	0.000	0.000	0.000	0.000	0.000	0.000	0.032	0.000	0.000	0.000	0.000	0.000
MED8	112950	1p34.2	0.000	0.157	0.000	0.000	0.000	0.000	0.000	0.000	0.000	0.000	0.000	0.000	0.716	0.000	0.000	0.000	0.000	0.000	0.000	0.000	0.000	0.134	0.000	0.202	0.000	0.000	0.000	0.000	0.000	0.000	0.000	0.000	0.000	0.385	0.000	0.000	0.000	0.000	0.000	0.000	0.000	0.032	0.000	0.000	0.000	0.000	0.000
SZT2	23334	1p34.2	0.000	0.157	0.000	0.000	0.000	0.000	0.000	0.000	0.000	0.000	0.000	0.000	0.716	0.000	0.000	0.000	0.000	0.000	0.000	0.000	0.000	0.134	0.000	0.202	0.000	0.000	0.000	0.000	0.000	0.000	0.000	0.000	0.000	0.385	0.000	0.000	0.000	0.000	0.000	0.000	0.000	0.032	0.000	0.000	0.000	0.000	0.000
HYI	81888	1p34.2	0.000	0.157	0.000	0.000	0.000	0.000	0.000	0.000	0.000	0.000	0.000	0.000	0.716	0.000	0.000	0.000	0.000	0.000	0.000	0.000	0.000	0.134	0.000	0.202	0.000	0.000	0.000	0.000	0.000	0.000	0.000	0.000	0.000	0.385	0.000	0.000	0.000	0.000	0.000	0.000	0.000	0.032	0.000	0.000	0.000	0.000	0.000
PTPRF	5792	1p34.2	0.000	0.157	0.000	0.000	0.000	0.000	0.000	0.000	0.000	0.000	0.000	0.000	0.716	0.000	0.000	0.000	0.000	0.000	0.000	0.000	0.000	0.134	0.000	0.202	0.000	0.000	0.000	0.000	0.000	0.000	0.000	0.000	0.000	0.385	0.000	0.000	0.000	0.000	0.000	0.000	0.000	0.032	0.000	0.000	0.000	0.000	0.000
KDM4A	9682	1p34.1	0.000	0.157	0.000	0.000	0.000	0.000	0.000	0.000	0.000	0.000	0.000	0.000	0.716	0.000	0.000	0.000	0.000	0.000	0.000	0.000	0.000	0.134	0.000	0.202	0.000	0.000	0.000	0.000	0.000	0.000	0.000	0.000	0.000	0.385	0.000	0.000	0.000	0.000	0.000	0.000	0.000	0.032	0.000	0.000	0.000	0.000	0.000
LOC100132774	100132774	1p34.1	0.000	0.157	0.000	0.000	0.000	0.000	0.000	0.000	0.000	0.000	0.000	0.000	0.716	0.000	0.000	0.000	0.000	0.000	0.000	0.000	0.000	0.134	0.000	0.202	0.000	0.000	0.000	0.000	0.000	0.000	0.000	0.000	0.000	0.385	0.000	0.000	0.000	0.000	0.000	0.000	0.000	0.032	0.000	0.000	0.000	0.000	0.000
ST3GAL3	6487	1p34.1	0.000	0.157	0.000	0.000	0.000	0.000	0.000	0.000	0.000	0.000	0.000	0.000	0.716	0.000	0.000	0.000	0.000	0.000	0.000	0.000	0.000	0.134	0.000	0.202	0.000	0.000	0.000	0.000	0.000	0.000	0.000	0.000	0.000	0.385	0.000	0.000	0.000	0.000	0.000	0.000	0.000	0.032	0.000	0.000	0.000	0.000	0.000
ARTN	9048	1p34.1	0.000	0.157	0.000	0.000	0.000	0.000	0.000	0.000	0.000	0.000	0.000	0.000	0.716	0.000	0.000	0.000	0.000	0.000	0.000	0.000	0.000	0.134	0.000	0.202	0.000	0.000	0.000	0.000	0.000	0.000	0.000	0.000	0.000	0.385	0.000	0.000	0.000	0.000	0.000	0.000	0.000	0.032	0.000	0.000	0.000	0.000	0.000
IPO13	9670	1p34.1	0.000	0.157	0.000	0.000	0.000	0.000	0.000	0.000	0.000	0.000	0.000	0.000	0.716	0.000	0.000	0.000	0.000	0.000	0.000	0.000	0.000	0.134	0.000	0.202	0.000	0.000	0.000	0.000	0.000	0.000	0.000	0.000	0.000	0.385	0.000	0.000	0.000	0.000	0.000	0.000	0.000	0.032	0.000	0.000	0.000	0.000	0.000
ATP6V0B	533	1p34.1	0.000	0.157	0.000	0.000	0.000	0.000	0.000	0.000	0.000	0.000	0.000	0.000	0.716	0.000	0.000	0.000	0.000	0.000	0.000	0.000	0.000	0.134	0.000	0.202	0.000	0.000	0.000	0.000	0.000	0.000	0.000	0.000	0.000	0.385	0.000	0.000	0.000	0.000	0.000	0.000	0.000	0.032	0.000	0.000	0.000	0.000	0.000
DPH2	1802	1p34.1	0.000	0.157	0.000	0.000	0.000	0.000	0.000	0.000	0.000	0.000	0.000	0.000	0.716	0.000	0.000	0.000	0.000	0.000	0.000	0.000	0.000	0.134	0.000	0.202	0.000	0.000	0.000	0.000	0.000	0.000	0.000	0.000	0.000	0.385	0.000	0.000	0.000	0.000	0.000	0.000	0.000	0.032	0.000	0.000	0.000	0.000	0.000
B4GALT2	8704	1p34.1	0.000	0.157	0.000	0.000	0.000	0.000	0.000	0.000	0.000	0.000	0.000	0.000	0.716	0.000	0.000	0.000	0.000	0.000	0.000	0.000	0.000	0.134	0.000	0.202	0.000	0.000	0.000	0.000	0.000	0.000	0.000	0.000	0.000	0.385	0.000	0.000	0.000	0.000	0.000	0.000	0.000	0.032	0.000	0.000	0.000	0.000	0.000
CCDC24	149473	1p34.1	0.000	0.157	0.000	0.000	0.000	0.000	0.000	0.000	0.000	0.000	0.000	0.000	0.716	0.000	0.000	0.000	0.000	0.000	0.000	0.000	0.000	0.134	0.000	0.202	0.000	0.000	0.000	0.000	0.000	0.000	0.000	0.000	0.000	0.385	0.000	0.000	0.000	0.000	0.000	0.000	0.000	0.032	0.000	0.000	0.000	0.000	0.000
SLC6A9	6536	1p34.1	0.000	0.157	0.000	0.000	0.000	0.000	0.000	0.000	0.000	0.000	0.000	0.000	0.716	0.000	0.000	0.000	0.000	0.000	0.000	0.000	0.000	0.134	0.000	0.202	0.000	0.000	0.000	0.000	0.000	0.000	0.000	0.000	0.000	0.385	0.000	0.000	0.000	0.000	0.000	0.000	0.000	0.032	0.000	0.000	0.000	0.000	0.000
KLF17	128209	1p34.1	0.000	0.157	0.000	0.000	0.000	0.000	0.000	0.000	0.000	0.000	0.000	0.000	0.716	0.000	0.000	0.000	0.000	0.000	0.000	0.000	0.000	0.134	0.000	0.202	0.000	0.000	0.000	0.000	0.000	0.000	0.000	0.000	0.000	0.385	0.000	0.000	0.000	0.000	0.000	0.000	0.000	0.032	0.000	0.000	0.000	0.000	0.000
DMAP1	55929	1p34.1	0.000	0.157	0.000	0.000	0.000	0.000	0.000	0.000	0.000	0.000	0.000	0.000	0.716	0.000	0.000	0.000	0.000	0.000	0.000	0.000	0.000	0.134	0.000	0.202	0.000	0.000	0.000	0.000	0.000	0.000	0.000	0.000	0.000	0.385	0.000	0.000	0.000	0.000	0.000	0.000	0.000	0.032	0.000	0.000	0.000	0.000	0.000
ERI3	79033	1p34.1	0.000	0.157	0.000	0.000	0.000	0.000	0.000	0.000	0.000	0.000	0.000	0.000	0.716	0.000	0.000	0.000	0.000	0.000	0.000	0.000	0.000	0.134	0.000	0.202	0.000	0.000	0.000	0.000	0.000	0.000	0.000	0.000	0.000	0.385	0.000	0.000	0.000	0.000	0.000	0.000	0.000	0.032	0.000	0.000	0.000	0.000	0.000
RNF220	55182	1p34.1	0.000	0.157	0.000	0.000	0.000	0.000	0.000	0.000	0.000	0.000	0.000	0.000	0.716	0.000	0.000	0.000	0.000	0.000	0.000	0.000	0.000	0.134	0.000	0.202	0.000	0.000	0.000	0.000	0.000	0.000	0.000	0.000	0.000	0.385	0.000	0.000	0.000	0.000	0.000	0.000	0.000	0.032	0.000	0.000	0.000	0.000	0.000
TMEM53	79639	1p34.1	0.000	0.157	0.000	0.000	0.000	0.000	0.000	0.000	0.000	0.000	0.000	0.000	0.716	0.000	0.000	0.000	0.000	0.000	0.000	0.000	0.000	0.134	0.000	0.202	0.000	0.000	0.000	0.000	0.000	0.000	0.000	0.000	0.000	0.385	0.000	0.000	0.000	0.000	0.000	0.000	0.000	0.032	0.000	0.000	0.000	0.000	0.000
C1orf228	339541	1p34.1	0.000	0.157	0.000	0.000	0.000	0.000	0.000	0.000	0.000	0.000	0.000	0.000	0.716	0.000	0.000	0.000	0.000	0.000	0.000	0.000	0.000	0.134	0.000	0.202	0.000	0.000	0.000	0.000	0.000	0.000	0.000	0.000	0.000	0.385	0.000	0.000	0.000	0.000	0.000	0.000	0.000	0.032	0.000	0.000	0.000	0.000	0.000
KIF2C	11004	1p34.1	0.000	0.157	0.000	0.000	0.000	0.000	0.000	0.000	0.000	0.000	0.000	0.000	0.716	0.000	0.000	0.000	0.000	0.000	0.000	0.000	0.000	0.134	0.000	0.202	0.000	0.000	0.000	0.000	0.000	0.000	0.000	0.000	0.000	0.385	0.000	0.000	0.000	0.000	0.000	0.000	0.000	0.032	0.000	0.000	0.000	0.000	0.000
RPS8	6202	1p34.1	0.000	0.157	0.000	0.000	0.000	0.000	0.000	0.000	0.000	0.000	0.000	0.000	0.716	0.000	0.000	0.000	0.000	0.000	0.000	0.000	0.000	0.134	0.000	0.202	0.000	0.000	0.000	0.000	0.000	0.000	0.000	0.000	0.000	0.385	0.000	0.000	0.000	0.000	0.000	0.000	0.000	0.032	0.000	0.000	0.000	0.000	0.000
SNORD38A	94162	1p34.1	0.000	0.157	0.000	0.000	0.000	0.000	0.000	0.000	0.000	0.000	0.000	0.000	0.716	0.000	0.000	0.000	0.000	0.000	0.000	0.000	0.000	0.134	0.000	0.202	0.000	0.000	0.000	0.000	0.000	0.000	0.000	0.000	0.000	0.385	0.000	0.000	0.000	0.000	0.000	0.000	0.000	0.032	0.000	0.000	0.000	0.000	0.000
SNORD38B	94163	1p34.1	0.000	0.157	0.000	0.000	0.000	0.000	0.000	0.000	0.000	0.000	0.000	0.000	0.716	0.000	0.000	0.000	0.000	0.000	0.000	0.000	0.000	0.134	0.000	0.202	0.000	0.000	0.000	0.000	0.000	0.000	0.000	0.000	0.000	0.385	0.000	0.000	0.000	0.000	0.000	0.000	0.000	0.032	0.000	0.000	0.000	0.000	0.000
SNORD46	94161	1p34.1	0.000	0.157	0.000	0.000	0.000	0.000	0.000	0.000	0.000	0.000	0.000	0.000	0.716	0.000	0.000	0.000	0.000	0.000	0.000	0.000	0.000	0.134	0.000	0.202	0.000	0.000	0.000	0.000	0.000	0.000	0.000	0.000	0.000	0.385	0.000	0.000	0.000	0.000	0.000	0.000	0.000	0.032	0.000	0.000	0.000	0.000	0.000
SNORD55	26811	1p34.1	0.000	0.157	0.000	0.000	0.000	0.000	0.000	0.000	0.000	0.000	0.000	0.000	0.716	0.000	0.000	0.000	0.000	0.000	0.000	0.000	0.000	0.134	0.000	0.202	0.000	0.000	0.000	0.000	0.000	0.000	0.000	0.000	0.000	0.385	0.000	0.000	0.000	0.000	0.000	0.000	0.000	0.032	0.000	0.000	0.000	0.000	0.000
BEST4	266675	1p34.1	0.000	0.157	0.000	0.000	0.000	0.000	0.000	0.000	0.000	0.000	0.000	0.000	0.716	0.000	0.000	0.000	0.000	0.000	0.000	0.000	0.000	0.134	0.000	0.202	0.000	0.000	0.000	0.000	0.000	0.000	0.000	0.000	0.000	0.385	0.000	0.000	0.000	0.000	0.000	0.000	0.000	0.032	0.000	0.000	0.000	0.000	0.000
BTBD19	149478	1p34.1	0.000	0.157	0.000	0.000	0.000	0.000	0.000	0.000	0.000	0.000	0.000	0.000	0.716	0.000	0.000	0.000	0.000	0.000	0.000	0.000	0.000	0.134	0.000	0.202	0.000	0.000	0.000	0.000	0.000	0.000	0.000	0.000	0.000	0.385	0.000	0.000	0.000	0.000	0.000	0.000	0.000	0.032	0.000	0.000	0.000	0.000	0.000
PLK3	1263	1p34.1	0.000	0.157	0.000	0.000	0.000	0.000	0.000	0.000	0.000	0.000	0.000	0.000	0.716	0.000	0.000	0.000	0.000	0.000	0.000	0.000	0.000	0.134	0.000	0.202	0.000	0.000	0.000	0.000	0.000	0.000	0.000	0.000	0.000	0.385	0.000	0.000	0.000	0.000	0.000	0.000	0.000	0.032	0.000	0.000	0.000	0.000	0.000
TCTEX1D4	343521	1p34.1	0.000	0.157	0.000	0.000	0.000	0.000	0.000	0.000	0.000	0.000	0.000	0.000	0.716	0.000	0.000	0.000	0.000	0.000	0.000	0.000	0.000	0.134	0.000	0.202	0.000	0.000	0.000	0.000	0.000	0.000	0.000	0.000	0.000	0.385	0.000	0.000	0.000	0.000	0.000	0.000	0.000	0.032	0.000	0.000	0.000	0.000	0.000
PTCH2	8643	1p34.1	0.000	0.157	0.000	0.000	0.000	0.000	0.000	0.000	0.000	0.000	0.000	0.000	0.716	0.000	0.000	0.000	0.000	0.000	0.000	0.000	0.000	0.134	0.000	0.202	0.000	0.000	0.000	0.000	0.000	0.000	0.000	0.000	0.000	0.385	0.000	0.000	0.000	0.000	0.000	0.000	0.000	0.032	0.000	0.000	0.000	0.000	0.000
EIF2B3	8891	1p34.1	0.000	0.157	0.000	0.000	0.000	0.000	0.000	0.000	0.000	0.000	0.000	0.000	0.716	0.000	0.000	0.000	0.000	0.000	0.000	0.000	0.000	0.134	0.000	0.202	0.000	0.000	0.000	0.000	0.000	0.000	0.000	0.000	0.000	0.385	0.000	0.000	0.000	0.000	0.000	0.000	0.000	0.032	0.000	0.000	0.000	0.000	0.000
HECTD3	79654	1p34.1	0.000	0.157	0.000	0.000	0.000	0.000	0.000	0.000	0.000	0.000	0.000	0.000	0.716	0.000	0.000	0.000	0.000	0.000	0.000	0.000	0.000	0.134	0.000	0.202	0.000	0.000	0.000	0.000	0.000	0.000	0.000	0.000	0.000	0.385	0.000	0.000	0.000	0.000	0.000	0.000	0.000	0.032	0.000	0.000	0.000	0.000	0.000
UROD	7389	1p34.1	0.000	0.157	0.000	0.000	0.000	0.000	0.000	0.000	0.000	0.000	0.000	0.000	0.716	0.000	0.000	0.000	0.000	0.000	0.000	0.000	0.000	0.134	0.000	0.202	0.000	0.000	0.000	0.000	0.000	0.000	0.000	0.000	0.000	0.385	0.000	0.000	0.000	0.000	0.000	0.000	0.000	0.032	0.000	0.000	0.000	0.000	0.000
ZSWIM5	57643	1p34.1	0.000	0.157	0.000	0.000	0.000	0.000	0.000	0.000	0.000	0.000	0.000	0.000	0.716	0.000	0.000	0.000	0.000	0.000	0.000	0.000	0.000	0.134	0.000	0.202	0.000	0.000	0.000	0.000	0.000	0.000	0.000	0.000	0.000	0.385	0.000	0.000	0.000	0.000	0.000	0.000	0.000	0.032	0.000	0.000	0.000	0.000	0.000
LOC400752	400752	1p34.1	0.000	0.157	0.000	0.000	0.000	0.000	0.000	0.000	0.000	0.000	0.000	0.000	0.716	0.000	0.000	0.000	0.000	0.000	0.000	0.000	0.000	0.134	0.000	0.202	0.000	0.000	0.000	0.000	0.000	0.000	0.000	0.000	0.000	0.385	0.000	0.000	0.000	0.000	0.000	0.000	0.000	0.032	0.000	0.000	0.000	0.000	0.000
HPDL	84842	1p34.1	0.000	0.157	0.000	0.000	0.000	0.000	0.000	0.000	0.000	0.000	0.000	0.000	0.716	0.000	0.000	0.000	0.000	0.000	0.000	0.000	0.000	0.134	0.000	0.202	0.000	0.000	0.000	0.000	0.000	0.000	0.000	0.000	0.000	0.385	0.000	0.000	0.000	0.000	0.000	0.000	0.000	0.032	0.000	0.000	0.000	0.000	0.000
MUTYH	4595	1p34.1	0.000	0.157	0.000	0.000	0.000	0.000	0.000	0.000	0.000	0.000	0.000	0.000	0.716	0.000	0.000	0.000	0.000	0.000	0.000	0.000	0.000	0.134	0.000	0.202	0.000	0.000	0.000	0.000	0.000	0.000	0.000	0.000	0.000	0.385	0.000	0.000	0.000	0.000	0.000	0.000	0.000	0.032	0.000	0.000	0.000	0.000	0.000
TOE1	114034	1p34.1	0.000	0.157	0.000	0.000	0.000	0.000	0.000	0.000	0.000	0.000	0.000	0.000	0.716	0.000	0.000	0.000	0.000	0.000	0.000	0.000	0.000	0.134	0.000	0.202	0.000	0.000	0.000	0.000	0.000	0.000	0.000	0.000	0.000	0.385	0.000	0.000	0.000	0.000	0.000	0.000	0.000	0.032	0.000	0.000	0.000	0.000	0.000
TESK2	10420	1p34.1	0.000	0.157	0.000	0.000	0.000	0.000	0.000	0.000	0.000	0.000	0.000	0.000	0.716	0.000	0.000	0.000	0.000	0.000	0.000	0.000	0.000	0.134	0.000	0.202	0.000	0.000	0.000	0.000	0.000	0.000	0.000	0.000	0.000	0.385	0.000	0.000	0.000	0.000	0.000	0.000	0.000	0.032	0.000	0.000	0.000	0.000	0.000
CCDC163P	126661	1p34.1	0.000	0.157	0.000	0.000	0.000	0.000	0.000	0.000	0.000	0.000	0.000	0.000	0.716	0.000	0.000	0.000	0.000	0.000	0.000	0.000	0.000	0.134	0.000	0.202	0.000	0.000	0.000	0.000	0.000	0.000	0.000	0.000	0.000	0.385	0.000	0.000	0.000	0.000	0.000	0.000	0.000	0.032	0.000	0.000	0.000	0.000	0.000
MMACHC	25974	1p34.1	0.000	0.157	0.000	0.000	0.000	0.000	0.000	0.000	0.000	0.000	0.000	0.000	0.716	0.000	0.000	0.000	0.000	0.000	0.000	0.000	0.000	0.134	0.000	0.202	0.000	0.000	0.000	0.000	0.000	0.000	0.000	0.000	0.000	0.385	0.000	0.000	0.000	0.000	0.000	0.000	0.000	0.032	0.000	0.000	0.000	0.000	0.000
PRDX1	5052	1p34.1	0.000	0.157	0.000	0.000	0.000	0.000	0.000	0.000	0.000	0.000	0.000	0.000	0.716	0.000	0.000	0.000	0.000	0.000	0.000	0.000	0.000	0.134	0.000	0.202	0.000	0.000	0.000	0.000	0.000	0.000	0.000	0.000	0.000	0.385	0.000	0.000	0.000	0.000	0.000	0.000	0.000	0.032	0.000	0.000	0.000	0.000	0.000
AKR1A1	10327	1p34.1	0.000	0.157	0.000	0.000	0.000	0.000	0.000	0.000	0.000	0.000	0.000	0.000	0.716	0.000	0.000	0.000	0.000	0.000	0.000	0.000	0.000	0.134	0.000	0.202	0.000	0.000	0.000	0.000	0.000	0.000	0.000	0.000	0.000	0.385	0.000	0.000	0.000	0.000	0.000	0.000	0.000	0.032	0.000	0.000	0.000	0.000	0.000
NASP	4678	1p34.1	0.000	0.157	0.000	0.000	0.000	0.000	0.000	0.000	0.000	0.000	0.000	0.000	0.716	0.000	0.000	0.000	0.000	0.000	0.000	0.000	0.000	0.134	0.000	0.202	0.000	0.000	0.000	0.000	0.000	0.000	0.000	0.000	0.000	0.385	0.000	0.000	0.000	0.000	0.000	0.000	0.000	0.032	0.000	0.000	0.000	0.000	0.000
CCDC17	149483	1p34.1	0.000	0.157	0.000	0.000	0.000	0.000	0.000	0.000	0.000	0.000	0.000	0.000	0.716	0.000	0.000	0.000	0.000	0.000	0.000	0.000	0.000	0.134	0.000	0.202	0.000	0.000	0.000	0.000	0.000	0.000	0.000	0.000	0.000	0.385	0.000	0.000	0.000	0.000	0.000	0.000	0.000	0.032	0.000	0.000	0.000	0.000	0.000
GPBP1L1	60313	1p34.1	0.000	0.157	0.000	0.000	0.000	0.000	0.000	0.000	0.000	0.000	0.000	0.000	0.716	0.000	0.000	0.000	0.000	0.000	0.000	0.000	0.000	0.134	0.000	0.202	0.000	0.000	0.000	0.000	0.000	0.000	0.000	0.000	0.000	0.385	0.000	0.000	0.000	0.000	0.000	0.000	0.000	0.032	0.000	0.000	0.000	0.000	0.000
RPS15AP10	728963	1p34.1	0.000	0.157	0.000	0.000	0.000	0.000	0.000	0.000	0.000	0.000	0.000	0.000	0.716	0.000	0.000	0.000	0.000	0.000	0.000	0.000	0.000	0.134	0.000	0.202	0.000	0.000	0.000	0.000	0.000	0.000	0.000	0.000	0.000	0.385	0.000	0.000	0.000	0.000	0.000	0.000	0.000	0.032	0.000	0.000	0.000	0.000	0.000
IPP	3652	1p34.1	0.000	0.157	0.000	0.000	0.000	0.000	0.000	0.000	0.000	0.000	0.000	0.000	0.716	0.000	0.000	0.000	0.000	0.000	0.000	0.000	0.000	0.134	0.000	0.202	0.000	0.000	0.000	0.000	0.000	0.000	0.000	0.000	0.000	0.385	0.000	0.000	0.000	0.000	0.000	0.000	0.000	0.032	0.000	0.000	0.000	0.000	0.000
TMEM69	51249	1p34.1	0.000	0.157	0.000	0.000	0.000	0.000	0.000	0.000	0.000	0.000	0.000	0.000	0.716	0.000	0.000	0.000	0.000	0.000	0.000	0.000	0.000	0.134	0.000	0.202	0.000	0.000	0.000	0.000	0.000	0.000	0.000	0.000	0.000	0.385	0.000	0.000	0.000	0.000	0.000	0.000	0.000	0.032	0.000	0.000	0.000	0.000	0.000
MAST2	23139	1p34.1	0.000	0.157	0.000	0.000	0.000	0.000	0.000	0.000	0.000	0.000	0.000	0.000	0.716	0.000	0.000	0.000	0.000	0.000	0.000	0.000	0.000	0.134	0.000	0.202	0.000	0.000	0.000	0.000	0.000	0.000	0.000	0.000	0.000	0.385	0.000	0.000	0.000	0.000	0.000	0.000	0.000	0.032	0.000	0.000	0.000	0.000	0.000
PIK3R3	8503	1p34.1	0.000	0.157	0.000	0.000	0.000	0.000	0.000	0.000	0.000	0.000	0.000	0.000	0.716	0.000	0.000	0.000	0.000	0.000	0.000	0.000	0.000	0.134	0.000	0.202	0.000	0.000	0.000	0.000	0.000	0.000	0.000	0.000	0.000	0.385	0.000	0.000	0.000	0.000	0.000	0.000	0.000	0.032	0.000	0.000	0.000	0.000	0.000
TSPAN1	10103	1p34.1	0.000	0.157	0.000	0.000	0.000	0.000	0.000	0.000	0.000	0.000	0.000	0.000	0.716	0.000	0.000	0.000	0.000	0.000	0.000	0.000	0.000	0.134	0.000	0.202	0.000	0.000	0.000	0.000	0.000	0.000	0.000	0.000	0.000	0.385	0.000	0.000	0.000	0.000	0.000	0.000	0.000	0.032	0.000	0.000	0.000	0.000	0.000
POMGNT1	55624	1p34.1	0.000	0.157	0.000	0.000	0.000	0.000	0.000	0.000	0.000	0.000	0.000	0.000	0.716	0.000	0.000	0.000	0.000	0.000	0.000	0.000	0.000	0.134	0.000	0.202	0.000	0.000	0.000	0.000	0.000	0.000	0.000	0.000	0.000	0.385	0.000	0.000	0.000	0.000	0.000	0.000	0.000	0.032	0.000	0.000	0.000	0.000	0.000
LURAP1	541468	1p34.1	0.000	0.157	0.000	0.000	0.000	0.000	0.000	0.000	0.000	0.000	0.000	0.000	0.716	0.000	0.000	0.000	0.000	0.000	0.000	0.000	0.000	0.134	0.000	0.202	0.000	0.000	0.000	0.000	0.000	0.000	0.000	0.000	0.000	0.385	0.000	0.000	0.000	0.000	0.000	0.000	0.000	0.032	0.000	0.000	0.000	0.000	0.000
RAD54L	8438	1p34.1	0.000	0.157	0.000	0.000	0.000	0.000	0.000	0.000	0.000	0.000	0.000	0.000	0.716	0.000	0.000	0.000	0.000	0.000	0.000	0.000	0.000	0.134	0.000	0.202	0.000	0.000	0.000	0.000	0.000	0.000	0.000	0.000	0.000	0.385	0.000	0.000	0.000	0.000	0.000	0.000	0.000	0.032	0.000	0.000	0.000	0.000	0.000
LRRC41	10489	1p34.1	0.000	0.157	0.000	0.000	0.000	0.000	0.000	0.000	0.000	0.000	0.000	0.000	0.716	0.000	0.000	0.000	0.000	0.000	0.000	0.000	0.000	0.134	0.000	0.202	0.000	0.000	0.000	0.000	0.000	0.000	0.000	0.000	0.000	0.385	0.000	0.000	0.000	0.000	0.000	0.000	0.000	0.032	0.000	0.000	0.000	0.000	0.000
UQCRH	7388	1p34.1	0.000	0.157	0.000	0.000	0.000	0.000	0.000	0.000	0.000	0.000	0.000	0.000	0.716	0.000	0.000	0.000	0.000	0.000	0.000	0.000	0.000	0.134	0.000	0.202	0.000	0.000	0.000	0.000	0.000	0.000	0.000	0.000	0.000	0.385	0.000	0.000	0.000	0.000	0.000	0.000	0.000	0.032	0.000	0.000	0.000	0.000	0.000
NSUN4	387338	1p33	0.000	0.157	0.000	0.000	0.000	0.000	0.000	0.000	0.000	0.000	0.000	0.000	0.716	0.000	0.000	0.000	0.000	0.000	0.000	0.000	0.000	0.134	0.000	0.202	0.000	0.000	0.000	0.000	0.000	0.000	0.000	0.000	0.000	0.385	0.000	0.000	0.000	0.000	0.000	0.000	0.000	0.032	0.000	0.000	0.000	0.000	0.000
FAAH	2166	1p33	0.000	0.157	0.000	0.000	0.000	0.000	0.000	0.000	0.000	0.000	0.000	0.000	0.716	0.000	0.000	0.000	0.000	0.000	0.000	0.000	0.000	0.134	0.000	0.202	0.000	0.000	0.000	0.000	0.000	0.000	0.000	0.000	0.000	0.385	0.000	0.000	0.000	0.000	0.000	0.000	0.000	0.032	0.000	0.000	0.000	0.000	0.000
LOC729041	729041	1p33	0.000	0.157	0.000	0.000	0.000	0.000	0.000	0.000	0.000	0.000	0.000	0.000	0.716	0.000	0.000	0.000	0.000	0.000	0.000	0.000	0.000	0.134	0.000	0.202	0.000	0.000	0.000	0.000	0.000	0.000	0.000	0.000	0.000	0.385	0.000	0.000	0.000	0.000	0.000	0.000	0.000	0.032	0.000	0.000	0.000	0.000	0.000
DMBX1	127343	1p33	0.000	0.157	0.000	0.000	0.000	0.000	0.000	0.000	0.000	0.000	0.000	0.000	0.716	0.000	0.000	0.000	0.000	0.000	0.000	0.000	0.000	0.134	0.000	0.202	0.000	0.000	0.000	0.000	0.000	0.000	0.000	0.000	0.000	0.385	0.000	0.000	0.000	0.000	0.000	0.000	0.000	0.032	0.000	0.000	0.000	0.000	0.000
LOC100507423	100507423	1p33	0.000	0.157	0.000	0.000	0.000	0.000	0.000	0.000	0.000	0.000	0.000	0.000	0.716	0.000	0.000	0.000	0.000	0.000	0.000	0.000	0.000	0.134	0.000	0.202	0.000	0.000	0.000	0.000	0.000	0.000	0.000	0.000	0.000	0.385	0.000	0.000	0.000	0.000	0.000	0.000	0.000	0.032	0.000	0.000	0.000	0.000	0.000
KNCN	148930	1p33	0.000	0.157	0.000	0.000	0.000	0.000	0.000	0.000	0.000	0.000	0.000	0.000	0.716	0.000	0.000	0.000	0.000	0.000	0.000	0.000	0.000	0.134	0.000	0.202	0.000	0.000	0.000	0.000	0.000	0.000	0.000	0.000	0.000	0.385	0.000	0.000	0.000	0.000	0.000	0.000	0.000	0.032	0.000	0.000	0.000	0.000	0.000
MKNK1	8569	1p33	0.000	0.157	0.000	0.000	0.000	0.000	0.000	0.000	0.000	0.000	0.000	0.000	0.716	0.000	0.000	0.000	0.000	0.000	0.000	0.000	0.000	0.134	0.000	0.202	0.000	0.000	0.000	0.000	0.000	0.000	0.000	0.000	0.000	0.385	0.000	0.000	0.000	0.000	0.000	0.000	0.000	0.032	0.000	0.000	0.000	0.000	0.000
MOB3C	148932	1p33	0.000	0.157	0.000	0.000	0.000	0.000	0.000	0.000	0.000	0.000	0.000	0.000	0.716	0.000	0.000	0.000	0.000	0.000	0.000	0.000	0.000	0.134	0.000	0.202	0.000	0.000	0.000	0.000	0.000	0.000	0.000	0.000	0.000	0.385	0.000	0.000	0.000	0.000	0.000	0.000	0.000	0.032	0.000	0.000	0.000	0.000	0.000
ATPAF1	64756	1p33	0.000	0.157	0.000	0.000	0.000	0.000	0.000	0.000	0.000	0.000	0.000	0.000	0.716	0.000	0.000	0.000	0.000	0.000	0.000	0.000	0.000	0.134	0.000	0.202	0.000	0.000	0.000	0.000	0.000	0.000	0.000	0.000	0.000	0.385	0.000	0.000	0.000	0.000	0.000	0.000	0.000	0.032	0.000	0.000	0.000	0.000	0.000
ATPAF1-AS1	374973	1p33	0.000	0.157	0.000	0.000	0.000	0.000	0.000	0.000	0.000	0.000	0.000	0.000	0.716	0.000	0.000	0.000	0.000	0.000	0.000	0.000	0.000	0.134	0.000	0.202	0.000	0.000	0.000	0.000	0.000	0.000	0.000	0.000	0.000	0.385	0.000	0.000	0.000	0.000	0.000	0.000	0.000	0.032	0.000	0.000	0.000	0.000	0.000
KIAA0494	9813	1p33	0.000	0.157	0.000	0.000	0.000	0.000	0.000	0.000	0.000	0.000	0.000	0.000	0.716	0.000	0.000	0.000	0.000	0.000	0.000	0.000	0.000	0.134	0.000	0.202	0.000	0.000	0.000	0.000	0.000	0.000	0.000	0.000	0.000	0.385	0.000	0.000	0.000	0.000	0.000	0.000	0.000	0.032	0.000	0.000	0.000	0.000	0.000
LOC100130197	100130197	1p33	0.000	0.157	0.000	0.000	0.000	0.000	0.000	0.000	0.000	0.000	0.000	0.000	0.716	0.000	0.000	0.000	0.000	0.000	0.000	0.000	0.000	0.134	0.000	0.202	0.000	0.000	0.000	0.000	0.000	0.000	0.000	0.000	0.000	0.385	0.000	0.000	0.000	0.000	0.000	0.000	0.000	0.032	0.000	0.000	0.000	0.000	0.000
CYP4B1	1580	1p33	0.000	0.157	0.000	0.000	0.000	0.000	0.000	0.000	0.000	0.000	0.000	0.000	0.716	0.000	0.000	0.000	0.000	0.000	0.000	0.000	0.000	0.134	0.000	0.202	0.000	0.000	0.000	0.000	0.000	0.000	0.000	0.000	0.000	0.385	0.000	0.000	0.000	0.000	0.000	0.000	0.000	0.032	0.000	0.000	0.000	0.000	0.000
CYP4Z2P	163720	1p33	0.000	0.157	0.000	0.000	0.000	0.000	0.000	0.000	0.000	0.000	0.000	0.000	0.716	0.000	0.000	0.000	0.000	0.000	0.000	0.000	0.000	0.134	0.000	0.202	0.000	0.000	0.000	0.000	0.000	0.000	0.000	0.000	0.000	0.385	0.000	0.000	0.000	0.000	0.000	0.000	0.000	0.032	0.000	0.000	0.000	0.000	0.000
CYP4A11	1579	1p33	0.000	0.157	0.000	0.000	0.000	0.000	0.000	0.000	0.000	0.000	0.000	0.000	0.716	0.000	0.000	0.000	0.000	0.000	0.000	0.000	0.000	0.134	0.000	0.202	0.000	0.000	0.000	0.000	0.000	0.000	0.000	0.000	0.000	0.385	0.000	0.000	0.000	0.000	0.000	0.000	0.000	0.032	0.000	0.000	0.000	0.000	0.000
CYP4X1	260293	1p33	0.000	0.157	0.000	0.000	0.000	0.000	0.000	0.000	0.000	0.000	0.000	0.000	0.716	0.000	0.000	0.000	0.000	0.000	0.000	0.000	0.000	0.134	0.000	0.202	0.000	0.000	0.000	0.000	0.000	0.000	0.000	0.000	0.000	0.385	0.000	0.000	0.000	0.000	0.000	0.000	0.000	0.032	0.000	0.000	0.000	0.000	0.000
CYP4Z1	199974	1p33	0.000	0.157	0.000	0.000	0.000	0.000	0.000	0.000	0.000	0.000	0.000	0.000	0.716	0.000	0.000	0.000	0.000	0.000	0.000	0.000	0.000	0.134	0.000	0.202	0.000	0.000	0.000	0.000	0.000	0.000	0.000	0.000	0.000	0.385	0.000	0.000	0.000	0.000	0.000	0.000	0.000	0.032	0.000	0.000	0.000	0.000	0.000
CYP4A22	284541	1p33	0.000	0.157	0.000	0.000	0.000	0.000	0.000	0.000	0.000	0.000	0.000	0.000	0.716	0.000	0.000	0.000	0.000	0.000	0.000	0.000	0.000	0.134	0.000	0.202	0.000	0.000	0.000	0.000	0.000	0.000	0.000	0.000	0.000	0.385	0.000	0.000	0.000	0.000	0.000	0.000	0.000	0.032	0.000	0.000	0.000	0.000	0.000
PDZK1IP1	10158	1p33	0.000	0.157	0.000	0.000	0.000	0.000	0.000	0.000	0.000	0.000	0.000	0.000	0.716	0.000	0.000	0.000	0.000	0.000	0.000	0.000	0.000	0.134	0.000	0.202	0.000	0.000	0.000	0.000	0.000	0.000	0.000	0.000	0.000	0.385	0.000	0.000	0.000	0.000	0.000	0.000	0.000	0.032	0.000	0.000	0.000	0.000	0.000
TAL1	6886	1p33	0.000	0.157	0.000	0.000	0.000	0.000	0.000	0.000	0.000	0.000	0.000	0.000	0.716	0.000	0.000	0.000	0.000	0.000	0.000	0.000	0.000	0.134	0.000	0.202	0.000	0.000	0.000	0.000	0.000	0.000	0.000	0.000	0.000	0.385	0.000	0.000	0.000	0.000	0.000	0.000	0.000	0.032	0.000	0.000	0.000	0.000	0.000
STIL	6491	1p33	0.000	0.157	0.000	0.000	0.000	0.000	0.000	0.000	0.000	0.000	0.000	0.000	0.716	0.000	0.000	0.000	0.000	0.000	0.000	0.000	0.000	0.134	0.000	0.202	0.000	0.000	0.000	0.000	0.000	0.000	0.000	0.000	0.000	0.385	0.000	0.000	0.000	0.000	0.000	0.000	0.000	0.032	0.000	0.000	0.000	0.000	0.000
CMPK1	51727	1p33	0.000	0.157	0.000	0.000	0.000	0.000	0.000	0.000	0.000	0.000	0.000	0.000	0.716	0.000	0.000	0.000	0.000	0.000	0.000	0.000	0.000	0.134	0.000	0.202	0.000	0.000	0.000	0.000	0.000	0.000	0.000	0.000	0.000	0.385	0.000	0.000	0.000	0.000	0.000	0.000	0.000	0.032	0.000	0.000	0.000	0.000	0.000
FOXE3	2301	1p33	0.000	0.157	0.000	0.000	0.000	0.000	0.000	0.000	0.000	0.000	0.000	0.000	0.716	0.000	0.000	0.000	0.000	0.000	0.000	0.000	0.000	0.134	0.000	0.202	0.000	0.000	0.000	0.000	0.000	0.000	0.000	0.000	0.000	0.385	0.000	0.000	0.000	0.000	0.000	0.000	0.000	0.032	0.000	0.000	0.000	0.000	0.000
MGC12982	84793	1p33	0.000	0.157	0.000	0.000	0.000	0.000	0.000	0.000	0.000	0.000	0.000	0.000	0.716	0.000	0.000	0.000	0.000	0.000	0.000	0.000	0.000	0.134	0.000	0.202	0.000	0.000	0.000	0.000	0.000	0.000	0.000	0.000	0.000	0.385	0.000	0.000	0.000	0.000	0.000	0.000	0.000	0.032	0.000	0.000	0.000	0.000	0.000
FOXD2	2306	1p33	0.000	0.157	0.000	0.000	0.000	0.000	0.000	0.000	0.000	0.000	0.000	0.000	0.716	0.000	0.000	0.000	0.000	0.000	0.000	0.000	0.000	0.134	0.000	0.202	0.000	0.000	0.000	0.000	0.000	0.000	0.000	0.000	0.000	0.385	0.000	0.000	0.000	0.000	0.000	0.000	0.000	0.032	0.000	0.000	0.000	0.000	0.000
LOC388630	388630	1p33	0.000	0.157	0.000	0.000	0.000	0.000	0.000	0.000	0.000	0.000	0.000	0.000	0.716	0.000	0.000	0.000	0.000	0.000	0.000	0.000	0.000	0.134	0.000	0.202	0.000	0.000	0.000	0.000	0.000	0.000	0.000	0.000	0.000	0.385	0.000	0.000	0.000	0.000	0.000	0.000	0.000	0.032	0.000	0.000	0.000	0.000	0.000
SKINTL	391037	1p33	0.000	0.157	0.000	0.000	0.000	0.000	0.000	0.000	0.000	0.000	0.000	0.000	0.716	0.000	0.000	0.000	0.000	0.000	0.000	0.000	0.000	0.134	0.000	0.202	0.000	0.000	0.000	0.000	0.000	0.000	0.000	0.000	0.000	0.385	0.000	0.000	0.000	0.000	0.000	0.000	0.000	0.032	0.000	0.000	0.000	0.000	0.000
SLC5A9	200010	1p33	0.000	0.157	0.000	0.000	0.000	0.000	0.000	0.000	0.000	0.000	0.000	0.000	0.716	0.000	0.000	0.000	0.000	0.000	0.000	0.000	0.000	0.134	0.000	0.202	0.000	0.000	0.000	0.000	0.000	0.000	0.000	0.000	0.000	0.385	0.000	0.000	0.000	0.000	0.000	0.000	0.000	0.032	0.000	0.000	0.000	0.000	0.000
SPATA6	54558	1p33	0.000	0.157	0.000	0.000	0.000	0.000	0.000	0.000	0.000	0.000	0.000	0.000	0.716	0.000	0.000	0.000	0.000	0.000	0.000	0.000	0.000	0.134	0.000	0.202	0.000	0.000	0.000	0.000	0.000	0.000	0.000	0.000	0.000	0.385	0.000	0.000	0.000	0.000	0.000	0.000	0.000	0.032	0.000	0.000	0.000	0.000	0.000
AGBL4	84871	1p33	0.000	0.157	0.000	0.000	0.000	0.000	0.000	0.000	0.000	0.000	0.000	0.000	0.716	0.000	0.000	0.000	0.000	0.000	0.000	0.000	0.000	0.134	0.000	0.202	0.000	0.000	0.000	0.000	0.000	0.000	0.000	0.000	0.000	0.385	0.000	0.000	0.000	0.000	0.000	0.000	0.000	0.032	0.000	0.000	0.000	0.000	0.000
BEND5	79656	1p33	0.000	0.157	0.000	0.000	0.000	0.000	0.000	0.000	0.000	0.000	0.000	0.000	0.716	0.000	0.000	0.000	0.000	0.000	0.000	0.000	0.000	0.134	0.000	0.202	0.000	0.000	0.000	0.000	0.000	0.000	0.000	0.000	0.000	0.385	0.000	0.000	0.000	0.000	0.000	0.000	0.000	0.032	0.000	0.000	0.000	0.000	0.000
ELAVL4	1996	1p33	0.000	0.157	0.000	0.000	0.000	0.000	0.000	0.000	0.000	0.000	0.000	0.000	0.716	0.000	0.000	0.000	0.000	0.000	0.000	0.000	0.000	0.134	0.000	0.202	0.000	0.000	0.000	0.000	0.000	0.000	0.000	0.000	0.000	0.385	0.000	0.000	0.000	0.000	0.000	0.000	0.000	0.032	0.000	0.000	0.000	0.000	0.000
DMRTA2	63950	1p32.3	0.000	0.157	0.000	0.000	0.000	0.000	0.000	0.000	0.000	0.000	0.000	0.000	0.716	0.000	0.000	0.000	0.000	0.000	0.000	0.000	0.000	0.134	0.000	0.202	0.000	0.000	0.000	0.000	0.000	0.000	0.000	0.000	0.000	0.385	0.000	0.000	0.000	0.000	0.000	0.000	0.000	0.032	0.000	0.000	0.000	0.000	0.000
FAF1	11124	1p32.3	0.000	0.157	0.000	0.000	0.000	0.000	0.000	0.000	0.000	0.000	0.000	0.000	0.716	0.000	0.000	0.000	0.000	0.000	0.000	0.000	0.000	0.134	0.000	0.202	0.000	0.000	0.000	0.000	0.000	0.000	0.000	0.000	0.000	0.385	0.000	0.000	0.000	0.000	0.000	0.000	0.000	0.032	0.000	0.000	0.000	0.000	0.000
CDKN2C	1031	1p32.3	0.000	0.157	0.000	0.000	0.000	0.000	0.000	0.000	0.000	0.000	0.000	0.000	0.716	0.000	0.000	0.000	0.000	0.000	0.000	0.000	0.000	0.134	0.000	0.202	0.000	0.000	0.000	0.000	0.000	0.000	0.000	0.000	0.000	0.385	0.000	0.000	0.000	0.000	0.000	0.000	0.000	0.032	0.000	0.000	0.000	0.000	0.000
C1orf185	284546	1p32.3	0.000	0.157	0.000	0.000	0.000	0.000	0.000	0.000	0.000	0.000	0.000	0.000	0.716	0.000	0.000	0.000	0.000	0.000	0.000	0.000	0.000	0.134	0.000	0.202	0.000	0.000	0.000	0.000	0.000	0.000	0.000	0.000	0.000	0.385	0.000	0.000	0.000	0.000	0.000	0.000	0.000	0.032	0.000	0.000	0.000	0.000	0.000
RNF11	26994	1p32.3	0.000	0.157	0.000	0.000	0.000	0.000	0.000	0.000	0.000	0.000	0.000	0.000	0.716	0.000	0.000	0.000	0.000	0.000	0.000	0.000	0.000	0.134	0.000	0.202	0.000	0.000	0.000	0.000	0.000	0.000	0.000	0.000	0.000	0.385	0.000	0.000	0.000	0.000	0.000	0.000	0.000	0.032	0.000	0.000	0.000	0.000	0.000
TTC39A	22996	1p32.3	0.000	0.157	0.000	0.000	0.000	0.000	0.000	0.000	0.000	0.000	0.000	0.000	0.716	0.000	0.000	0.000	0.000	0.000	0.000	0.000	0.000	0.134	0.000	0.202	0.000	0.000	0.000	0.000	0.000	0.000	0.000	0.000	0.000	0.385	0.000	0.000	0.000	0.000	0.000	0.000	0.000	0.032	0.000	0.000	0.000	0.000	0.000
EPS15	2060	1p32.3	0.000	0.157	0.000	0.000	0.000	0.000	0.000	0.000	0.000	0.000	0.000	0.000	0.716	0.000	0.000	0.000	0.000	0.000	0.000	0.000	0.000	0.134	0.000	0.202	0.000	0.000	0.000	0.000	0.000	0.000	0.000	0.000	0.000	0.385	0.000	0.000	0.000	0.000	0.000	0.000	0.000	0.032	0.000	0.000	0.000	0.000	0.000
OSBPL9	114883	1p32.3	0.000	0.157	0.000	0.000	0.000	0.000	0.000	0.000	0.000	0.000	0.000	0.000	0.716	0.000	0.000	0.000	0.000	0.000	0.000	0.000	0.000	0.134	0.000	0.202	0.000	0.000	0.000	0.000	0.000	0.000	0.000	0.000	0.000	0.385	0.000	0.000	0.000	0.000	0.000	0.000	0.000	0.032	0.000	0.000	0.000	0.000	0.000
NRD1	4898	1p32.3	0.000	0.157	0.000	0.000	0.000	0.000	0.000	0.000	0.000	0.000	0.000	0.000	0.716	0.000	0.000	0.000	0.000	0.000	0.000	0.000	0.000	0.134	0.000	0.202	0.000	0.000	0.000	0.000	0.000	0.000	0.000	0.000	0.000	0.385	0.000	0.000	0.000	0.000	0.000	0.000	0.000	0.032	0.000	0.000	0.000	0.000	0.000
MIR761	100313892	1p32.3	0.000	0.157	0.000	0.000	0.000	0.000	0.000	0.000	0.000	0.000	0.000	0.000	0.716	0.000	0.000	0.000	0.000	0.000	0.000	0.000	0.000	0.134	0.000	0.202	0.000	0.000	0.000	0.000	0.000	0.000	0.000	0.000	0.000	0.385	0.000	0.000	0.000	0.000	0.000	0.000	0.000	0.032	0.000	0.000	0.000	0.000	0.000
hsa-mir-761	-984	1p32.3	0.000	0.157	0.000	0.000	0.000	0.000	0.000	0.000	0.000	0.000	0.000	0.000	0.716	0.000	0.000	0.000	0.000	0.000	0.000	0.000	0.000	0.134	0.000	0.202	0.000	0.000	0.000	0.000	0.000	0.000	0.000	0.000	0.000	0.385	0.000	0.000	0.000	0.000	0.000	0.000	0.000	0.032	0.000	0.000	0.000	0.000	0.000
RAB3B	5865	1p32.3	0.000	0.157	0.000	0.000	0.000	0.000	0.000	0.000	0.000	0.000	0.000	0.000	0.716	0.000	0.000	0.000	0.000	0.000	0.000	0.000	0.000	0.134	0.000	0.202	0.000	0.000	0.000	0.000	0.000	0.000	0.000	0.000	0.000	0.385	0.000	0.000	0.000	0.000	0.000	0.000	0.000	0.032	0.000	0.000	0.000	0.000	0.000
TXNDC12	51060	1p32.3	0.000	0.157	0.000	0.000	0.000	0.000	0.000	0.000	0.000	0.000	0.000	0.000	0.716	0.000	0.000	0.000	0.000	0.000	0.000	0.000	0.000	0.134	0.000	0.202	0.000	0.000	0.000	0.000	0.000	0.000	0.000	0.000	0.000	0.385	0.000	0.000	0.000	0.000	0.000	0.000	0.000	0.032	0.000	0.000	0.000	0.000	0.000
KTI12	112970	1p32.3	0.000	0.157	0.000	0.000	0.000	0.000	0.000	0.000	0.000	0.000	0.000	0.000	0.716	0.000	0.000	0.000	0.000	0.000	0.000	0.000	0.000	0.134	0.000	0.202	0.000	0.000	0.000	0.000	0.000	0.000	0.000	0.000	0.000	0.385	0.000	0.000	0.000	0.000	0.000	0.000	0.000	0.032	0.000	0.000	0.000	0.000	0.000
BTF3L4	91408	1p32.3	0.000	0.157	0.000	0.000	0.000	0.000	0.000	0.000	0.000	0.000	0.000	0.000	0.716	0.000	0.000	0.000	0.000	0.000	0.000	0.000	0.000	0.134	0.000	0.202	0.000	0.000	0.000	0.000	0.000	0.000	0.000	0.000	0.000	0.385	0.000	0.000	0.000	0.000	0.000	0.000	0.000	0.032	0.000	0.000	0.000	0.000	0.000
ZFYVE9	9372	1p32.3	0.000	0.157	0.000	0.000	0.000	0.000	0.000	0.000	0.000	0.000	0.000	0.000	0.716	0.000	0.000	0.000	0.000	0.000	0.000	0.000	0.000	0.134	0.000	0.202	0.000	0.000	0.000	0.000	0.000	0.000	0.000	0.000	0.000	0.385	0.000	0.000	0.000	0.000	0.000	0.000	0.000	0.032	0.000	0.000	0.000	0.000	0.000
CC2D1B	200014	1p32.3	0.000	0.157	0.000	0.000	0.000	0.000	0.000	0.000	0.000	0.000	0.000	0.000	0.716	0.000	0.000	0.000	0.000	0.000	0.000	0.000	0.000	0.134	0.000	0.202	0.000	0.000	0.000	0.000	0.000	0.000	0.000	0.000	0.000	0.385	0.000	0.000	0.000	0.000	0.000	0.000	0.000	0.032	0.000	0.000	0.000	0.000	0.000
ORC1	4998	1p32.3	0.000	0.157	0.000	0.000	0.000	0.000	0.000	0.000	0.000	0.000	0.000	0.000	0.716	0.000	0.000	0.000	0.000	0.000	0.000	0.000	0.000	0.134	0.000	0.202	0.000	0.000	0.000	0.000	0.000	0.000	0.000	0.000	0.000	0.385	0.000	0.000	0.000	0.000	0.000	0.000	0.000	0.032	0.000	0.000	0.000	0.000	0.000
PRPF38A	84950	1p32.3	0.000	0.157	0.000	0.000	0.000	0.000	0.000	0.000	0.000	0.000	0.000	0.000	0.716	0.000	0.000	0.000	0.000	0.000	0.000	0.000	0.000	0.134	0.000	0.202	0.000	0.000	0.000	0.000	0.000	0.000	0.000	0.000	0.000	0.385	0.000	0.000	0.000	0.000	0.000	0.000	0.000	0.032	0.000	0.000	0.000	0.000	0.000
ZCCHC11	23318	1p32.3	0.000	0.157	0.000	0.000	0.000	0.000	0.000	0.000	0.000	0.000	0.000	0.000	0.716	0.000	0.000	0.000	0.000	0.000	0.000	0.000	0.000	0.134	0.000	0.202	0.000	0.000	0.000	0.000	0.000	0.000	0.000	0.000	0.000	0.385	0.000	0.000	0.000	0.000	0.000	0.000	0.000	0.032	0.000	0.000	0.000	0.000	0.000
GPX7	2882	1p32.3	0.000	0.157	0.000	0.000	0.000	0.000	0.000	0.000	0.000	0.000	0.000	0.000	0.716	0.000	0.000	0.000	0.000	0.000	0.000	0.000	0.000	0.134	0.000	0.202	0.000	0.000	0.000	0.000	0.000	0.000	0.000	0.000	0.000	0.385	0.000	0.000	0.000	0.000	0.000	0.000	0.000	0.032	0.000	0.000	0.000	0.000	0.000
FAM159A	348378	1p32.3	0.000	0.157	0.000	0.000	0.000	0.000	0.000	0.000	0.000	0.000	0.000	0.000	0.716	0.000	0.000	0.000	0.000	0.000	0.000	0.000	0.000	0.134	0.000	0.202	0.000	0.000	0.000	0.000	0.000	0.000	0.000	0.000	0.000	0.385	0.000	0.000	0.000	0.000	0.000	0.000	0.000	0.032	0.000	0.000	0.000	0.000	0.000
SELRC1	65260	1p32.3	0.000	0.157	0.000	0.000	0.000	0.000	0.000	0.000	0.000	0.000	0.000	0.000	0.716	0.000	0.000	0.000	0.000	0.000	0.000	0.000	0.000	0.134	0.000	0.202	0.000	0.000	0.000	0.000	0.000	0.000	0.000	0.000	0.000	0.385	0.000	0.000	0.000	0.000	0.000	0.000	0.000	0.032	0.000	0.000	0.000	0.000	0.000
ZYG11B	79699	1p32.3	0.000	0.157	0.000	0.000	0.000	0.000	0.000	0.000	0.000	0.000	0.000	0.000	0.716	0.000	0.000	0.000	0.000	0.000	0.000	0.000	0.000	0.134	0.000	0.202	0.000	0.000	0.000	0.000	0.000	0.000	0.000	0.000	0.000	0.385	0.000	0.000	0.000	0.000	0.000	0.000	0.000	0.032	0.000	0.000	0.000	0.000	0.000
ZYG11A	440590	1p32.3	0.000	0.157	0.000	0.000	0.000	0.000	0.000	0.000	0.000	0.000	0.000	0.000	0.716	0.000	0.000	0.000	0.000	0.000	0.000	0.000	0.000	0.134	0.000	0.202	0.000	0.000	0.000	0.000	0.000	0.000	0.000	0.000	0.000	0.385	0.000	0.000	0.000	0.000	0.000	0.000	0.000	0.032	0.000	0.000	0.000	0.000	0.000
ECHDC2	55268	1p32.3	0.000	0.157	0.000	0.000	0.000	0.000	0.000	0.000	0.000	0.000	0.000	0.000	0.716	0.000	0.000	0.000	0.000	0.000	0.000	0.000	0.000	0.134	0.000	0.202	0.000	0.000	0.000	0.000	0.000	0.000	0.000	0.000	0.000	0.385	0.000	0.000	0.000	0.000	0.000	0.000	0.000	0.032	0.000	0.000	0.000	0.000	0.000
SCP2	6342	1p32.3	0.000	0.157	0.000	0.000	0.000	0.000	0.000	0.000	0.000	0.000	0.000	0.000	0.716	0.000	0.000	0.000	0.000	0.000	0.000	0.000	0.000	0.134	0.000	0.202	0.000	0.000	0.000	0.000	0.000	0.000	0.000	0.000	0.000	0.385	0.000	0.000	0.000	0.000	0.000	0.000	0.000	0.032	0.000	0.000	0.000	0.000	0.000
PODN	127435	1p32.3	0.000	0.157	0.000	0.000	0.000	0.000	0.000	0.000	0.000	0.000	0.000	0.000	0.716	0.000	0.000	0.000	0.000	0.000	0.000	0.000	0.000	0.134	0.000	0.202	0.000	0.000	0.000	0.000	0.000	0.000	0.000	0.000	0.000	0.385	0.000	0.000	0.000	0.000	0.000	0.000	0.000	0.032	0.000	0.000	0.000	0.000	0.000
SLC1A7	6512	1p32.3	0.000	0.157	0.000	0.000	0.000	0.000	0.000	0.000	0.000	0.000	0.000	0.000	0.716	0.000	0.000	0.000	0.000	0.000	0.000	0.000	0.000	0.134	0.000	0.202	0.000	0.000	0.000	0.000	0.000	0.000	0.000	0.000	0.000	0.385	0.000	0.000	0.000	0.000	0.000	0.000	0.000	0.032	0.000	0.000	0.000	0.000	0.000
CPT2	1376	1p32.3	0.000	0.157	0.000	0.000	0.000	0.000	0.000	0.000	0.000	0.000	0.000	0.000	0.716	0.000	0.000	0.000	0.000	0.000	0.000	0.000	0.000	0.134	0.000	0.202	0.000	0.000	0.000	0.000	0.000	0.000	0.000	0.000	0.000	0.385	0.000	0.000	0.000	0.000	0.000	0.000	0.000	0.032	0.000	0.000	0.000	0.000	0.000
C1orf123	54987	1p32.3	0.000	0.157	0.000	0.000	0.000	0.000	0.000	0.000	0.000	0.000	0.000	0.000	0.716	0.000	0.000	0.000	0.000	0.000	0.000	0.000	0.000	0.134	0.000	0.202	0.000	0.000	0.000	0.000	0.000	0.000	0.000	0.000	0.000	0.385	0.000	0.000	0.000	0.000	0.000	0.000	0.000	0.032	0.000	0.000	0.000	0.000	0.000
MAGOH	4116	1p32.3	0.000	0.157	0.000	0.000	0.000	0.000	0.000	0.000	0.000	0.000	0.000	0.000	0.716	0.000	0.000	0.000	0.000	0.000	0.000	0.000	0.000	0.134	0.000	0.202	0.000	0.000	0.000	0.000	0.000	0.000	0.000	0.000	0.000	0.385	0.000	0.000	0.000	0.000	0.000	0.000	0.000	0.032	0.000	0.000	0.000	0.000	0.000
LOC100507564	100507564	1p32.3	0.000	0.157	0.000	0.000	0.000	0.000	0.000	0.000	0.000	0.000	0.000	0.000	0.716	0.000	0.000	0.000	0.000	0.000	0.000	0.000	0.000	0.134	0.000	0.202	0.000	0.000	0.000	0.000	0.000	0.000	0.000	0.000	0.000	0.385	0.000	0.000	0.000	0.000	0.000	0.000	0.000	0.032	0.000	0.000	0.000	0.000	0.000
LRP8	7804	1p32.3	0.000	0.157	0.000	0.000	0.000	0.000	0.000	0.000	0.000	0.000	0.000	0.000	0.716	0.000	0.000	0.000	0.000	0.000	0.000	0.000	0.000	0.134	0.000	0.202	0.000	0.000	0.000	0.000	0.000	0.000	0.000	0.000	0.000	0.385	0.000	0.000	0.000	0.000	0.000	0.000	0.000	0.032	0.000	0.000	0.000	0.000	0.000
FLJ40434	163742	1p32.3	0.000	0.157	0.000	0.000	0.000	0.000	0.000	0.000	0.000	0.000	0.000	0.000	0.716	0.000	0.000	0.000	0.000	0.000	0.000	0.000	0.000	0.134	0.000	0.202	0.000	0.000	0.000	0.000	0.000	0.000	0.000	0.000	0.000	0.385	0.000	0.000	0.000	0.000	0.000	0.000	0.000	0.032	0.000	0.000	0.000	0.000	0.000
DMRTB1	63948	1p32.3	0.000	0.157	0.000	0.000	0.000	0.000	0.000	0.000	0.000	0.000	0.000	0.000	0.716	0.000	0.000	0.000	0.000	0.000	0.000	0.000	0.000	0.134	0.000	0.202	0.000	0.000	0.000	0.000	0.000	0.000	0.000	0.000	0.000	0.385	0.000	0.000	0.000	0.000	0.000	0.000	0.000	0.032	0.000	0.000	0.000	0.000	0.000
GLIS1	148979	1p32.3	0.000	0.157	0.000	0.000	0.000	0.000	0.000	0.000	0.000	0.000	0.000	0.000	0.716	0.000	0.000	0.000	0.000	0.000	0.000	0.000	0.000	0.134	0.000	0.202	0.000	0.000	0.000	0.000	0.000	0.000	0.000	0.000	0.000	0.385	0.000	0.000	0.000	0.000	0.000	0.000	0.000	0.032	0.000	0.000	0.000	0.000	0.000
TMEM48	55706	1p32.3	0.000	0.157	0.000	0.000	0.000	0.000	0.000	0.000	0.000	0.000	0.000	0.000	0.716	0.000	0.000	0.000	0.000	0.000	0.000	0.000	0.000	0.134	0.000	0.202	0.000	0.000	0.000	0.000	0.000	0.000	0.000	0.000	0.000	0.385	0.000	0.000	0.000	0.000	0.000	0.000	0.000	0.032	0.000	0.000	0.000	0.000	0.000
YIPF1	54432	1p32.3	0.000	0.157	0.000	0.000	0.000	0.000	0.000	0.000	0.000	0.000	0.000	0.000	0.716	0.000	0.000	0.000	0.000	0.000	0.000	0.000	0.000	0.134	0.000	0.202	0.000	0.000	0.000	0.000	0.000	0.000	0.000	0.000	0.000	0.385	0.000	0.000	0.000	0.000	0.000	0.000	0.000	0.032	0.000	0.000	0.000	0.000	0.000
DIO1	1733	1p32.3	0.000	0.157	0.000	0.000	0.000	0.000	0.000	0.000	0.000	0.000	0.000	0.000	0.716	0.000	0.000	0.000	0.000	0.000	0.000	0.000	0.000	0.134	0.000	0.202	0.000	0.000	0.000	0.000	0.000	0.000	0.000	0.000	0.000	0.385	0.000	0.000	0.000	0.000	0.000	0.000	0.000	0.032	0.000	0.000	0.000	0.000	0.000
HSPB11	51668	1p32.3	0.000	0.157	0.000	0.000	0.000	0.000	0.000	0.000	0.000	0.000	0.000	0.000	0.716	0.000	0.000	0.000	0.000	0.000	0.000	0.000	0.000	0.134	0.000	0.202	0.000	0.000	0.000	0.000	0.000	0.000	0.000	0.000	0.000	0.385	0.000	0.000	0.000	0.000	0.000	0.000	0.000	0.032	0.000	0.000	0.000	0.000	0.000
LRRC42	115353	1p32.3	0.000	0.157	0.000	0.000	0.000	0.000	0.000	0.000	0.000	0.000	0.000	0.000	0.716	0.000	0.000	0.000	0.000	0.000	0.000	0.000	0.000	0.134	0.000	0.202	0.000	0.000	0.000	0.000	0.000	0.000	0.000	0.000	0.000	0.385	0.000	0.000	0.000	0.000	0.000	0.000	0.000	0.032	0.000	0.000	0.000	0.000	0.000
LDLRAD1	388633	1p32.3	0.000	0.157	0.000	0.000	0.000	0.000	0.000	0.000	0.000	0.000	0.000	0.000	0.716	0.000	0.000	0.000	0.000	0.000	0.000	0.000	0.000	0.134	0.000	0.202	0.000	0.000	0.000	0.000	0.000	0.000	0.000	0.000	0.000	0.385	0.000	0.000	0.000	0.000	0.000	0.000	0.000	0.032	0.000	0.000	0.000	0.000	0.000
TMEM59	9528	1p32.3	0.000	0.157	0.000	0.000	0.000	0.000	0.000	0.000	0.000	0.000	0.000	0.000	0.716	0.000	0.000	0.000	0.000	0.000	0.000	0.000	0.000	0.134	0.000	0.202	0.000	0.000	0.000	0.000	0.000	0.000	0.000	0.000	0.000	0.385	0.000	0.000	0.000	0.000	0.000	0.000	0.000	0.032	0.000	0.000	0.000	0.000	0.000
MIR4781	100616315	1p32.3	0.000	0.157	0.000	0.000	0.000	0.000	0.000	0.000	0.000	0.000	0.000	0.000	0.716	0.000	0.000	0.000	0.000	0.000	0.000	0.000	0.000	0.134	0.000	0.202	0.000	0.000	0.000	0.000	0.000	0.000	0.000	0.000	0.000	0.385	0.000	0.000	0.000	0.000	0.000	0.000	0.000	0.032	0.000	0.000	0.000	0.000	0.000
TCEANC2	127428	1p32.3	0.000	0.157	0.000	0.000	0.000	0.000	0.000	0.000	0.000	0.000	0.000	0.000	0.716	0.000	0.000	0.000	0.000	0.000	0.000	0.000	0.000	0.134	0.000	0.202	0.000	0.000	0.000	0.000	0.000	0.000	0.000	0.000	0.000	0.385	0.000	0.000	0.000	0.000	0.000	0.000	0.000	0.032	0.000	0.000	0.000	0.000	0.000
CDCP2	200008	1p32.3	0.000	0.157	0.000	0.000	0.000	0.000	0.000	0.000	0.000	0.000	0.000	0.000	0.716	0.000	0.000	0.000	0.000	0.000	0.000	0.000	0.000	0.134	0.000	0.202	0.000	0.000	0.000	0.000	0.000	0.000	0.000	0.000	0.000	0.385	0.000	0.000	0.000	0.000	0.000	0.000	0.000	0.032	0.000	0.000	0.000	0.000	0.000
CYB5RL	606495	1p32.3	0.000	0.157	0.000	0.000	0.000	0.000	0.000	0.000	0.000	0.000	0.000	0.000	0.716	0.000	0.000	0.000	0.000	0.000	0.000	0.000	0.000	0.134	0.000	0.202	0.000	0.000	0.000	0.000	0.000	0.000	0.000	0.000	0.000	0.385	0.000	0.000	0.000	0.000	0.000	0.000	0.000	0.032	0.000	0.000	0.000	0.000	0.000
MRPL37	51253	1p32.3	0.000	0.157	0.000	0.000	0.000	0.000	0.000	0.000	0.000	0.000	0.000	0.000	0.716	0.000	0.000	0.000	0.000	0.000	0.000	0.000	0.000	0.134	0.000	0.202	0.000	0.000	0.000	0.000	0.000	0.000	0.000	0.000	0.000	0.385	0.000	0.000	0.000	0.000	0.000	0.000	0.000	0.032	0.000	0.000	0.000	0.000	0.000
SSBP3	23648	1p32.3	0.000	0.157	0.000	0.000	0.000	0.000	0.000	0.000	0.000	0.000	0.000	0.000	0.716	0.000	0.000	0.000	0.000	0.000	0.000	0.000	0.000	0.134	0.000	0.202	0.000	0.000	0.000	0.000	0.000	0.000	0.000	0.000	0.000	0.385	0.000	0.000	0.000	0.000	0.000	0.000	0.000	0.032	0.000	0.000	0.000	0.000	0.000
ACOT11	26027	1p32.3	0.000	0.157	0.000	0.000	0.000	0.000	0.000	0.000	0.000	0.000	0.000	0.000	0.716	0.000	0.000	0.000	0.000	0.000	0.000	0.000	0.000	0.134	0.000	0.202	0.000	0.000	0.000	0.000	0.000	0.000	0.000	0.000	0.000	0.385	0.000	0.000	0.000	0.000	0.000	0.000	0.000	0.032	0.000	0.000	0.000	0.000	0.000
FAM151A	338094	1p32.3	0.000	0.157	0.000	0.000	0.000	0.000	0.000	0.000	0.000	0.000	0.000	0.000	0.716	0.000	0.000	0.000	0.000	0.000	0.000	0.000	0.000	0.134	0.000	0.202	0.000	0.000	0.000	0.000	0.000	0.000	0.000	0.000	0.000	0.385	0.000	0.000	0.000	0.000	0.000	0.000	0.000	0.032	0.000	0.000	0.000	0.000	0.000
HEATR8-TTC4	100527960	1p32.3	0.000	0.157	0.000	0.000	0.000	0.000	0.000	0.000	0.000	0.000	0.000	0.000	0.716	0.000	0.000	0.000	0.000	0.000	0.000	0.000	0.000	0.134	0.000	0.202	0.000	0.000	0.000	0.000	0.000	0.000	0.000	0.000	0.000	0.385	0.000	0.000	0.000	0.000	0.000	0.000	0.000	0.032	0.000	0.000	0.000	0.000	0.000
HEATR8	374977	1p32.3	0.000	0.157	0.000	0.000	0.000	0.000	0.000	0.000	0.000	0.000	0.000	0.000	0.716	0.000	0.000	0.000	0.000	0.000	0.000	0.000	0.000	0.134	0.000	0.202	0.000	0.000	0.000	0.000	0.000	0.000	0.000	0.000	0.000	0.385	0.000	0.000	0.000	0.000	0.000	0.000	0.000	0.032	0.000	0.000	0.000	0.000	0.000
TTC4	7268	1p32.3	0.000	0.157	0.000	0.000	0.000	0.000	0.000	0.000	0.000	0.000	0.000	0.000	0.716	0.000	0.000	0.000	0.000	0.000	0.000	0.000	0.000	0.134	0.000	0.202	0.000	0.000	0.000	0.000	0.000	0.000	0.000	0.000	0.000	0.385	0.000	0.000	0.000	0.000	0.000	0.000	0.000	0.032	0.000	0.000	0.000	0.000	0.000
PARS2	25973	1p32.3	0.000	0.157	0.000	0.000	0.000	0.000	0.000	0.000	0.000	0.000	0.000	0.000	0.716	0.000	0.000	0.000	0.000	0.000	0.000	0.000	0.000	0.134	0.000	0.202	0.000	0.000	0.000	0.000	0.000	0.000	0.000	0.000	0.000	0.385	0.000	0.000	0.000	0.000	0.000	0.000	0.000	0.032	0.000	0.000	0.000	0.000	0.000
TTC22	55001	1p32.3	0.000	0.157	0.000	0.000	0.000	0.000	0.000	0.000	0.000	0.000	0.000	0.000	0.716	0.000	0.000	0.000	0.000	0.000	0.000	0.000	0.000	0.134	0.000	0.202	0.000	0.000	0.000	0.000	0.000	0.000	0.000	0.000	0.000	0.385	0.000	0.000	0.000	0.000	0.000	0.000	0.000	0.032	0.000	0.000	0.000	0.000	0.000
C1orf177	163747	1p32.3	0.000	0.157	0.000	0.000	0.000	0.000	0.000	0.000	0.000	0.000	0.000	0.000	0.716	0.000	0.000	0.000	0.000	0.000	0.000	0.000	0.000	0.134	0.000	0.202	0.000	0.000	0.000	0.000	0.000	0.000	0.000	0.000	0.000	0.385	0.000	0.000	0.000	0.000	0.000	0.000	0.000	0.032	0.000	0.000	0.000	0.000	0.000
DHCR24	1718	1p32.3	0.000	0.157	0.000	0.000	0.000	0.000	0.000	0.000	0.000	0.000	0.000	0.000	0.716	0.000	0.000	0.000	0.000	0.000	0.000	0.000	0.000	0.134	0.000	0.202	0.000	0.000	0.000	0.000	0.000	0.000	0.000	0.000	0.000	0.385	0.000	0.000	0.000	0.000	0.000	0.000	0.000	0.032	0.000	0.000	0.000	0.000	0.000
TMEM61	199964	1p32.3	0.000	0.157	0.000	0.000	0.000	0.000	0.000	0.000	0.000	0.000	0.000	0.000	0.716	0.000	0.000	0.000	0.000	0.000	0.000	0.000	0.000	0.134	0.000	0.202	0.000	0.000	0.000	0.000	0.000	0.000	0.000	0.000	0.000	0.385	0.000	0.000	0.000	0.000	0.000	0.000	0.000	0.032	0.000	0.000	0.000	0.000	0.000
BSND	7809	1p32.3	0.000	0.157	0.000	0.000	0.000	0.000	0.000	0.000	0.000	0.000	0.000	0.000	0.716	0.000	0.000	0.000	0.000	0.000	0.000	0.000	0.000	0.134	0.000	0.202	0.000	0.000	0.000	0.000	0.000	0.000	0.000	0.000	0.000	0.385	0.000	0.000	0.000	0.000	0.000	0.000	0.000	0.032	0.000	0.000	0.000	0.000	0.000
PCSK9	255738	1p32.3	0.000	0.157	0.000	0.000	0.000	0.000	0.000	0.000	0.000	0.000	0.000	0.000	0.716	0.000	0.000	0.000	0.000	0.000	0.000	0.000	0.000	0.134	0.000	0.202	0.000	0.000	0.000	0.000	0.000	0.000	0.000	0.000	0.000	0.385	0.000	0.000	0.000	0.000	0.000	0.000	0.000	0.032	0.000	0.000	0.000	0.000	0.000
USP24	23358	1p32.3	0.000	0.157	0.000	0.000	0.000	0.000	0.000	0.000	0.000	0.000	0.000	0.000	0.716	0.000	0.000	0.000	0.000	0.000	0.000	0.000	0.000	0.134	0.000	0.202	0.000	0.000	0.000	0.000	0.000	0.000	0.000	0.000	0.000	0.385	0.000	0.000	0.000	0.000	0.000	0.000	0.000	0.032	0.000	0.000	0.000	0.000	0.000
LOC100507634	100507634	1p32.3	0.000	0.157	0.000	0.000	0.000	0.000	0.000	0.000	0.000	0.000	0.000	0.000	0.716	0.000	0.000	0.000	0.000	0.000	0.000	0.000	0.000	0.134	0.000	0.202	0.000	0.000	0.000	0.000	0.000	0.000	0.000	0.000	0.000	0.385	0.000	0.000	0.000	0.000	0.000	0.000	0.000	0.032	0.000	0.000	0.000	0.000	0.000
MIR4422	100616272	1p32.3	0.000	0.157	0.000	0.000	0.000	0.000	0.000	0.000	0.000	0.000	0.000	0.000	0.716	0.000	0.000	0.000	0.000	0.000	0.000	0.000	0.000	0.134	0.000	0.202	0.000	0.000	0.000	0.000	0.000	0.000	0.000	0.000	0.000	0.385	0.000	0.000	0.000	0.000	0.000	0.000	0.000	0.032	0.000	0.000	0.000	0.000	0.000
PPAP2B	8613	1p32.2	0.000	0.157	0.000	0.000	0.000	0.000	0.000	0.000	0.000	0.000	0.000	0.000	0.716	0.000	0.000	0.000	0.000	0.000	0.000	0.000	0.000	0.134	0.000	0.202	0.000	0.000	0.000	0.000	0.000	0.000	0.000	0.000	0.000	0.385	0.000	0.000	0.000	0.000	0.000	0.000	0.000	0.032	0.000	0.000	0.000	0.000	0.000
PRKAA2	5563	1p32.2	0.000	0.157	0.000	0.000	0.000	0.000	0.000	0.000	0.000	0.000	0.000	0.000	0.716	0.000	0.000	0.000	0.000	0.000	0.000	0.000	0.000	0.134	0.000	0.202	0.000	0.000	0.000	0.000	0.000	0.000	0.000	0.000	0.000	0.385	0.000	0.000	0.000	0.000	0.000	0.000	0.000	0.032	0.000	0.000	0.000	0.000	0.000
C1orf168	199920	1p32.2	0.000	0.157	0.000	0.000	0.000	0.000	0.000	0.000	0.000	0.000	0.000	0.000	0.716	0.000	0.000	0.000	0.000	0.000	0.000	0.000	0.000	0.134	0.000	0.202	0.000	0.000	0.000	0.000	0.000	0.000	0.000	0.000	0.000	0.385	0.000	0.000	0.000	0.000	0.000	0.000	0.000	0.032	0.000	0.000	0.000	0.000	0.000
C8A	731	1p32.2	0.000	0.157	0.000	0.000	0.000	0.000	0.000	0.000	0.000	0.000	0.000	0.000	0.716	0.000	0.000	0.000	0.000	0.000	0.000	0.000	0.000	0.134	0.000	0.202	0.000	0.000	0.000	0.000	0.000	0.000	0.000	0.000	0.000	0.385	0.000	0.000	0.000	0.000	0.000	0.000	0.000	0.032	0.000	0.000	0.000	0.000	0.000
C8B	732	1p32.2	0.000	0.157	0.000	0.000	0.000	0.000	0.000	0.000	0.000	0.000	0.000	0.000	0.716	0.000	0.000	0.000	0.000	0.000	0.000	0.000	0.000	0.134	0.000	0.202	0.000	0.000	0.000	0.000	0.000	0.000	0.000	0.000	0.000	0.385	0.000	0.000	0.000	0.000	0.000	0.000	0.000	0.032	0.000	0.000	0.000	0.000	0.000
DAB1	1600	1p32.2	0.000	0.157	0.000	0.000	0.000	0.000	0.000	0.000	0.000	0.000	0.000	0.000	0.716	0.000	0.000	0.000	0.000	0.000	0.000	0.000	0.000	0.134	0.000	0.202	0.000	0.000	0.000	0.000	0.000	0.000	0.000	0.000	0.000	0.385	0.000	0.000	0.000	0.000	0.000	0.000	0.000	0.032	0.000	0.000	0.000	0.000	0.000
OMA1	115209	1p32.2	0.000	0.157	0.000	0.000	0.000	0.000	0.000	0.000	0.000	0.000	0.000	0.000	0.716	0.000	0.000	0.000	0.000	0.000	0.000	0.000	0.000	0.134	0.000	0.202	0.000	0.000	0.000	0.000	0.000	0.000	0.000	0.000	0.000	0.385	0.000	0.000	0.000	0.000	0.000	0.000	0.000	0.032	0.000	0.000	0.000	0.000	0.000
TACSTD2	4070	1p32.1	0.000	0.157	0.000	0.000	0.000	0.000	0.000	0.000	0.000	0.000	0.000	0.000	0.716	0.000	0.000	0.000	0.000	0.000	0.000	0.000	0.000	0.134	0.000	0.202	0.000	0.000	0.000	0.000	0.000	0.000	0.000	0.000	0.000	0.385	0.000	0.000	0.000	0.000	0.000	0.000	0.000	0.032	0.000	0.000	0.000	0.000	0.000
MYSM1	114803	1p32.1	0.000	0.157	0.000	0.000	0.000	0.000	0.000	0.000	0.000	0.000	0.000	0.000	0.716	0.000	0.000	0.000	0.000	0.000	0.000	0.000	0.000	0.134	0.000	0.202	0.000	0.000	0.000	0.000	0.000	0.000	0.000	0.000	0.000	0.385	0.000	0.000	0.000	0.000	0.000	0.000	0.000	0.032	0.000	0.000	0.000	0.000	0.000
JUN	3725	1p32.1	0.000	0.157	0.000	0.000	0.000	0.000	0.000	0.000	0.000	0.000	0.000	0.000	0.716	0.000	0.000	0.000	0.000	0.000	0.000	0.000	0.000	0.134	0.000	0.202	0.000	0.000	0.000	0.000	0.000	0.000	0.000	0.000	0.000	0.385	0.000	0.000	0.000	0.000	0.000	0.000	0.000	0.032	0.000	0.000	0.000	0.000	0.000
LOC100131060	100131060	1p32.1	0.000	0.157	0.000	0.000	0.000	0.000	0.000	0.000	0.000	0.000	0.000	0.000	0.716	0.000	0.000	0.000	0.000	0.000	0.000	0.000	0.000	0.134	0.000	0.202	0.000	0.000	0.000	0.000	0.000	0.000	0.000	0.000	0.000	0.385	0.000	0.000	0.000	0.000	0.000	0.000	0.000	0.032	0.000	0.000	0.000	0.000	0.000
HSD52	729467	1p32.1	0.000	0.157	0.000	0.000	0.000	0.000	0.000	0.000	0.000	0.000	0.000	0.000	0.716	0.000	0.000	0.000	0.000	0.000	0.000	0.000	0.000	0.134	0.000	0.202	0.000	0.000	0.000	0.000	0.000	0.000	0.000	0.000	0.000	0.385	0.000	0.000	0.000	0.000	0.000	0.000	0.000	0.032	0.000	0.000	0.000	0.000	0.000
FGGY	55277	1p32.1	0.000	0.157	0.000	0.000	0.000	0.000	0.000	0.000	0.000	0.000	0.000	0.000	0.716	0.000	0.000	0.000	0.000	0.000	0.000	0.000	0.000	0.134	0.000	0.202	0.000	0.000	0.000	0.000	0.000	0.000	0.000	0.000	0.000	0.385	0.000	0.000	0.000	0.000	0.000	0.000	0.000	0.032	0.000	0.000	0.000	0.000	0.000
MIR4711	100616409	1p32.1	0.000	0.157	0.000	0.000	0.000	0.000	0.000	0.000	0.000	0.000	0.000	0.000	0.716	0.000	0.000	0.000	0.000	0.000	0.000	0.000	0.000	0.134	0.000	0.202	0.000	0.000	0.000	0.000	0.000	0.000	0.000	0.000	0.000	0.385	0.000	0.000	0.000	0.000	0.000	0.000	0.000	0.032	0.000	0.000	0.000	0.000	0.000
HOOK1	51361	1p32.1	0.000	0.157	0.000	0.000	0.000	0.000	0.000	0.000	0.000	0.000	0.000	0.000	0.716	0.000	0.000	0.000	0.000	0.000	0.000	0.000	0.000	0.134	0.000	0.202	0.000	0.000	0.000	0.000	0.000	0.000	0.000	0.000	0.000	0.385	0.000	0.000	0.000	0.000	0.000	0.000	0.000	0.032	0.000	0.000	0.000	0.000	0.000
CYP2J2	1573	1p32.1	0.000	0.157	0.000	0.000	0.000	0.000	0.000	0.000	0.000	0.000	0.000	0.000	0.716	0.000	0.000	0.000	0.000	0.000	0.000	0.000	0.000	0.134	0.000	0.202	0.000	0.000	0.000	0.000	0.000	0.000	0.000	0.000	0.000	0.385	0.000	0.000	0.000	0.000	0.000	0.000	0.000	0.032	0.000	0.000	0.000	0.000	0.000
C1orf87	127795	1p32.1	0.000	0.157	0.000	0.000	0.000	0.000	0.000	0.000	0.000	0.000	0.000	0.000	0.716	0.000	0.000	0.000	0.000	0.000	0.000	0.000	0.000	0.134	0.000	0.202	0.000	0.000	0.000	0.000	0.000	0.000	0.000	0.000	0.000	0.385	0.000	0.000	0.000	0.000	0.000	0.000	0.000	0.032	0.000	0.000	0.000	0.000	0.000
NFIA	4774	1p31.3	0.000	0.157	0.000	0.000	0.000	0.000	0.000	0.000	0.000	0.000	0.000	0.000	0.716	0.000	0.000	0.000	0.000	0.000	0.000	0.000	0.000	0.134	0.000	0.202	0.000	0.000	0.000	0.000	0.000	0.000	0.000	0.000	0.000	0.385	0.000	0.000	0.000	0.000	0.000	0.000	0.000	0.032	0.000	0.000	0.000	0.000	0.000
TM2D1	83941	1p31.3	0.000	0.157	0.000	0.000	0.000	0.000	0.000	0.000	0.000	0.000	0.000	0.000	0.716	0.000	0.000	0.000	0.000	0.000	0.000	0.000	0.000	0.134	0.000	0.202	0.000	0.000	0.000	0.000	0.000	0.000	0.000	0.000	0.000	0.385	0.000	0.000	0.000	0.000	0.000	0.000	0.000	0.032	0.000	0.000	0.000	0.000	0.000
INADL	10207	1p31.3	0.000	0.157	0.000	0.000	0.000	0.000	0.000	0.000	0.000	0.000	0.000	0.000	0.716	0.000	0.000	0.000	0.000	0.000	0.000	0.000	0.000	0.134	0.000	0.202	0.000	0.000	0.000	0.000	0.000	0.000	0.000	0.000	0.000	0.385	0.000	0.000	0.000	0.000	0.000	0.000	0.000	0.032	0.000	0.000	0.000	0.000	0.000
hsa-mir-3116-1	-1062	1p31.3	0.000	0.157	0.000	0.000	0.000	0.000	0.000	0.000	0.000	0.000	0.000	0.000	0.716	0.000	0.000	0.000	0.000	0.000	0.000	0.000	0.000	0.134	0.000	0.202	0.000	0.000	0.000	0.000	0.000	0.000	0.000	0.000	0.000	0.385	0.000	0.000	0.000	0.000	0.000	0.000	0.000	0.032	0.000	0.000	0.000	0.000	0.000
hsa-mir-3116-2	-1062	1p31.3	0.000	0.157	0.000	0.000	0.000	0.000	0.000	0.000	0.000	0.000	0.000	0.000	0.716	0.000	0.000	0.000	0.000	0.000	0.000	0.000	0.000	0.134	0.000	0.202	0.000	0.000	0.000	0.000	0.000	0.000	0.000	0.000	0.000	0.385	0.000	0.000	0.000	0.000	0.000	0.000	0.000	0.032	0.000	0.000	0.000	0.000	0.000
L1TD1	54596	1p31.3	0.000	0.157	0.000	0.000	0.000	0.000	0.000	0.000	0.000	0.000	0.000	0.000	0.716	0.000	0.000	0.000	0.000	0.000	0.000	0.000	0.000	0.134	0.000	0.202	0.000	0.000	0.000	0.000	0.000	0.000	0.000	0.000	0.000	0.385	0.000	0.000	0.000	0.000	0.000	0.000	0.000	0.032	0.000	0.000	0.000	0.000	0.000
KANK4	163782	1p31.3	0.000	0.157	0.000	0.000	0.000	0.000	0.000	0.000	0.000	0.000	0.000	0.000	0.716	0.000	0.000	0.000	0.000	0.000	0.000	0.000	0.000	0.134	0.000	0.202	0.000	0.000	0.000	0.000	0.000	0.000	0.000	0.000	0.000	0.385	0.000	0.000	0.000	0.000	0.000	0.000	0.000	0.032	0.000	0.000	0.000	0.000	0.000
USP1	7398	1p31.3	0.000	0.157	0.000	0.000	0.000	0.000	0.000	0.000	0.000	0.000	0.000	0.000	0.716	0.000	0.000	0.000	0.000	0.000	0.000	0.000	0.000	0.134	0.000	0.202	0.000	0.000	0.000	0.000	0.000	0.000	0.000	0.000	0.000	0.385	0.000	0.000	0.000	0.000	0.000	0.000	0.000	0.032	0.000	0.000	0.000	0.000	0.000
DOCK7	85440	1p31.3	0.000	0.157	0.000	0.000	0.000	0.000	0.000	0.000	0.000	0.000	0.000	0.000	0.716	0.000	0.000	0.000	0.000	0.000	0.000	0.000	0.000	0.134	0.000	0.202	0.000	0.000	0.000	0.000	0.000	0.000	0.000	0.000	0.000	0.385	0.000	0.000	0.000	0.000	0.000	0.000	0.000	0.032	0.000	0.000	0.000	0.000	0.000
ANGPTL3	27329	1p31.3	0.000	0.157	0.000	0.000	0.000	0.000	0.000	0.000	0.000	0.000	0.000	0.000	0.716	0.000	0.000	0.000	0.000	0.000	0.000	0.000	0.000	0.134	0.000	0.202	0.000	0.000	0.000	0.000	0.000	0.000	0.000	0.000	0.000	0.385	0.000	0.000	0.000	0.000	0.000	0.000	0.000	0.032	0.000	0.000	0.000	0.000	0.000
ATG4C	84938	1p31.3	0.000	0.157	0.000	0.000	0.000	0.000	0.000	0.000	0.000	0.000	0.000	0.000	0.716	0.000	0.000	0.000	0.000	0.000	0.000	0.000	0.000	0.134	0.000	0.202	0.000	0.000	0.000	0.000	0.000	0.000	0.000	0.000	0.000	0.385	0.000	0.000	0.000	0.000	0.000	0.000	0.000	0.032	0.000	0.000	0.000	0.000	0.000
LINC00466	199899	1p31.3	0.000	0.157	0.000	0.000	0.000	0.000	0.000	0.000	0.000	0.000	0.000	0.000	0.716	0.000	0.000	0.000	0.000	0.000	0.000	0.000	0.000	0.134	0.000	0.202	0.000	0.000	0.000	0.000	0.000	0.000	0.000	0.000	0.000	0.385	0.000	0.000	0.000	0.000	0.000	0.000	0.000	0.032	0.000	0.000	0.000	0.000	0.000
FOXD3	27022	1p31.3	0.000	0.157	0.000	0.000	0.000	0.000	0.000	0.000	0.000	0.000	0.000	0.000	0.716	0.000	0.000	0.000	0.000	0.000	0.000	0.000	0.000	0.134	0.000	0.202	0.000	0.000	0.000	0.000	0.000	0.000	0.000	0.000	0.000	0.385	0.000	0.000	0.000	0.000	0.000	0.000	0.000	0.032	0.000	0.000	0.000	0.000	0.000
ALG6	29929	1p31.3	0.000	0.157	0.000	0.000	0.000	0.000	0.000	0.000	0.000	0.000	0.000	0.000	0.716	0.000	0.000	0.000	0.000	0.000	0.000	0.000	0.000	0.134	0.000	0.202	0.000	0.000	0.000	0.000	0.000	0.000	0.000	0.000	0.000	0.385	0.000	0.000	0.000	0.000	0.000	0.000	0.000	0.032	0.000	0.000	0.000	0.000	0.000
ITGB3BP	23421	1p31.3	0.000	0.157	0.000	0.000	0.000	0.000	0.000	0.000	0.000	0.000	0.000	0.000	0.716	0.000	0.000	0.000	0.000	0.000	0.000	0.000	0.000	0.134	0.000	0.202	0.000	0.000	0.000	0.000	0.000	0.000	0.000	0.000	0.000	0.385	0.000	0.000	0.000	0.000	0.000	0.000	0.000	0.032	0.000	0.000	0.000	0.000	0.000
EFCAB7	84455	1p31.3	0.000	0.157	0.000	0.000	0.000	0.000	0.000	0.000	0.000	0.000	0.000	0.000	0.716	0.000	0.000	0.000	0.000	0.000	0.000	0.000	0.000	0.134	0.000	0.202	0.000	0.000	0.000	0.000	0.000	0.000	0.000	0.000	0.000	0.385	0.000	0.000	0.000	0.000	0.000	0.000	0.000	0.032	0.000	0.000	0.000	0.000	0.000
DLEU2L	79469	1p31.3	0.000	0.157	0.000	0.000	0.000	0.000	0.000	0.000	0.000	0.000	0.000	0.000	0.716	0.000	0.000	0.000	0.000	0.000	0.000	0.000	0.000	0.134	0.000	0.202	0.000	0.000	0.000	0.000	0.000	0.000	0.000	0.000	0.000	0.385	0.000	0.000	0.000	0.000	0.000	0.000	0.000	0.032	0.000	0.000	0.000	0.000	0.000
PGM1	5236	1p31.3	0.000	0.157	0.000	0.000	0.000	0.000	0.000	0.000	0.000	0.000	0.000	0.000	0.716	0.000	0.000	0.000	0.000	0.000	0.000	0.000	0.000	0.134	0.000	0.202	0.000	0.000	0.000	0.000	0.000	0.000	0.000	0.000	0.000	0.385	0.000	0.000	0.000	0.000	0.000	0.000	0.000	0.032	0.000	0.000	0.000	0.000	0.000
ROR1	4919	1p31.3	0.000	0.157	0.000	0.000	0.000	0.000	0.000	0.000	0.000	0.000	0.000	0.000	0.716	0.000	0.000	0.000	0.000	0.000	0.000	0.000	0.000	0.134	0.000	0.202	0.000	0.000	0.000	0.000	0.000	0.000	0.000	0.000	0.000	0.385	0.000	0.000	0.000	0.000	0.000	0.000	0.000	0.032	0.000	0.000	0.000	0.000	0.000
UBE2U	148581	1p31.3	0.000	0.157	0.000	0.000	0.000	0.000	0.000	0.000	0.000	0.000	0.000	0.000	0.716	0.000	0.000	0.000	0.000	0.000	0.000	0.000	0.000	0.134	0.000	0.202	0.000	0.000	0.000	0.000	0.000	0.000	0.000	0.000	0.000	0.385	0.000	0.000	0.000	0.000	0.000	0.000	0.000	0.032	0.000	0.000	0.000	0.000	0.000
CACHD1	57685	1p31.3	0.000	0.157	0.000	0.000	0.000	0.000	0.000	0.000	0.000	0.000	0.000	0.000	0.716	0.000	0.000	0.000	0.000	0.000	0.000	0.000	0.000	0.134	0.000	0.202	0.000	0.000	0.000	0.000	0.000	0.000	0.000	0.000	0.000	0.385	0.000	0.000	0.000	0.000	0.000	0.000	0.000	0.032	0.000	0.000	0.000	0.000	0.000
MIR4794	100616338	1p31.3	0.000	0.157	0.000	0.000	0.000	0.000	0.000	0.000	0.000	0.000	0.000	0.000	0.716	0.000	0.000	0.000	0.000	0.000	0.000	0.000	0.000	0.134	0.000	0.202	0.000	0.000	0.000	0.000	0.000	0.000	0.000	0.000	0.000	0.385	0.000	0.000	0.000	0.000	0.000	0.000	0.000	0.032	0.000	0.000	0.000	0.000	0.000
RAVER2	55225	1p31.3	0.000	0.157	0.000	0.000	0.000	0.000	0.000	0.000	0.000	0.000	0.000	0.000	0.716	0.000	0.000	0.000	0.000	0.000	0.000	0.000	0.000	0.134	0.000	0.202	0.000	0.000	0.000	0.000	0.000	0.000	0.000	0.000	0.000	0.385	0.000	0.000	0.000	0.000	0.000	0.000	0.000	0.032	0.000	0.000	0.000	0.000	0.000
JAK1	3716	1p31.3	0.000	0.157	0.000	0.000	0.000	0.000	0.000	0.000	0.000	0.000	0.000	0.000	0.716	0.000	0.000	0.000	0.000	0.000	0.000	0.000	0.000	0.134	0.000	0.202	0.000	0.000	0.000	0.000	0.000	0.000	0.000	0.000	0.000	0.385	0.000	0.000	0.000	0.000	0.000	0.000	0.000	0.032	0.000	0.000	0.000	0.000	0.000
MIR101-1	406893	1p31.3	0.000	0.157	0.000	0.000	0.000	0.000	0.000	0.000	0.000	0.000	0.000	0.000	0.716	0.000	0.000	0.000	0.000	0.000	0.000	0.000	0.000	0.134	0.000	0.202	0.000	0.000	0.000	0.000	0.000	0.000	0.000	0.000	0.000	0.385	0.000	0.000	0.000	0.000	0.000	0.000	0.000	0.032	0.000	0.000	0.000	0.000	0.000
MIR3671	100500854	1p31.3	0.000	0.157	0.000	0.000	0.000	0.000	0.000	0.000	0.000	0.000	0.000	0.000	0.716	0.000	0.000	0.000	0.000	0.000	0.000	0.000	0.000	0.134	0.000	0.202	0.000	0.000	0.000	0.000	0.000	0.000	0.000	0.000	0.000	0.385	0.000	0.000	0.000	0.000	0.000	0.000	0.000	0.032	0.000	0.000	0.000	0.000	0.000
hsa-mir-101-1	-1084	1p31.3	0.000	0.157	0.000	0.000	0.000	0.000	0.000	0.000	0.000	0.000	0.000	0.000	0.716	0.000	0.000	0.000	0.000	0.000	0.000	0.000	0.000	0.134	0.000	0.202	0.000	0.000	0.000	0.000	0.000	0.000	0.000	0.000	0.000	0.385	0.000	0.000	0.000	0.000	0.000	0.000	0.000	0.032	0.000	0.000	0.000	0.000	0.000
AK4	205	1p31.3	0.000	0.157	0.000	0.000	0.000	0.000	0.000	0.000	0.000	0.000	0.000	0.000	0.716	0.000	0.000	0.000	0.000	0.000	0.000	0.000	0.000	0.134	0.000	0.202	0.000	0.000	0.000	0.000	0.000	0.000	0.000	0.000	0.000	0.385	0.000	0.000	0.000	0.000	0.000	0.000	0.000	0.032	0.000	0.000	0.000	0.000	0.000
DNAJC6	9829	1p31.3	0.000	0.157	0.000	0.000	0.000	0.000	0.000	0.000	0.000	0.000	0.000	0.000	0.716	0.000	0.000	0.000	0.000	0.000	0.000	0.000	0.000	0.134	0.000	0.202	0.000	0.000	0.000	0.000	0.000	0.000	0.000	0.000	0.000	0.385	0.000	0.000	0.000	0.000	0.000	0.000	0.000	0.032	0.000	0.000	0.000	0.000	0.000
LEPROT	54741	1p31.3	0.000	0.157	0.000	0.000	0.000	0.000	0.000	0.000	0.000	0.000	0.000	0.000	0.716	0.000	0.000	0.000	0.000	0.000	0.000	0.000	0.000	0.134	0.000	0.202	0.000	0.000	0.000	0.000	0.000	0.000	0.000	0.000	0.000	0.385	0.000	0.000	0.000	0.000	0.000	0.000	0.000	0.032	0.000	0.000	0.000	0.000	0.000
LEPR	3953	1p31.3	0.000	0.157	0.000	0.000	0.000	0.000	0.000	0.000	0.000	0.000	0.000	0.000	0.716	0.000	0.000	0.000	0.000	0.000	0.000	0.000	0.000	0.134	0.000	0.202	0.000	0.000	0.000	0.000	0.000	0.000	0.000	0.000	0.000	0.385	0.000	0.000	0.000	0.000	0.000	0.000	0.000	0.032	0.000	0.000	0.000	0.000	0.000
PDE4B	5142	1p31.3	0.000	0.157	0.000	0.000	0.000	0.000	0.000	0.000	0.000	0.000	0.000	0.000	0.716	0.000	0.000	0.000	0.000	0.000	0.000	0.000	0.000	0.134	0.000	0.202	0.000	0.000	0.000	0.000	0.000	0.000	0.000	0.000	0.000	0.385	0.000	0.000	0.000	0.000	0.000	0.000	0.000	0.032	0.000	0.000	0.000	0.000	0.000
SGIP1	84251	1p31.3	0.000	0.157	0.000	0.000	0.000	0.000	0.000	0.000	0.000	0.000	0.000	0.000	0.716	0.000	0.000	0.000	0.000	0.000	0.000	0.000	0.000	0.134	0.000	0.202	0.000	0.000	0.000	0.000	0.000	0.000	0.000	0.000	0.000	0.385	0.000	0.000	0.000	0.000	0.000	0.000	0.000	0.032	0.000	0.000	0.000	0.000	0.000
MIR3117	100422871	1p31.3	0.000	0.157	0.000	0.000	0.000	0.000	0.000	0.000	0.000	0.000	0.000	0.000	0.716	0.000	0.000	0.000	0.000	0.000	0.000	0.000	0.000	0.134	0.000	0.202	0.000	0.000	0.000	0.000	0.000	0.000	0.000	0.000	0.000	0.385	0.000	0.000	0.000	0.000	0.000	0.000	0.000	0.032	0.000	0.000	0.000	0.000	0.000
hsa-mir-3117	-1096	1p31.3	0.000	0.157	0.000	0.000	0.000	0.000	0.000	0.000	0.000	0.000	0.000	0.000	0.716	0.000	0.000	0.000	0.000	0.000	0.000	0.000	0.000	0.134	0.000	0.202	0.000	0.000	0.000	0.000	0.000	0.000	0.000	0.000	0.000	0.385	0.000	0.000	0.000	0.000	0.000	0.000	0.000	0.032	0.000	0.000	0.000	0.000	0.000
TCTEX1D1	200132	1p31.3	0.000	0.157	0.000	0.000	0.000	0.000	0.000	0.000	0.000	0.000	0.000	0.000	0.716	0.000	0.000	0.000	0.000	0.000	0.000	0.000	0.000	0.134	0.000	0.202	0.000	0.000	0.000	0.000	0.000	0.000	0.000	0.000	0.000	0.385	0.000	0.000	0.000	0.000	0.000	0.000	0.000	0.032	0.000	0.000	0.000	0.000	0.000
INSL5	10022	1p31.3	0.000	0.157	0.000	0.000	0.000	0.000	0.000	0.000	0.000	0.000	0.000	0.000	0.716	0.000	0.000	0.000	0.000	0.000	0.000	0.000	0.000	0.134	0.000	0.202	0.000	0.000	0.000	0.000	0.000	0.000	0.000	0.000	0.000	0.385	0.000	0.000	0.000	0.000	0.000	0.000	0.000	0.032	0.000	0.000	0.000	0.000	0.000
WDR78	79819	1p31.3	0.000	0.157	0.000	0.000	0.000	0.000	0.000	0.000	0.000	0.000	0.000	0.000	0.716	0.000	0.000	0.000	0.000	0.000	0.000	0.000	0.000	0.134	0.000	0.202	0.000	0.000	0.000	0.000	0.000	0.000	0.000	0.000	0.000	0.385	0.000	0.000	0.000	0.000	0.000	0.000	0.000	0.032	0.000	0.000	0.000	0.000	0.000
MIER1	57708	1p31.3	0.000	0.157	0.000	0.000	0.000	0.000	0.000	0.000	0.000	0.000	0.000	0.000	0.716	0.000	0.000	0.000	0.000	0.000	0.000	0.000	0.000	0.134	0.000	0.202	0.000	0.000	0.000	0.000	0.000	0.000	0.000	0.000	0.000	0.385	0.000	0.000	0.000	0.000	0.000	0.000	0.000	0.032	0.000	0.000	0.000	0.000	0.000
SLC35D1	23169	1p31.3	0.000	0.157	0.000	0.000	0.000	0.000	0.000	0.000	0.000	0.000	0.000	0.000	0.716	0.000	0.000	0.000	0.000	0.000	0.000	0.000	0.000	0.134	0.000	0.202	0.000	0.000	0.000	0.000	0.000	0.000	0.000	0.000	0.000	0.385	0.000	0.000	0.000	0.000	0.000	0.000	0.000	0.032	0.000	0.000	0.000	0.000	0.000
C1orf141	400757	1p31.3	0.000	0.157	0.000	0.000	0.000	0.000	0.000	0.000	0.000	0.000	0.000	0.000	0.716	0.000	0.000	0.000	0.000	0.000	0.000	0.000	0.000	0.134	0.000	0.202	0.000	0.000	0.000	0.000	0.000	0.000	0.000	0.000	0.000	0.385	0.000	0.000	0.000	0.000	0.000	0.000	0.000	0.032	0.000	0.000	0.000	0.000	0.000
IL23R	149233	1p31.3	0.000	0.157	0.000	0.000	0.000	0.000	0.000	0.000	0.000	0.000	0.000	0.000	0.716	0.000	0.000	0.000	0.000	0.000	0.000	0.000	0.000	0.134	0.000	0.202	0.000	0.000	0.000	0.000	0.000	0.000	0.000	0.000	0.000	0.385	0.000	0.000	0.000	0.000	0.000	0.000	0.000	0.032	0.000	0.000	0.000	0.000	0.000
IL12RB2	3595	1p31.3	0.000	0.157	0.000	0.000	0.000	0.000	0.000	0.000	0.000	0.000	0.000	0.000	0.716	0.000	0.000	0.000	0.000	0.000	0.000	0.000	0.000	0.134	0.000	0.202	0.000	0.000	0.000	0.000	0.000	0.000	0.000	0.000	0.000	0.385	0.000	0.000	0.000	0.000	0.000	0.000	0.000	0.032	0.000	0.000	0.000	0.000	0.000
SERBP1	26135	1p31.3	0.000	0.157	0.000	0.000	0.000	0.000	0.000	0.000	0.000	0.000	0.000	0.000	0.716	0.000	0.000	0.000	0.000	0.000	0.000	0.000	0.000	0.134	0.000	0.202	0.000	0.000	0.000	0.000	0.000	0.000	0.000	0.000	0.000	0.385	0.000	0.000	0.000	0.000	0.000	0.000	0.000	0.032	0.000	0.000	0.000	0.000	0.000
GADD45A	1647	1p31.3	0.000	0.157	0.000	0.000	0.000	0.000	0.000	0.000	0.000	0.000	0.000	0.000	0.716	0.000	0.000	0.000	0.000	0.000	0.000	0.000	0.000	0.134	0.000	0.202	0.000	0.000	0.000	0.000	0.000	0.000	0.000	0.000	0.000	0.385	0.000	0.000	0.000	0.000	0.000	0.000	0.000	0.032	0.000	0.000	0.000	0.000	0.000
GNG12	55970	1p31.3	0.000	0.157	0.000	0.000	0.000	0.000	0.000	0.000	0.000	0.000	0.000	0.000	0.716	0.000	0.000	0.000	0.000	0.000	0.000	0.000	0.000	0.134	0.000	0.202	0.000	0.000	0.000	0.000	0.000	0.000	0.000	0.000	0.000	0.385	0.000	0.000	0.000	0.000	0.000	0.000	0.000	0.032	0.000	0.000	0.000	0.000	0.000
LOC100289178	100289178	1p31.3	0.000	0.157	0.000	0.000	0.000	0.000	0.000	0.000	0.000	0.000	0.000	0.000	0.716	0.000	0.000	0.000	0.000	0.000	0.000	0.000	0.000	0.134	0.000	0.202	0.000	0.000	0.000	0.000	0.000	0.000	0.000	0.000	0.000	0.385	0.000	0.000	0.000	0.000	0.000	0.000	0.000	0.032	0.000	0.000	0.000	0.000	0.000
DIRAS3	9077	1p31.3	0.000	0.157	0.000	0.000	0.000	0.000	0.000	0.000	0.000	0.000	0.000	0.000	0.716	0.000	0.000	0.000	0.000	0.000	0.000	0.000	0.000	0.134	0.000	0.202	0.000	0.000	0.000	0.000	0.000	0.000	0.000	0.000	0.000	0.385	0.000	0.000	0.000	0.000	0.000	0.000	0.000	0.032	0.000	0.000	0.000	0.000	0.000
WLS	79971	1p31.3	0.000	0.157	0.000	0.000	0.000	0.000	0.000	0.000	0.000	0.000	0.000	0.000	0.716	0.000	0.000	0.000	0.000	0.000	0.000	0.000	0.000	0.134	0.000	0.202	0.000	0.000	0.000	0.000	0.000	0.000	0.000	0.000	0.000	0.385	0.000	0.000	0.000	0.000	0.000	0.000	0.000	0.032	0.000	0.000	0.000	0.000	0.000
MIR1262	100302279	1p31.3	0.000	0.157	0.000	0.000	0.000	0.000	0.000	0.000	0.000	0.000	0.000	0.000	0.716	0.000	0.000	0.000	0.000	0.000	0.000	0.000	0.000	0.134	0.000	0.202	0.000	0.000	0.000	0.000	0.000	0.000	0.000	0.000	0.000	0.385	0.000	0.000	0.000	0.000	0.000	0.000	0.000	0.032	0.000	0.000	0.000	0.000	0.000
hsa-mir-1262	-1108	1p31.3	0.000	0.157	0.000	0.000	0.000	0.000	0.000	0.000	0.000	0.000	0.000	0.000	0.716	0.000	0.000	0.000	0.000	0.000	0.000	0.000	0.000	0.134	0.000	0.202	0.000	0.000	0.000	0.000	0.000	0.000	0.000	0.000	0.000	0.385	0.000	0.000	0.000	0.000	0.000	0.000	0.000	0.032	0.000	0.000	0.000	0.000	0.000
RPE65	6121	1p31.3	0.000	0.157	0.000	0.000	0.000	0.000	0.000	0.000	0.000	0.000	0.000	0.000	0.716	0.000	0.000	0.000	0.000	0.000	0.000	0.000	0.000	0.134	0.000	0.202	0.000	0.000	0.000	0.000	0.000	0.000	0.000	0.000	0.000	0.385	0.000	0.000	0.000	0.000	0.000	0.000	0.000	0.032	0.000	0.000	0.000	0.000	0.000
DEPDC1	55635	1p31.2	0.000	0.157	0.000	0.000	0.000	0.000	0.000	0.000	0.000	0.000	0.000	0.000	0.716	0.000	0.000	0.000	0.000	0.000	0.000	0.000	0.000	0.134	0.000	0.202	0.000	0.000	0.000	0.000	0.000	0.000	0.000	0.000	0.000	0.385	0.000	0.000	0.000	0.000	0.000	0.000	0.000	0.032	0.000	0.000	0.000	0.000	0.000
LRRC7	57554	1p31.1	0.000	0.157	0.000	0.000	0.000	0.000	0.000	0.000	0.000	0.000	0.000	0.000	0.716	0.000	0.000	0.000	0.000	0.000	0.000	0.000	0.000	0.134	0.000	0.202	0.000	0.000	0.000	0.000	0.000	0.000	0.000	0.000	0.000	0.385	0.000	0.000	0.000	0.000	0.000	0.000	0.000	0.032	0.000	0.000	0.000	0.000	0.000
PIN1P1	5301	1p31.1	0.000	0.157	0.000	0.000	0.000	0.000	0.000	0.000	0.000	0.000	0.000	0.000	0.716	0.000	0.000	0.000	0.000	0.000	0.000	0.000	0.000	0.134	0.000	0.202	0.000	0.000	0.000	0.000	0.000	0.000	0.000	0.000	0.000	0.385	0.000	0.000	0.000	0.000	0.000	0.000	0.000	0.032	0.000	0.000	0.000	0.000	0.000
LRRC40	55631	1p31.1	0.000	0.157	0.000	0.000	0.000	0.000	0.000	0.000	0.000	0.000	0.000	0.000	0.716	0.000	0.000	0.000	0.000	0.000	0.000	0.000	0.000	0.134	0.000	0.202	0.000	0.000	0.000	0.000	0.000	0.000	0.000	0.000	0.000	0.385	0.000	0.000	0.000	0.000	0.000	0.000	0.000	0.032	0.000	0.000	0.000	0.000	0.000
SRSF11	9295	1p31.1	0.000	0.157	0.000	0.000	0.000	0.000	0.000	0.000	0.000	0.000	0.000	0.000	0.716	0.000	0.000	0.000	0.000	0.000	0.000	0.000	0.000	0.134	0.000	0.202	0.000	0.000	0.000	0.000	0.000	0.000	0.000	0.000	0.000	0.385	0.000	0.000	0.000	0.000	0.000	0.000	0.000	0.032	0.000	0.000	0.000	0.000	0.000
ANKRD13C	81573	1p31.1	0.000	0.157	0.000	0.000	0.000	0.000	0.000	0.000	0.000	0.000	0.000	0.000	0.716	0.000	0.000	0.000	0.000	0.000	0.000	0.000	0.000	0.134	0.000	0.202	0.000	0.000	0.000	0.000	0.000	0.000	0.000	0.000	0.000	0.385	0.000	0.000	0.000	0.000	0.000	0.000	0.000	0.032	0.000	0.000	0.000	0.000	0.000
HHLA3	11147	1p31.1	0.000	0.157	0.000	0.000	0.000	0.000	0.000	0.000	0.000	0.000	0.000	0.000	0.716	0.000	0.000	0.000	0.000	0.000	0.000	0.000	0.000	0.134	0.000	0.202	0.000	0.000	0.000	0.000	0.000	0.000	0.000	0.000	0.000	0.385	0.000	0.000	0.000	0.000	0.000	0.000	0.000	0.032	0.000	0.000	0.000	0.000	0.000
CTH	1491	1p31.1	0.000	0.157	0.000	0.000	0.000	0.000	0.000	0.000	0.000	0.000	0.000	0.000	0.716	0.000	0.000	0.000	0.000	0.000	0.000	0.000	0.000	0.134	0.000	0.202	0.000	0.000	0.000	0.000	0.000	0.000	0.000	0.000	0.000	0.385	0.000	0.000	0.000	0.000	0.000	0.000	0.000	0.032	0.000	0.000	0.000	0.000	0.000
PTGER3	5733	1p31.1	0.000	0.157	0.000	0.000	0.000	0.000	0.000	0.000	0.000	0.000	0.000	0.000	0.716	0.000	0.000	0.000	0.000	0.000	0.000	0.000	0.000	0.134	0.000	0.202	0.000	0.000	0.000	0.000	0.000	0.000	0.000	0.000	0.000	0.385	0.000	0.000	0.000	0.000	0.000	0.000	0.000	0.032	0.000	0.000	0.000	0.000	0.000
ZRANB2-AS1	100132618	1p31.1	0.000	0.157	0.000	0.000	0.000	0.000	0.000	0.000	0.000	0.000	0.000	0.000	0.716	0.000	0.000	0.000	0.000	0.000	0.000	0.000	0.000	0.134	0.000	0.202	0.000	0.000	0.000	0.000	0.000	0.000	0.000	0.000	0.000	0.385	0.000	0.000	0.000	0.000	0.000	0.000	0.000	0.032	0.000	0.000	0.000	0.000	0.000
ZRANB2	9406	1p31.1	0.000	0.157	0.000	0.000	0.000	0.000	0.000	0.000	0.000	0.000	0.000	0.000	0.716	0.000	0.000	0.000	0.000	0.000	0.000	0.000	0.000	0.134	0.000	0.202	0.000	0.000	0.000	0.000	0.000	0.000	0.000	0.000	0.000	0.385	0.000	0.000	0.000	0.000	0.000	0.000	0.000	0.032	0.000	0.000	0.000	0.000	0.000
MIR186	406962	1p31.1	0.000	0.157	0.000	0.000	0.000	0.000	0.000	0.000	0.000	0.000	0.000	0.000	0.716	0.000	0.000	0.000	0.000	0.000	0.000	0.000	0.000	0.134	0.000	0.202	0.000	0.000	0.000	0.000	0.000	0.000	0.000	0.000	0.000	0.385	0.000	0.000	0.000	0.000	0.000	0.000	0.000	0.032	0.000	0.000	0.000	0.000	0.000
hsa-mir-186	-1130	1p31.1	0.000	0.157	0.000	0.000	0.000	0.000	0.000	0.000	0.000	0.000	0.000	0.000	0.716	0.000	0.000	0.000	0.000	0.000	0.000	0.000	0.000	0.134	0.000	0.202	0.000	0.000	0.000	0.000	0.000	0.000	0.000	0.000	0.000	0.385	0.000	0.000	0.000	0.000	0.000	0.000	0.000	0.032	0.000	0.000	0.000	0.000	0.000
ZRANB2-AS2	100852410	1p31.1	0.000	0.157	0.000	0.000	0.000	0.000	0.000	0.000	0.000	0.000	0.000	0.000	0.716	0.000	0.000	0.000	0.000	0.000	0.000	0.000	0.000	0.134	0.000	0.202	0.000	0.000	0.000	0.000	0.000	0.000	0.000	0.000	0.000	0.385	0.000	0.000	0.000	0.000	0.000	0.000	0.000	0.032	0.000	0.000	0.000	0.000	0.000
NEGR1	257194	1p31.1	0.000	0.157	0.000	0.000	0.000	0.000	0.000	0.000	0.000	0.000	0.000	0.000	0.716	0.000	0.000	0.000	0.000	0.000	0.000	0.000	0.000	0.134	0.000	0.202	0.000	0.000	0.000	0.000	0.000	0.000	0.000	0.000	0.000	0.385	0.000	0.000	0.000	0.000	0.000	0.000	0.000	0.032	0.000	0.000	0.000	0.000	0.000
NEGR1-IT1	100852409	1p31.1	0.000	0.157	0.000	0.000	0.000	0.000	0.000	0.000	0.000	0.000	0.000	0.000	0.716	0.000	0.000	0.000	0.000	0.000	0.000	0.000	0.000	0.134	0.000	0.202	0.000	0.000	0.000	0.000	0.000	0.000	0.000	0.000	0.000	0.385	0.000	0.000	0.000	0.000	0.000	0.000	0.000	0.032	0.000	0.000	0.000	0.000	0.000
LRRIQ3	127255	1p31.1	0.000	0.157	0.000	0.000	0.000	0.000	0.000	0.000	0.000	0.000	0.000	0.000	0.716	0.000	0.000	0.000	0.000	0.000	0.000	0.000	0.000	0.134	0.000	0.202	0.000	0.000	0.000	0.000	0.000	0.000	0.000	0.000	0.000	0.385	0.000	0.000	0.000	0.000	0.000	0.000	0.000	0.032	0.000	0.000	0.000	0.000	0.000
FPGT-TNNI3K	100526835	1p31.1	0.000	0.157	0.000	0.000	0.000	0.000	0.000	0.000	0.000	0.000	0.000	0.000	0.716	0.000	0.000	0.000	0.000	0.000	0.000	0.000	0.000	0.134	0.000	0.202	0.000	0.000	0.000	0.000	0.000	0.000	0.000	0.000	0.000	0.385	0.000	0.000	0.000	0.000	0.000	0.000	0.000	0.032	0.000	0.000	0.000	0.000	0.000
FPGT	8790	1p31.1	0.000	0.157	0.000	0.000	0.000	0.000	0.000	0.000	0.000	0.000	0.000	0.000	0.716	0.000	0.000	0.000	0.000	0.000	0.000	0.000	0.000	0.134	0.000	0.202	0.000	0.000	0.000	0.000	0.000	0.000	0.000	0.000	0.000	0.385	0.000	0.000	0.000	0.000	0.000	0.000	0.000	0.032	0.000	0.000	0.000	0.000	0.000
TNNI3K	51086	1p31.1	0.000	0.157	0.000	0.000	0.000	0.000	0.000	0.000	0.000	0.000	0.000	0.000	0.716	0.000	0.000	0.000	0.000	0.000	0.000	0.000	0.000	0.134	0.000	0.202	0.000	0.000	0.000	0.000	0.000	0.000	0.000	0.000	0.000	0.385	0.000	0.000	0.000	0.000	0.000	0.000	0.000	0.032	0.000	0.000	0.000	0.000	0.000
C1orf173	127254	1p31.1	0.000	0.157	0.000	0.000	0.000	0.000	0.000	0.000	0.000	0.000	0.000	0.000	0.716	0.000	0.000	0.000	0.000	0.000	0.000	0.000	0.000	0.134	0.000	0.202	0.000	0.000	0.000	0.000	0.000	0.000	0.000	0.000	0.000	0.385	0.000	0.000	0.000	0.000	0.000	0.000	0.000	0.032	0.000	0.000	0.000	0.000	0.000
CRYZ	1429	1p31.1	0.000	0.157	0.000	0.000	0.000	0.000	0.000	0.000	0.000	0.000	0.000	0.000	0.716	0.000	0.000	0.000	0.000	0.000	0.000	0.000	0.000	0.134	0.000	0.202	0.000	0.000	0.000	0.000	0.000	0.000	0.000	0.000	0.000	0.385	0.000	0.000	0.000	0.000	0.000	0.000	0.000	0.032	0.000	0.000	0.000	0.000	0.000
TYW3	127253	1p31.1	0.000	0.157	0.000	0.000	0.000	0.000	0.000	0.000	0.000	0.000	0.000	0.000	0.716	0.000	0.000	0.000	0.000	0.000	0.000	0.000	0.000	0.134	0.000	0.202	0.000	0.000	0.000	0.000	0.000	0.000	0.000	0.000	0.000	0.385	0.000	0.000	0.000	0.000	0.000	0.000	0.000	0.032	0.000	0.000	0.000	0.000	0.000
LHX8	431707	1p31.1	0.000	0.157	0.000	0.000	0.000	0.000	0.000	0.000	0.000	0.000	0.000	0.000	0.716	0.000	0.000	0.000	0.000	0.000	0.000	0.000	0.000	0.134	0.000	0.202	0.000	0.000	0.000	0.000	0.000	0.000	0.000	0.000	0.000	0.385	0.000	0.000	0.000	0.000	0.000	0.000	0.000	0.032	0.000	0.000	0.000	0.000	0.000
SLC44A5	204962	1p31.1	0.000	0.157	0.000	0.000	0.000	0.000	0.000	0.000	0.000	0.000	0.000	0.000	0.716	0.000	0.000	0.000	0.000	0.000	0.000	0.000	0.000	0.134	0.000	0.202	0.000	0.000	0.000	0.000	0.000	0.000	0.000	0.000	0.000	0.385	0.000	0.000	0.000	0.000	0.000	0.000	0.000	0.032	0.000	0.000	0.000	0.000	0.000
ACADM	34	1p31.1	0.000	0.157	0.000	0.000	0.000	0.000	0.000	0.000	0.000	0.000	0.000	0.000	0.716	0.000	0.000	0.000	0.000	0.000	0.000	0.000	0.000	0.134	0.000	0.202	0.000	0.000	0.000	0.000	0.000	0.000	0.000	0.000	0.000	0.385	0.000	0.000	0.000	0.000	0.000	0.000	0.000	0.032	0.000	0.000	0.000	0.000	0.000
RABGGTB	5876	1p31.1	0.000	0.157	0.000	0.000	0.000	0.000	0.000	0.000	0.000	0.000	0.000	0.000	0.716	0.000	0.000	0.000	0.000	0.000	0.000	0.000	0.000	0.134	0.000	0.202	0.000	0.000	0.000	0.000	0.000	0.000	0.000	0.000	0.000	0.385	0.000	0.000	0.000	0.000	0.000	0.000	0.000	0.032	0.000	0.000	0.000	0.000	0.000
SNORD45A	26805	1p31.1	0.000	0.157	0.000	0.000	0.000	0.000	0.000	0.000	0.000	0.000	0.000	0.000	0.716	0.000	0.000	0.000	0.000	0.000	0.000	0.000	0.000	0.134	0.000	0.202	0.000	0.000	0.000	0.000	0.000	0.000	0.000	0.000	0.000	0.385	0.000	0.000	0.000	0.000	0.000	0.000	0.000	0.032	0.000	0.000	0.000	0.000	0.000
SNORD45B	26804	1p31.1	0.000	0.157	0.000	0.000	0.000	0.000	0.000	0.000	0.000	0.000	0.000	0.000	0.716	0.000	0.000	0.000	0.000	0.000	0.000	0.000	0.000	0.134	0.000	0.202	0.000	0.000	0.000	0.000	0.000	0.000	0.000	0.000	0.000	0.385	0.000	0.000	0.000	0.000	0.000	0.000	0.000	0.032	0.000	0.000	0.000	0.000	0.000
SNORD45C	692085	1p31.1	0.000	0.157	0.000	0.000	0.000	0.000	0.000	0.000	0.000	0.000	0.000	0.000	0.716	0.000	0.000	0.000	0.000	0.000	0.000	0.000	0.000	0.134	0.000	0.202	0.000	0.000	0.000	0.000	0.000	0.000	0.000	0.000	0.000	0.385	0.000	0.000	0.000	0.000	0.000	0.000	0.000	0.032	0.000	0.000	0.000	0.000	0.000
MSH4	4438	1p31.1	0.000	0.157	0.000	0.000	0.000	0.000	0.000	0.000	0.000	0.000	0.000	0.000	0.716	0.000	0.000	0.000	0.000	0.000	0.000	0.000	0.000	0.134	0.000	0.202	0.000	0.000	0.000	0.000	0.000	0.000	0.000	0.000	0.000	0.385	0.000	0.000	0.000	0.000	0.000	0.000	0.000	0.032	0.000	0.000	0.000	0.000	0.000
ASB17	127247	1p31.1	0.000	0.157	0.000	0.000	0.000	0.000	0.000	0.000	0.000	0.000	0.000	0.000	0.716	0.000	0.000	0.000	0.000	0.000	0.000	0.000	0.000	0.134	0.000	0.202	0.000	0.000	0.000	0.000	0.000	0.000	0.000	0.000	0.000	0.385	0.000	0.000	0.000	0.000	0.000	0.000	0.000	0.032	0.000	0.000	0.000	0.000	0.000
ST6GALNAC3	256435	1p31.1	0.000	0.157	0.000	0.000	0.000	0.000	0.000	0.000	0.000	0.000	0.000	0.000	0.716	0.000	0.000	0.000	0.000	0.000	0.000	0.000	0.000	0.134	0.000	0.202	0.000	0.000	0.000	0.000	0.000	0.000	0.000	0.000	0.000	0.385	0.000	0.000	0.000	0.000	0.000	0.000	0.000	0.032	0.000	0.000	0.000	0.000	0.000
ST6GALNAC5	81849	1p31.1	0.000	0.157	0.000	0.000	0.000	0.000	0.000	0.000	0.000	0.000	0.000	0.000	0.716	0.000	0.000	0.000	0.000	0.000	0.000	0.000	0.000	0.134	0.000	0.202	0.000	0.000	0.000	0.000	0.000	0.000	0.000	0.000	0.000	0.385	0.000	0.000	0.000	0.000	0.000	0.000	0.000	0.032	0.000	0.000	0.000	0.000	0.000
PIGK	10026	1p31.1	0.000	0.157	0.000	0.000	0.000	0.000	0.000	0.000	0.000	0.000	0.000	0.000	0.716	0.000	0.000	0.000	0.000	0.000	0.000	0.000	0.000	0.134	0.000	0.202	0.000	0.000	0.000	0.000	0.000	0.000	0.000	0.000	0.000	0.385	0.000	0.000	0.000	0.000	0.000	0.000	0.000	0.032	0.000	0.000	0.000	0.000	0.000
AK5	26289	1p31.1	0.000	0.157	0.000	0.000	0.000	0.000	0.000	0.000	0.000	0.000	0.000	0.000	0.716	0.000	0.000	0.000	0.000	0.000	0.000	0.000	0.000	0.134	0.000	0.202	0.000	0.000	0.000	0.000	0.000	0.000	0.000	0.000	0.000	0.385	0.000	0.000	0.000	0.000	0.000	0.000	0.000	0.032	0.000	0.000	0.000	0.000	0.000
ZZZ3	26009	1p31.1	0.000	0.157	0.000	0.000	0.000	0.000	0.000	0.000	0.000	0.000	0.000	0.000	0.716	0.000	0.000	0.000	0.000	0.000	0.000	0.000	0.000	0.134	0.000	0.202	0.000	0.000	0.000	0.000	0.000	0.000	0.000	0.000	0.000	0.385	0.000	0.000	0.000	0.000	0.000	0.000	0.000	0.032	0.000	0.000	0.000	0.000	0.000
USP33	23032	1p31.1	0.000	0.157	0.000	0.000	0.000	0.000	0.000	0.000	0.000	0.000	0.000	0.000	0.716	0.000	0.000	0.000	0.000	0.000	0.000	0.000	0.000	0.134	0.000	0.202	0.000	0.000	0.000	0.000	0.000	0.000	0.000	0.000	0.000	0.385	0.000	0.000	0.000	0.000	0.000	0.000	0.000	0.032	0.000	0.000	0.000	0.000	0.000
FAM73A	374986	1p31.1	0.000	0.157	0.000	0.000	0.000	0.000	0.000	0.000	0.000	0.000	0.000	0.000	0.716	0.000	0.000	0.000	0.000	0.000	0.000	0.000	0.000	0.134	0.000	0.202	0.000	0.000	0.000	0.000	0.000	0.000	0.000	0.000	0.000	0.385	0.000	0.000	0.000	0.000	0.000	0.000	0.000	0.032	0.000	0.000	0.000	0.000	0.000
NEXN	91624	1p31.1	0.000	0.157	0.000	0.000	0.000	0.000	0.000	0.000	0.000	0.000	0.000	0.000	0.716	0.000	0.000	0.000	0.000	0.000	0.000	0.000	0.000	0.134	0.000	0.202	0.000	0.000	0.000	0.000	0.000	0.000	0.000	0.000	0.000	0.385	0.000	0.000	0.000	0.000	0.000	0.000	0.000	0.032	0.000	0.000	0.000	0.000	0.000
FUBP1	8880	1p31.1	0.000	0.157	0.000	0.000	0.000	0.000	0.000	0.000	0.000	0.000	0.000	0.000	0.716	0.000	0.000	0.000	0.000	0.000	0.000	0.000	0.000	0.134	0.000	0.202	0.000	0.000	0.000	0.000	0.000	0.000	0.000	0.000	0.000	0.385	0.000	0.000	0.000	0.000	0.000	0.000	0.000	0.032	0.000	0.000	0.000	0.000	0.000
DNAJB4	11080	1p31.1	0.000	0.157	0.000	0.000	0.000	0.000	0.000	0.000	0.000	0.000	0.000	0.000	0.716	0.000	0.000	0.000	0.000	0.000	0.000	0.000	0.000	0.134	0.000	0.202	0.000	0.000	0.000	0.000	0.000	0.000	0.000	0.000	0.000	0.385	0.000	0.000	0.000	0.000	0.000	0.000	0.000	0.032	0.000	0.000	0.000	0.000	0.000
GIPC2	54810	1p31.1	0.000	0.157	0.000	0.000	0.000	0.000	0.000	0.000	0.000	0.000	0.000	0.000	0.716	0.000	0.000	0.000	0.000	0.000	0.000	0.000	0.000	0.134	0.000	0.202	0.000	0.000	0.000	0.000	0.000	0.000	0.000	0.000	0.000	0.385	0.000	0.000	0.000	0.000	0.000	0.000	0.000	0.032	0.000	0.000	0.000	0.000	0.000
MGC27382	149047	1p31.1	0.000	0.157	0.000	0.000	0.000	0.000	0.000	0.000	0.000	0.000	0.000	0.000	0.716	0.000	0.000	0.000	0.000	0.000	0.000	0.000	0.000	0.134	0.000	0.202	0.000	0.000	0.000	0.000	0.000	0.000	0.000	0.000	0.000	0.385	0.000	0.000	0.000	0.000	0.000	0.000	0.000	0.032	0.000	0.000	0.000	0.000	0.000
PTGFR	5737	1p31.1	0.000	0.157	0.000	0.000	0.000	0.000	0.000	0.000	0.000	0.000	0.000	0.000	0.716	0.000	0.000	0.000	0.000	0.000	0.000	0.000	0.000	0.134	0.000	0.202	0.000	0.000	0.000	0.000	0.000	0.000	0.000	0.000	0.000	0.385	0.000	0.000	0.000	0.000	0.000	0.000	0.000	0.032	0.000	0.000	0.000	0.000	0.000
IFI44L	10964	1p31.1	0.000	0.157	0.000	0.000	0.000	0.000	0.000	0.000	0.000	0.000	0.000	0.000	0.716	0.000	0.000	0.000	0.000	0.000	0.000	0.000	0.000	0.134	0.000	0.202	0.000	0.000	0.000	0.000	0.000	0.000	0.000	0.000	0.000	0.385	0.000	0.000	0.000	0.000	0.000	0.000	0.000	0.032	0.000	0.000	0.000	0.000	0.000
IFI44	10561	1p31.1	0.000	0.157	0.000	0.000	0.000	0.000	0.000	0.000	0.000	0.000	0.000	0.000	0.716	0.000	0.000	0.000	0.000	0.000	0.000	0.000	0.000	0.134	0.000	0.202	0.000	0.000	0.000	0.000	0.000	0.000	0.000	0.000	0.000	0.385	0.000	0.000	0.000	0.000	0.000	0.000	0.000	0.032	0.000	0.000	0.000	0.000	0.000
ELTD1	64123	1p31.1	0.000	0.157	0.000	0.000	0.000	0.000	0.000	0.000	0.000	0.000	0.000	0.000	0.716	0.000	0.000	0.000	0.000	0.000	0.000	0.000	0.000	0.134	0.000	0.202	0.000	0.000	0.000	0.000	0.000	0.000	0.000	0.000	0.000	0.385	0.000	0.000	0.000	0.000	0.000	0.000	0.000	0.032	0.000	0.000	0.000	0.000	0.000
LPHN2	23266	1p31.1	0.000	0.157	0.000	0.000	0.000	0.000	0.000	0.000	0.000	0.000	0.000	0.000	0.716	0.000	0.000	0.000	0.000	0.000	0.000	0.000	0.000	0.134	0.000	0.202	0.000	0.000	0.000	0.000	0.000	0.000	0.000	0.000	0.000	0.385	0.000	0.000	0.000	0.000	0.000	0.000	0.000	0.032	0.000	0.000	0.000	0.000	0.000
TTLL7	79739	1p31.1	0.000	0.157	0.000	0.000	0.000	0.000	0.000	0.000	0.000	0.000	0.000	0.000	0.716	0.000	0.000	0.000	0.000	0.000	0.000	0.000	0.000	0.134	0.000	0.202	0.000	0.000	0.000	0.000	0.000	0.000	0.000	0.000	0.000	0.385	0.000	0.000	0.000	0.000	0.000	0.000	0.000	0.032	0.000	0.000	0.000	0.000	0.000
PRKACB	5567	1p31.1	0.000	0.157	0.000	0.000	0.000	0.000	0.000	0.000	0.000	0.000	0.000	0.000	0.716	0.000	0.000	0.000	0.000	0.000	0.000	0.000	0.000	0.134	0.000	0.202	0.000	0.000	0.000	0.000	0.000	0.000	0.000	0.000	0.000	0.385	0.000	0.000	0.000	0.000	0.000	0.000	0.000	0.032	0.000	0.000	0.000	0.000	0.000
SAMD13	148418	1p31.1	0.000	0.157	0.000	0.000	0.000	0.000	0.000	0.000	0.000	0.000	0.000	0.000	0.716	0.000	0.000	0.000	0.000	0.000	0.000	0.000	0.000	0.134	0.000	0.202	0.000	0.000	0.000	0.000	0.000	0.000	0.000	0.000	0.000	0.385	0.000	0.000	0.000	0.000	0.000	0.000	0.000	0.032	0.000	0.000	0.000	0.000	0.000
UOX	391051	1p31.1	0.000	0.157	0.000	0.000	0.000	0.000	0.000	0.000	0.000	0.000	0.000	0.000	0.716	0.000	0.000	0.000	0.000	0.000	0.000	0.000	0.000	0.134	0.000	0.202	0.000	0.000	0.000	0.000	0.000	0.000	0.000	0.000	0.000	0.385	0.000	0.000	0.000	0.000	0.000	0.000	0.000	0.032	0.000	0.000	0.000	0.000	0.000
DNASE2B	58511	1p31.1	0.000	0.157	0.000	0.000	0.000	0.000	0.000	0.000	0.000	0.000	0.000	0.000	0.716	0.000	0.000	0.000	0.000	0.000	0.000	0.000	0.000	0.134	0.000	0.202	0.000	0.000	0.000	0.000	0.000	0.000	0.000	0.000	0.000	0.385	0.000	0.000	0.000	0.000	0.000	0.000	0.000	0.032	0.000	0.000	0.000	0.000	0.000
RPF1	80135	1p22.3	0.000	0.157	0.000	0.000	0.000	0.000	0.000	0.000	0.000	0.000	0.000	0.000	0.716	0.000	0.000	0.000	0.000	0.000	0.000	0.000	0.000	0.134	0.000	0.202	0.000	0.000	0.000	0.000	0.000	0.000	0.000	0.000	0.000	0.385	0.000	0.000	0.000	0.000	0.000	0.000	0.000	0.032	0.000	0.000	0.000	0.000	0.000
GNG5	2787	1p22.3	0.000	0.157	0.000	0.000	0.000	0.000	0.000	0.000	0.000	0.000	0.000	0.000	0.716	0.000	0.000	0.000	0.000	0.000	0.000	0.000	0.000	0.134	0.000	0.202	0.000	0.000	0.000	0.000	0.000	0.000	0.000	0.000	0.000	0.385	0.000	0.000	0.000	0.000	0.000	0.000	0.000	0.032	0.000	0.000	0.000	0.000	0.000
CTBS	1486	1p22.3	0.000	0.157	0.000	0.000	0.000	0.000	0.000	0.000	0.000	0.000	0.000	0.000	0.716	0.000	0.000	0.000	0.000	0.000	0.000	0.000	0.000	0.134	0.000	0.202	0.000	0.000	0.000	0.000	0.000	0.000	0.000	0.000	0.000	0.385	0.000	0.000	0.000	0.000	0.000	0.000	0.000	0.032	0.000	0.000	0.000	0.000	0.000
C1orf180	439927	1p22.3	0.000	0.157	0.000	0.000	0.000	0.000	0.000	0.000	0.000	0.000	0.000	0.000	0.716	0.000	0.000	0.000	0.000	0.000	0.000	0.000	0.000	0.134	0.000	0.202	0.000	0.000	0.000	0.000	0.000	0.000	0.000	0.000	0.000	0.385	0.000	0.000	0.000	0.000	0.000	0.000	0.000	0.032	0.000	0.000	0.000	0.000	0.000
SSX2IP	117178	1p22.3	0.000	0.157	0.000	0.000	0.000	0.000	0.000	0.000	0.000	0.000	0.000	0.000	0.716	0.000	0.000	0.000	0.000	0.000	0.000	0.000	0.000	0.134	0.000	0.202	0.000	0.000	0.000	0.000	0.000	0.000	0.000	0.000	0.000	0.385	0.000	0.000	0.000	0.000	0.000	0.000	0.000	0.032	0.000	0.000	0.000	0.000	0.000
LPAR3	23566	1p22.3	0.000	0.157	0.000	0.000	0.000	0.000	0.000	0.000	0.000	0.000	0.000	0.000	0.716	0.000	0.000	0.000	0.000	0.000	0.000	0.000	0.000	0.134	0.000	0.202	0.000	0.000	0.000	0.000	0.000	0.000	0.000	0.000	0.000	0.385	0.000	0.000	0.000	0.000	0.000	0.000	0.000	0.032	0.000	0.000	0.000	0.000	0.000
MCOLN2	255231	1p22.3	0.000	0.157	0.000	0.000	0.000	0.000	0.000	0.000	0.000	0.000	0.000	0.000	0.716	0.000	0.000	0.000	0.000	0.000	0.000	0.000	0.000	0.134	0.000	0.202	0.000	0.000	0.000	0.000	0.000	0.000	0.000	0.000	0.000	0.385	0.000	0.000	0.000	0.000	0.000	0.000	0.000	0.032	0.000	0.000	0.000	0.000	0.000
MCOLN3	55283	1p22.3	0.000	0.157	0.000	0.000	0.000	0.000	0.000	0.000	0.000	0.000	0.000	0.000	0.716	0.000	0.000	0.000	0.000	0.000	0.000	0.000	0.000	0.134	0.000	0.202	0.000	0.000	0.000	0.000	0.000	0.000	0.000	0.000	0.000	0.385	0.000	0.000	0.000	0.000	0.000	0.000	0.000	0.032	0.000	0.000	0.000	0.000	0.000
WDR63	126820	1p22.3	0.000	0.157	0.000	0.000	0.000	0.000	0.000	0.000	0.000	0.000	0.000	0.000	0.716	0.000	0.000	0.000	0.000	0.000	0.000	0.000	0.000	0.134	0.000	0.202	0.000	0.000	0.000	0.000	0.000	0.000	0.000	0.000	0.000	0.385	0.000	0.000	0.000	0.000	0.000	0.000	0.000	0.032	0.000	0.000	0.000	0.000	0.000
MIR4423	100616481	1p22.3	0.000	0.157	0.000	0.000	0.000	0.000	0.000	0.000	0.000	0.000	0.000	0.000	0.716	0.000	0.000	0.000	0.000	0.000	0.000	0.000	0.000	0.134	0.000	0.202	0.000	0.000	0.000	0.000	0.000	0.000	0.000	0.000	0.000	0.385	0.000	0.000	0.000	0.000	0.000	0.000	0.000	0.032	0.000	0.000	0.000	0.000	0.000
SYDE2	84144	1p22.3	0.000	0.157	0.000	0.000	0.000	0.000	0.000	0.000	0.000	0.000	0.000	0.000	0.716	0.000	0.000	0.000	0.000	0.000	0.000	0.000	0.000	0.134	0.000	0.202	0.000	0.000	0.000	0.000	0.000	0.000	0.000	0.000	0.000	0.385	0.000	0.000	0.000	0.000	0.000	0.000	0.000	0.032	0.000	0.000	0.000	0.000	0.000
C1orf52	148423	1p22.3	0.000	0.157	0.000	0.000	0.000	0.000	0.000	0.000	0.000	0.000	0.000	0.000	0.716	0.000	0.000	0.000	0.000	0.000	0.000	0.000	0.000	0.134	0.000	0.202	0.000	0.000	0.000	0.000	0.000	0.000	0.000	0.000	0.000	0.385	0.000	0.000	0.000	0.000	0.000	0.000	0.000	0.032	0.000	0.000	0.000	0.000	0.000
BCL10	8915	1p22.3	0.000	0.157	0.000	0.000	0.000	0.000	0.000	0.000	0.000	0.000	0.000	0.000	0.716	0.000	0.000	0.000	0.000	0.000	0.000	0.000	0.000	0.134	0.000	0.202	0.000	0.000	0.000	0.000	0.000	0.000	0.000	0.000	0.000	0.385	0.000	0.000	0.000	0.000	0.000	0.000	0.000	0.032	0.000	0.000	0.000	0.000	0.000
LOC646626	646626	1p22.3	0.000	0.157	0.000	0.000	0.000	0.000	0.000	0.000	0.000	0.000	0.000	0.000	0.716	0.000	0.000	0.000	0.000	0.000	0.000	0.000	0.000	0.134	0.000	0.202	0.000	0.000	0.000	0.000	0.000	0.000	0.000	0.000	0.000	0.385	0.000	0.000	0.000	0.000	0.000	0.000	0.000	0.032	0.000	0.000	0.000	0.000	0.000
DDAH1	23576	1p22.3	0.000	0.157	0.000	0.000	0.000	0.000	0.000	0.000	0.000	0.000	0.000	0.000	0.716	0.000	0.000	0.000	0.000	0.000	0.000	0.000	0.000	0.134	0.000	0.202	0.000	0.000	0.000	0.000	0.000	0.000	0.000	0.000	0.000	0.385	0.000	0.000	0.000	0.000	0.000	0.000	0.000	0.032	0.000	0.000	0.000	0.000	0.000
CYR61	3491	1p22.3	0.000	0.157	0.000	0.000	0.000	0.000	0.000	0.000	0.000	0.000	0.000	0.000	0.716	0.000	0.000	0.000	0.000	0.000	0.000	0.000	0.000	0.134	0.000	0.202	0.000	0.000	0.000	0.000	0.000	0.000	0.000	0.000	0.000	0.385	0.000	0.000	0.000	0.000	0.000	0.000	0.000	0.032	0.000	0.000	0.000	0.000	0.000
ZNHIT6	54680	1p22.3	0.000	0.157	0.000	0.000	0.000	0.000	0.000	0.000	0.000	0.000	0.000	0.000	0.716	0.000	0.000	0.000	0.000	0.000	0.000	0.000	0.000	0.134	0.000	0.202	0.000	0.000	0.000	0.000	0.000	0.000	0.000	0.000	0.000	0.385	0.000	0.000	0.000	0.000	0.000	0.000	0.000	0.032	0.000	0.000	0.000	0.000	0.000
COL24A1	255631	1p22.3	0.000	0.157	0.000	0.000	0.000	0.000	0.000	0.000	0.000	0.000	0.000	0.000	0.716	0.000	0.000	0.000	0.000	0.000	0.000	0.000	0.000	0.134	0.000	0.202	0.000	0.000	0.000	0.000	0.000	0.000	0.000	0.000	0.000	0.385	0.000	0.000	0.000	0.000	0.000	0.000	0.000	0.032	0.000	0.000	0.000	0.000	0.000
ODF2L	57489	1p22.3	0.000	0.157	0.000	0.000	0.000	0.000	0.000	0.000	0.000	0.000	0.000	0.000	0.716	0.000	0.000	0.000	0.000	0.000	0.000	0.000	0.000	0.134	0.000	0.202	0.000	0.000	0.000	0.000	0.000	0.000	0.000	0.000	0.000	0.385	0.000	0.000	0.000	0.000	0.000	0.000	0.000	0.032	0.000	0.000	0.000	0.000	0.000
CLCA2	9635	1p22.3	0.000	0.157	0.000	0.000	0.000	0.000	0.000	0.000	0.000	0.000	0.000	0.000	0.716	0.000	0.000	0.000	0.000	0.000	0.000	0.000	0.000	0.134	0.000	0.202	0.000	0.000	0.000	0.000	0.000	0.000	0.000	0.000	0.000	0.385	0.000	0.000	0.000	0.000	0.000	0.000	0.000	0.032	0.000	0.000	0.000	0.000	0.000
CLCA1	1179	1p22.3	0.000	0.157	0.000	0.000	0.000	0.000	0.000	0.000	0.000	0.000	0.000	0.000	0.716	0.000	0.000	0.000	0.000	0.000	0.000	0.000	0.000	0.134	0.000	0.202	0.000	0.000	0.000	0.000	0.000	0.000	0.000	0.000	0.000	0.385	0.000	0.000	0.000	0.000	0.000	0.000	0.000	0.032	0.000	0.000	0.000	0.000	0.000
CLCA4	22802	1p22.3	0.000	0.157	0.000	0.000	0.000	0.000	0.000	0.000	0.000	0.000	0.000	0.000	0.716	0.000	0.000	0.000	0.000	0.000	0.000	0.000	0.000	0.134	0.000	0.202	0.000	0.000	0.000	0.000	0.000	0.000	0.000	0.000	0.000	0.385	0.000	0.000	0.000	0.000	0.000	0.000	0.000	0.032	0.000	0.000	0.000	0.000	0.000
CLCA3P	9629	1p22.3	0.000	0.157	0.000	0.000	0.000	0.000	0.000	0.000	0.000	0.000	0.000	0.000	0.716	0.000	0.000	0.000	0.000	0.000	0.000	0.000	0.000	0.134	0.000	0.202	0.000	0.000	0.000	0.000	0.000	0.000	0.000	0.000	0.000	0.385	0.000	0.000	0.000	0.000	0.000	0.000	0.000	0.032	0.000	0.000	0.000	0.000	0.000
SH3GLB1	51100	1p22.3	0.000	0.157	0.000	0.000	0.000	0.000	0.000	0.000	0.000	0.000	0.000	0.000	0.716	0.000	0.000	0.000	0.000	0.000	0.000	0.000	0.000	0.134	0.000	0.202	0.000	0.000	0.000	0.000	0.000	0.000	0.000	0.000	0.000	0.385	0.000	0.000	0.000	0.000	0.000	0.000	0.000	0.032	0.000	0.000	0.000	0.000	0.000
SEP15	9403	1p22.3	0.000	0.157	0.000	0.000	0.000	0.000	0.000	0.000	0.000	0.000	0.000	0.000	0.716	0.000	0.000	0.000	0.000	0.000	0.000	0.000	0.000	0.134	0.000	0.202	0.000	0.000	0.000	0.000	0.000	0.000	0.000	0.000	0.000	0.385	0.000	0.000	0.000	0.000	0.000	0.000	0.000	0.032	0.000	0.000	0.000	0.000	0.000
HS2ST1	9653	1p22.3	0.000	0.157	0.000	0.000	0.000	0.000	0.000	0.000	0.000	0.000	0.000	0.000	0.716	0.000	0.000	0.000	0.000	0.000	0.000	0.000	0.000	0.134	0.000	0.202	0.000	0.000	0.000	0.000	0.000	0.000	0.000	0.000	0.000	0.385	0.000	0.000	0.000	0.000	0.000	0.000	0.000	0.032	0.000	0.000	0.000	0.000	0.000
LOC339524	339524	1p22.3	0.000	0.157	0.000	0.000	0.000	0.000	0.000	0.000	0.000	0.000	0.000	0.000	0.716	0.000	0.000	0.000	0.000	0.000	0.000	0.000	0.000	0.134	0.000	0.202	0.000	0.000	0.000	0.000	0.000	0.000	0.000	0.000	0.000	0.385	0.000	0.000	0.000	0.000	0.000	0.000	0.000	0.032	0.000	0.000	0.000	0.000	0.000
LMO4	8543	1p22.3	0.000	0.157	0.000	0.000	0.000	0.000	0.000	0.000	0.000	0.000	0.000	0.000	0.716	0.000	0.000	0.000	0.000	0.000	0.000	0.000	0.000	0.134	0.000	0.202	0.000	0.000	0.000	0.000	0.000	0.000	0.000	0.000	0.000	0.385	0.000	0.000	0.000	0.000	0.000	0.000	0.000	0.032	0.000	0.000	0.000	0.000	0.000
LOC100505768	100505768	1p22.3	0.000	0.157	0.000	0.000	0.000	0.000	0.000	0.000	0.000	0.000	0.000	0.000	0.716	0.000	0.000	0.000	0.000	0.000	0.000	0.000	0.000	0.134	0.000	0.202	0.000	0.000	0.000	0.000	0.000	0.000	0.000	0.000	0.000	0.385	0.000	0.000	0.000	0.000	0.000	0.000	0.000	0.032	0.000	0.000	0.000	0.000	0.000
PKN2	5586	1p22.2	0.000	0.157	0.000	0.000	0.000	0.000	0.000	0.000	0.000	0.000	0.000	0.000	0.716	0.000	0.000	0.000	0.000	0.000	0.000	0.000	0.000	0.134	0.000	0.202	0.000	0.000	0.000	0.000	0.000	0.000	0.000	0.000	0.000	0.385	0.000	0.000	0.000	0.000	0.000	0.000	0.000	0.032	0.000	0.000	0.000	0.000	0.000
GTF2B	2959	1p22.2	0.000	0.157	0.000	0.000	0.000	0.000	0.000	0.000	0.000	0.000	0.000	0.000	0.716	0.000	0.000	0.000	0.000	0.000	0.000	0.000	0.000	0.134	0.000	0.202	0.000	0.000	0.000	0.000	0.000	0.000	0.000	0.000	0.000	0.385	0.000	0.000	0.000	0.000	0.000	0.000	0.000	0.032	0.000	0.000	0.000	0.000	0.000
CCBL2	56267	1p22.2	0.000	0.157	0.000	0.000	0.000	0.000	0.000	0.000	0.000	0.000	0.000	0.000	0.716	0.000	0.000	0.000	0.000	0.000	0.000	0.000	0.000	0.134	0.000	0.202	0.000	0.000	0.000	0.000	0.000	0.000	0.000	0.000	0.000	0.385	0.000	0.000	0.000	0.000	0.000	0.000	0.000	0.032	0.000	0.000	0.000	0.000	0.000
RBMXL1	494115	1p22.2	0.000	0.157	0.000	0.000	0.000	0.000	0.000	0.000	0.000	0.000	0.000	0.000	0.716	0.000	0.000	0.000	0.000	0.000	0.000	0.000	0.000	0.134	0.000	0.202	0.000	0.000	0.000	0.000	0.000	0.000	0.000	0.000	0.000	0.385	0.000	0.000	0.000	0.000	0.000	0.000	0.000	0.032	0.000	0.000	0.000	0.000	0.000
GBP3	2635	1p22.2	0.000	0.157	0.000	0.000	0.000	0.000	0.000	0.000	0.000	0.000	0.000	0.000	0.716	0.000	0.000	0.000	0.000	0.000	0.000	0.000	0.000	0.134	0.000	0.202	0.000	0.000	0.000	0.000	0.000	0.000	0.000	0.000	0.000	0.385	0.000	0.000	0.000	0.000	0.000	0.000	0.000	0.032	0.000	0.000	0.000	0.000	0.000
GBP1	2633	1p22.2	0.000	0.157	0.000	0.000	0.000	0.000	0.000	0.000	0.000	0.000	0.000	0.000	0.716	0.000	0.000	0.000	0.000	0.000	0.000	0.000	0.000	0.134	0.000	0.202	0.000	0.000	0.000	0.000	0.000	0.000	0.000	0.000	0.000	0.385	0.000	0.000	0.000	0.000	0.000	0.000	0.000	0.032	0.000	0.000	0.000	0.000	0.000
GBP2	2634	1p22.2	0.000	0.157	0.000	0.000	0.000	0.000	0.000	0.000	0.000	0.000	0.000	0.000	0.716	0.000	0.000	0.000	0.000	0.000	0.000	0.000	0.000	0.134	0.000	0.202	0.000	0.000	0.000	0.000	0.000	0.000	0.000	0.000	0.000	0.385	0.000	0.000	0.000	0.000	0.000	0.000	0.000	0.032	0.000	0.000	0.000	0.000	0.000
GBP7	388646	1p22.2	0.000	0.157	0.000	0.000	0.000	0.000	0.000	0.000	0.000	0.000	0.000	0.000	0.716	0.000	0.000	0.000	0.000	0.000	0.000	0.000	0.000	0.134	0.000	0.202	0.000	0.000	0.000	0.000	0.000	0.000	0.000	0.000	0.000	0.385	0.000	0.000	0.000	0.000	0.000	0.000	0.000	0.032	0.000	0.000	0.000	0.000	0.000
GBP4	115361	1p22.2	0.000	0.157	0.000	0.000	0.000	0.000	0.000	0.000	0.000	0.000	0.000	0.000	0.716	0.000	0.000	0.000	0.000	0.000	0.000	0.000	0.000	0.134	0.000	0.202	0.000	0.000	0.000	0.000	0.000	0.000	0.000	0.000	0.000	0.385	0.000	0.000	0.000	0.000	0.000	0.000	0.000	0.032	0.000	0.000	0.000	0.000	0.000
GBP5	115362	1p22.2	0.000	0.157	0.000	0.000	0.000	0.000	0.000	0.000	0.000	0.000	0.000	0.000	0.716	0.000	0.000	0.000	0.000	0.000	0.000	0.000	0.000	0.134	0.000	0.202	0.000	0.000	0.000	0.000	0.000	0.000	0.000	0.000	0.000	0.385	0.000	0.000	0.000	0.000	0.000	0.000	0.000	0.032	0.000	0.000	0.000	0.000	0.000
GBP6	163351	1p22.2	0.000	0.157	0.000	0.000	0.000	0.000	0.000	0.000	0.000	0.000	0.000	0.000	0.716	0.000	0.000	0.000	0.000	0.000	0.000	0.000	0.000	0.134	0.000	0.202	0.000	0.000	0.000	0.000	0.000	0.000	0.000	0.000	0.000	0.385	0.000	0.000	0.000	0.000	0.000	0.000	0.000	0.032	0.000	0.000	0.000	0.000	0.000
GBP1P1	400759	1p22.2	0.000	0.157	0.000	0.000	0.000	0.000	0.000	0.000	0.000	0.000	0.000	0.000	0.716	0.000	0.000	0.000	0.000	0.000	0.000	0.000	0.000	0.134	0.000	0.202	0.000	0.000	0.000	0.000	0.000	0.000	0.000	0.000	0.000	0.385	0.000	0.000	0.000	0.000	0.000	0.000	0.000	0.032	0.000	0.000	0.000	0.000	0.000
LRRC8B	23507	1p22.2	0.000	0.157	0.000	0.000	0.000	0.000	0.000	0.000	0.000	0.000	0.000	0.000	0.716	0.000	0.000	0.000	0.000	0.000	0.000	0.000	0.000	0.134	0.000	0.202	0.000	0.000	0.000	0.000	0.000	0.000	0.000	0.000	0.000	0.385	0.000	0.000	0.000	0.000	0.000	0.000	0.000	0.032	0.000	0.000	0.000	0.000	0.000
FLJ27354	400761	1p22.2	0.000	0.157	0.000	0.000	0.000	0.000	0.000	0.000	0.000	0.000	0.000	0.000	0.716	0.000	0.000	0.000	0.000	0.000	0.000	0.000	0.000	0.134	0.000	0.202	0.000	0.000	0.000	0.000	0.000	0.000	0.000	0.000	0.000	0.385	0.000	0.000	0.000	0.000	0.000	0.000	0.000	0.032	0.000	0.000	0.000	0.000	0.000
LRRC8C	84230	1p22.2	0.000	0.157	0.000	0.000	0.000	0.000	0.000	0.000	0.000	0.000	0.000	0.000	0.716	0.000	0.000	0.000	0.000	0.000	0.000	0.000	0.000	0.134	0.000	0.202	0.000	0.000	0.000	0.000	0.000	0.000	0.000	0.000	0.000	0.385	0.000	0.000	0.000	0.000	0.000	0.000	0.000	0.032	0.000	0.000	0.000	0.000	0.000
LRRC8D	55144	1p22.2	0.000	0.157	0.000	0.000	0.000	0.000	0.000	0.000	0.000	0.000	0.000	0.000	0.716	0.000	0.000	0.000	0.000	0.000	0.000	0.000	0.000	0.134	0.000	0.202	0.000	0.000	0.000	0.000	0.000	0.000	0.000	0.000	0.000	0.385	0.000	0.000	0.000	0.000	0.000	0.000	0.000	0.032	0.000	0.000	0.000	0.000	0.000
GEMIN8P4	492303	1p22.2	0.000	0.157	0.000	0.000	0.000	0.000	0.000	0.000	0.000	0.000	0.000	0.000	0.716	0.000	0.000	0.000	0.000	0.000	0.000	0.000	0.000	0.134	0.000	0.202	0.000	0.000	0.000	0.000	0.000	0.000	0.000	0.000	0.000	0.385	0.000	0.000	0.000	0.000	0.000	0.000	0.000	0.032	0.000	0.000	0.000	0.000	0.000
ZNF326	284695	1p22.2	0.000	0.157	0.000	0.000	0.000	0.000	0.000	0.000	0.000	0.000	0.000	0.000	0.716	0.000	0.000	0.000	0.000	0.000	0.000	0.000	0.000	0.134	0.000	0.202	0.000	0.000	0.000	0.000	0.000	0.000	0.000	0.000	0.000	0.385	0.000	0.000	0.000	0.000	0.000	0.000	0.000	0.032	0.000	0.000	0.000	0.000	0.000
BARHL2	343472	1p22.2	0.000	0.157	0.000	0.000	0.000	0.000	0.000	0.000	0.000	0.000	0.000	0.000	0.716	0.000	0.000	0.000	0.000	0.000	0.000	0.000	0.000	0.134	0.000	0.202	0.000	0.000	0.000	0.000	0.000	0.000	0.000	0.000	0.000	0.385	0.000	0.000	0.000	0.000	0.000	0.000	0.000	0.927	0.000	0.000	0.000	0.000	0.000
ZNF644	84146	1p22.2	0.000	0.157	0.000	0.000	0.000	0.000	0.000	0.000	0.000	0.000	0.000	0.000	0.716	0.000	0.000	0.000	0.000	0.000	0.000	0.000	0.000	0.134	0.000	0.202	0.000	0.000	0.000	0.000	0.000	0.000	0.000	0.000	0.000	0.385	0.000	0.000	0.000	0.000	0.000	0.000	0.000	0.927	0.000	0.000	0.000	0.000	0.000
HFM1	164045	1p22.2	0.000	0.157	0.000	0.000	0.000	0.000	0.000	0.000	0.000	0.000	0.000	0.000	0.716	0.000	0.000	0.000	0.000	0.000	0.000	0.000	0.000	0.134	0.000	0.202	0.000	0.000	0.000	0.000	0.000	0.000	0.000	0.000	0.000	0.385	0.000	0.000	0.000	0.000	0.000	0.000	0.000	0.927	0.000	0.000	0.000	0.000	0.000
CDC7	8317	1p22.2	0.000	0.157	0.000	0.000	0.000	0.000	0.000	0.000	0.000	0.000	0.000	0.000	0.716	0.000	0.000	0.000	0.000	0.000	0.000	0.000	0.000	0.134	0.000	0.202	0.000	0.000	0.000	0.000	0.000	0.000	0.000	0.000	0.000	0.385	0.000	0.000	0.000	0.000	0.000	0.000	0.000	0.927	0.000	0.000	0.000	0.000	0.000
HSP90B3P	343477	1p22.1	0.000	0.157	0.000	0.000	0.000	0.000	0.000	0.000	0.000	0.000	0.000	0.000	0.716	0.000	0.000	0.000	0.000	0.000	0.000	0.000	0.000	0.134	0.000	0.202	0.000	0.000	0.000	0.000	0.000	0.000	0.000	0.000	0.000	0.385	0.000	0.000	0.000	0.000	0.000	0.000	0.000	0.927	0.000	0.000	0.000	0.000	0.000
TGFBR3	7049	1p22.1	0.000	0.157	0.000	0.000	0.000	0.000	0.000	0.000	0.000	0.000	0.000	0.000	0.716	0.000	0.000	0.000	0.000	0.000	0.000	0.000	0.000	0.134	0.000	0.202	0.000	0.000	0.000	0.000	0.000	0.000	0.000	0.000	0.000	0.385	0.000	0.000	0.000	0.000	0.000	0.000	0.000	0.927	0.000	0.000	0.000	0.000	0.000
BRDT	676	1p22.1	0.000	0.157	0.000	0.000	0.000	0.000	0.000	0.000	0.000	0.000	0.000	0.000	0.716	0.000	0.000	0.000	0.000	0.000	0.000	0.000	0.000	0.134	0.000	0.202	0.000	0.000	0.000	0.000	0.000	0.000	0.000	0.000	0.000	0.385	0.000	0.000	0.000	0.000	0.000	0.000	0.000	0.927	0.000	0.000	0.000	0.000	0.000
EPHX4	253152	1p22.1	0.000	0.157	0.000	0.000	0.000	0.000	0.000	0.000	0.000	0.000	0.000	0.000	0.716	0.000	0.000	0.000	0.000	0.000	0.000	0.000	0.000	0.134	0.000	0.202	0.000	0.000	0.000	0.000	0.000	0.000	0.000	0.000	0.000	0.385	0.000	0.000	0.000	0.000	0.000	0.000	0.000	0.927	0.000	0.000	0.000	0.000	0.000
BTBD8	284697	1p22.1	0.000	0.157	0.000	0.000	0.000	0.000	0.000	0.000	0.000	0.000	0.000	0.000	0.716	0.000	0.000	0.000	0.000	0.000	0.000	0.000	0.000	0.134	0.000	0.202	0.000	0.000	0.000	0.000	0.000	0.000	0.000	0.000	0.000	0.385	0.000	0.000	0.000	0.000	0.000	0.000	0.000	0.927	0.000	0.000	0.000	0.000	0.000
KIAA1107	23285	1p22.1	0.000	0.157	0.000	0.000	0.000	0.000	0.000	0.000	0.000	0.000	0.000	0.000	0.716	0.000	0.000	0.000	0.000	0.000	0.000	0.000	0.000	0.134	0.000	0.202	0.000	0.000	0.000	0.000	0.000	0.000	0.000	0.000	0.000	0.385	0.000	0.000	0.000	0.000	0.000	0.000	0.000	0.927	0.000	0.000	0.000	0.000	0.000
C1orf146	388649	1p22.1	0.000	0.157	0.000	0.000	0.000	0.000	0.000	0.000	0.000	0.000	0.000	0.000	0.716	0.000	0.000	0.000	0.000	0.000	0.000	0.000	0.000	0.134	0.000	0.202	0.000	0.000	0.000	0.000	0.000	0.000	0.000	0.000	0.000	0.385	0.000	0.000	0.000	0.000	0.000	0.000	0.000	0.927	0.000	0.000	0.000	0.000	0.000
GLMN	11146	1p22.1	0.000	0.157	0.000	0.000	0.000	0.000	0.000	0.000	0.000	0.000	0.000	0.000	0.716	0.000	0.000	0.000	0.000	0.000	0.000	0.000	0.000	0.134	0.000	0.202	0.000	0.000	0.000	0.000	0.000	0.000	0.000	0.000	0.000	0.385	0.000	0.000	0.000	0.000	0.000	0.000	0.000	0.927	0.000	0.000	0.000	0.000	0.000
RPAP2	79871	1p22.1	0.000	0.157	0.000	0.000	0.000	0.000	0.000	0.000	0.000	0.000	0.000	0.000	0.716	0.000	0.000	0.000	0.000	0.000	0.000	0.000	0.000	0.134	0.000	0.202	0.000	0.000	0.000	0.000	0.000	0.000	0.000	0.000	0.000	0.385	0.000	0.000	0.000	0.000	0.000	0.000	0.000	0.927	0.000	0.000	0.000	0.000	0.000
GFI1	2672	1p22.1	0.000	0.157	0.000	0.000	0.000	0.000	0.000	0.000	0.000	0.000	0.000	0.000	0.716	0.000	0.000	0.000	0.000	0.000	0.000	0.000	0.000	0.134	0.000	0.202	0.000	0.000	0.000	0.000	0.000	0.000	0.000	0.000	0.000	0.385	0.000	0.000	0.000	0.000	0.000	0.000	0.000	0.927	0.000	0.000	0.000	0.000	0.000
EVI5	7813	1p22.1	0.000	0.157	0.000	0.000	0.000	0.000	0.000	0.000	0.000	0.000	0.000	0.000	0.716	0.000	0.000	0.000	0.000	0.000	0.000	0.000	0.000	0.134	0.000	0.202	0.000	0.000	0.000	0.000	0.000	0.000	0.000	0.000	0.000	0.385	0.000	0.000	0.000	0.000	0.000	0.000	0.000	0.927	0.000	0.000	0.000	0.000	0.000
FAM69A	388650	1p22.1	0.000	0.157	0.000	0.000	0.000	0.000	0.000	0.000	0.000	0.000	0.000	0.000	0.716	0.000	0.000	0.000	0.000	0.000	0.000	0.000	0.000	0.134	0.000	0.202	0.000	0.000	0.000	0.000	0.000	0.000	0.000	0.000	0.000	0.385	0.000	0.000	0.000	0.000	0.000	0.000	0.000	0.927	0.000	0.000	0.000	0.000	0.000
RPL5	6125	1p22.1	0.000	0.157	0.000	0.000	0.000	0.000	0.000	0.000	0.000	0.000	0.000	0.000	0.716	0.000	0.000	0.000	0.000	0.000	0.000	0.000	0.000	0.134	0.000	0.202	0.000	0.000	0.000	0.000	0.000	0.000	0.000	0.000	0.000	0.385	0.000	0.000	0.000	0.000	0.000	0.000	0.000	0.927	0.000	0.000	0.000	0.000	0.000
SNORD21	6083	1p22.1	0.000	0.157	0.000	0.000	0.000	0.000	0.000	0.000	0.000	0.000	0.000	0.000	0.716	0.000	0.000	0.000	0.000	0.000	0.000	0.000	0.000	0.134	0.000	0.202	0.000	0.000	0.000	0.000	0.000	0.000	0.000	0.000	0.000	0.385	0.000	0.000	0.000	0.000	0.000	0.000	0.000	0.927	0.000	0.000	0.000	0.000	0.000
SNORA66	26782	1p22.1	0.000	0.157	0.000	0.000	0.000	0.000	0.000	0.000	0.000	0.000	0.000	0.000	0.716	0.000	0.000	0.000	0.000	0.000	0.000	0.000	0.000	0.134	0.000	0.202	0.000	0.000	0.000	0.000	0.000	0.000	0.000	0.000	0.000	0.385	0.000	0.000	0.000	0.000	0.000	0.000	0.000	0.927	0.000	0.000	0.000	0.000	0.000
MTF2	22823	1p22.1	0.000	0.157	0.000	0.000	0.000	0.000	0.000	0.000	0.000	0.000	0.000	0.000	0.716	0.000	0.000	0.000	0.000	0.000	0.000	0.000	0.000	0.134	0.000	0.202	0.000	0.000	0.000	0.000	0.000	0.000	0.000	0.000	0.000	0.385	0.000	0.000	0.000	0.000	0.000	0.000	0.000	0.927	0.000	0.000	0.000	0.000	0.000
TMED5	50999	1p22.1	0.000	0.157	0.000	0.000	0.000	0.000	0.000	0.000	0.000	0.000	0.000	0.000	0.716	0.000	0.000	0.000	0.000	0.000	0.000	0.000	0.000	0.134	0.000	0.202	0.000	0.000	0.000	0.000	0.000	0.000	0.000	0.000	0.000	0.385	0.000	0.000	0.000	0.000	0.000	0.000	0.000	0.927	0.000	0.000	0.000	0.000	0.000
CCDC18	343099	1p22.1	0.000	0.157	0.000	0.000	0.000	0.000	0.000	0.000	0.000	0.000	0.000	0.000	0.716	0.000	0.000	0.000	0.000	0.000	0.000	0.000	0.000	0.134	0.000	0.202	0.000	0.000	0.000	0.000	0.000	0.000	0.000	0.000	0.000	0.385	0.000	0.000	0.000	0.000	0.000	0.000	0.000	0.927	0.000	0.000	0.000	0.000	0.000
LOC100131564	100131564	1p22.1	0.000	0.157	0.000	0.000	0.000	0.000	0.000	0.000	0.000	0.000	0.000	0.000	0.716	0.000	0.000	0.000	0.000	0.000	0.000	0.000	0.000	0.134	0.000	0.202	0.000	0.000	0.000	0.000	0.000	0.000	0.000	0.000	0.000	0.385	0.000	0.000	0.000	0.000	0.000	0.000	0.000	0.927	0.000	0.000	0.000	0.000	0.000
DR1	1810	1p22.1	0.000	0.157	0.000	0.000	0.000	0.000	0.000	0.000	0.000	0.000	0.000	0.000	0.716	0.000	0.000	0.000	0.000	0.000	0.000	0.000	0.000	0.134	0.000	0.202	0.000	0.000	0.000	0.000	0.000	0.000	0.000	0.000	0.000	0.385	0.000	0.000	0.000	0.000	0.000	0.000	0.000	0.927	0.000	0.000	0.000	0.000	0.000
FNBP1L	54874	1p22.1	0.000	0.157	0.000	0.000	0.000	0.000	0.000	0.000	0.000	0.000	0.000	0.000	0.716	0.000	0.000	0.000	0.000	0.000	0.000	0.000	0.000	0.134	0.000	0.202	0.000	0.000	0.000	0.000	0.000	0.000	0.000	0.000	0.000	0.385	0.000	0.000	0.000	0.000	0.000	0.000	0.000	0.927	0.000	0.000	0.000	0.000	0.000
BCAR3	8412	1p22.1	0.000	0.157	0.000	0.000	0.000	0.000	0.000	0.000	0.000	0.000	0.000	0.000	0.716	0.000	0.000	0.000	0.000	0.000	0.000	0.000	0.000	0.134	0.000	0.202	0.000	0.000	0.000	0.000	0.000	0.000	0.000	0.000	0.000	0.385	0.000	0.000	0.000	0.000	0.000	0.000	0.000	0.927	0.000	0.000	0.000	0.000	0.000
LOC100129046	100129046	1p22.1	0.000	0.157	0.000	0.000	0.000	0.000	0.000	0.000	0.000	0.000	0.000	0.000	0.716	0.000	0.000	0.000	0.000	0.000	0.000	0.000	0.000	0.134	0.000	0.202	0.000	0.000	0.000	0.000	0.000	0.000	0.000	0.000	0.000	0.385	0.000	0.000	0.000	0.000	0.000	0.000	0.000	0.927	0.000	0.000	0.000	0.000	0.000
MIR760	100126348	1p22.1	0.000	0.157	0.000	0.000	0.000	0.000	0.000	0.000	0.000	0.000	0.000	0.000	0.716	0.000	0.000	0.000	0.000	0.000	0.000	0.000	0.000	0.134	0.000	0.202	0.000	0.000	0.000	0.000	0.000	0.000	0.000	0.000	0.000	0.385	0.000	0.000	0.000	0.000	0.000	0.000	0.000	0.927	0.000	0.000	0.000	0.000	0.000
hsa-mir-760	-1304	1p22.1	0.000	0.157	0.000	0.000	0.000	0.000	0.000	0.000	0.000	0.000	0.000	0.000	0.716	0.000	0.000	0.000	0.000	0.000	0.000	0.000	0.000	0.134	0.000	0.202	0.000	0.000	0.000	0.000	0.000	0.000	0.000	0.000	0.000	0.385	0.000	0.000	0.000	0.000	0.000	0.000	0.000	0.927	0.000	0.000	0.000	0.000	0.000
DNTTIP2	30836	1p22.1	0.000	0.157	0.000	0.000	0.000	0.000	0.000	0.000	0.000	0.000	0.000	0.000	0.716	0.000	0.000	0.000	0.000	0.000	0.000	0.000	0.000	0.134	0.000	0.202	0.000	0.000	0.000	0.000	0.000	0.000	0.000	0.000	0.000	0.385	0.000	0.000	0.000	0.000	0.000	0.000	0.000	0.927	0.000	0.000	0.000	0.000	0.000
GCLM	2730	1p22.1	0.000	0.157	0.000	0.000	0.000	0.000	0.000	0.000	0.000	0.000	0.000	0.000	0.716	0.000	0.000	0.000	0.000	0.000	0.000	0.000	0.000	0.134	0.000	0.202	0.000	0.000	0.000	0.000	0.000	0.000	0.000	0.000	0.000	0.385	0.000	0.000	0.000	0.000	0.000	0.000	0.000	0.927	0.000	0.000	0.000	0.000	0.000
ABCA4	24	1p22.1	0.000	0.157	0.000	0.000	0.000	0.000	0.000	0.000	0.000	0.000	0.000	0.000	0.716	0.000	0.000	0.000	0.000	0.000	0.000	0.000	0.000	0.134	0.000	0.202	0.000	0.000	0.000	0.000	0.000	0.000	0.000	0.000	0.000	0.385	0.000	0.000	0.000	0.000	0.000	0.000	0.000	0.927	0.000	0.000	0.000	0.000	0.000
ARHGAP29	9411	1p22.1	0.000	0.157	0.000	0.000	0.000	0.000	0.000	0.000	0.000	0.000	0.000	0.000	0.716	0.000	0.000	0.000	0.000	0.000	0.000	0.000	0.000	0.134	0.000	0.202	0.000	0.000	0.000	0.000	0.000	0.000	0.000	0.000	0.000	0.385	0.000	0.000	0.000	0.000	0.000	0.000	0.000	0.927	0.000	0.000	0.000	0.000	0.000
ABCD3	5825	1p21.3	0.000	0.157	0.000	0.000	0.000	0.000	0.000	0.000	0.000	0.000	0.000	0.000	0.716	0.000	0.000	0.000	0.000	0.000	0.000	0.000	0.000	0.134	0.000	0.202	0.000	0.000	0.000	0.000	0.000	0.000	0.000	0.000	0.000	0.385	0.000	0.000	0.000	0.000	0.000	0.000	0.000	0.927	0.000	0.000	0.000	0.000	0.000
F3	2152	1p21.3	0.000	0.157	0.000	0.000	0.000	0.000	0.000	0.000	0.000	0.000	0.000	0.000	0.716	0.000	0.000	0.000	0.000	0.000	0.000	0.000	0.000	0.134	0.000	0.202	0.000	0.000	0.000	0.000	0.000	0.000	0.000	0.000	0.000	0.385	0.000	0.000	0.000	0.000	0.000	0.000	0.000	0.927	0.000	0.000	0.000	0.000	0.000
SLC44A3	126969	1p21.3	0.000	0.157	0.000	0.000	0.000	0.000	0.000	0.000	0.000	0.000	0.000	0.000	0.716	0.000	0.000	0.000	0.000	0.000	0.000	0.000	0.000	0.134	0.000	0.202	0.000	0.000	0.000	0.000	0.000	0.000	0.000	0.000	0.000	0.385	0.000	0.000	0.000	0.000	0.000	0.000	0.000	0.927	0.000	0.000	0.000	0.000	0.000
CNN3	1266	1p21.3	0.000	0.157	0.000	0.000	0.000	0.000	0.000	0.000	0.000	0.000	0.000	0.000	0.716	0.000	0.000	0.000	0.000	0.000	0.000	0.000	0.000	0.134	0.000	0.202	0.000	0.000	0.000	0.000	0.000	0.000	0.000	0.000	0.000	0.385	0.000	0.000	0.000	0.000	0.000	0.000	0.000	0.927	0.000	0.000	0.000	0.000	0.000
LOC729970	729970	1p21.3	0.000	0.157	0.000	0.000	0.000	0.000	0.000	0.000	0.000	0.000	0.000	0.000	0.716	0.000	0.000	0.000	0.000	0.000	0.000	0.000	0.000	0.134	0.000	0.202	0.000	0.000	0.000	0.000	0.000	0.000	0.000	0.000	0.000	0.385	0.000	0.000	0.000	0.000	0.000	0.000	0.000	0.927	0.000	0.000	0.000	0.000	0.000
ALG14	199857	1p21.3	0.000	0.157	0.000	0.000	0.000	0.000	0.000	0.000	0.000	0.000	0.000	0.000	0.716	0.000	0.000	0.000	0.000	0.000	0.000	0.000	0.000	0.134	0.000	0.202	0.000	0.000	0.000	0.000	0.000	0.000	0.000	0.000	0.000	0.385	0.000	0.000	0.000	0.000	0.000	0.000	0.000	0.927	0.000	0.000	0.000	0.000	0.000
TMEM56	148534	1p21.3	0.000	0.157	0.000	0.000	0.000	0.000	0.000	0.000	0.000	0.000	0.000	0.000	0.716	0.000	0.000	0.000	0.000	0.000	0.000	0.000	0.000	0.134	0.000	0.202	0.000	0.000	0.000	0.000	0.000	0.000	0.000	0.000	0.000	0.385	0.000	0.000	0.000	0.000	0.000	0.000	0.000	0.927	0.000	0.000	0.000	0.000	0.000
TMEM56-RWDD3	100527978	1p21.3	0.000	0.157	0.000	0.000	0.000	0.000	0.000	0.000	0.000	0.000	0.000	0.000	0.716	0.000	0.000	0.000	0.000	0.000	0.000	0.000	0.000	0.134	0.000	0.202	0.000	0.000	0.000	0.000	0.000	0.000	0.000	0.000	0.000	0.385	0.000	0.000	0.000	0.000	0.000	0.000	0.000	0.927	0.000	0.000	0.000	0.000	0.000
RWDD3	25950	1p21.3	0.000	0.157	0.000	0.000	0.000	0.000	0.000	0.000	0.000	0.000	0.000	0.000	0.716	0.000	0.000	0.000	0.000	0.000	0.000	0.000	0.000	0.134	0.000	0.202	0.000	0.000	0.000	0.000	0.000	0.000	0.000	0.000	0.000	0.385	0.000	0.000	0.000	0.000	0.000	0.000	0.000	0.927	0.000	0.000	0.000	0.000	0.000
FLJ31662	440594	1p21.3	0.000	0.157	0.000	0.000	0.000	0.000	0.000	0.000	0.000	0.000	0.000	0.000	0.716	0.000	0.000	0.000	0.000	0.000	0.000	0.000	0.000	0.134	0.000	0.202	0.000	0.000	0.000	0.000	0.000	0.000	0.000	0.000	0.000	0.385	0.000	0.000	0.000	0.000	0.000	0.000	0.000	0.927	0.000	0.000	0.000	0.000	0.000
PTBP2	58155	1p21.3	0.000	0.157	0.000	0.000	0.000	0.000	0.000	0.000	0.000	0.000	0.000	0.000	0.716	0.000	0.000	0.000	0.000	0.000	0.000	0.000	0.000	0.134	0.000	0.202	0.000	0.000	0.000	0.000	0.000	0.000	0.000	0.000	0.000	0.385	0.000	0.000	0.000	0.000	0.000	0.000	0.000	0.927	0.000	0.000	0.000	0.000	0.000
DPYD	1806	1p21.3	0.000	0.157	0.000	0.000	0.000	0.000	0.000	0.000	0.000	0.000	0.000	0.000	0.716	0.000	0.000	0.000	0.000	0.000	0.000	0.000	0.000	0.134	0.000	0.202	0.000	0.000	0.000	0.000	0.000	0.000	0.000	0.000	0.000	0.385	0.000	0.000	0.000	0.000	0.000	0.000	0.000	0.927	0.000	0.000	0.000	0.000	0.000
MIR137HG	400765	1p21.3	0.000	0.157	0.000	0.000	0.000	0.000	0.000	0.000	0.000	0.000	0.000	0.000	0.716	0.000	0.000	0.000	0.000	0.000	0.000	0.000	0.000	0.134	0.000	0.202	0.000	0.000	0.000	0.000	0.000	0.000	0.000	0.000	0.000	0.385	0.000	0.000	0.000	0.000	0.000	0.000	0.000	0.927	0.000	0.000	0.000	0.000	0.000
MIR137	406928	1p21.3	0.000	0.157	0.000	0.000	0.000	0.000	0.000	0.000	0.000	0.000	0.000	0.000	0.716	0.000	0.000	0.000	0.000	0.000	0.000	0.000	0.000	0.134	0.000	0.202	0.000	0.000	0.000	0.000	0.000	0.000	0.000	0.000	0.000	0.385	0.000	0.000	0.000	0.000	0.000	0.000	0.000	0.927	0.000	0.000	0.000	0.000	0.000
MIR2682	100616452	1p21.3	0.000	0.157	0.000	0.000	0.000	0.000	0.000	0.000	0.000	0.000	0.000	0.000	0.716	0.000	0.000	0.000	0.000	0.000	0.000	0.000	0.000	0.134	0.000	0.202	0.000	0.000	0.000	0.000	0.000	0.000	0.000	0.000	0.000	0.385	0.000	0.000	0.000	0.000	0.000	0.000	0.000	0.927	0.000	0.000	0.000	0.000	0.000
hsa-mir-137	-1336	1p21.3	0.000	0.157	0.000	0.000	0.000	0.000	0.000	0.000	0.000	0.000	0.000	0.000	0.716	0.000	0.000	0.000	0.000	0.000	0.000	0.000	0.000	0.134	0.000	0.202	0.000	0.000	0.000	0.000	0.000	0.000	0.000	0.000	0.000	0.385	0.000	0.000	0.000	0.000	0.000	0.000	0.000	0.927	0.000	0.000	0.000	0.000	0.000
LOC729987	729987	1p21.3	0.000	0.157	0.000	0.000	0.000	0.000	0.000	0.000	0.000	0.000	0.000	0.000	0.716	0.000	0.000	0.000	0.000	0.000	0.000	0.000	0.000	0.134	0.000	0.202	0.000	0.000	0.000	0.000	0.000	0.000	0.000	0.000	0.000	0.385	0.000	0.000	0.000	0.000	0.000	0.000	0.000	0.927	0.000	0.000	0.000	0.000	0.000
SNX7	51375	1p21.3	0.000	0.157	0.000	0.000	0.000	0.000	0.000	0.000	0.000	0.000	0.000	0.000	0.716	0.000	0.000	0.000	0.000	0.000	0.000	0.000	0.000	0.134	0.000	0.202	0.000	0.000	0.000	0.000	0.000	0.000	0.000	0.000	0.000	0.385	0.000	0.000	0.000	0.000	0.000	0.000	0.000	0.927	0.000	0.000	0.000	0.000	0.000
LPPR5	163404	1p21.3	0.000	0.157	0.000	0.000	0.000	0.000	0.000	0.000	0.000	0.000	0.000	0.000	0.716	0.000	0.000	0.000	0.000	0.000	0.000	0.000	0.000	0.134	0.000	0.202	0.000	0.000	0.000	0.000	0.000	0.000	0.000	0.000	0.000	0.385	0.000	0.000	0.000	0.000	0.000	0.000	0.000	0.927	0.000	0.000	0.000	0.000	0.000
LOC100129620	100129620	1p21.3	0.000	0.157	0.000	0.000	0.000	0.000	0.000	0.000	0.000	0.000	0.000	0.000	0.716	0.000	0.000	0.000	0.000	0.000	0.000	0.000	0.000	0.134	0.000	0.202	0.000	0.000	0.000	0.000	0.000	0.000	0.000	0.000	0.000	0.385	0.000	0.000	0.000	0.000	0.000	0.000	0.000	0.927	0.000	0.000	0.000	0.000	0.000
LPPR4	9890	1p21.2	0.000	0.157	0.000	0.000	0.000	0.000	0.000	0.000	0.000	0.000	0.000	0.000	0.716	0.000	0.000	0.000	0.000	0.000	0.000	0.000	0.000	0.134	0.000	0.202	0.000	0.000	0.000	0.000	0.000	0.000	0.000	0.000	0.000	0.385	0.000	0.000	0.000	0.000	0.000	0.000	0.000	0.927	0.000	0.000	0.000	0.000	0.000
PALMD	54873	1p21.2	0.000	0.157	0.000	0.000	0.000	0.000	0.000	0.000	0.000	0.000	0.000	0.000	0.716	0.000	0.000	0.000	0.000	0.000	0.000	0.000	0.000	0.134	0.000	0.202	0.000	0.000	0.000	0.000	0.000	0.000	0.000	0.000	0.000	0.385	0.000	0.000	0.000	0.000	0.000	0.000	0.000	0.927	0.000	0.000	0.000	0.000	0.000
MIR548AA1	100500863	1p21.2	0.000	0.157	0.000	0.000	0.000	0.000	0.000	0.000	0.000	0.000	0.000	0.000	0.716	0.000	0.000	0.000	0.000	0.000	0.000	0.000	0.000	0.134	0.000	0.202	0.000	0.000	0.000	0.000	0.000	0.000	0.000	0.000	0.000	0.385	0.000	0.000	0.000	0.000	0.000	0.000	0.000	0.927	0.000	0.000	0.000	0.000	0.000
MIR548D1	693130	1p21.2	0.000	0.157	0.000	0.000	0.000	0.000	0.000	0.000	0.000	0.000	0.000	0.000	0.716	0.000	0.000	0.000	0.000	0.000	0.000	0.000	0.000	0.134	0.000	0.202	0.000	0.000	0.000	0.000	0.000	0.000	0.000	0.000	0.000	0.385	0.000	0.000	0.000	0.000	0.000	0.000	0.000	0.927	0.000	0.000	0.000	0.000	0.000
FRRS1	391059	1p21.2	0.000	0.157	0.000	0.000	0.000	0.000	0.000	0.000	0.000	0.000	0.000	0.000	0.716	0.000	0.000	0.000	0.000	0.000	0.000	0.000	0.000	0.134	0.000	0.202	0.000	0.000	0.000	0.000	0.000	0.000	0.000	0.000	0.000	0.385	0.000	0.000	0.000	0.000	0.000	0.000	0.000	0.927	0.000	0.000	0.000	0.000	0.000
AGL	178	1p21.2	0.000	0.157	0.000	0.000	0.000	0.000	0.000	0.000	0.000	0.000	0.000	0.000	0.716	0.000	0.000	0.000	0.000	0.000	0.000	0.000	0.000	0.134	0.000	0.202	0.000	0.000	0.000	0.000	0.000	0.000	0.000	0.000	0.000	0.385	0.000	0.000	0.000	0.000	0.000	0.000	0.000	0.927	0.000	0.000	0.000	0.000	0.000
SLC35A3	23443	1p21.2	0.000	0.157	0.000	0.000	0.000	0.000	0.000	0.000	0.000	0.000	0.000	0.000	0.716	0.000	0.000	0.000	0.000	0.000	0.000	0.000	0.000	0.134	0.000	0.202	0.000	0.000	0.000	0.000	0.000	0.000	0.000	0.000	0.000	0.385	0.000	0.000	0.000	0.000	0.000	0.000	0.000	0.927	0.000	0.000	0.000	0.000	0.000
HIAT1	64645	1p21.2	0.000	0.157	0.000	0.000	0.000	0.000	0.000	0.000	0.000	0.000	0.000	0.000	0.716	0.000	0.000	0.000	0.000	0.000	0.000	0.000	0.000	0.134	0.000	0.202	0.000	0.000	0.000	0.000	0.000	0.000	0.000	0.000	0.000	0.385	0.000	0.000	0.000	0.000	0.000	0.000	0.000	0.927	0.000	0.000	0.000	0.000	0.000
SASS6	163786	1p21.2	0.000	0.157	0.000	0.000	0.000	0.000	0.000	0.000	0.000	0.000	0.000	0.000	0.716	0.000	0.000	0.000	0.000	0.000	0.000	0.000	0.000	0.134	0.000	0.202	0.000	0.000	0.000	0.000	0.000	0.000	0.000	0.000	0.000	0.385	0.000	0.000	0.000	0.000	0.000	0.000	0.000	0.927	0.000	0.000	0.000	0.000	0.000
CCDC76	54482	1p21.2	0.000	0.157	0.000	0.000	0.000	0.000	0.000	0.000	0.000	0.000	0.000	0.000	0.716	0.000	0.000	0.000	0.000	0.000	0.000	0.000	0.000	0.134	0.000	0.202	0.000	0.000	0.000	0.000	0.000	0.000	0.000	0.000	0.000	0.385	0.000	0.000	0.000	0.000	0.000	0.000	0.000	0.927	0.000	0.000	0.000	0.000	0.000
LRRC39	127495	1p21.2	0.000	0.157	0.000	0.000	0.000	0.000	0.000	0.000	0.000	0.000	0.000	0.000	0.716	0.000	0.000	0.000	0.000	0.000	0.000	0.000	0.000	0.134	0.000	0.202	0.000	0.000	0.000	0.000	0.000	0.000	0.000	0.000	0.000	0.385	0.000	0.000	0.000	0.000	0.000	0.000	0.000	0.927	0.000	0.000	0.000	0.000	0.000
DBT	1629	1p21.2	0.000	0.157	0.000	0.000	0.000	0.000	0.000	0.000	0.000	0.000	0.000	0.000	0.716	0.000	0.000	0.000	0.000	0.000	0.000	0.000	0.000	0.134	0.000	0.202	0.000	0.000	0.000	0.000	0.000	0.000	0.000	0.000	0.000	0.385	0.000	0.000	0.000	0.000	0.000	0.000	0.000	0.927	0.000	0.000	0.000	0.000	0.000
RTCD1	8634	1p21.2	0.000	0.157	0.000	0.000	0.000	0.000	0.000	0.000	0.000	0.000	0.000	0.000	0.716	0.000	0.000	0.000	0.000	0.000	0.000	0.000	0.000	0.134	0.000	0.202	0.000	0.000	0.000	0.000	0.000	0.000	0.000	0.000	0.000	0.385	0.000	0.000	0.000	0.000	0.000	0.000	0.000	0.927	0.000	0.000	0.000	0.000	0.000
MIR553	693138	1p21.2	0.000	0.157	0.000	0.000	0.000	0.000	0.000	0.000	0.000	0.000	0.000	0.000	0.716	0.000	0.000	0.000	0.000	0.000	0.000	0.000	0.000	0.134	0.000	0.202	0.000	0.000	0.000	0.000	0.000	0.000	0.000	0.000	0.000	0.385	0.000	0.000	0.000	0.000	0.000	0.000	0.000	0.927	0.000	0.000	0.000	0.000	0.000
hsa-mir-553	-1353	1p21.2	0.000	0.157	0.000	0.000	0.000	0.000	0.000	0.000	0.000	0.000	0.000	0.000	0.716	0.000	0.000	0.000	0.000	0.000	0.000	0.000	0.000	0.134	0.000	0.202	0.000	0.000	0.000	0.000	0.000	0.000	0.000	0.000	0.000	0.385	0.000	0.000	0.000	0.000	0.000	0.000	0.000	0.927	0.000	0.000	0.000	0.000	0.000
CDC14A	8556	1p21.2	0.000	0.157	0.000	0.000	0.000	0.000	0.000	0.000	0.000	0.000	0.000	0.000	0.716	0.000	0.000	0.000	0.000	0.000	0.000	0.000	0.000	0.134	0.000	0.202	0.000	0.000	0.000	0.000	0.000	0.000	0.000	0.000	0.000	0.385	0.000	0.000	0.000	0.000	0.000	0.000	0.000	0.927	0.000	0.000	0.000	0.000	0.000
GPR88	54112	1p21.2	0.000	0.157	0.000	0.000	0.000	0.000	0.000	0.000	0.000	0.000	0.000	0.000	0.716	0.000	0.000	0.000	0.000	0.000	0.000	0.000	0.000	0.134	0.000	0.202	0.000	0.000	0.000	0.000	0.000	0.000	0.000	0.000	0.000	0.385	0.000	0.000	0.000	0.000	0.000	0.000	0.000	0.927	0.000	0.000	0.000	0.000	0.000
LOC100128787	100128787	1p21.2	0.000	0.157	0.000	0.000	0.000	0.000	0.000	0.000	0.000	0.000	0.000	0.000	0.716	0.000	0.000	0.000	0.000	0.000	0.000	0.000	0.000	0.134	0.000	0.202	0.000	0.000	0.000	0.000	0.000	0.000	0.000	0.000	0.000	0.385	0.000	0.000	0.000	0.000	0.000	0.000	0.000	0.927	0.000	0.000	0.000	0.000	0.000
VCAM1	7412	1p21.2	0.000	0.157	0.000	0.000	0.000	0.000	0.000	0.000	0.000	0.000	0.000	0.000	0.716	0.000	0.000	0.000	0.000	0.000	0.000	0.000	0.000	0.134	0.000	0.202	0.000	0.000	0.000	0.000	0.000	0.000	0.000	0.000	0.000	0.385	0.000	0.000	0.000	0.000	0.000	0.000	0.000	0.927	0.000	0.000	0.000	0.000	0.000
EXTL2	2135	1p21.2	0.000	0.157	0.000	0.000	0.000	0.000	0.000	0.000	0.000	0.000	0.000	0.000	0.716	0.000	0.000	0.000	0.000	0.000	0.000	0.000	0.000	0.134	0.000	0.202	0.000	0.000	0.000	0.000	0.000	0.000	0.000	0.000	0.000	0.385	0.000	0.000	0.000	0.000	0.000	0.000	0.000	0.927	0.000	0.000	0.000	0.000	0.000
SLC30A7	148867	1p21.2	0.000	0.157	0.000	0.000	0.000	0.000	0.000	0.000	0.000	0.000	0.000	0.000	0.716	0.000	0.000	0.000	0.000	0.000	0.000	0.000	0.000	0.134	0.000	0.202	0.000	0.000	0.000	0.000	0.000	0.000	0.000	0.000	0.000	0.385	0.000	0.000	0.000	0.000	0.000	0.000	0.000	0.927	0.000	0.000	0.000	0.000	0.000
DPH5	51611	1p21.2	0.000	0.157	0.000	0.000	0.000	0.000	0.000	0.000	0.000	0.000	0.000	0.000	0.716	0.000	0.000	0.000	0.000	0.000	0.000	0.000	0.000	0.134	0.000	0.202	0.000	0.000	0.000	0.000	0.000	0.000	0.000	0.000	0.000	0.385	0.000	0.000	0.000	0.000	0.000	0.000	0.000	0.927	0.000	0.000	0.000	0.000	0.000
S1PR1	1901	1p21.2	0.000	0.157	0.000	0.000	0.000	0.000	0.000	0.000	0.000	0.000	0.000	0.000	0.716	0.000	0.000	0.000	0.000	0.000	0.000	0.000	0.000	0.134	0.000	0.202	0.000	0.000	0.000	0.000	0.000	0.000	0.000	0.000	0.000	0.385	0.000	0.000	0.000	0.000	0.000	0.000	0.000	0.927	0.000	0.000	0.000	0.000	0.000
OLFM3	118427	1p21.1	0.000	0.157	0.000	0.000	0.000	0.000	0.000	0.000	0.000	0.000	0.000	0.000	0.716	0.000	0.000	0.000	0.000	0.000	0.000	0.000	0.000	0.134	0.000	0.202	0.000	0.000	0.000	0.000	0.000	0.000	0.000	0.000	0.000	0.385	0.000	0.000	0.000	0.000	0.000	0.000	0.000	0.927	0.000	0.000	0.000	0.000	0.000
DNAJA1P5	94236	1p21.1	0.000	0.157	0.000	0.000	0.000	0.000	0.000	0.000	0.000	0.000	0.000	0.000	0.716	0.000	0.000	0.000	0.000	0.000	0.000	0.000	0.000	0.134	0.000	0.202	0.000	0.000	0.000	0.000	0.000	0.000	0.000	0.000	0.000	0.385	0.000	0.000	0.000	0.000	0.000	0.000	0.000	0.927	0.000	0.000	0.000	0.000	0.000
COL11A1	1301	1p21.1	0.000	0.157	0.000	0.000	0.000	0.000	0.000	0.000	0.000	0.000	0.000	0.000	0.716	0.000	0.000	0.000	0.000	0.000	0.000	0.000	0.000	0.134	0.000	0.202	0.000	0.000	0.000	0.000	0.000	0.000	0.000	0.000	0.000	0.385	0.000	0.000	0.000	0.000	0.000	0.000	0.000	0.927	0.000	0.000	0.000	0.000	0.000
RNPC3	55599	1p21.1	0.000	0.157	0.000	0.000	0.000	0.000	0.000	0.000	0.000	0.000	0.000	0.000	0.716	0.000	0.000	0.000	0.000	0.000	0.000	0.000	0.000	0.134	0.000	0.202	0.000	0.000	0.000	0.000	0.000	0.000	0.000	0.000	0.000	0.385	0.000	0.000	0.000	0.000	0.000	0.000	0.000	0.927	0.000	0.000	0.000	0.000	0.000
AMY2B	280	1p21.1	0.000	0.157	0.000	0.000	0.000	0.000	0.000	0.000	0.000	0.000	0.000	0.000	0.716	0.000	0.000	0.000	0.000	0.000	0.000	0.000	0.000	0.134	0.000	0.202	0.000	0.000	0.000	0.000	0.000	0.000	0.000	0.000	0.000	0.385	0.000	0.000	0.000	0.000	0.000	0.000	0.000	0.927	0.000	0.000	0.000	0.000	0.000
LOC648740	648740	1p21.1	0.000	0.157	0.000	0.000	0.000	0.000	0.000	0.000	0.000	0.000	0.000	0.000	0.716	0.000	0.000	0.000	0.000	0.000	0.000	0.000	0.000	0.134	0.000	0.202	0.000	0.000	0.000	0.000	0.000	0.000	0.000	0.000	0.000	0.385	0.000	0.000	0.000	0.000	0.000	0.000	0.000	0.927	0.000	0.000	0.000	0.000	0.000
AMY2A	279	1p21.1	0.000	0.157	0.000	0.000	0.000	0.000	0.000	0.000	0.000	0.000	0.000	0.000	0.716	0.000	0.000	0.000	0.000	0.000	0.000	0.000	0.000	0.134	0.000	0.202	0.000	0.000	0.000	0.000	0.000	0.000	0.000	0.000	0.000	0.385	0.000	0.000	0.000	0.000	0.000	0.000	0.000	0.927	0.000	0.000	0.000	0.000	0.000
AMY1A	276	1p21.1	0.000	0.157	0.000	0.000	0.000	0.000	0.000	0.000	0.000	0.000	0.000	0.000	0.716	0.000	0.000	0.000	0.000	0.000	0.000	0.000	0.000	0.134	0.000	0.202	0.000	0.000	0.000	0.000	0.000	0.000	0.000	0.000	0.000	0.385	0.000	0.000	0.000	0.000	0.000	0.000	0.000	0.927	0.000	0.000	0.000	0.000	0.000
AMY1B	277	1p21.1	0.000	0.157	0.000	0.000	0.000	0.000	0.000	0.000	0.000	0.000	0.000	0.000	0.716	0.000	0.000	0.000	0.000	0.000	0.000	0.000	0.000	0.134	0.000	0.202	0.000	0.000	0.000	0.000	0.000	0.000	0.000	0.000	0.000	0.385	0.000	0.000	0.000	0.000	0.000	0.000	0.000	0.927	0.000	0.000	0.000	0.000	0.000
AMY1C	278	1p21.1	0.000	0.157	0.000	0.000	0.000	0.000	0.000	0.000	0.000	0.000	0.000	0.000	0.716	0.000	0.000	0.000	0.000	0.000	0.000	0.000	0.000	0.134	0.000	0.202	0.000	0.000	0.000	0.000	0.000	0.000	0.000	0.000	0.000	0.385	0.000	0.000	0.000	0.000	0.000	0.000	0.000	0.927	0.000	0.000	0.000	0.000	0.000
LOC100129138	100129138	1p21.1	0.000	0.157	0.000	0.000	0.000	0.000	0.000	0.000	0.000	0.000	0.000	0.000	0.716	0.000	0.000	0.000	0.000	0.000	0.000	0.000	0.000	0.134	0.000	0.202	0.000	0.000	0.000	0.000	0.000	0.000	0.000	0.000	0.000	0.385	0.000	0.000	0.000	0.000	0.000	0.000	0.000	0.927	0.000	0.000	0.000	0.000	0.000
PRMT6	55170	1p13.3	0.000	0.157	0.000	0.000	0.000	0.000	0.000	0.000	0.000	0.000	0.000	0.000	0.716	0.000	0.000	0.000	0.000	0.000	0.000	0.000	0.000	0.134	0.000	0.202	0.000	0.000	0.000	0.000	0.000	0.000	0.000	0.000	0.000	0.385	0.000	0.000	0.000	0.000	0.000	0.000	0.000	0.927	0.000	0.000	0.000	0.000	0.000
NTNG1	22854	1p13.3	0.000	0.157	0.000	0.000	0.000	0.000	0.000	0.000	0.000	0.000	0.000	0.000	0.716	0.000	0.000	0.000	0.000	0.000	0.000	0.000	0.000	0.134	0.000	0.202	0.000	0.000	0.000	0.000	0.000	0.000	0.000	0.000	0.000	0.385	0.000	0.000	0.000	0.000	0.000	0.000	0.000	1.107	0.000	0.000	0.000	0.000	0.000
VAV3	10451	1p13.3	0.000	0.157	0.000	0.000	0.000	0.000	0.000	0.000	0.000	0.000	0.000	0.000	0.716	0.000	0.000	0.000	0.000	0.000	0.000	0.000	0.000	0.134	0.000	0.202	0.000	0.000	0.000	0.000	0.000	0.000	0.000	0.000	0.000	0.385	0.000	0.000	0.000	0.000	0.000	0.000	0.000	1.107	0.000	0.000	0.000	0.000	0.000
SLC25A24	29957	1p13.3	0.000	0.157	0.000	0.000	0.000	0.000	0.000	0.000	0.000	0.000	0.000	0.000	0.716	0.000	0.000	0.000	0.000	0.000	0.000	0.000	0.000	0.134	0.000	0.202	0.000	0.000	0.000	0.000	0.000	0.000	0.000	0.000	0.000	0.385	0.000	0.000	0.000	0.000	0.000	0.000	0.000	1.107	0.000	0.000	0.000	0.000	0.000
NBPF4	148545	1p13.3	0.000	0.157	0.000	0.000	0.000	0.000	0.000	0.000	0.000	0.000	0.000	0.000	0.716	0.000	0.000	0.000	0.000	0.000	0.000	0.000	0.000	0.134	0.000	0.202	0.000	0.000	0.000	0.000	0.000	0.000	0.000	0.000	0.000	0.385	0.000	0.000	0.000	0.000	0.000	0.000	0.000	1.107	0.000	0.000	0.000	0.000	0.000
NBPF6	653149	1p13.3	0.000	0.157	0.000	0.000	0.000	0.000	0.000	0.000	0.000	0.000	0.000	0.000	0.716	0.000	0.000	0.000	0.000	0.000	0.000	0.000	0.000	0.134	0.000	0.202	0.000	0.000	0.000	0.000	0.000	0.000	0.000	0.000	0.000	0.385	0.000	0.000	0.000	0.000	0.000	0.000	0.000	1.107	0.000	0.000	0.000	0.000	0.000
FAM102B	284611	1p13.3	0.000	0.157	0.000	0.000	0.000	0.000	0.000	0.000	0.000	0.000	0.000	0.000	0.716	0.000	0.000	0.000	0.000	0.000	0.000	0.000	0.000	0.134	0.000	0.202	0.000	0.000	0.000	0.000	0.000	0.000	0.000	0.000	0.000	0.385	0.000	0.000	0.000	0.000	0.000	0.000	0.000	1.107	0.000	0.000	0.000	0.000	0.000
HENMT1	113802	1p13.3	0.000	0.157	0.000	0.000	0.000	0.000	0.000	0.000	0.000	0.000	0.000	0.000	0.716	0.000	0.000	0.000	0.000	0.000	0.000	0.000	0.000	0.134	0.000	0.202	0.000	0.000	0.000	0.000	0.000	0.000	0.000	0.000	0.000	0.385	0.000	0.000	0.000	0.000	0.000	0.000	0.000	1.107	0.000	0.000	0.000	0.000	0.000
PRPF38B	55119	1p13.3	0.000	0.157	0.000	0.000	0.000	0.000	0.000	0.000	0.000	0.000	0.000	0.000	0.716	0.000	0.000	0.000	0.000	0.000	0.000	0.000	0.000	0.134	0.000	0.202	0.000	0.000	0.000	0.000	0.000	0.000	0.000	0.000	0.000	0.385	0.000	0.000	0.000	0.000	0.000	0.000	0.000	1.107	0.000	0.000	0.000	0.000	0.000
FNDC7	163479	1p13.3	0.000	0.157	0.000	0.000	0.000	0.000	0.000	0.000	0.000	0.000	0.000	0.000	0.716	0.000	0.000	0.000	0.000	0.000	0.000	0.000	0.000	0.134	0.000	0.202	0.000	0.000	0.000	0.000	0.000	0.000	0.000	0.000	0.000	0.385	0.000	0.000	0.000	0.000	0.000	0.000	0.000	1.107	0.000	0.000	0.000	0.000	0.000
STXBP3	6814	1p13.3	0.000	0.157	0.000	0.000	0.000	0.000	0.000	0.000	0.000	0.000	0.000	0.000	0.716	0.000	0.000	0.000	0.000	0.000	0.000	0.000	0.000	0.134	0.000	0.202	0.000	0.000	0.000	0.000	0.000	0.000	0.000	0.000	0.000	0.385	0.000	0.000	0.000	0.000	0.000	0.000	0.000	1.107	0.000	0.000	0.000	0.000	0.000
AKNAD1	254268	1p13.3	0.000	0.157	0.000	0.000	0.000	0.000	0.000	0.000	0.000	0.000	0.000	0.000	0.716	0.000	0.000	0.000	0.000	0.000	0.000	0.000	0.000	0.134	0.000	0.202	0.000	0.000	0.000	0.000	0.000	0.000	0.000	0.000	0.000	0.385	0.000	0.000	0.000	0.000	0.000	0.000	0.000	1.107	0.000	0.000	0.000	0.000	0.000
SRG7	642864	1p13.3	0.000	0.157	0.000	0.000	0.000	0.000	0.000	0.000	0.000	0.000	0.000	0.000	0.716	0.000	0.000	0.000	0.000	0.000	0.000	0.000	0.000	0.134	0.000	0.202	0.000	0.000	0.000	0.000	0.000	0.000	0.000	0.000	0.000	0.385	0.000	0.000	0.000	0.000	0.000	0.000	0.000	1.107	0.000	0.000	0.000	0.000	0.000
GPSM2	29899	1p13.3	0.000	0.157	0.000	0.000	0.000	0.000	0.000	0.000	0.000	0.000	0.000	0.000	0.716	0.000	0.000	0.000	0.000	0.000	0.000	0.000	0.000	0.134	0.000	0.202	0.000	0.000	0.000	0.000	0.000	0.000	0.000	0.000	0.000	0.385	0.000	0.000	0.000	0.000	0.000	0.000	0.000	1.107	0.000	0.000	0.000	0.000	0.000
CLCC1	23155	1p13.3	0.000	0.157	0.000	0.000	0.000	0.000	0.000	0.000	0.000	0.000	0.000	0.000	0.716	0.000	0.000	0.000	0.000	0.000	0.000	0.000	0.000	0.134	0.000	0.202	0.000	0.000	0.000	0.000	0.000	0.000	0.000	0.000	0.000	0.385	0.000	0.000	0.000	0.000	0.000	0.000	0.000	1.107	0.000	0.000	0.000	0.000	0.000
WDR47	22911	1p13.3	0.000	0.157	0.000	0.000	0.000	0.000	0.000	0.000	0.000	0.000	0.000	0.000	0.716	0.000	0.000	0.000	0.000	0.000	0.000	0.000	0.000	0.134	0.000	0.202	0.000	0.000	0.000	0.000	0.000	0.000	0.000	0.000	0.000	0.385	0.000	0.000	0.000	0.000	0.000	0.000	0.000	1.107	0.000	0.000	0.000	0.000	0.000
TAF13	6884	1p13.3	0.000	0.157	0.000	0.000	0.000	0.000	0.000	0.000	0.000	0.000	0.000	0.000	0.716	0.000	0.000	0.000	0.000	0.000	0.000	0.000	0.000	0.134	0.000	0.202	0.000	0.000	0.000	0.000	0.000	0.000	0.000	0.000	0.000	0.385	0.000	0.000	0.000	0.000	0.000	0.000	0.000	1.107	0.000	0.000	0.000	0.000	0.000
TMEM167B	56900	1p13.3	0.000	0.157	0.000	0.000	0.000	0.000	0.000	0.000	0.000	0.000	0.000	0.000	0.716	0.000	0.000	0.000	0.000	0.000	0.000	0.000	0.000	0.134	0.000	0.202	0.000	0.000	0.000	0.000	0.000	0.000	0.000	0.000	0.000	0.385	0.000	0.000	0.000	0.000	0.000	0.000	0.000	1.107	0.000	0.000	0.000	0.000	0.000
SCARNA2	677766	1p13.3	0.000	0.157	0.000	0.000	0.000	0.000	0.000	0.000	0.000	0.000	0.000	0.000	0.716	0.000	0.000	0.000	0.000	0.000	0.000	0.000	0.000	0.134	0.000	0.202	0.000	0.000	0.000	0.000	0.000	0.000	0.000	0.000	0.000	0.385	0.000	0.000	0.000	0.000	0.000	0.000	0.000	1.107	0.000	0.000	0.000	0.000	0.000
C1orf194	127003	1p13.3	0.000	0.157	0.000	0.000	0.000	0.000	0.000	0.000	0.000	0.000	0.000	0.000	0.716	0.000	0.000	0.000	0.000	0.000	0.000	0.000	0.000	0.134	0.000	0.202	0.000	0.000	0.000	0.000	0.000	0.000	0.000	0.000	0.000	0.385	0.000	0.000	0.000	0.000	0.000	0.000	0.000	1.107	0.000	0.000	0.000	0.000	0.000
KIAA1324	57535	1p13.3	0.000	0.157	0.000	0.000	0.000	0.000	0.000	0.000	0.000	0.000	0.000	0.000	0.716	0.000	0.000	0.000	0.000	0.000	0.000	0.000	0.000	0.134	0.000	0.202	0.000	0.000	0.000	0.000	0.000	0.000	0.000	0.000	0.000	0.385	0.000	0.000	0.000	0.000	0.000	0.000	0.000	1.107	0.000	0.000	0.000	0.000	0.000
SARS	6301	1p13.3	0.000	0.157	0.000	0.000	0.000	0.000	0.000	0.000	0.000	0.000	0.000	0.000	0.716	0.000	0.000	0.000	0.000	0.000	0.000	0.000	0.000	0.134	0.000	0.202	0.000	0.000	0.000	0.000	0.000	0.000	0.000	0.000	0.000	0.385	0.000	0.000	0.000	0.000	0.000	0.000	0.000	1.107	0.000	0.000	0.000	0.000	0.000
CELSR2	1952	1p13.3	0.000	0.157	0.000	0.000	0.000	0.000	0.000	0.000	0.000	0.000	0.000	0.000	0.716	0.000	0.000	0.000	0.000	0.000	0.000	0.000	0.000	0.134	0.000	0.202	0.000	0.000	0.000	0.000	0.000	0.000	0.000	0.000	0.000	0.385	0.000	0.000	0.000	0.000	0.000	0.000	0.000	1.107	0.000	0.000	0.000	0.000	0.000
PSRC1	84722	1p13.3	0.000	0.157	0.000	0.000	0.000	0.000	0.000	0.000	0.000	0.000	0.000	0.000	0.716	0.000	0.000	0.000	0.000	0.000	0.000	0.000	0.000	0.134	0.000	0.202	0.000	0.000	0.000	0.000	0.000	0.000	0.000	0.000	0.000	0.385	0.000	0.000	0.000	0.000	0.000	0.000	0.000	1.107	0.000	0.000	0.000	0.000	0.000
MYBPHL	343263	1p13.3	0.000	0.157	0.000	0.000	0.000	0.000	0.000	0.000	0.000	0.000	0.000	0.000	0.716	0.000	0.000	0.000	0.000	0.000	0.000	0.000	0.000	0.134	0.000	0.202	0.000	0.000	0.000	0.000	0.000	0.000	0.000	0.000	0.000	0.385	0.000	0.000	0.000	0.000	0.000	0.000	0.000	1.107	0.000	0.000	0.000	0.000	0.000
SORT1	6272	1p13.3	0.000	0.157	0.000	0.000	0.000	0.000	0.000	0.000	0.000	0.000	0.000	0.000	0.716	0.000	0.000	0.000	0.000	0.000	0.000	0.000	0.000	0.134	0.000	0.202	0.000	0.000	0.000	0.000	0.000	0.000	0.000	0.000	0.000	0.385	0.000	0.000	0.000	0.000	0.000	0.000	0.000	1.107	0.000	0.000	0.000	0.000	0.000
PSMA5	5686	1p13.3	0.000	0.157	0.000	0.000	0.000	0.000	0.000	0.000	0.000	0.000	0.000	0.000	0.716	0.000	0.000	0.000	0.000	0.000	0.000	0.000	0.000	0.134	0.000	0.202	0.000	0.000	0.000	0.000	0.000	0.000	0.000	0.000	0.000	0.385	0.000	0.000	0.000	0.000	0.000	0.000	0.000	1.107	0.000	0.000	0.000	0.000	0.000
SYPL2	284612	1p13.3	0.000	0.157	0.000	0.000	0.000	0.000	0.000	0.000	0.000	0.000	0.000	0.000	0.716	0.000	0.000	0.000	0.000	0.000	0.000	0.000	0.000	0.134	0.000	0.202	0.000	0.000	0.000	0.000	0.000	0.000	0.000	0.000	0.000	0.385	0.000	0.000	0.000	0.000	0.000	0.000	0.000	1.107	0.000	0.000	0.000	0.000	0.000
ATXN7L2	127002	1p13.3	0.000	0.157	0.000	0.000	0.000	0.000	0.000	0.000	0.000	0.000	0.000	0.000	0.716	0.000	0.000	0.000	0.000	0.000	0.000	0.000	0.000	0.134	0.000	0.202	0.000	0.000	0.000	0.000	0.000	0.000	0.000	0.000	0.000	0.385	0.000	0.000	0.000	0.000	0.000	0.000	0.000	1.107	0.000	0.000	0.000	0.000	0.000
CYB561D1	284613	1p13.3	0.000	0.157	0.000	0.000	0.000	0.000	0.000	0.000	0.000	0.000	0.000	0.000	0.716	0.000	0.000	0.000	0.000	0.000	0.000	0.000	0.000	0.134	0.000	0.202	0.000	0.000	0.000	0.000	0.000	0.000	0.000	0.000	0.000	0.385	0.000	0.000	0.000	0.000	0.000	0.000	0.000	1.107	0.000	0.000	0.000	0.000	0.000
AMIGO1	57463	1p13.3	0.000	0.157	0.000	0.000	0.000	0.000	0.000	0.000	0.000	0.000	0.000	0.000	0.716	0.000	0.000	0.000	0.000	0.000	0.000	0.000	0.000	0.134	0.000	0.202	0.000	0.000	0.000	0.000	0.000	0.000	0.000	0.000	0.000	0.385	0.000	0.000	0.000	0.000	0.000	0.000	0.000	1.107	0.000	0.000	0.000	0.000	0.000
GNAI3	2773	1p13.3	0.000	0.157	0.000	0.000	0.000	0.000	0.000	0.000	0.000	0.000	0.000	0.000	0.716	0.000	0.000	0.000	0.000	0.000	0.000	0.000	0.000	0.134	0.000	0.202	0.000	0.000	0.000	0.000	0.000	0.000	0.000	0.000	0.000	0.385	0.000	0.000	0.000	0.000	0.000	0.000	0.000	1.107	0.000	0.000	0.000	0.000	0.000
GPR61	83873	1p13.3	0.000	0.157	0.000	0.000	0.000	0.000	0.000	0.000	0.000	0.000	0.000	0.000	0.716	0.000	0.000	0.000	0.000	0.000	0.000	0.000	0.000	0.134	0.000	0.202	0.000	0.000	0.000	0.000	0.000	0.000	0.000	0.000	0.000	0.385	0.000	0.000	0.000	0.000	0.000	0.000	0.000	1.107	0.000	0.000	0.000	0.000	0.000
MIR197	406974	1p13.3	0.000	0.157	0.000	0.000	0.000	0.000	0.000	0.000	0.000	0.000	0.000	0.000	0.716	0.000	0.000	0.000	0.000	0.000	0.000	0.000	0.000	0.134	0.000	0.202	0.000	0.000	0.000	0.000	0.000	0.000	0.000	0.000	0.000	0.385	0.000	0.000	0.000	0.000	0.000	0.000	0.000	1.107	0.000	0.000	0.000	0.000	0.000
hsa-mir-197	-1425	1p13.3	0.000	0.157	0.000	0.000	0.000	0.000	0.000	0.000	0.000	0.000	0.000	0.000	0.716	0.000	0.000	0.000	0.000	0.000	0.000	0.000	0.000	0.134	0.000	0.202	0.000	0.000	0.000	0.000	0.000	0.000	0.000	0.000	0.000	0.385	0.000	0.000	0.000	0.000	0.000	0.000	0.000	1.107	0.000	0.000	0.000	0.000	0.000
GNAT2	2780	1p13.3	0.000	0.157	0.000	0.000	0.000	0.000	0.000	0.000	0.000	0.000	0.000	0.000	0.716	0.000	0.000	0.000	0.000	0.000	0.000	0.000	0.000	0.134	0.000	0.202	0.000	0.000	0.000	0.000	0.000	0.000	0.000	0.000	0.000	0.385	0.000	0.000	0.000	0.000	0.000	0.000	0.000	1.107	0.000	0.000	0.000	0.000	0.000
AMPD2	271	1p13.3	0.000	0.157	0.000	0.000	0.000	0.000	0.000	0.000	0.000	0.000	0.000	0.000	0.716	0.000	0.000	0.000	0.000	0.000	0.000	0.000	0.000	0.134	0.000	0.202	0.000	0.000	0.000	0.000	0.000	0.000	0.000	0.000	0.000	0.385	0.000	0.000	0.000	0.000	0.000	0.000	0.000	1.107	0.000	0.000	0.000	0.000	0.000
GSTM4	2948	1p13.3	0.000	0.157	0.000	0.000	0.000	0.000	0.000	0.000	0.000	0.000	0.000	0.000	0.716	0.000	0.000	0.000	0.000	0.000	0.000	0.000	0.000	0.134	0.000	0.202	0.000	0.000	0.000	0.000	0.000	0.000	0.000	0.000	0.000	0.385	0.000	0.000	0.000	0.000	0.000	0.000	0.000	1.107	0.000	0.000	0.000	0.000	0.000
GSTM2	2946	1p13.3	0.000	0.157	0.000	0.000	0.000	0.000	0.000	0.000	0.000	0.000	0.000	0.000	0.716	0.000	0.000	0.000	0.000	0.000	0.000	0.000	0.000	0.134	0.000	0.202	0.000	0.000	0.000	0.000	0.000	0.000	0.000	0.000	0.000	0.385	0.000	0.000	0.000	0.000	0.000	0.000	0.000	1.107	0.000	0.000	0.000	0.000	0.000
GSTM1	2944	1p13.3	0.000	0.157	0.000	0.000	0.000	0.000	0.000	0.000	0.000	0.000	0.000	0.000	0.716	0.000	0.000	0.000	0.000	0.000	0.000	0.000	0.000	0.134	0.000	0.202	0.000	0.000	0.000	0.000	0.000	0.000	0.000	0.000	0.000	0.385	0.000	0.000	0.000	0.000	0.000	0.000	0.000	1.107	0.000	0.000	0.000	0.000	0.000
GSTM5	2949	1p13.3	0.000	0.157	0.000	0.000	0.000	0.000	0.000	0.000	0.000	0.000	0.000	0.000	0.716	0.000	0.000	0.000	0.000	0.000	0.000	0.000	0.000	0.134	0.000	0.202	0.000	0.000	0.000	0.000	0.000	0.000	0.000	0.000	0.000	0.385	0.000	0.000	0.000	0.000	0.000	0.000	0.000	1.107	0.000	0.000	0.000	0.000	0.000
GSTM3	2947	1p13.3	0.000	0.157	0.000	0.000	0.000	0.000	0.000	0.000	0.000	0.000	0.000	0.000	0.716	0.000	0.000	0.000	0.000	0.000	0.000	0.000	0.000	0.134	0.000	0.202	0.000	0.000	0.000	0.000	0.000	0.000	0.000	0.000	0.000	0.385	0.000	0.000	0.000	0.000	0.000	0.000	0.000	1.107	0.000	0.000	0.000	0.000	0.000
EPS8L3	79574	1p13.3	0.000	0.157	0.000	0.000	0.000	0.000	0.000	0.000	0.000	0.000	0.000	0.000	0.716	0.000	0.000	0.000	0.000	0.000	0.000	0.000	0.000	0.134	0.000	0.202	0.000	0.000	0.000	0.000	0.000	0.000	0.000	0.000	0.000	0.385	0.000	0.000	0.000	0.000	0.000	0.000	0.000	1.107	0.000	0.000	0.000	0.000	0.000
CSF1	1435	1p13.3	0.000	0.157	0.000	0.000	0.000	0.000	0.000	0.000	0.000	0.000	0.000	0.000	0.716	0.000	0.000	0.000	0.000	0.000	0.000	0.000	0.000	0.134	0.000	0.202	0.000	0.000	0.000	0.000	0.000	0.000	0.000	0.000	0.000	0.385	0.000	0.000	0.000	0.000	0.000	0.000	0.000	1.107	0.000	0.000	0.000	0.000	0.000
AHCYL1	10768	1p13.3	0.000	0.157	0.000	0.000	0.000	0.000	0.000	0.000	0.000	0.000	0.000	0.000	0.716	0.000	0.000	0.000	0.000	0.000	0.000	0.000	0.000	0.134	0.000	0.202	0.000	0.000	0.000	0.000	0.000	0.000	0.000	0.000	0.000	0.385	0.000	0.000	0.000	0.000	0.000	0.000	0.000	1.107	0.000	0.000	0.000	0.000	0.000
FAM40A	85369	1p13.3	0.000	0.157	0.000	0.000	0.000	0.000	0.000	0.000	0.000	0.000	0.000	0.000	0.716	0.000	0.000	0.000	0.000	0.000	0.000	0.000	0.000	0.134	0.000	0.202	0.000	0.000	0.000	0.000	0.000	0.000	0.000	0.000	0.000	0.385	0.000	0.000	0.000	0.000	0.000	0.000	0.000	1.107	0.000	0.000	0.000	0.000	0.000
ALX3	257	1p13.3	0.000	0.157	0.000	0.000	0.000	0.000	0.000	0.000	0.000	0.000	0.000	0.000	0.716	0.000	0.000	0.000	0.000	0.000	0.000	0.000	0.000	0.134	0.000	0.202	0.000	0.000	0.000	0.000	0.000	0.000	0.000	0.000	0.000	0.385	0.000	0.000	0.000	0.000	0.000	0.000	0.000	1.107	0.000	0.000	0.000	0.000	0.000
UBL4B	164153	1p13.3	0.000	0.157	0.000	0.000	0.000	0.000	0.000	0.000	0.000	0.000	0.000	0.000	0.716	0.000	0.000	0.000	0.000	0.000	0.000	0.000	0.000	0.134	0.000	0.202	0.000	0.000	0.000	0.000	0.000	0.000	0.000	0.000	0.000	0.385	0.000	0.000	0.000	0.000	0.000	0.000	0.000	1.107	0.000	0.000	0.000	0.000	0.000
SLC6A17	388662	1p13.3	0.000	0.157	0.000	0.000	0.000	0.000	0.000	0.000	0.000	0.000	0.000	0.000	0.716	0.000	0.000	0.000	0.000	0.000	0.000	0.000	0.000	0.134	0.000	0.202	0.000	0.000	0.000	0.000	0.000	0.000	0.000	0.000	0.000	0.385	0.000	0.000	0.000	0.000	0.000	0.000	0.000	1.107	0.000	0.000	0.000	0.000	0.000
KCNC4	3749	1p13.3	0.000	0.157	0.000	0.000	0.000	0.000	0.000	0.000	0.000	0.000	0.000	0.000	0.716	0.000	0.000	0.000	0.000	0.000	0.000	0.000	0.000	0.134	0.000	0.202	0.000	0.000	0.000	0.000	0.000	0.000	0.000	0.000	0.000	0.385	0.000	0.000	0.000	0.000	0.000	0.000	0.000	1.107	0.000	0.000	0.000	0.000	0.000
LOC440600	440600	1p13.3	0.000	0.157	0.000	0.000	0.000	0.000	0.000	0.000	0.000	0.000	0.000	0.000	0.716	0.000	0.000	0.000	0.000	0.000	0.000	0.000	0.000	0.134	0.000	0.202	0.000	0.000	0.000	0.000	0.000	0.000	0.000	0.000	0.000	0.385	0.000	0.000	0.000	0.000	0.000	0.000	0.000	1.107	0.000	0.000	0.000	0.000	0.000
RBM15	64783	1p13.3	0.000	0.157	0.000	0.000	0.000	0.000	0.000	0.000	0.000	0.000	0.000	0.000	0.716	0.000	0.000	0.000	0.000	0.000	0.000	0.000	0.000	0.134	0.000	0.202	0.000	0.000	0.000	0.000	0.000	0.000	0.000	0.000	0.000	0.385	0.000	0.000	0.000	0.000	0.000	0.000	0.000	1.107	0.000	0.000	0.000	0.000	0.000
SLC16A4	9122	1p13.3	0.000	0.157	0.000	0.000	0.000	0.000	0.000	0.000	0.000	0.000	0.000	0.000	0.716	0.000	0.000	0.000	0.000	0.000	0.000	0.000	0.000	0.134	0.000	0.202	0.000	0.000	0.000	0.000	0.000	0.000	0.000	0.000	0.000	0.385	0.000	0.000	0.000	0.000	0.000	0.000	0.000	1.107	0.000	0.000	0.000	0.000	0.000
HBXIP	10542	1p13.3	0.000	0.157	0.000	0.000	0.000	0.000	0.000	0.000	0.000	0.000	0.000	0.000	0.716	0.000	0.000	0.000	0.000	0.000	0.000	0.000	0.000	0.134	0.000	0.202	0.000	0.000	0.000	0.000	0.000	0.000	0.000	0.000	0.000	0.385	0.000	0.000	0.000	0.000	0.000	0.000	0.000	1.107	0.000	0.000	0.000	0.000	0.000
PROK1	84432	1p13.3	0.000	0.157	0.000	0.000	0.000	0.000	0.000	0.000	0.000	0.000	0.000	0.000	0.716	0.000	0.000	0.000	0.000	0.000	0.000	0.000	0.000	0.134	0.000	0.202	0.000	0.000	0.000	0.000	0.000	0.000	0.000	0.000	0.000	0.385	0.000	0.000	0.000	0.000	0.000	0.000	0.000	1.107	0.000	0.000	0.000	0.000	0.000
CYMP	643160	1p13.3	0.000	0.157	0.000	0.000	0.000	0.000	0.000	0.000	0.000	0.000	0.000	0.000	0.716	0.000	0.000	0.000	0.000	0.000	0.000	0.000	0.000	0.134	0.000	0.202	0.000	0.000	0.000	0.000	0.000	0.000	0.000	0.000	0.000	0.385	0.000	0.000	0.000	0.000	0.000	0.000	0.000	1.107	0.000	0.000	0.000	0.000	0.000
KCNA10	3744	1p13.3	0.000	0.157	0.000	0.000	0.000	0.000	0.000	0.000	0.000	0.000	0.000	0.000	0.716	0.000	0.000	0.000	0.000	0.000	0.000	0.000	0.000	0.134	0.000	0.202	0.000	0.000	0.000	0.000	0.000	0.000	0.000	0.000	0.000	0.385	0.000	0.000	0.000	0.000	0.000	0.000	0.000	1.107	0.000	0.000	0.000	0.000	0.000
KCNA2	3737	1p13.3	0.000	0.157	0.000	0.000	0.000	0.000	0.000	0.000	0.000	0.000	0.000	0.000	0.716	0.000	0.000	0.000	0.000	0.000	0.000	0.000	0.000	0.134	0.000	0.202	0.000	0.000	0.000	0.000	0.000	0.000	0.000	0.000	0.000	0.385	0.000	0.000	0.000	0.000	0.000	0.000	0.000	1.107	0.000	0.000	0.000	0.000	0.000
KCNA3	3738	1p13.3	0.000	0.157	0.000	0.000	0.000	0.000	0.000	0.000	0.000	0.000	0.000	0.000	0.716	0.000	0.000	0.000	0.000	0.000	0.000	0.000	0.000	0.134	0.000	0.202	0.000	0.000	0.000	0.000	0.000	0.000	0.000	0.000	0.000	0.385	0.000	0.000	0.000	0.000	0.000	0.000	0.000	1.107	0.000	0.000	0.000	0.000	0.000
CD53	963	1p13.3	0.000	0.157	0.000	0.000	0.000	0.000	0.000	0.000	0.000	0.000	0.000	0.000	0.716	0.000	0.000	0.000	0.000	0.000	0.000	0.000	0.000	0.134	0.000	0.202	0.000	0.000	0.000	0.000	0.000	0.000	0.000	0.000	0.000	0.385	0.000	0.000	0.000	0.000	0.000	0.000	0.000	1.107	0.000	0.000	0.000	0.000	0.000
LRIF1	55791	1p13.3	0.000	0.157	0.000	0.000	0.000	0.000	0.000	0.000	0.000	0.000	0.000	0.000	0.716	0.000	0.000	0.000	0.000	0.000	0.000	0.000	0.000	0.134	0.000	0.202	0.000	0.000	0.000	0.000	0.000	0.000	0.000	0.000	0.000	0.385	0.000	0.000	0.000	0.000	0.000	0.000	0.000	1.107	0.000	0.000	0.000	0.000	0.000
DRAM2	128338	1p13.3	0.000	0.157	0.000	0.000	0.000	0.000	0.000	0.000	0.000	0.000	0.000	0.000	0.716	0.000	0.000	0.000	0.000	0.000	0.000	0.000	0.000	0.134	0.000	0.202	0.000	0.000	0.000	0.000	0.000	0.000	0.000	0.000	0.000	0.385	0.000	0.000	0.000	0.000	0.000	0.000	0.000	1.107	0.000	0.000	0.000	0.000	0.000
CEPT1	10390	1p13.3	0.000	0.157	0.000	0.000	0.000	0.000	0.000	0.000	0.000	0.000	0.000	0.000	0.716	0.000	0.000	0.000	0.000	0.000	0.000	0.000	0.000	0.134	0.000	0.202	0.000	0.000	0.000	0.000	0.000	0.000	0.000	0.000	0.000	0.385	0.000	0.000	0.000	0.000	0.000	0.000	0.000	1.107	0.000	0.000	0.000	0.000	0.000
DENND2D	79961	1p13.3	0.000	0.157	0.000	0.000	0.000	0.000	0.000	0.000	0.000	0.000	0.000	0.000	0.716	0.000	0.000	0.000	0.000	0.000	0.000	0.000	0.000	0.134	0.000	0.202	0.000	0.000	0.000	0.000	0.000	0.000	0.000	0.000	0.000	0.385	0.000	0.000	0.000	0.000	0.000	0.000	0.000	1.107	0.000	0.000	0.000	0.000	0.000
CHI3L2	1117	1p13.3	0.000	0.157	0.000	0.000	0.000	0.000	0.000	0.000	0.000	0.000	0.000	0.000	0.716	0.000	0.000	0.000	0.000	0.000	0.000	0.000	0.000	0.134	0.000	0.202	0.000	0.000	0.000	0.000	0.000	0.000	0.000	0.000	0.000	0.385	0.000	0.000	0.000	0.000	0.000	0.000	0.000	1.107	0.000	0.000	0.000	0.000	0.000
RP11-165H20.1	149620	1p13.2	0.000	0.157	0.000	0.000	0.000	0.000	0.000	0.000	0.000	0.000	0.000	0.000	0.716	0.000	0.000	0.000	0.000	0.000	0.000	0.000	0.000	0.134	0.000	0.202	0.000	0.000	0.000	0.000	0.000	0.000	0.000	0.000	0.000	0.385	0.000	0.000	0.000	0.000	0.000	0.000	0.000	1.107	0.000	0.000	0.000	0.000	0.000
CHIA	27159	1p13.2	0.000	0.157	0.000	0.000	0.000	0.000	0.000	0.000	0.000	0.000	0.000	0.000	0.716	0.000	0.000	0.000	0.000	0.000	0.000	0.000	0.000	0.134	0.000	0.202	0.000	0.000	0.000	0.000	0.000	0.000	0.000	0.000	0.000	0.385	0.000	0.000	0.000	0.000	0.000	0.000	0.000	1.107	0.000	0.000	0.000	0.000	0.000
C1orf88	128344	1p13.2	0.000	0.157	0.000	0.000	0.000	0.000	0.000	0.000	0.000	0.000	0.000	0.000	0.716	0.000	0.000	0.000	0.000	0.000	0.000	0.000	0.000	0.134	0.000	0.202	0.000	0.000	0.000	0.000	0.000	0.000	0.000	0.000	0.000	0.385	0.000	0.000	0.000	0.000	0.000	0.000	0.000	1.107	0.000	0.000	0.000	0.000	0.000
PGCP1	441897	1p13.2	0.000	0.157	0.000	0.000	0.000	0.000	0.000	0.000	0.000	0.000	0.000	0.000	0.716	0.000	0.000	0.000	0.000	0.000	0.000	0.000	0.000	0.134	0.000	0.202	0.000	0.000	0.000	0.000	0.000	0.000	0.000	0.000	0.000	0.385	0.000	0.000	0.000	0.000	0.000	0.000	0.000	1.107	0.000	0.000	0.000	0.000	0.000
OVGP1	5016	1p13.2	0.000	0.157	0.000	0.000	0.000	0.000	0.000	0.000	0.000	0.000	0.000	0.000	0.716	0.000	0.000	0.000	0.000	0.000	0.000	0.000	0.000	0.134	0.000	0.202	0.000	0.000	0.000	0.000	0.000	0.000	0.000	0.000	0.000	0.385	0.000	0.000	0.000	0.000	0.000	0.000	0.000	1.107	0.000	0.000	0.000	0.000	0.000
WDR77	79084	1p13.2	0.000	0.157	0.000	0.000	0.000	0.000	0.000	0.000	0.000	0.000	0.000	0.000	0.716	0.000	0.000	0.000	0.000	0.000	0.000	0.000	0.000	0.134	0.000	0.202	0.000	0.000	0.000	0.000	0.000	0.000	0.000	0.000	0.000	0.385	0.000	0.000	0.000	0.000	0.000	0.000	0.000	1.107	0.000	0.000	0.000	0.000	0.000
ATP5F1	515	1p13.2	0.000	0.157	0.000	0.000	0.000	0.000	0.000	0.000	0.000	0.000	0.000	0.000	0.716	0.000	0.000	0.000	0.000	0.000	0.000	0.000	0.000	0.134	0.000	0.202	0.000	0.000	0.000	0.000	0.000	0.000	0.000	0.000	0.000	0.385	0.000	0.000	0.000	0.000	0.000	0.000	0.000	1.107	0.000	0.000	0.000	0.000	0.000
C1orf162	128346	1p13.2	0.000	0.157	0.000	0.000	0.000	0.000	0.000	0.000	0.000	0.000	0.000	0.000	0.716	0.000	0.000	0.000	0.000	0.000	0.000	0.000	0.000	0.134	0.000	0.202	0.000	0.000	0.000	0.000	0.000	0.000	0.000	0.000	0.000	0.385	0.000	0.000	0.000	0.000	0.000	0.000	0.000	1.107	0.000	0.000	0.000	0.000	0.000
ADORA3	140	1p13.2	0.000	0.157	0.000	0.000	0.000	0.000	0.000	0.000	0.000	0.000	0.000	0.000	0.716	0.000	0.000	0.000	0.000	0.000	0.000	0.000	0.000	0.134	0.000	0.202	0.000	0.000	0.000	0.000	0.000	0.000	0.000	0.000	0.000	0.385	0.000	0.000	0.000	0.000	0.000	0.000	0.000	1.107	0.000	0.000	0.000	0.000	0.000
LOC100129269	100129269	1p13.2	0.000	0.157	0.000	0.000	0.000	0.000	0.000	0.000	0.000	0.000	0.000	0.000	0.716	0.000	0.000	0.000	0.000	0.000	0.000	0.000	0.000	0.134	0.000	0.202	0.000	0.000	0.000	0.000	0.000	0.000	0.000	0.000	0.000	0.385	0.000	0.000	0.000	0.000	0.000	0.000	0.000	1.107	0.000	0.000	0.000	0.000	0.000
RAP1A	5906	1p13.2	0.000	0.157	0.000	0.000	0.000	0.000	0.000	0.000	0.000	0.000	0.000	0.000	0.716	0.000	0.000	0.000	0.000	0.000	0.000	0.000	0.000	0.134	0.000	0.202	0.000	0.000	0.000	0.000	0.000	0.000	0.000	0.000	0.000	0.385	0.000	0.000	0.000	0.000	0.000	0.000	0.000	1.107	0.000	0.000	0.000	0.000	0.000
FAM212B	55924	1p13.2	0.000	0.157	0.000	0.000	0.000	0.000	0.000	0.000	0.000	0.000	0.000	0.000	0.716	0.000	0.000	0.000	0.000	0.000	0.000	0.000	0.000	0.134	0.000	0.202	0.000	0.000	0.000	0.000	0.000	0.000	0.000	0.000	0.000	0.385	0.000	0.000	0.000	0.000	0.000	0.000	0.000	1.107	0.000	0.000	0.000	0.000	0.000
LOC100506343	100506343	1p13.2	0.000	0.157	0.000	0.000	0.000	0.000	0.000	0.000	0.000	0.000	0.000	0.000	0.716	0.000	0.000	0.000	0.000	0.000	0.000	0.000	0.000	0.134	0.000	0.202	0.000	0.000	0.000	0.000	0.000	0.000	0.000	0.000	0.000	0.385	0.000	0.000	0.000	0.000	0.000	0.000	0.000	1.107	0.000	0.000	0.000	0.000	0.000
DDX20	11218	1p13.2	0.000	0.157	0.000	0.000	0.000	0.000	0.000	0.000	0.000	0.000	0.000	0.000	0.716	0.000	0.000	0.000	0.000	0.000	0.000	0.000	0.000	0.134	0.000	0.202	0.000	0.000	0.000	0.000	0.000	0.000	0.000	0.000	0.000	0.385	0.000	0.000	0.000	0.000	0.000	0.000	0.000	1.107	0.000	0.000	0.000	0.000	0.000
KCND3	3752	1p13.2	0.000	0.157	0.000	0.000	0.000	0.000	0.000	0.000	0.000	0.000	0.000	0.000	0.716	0.000	0.000	0.000	0.000	0.000	0.000	0.000	0.000	0.134	0.000	0.202	0.000	0.000	0.000	0.000	0.000	0.000	0.000	0.000	0.000	0.385	0.000	0.000	0.000	0.000	0.000	0.000	0.000	1.107	0.000	0.000	0.000	0.000	0.000
CTTNBP2NL	55917	1p13.2	0.000	0.157	0.000	0.000	0.000	0.000	0.000	0.000	0.000	0.000	0.000	0.000	0.716	0.000	0.000	0.000	0.000	0.000	0.000	0.000	0.000	0.134	0.000	0.202	0.000	0.000	0.000	0.000	0.000	0.000	0.000	0.000	0.000	0.385	0.000	0.000	0.000	0.000	0.000	0.000	0.000	1.107	0.000	0.000	0.000	0.000	0.000
MIR4256	100422976	1p13.2	0.000	0.157	0.000	0.000	0.000	0.000	0.000	0.000	0.000	0.000	0.000	0.000	0.716	0.000	0.000	0.000	0.000	0.000	0.000	0.000	0.000	0.134	0.000	0.202	0.000	0.000	0.000	0.000	0.000	0.000	0.000	0.000	0.000	0.385	0.000	0.000	0.000	0.000	0.000	0.000	0.000	1.107	0.000	0.000	0.000	0.000	0.000
hsa-mir-4256	-1447	1p13.2	0.000	0.157	0.000	0.000	0.000	0.000	0.000	0.000	0.000	0.000	0.000	0.000	0.716	0.000	0.000	0.000	0.000	0.000	0.000	0.000	0.000	0.134	0.000	0.202	0.000	0.000	0.000	0.000	0.000	0.000	0.000	0.000	0.000	0.385	0.000	0.000	0.000	0.000	0.000	0.000	0.000	1.107	0.000	0.000	0.000	0.000	0.000
WNT2B	7482	1p13.2	0.000	0.157	0.000	0.000	0.000	0.000	0.000	0.000	0.000	0.000	0.000	0.000	0.716	0.000	0.000	0.000	0.000	0.000	0.000	0.000	0.000	0.134	0.000	0.202	0.000	0.000	0.000	0.000	0.000	0.000	0.000	0.000	0.000	0.385	0.000	0.000	0.000	0.000	0.000	0.000	0.000	1.107	0.000	0.000	0.000	0.000	0.000
ST7L	54879	1p13.2	0.000	0.157	0.000	0.000	0.000	0.000	0.000	0.000	0.000	0.000	0.000	0.000	0.716	0.000	0.000	0.000	0.000	0.000	0.000	0.000	0.000	0.134	0.000	0.202	0.000	0.000	0.000	0.000	0.000	0.000	0.000	0.000	0.000	0.385	0.000	0.000	0.000	0.000	0.000	0.000	0.000	1.107	0.000	0.000	0.000	0.000	0.000
CAPZA1	829	1p13.2	0.000	0.157	0.000	0.000	0.000	0.000	0.000	0.000	0.000	0.000	0.000	0.000	0.716	0.000	0.000	0.000	0.000	0.000	0.000	0.000	0.000	0.134	0.000	0.202	0.000	0.000	0.000	0.000	0.000	0.000	0.000	0.000	0.000	0.385	0.000	0.000	0.000	0.000	0.000	0.000	0.000	1.107	0.000	0.000	0.000	0.000	0.000
MOV10	4343	1p13.2	0.000	0.157	0.000	0.000	0.000	0.000	0.000	0.000	0.000	0.000	0.000	0.000	0.716	0.000	0.000	0.000	0.000	0.000	0.000	0.000	0.000	0.134	0.000	0.202	0.000	0.000	0.000	0.000	0.000	0.000	0.000	0.000	0.000	0.385	0.000	0.000	0.000	0.000	0.000	0.000	0.000	1.107	0.000	0.000	0.000	0.000	0.000
RHOC	389	1p13.2	0.000	0.157	0.000	0.000	0.000	0.000	0.000	0.000	0.000	0.000	0.000	0.000	0.716	0.000	0.000	0.000	0.000	0.000	0.000	0.000	0.000	0.134	0.000	0.202	0.000	0.000	0.000	0.000	0.000	0.000	0.000	0.000	0.000	0.385	0.000	0.000	0.000	0.000	0.000	0.000	0.000	1.107	0.000	0.000	0.000	0.000	0.000
PPM1J	333926	1p13.2	0.000	0.157	0.000	0.000	0.000	0.000	0.000	0.000	0.000	0.000	0.000	0.000	0.716	0.000	0.000	0.000	0.000	0.000	0.000	0.000	0.000	0.134	0.000	0.202	0.000	0.000	0.000	0.000	0.000	0.000	0.000	0.000	0.000	0.385	0.000	0.000	0.000	0.000	0.000	0.000	0.000	1.107	0.000	0.000	0.000	0.000	0.000
FAM19A3	284467	1p13.2	0.000	0.157	0.000	0.000	0.000	0.000	0.000	0.000	0.000	0.000	0.000	0.000	0.716	0.000	0.000	0.000	0.000	0.000	0.000	0.000	0.000	0.134	0.000	0.202	0.000	0.000	0.000	0.000	0.000	0.000	0.000	0.000	0.000	0.385	0.000	0.000	0.000	0.000	0.000	0.000	0.000	1.107	0.000	0.000	0.000	0.000	0.000
SLC16A1	6566	1p13.2	0.000	0.157	0.000	0.000	0.000	0.000	0.000	0.000	0.000	0.000	0.000	0.000	0.716	0.000	0.000	0.000	0.000	0.000	0.000	0.000	0.000	0.134	0.000	0.202	0.000	0.000	0.000	0.000	0.000	0.000	0.000	0.000	0.000	0.385	0.000	0.000	0.000	0.000	0.000	0.000	0.000	1.107	0.000	0.000	0.000	0.000	0.000
AKR7A2P1	246182	1p13.2	0.000	0.157	0.000	0.000	0.000	0.000	0.000	0.000	0.000	0.000	0.000	0.000	0.716	0.000	0.000	0.000	0.000	0.000	0.000	0.000	0.000	0.134	0.000	0.202	0.000	0.000	0.000	0.000	0.000	0.000	0.000	0.000	0.000	0.385	0.000	0.000	0.000	0.000	0.000	0.000	0.000	1.107	0.000	0.000	0.000	0.000	0.000
LRIG2	9860	1p13.2	0.000	0.157	0.000	0.000	0.000	0.000	0.000	0.000	0.000	0.000	0.000	0.000	0.716	0.000	0.000	0.000	0.000	0.000	0.000	0.000	0.000	0.134	0.000	0.202	0.000	0.000	0.000	0.000	0.000	0.000	0.000	0.000	0.000	0.385	0.000	0.000	0.000	0.000	0.000	0.000	0.000	1.107	0.000	0.000	0.000	0.000	0.000
LOC643441	643441	1p13.2	0.000	0.157	0.000	0.000	0.000	0.000	0.000	0.000	0.000	0.000	0.000	0.000	0.716	0.000	0.000	0.000	0.000	0.000	0.000	0.000	0.000	0.134	0.000	0.202	0.000	0.000	0.000	0.000	0.000	0.000	0.000	0.000	0.000	0.385	0.000	0.000	0.000	0.000	0.000	0.000	0.000	1.107	0.000	0.000	0.000	0.000	0.000
MAGI3	260425	1p13.2	0.000	0.157	0.000	0.000	0.000	0.000	0.000	0.000	0.000	0.000	0.000	0.000	0.716	0.000	0.000	0.000	0.000	0.000	0.000	0.000	0.000	0.134	0.000	0.202	0.000	0.000	0.000	0.000	0.000	0.000	0.000	0.000	0.000	0.385	0.000	0.000	0.000	0.000	0.000	0.000	0.000	1.107	0.000	0.000	0.000	0.000	0.000
PHTF1	10745	1p13.2	0.000	0.157	0.000	0.000	0.000	0.000	0.000	0.000	0.000	0.000	0.000	0.000	0.716	0.000	0.000	0.000	0.000	0.000	0.000	0.000	0.000	0.134	0.000	0.202	0.000	0.000	0.000	0.000	0.000	0.000	0.000	0.000	0.000	0.385	0.000	0.000	0.000	0.000	0.000	0.000	0.000	1.107	0.000	0.000	0.000	0.000	0.000
RSBN1	54665	1p13.2	0.000	0.157	0.000	0.000	0.000	0.000	0.000	0.000	0.000	0.000	0.000	0.000	0.716	0.000	0.000	0.000	0.000	0.000	0.000	0.000	0.000	0.134	0.000	0.202	0.000	0.000	0.000	0.000	0.000	0.000	0.000	0.000	0.000	0.385	0.000	0.000	0.000	0.000	0.000	0.000	0.000	1.107	0.000	0.000	0.000	0.000	0.000
PTPN22	26191	1p13.2	0.000	0.157	0.000	0.000	0.000	0.000	0.000	0.000	0.000	0.000	0.000	0.000	0.716	0.000	0.000	0.000	0.000	0.000	0.000	0.000	0.000	0.134	0.000	0.202	0.000	0.000	0.000	0.000	0.000	0.000	0.000	0.000	0.000	0.385	0.000	0.000	0.000	0.000	0.000	0.000	0.000	1.107	0.000	0.000	0.000	0.000	0.000
LOC100287722	100287722	1p13.2	0.000	0.157	0.000	0.000	0.000	0.000	0.000	0.000	0.000	0.000	0.000	0.000	0.716	0.000	0.000	0.000	0.000	0.000	0.000	0.000	0.000	0.134	0.000	0.202	0.000	0.000	0.000	0.000	0.000	0.000	0.000	0.000	0.000	0.385	0.000	0.000	0.000	0.000	0.000	0.000	0.000	1.107	0.000	0.000	0.000	0.000	0.000
BCL2L15	440603	1p13.2	0.000	0.157	0.000	0.000	0.000	0.000	0.000	0.000	0.000	0.000	0.000	0.000	0.716	0.000	0.000	0.000	0.000	0.000	0.000	0.000	0.000	0.134	0.000	0.202	0.000	0.000	0.000	0.000	0.000	0.000	0.000	0.000	0.000	0.385	0.000	0.000	0.000	0.000	0.000	0.000	0.000	1.107	0.000	0.000	0.000	0.000	0.000
AP4B1	10717	1p13.2	0.000	0.157	0.000	0.000	0.000	0.000	0.000	0.000	0.000	0.000	0.000	0.000	0.716	0.000	0.000	0.000	0.000	0.000	0.000	0.000	0.000	0.134	0.000	0.202	0.000	0.000	0.000	0.000	0.000	0.000	0.000	0.000	0.000	0.385	0.000	0.000	0.000	0.000	0.000	0.000	0.000	1.107	0.000	0.000	0.000	0.000	0.000
DCLRE1B	64858	1p13.2	0.000	0.157	0.000	0.000	0.000	0.000	0.000	0.000	0.000	0.000	0.000	0.000	0.716	0.000	0.000	0.000	0.000	0.000	0.000	0.000	0.000	0.134	0.000	0.202	0.000	0.000	0.000	0.000	0.000	0.000	0.000	0.000	0.000	0.385	0.000	0.000	0.000	0.000	0.000	0.000	0.000	1.107	0.000	0.000	0.000	0.000	0.000
HIPK1	204851	1p13.2	0.000	0.157	0.000	0.000	0.000	0.000	0.000	0.000	0.000	0.000	0.000	0.000	0.716	0.000	0.000	0.000	0.000	0.000	0.000	0.000	0.000	0.134	0.000	0.202	0.000	0.000	0.000	0.000	0.000	0.000	0.000	0.000	0.000	0.385	0.000	0.000	0.000	0.000	0.000	0.000	0.000	1.107	0.000	0.000	0.000	0.000	0.000
OLFML3	56944	1p13.2	0.000	0.157	0.000	0.000	0.000	0.000	0.000	0.000	0.000	0.000	0.000	0.000	0.716	0.000	0.000	0.000	0.000	0.000	0.000	0.000	0.000	0.134	0.000	0.202	0.000	0.000	0.000	0.000	0.000	0.000	0.000	0.000	0.000	0.385	0.000	0.000	0.000	0.000	0.000	0.000	0.000	1.107	0.000	0.000	0.000	0.000	0.000
SYT6	148281	1p13.2	0.000	0.157	0.000	0.000	0.000	0.000	0.000	0.000	0.000	0.000	0.000	0.000	0.716	0.000	0.000	0.000	0.000	0.000	0.000	0.000	0.000	0.134	0.000	0.202	0.000	0.000	0.000	0.000	0.000	0.000	0.000	0.000	0.000	0.385	0.000	0.000	0.000	0.000	0.000	0.000	0.000	1.107	0.000	0.000	0.000	0.000	0.000
TRIM33	51592	1p13.2	0.000	0.157	0.000	0.000	0.000	0.000	0.000	0.000	0.000	0.000	0.000	0.000	0.716	0.000	0.000	0.000	0.000	0.000	0.000	0.000	0.000	0.134	0.000	0.202	0.000	0.000	0.000	0.000	0.000	0.000	0.000	0.000	0.000	0.385	0.000	0.000	0.000	0.000	0.000	0.000	0.000	1.107	0.000	0.000	0.000	0.000	0.000
BCAS2	10286	1p13.2	0.000	0.157	0.000	0.000	0.000	0.000	0.000	0.000	0.000	0.000	0.000	0.000	0.716	0.000	0.000	0.000	0.000	0.000	0.000	0.000	0.000	0.134	0.000	0.202	0.000	0.000	0.000	0.000	0.000	0.000	0.000	0.000	0.000	0.385	0.000	0.000	0.000	0.000	0.000	0.000	0.000	1.107	0.000	0.000	0.000	0.000	0.000
DENND2C	163259	1p13.2	0.000	0.157	0.000	0.000	0.000	0.000	0.000	0.000	0.000	0.000	0.000	0.000	0.716	0.000	0.000	0.000	0.000	0.000	0.000	0.000	0.000	0.134	0.000	0.202	0.000	0.000	0.000	0.000	0.000	0.000	0.000	0.000	0.000	0.385	0.000	0.000	0.000	0.000	0.000	0.000	0.000	1.107	0.000	0.000	0.000	0.000	0.000
AMPD1	270	1p13.2	0.000	0.157	0.000	0.000	0.000	0.000	0.000	0.000	0.000	0.000	0.000	0.000	0.716	0.000	0.000	0.000	0.000	0.000	0.000	0.000	0.000	0.134	0.000	0.202	0.000	0.000	0.000	0.000	0.000	0.000	0.000	0.000	0.000	0.385	0.000	0.000	0.000	0.000	0.000	0.000	0.000	1.107	0.000	0.000	0.000	0.000	0.000
NRAS	4893	1p13.2	0.000	0.157	0.000	0.000	0.000	0.000	0.000	0.000	0.000	0.000	0.000	0.000	0.716	0.000	0.000	0.000	0.000	0.000	0.000	0.000	0.000	0.134	0.000	0.202	0.000	0.000	0.000	0.000	0.000	0.000	0.000	0.000	0.000	0.385	0.000	0.000	0.000	0.000	0.000	0.000	0.000	1.107	0.000	0.000	0.000	0.000	0.000
CSDE1	7812	1p13.2	0.000	0.157	0.000	0.000	0.000	0.000	0.000	0.000	0.000	0.000	0.000	0.000	0.716	0.000	0.000	0.000	0.000	0.000	0.000	0.000	0.000	0.134	0.000	0.202	0.000	0.000	0.000	0.000	0.000	0.000	0.000	0.000	0.000	0.385	0.000	0.000	0.000	0.000	0.000	0.000	0.000	1.107	0.000	0.000	0.000	0.000	0.000
SIKE1	80143	1p13.2	0.000	0.157	0.000	0.000	0.000	0.000	0.000	0.000	0.000	0.000	0.000	0.000	0.716	0.000	0.000	0.000	0.000	0.000	0.000	0.000	0.000	0.134	0.000	0.202	0.000	0.000	0.000	0.000	0.000	0.000	0.000	0.000	0.000	0.385	0.000	0.000	0.000	0.000	0.000	0.000	0.000	1.107	0.000	0.000	0.000	0.000	0.000
SYCP1	6847	1p13.2	0.000	0.157	0.000	0.000	0.000	0.000	0.000	0.000	0.000	0.000	0.000	0.000	0.716	0.000	0.000	0.000	0.000	0.000	0.000	0.000	0.000	0.134	0.000	0.202	0.000	0.000	0.000	0.000	0.000	0.000	0.000	0.000	0.000	0.385	0.000	0.000	0.000	0.000	0.000	0.000	0.000	1.107	0.000	0.000	0.000	0.000	0.000
TSHB	7252	1p13.2	0.000	0.157	0.000	0.000	0.000	0.000	0.000	0.000	0.000	0.000	0.000	0.000	0.716	0.000	0.000	0.000	0.000	0.000	0.000	0.000	0.000	0.134	0.000	0.202	0.000	0.000	0.000	0.000	0.000	0.000	0.000	0.000	0.000	0.385	0.000	0.000	0.000	0.000	0.000	0.000	0.000	1.107	0.000	0.000	0.000	0.000	0.000
TSPAN2	10100	1p13.2	0.000	0.157	0.000	0.000	0.000	0.000	0.000	0.000	0.000	0.000	0.000	0.000	0.716	0.000	0.000	0.000	0.000	0.000	0.000	0.000	0.000	0.134	0.000	0.202	0.000	0.000	0.000	0.000	0.000	0.000	0.000	0.000	0.000	0.385	0.000	0.000	0.000	0.000	0.000	0.000	0.000	1.107	0.000	0.000	0.000	0.000	0.000
NGF	4803	1p13.2	0.000	0.157	0.000	0.000	0.000	0.000	0.000	0.000	0.000	0.000	0.000	0.000	0.716	0.000	0.000	0.000	0.000	0.000	0.000	0.000	0.000	0.134	0.000	0.202	0.000	0.000	0.000	0.000	0.000	0.000	0.000	0.000	0.000	0.385	0.000	0.000	0.000	0.000	0.000	0.000	0.000	1.107	0.000	0.000	0.000	0.000	0.000
VANGL1	81839	1p13.1	0.000	0.157	0.000	0.000	0.000	0.000	0.000	0.000	0.000	0.000	0.000	0.000	0.716	0.000	0.000	0.000	0.000	0.000	0.000	0.000	0.000	0.134	0.000	0.202	0.000	0.000	0.000	0.000	0.000	0.000	0.000	0.000	0.000	0.385	0.000	0.000	0.000	0.000	0.000	0.000	0.000	1.107	0.000	0.000	0.000	0.000	0.000
CASQ2	845	1p13.1	0.000	0.157	0.000	0.000	0.000	0.000	0.000	0.000	0.000	0.000	0.000	0.000	0.716	0.000	0.000	0.000	0.000	0.000	0.000	0.000	0.000	0.134	0.000	0.202	0.000	0.000	0.000	0.000	0.000	0.000	0.000	0.000	0.000	0.385	0.000	0.000	0.000	0.000	0.000	0.000	0.000	1.107	0.000	0.000	0.000	0.000	0.000
NHLH2	4808	1p13.1	0.000	0.157	0.000	0.000	0.000	0.000	0.000	0.000	0.000	0.000	0.000	0.000	0.716	0.000	0.000	0.000	0.000	0.000	0.000	0.000	0.000	0.134	0.000	0.202	0.000	0.000	0.000	0.000	0.000	0.000	0.000	0.000	0.000	0.385	0.000	0.000	0.000	0.000	0.000	0.000	0.000	1.107	0.000	0.000	0.000	0.000	0.000
SLC22A15	55356	1p13.1	0.000	0.157	0.000	0.000	0.000	0.000	0.000	0.000	0.000	0.000	0.000	0.000	0.716	0.000	0.000	0.000	0.000	0.000	0.000	0.000	0.000	0.134	0.000	0.202	0.000	0.000	0.000	0.000	0.000	0.000	0.000	0.000	0.000	0.385	0.000	0.000	0.000	0.000	0.000	0.000	0.000	1.107	0.000	0.000	0.000	0.000	0.000
MAB21L3	126868	1p13.1	0.000	0.157	0.000	0.000	0.000	0.000	0.000	0.000	0.000	0.000	0.000	0.000	0.716	0.000	0.000	0.000	0.000	0.000	0.000	0.000	0.000	0.134	0.000	0.202	0.000	0.000	0.000	0.000	0.000	0.000	0.000	0.000	0.000	0.385	0.000	0.000	0.000	0.000	0.000	0.000	0.000	1.107	0.000	0.000	0.000	0.000	0.000
ATP1A1	476	1p13.1	0.000	0.157	0.000	0.000	0.000	0.000	0.000	0.000	0.000	0.000	0.000	0.000	0.716	0.000	0.000	0.000	0.000	0.000	0.000	0.000	0.000	0.134	0.000	0.202	0.000	0.000	0.000	0.000	0.000	0.000	0.000	0.000	0.000	0.385	0.000	0.000	0.000	0.000	0.000	0.000	0.000	1.107	0.000	0.000	0.000	0.000	0.000
ATP1A1OS	84852	1p13.1	0.000	0.157	0.000	0.000	0.000	0.000	0.000	0.000	0.000	0.000	0.000	0.000	0.716	0.000	0.000	0.000	0.000	0.000	0.000	0.000	0.000	0.134	0.000	0.202	0.000	0.000	0.000	0.000	0.000	0.000	0.000	0.000	0.000	0.385	0.000	0.000	0.000	0.000	0.000	0.000	0.000	1.107	0.000	0.000	0.000	0.000	0.000
CD58	965	1p13.1	0.000	0.157	0.000	0.000	0.000	0.000	0.000	0.000	0.000	0.000	0.000	0.000	0.716	0.000	0.000	0.000	0.000	0.000	0.000	0.000	0.000	0.134	0.000	0.202	0.000	0.000	0.000	0.000	0.000	0.000	0.000	0.000	0.000	0.385	0.000	0.000	0.000	0.000	0.000	0.000	0.000	1.107	0.000	0.000	0.000	0.000	0.000
IGSF3	3321	1p13.1	0.000	0.157	0.000	0.000	0.000	0.000	0.000	0.000	0.000	0.000	0.000	0.000	0.716	0.000	0.000	0.000	0.000	0.000	0.000	0.000	0.000	0.134	0.000	0.202	0.000	0.000	0.000	0.000	0.000	0.000	0.000	0.000	0.000	0.385	0.000	0.000	0.000	0.000	0.000	0.000	0.000	1.107	0.000	0.000	0.000	0.000	0.000
MIR320B1	100302117	1p13.1	0.000	0.157	0.000	0.000	0.000	0.000	0.000	0.000	0.000	0.000	0.000	0.000	0.716	0.000	0.000	0.000	0.000	0.000	0.000	0.000	0.000	0.134	0.000	0.202	0.000	0.000	0.000	0.000	0.000	0.000	0.000	0.000	0.000	0.385	0.000	0.000	0.000	0.000	0.000	0.000	0.000	1.107	0.000	0.000	0.000	0.000	0.000
hsa-mir-320b-1	-1479	1p13.1	0.000	0.157	0.000	0.000	0.000	0.000	0.000	0.000	0.000	0.000	0.000	0.000	0.716	0.000	0.000	0.000	0.000	0.000	0.000	0.000	0.000	0.134	0.000	0.202	0.000	0.000	0.000	0.000	0.000	0.000	0.000	0.000	0.000	0.385	0.000	0.000	0.000	0.000	0.000	0.000	0.000	1.107	0.000	0.000	0.000	0.000	0.000
CD2	914	1p13.1	0.000	0.157	0.000	0.000	0.000	0.000	0.000	0.000	0.000	0.000	0.000	0.000	0.716	0.000	0.000	0.000	0.000	0.000	0.000	0.000	0.000	0.134	0.000	0.202	0.000	0.000	0.000	0.000	0.000	0.000	0.000	0.000	0.000	0.385	0.000	0.000	0.000	0.000	0.000	0.000	0.000	1.107	0.000	0.000	0.000	0.000	0.000
PTGFRN	5738	1p13.1	0.000	0.157	0.000	0.000	0.000	0.000	0.000	0.000	0.000	0.000	0.000	0.000	0.716	0.000	0.000	0.000	0.000	0.000	0.000	0.000	0.000	0.134	0.000	0.202	0.000	0.000	0.000	0.000	0.000	0.000	0.000	0.000	0.000	0.385	0.000	0.000	0.000	0.000	0.000	0.000	0.000	1.107	0.000	0.000	0.000	0.000	0.000
CD101	9398	1p13.1	0.000	0.157	0.000	0.000	0.000	0.000	0.000	0.000	0.000	0.000	0.000	0.000	0.716	0.000	0.000	0.000	0.000	0.000	0.000	0.000	0.000	0.134	0.000	0.202	0.000	0.000	0.000	0.000	0.000	0.000	0.000	0.000	0.000	0.385	0.000	0.000	0.000	0.000	0.000	0.000	0.000	1.107	0.000	0.000	0.000	0.000	0.000
TTF2	8458	1p13.1	0.000	0.157	0.000	0.000	0.000	0.000	0.000	0.000	0.000	0.000	0.000	0.000	0.716	0.000	0.000	0.000	0.000	0.000	0.000	0.000	0.000	0.134	0.000	0.202	0.000	0.000	0.000	0.000	0.000	0.000	0.000	0.000	0.000	0.385	0.000	0.000	0.000	0.000	0.000	0.000	0.000	1.107	0.000	0.000	0.000	0.000	0.000
MIR942	100126331	1p13.1	0.000	0.157	0.000	0.000	0.000	0.000	0.000	0.000	0.000	0.000	0.000	0.000	0.716	0.000	0.000	0.000	0.000	0.000	0.000	0.000	0.000	0.134	0.000	0.202	0.000	0.000	0.000	0.000	0.000	0.000	0.000	0.000	0.000	0.385	0.000	0.000	0.000	0.000	0.000	0.000	0.000	1.107	0.000	0.000	0.000	0.000	0.000
hsa-mir-942	-1482	1p13.1	0.000	0.157	0.000	0.000	0.000	0.000	0.000	0.000	0.000	0.000	0.000	0.000	0.716	0.000	0.000	0.000	0.000	0.000	0.000	0.000	0.000	0.134	0.000	0.202	0.000	0.000	0.000	0.000	0.000	0.000	0.000	0.000	0.000	0.385	0.000	0.000	0.000	0.000	0.000	0.000	0.000	1.107	0.000	0.000	0.000	0.000	0.000
TRIM45	80263	1p13.1	0.000	0.157	0.000	0.000	0.000	0.000	0.000	0.000	0.000	0.000	0.000	0.000	0.716	0.000	0.000	0.000	0.000	0.000	0.000	0.000	0.000	0.134	0.000	0.202	0.000	0.000	0.000	0.000	0.000	0.000	0.000	0.000	0.000	0.385	0.000	0.000	0.000	0.000	0.000	0.000	0.000	1.107	0.000	0.000	0.000	0.000	0.000
VTCN1	79679	1p13.1	0.000	0.157	0.000	0.000	0.000	0.000	0.000	0.000	0.000	0.000	0.000	0.000	0.716	0.000	0.000	0.000	0.000	0.000	0.000	0.000	0.000	0.134	0.000	0.202	0.000	0.000	0.000	0.000	0.000	0.000	0.000	0.000	0.000	0.385	0.000	0.000	0.000	0.000	0.000	0.000	0.000	1.107	0.000	0.000	0.000	0.000	0.000
MAN1A2	10905	1p12	0.000	0.157	0.000	0.000	0.000	0.000	0.000	0.000	0.000	0.000	0.000	0.000	0.716	0.000	0.000	0.000	0.000	0.000	0.000	0.000	0.000	0.134	0.000	0.202	0.000	0.000	0.000	0.000	0.000	0.000	0.000	0.000	0.000	0.385	0.000	0.000	0.000	0.000	0.000	0.000	0.000	1.107	0.000	0.000	0.000	0.000	0.000
FAM46C	54855	1p12	0.000	0.157	0.000	0.000	0.000	0.000	0.000	0.000	0.000	0.000	0.000	0.000	0.716	0.000	0.000	0.000	0.000	0.000	0.000	0.000	0.000	0.134	0.000	0.202	0.000	0.000	0.000	0.000	0.000	0.000	0.000	0.000	0.000	0.385	0.000	0.000	0.000	0.000	0.000	0.000	0.000	1.107	0.000	0.000	0.000	0.000	0.000
GDAP2	54834	1p12	0.000	0.157	0.000	0.000	0.000	0.000	0.000	0.000	0.000	0.000	0.000	0.000	0.716	0.000	0.000	0.000	0.000	0.000	0.000	0.000	0.000	0.134	0.000	0.202	0.000	0.000	0.000	0.000	0.000	0.000	0.000	0.000	0.000	0.385	0.000	0.000	0.000	0.000	0.000	0.000	0.000	1.107	0.000	0.000	0.000	0.000	0.000
WDR3	10885	1p12	0.000	0.157	0.000	0.000	0.000	0.000	0.000	0.000	0.000	0.000	0.000	0.000	0.716	0.000	0.000	0.000	0.000	0.000	0.000	0.000	0.000	0.134	0.000	0.202	0.000	0.000	0.000	0.000	0.000	0.000	0.000	0.000	0.000	0.385	0.000	0.000	0.000	0.000	0.000	0.000	0.000	1.107	0.000	0.000	0.000	0.000	0.000
SPAG17	200162	1p12	0.000	0.157	0.000	0.000	0.000	0.000	0.000	0.000	0.000	0.000	0.000	0.000	0.716	0.000	0.000	0.000	0.000	0.000	0.000	0.000	0.000	0.134	0.000	0.202	0.000	0.000	0.000	0.000	0.000	0.000	0.000	0.000	0.000	0.385	0.000	0.000	0.000	0.000	0.000	0.000	0.000	1.107	0.000	0.000	0.000	0.000	0.000
TBX15	6913	1p12	0.000	0.157	0.000	0.000	0.000	0.000	0.000	0.000	0.000	0.000	0.000	0.000	0.716	0.000	0.000	0.000	0.000	0.000	0.000	0.000	0.000	0.134	0.000	0.202	0.000	0.000	0.000	0.000	0.000	0.000	0.000	0.000	0.000	0.385	0.000	0.000	0.000	0.000	0.000	0.000	0.000	1.107	0.000	0.000	0.000	0.000	0.000
WARS2	10352	1p12	0.000	0.157	0.000	0.000	0.000	0.000	0.000	0.000	0.000	0.000	0.000	0.000	0.716	0.000	0.000	0.000	0.000	0.000	0.000	0.000	0.000	0.134	0.000	0.202	0.000	0.000	0.000	0.000	0.000	0.000	0.000	0.000	0.000	0.385	0.000	0.000	0.000	0.000	0.000	0.000	0.000	1.107	0.000	0.000	0.000	0.000	0.000
HAO2	51179	1p12	0.000	0.157	0.000	0.000	0.000	0.000	0.000	0.000	0.000	0.000	0.000	0.000	0.716	0.000	0.000	0.000	0.000	0.000	0.000	0.000	0.000	0.134	0.000	0.202	0.000	0.000	0.000	0.000	0.000	0.000	0.000	0.000	0.000	0.385	0.000	0.000	0.000	0.000	0.000	0.000	0.000	1.107	0.000	0.000	0.000	0.000	0.000
HSD3B2	3284	1p12	0.000	0.157	0.000	0.000	0.000	0.000	0.000	0.000	0.000	0.000	0.000	0.000	0.716	0.000	0.000	0.000	0.000	0.000	0.000	0.000	0.000	0.134	0.000	0.202	0.000	0.000	0.000	0.000	0.000	0.000	0.000	0.000	0.000	0.385	0.000	0.000	0.000	0.000	0.000	0.000	0.000	1.107	0.000	0.000	0.000	0.000	0.000
HSD3B1	3283	1p12	0.000	0.157	0.000	0.000	0.000	0.000	0.000	0.000	0.000	0.000	0.000	0.000	0.716	0.000	0.000	0.000	0.000	0.000	0.000	0.000	0.000	0.134	0.000	0.202	0.000	0.000	0.000	0.000	0.000	0.000	0.000	0.000	0.000	0.277	0.000	0.000	0.000	0.000	0.000	0.000	0.000	1.107	0.000	0.000	0.000	0.000	0.000
HSD3BP4	128102	1p12	0.000	0.157	0.000	0.000	0.000	0.000	0.000	0.000	0.000	0.000	0.000	0.000	0.716	0.000	0.000	0.000	0.000	0.000	0.000	0.000	0.000	0.134	0.000	0.202	0.000	0.000	0.000	0.000	0.000	0.000	0.000	0.000	0.000	0.277	0.000	0.000	0.000	0.000	0.000	0.000	0.000	1.107	0.000	0.000	0.000	0.000	0.000
LOC644242	644242	1p12	0.000	0.157	0.000	0.000	0.000	0.000	0.000	0.000	0.000	0.000	0.000	0.000	0.716	0.000	0.000	0.000	0.000	0.000	0.000	0.000	0.000	0.134	0.000	0.202	0.000	0.000	0.000	0.000	0.000	0.000	0.000	0.000	0.000	0.277	0.000	0.000	0.000	0.000	0.000	0.000	0.000	1.107	0.000	0.000	0.000	0.000	0.000
ZNF697	90874	1p12	0.000	0.157	0.000	0.000	0.000	0.000	0.000	0.000	0.000	0.000	0.000	0.000	0.716	0.000	0.000	0.000	0.000	0.000	0.000	0.000	0.000	0.134	0.000	0.202	0.000	0.000	0.000	0.000	0.000	0.000	0.000	0.000	0.000	0.277	0.000	0.000	0.000	0.000	0.000	0.000	0.000	1.107	0.000	0.000	0.000	0.000	0.000
PHGDH	26227	1p12	0.000	0.157	0.000	0.000	0.000	0.000	0.000	0.000	0.000	0.000	0.000	0.000	0.716	0.000	0.000	0.000	0.000	0.000	0.000	0.000	0.000	0.134	0.000	0.202	0.000	0.000	0.000	0.000	0.000	0.000	0.000	0.000	0.000	0.277	0.000	0.000	0.000	0.000	0.000	0.000	0.000	1.107	0.000	0.000	0.000	0.000	0.000
HMGCS2	3158	1p12	0.000	0.157	0.000	0.000	0.000	0.000	0.000	0.000	0.000	0.000	0.000	0.000	0.716	0.000	0.000	0.000	0.000	0.000	0.000	0.000	0.000	0.134	0.000	0.202	0.000	0.000	0.000	0.000	0.000	0.000	0.000	0.000	0.000	0.277	0.000	0.000	0.000	0.000	0.000	0.000	0.000	1.107	0.000	0.000	0.000	0.000	0.000
REG4	83998	1p12	0.000	0.157	0.000	0.000	0.000	0.000	0.000	0.000	0.000	0.000	0.000	0.000	0.716	0.000	0.000	0.000	0.000	0.000	0.000	0.000	0.000	0.134	0.000	0.202	0.000	0.000	0.000	0.000	0.000	0.000	0.000	0.000	0.000	0.277	0.000	0.000	0.000	0.000	0.000	0.000	0.000	1.107	0.000	0.000	0.000	0.000	0.000
NBPF7	343505	1p12	0.000	0.157	0.000	0.000	0.000	0.000	0.000	0.000	0.000	0.000	0.000	0.000	0.716	0.000	0.000	0.000	0.000	0.000	0.000	0.000	0.000	0.134	0.000	0.202	0.000	0.000	0.000	0.000	0.000	0.000	0.000	0.000	0.000	0.277	0.000	0.000	0.000	0.000	0.000	0.000	0.000	1.107	0.000	0.000	0.000	0.000	0.000
ADAM30	11085	1p12	0.000	0.157	0.000	0.000	0.000	0.000	0.000	0.000	0.000	0.000	0.000	0.000	0.716	0.000	0.000	0.000	0.000	0.000	0.000	0.000	0.000	0.134	0.000	0.202	0.000	0.000	0.000	0.000	0.000	0.000	0.000	0.000	0.000	0.277	0.000	0.000	0.000	0.000	0.000	0.000	0.000	1.107	0.000	0.000	0.000	0.000	0.000
NOTCH2	4853	1p12	0.000	0.157	0.000	0.000	0.000	0.000	0.000	0.000	0.000	0.000	0.000	0.000	0.716	0.000	0.000	0.000	0.000	0.000	0.000	0.000	0.000	0.134	0.000	0.202	0.000	0.000	0.000	0.000	0.000	0.000	0.000	0.000	0.000	0.277	0.000	0.000	0.000	0.000	0.000	0.000	0.000	1.107	0.000	0.000	0.000	0.000	0.000
ACP6	51205	1q21.2	0.000	0.157	0.000	0.000	0.000	0.000	0.000	0.000	0.000	0.000	0.000	0.000	0.716	0.000	0.000	0.000	0.000	0.000	0.000	0.000	0.000	0.134	0.000	0.202	0.000	0.000	0.000	0.000	0.000	0.000	0.000	0.000	0.000	0.277	0.000	0.000	0.000	0.000	0.000	0.000	0.000	1.107	0.000	0.000	0.000	0.000	0.000
ANKRD34A	284615	1q21.1	0.000	0.157	0.000	0.000	0.000	0.000	0.000	0.000	0.000	0.000	0.000	0.000	0.716	0.000	0.000	0.000	0.000	0.000	0.000	0.000	0.000	0.134	0.000	0.202	0.000	0.000	0.000	0.000	0.000	0.000	0.000	0.000	0.000	0.277	0.000	0.000	0.000	0.000	0.000	0.000	0.000	1.107	0.000	0.000	0.000	0.000	0.000
ANKRD35	148741	1q21.1	0.000	0.157	0.000	0.000	0.000	0.000	0.000	0.000	0.000	0.000	0.000	0.000	0.716	0.000	0.000	0.000	0.000	0.000	0.000	0.000	0.000	0.134	0.000	0.202	0.000	0.000	0.000	0.000	0.000	0.000	0.000	0.000	0.000	0.277	0.000	0.000	0.000	0.000	0.000	0.000	0.000	1.107	0.000	0.000	0.000	0.000	0.000
BCL9	607	1q21.2	0.000	0.157	0.000	0.000	0.000	0.000	0.000	0.000	0.000	0.000	0.000	0.000	0.716	0.000	0.000	0.000	0.000	0.000	0.000	0.000	0.000	0.134	0.000	0.202	0.000	0.000	0.000	0.000	0.000	0.000	0.000	0.000	0.000	0.277	0.000	0.000	0.000	0.000	0.000	0.000	0.000	1.107	0.000	0.000	0.000	0.000	0.000
BOLA1	51027	1q21.2	0.000	0.157	0.000	0.000	0.000	0.000	0.000	0.000	0.000	0.000	0.000	0.000	0.716	0.000	0.000	0.000	0.000	0.000	0.000	0.000	0.000	0.134	0.000	0.202	0.000	0.000	0.000	0.000	0.000	0.000	0.000	0.000	0.000	0.277	0.000	0.000	0.000	0.000	0.000	0.000	0.000	1.107	0.000	0.000	0.000	0.000	0.000
CD160	11126	1q21.1	0.000	0.157	0.000	0.000	0.000	0.000	0.000	0.000	0.000	0.000	0.000	0.000	0.716	0.000	0.000	0.000	0.000	0.000	0.000	0.000	0.000	0.134	0.000	0.202	0.000	0.000	0.000	0.000	0.000	0.000	0.000	0.000	0.000	0.277	0.000	0.000	0.000	0.000	0.000	0.000	0.000	1.107	0.000	0.000	0.000	0.000	0.000
CHD1L	9557	1q21.1	0.000	0.157	0.000	0.000	0.000	0.000	0.000	0.000	0.000	0.000	0.000	0.000	0.716	0.000	0.000	0.000	0.000	0.000	0.000	0.000	0.000	0.134	0.000	0.202	0.000	0.000	0.000	0.000	0.000	0.000	0.000	0.000	0.000	0.277	0.000	0.000	0.000	0.000	0.000	0.000	0.000	1.107	0.000	0.000	0.000	0.000	0.000
EMBP1	647121	1p11.2	0.000	0.157	0.000	0.000	0.000	0.000	0.000	0.000	0.000	0.000	0.000	0.000	0.716	0.000	0.000	0.000	0.000	0.000	0.000	0.000	0.000	0.134	0.000	0.202	0.000	0.000	0.000	0.000	0.000	0.000	0.000	0.000	0.000	0.277	0.000	0.000	0.000	0.000	0.000	0.000	0.000	1.107	0.000	0.000	0.000	0.000	0.000
FAM72B	653820	1p11.2	0.000	0.157	0.000	0.000	0.000	0.000	0.000	0.000	0.000	0.000	0.000	0.000	0.716	0.000	0.000	0.000	0.000	0.000	0.000	0.000	0.000	0.134	0.000	0.202	0.000	0.000	0.000	0.000	0.000	0.000	0.000	0.000	0.000	0.277	0.000	0.000	0.000	0.000	0.000	0.000	0.000	1.107	0.000	0.000	0.000	0.000	0.000
FAM72D	728833	1q21.1	0.000	0.157	0.000	0.000	0.000	0.000	0.000	0.000	0.000	0.000	0.000	0.000	0.716	0.000	0.000	0.000	0.000	0.000	0.000	0.000	0.000	0.134	0.000	0.202	0.000	0.000	0.000	0.000	0.000	0.000	0.000	0.000	0.000	0.277	0.000	0.000	0.000	0.000	0.000	0.000	0.000	1.107	0.000	0.000	0.000	0.000	0.000
FAM91A2	57234	1q21.2	0.000	0.157	0.000	0.000	0.000	0.000	0.000	0.000	0.000	0.000	0.000	0.000	0.716	0.000	0.000	0.000	0.000	0.000	0.000	0.000	0.000	0.134	0.000	0.202	0.000	0.000	0.000	0.000	0.000	0.000	0.000	0.000	0.000	0.277	0.000	0.000	0.000	0.000	0.000	0.000	0.000	1.107	0.000	0.000	0.000	0.000	0.000
FCGR1A	2209	1q21.2	0.000	0.157	0.000	0.000	0.000	0.000	0.000	0.000	0.000	0.000	0.000	0.000	0.716	0.000	0.000	0.000	0.000	0.000	0.000	0.000	0.000	0.134	0.000	0.202	0.000	0.000	0.000	0.000	0.000	0.000	0.000	0.000	0.000	0.277	0.000	0.000	0.000	0.000	0.000	0.000	0.000	1.107	0.000	0.000	0.000	0.000	0.000
FCGR1B	2210	1p11.2	0.000	0.157	0.000	0.000	0.000	0.000	0.000	0.000	0.000	0.000	0.000	0.000	0.716	0.000	0.000	0.000	0.000	0.000	0.000	0.000	0.000	0.134	0.000	0.202	0.000	0.000	0.000	0.000	0.000	0.000	0.000	0.000	0.000	0.277	0.000	0.000	0.000	0.000	0.000	0.000	0.000	1.107	0.000	0.000	0.000	0.000	0.000
FCGR1C	100132417	1q21.2	0.000	0.157	0.000	0.000	0.000	0.000	0.000	0.000	0.000	0.000	0.000	0.000	0.716	0.000	0.000	0.000	0.000	0.000	0.000	0.000	0.000	0.134	0.000	0.202	0.000	0.000	0.000	0.000	0.000	0.000	0.000	0.000	0.000	0.277	0.000	0.000	0.000	0.000	0.000	0.000	0.000	1.107	0.000	0.000	0.000	0.000	0.000
FLJ39739	388685	1q21.1	0.000	0.157	0.000	0.000	0.000	0.000	0.000	0.000	0.000	0.000	0.000	0.000	0.716	0.000	0.000	0.000	0.000	0.000	0.000	0.000	0.000	0.134	0.000	0.202	0.000	0.000	0.000	0.000	0.000	0.000	0.000	0.000	0.000	0.277	0.000	0.000	0.000	0.000	0.000	0.000	0.000	1.107	0.000	0.000	0.000	0.000	0.000
FMO5	2330	1q21.1	0.000	0.157	0.000	0.000	0.000	0.000	0.000	0.000	0.000	0.000	0.000	0.000	0.716	0.000	0.000	0.000	0.000	0.000	0.000	0.000	0.000	0.134	0.000	0.202	0.000	0.000	0.000	0.000	0.000	0.000	0.000	0.000	0.000	0.277	0.000	0.000	0.000	0.000	0.000	0.000	0.000	1.107	0.000	0.000	0.000	0.000	0.000
GJA5	2702	1q21.2	0.000	0.157	0.000	0.000	0.000	0.000	0.000	0.000	0.000	0.000	0.000	0.000	0.716	0.000	0.000	0.000	0.000	0.000	0.000	0.000	0.000	0.134	0.000	0.202	0.000	0.000	0.000	0.000	0.000	0.000	0.000	0.000	0.000	0.277	0.000	0.000	0.000	0.000	0.000	0.000	0.000	1.107	0.000	0.000	0.000	0.000	0.000
GJA8	2703	1q21.2	0.000	0.157	0.000	0.000	0.000	0.000	0.000	0.000	0.000	0.000	0.000	0.000	0.716	0.000	0.000	0.000	0.000	0.000	0.000	0.000	0.000	0.134	0.000	0.202	0.000	0.000	0.000	0.000	0.000	0.000	0.000	0.000	0.000	0.277	0.000	0.000	0.000	0.000	0.000	0.000	0.000	1.107	0.000	0.000	0.000	0.000	0.000
GNRHR2	114814	1q21.1	0.000	0.157	0.000	0.000	0.000	0.000	0.000	0.000	0.000	0.000	0.000	0.000	0.716	0.000	0.000	0.000	0.000	0.000	0.000	0.000	0.000	0.134	0.000	0.202	0.000	0.000	0.000	0.000	0.000	0.000	0.000	0.000	0.000	0.277	0.000	0.000	0.000	0.000	0.000	0.000	0.000	1.107	0.000	0.000	0.000	0.000	0.000
GPR89A	653519	1q21.1	0.000	0.157	0.000	0.000	0.000	0.000	0.000	0.000	0.000	0.000	0.000	0.000	0.716	0.000	0.000	0.000	0.000	0.000	0.000	0.000	0.000	0.134	0.000	0.202	0.000	0.000	0.000	0.000	0.000	0.000	0.000	0.000	0.000	0.277	0.000	0.000	0.000	0.000	0.000	0.000	0.000	1.107	0.000	0.000	0.000	0.000	0.000
GPR89B	51463	1q21.2	0.000	0.157	0.000	0.000	0.000	0.000	0.000	0.000	0.000	0.000	0.000	0.000	0.716	0.000	0.000	0.000	0.000	0.000	0.000	0.000	0.000	0.134	0.000	0.202	0.000	0.000	0.000	0.000	0.000	0.000	0.000	0.000	0.000	0.277	0.000	0.000	0.000	0.000	0.000	0.000	0.000	1.107	0.000	0.000	0.000	0.000	0.000
GPR89C	728932	1q21.1	0.000	0.157	0.000	0.000	0.000	0.000	0.000	0.000	0.000	0.000	0.000	0.000	0.716	0.000	0.000	0.000	0.000	0.000	0.000	0.000	0.000	0.134	0.000	0.202	0.000	0.000	0.000	0.000	0.000	0.000	0.000	0.000	0.000	0.277	0.000	0.000	0.000	0.000	0.000	0.000	0.000	1.107	0.000	0.000	0.000	0.000	0.000
HFE2	148738	1q21.1	0.000	0.157	0.000	0.000	0.000	0.000	0.000	0.000	0.000	0.000	0.000	0.000	0.716	0.000	0.000	0.000	0.000	0.000	0.000	0.000	0.000	0.134	0.000	0.202	0.000	0.000	0.000	0.000	0.000	0.000	0.000	0.000	0.000	0.277	0.000	0.000	0.000	0.000	0.000	0.000	0.000	1.107	0.000	0.000	0.000	0.000	0.000
HIST2H2AA3	8337	1q21.2	0.000	0.157	0.000	0.000	0.000	0.000	0.000	0.000	0.000	0.000	0.000	0.000	0.716	0.000	0.000	0.000	0.000	0.000	0.000	0.000	0.000	0.134	0.000	0.202	0.000	0.000	0.000	0.000	0.000	0.000	0.000	0.000	0.000	0.277	0.000	0.000	0.000	0.000	0.000	0.000	0.000	1.107	0.000	0.000	0.000	0.000	0.000
HIST2H2AA4	723790	1q21.2	0.000	0.157	0.000	0.000	0.000	0.000	0.000	0.000	0.000	0.000	0.000	0.000	0.716	0.000	0.000	0.000	0.000	0.000	0.000	0.000	0.000	0.134	0.000	0.202	0.000	0.000	0.000	0.000	0.000	0.000	0.000	0.000	0.000	0.277	0.000	0.000	0.000	0.000	0.000	0.000	0.000	1.107	0.000	0.000	0.000	0.000	0.000
HIST2H2AB	317772	1q21.2	0.000	0.157	0.000	0.000	0.000	0.000	0.000	0.000	0.000	0.000	0.000	0.000	0.716	0.000	0.000	0.000	0.000	0.000	0.000	0.000	0.000	0.134	0.000	0.202	0.000	0.000	0.000	0.000	0.000	0.000	0.000	0.000	0.000	0.277	0.000	0.000	0.000	0.000	0.000	0.000	0.000	1.107	0.000	0.000	0.000	0.000	0.000
HIST2H2AC	8338	1q21.2	0.000	0.157	0.000	0.000	0.000	0.000	0.000	0.000	0.000	0.000	0.000	0.000	0.716	0.000	0.000	0.000	0.000	0.000	0.000	0.000	0.000	0.134	0.000	0.202	0.000	0.000	0.000	0.000	0.000	0.000	0.000	0.000	0.000	0.277	0.000	0.000	0.000	0.000	0.000	0.000	0.000	1.107	0.000	0.000	0.000	0.000	0.000
HIST2H2BA	337875	1p11.2	0.000	0.157	0.000	0.000	0.000	0.000	0.000	0.000	0.000	0.000	0.000	0.000	0.716	0.000	0.000	0.000	0.000	0.000	0.000	0.000	0.000	0.134	0.000	0.202	0.000	0.000	0.000	0.000	0.000	0.000	0.000	0.000	0.000	0.277	0.000	0.000	0.000	0.000	0.000	0.000	0.000	1.107	0.000	0.000	0.000	0.000	0.000
HIST2H2BC	337873	1q21.2	0.000	0.157	0.000	0.000	0.000	0.000	0.000	0.000	0.000	0.000	0.000	0.000	0.716	0.000	0.000	0.000	0.000	0.000	0.000	0.000	0.000	0.134	0.000	0.202	0.000	0.000	0.000	0.000	0.000	0.000	0.000	0.000	0.000	0.277	0.000	0.000	0.000	0.000	0.000	0.000	0.000	1.107	0.000	0.000	0.000	0.000	0.000
HIST2H2BE	8349	1q21.2	0.000	0.157	0.000	0.000	0.000	0.000	0.000	0.000	0.000	0.000	0.000	0.000	0.716	0.000	0.000	0.000	0.000	0.000	0.000	0.000	0.000	0.134	0.000	0.202	0.000	0.000	0.000	0.000	0.000	0.000	0.000	0.000	0.000	0.277	0.000	0.000	0.000	0.000	0.000	0.000	0.000	1.107	0.000	0.000	0.000	0.000	0.000
HIST2H2BF	440689	1q21.2	0.000	0.157	0.000	0.000	0.000	0.000	0.000	0.000	0.000	0.000	0.000	0.000	0.716	0.000	0.000	0.000	0.000	0.000	0.000	0.000	0.000	0.134	0.000	0.202	0.000	0.000	0.000	0.000	0.000	0.000	0.000	0.000	0.000	0.277	0.000	0.000	0.000	0.000	0.000	0.000	0.000	1.107	0.000	0.000	0.000	0.000	0.000
HIST2H3A	333932	1q21.2	0.000	0.157	0.000	0.000	0.000	0.000	0.000	0.000	0.000	0.000	0.000	0.000	0.716	0.000	0.000	0.000	0.000	0.000	0.000	0.000	0.000	0.134	0.000	0.202	0.000	0.000	0.000	0.000	0.000	0.000	0.000	0.000	0.000	0.277	0.000	0.000	0.000	0.000	0.000	0.000	0.000	1.107	0.000	0.000	0.000	0.000	0.000
HIST2H3C	126961	1q21.2	0.000	0.157	0.000	0.000	0.000	0.000	0.000	0.000	0.000	0.000	0.000	0.000	0.716	0.000	0.000	0.000	0.000	0.000	0.000	0.000	0.000	0.134	0.000	0.202	0.000	0.000	0.000	0.000	0.000	0.000	0.000	0.000	0.000	0.277	0.000	0.000	0.000	0.000	0.000	0.000	0.000	1.107	0.000	0.000	0.000	0.000	0.000
HIST2H3D	653604	1q21.2	0.000	0.157	0.000	0.000	0.000	0.000	0.000	0.000	0.000	0.000	0.000	0.000	0.716	0.000	0.000	0.000	0.000	0.000	0.000	0.000	0.000	0.134	0.000	0.202	0.000	0.000	0.000	0.000	0.000	0.000	0.000	0.000	0.000	0.277	0.000	0.000	0.000	0.000	0.000	0.000	0.000	1.107	0.000	0.000	0.000	0.000	0.000
HIST2H4A	8370	1q21.2	0.000	0.157	0.000	0.000	0.000	0.000	0.000	0.000	0.000	0.000	0.000	0.000	0.716	0.000	0.000	0.000	0.000	0.000	0.000	0.000	0.000	0.134	0.000	0.202	0.000	0.000	0.000	0.000	0.000	0.000	0.000	0.000	0.000	0.277	0.000	0.000	0.000	0.000	0.000	0.000	0.000	1.107	0.000	0.000	0.000	0.000	0.000
HIST2H4B	554313	1q21.2	0.000	0.157	0.000	0.000	0.000	0.000	0.000	0.000	0.000	0.000	0.000	0.000	0.716	0.000	0.000	0.000	0.000	0.000	0.000	0.000	0.000	0.134	0.000	0.202	0.000	0.000	0.000	0.000	0.000	0.000	0.000	0.000	0.000	0.277	0.000	0.000	0.000	0.000	0.000	0.000	0.000	1.107	0.000	0.000	0.000	0.000	0.000
ITGA10	8515	1q21.1	0.000	0.157	0.000	0.000	0.000	0.000	0.000	0.000	0.000	0.000	0.000	0.000	0.716	0.000	0.000	0.000	0.000	0.000	0.000	0.000	0.000	0.134	0.000	0.202	0.000	0.000	0.000	0.000	0.000	0.000	0.000	0.000	0.000	0.277	0.000	0.000	0.000	0.000	0.000	0.000	0.000	1.107	0.000	0.000	0.000	0.000	0.000
LIX1L	128077	1q21.1	0.000	0.157	0.000	0.000	0.000	0.000	0.000	0.000	0.000	0.000	0.000	0.000	0.716	0.000	0.000	0.000	0.000	0.000	0.000	0.000	0.000	0.134	0.000	0.202	0.000	0.000	0.000	0.000	0.000	0.000	0.000	0.000	0.000	0.277	0.000	0.000	0.000	0.000	0.000	0.000	0.000	1.107	0.000	0.000	0.000	0.000	0.000
LOC100130000	100130000	1q21.1	0.000	0.157	0.000	0.000	0.000	0.000	0.000	0.000	0.000	0.000	0.000	0.000	0.716	0.000	0.000	0.000	0.000	0.000	0.000	0.000	0.000	0.134	0.000	0.202	0.000	0.000	0.000	0.000	0.000	0.000	0.000	0.000	0.000	0.277	0.000	0.000	0.000	0.000	0.000	0.000	0.000	1.107	0.000	0.000	0.000	0.000	0.000
LOC100286793	100286793	1q21.1	0.000	0.157	0.000	0.000	0.000	0.000	0.000	0.000	0.000	0.000	0.000	0.000	0.716	0.000	0.000	0.000	0.000	0.000	0.000	0.000	0.000	0.134	0.000	0.202	0.000	0.000	0.000	0.000	0.000	0.000	0.000	0.000	0.000	0.277	0.000	0.000	0.000	0.000	0.000	0.000	0.000	1.107	0.000	0.000	0.000	0.000	0.000
LOC100289211	100289211	1q21.1	0.000	0.157	0.000	0.000	0.000	0.000	0.000	0.000	0.000	0.000	0.000	0.000	0.716	0.000	0.000	0.000	0.000	0.000	0.000	0.000	0.000	0.134	0.000	0.202	0.000	0.000	0.000	0.000	0.000	0.000	0.000	0.000	0.000	0.277	0.000	0.000	0.000	0.000	0.000	0.000	0.000	1.107	0.000	0.000	0.000	0.000	0.000
LOC375010	375010	1q21.1	0.000	0.157	0.000	0.000	0.000	0.000	0.000	0.000	0.000	0.000	0.000	0.000	0.716	0.000	0.000	0.000	0.000	0.000	0.000	0.000	0.000	0.134	0.000	0.202	0.000	0.000	0.000	0.000	0.000	0.000	0.000	0.000	0.000	0.277	0.000	0.000	0.000	0.000	0.000	0.000	0.000	1.107	0.000	0.000	0.000	0.000	0.000
LOC388692	388692	1q21.2	0.000	0.157	0.000	0.000	0.000	0.000	0.000	0.000	0.000	0.000	0.000	0.000	0.716	0.000	0.000	0.000	0.000	0.000	0.000	0.000	0.000	0.134	0.000	0.202	0.000	0.000	0.000	0.000	0.000	0.000	0.000	0.000	0.000	0.277	0.000	0.000	0.000	0.000	0.000	0.000	0.000	1.107	0.000	0.000	0.000	0.000	0.000
LOC645166	645166	1q21.2	0.000	0.157	0.000	0.000	0.000	0.000	0.000	0.000	0.000	0.000	0.000	0.000	0.716	0.000	0.000	0.000	0.000	0.000	0.000	0.000	0.000	0.134	0.000	0.202	0.000	0.000	0.000	0.000	0.000	0.000	0.000	0.000	0.000	0.277	0.000	0.000	0.000	0.000	0.000	0.000	0.000	1.107	0.000	0.000	0.000	0.000	0.000
LOC653513	653513	1q21.1	0.000	0.157	0.000	0.000	0.000	0.000	0.000	0.000	0.000	0.000	0.000	0.000	0.716	0.000	0.000	0.000	0.000	0.000	0.000	0.000	0.000	0.134	0.000	0.202	0.000	0.000	0.000	0.000	0.000	0.000	0.000	0.000	0.000	0.277	0.000	0.000	0.000	0.000	0.000	0.000	0.000	1.107	0.000	0.000	0.000	0.000	0.000
LOC728855	728855	1q21.1	0.000	0.157	0.000	0.000	0.000	0.000	0.000	0.000	0.000	0.000	0.000	0.000	0.716	0.000	0.000	0.000	0.000	0.000	0.000	0.000	0.000	0.134	0.000	0.202	0.000	0.000	0.000	0.000	0.000	0.000	0.000	0.000	0.000	0.277	0.000	0.000	0.000	0.000	0.000	0.000	0.000	1.107	0.000	0.000	0.000	0.000	0.000
LOC728875	728875	1q21.1	0.000	0.157	0.000	0.000	0.000	0.000	0.000	0.000	0.000	0.000	0.000	0.000	0.716	0.000	0.000	0.000	0.000	0.000	0.000	0.000	0.000	0.134	0.000	0.202	0.000	0.000	0.000	0.000	0.000	0.000	0.000	0.000	0.000	0.277	0.000	0.000	0.000	0.000	0.000	0.000	0.000	1.107	0.000	0.000	0.000	0.000	0.000
LOC728989	728989	1q21.1	0.000	0.157	0.000	0.000	0.000	0.000	0.000	0.000	0.000	0.000	0.000	0.000	0.716	0.000	0.000	0.000	0.000	0.000	0.000	0.000	0.000	0.134	0.000	0.202	0.000	0.000	0.000	0.000	0.000	0.000	0.000	0.000	0.000	0.277	0.000	0.000	0.000	0.000	0.000	0.000	0.000	1.107	0.000	0.000	0.000	0.000	0.000
[truncated: 21,804 more rows]
[truncated: 159 more columns]
