# Supplementary material for: Machine learning-based identification of glycosyltransferase-related mRNAs for improving outcomes and the anti-tumor therapeutic response of gliomas
Source: Front Pharmacol. 2023 Aug 16;14:1200795. doi: 10.3389/fphar.2023.1200795 (PMC10468601; doi:10.3389/fphar.2023.1200795)
Supplement: Supplementary file 1 [file DataSheet3.zip › cnv/490127/del_genes.conf_90.txt]

cytoband	9p21.3	1p36.23	10q23.31	9p21.3	6q26	10q26.3	1p32.3	13q14.3	14q13.1	9p21.2	3q29	9p23	4q34.3	22q13.32	9q21.11	15q15.1	9p21.3	10q23.31	9p21.1	5q34	6q27	10p15.3	4q35.2	1q43	6q22.31	10p13	14q31.3	6p24.1	11p15.5	14q11.2	2q37.1	12q14.1	9p24.3	17q11.2	1q41	19q13.41	19q13.43	5q13.1	16q21	4q33	4q31.23
q value	8.8663e-225	4.3277e-17	1.6127e-15	4.2357e-101	2.4318e-08	3.3981e-07	4.9427e-07	4.194e-06	2.76e-06	6.7422e-49	0.00038551	5.2364e-05	1.9901e-06	0.0039677	0.0065139	0.011912	9.6384e-67	9.9593e-07	2.2025e-17	0.038991	0.0035474	0.074878	0.00080291	0.072503	0.11148	0.11495	0.11442	0.11876	0.12371	0.010231	0.13309	0.14165	0.0034251	0.15338	0.10766	0.06007	0.061563	0.19179	0.2279	0.0019049	0.034412
residual q value	7.7415e-191	4.3277e-17	6.2885e-13	8.9265e-12	2.272e-07	3.3981e-07	4.9427e-07	4.3081e-06	1.5503e-05	2.9184e-05	0.00038551	0.0004715	0.0012791	0.0039677	0.0065139	0.011912	0.013468	0.014738	0.034789	0.038424	0.044512	0.074052	0.084863	0.10451	0.11301	0.11679	0.11679	0.11785	0.1259	0.1259	0.13309	0.13764	0.15348	0.15348	0.15708	0.15708	0.1728	0.19008	0.2279	0.24778	0.32399
wide peak boundaries	chr9:21865498-21999614	chr1:8040166-8421651	chr10:89617158-90037857	chr9:22449926-23690570	chr6:163761256-165698161	chr10:135184486-135534747	chr1:50884902-51569162	chr13:47326211-60248731	chr14:33295844-34395215	chr9:23821789-26843059	chr3:187402196-197029216	chr9:7799692-12696563	chr4:178905707-183063893	chr22:44195233-51304566	chr9:38067685-71154920	chr15:28550778-54310192	chr9:22819065-25683133	chr10:89728127-90349909	chr9:27572512-32392539	chr5:140324153-180915260	chr6:169067824-170568150	chr10:1-699088	chr4:186455678-191154276	chr1:240770675-241668028	chr6:114289887-146866247	chr10:12291738-12888588	chr14:68262690-103852381	chr6:6648833-16129931	chr11:1-11864173	chr14:1-31572591	chr2:233031561-243199373	chr12:58236611-69140499	chr9:1-4795717	chr17:29322781-29725476	chr1:205087995-235278059	chr19:46082191-52974191	chr19:52144998-59128983	chr5:65468430-77302947	chr16:14697357-90354753	chr4:1-191154276	chr4:1-191154276
genes in wide peak	CDKN2A	SLC45A1	PTEN	FLJ35282	QKI	CYP2E1	CDKN2C	hsa-mir-1297	NPAS3	TUSC1	hsa-mir-570	PTPRD	LINC00290	hsa-mir-3201	hsa-mir-1299	hsa-mir-1266	ELAVL2	RNLS	hsa-mir-873	hsa-mir-340	TCTE3	ZMYND11	F11	hsa-mir-3123	hsa-mir-3145	hsa-mir-548q	hsa-mir-4309	BMP6	hsa-mir-4299	hsa-mir-624	hsa-mir-3133	hsa-mir-548c	hsa-mir-1302-9	EVI2A	hsa-mir-1182	hsa-mir-643	hsa-mir-1274b	BTF3	hsa-mir-1910	hsa-mir-1305	hsa-mir-1305
	C9orf53	ERRFI1	KLLN		CAHM	DUX4	FAF1	hsa-mir-759		LOC100506422	hsa-mir-3137			hsa-let-7b	ALDH1B1	hsa-mir-147b	TUSC1		LINGO2	hsa-mir-1229	THBS2	TUBB8	FAT1	RGS7	hsa-mir-548a-2	CAMK1D	hsa-mir-1247	DSP	hsa-mir-302e	hsa-mir-3171	hsa-mir-149	hsa-let-7i	DMRT1	EVI2B	hsa-mir-320b-2	hsa-mir-125a	hsa-mir-935	CCNB1	hsa-mir-3182	hsa-mir-4276	hsa-mir-4276
						DUX2		hsa-mir-15a			hsa-mir-944			hsa-mir-1249	PGM5	hsa-mir-1282			LOC401497	hsa-mir-4281	PHF10	C10orf108	FRG1	MIR3123	hsa-mir-588	LOC283070	hsa-mir-656	EDN1	hsa-mir-483	hsa-mir-4307	hsa-mir-4269	AVPR1A	FOXD4	NF1	hsa-mir-664	hsa-mir-150	hsa-mir-373	CDK7	hsa-mir-1972-2	hsa-mir-548t	hsa-mir-548t
						MTG1		ATP7B			hsa-mir-28			ACR	ZNF658	hsa-mir-627			MIR876	hsa-mir-1271	C6orf70		HSP90AA4P		hsa-mir-3144	MIR4480	hsa-mir-370	GCNT2	hsa-mir-675	hsa-mir-208b	hsa-mir-562	GNS	RFX3	OMG	hsa-mir-194-1	hsa-mir-4324	hsa-mir-1283-2	CRHBP	hsa-mir-140	hsa-mir-1979	hsa-mir-1979
						SYCE1		RCBTB2			APOD			ARSA	FAM75A7	hsa-mir-4310			MIR873	hsa-mir-585	C6orf208		KLKB1		hsa-mir-548b		hsa-mir-345	HIVEP1	hsa-mir-4298	hsa-mir-1201	AGXT	IFNG	SLC1A1	MIR4733	hsa-mir-3122	hsa-mir-220c	hsa-mir-643	F2R	hsa-mir-1538	hsa-mir-3140	hsa-mir-3140
						PAOX		ESD			BCL6			CHKB	CNTNAP3	hsa-mir-626				hsa-mir-218-2	WDR27		MTNR1A		ARG1		hsa-mir-342	JARID2	hsa-mir-210	ANG	ALPI	RAP1B	SMARCA2		hsa-mir-4260	hsa-mir-3191	hsa-mir-125a	F2RL1	hsa-mir-328	hsa-mir-548g	hsa-mir-548g
						SPRNP1		MLNR			CPN2			CPT1B	ANKRD20A1	hsa-mir-1233-2				hsa-mir-103-1-as	C6orf120		TLR3		COL10A1		hsa-mir-3173	MAK	ADM	APEX1	ALPP	HMGA2	VLDLR		hsa-mir-205	hsa-mir-320e	A1BG	F2RL2	hsa-mir-138-2	hsa-mir-3139	hsa-mir-3139
						FRG2B		GUCY1B2			DLG1			TYMP	FAM201A	hsa-mir-1233-1				hsa-mir-146a	LINC00242		SORBS2		CTGF		hsa-mir-1260	NEDD9	AP2A2	BCL2L2	ALPPL2	DYRK2	KIAA0020		hsa-mir-29b-2	hsa-mir-769	FCAR	FOXD1	hsa-mir-3181	hsa-mir-2054	hsa-mir-2054
						SPRN		HTR2A			FGF12			FBLN1	CBWD5	hsa-mir-211				hsa-mir-3142			DUX4		EPB41L2		SERPINA3	RREB1	AMPD3	CEBPE	KIF1A	SLC16A7	DMRT2		hsa-mir-135b	hsa-mir-642	FKBP1AP1	GTF2H2	hsa-mir-1826	hsa-mir-1973	hsa-mir-1973
						LOC619207		KPNA3			GP5			PPARA	ANKRD18A	ACTC1				hsa-mir-1303			FAM149A		EYA4		ACTN1	SSR1	APBB1	CMA1	BOK	USP15	KANK1		ACTA1	AP2A1	FPR1	HEXB	hsa-mir-762	hsa-mir-577	hsa-mir-577
						DUX4L7		NEK3			HES1			MAPK11	LOC286297	APBA2				hsa-mir-3141			DUX2		FABP7		ACYP1	TFAP2A	RHOG	LTB4R	CHRND	TMEM5	AK3		PARP1	KLK3	FPR2	HMGCR	hsa-mir-548w	hsa-mir-1243	hsa-mir-1243
						DUX4L6		PCDH8			IL1RAP			MAPK12	FOXD4L3	B2M				hsa-mir-1294			ZFP42		FRK		BDKRB1	GCM2	ART1	CTSG	CHRNG	WIF1	C9orf68		AGT	BAX	FPR3	TNPO1	hsa-mir-3179-3	hsa-mir-302b	hsa-mir-302b
						DUX4L5		RB1			LPP			SBF1	IGFBPL1	BUB1B				hsa-mir-378			TRIML2		FUCA2		BDKRB2	CD83	ASCL2	DAD1	COL6A3	IRAK3	CDC37L1		ARF1	BCAT2	HAS1	CD180	hsa-mir-3180-2	hsa-mir-297	hsa-mir-297
						DUX4L3		SUCLA2			MFI2			UPK3A	FOXD4L4	CAPN3				hsa-mir-145			CYP4V2		GJA1		ZFP36L1	EEF1E1	CARS	COCH	DTYMK	XPOT	CBWD1		ATF3	C5AR1	IL11	MAP1B	hsa-mir-484	hsa-mir-576	hsa-mir-576
						DUX4L2		DLEU2			MUC4			WNT7B	AQP7P1	CHRM5				hsa-mir-584			LOC285441		GRM1		CALM1	RANBP9	CCKBR	FOXG1	GBX2	MON2	DMRT3		AVPR1B	CA11	KIR2DL1	NAIP	hsa-mir-1972-1	hsa-mir-1255a	hsa-mir-1255a
						MIR3944		ITM2B			OPA1			CELSR1	KGFLP1	CHRNA7				ADRA1B			LOC339975		HIVEP2		SERPINA6	SIRT5	CD81	GZMH	GPC1	TBC1D30	DOCK8		C4BPA	CALM3	KIR2DL3	PIK3R1	hsa-mir-3180-1	hsa-mir-575	hsa-mir-575
								UTP14C			PAK2			PPP6R2	FAM75A6	CKMT1B				ADRB2			TRIML1		HSF2		ENTPD5	SLC35B3	CD151	GZMB	GPR35	GRIP1	GLIS3-AS1		C4BPB	CD33	KIR2DL4	PMCHL2	AARS	hsa-mir-1269	hsa-mir-1269
								LPAR6			PCYT1A			ZBED4	MGC21881	CYP19A1				ANXA6			LOC401164		IFNGR1		FOXN3	TBC1D7	CDKN1C	HNRNPC	HDLBP	LEMD3	C9orf66		CAPN2	SIGLEC6	KIR2DS4	RAD17	ADCY7	hsa-mir-574	hsa-mir-574
								TRIM13			PPP1R2			SCO2	FAM74A1	DUT				ATOX1			DUX4L4		KPNA5		CHGA	NOL7	TPP1	MMP14	INPP5D	TBK1	KCNV2		CD34	CD37	KIR3DL1	SMN1	AP1G1	hsa-mir-1255b-1	hsa-mir-1255b-1
								DLEU1			TFRC			PKDREJ	FAM74A4	EPB42				BNIP1			FRG2		LAMA2		DIO2	TMEM14C	CNGA4	MYH6	KCNJ13	IL22	GLIS3		CENPF	CGB	KIR3DL2	SMN2	AFG3L1P	hsa-mir-4275	hsa-mir-4275
								OLFM4			TP63			NUP50	ZNF658B	FBN1				CAMK2A			FLJ38576		MAN1A1		DIO3	GFOD1	CTSD	MYH7	NDUFA10	TMBIM4	FLJ35024		CR1	AP2S1	LAIR1	TAF9	AGRP	hsa-mir-573	hsa-mir-573
								SUGT1			CLDN1			RABL2B	LOC440896	FGF7				CANX			DUX4L6		MAP3K5		DLST	ELOVL2	DRD4	NEDD8	SEPT2	IL26	PPAPDC2		CR1L	CRX	LAIR2	TBCA	ALDOA	hsa-mir-218-1	hsa-mir-218-1
								LECT1			TNK2			GRAMD4	ANKRD20A3	GABPB1				CCNG1			DUX4L5		MYB		DYNC1H1	PAK1IP1	DUSP8	NFATC4	NEU2	CAND1	FAM138C		CR2	DBP	NDUFA3	SERF1A	AMFR	hsa-mir-572	hsa-mir-572
								FNDC3A			CLDN16			MLC1	ANKRD20A2	GALK2				CD74			DUX4L3		NMBR		EIF5	MUTED	EIF4G2	NOVA1	PDCD1	MDM1	WASH1		CTSE	DMPK	CNOT3	ENC1	AQP8	hsa-mir-3138	hsa-mir-3138
								INTS6			NCBP2			KIAA0930	AQP7P3	GANC				CDX1			DUX4L2		ENPP1		EML1	CCDC90A	HBB	PNP	PPP1R7	NUP107			CD55	DMWD	PEG3	PDE8B	APRT	hsa-mir-548i-2	hsa-mir-548i-2
								CKAP2			ACAP2			MAPK8IP2	LOC442421	GATM				CLTB			LOC100288255		ENPP3		ERH	TXNDC5	HBBP1	NRL	SAG	PPM1H			EIF2D	EMP3	PPP2R1A	CARTPT	ABCC6	hsa-mir-95	hsa-mir-95
								PCDH17			UBXN7			PLXNB2	CBWD3	GCHFR				CSF1R					PEX7		ESRRB	TMEM14B	HBD	OXA1L	SPP2	SRGAP1			ELK4	ETFB	PRKCG	COL4A3BP	ZFHX3	hsa-mir-4274	hsa-mir-4274
								MED4			PIGX			BRD1	FAM27A	PDIA3				CSNK1A1					PLAGL1		FOS	RIOK1	HBE1	PCK2	DGKD	LLPH			EPHX1	FCGRT	PTPRH	NSA2	ATP2A1	hsa-mir-943	hsa-mir-943
								VPS36			LEPREL1			ARHGAP8	LOC572558	HDC				NKX2-5					PLN		GALC	DTNBP1	HBG1	PRKD1	PER2	XRCC6BP1			EPRS	FLT3LG	RPL28	IQGAP2	BBS2	hsa-mir-571	hsa-mir-571
								PHF11			LSG1			TBC1D22A	PGM5P2	ONECUT1				DBN1					PKIB		GSTZ1	ADTRP	HBG2	PSMB5	LRRFIP1	HELB			ESRRG	FPR1	RPS5	SMA4	C16orf3	ADD1	ADD1
								RCBTB1			HRASLS			SAMM50	LOC642236	ITPKA				DIAPH1					PTPRK		GTF2A1	SNRNP48	HPX	PSME1	ECEL1	C12orf56			GALNT2	FPR2	RPS9	SMA5	CA5A	ADH1A	ADH1A
								NUDT15			ATP13A3			ATXN10	FAM75A2	IVD				DOCK2					ROS1		HSP90AA1	PIP5K1P1	HRAS	PSME2	EIF4E2	LRIG3			GUK1	FPR3	AURKC	SV2C	CA7	ADH1B	ADH1B
								THSD1			PIGZ			FAM19A5	FAM75A4	LTK				DPYSL3					RPS12		IFI27	RNF182	IGF2	RABGGTA	HDAC4	C12orf66			H3F3A	FTL	SYT5	MRPS27	CALB2	ADH1C	ADH1C
								CYSLTR2			ATP13A4			SULT4A1	LOC642929	MAP1A				DRD1					SGK1		ITPK1	PHACTR1	ILK	RNASE1	FARP2	RPSAP52			HLX	FUT1	TNNI3	OTP	CBFA2T3	ADH4	ADH4
								SPRYD7			MGC2889			RIBC2	LOC643648	MEIS2				SLC26A2					TCF21		LTBP2	C6orf228	INS	RNASE2	ARL4C	MSRB3			HSD11B1	FUT2	TNNT1	FAM169A	CBFB	ADH5	ADH5
								RNASEH2B			CEP19			SMC1B	CBWD6	MFAP1				DUSP1					TNFAIP3		ATXN3	SYCP2L	IRF7	RNASE3	RAMP1	RASSF3			IL10	GIPR	ZNF8	GCNT4	CBLN1	ADH6	ADH6
								DHRS12			TMEM44			PARVB	FAM75A1	TRPM1				EBF1					TPD52L1		MAP3K9	LINC00518	KCNQ1	RNASE4	STK25	C12orf61			IRF6	GPR4	ZNF17	POLK	CD19	ADH7	ADH7
								CDADC1			TM4SF19			NCAPH2	FAM74A2	MYO5A				F12					TSPYL1		ALDH6A1	CAGE1	LMO1	RNASE6	COPS8	DPY19L2			ITPKB	GPR32	ZNF28	AGGF1	CDH1	ADRA2C	ADRA2C
								CAB39L			ZDHHC19			GTSE1	FOXD4L6	PLCB2				FABP6					UTRN		NDUFB1	C6orf52	LSP1	SALL2	CAPN10	FAM19A2			KCNH1	GRIN2D	MZF1	WDR41	CDH3	AFM	AFM
								CCDC70			LRRC15			MOV10L1	FOXD4L5	MAPK6				FAT2					STL		SERPINA5	ERVFRD-1	MUC2	TEP1	PASK	FLJ41278			KCNK1	ARHGAP35	ZNF132	BDP1	CDH5	AFP	AFP
								SETDB2			FAM43A			FAM118A	LOC653501	RAD51				FGF1					EPM2A		PGF	HULC	MUC6	TGM1	ATG4B	MIRLET7I			KCNK2	GYS1	ZNF134	ANKRA2	CDH8	AGA	AGA
								EBPL			TMEM207			TTC38	KGFLP2	RYR3				FGFR4					STX7		SERPINA1	TMEM170B	NAP1L4	PABPN1	SH3BP4	MIR548C			LAMB3	HAS1	ZNF135	MCCC2	CDH11	ALB	ALB
								ARL11			MB21D2			C22orf26	FAM75A3	SCG5				FOXI1					PEX3		SERPINA4	SCARNA27	NUP98	AP1G2	NGEF	SNORA70G			LBR	FOXA3	ZNF137P	RGNEF	CDH13	AMBN	AMBN
								WDFY2			XXYLT1			MIOX	FAM75A5	SLC12A1				FLT4					STX11		PPP2R5C	LOC100130275	SLC22A18	SLC7A7	SNED1	MIR548Z			MARK1	HRC	ZNF154	SLC30A5	CDH15	ANK2	ANK2
								PRR20A			CCDC50			PRR5	FAM74A3	SORD				GABRA1					VNN2		LGMN	LOC100130357	SLC22A18AS	CPNE6	GIGYF2	LOC100506844			CD46	PRMT1	UBE2M	CENPH	CDH16	SLC25A4	SLC25A4
								HNRNPA1L2			PYDC2			TRMU	CNTNAP3B	SPINT1				GABRA6					VNN1		PSEN1	LOC100506207	POLR2L	TOX4	TRAF3IP1	LOC100507250			NEK2	IRF3	ZNF264	PTCD2	CDR2	ANXA2P1	ANXA2P1
								ST13P4			LOC152217			PANX2	ANKRD20A4	SRP14				GABRB2					TAAR5		PSMC1	LOC100506409	PSMD13	REC8	ANO7				NVL	KCNA7	NCR1	UTP15	CES1	ANXA3	ANXA3
								DLEU7			RNF168			PARVG	FOXD4L2	THBS1				GABRG2					MAP7		ABCD4	MUTED-TXNDC5	RNH1	PARP2	PRLH				CDK18	KCNC3	ZNF432	ZBED3	CETP	ANXA5	ANXA5
								FAM124A			OSTalpha			CERK	LOC100132352	TJP1				GABRP					TAAR2		RAD51B	EEF1E1-MUTED	MRPL23	DHRS2	THAP4				PFKFB2	KCNJ14	TRIM28	GFM2	CLN3	APBB2	APBB2
								TPTE2P3			FBXO45			ALG12	FAM27C	TP53BP1				GLRA1					TAAR3		MOK		RPL27A	EFS	ANKMY1				PIGR	KLK1	ZNF256	MRPS36	CNGB1	AREG	AREG
								CTAGE10P			MUC20			CRELD2	FAM95B1	TYRO3				GM2A					MED23		SEL1L		RPLP2	IRF9	SCLY				PLXNA2	KLK2	LILRB2	FCHO2	COX4I1	RHOH	RHOH
								KCNRG			SENP5			ADM2	FAM27B	SLC30A4				GRK6					AKAP7		SRSF5		RRM1	PRMT5	ASB1				PPP2R5A	LHB	ZNF211	TMEM171	COX6A2	ART3	ART3
								LINC00282			TCTEX1D2			TRABD	LOC100133920	EIF3J				GPX3					TBPL1		SLC8A3		SCT	TM9SF1	UGT1A10				PROX1	LIG1	TRAPPC2P1	TMEM174	CRYM	ATOH1	ATOH1
								NEK5			C3orf43			PNPLA3		JMJD7-PLA2G4B				GRIA1					KIAA0408		SLC10A1		SMPD1	EDDM3A	UGT1A8				PSEN2	LIM2	ZNF274	POC5	CSNK2A2	ATP5I	ATP5I
								THSD1P1			SDHAP1			SELO		SNAP23				NR3C1					PHACTR2		TGFB3		TRIM21	DHRS4	UGT1A7				PTPN14	MYBPC2	ZNF460	MARVELD2	CTF1	NKX3-2	NKX3-2
								MIR15A			UTS2D			HDAC10		USP8				GRM6					BCLAF1		TNFAIP2		ST5	RIPK3	UGT1A6				RAB4A	NKG7	LILRB1	ZNF366	CTRB1	BMP3	BMP3
								MIR16-1			TPRG1			LDOC1L		SLC28A2				HK3					TRDN		TRAF3		STIM1	AP4S1	UGT1A5				SRP9	NOVA2	LILRB5	S100Z	CTRL	BMPR1B	BMPR1B
								ALG11			LPP-AS2			KIAA1644		COPS2				HMMR					CITED2		TSHR		TAF10	SUPT16H	UGT1A9				AURKAPS1	NPAS1	SLC27A5	CCDC125	CYBA	BST1	BST1
								SERPINE3			RTP2			SHANK3		TGM5				HNRNPAB					HBS1L		VRK1		TALDO1	ACIN1	UGT1A4				TARBP1	NTF4	LILRB4	ANKRD31	CYLD	BTC	BTC
								PRR20B			OSTN			TUBGCP6		PPIP5K1				HNRNPH1					SMPDL3A		WARS		TH	SCFD1	UGT1A1				TGFB2	NUCB1	LILRA1	MAST4	DHODH	CAMK2D	CAMK2D
								PRR20C			ATP13A5			LOC90834		AQR				HRH2					TSPYL4		YY1		TSPAN4	KHNYN	UGT1A3				LEFTY2	POLD1	LILRB3	LOC647859	NQO1	CASP3	CASP3
								PRR20D			WDR53			LMF2		SECISBP2L				NDST1					HEY2		DPF3		TNNI2	SLC7A8	ATG16L1				TLR5	PPP2R1A	LILRA3	GUSBP3	SEPT1	CASP6	CASP6
								PRR20E			LRRC33			PHF21B		ARHGAP11A				HTR4					HEBP2		GPR68		TNNT3	NGDN	USP40				TP53BP2	PPP5C	LILRA2	GTF2H2B	DYNC1LI2	CCKAR	CCKAR
								MIR1297			FLJ42393			KLHDC7B		LCMT2				IL12B					BRD7P3		TCL1A		TRPC2	LRP10	HJURP				TRAF5	PRRG2	U2AF2	SNORA47	DPEP1	CCNA2	CCNA2
								MIR759			FLJ34208			PNPLA5		SLC12A6				ITK					ASF1A		GPR65		PHLDA2	TINF2	HES6				TSNAX	KLK7	PPP6R1	GTF2H2C	E2F4	CCNG2	CCNG2
								MIR3613			LOC401109			LOC150381		BCL2L10				KCNMB1					CCDC28A		NUMB		TUB	OR10G3	CXCR7				USH2A	KLK6	LILRA4	SERF1B	FANCA	SCARB2	SCARB2
								MIR4703			GMNC			C22orf40		RASGRP1				LCP2					MOXD1		ADAM21		WEE1	OR10G2	RNPEPL1				WNT9A	KLK10	ZIM2	LOC728723	FOXF1	CD38	CD38
											LOC647323			CN5H6.4		SERF2				LTC4S					PDE7B		ADAM20		ZNF143	OR4E2	GAL3ST2				SLC30A1	PTGIR	HSPBP1	GTF2H2D	FOXL1	LRBA	LRBA
											MIR570			LOC284933		GNB5				MFAP3					DSE		DLK1		ZNF195	CIDEB	RAB17				HIST3H3	RPL18	ZNF324	GUSBP9	FOXC2	CDS1	CDS1
											SDHAP2			RPL23AP82		ARPP19				MGAT1					HDDC2		CCNK		ZNF214	CHMP4A	TRPM8				GNPAT	RPS11	PRPF31	LOC100170939	FUS	CLGN	CLGN
											MIR944			LOC339685		SLC27A2				MSX2					RWDD1		DCAF5		ZNF215	STXBP6	MLPH				DYRK3	RRAS	CHMP2A	LOC100272216	GALNS	CENPC1	CENPC1
											LOC100128023			C22orf34		GPR176				NPM1					AIG1		ALKBH1		RASSF7	STRN3	IQCA1				CDC42BPA	CLEC11A	ZNF544	NCRUPAR	GAS8	CENPE	CENPE
											LOC100131551			CHKB-CPT1B		CHP				PCDH1					VTA1		EIF2B2		PPFIBP2	SLC39A2	C2orf54				DEGS1	SEPW1	UBE2S	OCLN	GCSH	CLCN3	CLCN3
											LOC100131635			LINC00207		OIP5				PCDHGC3					HECA		PNMA1		IFITM1	FAM158A	EFHD1				RAB7L1	SLC1A5	TFPT	MIR4804	GLG1	CNGA1	CNGA1
											SNAR-I			MIRLET7BHG		BAHD1				PDE6A					IL20RA		RPS6KA5		OR6A2	ZNF219	ILKAP				TAF1A	SLC8A2	CCDC106	MIR4803	GNAO1	CPE	CPE
											MFI2-AS1			FLJ46257		FAN1				PDGFRB					AHI1		TRIP11		DCHS1	GMPR2	ING5				FAIM3	SNRNP70	EPN1		GOT2	CRMP1	CRMP1
											LOC100507391			IL17REL		CEP152				POU4F3					VNN3		NRXN3		EIF3F	SLC22A17	MGC16025				MAPKAPK2	SNRPD2	ZNF580		GP2	CSN1S1	CSN1S1
											TM4SF19-TCTEX1D2			MIRLET7A3		MAPKBP1				PPP2R2B					ECHDC1		SPTLC2		BRSK2	HAUS4	AGAP1				IKBKE	SPIB	GP6		GTF3C1	CSN2	CSN2
											MIR4797			MIRLET7B		GOLGA8A				MAPK9					HYMAI		CDC42BPB		CTR9	C14orf119	TWIST2				TMEM63A	SULT2B1	ZNF581		HAS3	CSN3	CSN3
														LINC00229		RTF1				PROP1					GOPC		TCL1B		TRIM66	RNF31	NEU4				URB2	SULT2A1	PPP1R12C		HP	CTBP1	CTBP1
														FAM116B		MGA				RARS					GPR126		RGS6		TSPAN32	RBM23	MTERFD2				TMCC2	TULP2	ZNF586		HPR	CTSO	CTSO
														PIM3		DMXL2				RPS14					KIAA1244		KIAA0247		TSSC4	C14orf167	UBE2F				LPGAT1	NR1H2	EPS8L1		HSBP1	DGKQ	DGKQ
														ODF3B		VPS39				SGCD					NHSL1		KIAA0317		MRVI1	G2E3	OTOS				BPNT1	ZNF175	ZNF444		HSD11B2	DCK	DCK
														PRR5-ARHGAP8		FAM189A1				SLC6A7					SERINC1		TECPR2		TRIM22	OSGEP	MYEOV2				LEFTY1	SYMPK	ZNF331		HSD17B2	DCTD	DCTD
														SYCE3		AP4E1				SLC34A1					C6orf115		GOLGA5		IFITM3	ARHGEF40	OR6B3				SPHAR	TEAD2	NLRP2		HSF4	DHX15	DHX15
														LOC730668		CCNDBP1				SLIT3					PBOV1		MED6		DEAF1	METTL3	LOC150935				CAPN9	PPFIA3	ZNF416		IRF8	DMP1	DMP1
														LOC100128946		EID1				SNCB					TRMT11		FBLN5		IPO7	LTB4R2	LOC151171				IL24	PLA2G4C	ZNF446		IL4R	DRD5	DRD5
														LOC100144603		C15orf63				SPARC					PERP		BATF		IFITM2	SDR39U1	LOC151174				DUSP10	NAPA	ZNF701		ITGAD	DSPP	DSPP
														LOC100271722		TMEM87A				SPINK1					ALDH8A1		NPC2		TRIM3	RPGRIP1	MSL3P1				COG2	SIGLEC5	ZNF83		ITGAL	EDNRA	EDNRA
														MIR1249		RPAP1				STK10					OR2A4		AHSA1		OR7E12P	NDRG2	TIGD1				FBXO28	PGLYRP1	ZNF415		ITGAM	EGF	EGF
														MIR3201		DKFZP434L187				TAF7					FAM184A		CYP46A1		LYVE1	NYNRIN	LOC200772				SRGAP2	CYTH2	NAT14		ITGAX	EIF4E	EIF4E
														MIR3619		PLDN				ZNF354A					RNF146		PAPOLA		KCNQ1OT1	HOMEZ	CXXC11				ABCB10	NAPSA	VN1R1		KARS	ELF2	ELF2
														LOC100506714		GREM1				TCOF1					SF3B5		ACOT2		PKP3	CHD8	DUSP28				DSTYK	KLK4	ZNF304		KIFC3	ENPEP	ENPEP
														MIR4763		RPUSD2				TTC1					TAAR8		TMED10		SWAP70	CCNB1IP1	ESPNL				RAB3GAP2	ZNF432	TTYH1		KIF22	EPHA5	EPHA5
														MIR4762		TUBGCP4				STC2					FBXO30		PTPN21		DENND5A	C14orf93	ECEL1P2				INTS7	DHX34	ZNF471		LCAT	EREG	EREG
														MIR4535		SCG3				PCDHGB4					L3MBTL3		C14orf1		RRP8	ABHD4	RBM44				NSL1	SAE1	USP29		MAF	ETFDH	ETFDH
																TMOD3				ADAM19					RSPO3		VASH1		SIRT3	EDDM3B	AQP12A				RPS6KC1	RUVBL2	ZNF71		MAZ	EVC	EVC
																TMOD2				FGF18					LTV1		SNW1		OR52A1	CDH24	KLHL30				RNU5F-1	KDELR1	CACNG8		MC1R	F11	F11
																EHD4				HDAC3					REPS1		PCNX		ARFIP2	METTL17	C2orf82				DIEXF	KLK11	CACNG7		CHST6	FABP2	FABP2
																DUOX2				SQSTM1					ARHGAP18		TTLL5		OR5E1P	IL25	OR6B2				TAF5L	KPTN	CACNG6		MMP2	ACSL1	ACSL1
																MYEF2				ATP6V0E1					FAM54A		RCOR1		OR10A3	THTPA	ASB18				DISC2	KLK8	ZNF350		MMP15	FAT1	FAT1
																NDUFAF1				PTTG1					TMEM200A		ANGEL1		FXC1	OR4K5	FLJ43879				DISC1	PNKP	ZNF667		ABCC1	FGA	FGA
																NUSAP1				PDLIM7					NUS1		DICER1		RBMXL2	OR11H2	MIR149				FLVCR1	ATF5	ZNF649		MT1A	FGB	FGB
																TMEM85				CNOT8					IL22RA2		TTC9		PGAP2	OR4K1	DNAJB3				CNIH4	CARD8	ZSCAN18		MT1B	FGF2	FGF2
																SPTBN5				HAND1					C6orf192		FLRT2		C11orf21	IPO4	LOC643387				PYCR2	ZC3H4	MGC2752		MT1E	FGF5	FGF5
																CTDSPL2				MED7					ADAT2		SIPA1L1		TRPM5	DCAF11	PRR21				NENF	FBXO46	TSEN34		MT1F	FGFR3	FGFR3
																KLF13				ADAMTS2					CLVS2		DCAF4		UBQLN3	OR4K15	PRSS56				IL19	RPL13A	MBOAT7		MT1G	FGG	FGG
																DUOX1				RNF14					TAAR9		C14orf109		RNF141	JPH4	AQP12B				G0S2	SYNGR4	ZSCAN5A		MT1H	FRG1	FRG1
																DLL4				CLINT1					TAAR1		TCL6		IGF2-AS1	RNASE7	SCARNA6				IL20	NUP62	LENG1		MT1JP	GAB1	GAB1
																INO80				PCDHGA8					NCOA7		MLH3		BET1L	RAB2B	SCARNA5				RRP15	PPP1R15A	LILRP2		MT1M	GABRA2	GABRA2
																TRPM7				MAML1					HINT3		PRO1768		CEND1	AJUBA	D2HGDH				TRIM17	EML2	LILRA6		MT1L	GABRA4	GABRA4
																PPP1R14D				KIAA0141					LOC153910		POMT2		CYB5R2	ZFHX2	LOC728323				KCTD3	KLK5	ZNF329		MT1X	GABRB1	GABRB1
																MTMR10				JAKMIP2					ZC2HC1B		COQ6		TRIM34	RPPH1	PP14571				DTL	PRKD2	ZNF419		MT2A	GABRG1	GABRG1
																ZNF770				GFPT2					SAMD3		FCF1		CDHR5	LRRC16B	LOC100286922				EGLN1	ZNF473	ISOC2		MT3	GAK	GAK
																FLJ10038				GNPDA1					MGC34034		SERPINA10		TOLLIP	PPP1R3E	BOK-AS1				KIAA1383	KLK13	ZNF665		MVD	GC	GC
																HAUS2				G3BP1					SLC2A12		GLRX5		TRIM68	TMEM55B	MIR4269				MARC2	CCDC9	ZNF552		MYH11	GK2	GK2
																FAM82A2				TNIP1					LOC154092		COX16		PIDD	TTC5	UBE2F-SCLY				SUSD4	IRF2BP1	ZNF671		NDUFAB1	GK3P	GK3P
																DNAJC17				GNB2L1					RNF217		EVL		KCNQ1DN	DHRS1	MIR2467				GPATCH2	FGF21	ZNF613		NFATC3	GLRB	GLRB
																NOP10				SLU7					NKAIN2		C14orf129		MMP26	CMTM5	MIR4440				KLHDC8A	SNORD35A	ZNF702P		CHMP1A	GNRHR	GNRHR
																MYO5C				RGS14					OLIG3		CINP		AKIP1	RNASE11	MIR4786				TMEM206	SNORD34	ZNF606		PHKB	GPM6A	GPM6A
																NDNL2				CPLX2					TXLNB		ASB2		C11orf16	TPPP2	MIR4441				YOD1	SNORD33	ZNF614		PHKG2	GRK4	GRK4
																FAM214A				C5orf4					NT5DC1		ZFYVE1		TMEM9B	RNASE8					BATF3	SNORD32A	ZNF611		PLCG2	GRIA2	GRIA2
																C15orf24				FAM114A2					FAM26D		CPSF2		NRIP3	MRPL52					SLC30A10	SIGLEC7	ZNF528		PLK1	GRID2	GRID2
																PAK6				TCERG1					ZUFSP		KCNK10		ASCL3	PSMB11					IARS2	BBC3	BRSK1		POLR2C	CXCL1	CXCL1
																DTWD1				BTNL3					FAM162B		C14orf102		CHRNA10	OR4K14					HHAT	DKKL1	ZNF347		PPP4C	CXCL2	CXCL2
																CASC5				LMAN2					C6orf170		ATG2B		PNPLA2	OR4L1					ENAH	SIGLEC9	ZNF577		PRKCB	CXCL3	CXCL3
																AVEN				SPINK5					HS3ST5		UBR7		PHRF1	OR11H6					NUP133	SIGLEC8	SUV420H2		MAPK3	GRSF1	GRSF1
																GJD2				SOX30					GPRC6A		EXD2		SCUBE2	KLHL33					RCOR3	GPR77	ZBTB45		PRSS8	GUCY1A3	GUCY1A3
																STARD9				MGAT4B					RFX6		VRTN		ZBED5	MDP1					SERTAD4	DHDH	ZNF587		PSKH1	GUCY1B3	GUCY1B3
																VPS18				B4GALT7					SLC35F1		SYNJ2BP		SIGIRR	FITM1					SMYD2	SLC6A16	FIZ1		PSMB10	GYPA	GYPA
																SQRDL				SYNPO					VGLL2		SLC39A9		RIC8A	REM2					ADCK3	STRN4	GALP		PSMD7	GYPB	GYPB
																ZFP106				RNF44					C6orf191		MEG3		MRPL17	C14orf21					GJC2	GLTSCR2	ZNF628		RBBP6	GYPE	GYPE
																SPATA5L1				ABLIM3					FAM26E		FLVCR2		EPS8L2	ADCY4					CAMK1G	GLTSCR1	KIR3DX1		RBL2	H2AFZ	H2AFZ
																CHAC1				HMGXB3					MCM9		C14orf118		STK33	LOC283624					SIPA1L2	EHD2	ZNF551		RPL13	HADH	HADH
																C15orf29				TBC1D9B					SHPRH		SMEK1		CHID1	TSSK4					RHOU	KLK14	ZNF616		RPS15A	HTT	HTT
																ATP8B4				ARHGAP26					LINC00326		BTBD7		OR51G1	DHRS4L2					NUCKS1	KLK12	ZNF766		RRAD	HGFAC	HGFAC
																WDR76				ATP10B					LOC285740		TDP1		OR51B4	SNORD8					ACBD3	SHANK1	ZNF468		ACSM3	UBE2K	UBE2K
																TMEM62				N4BP3					DCBLD1		ZNF839		OR51B2	RNASE10					MARC1	NOSIP	ZNF160		SALL1	HMGB2	HMGB2
																SEMA6D				FAF2					LOC285762		SPATA7		OR52N1	OR6S1					ARV1	HSD17B14	ZNF835		SCNN1B	HMX1	HMX1
																SPG11				WWC1					TAAR6		YLPM1		RIC3	C14orf23					AIDA	VRK3	ZNF765		SCNN1G	HNRNPD	HNRNPD
																ELL3				FBXW11					SLC35D3		KCNK13		SLC25A22	OR4N2					JMJD4	PTOV1	NLRP12		CCL17	HPGD	HPGD
																C15orf48				LARP1					RSPH4A		C14orf162		ATHL1	OR4K2					C1orf116	TRPM4	MYADM		CCL22	HSP90AA4P	HSP90AA4P
																C15orf41				ZNF346					ECT2L		C14orf132		OR51G2	OR4K13					C1orf35	QPCTL	ZNF845		CX3CL1	HSP90AB3P	HSP90AB3P
																SPPL2A				GEMIN5					C6orf58		DDX24		OR51E2	OR4K17					TTC13	FAM83E	LENG9		SIAH1	HTN1	HTN1
																ZFYVE19				PCDHGA12					HMGA1P7		ADCK1		PTDSS2	OR4N5					PGBD5	RASIP1	BIRC8		ST3GAL2	HTN3	HTN3
																FRMD5				CCDC69					CENPW		TMEM63C		MOB2	OR11G2					C1orf115	TMEM160	RDH13		SLC5A2	IBSP	IBSP
																DISP2				PCDHB5					C6orf174		GALNTL1		SBF2	OR11H4					HHIPL2	PIH1D1	ZIM3		SLC6A2	IDUA	IDUA
																CHRFAM7A				TSPAN17					CEP85L		UNC79		FAM160A2	RNASE9					VASH2	C19orf73	LENG8		SLC9A5	CFI	CFI
																ULK4P3				OR4F3					THEMIS		BEGAIN		TRIM5	OR5AU1					PCNXL2	PNMAL1	KIR3DL3		SLC12A3	IGFBP7	IGFBP7
																ULK4P1				HAVCR1					FAM26F		PPP4R4		SYT8	POTEG					WDR26	TMEM143	ZNF837		SLC12A4	IGJ	IGJ
																ARHGAP11B				CYFIP2					FLJ46906		ZNF410		PRKCDBP	MIR208A					TRAF3IP3	KLK15	ZNF816		SNTB2	RBPJ	RBPJ
																ATPBD4				PRELID1					SNORD101		NGB		ODF3	C14orf165					TRIM11	CABP5	ZNF543		SPG7	IL2	IL2
																C15orf57				IL17B					SNORD100		RBM25		OSBPL5	OR11H12					NUAK2	SPHK2	COX6B2		SPN	IL8	IL8
																C15orf23				MAT2B					SNORA33		C14orf133		LRRC56	RNASE13					RASSF5	MEIS3	OSCAR		SULT1A2	IL15	IL15
																BMF				MRPL22					LOC643623		SMOC1		MRGPRE	OR4Q3					MIXL1	SLC17A7	ZNF813		STX4	ING2	ING2
																SHF				PCDHB1					CTAGE9		MOAP1		ART5	OR4M1					C1orf124	RCN3	NLRP13		SULT1A1	CXCL10	CXCL10
																DUOXA1				TLX3					LOC645434		DIO3OS		TRIM78P	RNASE12					FCAMR	PNMAL2	NLRP8		SULT1A3	IRF2	IRF2
																CHST14				KCNIP1					MIR548B		IRF2BPL		TRIM6	POTEM					OBSCN	PRR12	NLRP5		TAT	KDR	KDR
																CASC4				ZNF354C					TPI1P3		BCL11B		OR52E2	LOC642426					NTPCR	PLEKHA4	ZNF787		TBX6	KIT	KIT
																TGM7				RPL26L1					BET3L		OTUB2		OR52J3	ECRP					KIAA1804	SCAF1	ZFP28		TERF2	KLKB1	KLKB1
																CATSPER2				C5orf45					LINC00271		MEG8		OR51L1	C14orf176					LINC00467	ZNF350	LINC00085		TGFB1I1	LETM1	LETM1
																LEO1				DCTN4					LOC100132735		WDR25		OR51A7	CBLN3					C1orf198	TSKS	ZNF480		TK2	LRPAP1	LRPAP1
																PLA2G4E				PCDH12					LOC100287632		LINC00341		OR51S1	SNORD9					DISP1	ELSPBP1	ZNF534		TUFM	MAD2L1	MAD2L1
																TRIM69				DDX41					NHEG1		ZC2HC1C		OR51F2	MIR624					SLC45A3	LIN7B	ZNF578		UMOD	SMAD1	SMAD1
																C15orf43				NOP16					MIR3145		C14orf169		OR52R1	DHRS4L1					WNT3A	HIF3A	ERVV-1		UQCRC2	MANBA	MANBA
																LOC145663				LARS					MIR3668		CLMN		OR52M1	SNORD126					ANGEL2	ZNF649	LOC147670		ZNF19	MGST2	MGST2
																LOC145845				HMP19					MIR3662		CATSPERB		OR52K2	MIR208B					HIST3H2A	FKRP	C19orf18		ZNF23	CXCL9	CXCL9
																TMCO5A				UIMC1					LOC100507203		ZC3H14		OR5P2	MIR4307					LEMD1	TBC1D17	ZNF418		ZP2	AFF1	AFF1
																ZSCAN29				RAB24					LOC100507254		RIN3		OR5P3	LOC100505967					SLC26A9	MYH14	ZNF417		GAN	NR3C2	NR3C2
																TTBK2				RBM27					LOC100507462		C14orf159		OR2D3	LOC100506071					SNAP47	ZNF613	ZNF548		SLC7A5	MSX1	MSX1
																CDAN1				NEURL1B					LOC100507489		C14orf45		OR2D2	NEDD8-MDP1					C1orf96	ZNF614	TMEM190		PLA2G10	MTNR1A	MTNR1A
																STRC				FAM193B					LOC100507557		AMN		OR52W1	BCL2L2-PABPN1					LYPLAL1	FUZ	TMC4		DOC2A	MTTP	MTTP
																CSNK1A1P1				PCDHB18					MIR4465		SLIRP		OR56A4	MIR548AI					DNAH14	RSPH6A	LOC147804		HIRIP3	MUC7	MUC7
																OTUD7A				PCDHB17							DNAL1		OR56A1	MIR4707					C1orf131	MED25	ZNF524		CDK10	MYL5	MYL5
																SPRED1				TMED9							RPS6KL1		SYT9						SPATA17	BCL2L12	ZNF784		EIF3C	NDUFC1	NDUFC1
																PGBD4				CDHR2							IFI27L2		OR52B4						MRPL55	GRWD1	NLRP4		TRADD	NEK1	NEK1
																ADAL				CCDC99							SETD3		C11orf40						HIST3H2BB	CCDC8	ZNF542		MBTPS1	NFKB1	NFKB1
																EXD1				THG1L							HHIPL1		OR52I2						TATDN3	ZNF541	ZNF582		CES2	NKX6-1	NKX6-1
																FSIP1				GALNT10							C14orf142		OR51E1						C1orf74	SYT3	ZNF583		NAE1	NPY1R	NPY1R
																RHOV				NHP2							STON2		UBQLNL						BROX	AKT1S1	CDC42EP5		NOL3	NPY2R	NPY2R
																C15orf33				RBM22							KIAA1737		LOC143666						SLC35F3	ZNF528	ZNF836		TAF1C	NPY5R	NPY5R
																UBR1				RNF130							PAPLN		OR10A5						LOC148696	SNORD35B	ZNF610		SLC7A6	PCDH7	PCDH7
																PATL2				PCDHGC5							FAM181A		OR2AG1						MFSD4	ZNF577	ZNF600		USP10	PDGFRA	PDGFRA
																LPCAT4				PCDHGC4							EFCAB11		DNHD1						PM20D1	C19orf48	ZNF320		ATP6V0D1	PDE6B	PDE6B
																PLA2G4F				PCDHGB7							C14orf43		SCGB1C1						CNIH3	SIGLEC10	ZNF497		BCL7C	PDHA2	PDHA2
																LRRC57				PCDHGB6							LIN52		C11orf42						EXOC8	SIGLEC12	ZNF550		NPIP	PET112	PET112
																LYSMD2				PCDHGB5							NEK9		NLRP6						RNF187	ZNF616	ZNF579		GPR56	PF4	PF4
																C15orf55				PCDHGB3							EXOC3L4		NS3BP						C1orf227	ZNF766	ZNF525		TAOK2	PF4V1	PF4V1
																WDR72				PCDHGB2							WDR20		OR56B4						FAM71A	CTU1	NLRP7		BCAR1	PITX2	PITX2
																HMGN2P46				PCDHGB1							IFT43		LOC255512						C1orf55	CCDC114	ZNF584		C16orf7	PKD2	PKD2
																SLC24A5				PCDHGA11							ANKRD9		OR52B2						C1orf65	DKFZp434J0226	ZSCAN4		KIAA0430	PLRG1	PLRG1
																LOC283710				PCDHGA10							AK7		C11orf35						IBA57	ACPT	NLRP11		N4BP1	EXOSC9	EXOSC9
																FAM98B				PCDHGA9							IFI27L1		OR51F1						SLC41A1	CGB5	TMEM86B		NUP93	POLR2B	POLR2B
																PLA2G4D				PCDHGA7							NOXRED1		OR51B5						SYT14	CGB7	ZNF549		HERPUD1	POU4F2	POU4F2
																GOLGA8G				PCDHGA6							JDP2		KRT8P41						LOC284576	LRRC4B	SSC5D		ZNF646	PPEF2	PPEF2
																GLDN				PCDHGA5							ISCA2		LOC283104						LOC284578	CGB8	ZNF547		CCP110	PPAT	PPAT
																FMN1				PCDHGA4							ACOT4		CSNK2A1P						LOC284581	GNG8	ZIK1		SETD1A	PPBP	PPBP
																MRPL42P5				PCDHGA3							TTC8		OR51V1						LIN9	FAM71E1	ZNF776		KIAA0513	PPID	PPID
																USP50				PCDHGA2							TC2N		H19						ZNF678	PTH2	ZSCAN1		PIEZO1	PPP2R2C	PPP2R2C
																C15orf52				PCDHGA1							SLC24A4		EFCAB4A						PRSS38	SIGLEC11	ZNF615		DHX38	PPP3CA	PPP3CA
																TNFAIP8L3				PCDHGB8P							SLC25A29		TMEM80						RD3	CGB1	ZNF841		IST1	PRKG2	PRKG2
																SHC4				PCDHB15							DEGS2		OR10A4						IRF2BP2	CGB2	LOC284379		RNF40	MAPK10	MAPK10
																CTXN2				PCDHB14							LINC00239		OLFML1						MIA3	LMTK3	VSTM1		ATP2C2	PTPN13	PTPN13
																C15orf53				PCDHB13							ADAM21P1		LOC283299						C1orf95	CLDND2	TMEM150B		HS3ST4	QDPR	QDPR
																C15orf54				PCDHB12							GSC		C11orf36						FAM89A	JOSD2	FAM71E2		HS3ST2	RAP1GDS1	RAP1GDS1
																DUOXA2				PCDHB11							SERPINA12		NLRP10						CAPN8	IZUMO2	VN1R2		MVP	REST	REST
																MIR211				PCDHB10							PRIMA1		NLRP14						C1orf31	CPT1C	VN1R4		CLEC3A	RFC1	RFC1
																HERC2P9				PCDHB9							LOC145474		ANO9						C1orf140	ALDH16A1	NLRP9		CHST4	RGS12	RGS12
																WHAMMP2				PCDHB8							PTGR2		LOC338651						FAM177B	NTN5	ZNF677		MPHOSPH6	RNF4	RNF4
																GOLGA8B				PCDHB7							FAM161B		B4GALNT4						ZNF847P	VSIG10L	RFPL4A		NUTF2	ABCE1	ABCE1
																EIF2AK4				PCDHB6							C14orf166B		OR52L1						MIR194-1	LOC147646	ZSCAN5B		COQ7	RPL9	RPL9
																CATSPER2P1				PCDHB4							ISM2		OR2AG2						MIR205	LINC00085	ZSCAN22		IGSF6	RPL34	RPL34
																CKMT1A				PCDHB3							CEP128		OR52B6						MIR215	ZNF480	ZNF530		IRX5	RPS3A	RPS3A
																SERINC4				PCDHB2							TTC7B		OR10A2						MIR29B2	ZNF534	C19orf51		DNAJA2	S100P	S100P
																C15orf62				PCDHAC2							C14orf49		OVCH2						MIR29C	CCDC155	LILRA5		BCKDK	MSMO1	MSMO1
																C15orf56				NMUR2							SAMD15		PDDC1						C1orf186	DACT3	ZNF773		KATNB1	CXCL6	CXCL6
																PHGR1				KIAA1191							EML5		GALNTL4						TRIM67	SIX5	LOC386758		ZNF267	CXCL11	CXCL11
																LOC645212				ERGIC1							LINC00521		MRGPRG						H3F3AP4	IGFL2	ZNF808		COX4NB	CXCL5	CXCL5
																LOC646278				CLK4							SERPINA11		KRTAP5-1						MIR135B	ZNF836	ZNF761		CACNG3	SFRP2	SFRP2
																LOC653075				ODZ2							PROX2		KRTAP5-3						DUSP5P	ZNF610	TMEM238		TUBB3	SGCB	SGCB
																MIR626				CNOT6							ZDHHC22		KRTAP5-4						C1orf133	ZNF114	ZNF470		CD2BP2	SH3BP2	SH3BP2
																MIR627				KCTD16							TMED8		IFITM5						MIR205HG	SPACA4	ZNF749		CDIPT	SNCA	SNCA
																ANP32AP1				PCDHB16							C14orf178		FAM99A						FLVCR1-AS1	C19orf76	ZNF324B		CFDP1	SOD3	SOD3
																LOC728758				HMHB1							LOC283585		OR56B1						LOC643723	PRR24	ZNF805		ERN2	SPINK2	SPINK2
																OIP5-AS1				C5orf54							LOC283587		GVINP1						SNRPD2P2	NAPSB	ZNF321P		CTCF	SPP1	SPP1
																MIR147B				NSD1							FAM181A-AS1		OR52K1						SNORA36B	IL4I1	ZNF880		NFAT5	SRP72	SRP72
																LOC100129387				GMCL1P1							SNHG10		OR52I1						SNORA16B	TPRX1	ZNF772		SRCAP	STATH	STATH
																LOC100131089				ARAP3							C14orf177		OR51D1						LOC728463	MAMSTR	MIRLET7E		NUDT21	SULT1E1	SULT1E1
																ANKRD63				RMND5B							SLC25A47		OR52A5						FAM72A	IZUMO1	MIR125A		WWP2	TACR3	TACR3
																GOLGA8F				RANBP17							LINC00523		OR51B6						LOC100130093	C19orf63	MIR99B		PRDM7	TDO2	TDO2
																LOC100132724				PCYOX1L							C14orf55		OR51M1						LOC100287814	MGC45922	TARM1		CORO1A	TEC	TEC
																JMJD7				CCNJL							CCDC85C		OR51Q1						MIR1182	KLK9	MIR371A		DDX19B	TLL1	TLL1
																PLA2G4B				SH3TC2							ITPK1-AS1		OR51I1						MIR664	SIGLECP3	MIR372		ATXN2L	TLR1	TLR1
																ULK4P2				PANK3							SNORD56B		OR51I2						LINC00184	C19orf75	MIR373		GABARAPL2	TLR2	TLR2
																LOC100288615				SAP30L							SERPINA9		OR52D1						TSNAX-DISC1	ZNF615	A1BG-AS1		MON1B	TLR3	TLR3
																LOC100288637				BTNL8							VSX2		OR52H1						MIR320B2	ZNF841	DPRX		SEPHS2	TRPC3	TRPC3
																LOC100289656				DOK3							COX8C		OR52N4						MIR4260	MYPOP	DUXA		TCF25	TXK	TXK
																MIR1233-1				ZFP2							SERPINA13		OR52N5						MIR3122	NANOS2	MIR512-1		CNOT1	UBE2D3	UBE2D3
																MIR1266				RUFY1							C14orf64		OR52N2						MIR3620	C19orf81	MIR512-2		PHLPP2	UCHL1	UCHL1
																MIR1282				CPEB4							RTL1		OR52E6						PROX1-AS1	IGFL1	MIR498		PDXDC1	UCP1	UCP1
																LOC100306975				PRR7							HEATR4		OR52E8						LOC100506795	LOC388553	MIR520E		SMG1	UGDH	UGDH
																MIR1233-2				NDFIP1							PLEKHD1		OR52E4						LOC100506810	IGFL3	MIR515-1		GGA2	UGT2B4	UGT2B4
																MIR4310				OR4F16							LOC400236		OR56A3						MIR4666A	SIGLEC16	MIR519E		ZNF423	UGT2B7	UGT2B7
																MIR3942				FBXO38							LOC400238		OR56A5						MIR4671	FLJ26850	MIR520F		NPIPL3	UGT2B10	UGT2B10
																LOC100505648				YIPF5							DICER1-AS1		OR10A6						MIR4427	ZNF880	MIR515-2		ZCCHC14	UGT2B15	UGT2B15
																LOC100507466				TRIM7							MIR127		OR51T1						MIR4742	IGLON5	MIR519C		KIAA0182	UGT2B17	UGT2B17
																SERF2-C15ORF63				TIGD6							MIR134		OR51A4						LINC00538	MIRLET7E	MIR520A		ARL6IP1	UGT8	UGT8
																MIR4509-1				SPRY4							MIR136		OR51A2							MIR125A	MIR526B		XPO6	VEGFC	VEGFC
																MIR4509-2				MXD3							MIR154		IFITM10							MIR150	MIR519B		KIAA0556	WFS1	WFS1
																MIR4510				SLC25A2							MIR299		MIR210							MIR99B	MIR525		ATMIN	WHSC1	WHSC1
																MIR4716				PCDHB19P							CCDC88C		KRTAP5-5							MIR330	MIR523		RPGRIP1L	WHSC2	WHSC2
																MIR4713				THOC3							MIR323A		KRTAP5-2							IGFL4	MIR518F		ZNF629	ZNF141	ZNF141
																MIR4509-3				SPINK7							MIR337		KRTAP5-6							ASPDH	MIR520B		COTL1	SLBP	SLBP
																MIR4712				TRIM52							MIR345		TMEM41B							KLKP1	MIR518B		MLYCD	GLRA3	GLRA3
																TMCO5B				HAVCR2							MIR376C		LOC440028							SEC1	MIR526A1		NOMO1	ACOX3	ACOX3
																				AGXT2L2							MIR369		TRIM6-TRIM34							SNORD23	MIR520C		SF3B3	SPARCL1	SPARCL1
																				C5orf62							MIR376A1		MIR483							SNORD88A	MIR518C		QPRT	SMARCA5	SMARCA5
																				FCHSD1							MIR377		SNORA3							SNORD88B	MIR524		CES3	SORBS2	SORBS2
																				UNC5A							MIR379		SNORA52							SNORD88C	MIR517A		ADAT1	PRSS12	PRSS12
																				TRIM41							MIR380		LOC644656							MIR642A	MIR519D		CHST5	CPZ	CPZ
																				BOD1							MIR381		LOC650368							MIR643	MIR521-2		ARL2BP	NOP14	NOP14
																				COL23A1							MIR382		LOC653486							RPL13AP5	MIR520D		ORC6	FAM193A	FAM193A
																				TIMD4							MIR433		SNORA23							CCDC61	MIR517B		EDC4	USO1	USO1
																				ZNF300							MIR431		SNORA45							CEACAM18	MIR520G		PLA2G15	UNC5C	UNC5C
																				MYOZ3							MIR329-1		SNORA54							FLJ30403	MIR516B2		TP53TG3	LAMTOR3	LAMTOR3
																				UBTD2							MIR329-2		SNORD97							MIR769	MIR526A2		COG4	PDE5A	PDE5A
																				SCGB3A1							MIR323B		INS-IGF2							SIGLEC14	MIR518E		PLEKHG4	SLC4A4	SLC4A4
																				SFXN1							MIR409		MUC5B							SNAR-G1	MIR518A1		SH2B1	SAP30	SAP30
																				GPRIN1							MIR412		LOC729013							SNAR-F	MIR518D		TBC1D10B	INPP4B	INPP4B
																				PWWP2A							MIR410		MIR675							SNAR-A1	MIR516B1		DKFZP434H168	PROM1	PROM1
																				C1QTNF2							MIR376B		MRVI1-AS1							SNAR-A2	MIR518A2		LRRC29	HERC3	HERC3
																				SCGB3A2							MIR485		FAM99B							SNAR-A12	MIR517C		SEZ6L2	PHOX2B	PHOX2B
																				ZNF354B							MIR493		LOC100133161							LOC100129083	MIR520H		NUPR1	SNORD73A	SNORD73A
																				C5orf47							MIR432		MRPL23-AS1							BSPH1	MIR521-1		LAT	STBD1	STBD1
																				PPARGC1B							MIR494		MIR4298							SNAR-A3	MIR522		CPNE7	CDKL2	CDKL2
																				C5orf58							MIR495		MIR4299							SNAR-A5	MIR519A1		VPS4A	PAPSS1	PAPSS1
																				OR2Y1							MIR496		MTRNR2L8							SNAR-A7	MIR527		IL17C	LDB2	LDB2
																				AFAP1L1							MIR487A		MIR210HG							SNAR-A11	MIR516A1		TOX3	LRAT	LRAT
																				GRPEL2							ACOT1		MIR4686							SNAR-A9	MIR516A2		TNRC6A	AIMP1	AIMP1
																				LSM11							ACOT6		MIR4485							SNAR-A4	MIR519A2		NOB1	NDST3	NDST3
																				GPR151							SYNDIG1L		MIR4687							SNAR-A6	LOC646508		CCDC113	SLIT2	SLIT2
																				ZNF300P1							MIR539									SNAR-A8	SBK2		TMEM208	RAB28	RAB28
																				NUDCD2							MIR376A2									SNAR-A13	LOC646862		C16orf80	TMPRSS11D	TMPRSS11D
																				UBLCP1							MIR487B									SNAR-A10	MIR643		PYCARD	ABCG2	ABCG2
																				SLC36A2							SCARNA13									SNAR-B2	SHISA7		FHOD1	HAND2	HAND2
																				SPINK13							SNORA28									SNAR-C2	ZNF814		BRD7	ADAMTS3	ADAMTS3
																				C5orf41							SNORA79									SNAR-C4	SIGLEC14		ANKRD11	CLOCK	CLOCK
																				LOC153469							MIR411									SNAR-E	MIMT1		ZDHHC1	CEP135	CEP135
																				BTNL9							MIR654									SNAR-C5	MIR935		MYLPF	RAPGEF2	RAPGEF2
																				PPP1R2P3							MIR655									SNAR-B1	LOC100128252		EEF2K	KIAA0232	KIAA0232
																				FAM71B							MIR656									SNAR-C1	LOC100128398		OSGIN1	MFAP3L	MFAP3L
																				PRELID2							LOC731223									SNAR-C3	SGK110		IL21R	SEC24D	SEC24D
																				SH3RF2							SNORD113-1									SNAR-D	LOC100131691		PARD6A	G3BP2	G3BP2
																				PLAC8L1							SNORD113-2									SNAR-G2	PEG3-AS1		PLLP	WDR1	WDR1
																				RNF145							SNORD113-4									SNAR-A14	ERVV-2		METTL9	HS3ST1	HS3ST1
																				HIGD2A							SNORD113-5									LOC100287177	ZNF587B		CKLF	FGFBP1	FGFBP1
																				FAM153B							SNORD113-6									MIR3191	MIR1283-2		BFAR	HNRPDL	HNRPDL
																				LOC202181							SNORD113-7									MIR3190	MIR1323		AHSP	TSPAN5	TSPAN5
																				STK32A							SNORD113-9									MIR320E	MIR1283-1		ZNF771	ENAM	ENAM
																				SLC36A1							SNORD114-1									MIR4324	ZNF865		NIP7	C4orf6	C4orf6
																				EIF4E1B							SNORD114-2									MIR642B	ZNF816-ZNF321P		LCMT1	FAM13A	FAM13A
																				RASGEF1C							SNORD114-3									LOC100505681	MIR4754		GDE1	MFSD10	MFSD10
																				LOC257358							SNORD114-4									LOC100505812	MIR4752		FAM96B	SPRY1	SPRY1
																				EFCAB9							SNORD114-5									LOC100506012	MIR371B		GINS2	MAEA	MAEA
																				SH3PXD2B							SNORD114-6									LOC100506033			TPPP3	TLR6	TLR6
																				LOC285593							SNORD114-7									LOC100506068			TRAPPC2L	PCGF3	PCGF3
																				FAM153A							SNORD114-8									LOC100507003			GPRC5B	ANAPC10	ANAPC10
																				ARL10							SNORD114-9									MIR4749			CES1P1	ATP8A1	ATP8A1
																				RELL2							SNORD114-10									MIR4750			WWOX	SPON2	SPON2
																				LOC285626							SNORD114-11									MIR4751			SYT17	PGRMC2	PGRMC2
																				LOC285627							SNORD114-12												BCMO1	SEC24B	SEC24B
																				LOC285629							SNORD114-13												TERF2IP	TACC3	TACC3
																				SLC36A3							SNORD114-14												PRMT7	SLC30A9	SLC30A9
																				KIF4B							SNORD114-15												NECAB2	CXCL13	CXCL13
																				OR2V2							SNORD114-16												FBXL19	SLC34A2	SLC34A2
																				ZNF454							SNORD114-17												RRN3	MAB21L2	MAB21L2
																				C5orf60							SNORD114-18												KLHDC4	PAICS	PAICS
																				LOC340037							SNORD114-19												HYDIN	MXD4	MXD4
																				ARSI							SNORD114-20												NDE1	PDLIM5	PDLIM5
																				PFN3							SNORD114-21												DEF8	RRH	RRH
																				ZNF879							SNORD114-22												DUS2L	CORIN	CORIN
																				IRGM							SNORD114-23												CHTF8	UGT2B11	UGT2B11
																				FBLL1							SNORD114-24												LPCAT2	PLK4	PLK4
																				NIPAL4							SNORD114-25												TXNL4B	PTTG2	PTTG2
																				C5orf25							SNORD114-26												BANP	CPLX1	CPLX1
																				FLJ38109							SNORD114-27												ACSM5	HPSE	HPSE
																				C5orf46							SNORD114-28												HEATR3	SLC26A1	SLC26A1
																				ARHGEF37							SNORD114-29												PDPR	NMU	NMU
																				SPINK6							SNORD114-30												ARHGAP17	SMR3B	SMR3B
																				MIR103A1							SNORD114-31												RFWD3	NPFFR2	NPFFR2
																				MIR143							MIR758												SLC38A7	PPARGC1A	PPARGC1A
																				MIR145							MIR668												OGFOD1	PPBPL2	PPBPL2
																				MIR146A							MIR770												LRRC36	UGT2A1	UGT2A1
																				MIR218-2							SNORA11B												DDX19A	CCNI	CCNI
																				SPINK14							MIR300												FBXL8	LIAS	LIAS
																				FNDC9							MIR541												SMPD3	ADAM29	ADAM29
																				FLJ16171							MIR665												ZNF821	PRDM5	PRDM5
																				MIR340							MIR543												DNAH3	LSM6	LSM6
																				SNORD95							MIR889												THUMPD1	NUDT6	NUDT6
																				SNORD96A							LOC100129345												ZDHHC7	ANXA10	ANXA10
																				LOC643201							LOC100131366												VAC14	KLHL2	KLHL2
																				GRXCR2							LOC100289511												DOK4	SCRG1	SCRG1
																				SPINK9							MIR1247												POLR3E	HSPA4L	HSPA4L
																				ZFP62							MIR1185-1												VPS35	SEC31A	SEC31A
																				CBY3							MIR1185-2												FTSJD1	RUFY3	RUFY3
																				FAM153C							MIR1260A												DDX28	MMRN1	MMRN1
																				SNORA74B							MIR1197												TSNAXIP1	DUX4	DUX4
																				MIR585							MIR1193												CENPN	LIMCH1	LIMCH1
																				MIR143HG							MIR4309												APOBR	WDFY3	WDFY3
																				LOC728554							MIR3173												UBFD1	PALLD	PALLD
																				LOC729080							LOC100507043												C16orf61	DCUN1D4	DCUN1D4
																				AACSP1							SYNJ2BP-COX16												COQ9	TBC1D9	TBC1D9
																				LOC729678							MIR4505												CIAPIN1	METAP1	METAP1
																				OR4F29							MIR4709												C16orf62	TBC1D1	TBC1D1
																				FAM196B							MIR2392												TMEM159	SEL1L3	SEL1L3
																				LOC100132062							LOC100628307												LYRM1	KIAA0922	KIAA0922
																				LOC100132287																			THAP11	PDS5A	PDS5A
																				LOC100133331																			JPH3	LPHN3	LPHN3
																				C5orf52																			USP31	TRIM2	TRIM2
																				LOC100268168																			PDP2	MAN2B2	MAN2B2
																				MIR1229																			ZNF319	ANP32C	ANP32C
																				MIR103B1																			RANBP10	SLC7A11	SLC7A11
																				MIR3142																			VAT1L	CCRN4L	CCRN4L
																				MIR3141																			KIAA1609	PARM1	PARM1
																				MIR4281																			WFDC1	FAM149A	FAM149A
																				MIR3912																			CHP2	RCHY1	RCHY1
																				LOC100505658																			NOD2	ANKRD17	ANKRD17
																				LOC100507387																			XYLT1	STAP1	STAP1
																				MIR4634																			PDF	FBXL5	FBXL5
																				MIR4638																			DPEP2	FBXO8	FBXO8
																				MIR378E																			DPEP3	CHIC2	CHIC2
																				LOC100859930																			PAPD5	DUX2	DUX2
																																							FBRS	SMR3A	SMR3A
																																							AKTIP	D4S234E	D4S234E
																																							C16orf58	PPA2	PPA2
																																							MTHFSD	DAPP1	DAPP1
																																							GINS3	DKK2	DKK2
																																							NDRG4	FAM184B	FAM184B
																																							ACD	INTU	INTU
																																							ZNF747	NAAA	NAAA
																																							PRR14	GPR78	GPR78
																																							VKORC1	COQ2	COQ2
																																							DBNDD1	ARFIP1	ARFIP1
																																							SLX1B	SULT1B1	SULT1B1
																																							FTO	PDLIM3	PDLIM3
																																							DCTPP1	HPGDS	HPGDS
																																							FA2H	ZNF330	ZNF330
																																							GDPD3	TMPRSS11E	TMPRSS11E
																																							IRX6	ZCCHC4	ZCCHC4
																																							IRX3	ANAPC4	ANAPC4
																																							C16orf53	SPOCK3	SPOCK3
																																							FAM65A	MRPS18C	MRPS18C
																																							TMEM231	LAP3	LAP3
																																							TMCO7	KLHL5	KLHL5
																																							C16orf57	SEPSECS	SEPSECS
																																							ZNF768	COPS4	COPS4
																																							WDR59	AADAT	AADAT
																																							PALB2	HSD17B11	HSD17B11
																																							ZNF668	LEF1	LEF1
																																							ELMO3	HERC5	HERC5
																																							KLHL36	KLF3	KLF3
																																							FBXO31	FAM198B	FAM198B
																																							ARMC5	PLAC8	PLAC8
																																							SHCBP1	LARP7	LARP7
																																							JMJD5	EMCN	EMCN
																																							TMC5	MYOZ2	MYOZ2
																																							RABEP2	ACCN5	ACCN5
																																							TMC7	GALNT7	GALNT7
																																							SETD6	NUDT9	NUDT9
																																							ESRP2	NUP54	NUP54
																																							FAM192A	STX18	STX18
																																							CENPT	FGFRL1	FGFRL1
																																							CHD9	CLDN22	CLDN22
																																							C16orf70	CYTL1	CYTL1
																																							HSD3B7	GAR1	GAR1
																																							CYB5B	SH3TC1	SH3TC1
																																							CMIP	UGT2B28	UGT2B28
																																							ITFG1	RBM47	RBM47
																																							GFOD2	PCDH18	PCDH18
																																							CDT1	USP53	USP53
																																							MAP1LC3B	DKFZP434I0714	DKFZP434I0714
																																							LOC81691	OTUD4	OTUD4
																																							NETO2	TET2	TET2
																																							SLC7A5P1	DCHS2	DCHS2
																																							PMFBP1	ARHGEF38	ARHGEF38
																																							DYNLRB2	PIGG	PIGG
																																							HSDL1	DCAF16	DCAF16
																																							CRISPLD2	OCIAD1	OCIAD1
																																							YPEL3	COMMD8	COMMD8
																																							FAM57B	ODAM	ODAM
																																							LONP2	C4orf27	C4orf27
																																							SPNS1	HERC6	HERC6
																																							C16orf48	CCDC109B	CCDC109B
																																							SLC7A6OS	MARCH1	MARCH1
																																							KAT8	BANK1	BANK1
																																							NLRC5	LARP1B	LARP1B
																																							CCDC135	SDAD1	SDAD1
																																							CAPNS2	TMEM33	TMEM33
																																							COG8	LGI2	LGI2
																																							SPIRE2	BBS7	BBS7
																																							DCTN5	UBA6	UBA6
																																							MT4	NEIL3	NEIL3
																																							ZNF469	PGM2	PGM2
																																							GPT2	C4orf19	C4orf19
																																							B3GNT9	FBXW7	FBXW7
																																							NFATC2IP	TBC1D19	TBC1D19
																																							CIRH1A	PI4K2B	PI4K2B
																																							ZNRF1	TMEM144	TMEM144
																																							ABCC11	C4orf43	C4orf43
																																							NKD1	UFSP2	UFSP2
																																							CNTNAP4	CNO	CNO
																																							C16orf45	C4orf21	C4orf21
																																							RSPRY1	STK32B	STK32B
																																							C16orf93	AP1AR	AP1AR
																																							MYLK3	MAML3	MAML3
																																							MARVELD3	CHRNA9	CHRNA9
																																							COG7	BMP2K	BMP2K
																																							MTSS1L	DDX60	DDX60
																																							ZNF764	CDKN2AIP	CDKN2AIP
																																							CENPBD1	LYAR	LYAR
																																							ZNF276	ODZ3	ODZ3
																																							CCDC102A	N4BP2	N4BP2
																																							KCNG4	TMEM184C	TMEM184C
																																							ORAI3	SEPT11	SEPT11
																																							SDR42E1	EXOC1	EXOC1
																																							ABCC12	LRP2BP	LRP2BP
																																							PRRT2	TMEM165	TMEM165
																																							ERI2	PDGFC	PDGFC
																																							STX1B	SLC2A9	SLC2A9
																																							CCDC101	FSTL5	FSTL5
																																							CMTM1	BDH2	BDH2
																																							PKD1L2	SMARCAD1	SMARCAD1
																																							ZNF689	MEPE	MEPE
																																							SLC5A11	STOX2	STOX2
																																							RNF166	PRDM8	PRDM8
																																							ACSM1	UTP3	UTP3
																																							EXOSC6	INTS12	INTS12
																																							C16orf46	ANKRD50	ANKRD50
																																							NTAN1	ATP10D	ATP10D
																																							FOPNL	DANCR	DANCR
																																							DNAAF1	KIAA1211	KIAA1211
																																							ACSM2A	RNF150	RNF150
																																							DCUN1D3	KIAA1239	KIAA1239
																																							NRN1L	TBC1D14	TBC1D14
																																							CMTM3	SORCS2	SORCS2
																																							C16orf78	CC2D2A	CC2D2A
																																							SPATA2L	KLHL8	KLHL8
																																							C16orf55	PCDH10	PCDH10
																																							ANKRD26P1	KIAA1430	KIAA1430
																																							IQCK	FNIP2	FNIP2
																																							ZC3H18	SLAIN2	SLAIN2
																																							GPR139	SHROOM3	SHROOM3
																																							CDYL2	STIM2	STIM2
																																							ZNF720	SH3RF1	SH3RF1
																																							TMEM219	KIAA1530	KIAA1530
																																							EARS2	METTL14	METTL14
																																							SNX20	WDR19	WDR19
																																							TMEM170A	ZFYVE28	ZFYVE28
																																							SLC38A8	GBA3	GBA3
																																							VWA3A	ENOPH1	ENOPH1
																																							OTOA	PROL1	PROL1
																																							ZFP90	OSTC	OSTC
																																							RLTPR	IL21	IL21
																																							KCTD19	RXFP1	RXFP1
																																							CMTM4	AFAP1	AFAP1
																																							CMTM2	GUF1	GUF1
																																							BEAN1	SPCS3	SPCS3
																																							C16orf92	SCOC	SCOC
																																							GSG1L	TRAPPC11	TRAPPC11
																																							SLC22A31	NEUROG2	NEUROG2
																																							IL34	SLC39A8	SLC39A8
																																							TMED6	NCAPG	NCAPG
																																							LOC146481	HHIP	HHIP
																																							FLJ30679	NDST4	NDST4
																																							LOC146513	AGXT2L1	AGXT2L1
																																							ZNF785	USP46	USP46
																																							ZNF688	MRPL1	MRPL1
																																							PRSS36	RASL11B	RASL11B
																																							ZFPM1	ELOVL6	ELOVL6
																																							ADAD2	TNIP2	TNIP2
																																							ITPRIPL2	HAUS3	HAUS3
																																							C16orf82	NDNF	NDNF
																																							ZFP1	FAT4	FAT4
																																							ADAMTS18	ARSJ	ARSJ
																																							MGC23284	SRD5A3	SRD5A3
																																							LINC00311	ARHGAP10	ARHGAP10
																																							LDHD	FLJ13197	FLJ13197
																																							FUK	MLF1IP	MLF1IP
																																							MLKL	THAP9	THAP9
																																							ZNF778	NSUN7	NSUN7
																																							ACSF3	UGT2A3	UGT2A3
																																							NSMCE1	NBLA00301	NBLA00301
																																							ZNF48	GSTCD	GSTCD
																																							PDILT	MAP9	MAP9
																																							CPNE2	TNIP3	TNIP3
																																							GPR114	PHF17	PHF17
																																							PRSS54	ABCA11P	ABCA11P
																																							CES5A	SCD5	SCD5
																																							GPR97	DNAJB14	DNAJB14
																																							IL27	TMEM156	TMEM156
																																							KCTD13	WWC2	WWC2
																																							ASPHD1	FRAS1	FRAS1
																																							MPV17L	NAA15	NAA15
																																							PDZD9	CWH43	CWH43
																																							CNEP1R1	C4orf29	C4orf29
																																							ANKS4B	ALPK1	ALPK1
																																							PYDC1	GRPEL1	GRPEL1
																																							NOMO2	MED28	MED28
																																							CCDC79	CXXC4	CXXC4
																																							CES4A	KCNIP4	KCNIP4
																																							EXOC3L1	CEP44	CEP44
																																							LOC283856	SETD7	SETD7
																																							LINC00304	PLA2G12A	PLA2G12A
																																							LOC283867	FIP1L1	FIP1L1
																																							LOC283888	TLR10	TLR10
																																							C16orf54	SLC25A31	SLC25A31
																																							INO80E	RAB33B	RAB33B
																																							HTA	ARHGAP24	ARHGAP24
																																							LOC283914	FGFBP2	FGFBP2
																																							LOC283922	SNX25	SNX25
																																							NUDT7	TTC29	TTC29
																																							FBXL19-AS1	MND1	MND1
																																							ZNF843	SLC10A7	SLC10A7
																																							PDXDC2P	TKTL2	TKTL2
																																							CLEC18C	C4orf17	C4orf17
																																							MT1DP	QRFPR	QRFPR
																																							SNAI3	FAM175A	FAM175A
																																							PKD1P1	KIAA1109	KIAA1109
																																							PRSS53	MFSD7	MFSD7
																																							FAM92B	NOA1	NOA1
																																							ZKSCAN2	TMEM175	TMEM175
																																							ATXN1L	ABLIM2	ABLIM2
																																							PKD1L3	HOPX	HOPX
																																							ACSM2B	COL25A1	COL25A1
																																							CLEC18A	USP38	USP38
																																							CTU2	LNX1	LNX1
																																							TEPP	C4orf49	C4orf49
																																							SLC6A10P	AFAP1-AS1	AFAP1-AS1
																																							SLC7A5P2	NAA11	NAA11
																																							SBK1	AGPAT9	AGPAT9
																																							LOC388242	CBR4	CBR4
																																							C16orf87	PIGY	PIGY
																																							LOC388276	TMEM128	TMEM128
																																							C16orf86	CABS1	CABS1
																																							LOC390705	ZNF518B	ZNF518B
																																							CES1P2	FHDC1	FHDC1
																																							PABPN1L	FLJ20021	FLJ20021
																																							C16orf88	MGC45800	MGC45800
																																							CRYM-AS1	PRMT10	PRMT10
																																							FLJ21408	CCDC149	CCDC149
																																							FLJ26245	DDX60L	DDX60L
																																							LOC400548	YTHDC1	YTHDC1
																																							LOC400550	C4orf42	C4orf42
																																							LOC400558	TMEM129	TMEM129
																																							C16orf74	NAF1	NAF1
																																							MIR138-2	MOB1B	MOB1B
																																							MIR140	TIFA	TIFA
																																							NOMO3	FAM114A1	FAM114A1
																																							SNX29P2	RG9MTD2	RG9MTD2
																																							LOC440354	MRFAP1	MRFAP1
																																							LOC440356	LOC93622	LOC93622
																																							CSDAP1	TADA2B	TADA2B
																																							HERC2P4	TBCK	TBCK
																																							CTRB2	HTRA3	HTRA3
																																							MIR328	HELQ	HELQ
																																							SULT1A4	CYP2U1	CYP2U1
																																							TRIM72	C1QTNF7	C1QTNF7
																																							CLEC18B	MRFAP1L1	MRFAP1L1
																																							SLX1A	DDIT4L	DDIT4L
																																							BOLA2	CLNK	CLNK
																																							LOC554206	WDR17	WDR17
																																							LOC595101	ARAP2	ARAP2
																																							SNORD68	GDEP	GDEP
																																							UBE2MP1	ANTXR2	ANTXR2
																																							LOC606724	OCIAD2	OCIAD2
																																							LOC613037	SCLT1	SCLT1
																																							LOC613038	C4orf33	C4orf33
																																							MIR484	TMEM155	TMEM155
																																							LOC641298	PABPC4L	PABPC4L
																																							LOC643714	ADAD1	ADAD1
																																							LOC643802	ZFP42	ZFP42
																																							CRNDE	LIN54	LIN54
																																							MT1IP	SPATA18	SPATA18
																																							LOC644649	C4orf32	C4orf32
																																							LINC00273	TMPRSS11B	TMPRSS11B
																																							ABCC6P1	GNPDA2	GNPDA2
																																							KIAA0895L	SPATA4	SPATA4
																																							RRN3P2	CPEB2	CPEB2
																																							TP53TG3C	EVC2	EVC2
																																							LOC653786	ARL9	ARL9
																																							ZG16	AASDH	AASDH
																																							BOLA2B	PDCL2	PDCL2
																																							SNORA30	C4orf36	C4orf36
																																							SNORA46	PACRGL	PACRGL
																																							SNORA50	TRAM1L1	TRAM1L1
																																							SNORD71	OTOP1	OTOP1
																																							SNORD111	ENPP6	ENPP6
																																							MIR548D2	SLC9B2	SLC9B2
																																							LOC727710	ASB5	ASB5
																																							EIF3CL	SLC9B1	SLC9B1
																																							LOC729264	ZNF827	ZNF827
																																							TP53TG3B	SH3D19	SH3D19
																																							LOC729513	NFXL1	NFXL1
																																							ABCC6P2	NIPAL1	NIPAL1
																																							RRN3P1	PAQR3	PAQR3
																																							C16orf52	SHISA3	SHISA3
																																							LOC732275	LOC152578	LOC152578
																																							SNORD111B	SCFD2	SCFD2
																																							LOC100128881	C4orf38	C4orf38
																																							LOC100129617	ZNF595	ZNF595
																																							LOC100130015	LOC152742	LOC152742
																																							LOC100130700	C4orf39	C4orf39
																																							LOC100130894	JAKMIP1	JAKMIP1
																																							SYCE1L	THAP6	THAP6
																																							RRN3P3	C4orf26	C4orf26
																																							LOC100132247	KLB	KLB
																																							KIAA0664L3	FAM53A	FAM53A
																																							LOC100190986	PPM1K	PPM1K
																																							LOC100271836	C4orf45	C4orf45
																																							LOC100287036	METTL19	METTL19
																																							LOC100289092	RASGEF1B	RASGEF1B
																																							MIR1538	SPATA5	SPATA5
																																							MIR1972-1	BBS12	BBS12
																																							MIR1910	DCLK2	DCLK2
																																							MIR762	GPR125	GPR125
																																							SNORA70D	TRIM60	TRIM60
																																							MIR3180-3	FREM3	FREM3
																																							MIR3182	MMAA	MMAA
																																							MIR3180-1	ZBTB49	ZBTB49
																																							MIR3179-2	TIGD2	TIGD2
																																							MIR1972-2	RASSF6	RASSF6
																																							MIR3180-2	RBM46	RBM46
																																							MIR3179-1	SGMS2	SGMS2
																																							MIR3179-3	COX7B2	COX7B2
																																							MIR3180-4	GSX2	GSX2
																																							MIR3935	ZNF721	ZNF721
																																							MIR548AA2	SYNPO2	SYNPO2
																																							LOC100505619	C4orf46	C4orf46
																																							LOC100505865	SLC10A4	SLC10A4
																																							LOC100506083	TIGD4	TIGD4
																																							LOC100506172	TMEM154	TMEM154
																																							C16orf95	C4orf34	C4orf34
																																							LOC100506655	TMEM192	TMEM192
																																							LOC100507577	RWDD4	RWDD4
																																							SLX1A-SULT1A3	CCDC111	CCDC111
																																							SLX1B-SULT1A4	TAPT1	TAPT1
																																							CKLF-CMTM1	FLJ39653	FLJ39653
																																							MIR4720	TRIML2	TRIML2
																																							MIR4722	CNOT6L	CNOT6L
																																							MIR4719	TECRL	TECRL
																																							MIR4519	LCORL	LCORL
																																							MIR4721	C4orf22	C4orf22
																																							MIR548AE2	LOC255130	LOC255130
																																							MIR4518	EPGN	EPGN
																																							MIR4517	ZNF718	ZNF718
																																							SNX29P1	ELMOD2	ELMOD2
																																								NPNT	NPNT
																																								CCDC110	CCDC110
																																								MFSD8	MFSD8
																																								LOC256880	LOC256880
																																								CCDC96	CCDC96
																																								BOD1L	BOD1L
																																								FDCSP	FDCSP
																																								NAP1L5	NAP1L5
																																								LOC285419	LOC285419
																																								DCAF4L1	DCAF4L1
																																								CYP4V2	CYP4V2
																																								LOC285441	LOC285441
																																								LOC285456	LOC285456
																																								CRIPAK	CRIPAK
																																								LOC285484	LOC285484
																																								DOK7	DOK7
																																								FLJ35424	FLJ35424
																																								RNF212	RNF212
																																								LOC285501	LOC285501
																																								FAM13A-AS1	FAM13A-AS1
																																								GPRIN3	GPRIN3
																																								COX18	COX18
																																								YIPF7	YIPF7
																																								FRYL	FRYL
																																								RNF175	RNF175
																																								LOC285540	LOC285540
																																								LOC285547	LOC285547
																																								LOC285548	LOC285548
																																								FAM200B	FAM200B
																																								C4orf37	C4orf37
																																								CSN1S2AP	CSN1S2AP
																																								C4orf10	C4orf10
																																								ZAR1	ZAR1
																																								CCDC158	CCDC158
																																								TMPRSS11A	TMPRSS11A
																																								LOC339975	LOC339975
																																								TRIML1	TRIML1
																																								LRRC66	LRRC66
																																								NAT8L	NAT8L
																																								LOC340017	LOC340017
																																								LOC344967	LOC344967
																																								PRSS48	PRSS48
																																								SOWAHB	SOWAHB
																																								LRIT3	LRIT3
																																								C4orf44	C4orf44
																																								SLC10A6	SLC10A6
																																								HSD17B13	HSD17B13
																																								FAM86EP	FAM86EP
																																								ANKRD37	ANKRD37
																																								POLN	POLN
																																								PCNAP1	PCNAP1
																																								KCNIP4-IT1	KCNIP4-IT1
																																								KCTD8	KCTD8
																																								C4orf52	C4orf52
																																								BEND4	BEND4
																																								GRXCR1	GRXCR1
																																								TMPRSS11F	TMPRSS11F
																																								LOC389247	LOC389247
																																								USP17L6P	USP17L6P
																																								USP17	USP17
																																								HSP90AB2P	HSP90AB2P
																																								TRIM61	TRIM61
																																								HELT	HELT
																																								C4orf48	C4orf48
																																								DTHD1	DTHD1
																																								LOC401127	LOC401127
																																								LOC401134	LOC401134
																																								SYT14L	SYT14L
																																								TMPRSS11BNL	TMPRSS11BNL
																																								C4orf40	C4orf40
																																								AMTN	AMTN
																																								FAM190A	FAM190A
																																								FLJ14186	FLJ14186
																																								C4orf3	C4orf3
																																								LOC401164	LOC401164
																																								LOC402160	LOC402160
																																								RPL21P44	RPL21P44
																																								FAM92A3	FAM92A3
																																								WDFY3-AS2	WDFY3-AS2
																																								MIR218-1	MIR218-1
																																								MIR302A	MIR302A
																																								C4orf11	C4orf11
																																								LOC441009	LOC441009
																																								MTHFD2L	MTHFD2L
																																								LOC441025	LOC441025
																																								TMEM150C	TMEM150C
																																								GUSBP5	GUSBP5
																																								HSP90AA6P	HSP90AA6P
																																								C4orf47	C4orf47
																																								DUX4L4	DUX4L4
																																								GALNTL6	GALNTL6
																																								MIR302B	MIR302B
																																								MIR302C	MIR302C
																																								MIR302D	MIR302D
																																								MIR367	MIR367
																																								FRG2	FRG2
																																								CISD2	CISD2
																																								LOC550112	LOC550112
																																								LOC550113	LOC550113
																																								UGT2A2	UGT2A2
																																								LOC641364	LOC641364
																																								LOC641365	LOC641365
																																								LOC641518	LOC641518
																																								ZNF876P	ZNF876P
																																								SLED1	SLED1
																																								LOC644145	LOC644145
																																								LOC644248	LOC644248
																																								DEFB131	DEFB131
																																								TMPRSS11GP	TMPRSS11GP
																																								CLRN2	CLRN2
																																								CEP170P1	CEP170P1
																																								LOC645513	LOC645513
																																								LOC646576	LOC646576
																																								C4orf51	C4orf51
																																								LOC650293	LOC650293
																																								FLJ38576	FLJ38576
																																								DUX4L6	DUX4L6
																																								DUX4L5	DUX4L5
																																								DUX4L3	DUX4L3
																																								ZNF732	ZNF732
																																								SCARNA22	SCARNA22
																																								SNORA24	SNORA24
																																								SNORA26	SNORA26
																																								MIR572	MIR572
																																								MIR573	MIR573
																																								MIR574	MIR574
																																								MIR575	MIR575
																																								MIR577	MIR577
																																								MIR578	MIR578
																																								LINC00290	LINC00290
																																								LOC728175	LOC728175
																																								LOC728369	LOC728369
																																								LOC728373	LOC728373
																																								LOC728379	LOC728379
																																								USP17L5	USP17L5
																																								LOC728393	LOC728393
																																								LOC728400	LOC728400
																																								LOC728405	LOC728405
																																								DUX4L2	DUX4L2
																																								CETN4P	CETN4P
																																								FAM160A1	FAM160A1
																																								FLJ36777	FLJ36777
																																								LOC731424	LOC731424
																																								RELL1	RELL1
																																								PSAPL1	PSAPL1
																																								SNHG8	SNHG8
																																								MIR943	MIR943
																																								FAM47E	FAM47E
																																								LOC100129858	LOC100129858
																																								LOC100129917	LOC100129917
																																								LOC100129931	LOC100129931
																																								FTLP10	FTLP10
																																								LOC100130872	LOC100130872
																																								CLDN24	CLDN24
																																								LOC100133461	LOC100133461
																																								LOC100144602	LOC100144602
																																								PP12613	PP12613
																																								LOC100288255	LOC100288255
																																								ERVMER34-1	ERVMER34-1
																																								MIR1243	MIR1243
																																								MIR2054	MIR2054
																																								MIR1305	MIR1305
																																								MIR548I2	MIR548I2
																																								MIR1973	MIR1973
																																								CSN1S2BP	CSN1S2BP
																																								TMED11P	TMED11P
																																								MIR4274	MIR4274
																																								MIR3140	MIR3140
																																								MIR4275	MIR4275
																																								MIR3138	MIR3138
																																								MIR4276	MIR4276
																																								LOC100499177	LOC100499177
																																								MIR3945	MIR3945
																																								MIR3684	MIR3684
																																								MIR3688-1	MIR3688-1
																																								LOC100505545	LOC100505545
																																								LOC100505702	LOC100505702
																																								LOC100505875	LOC100505875
																																								SLIT2-IT1	SLIT2-IT1
																																								LOC100505912	LOC100505912
																																								LOC100505989	LOC100505989
																																								LOC100506013	LOC100506013
																																								LOC100506035	LOC100506035
																																								LOC100506085	LOC100506085
																																								LOC100506122	LOC100506122
																																								LOC100506229	LOC100506229
																																								LOC100506462	LOC100506462
																																								LOC100506564	LOC100506564
																																								LOC100506746	LOC100506746
																																								LOC100507053	LOC100507053
																																								LOC100507096	LOC100507096
																																								LOC100507266	LOC100507266
																																								1/2-SBSRNA4	1/2-SBSRNA4
																																								MIR4453	MIR4453
																																								MIR378D1	MIR378D1
																																								MIR4799	MIR4799
																																								MIR548AJ2	MIR548AJ2
																																								MIR4802	MIR4802
																																								MIR4450	MIR4450
																																								MIR3688-2	MIR3688-2
																																								MIR4451	MIR4451
																																								MIR4800	MIR4800
																																								MIR4801	MIR4801
																																								MIR4449	MIR4449
																																								MIR4798	MIR4798
																																								FAM47E-STBD1	FAM47E-STBD1
																																								HTT-AS1	HTT-AS1
