# Supplementary material for: Machine learning-based identification of glycosyltransferase-related mRNAs for improving outcomes and the anti-tumor therapeutic response of gliomas
Source: Front Pharmacol. 2023 Aug 16;14:1200795. doi: 10.3389/fphar.2023.1200795 (PMC10468601; doi:10.3389/fphar.2023.1200795)
Supplement: Supplementary file 1 [file DataSheet3.zip › cnv/490127/regions_track.conf_90.bed]

track name=GISTIC.conf_90 color=0,0,255
chr1	204361119	204537088	Any-AP1
chr1	242056994	245814166	Any-AP2
chr1	156311361	156394454	Any-AP3
chr1	22674309	23658603	Any-AP4
chr2	15756308	16895048	Any-AP5
chr3	181076715	181301023	Any-AP6
chr4	54999999	55115704	Any-AP7
chr4	1729329	1820506	Any-AP8
chr7	54977834	55020916	Any-AP9
chr7	55221656	55269963	Any-AP10
chr7	52766422	52781472	Any-AP11
chr7	91756380	92650899	Any-AP12
chr7	116296449	116491454	Any-AP13
chr7	56030518	56190083	Any-AP14
chr12	58124804	58152580	Any-AP15
chr12	69172052	69265277	Any-AP16
chr12	4364896	4437695	Any-AP17
chr12	63285531	63553955	Any-AP18
chr12	72018869	72257164	Any-AP19
chr12	58561045	58593435	Any-AP20
chr12	65196833	65274921	Any-AP21
chr12	61968977	62153762	Any-AP22
chr12	67333447	67386422	Any-AP23
chr12	61352971	61413827	Any-AP24
chr12	44873336	45082656	Any-AP25
chr17	73730822	73820239	Any-AP26
chr1	8040166	8421651	Any-DP1
chr1	50884902	51569162	Any-DP2
chr1	240770675	241668028	Any-DP3
chr1	205087995	235278059	Any-DP4
chr2	233031561	243199373	Any-DP5
chr3	187402196	197029216	Any-DP6
chr4	178905707	183063893	Any-DP7
chr4	186455678	191154276	Any-DP8
chr4	1	191154276	Any-DP9
chr4	1	191154276	Any-DP10
chr5	140324153	180915260	Any-DP11
chr5	65468430	77302947	Any-DP12
chr6	163761256	165698161	Any-DP13
chr6	114289887	146866247	Any-DP14
chr6	6648833	16129931	Any-DP15
chr6	169067824	170568150	Any-DP16
chr9	21865498	21999614	Any-DP17
chr9	23821789	26843059	Any-DP18
chr9	7799692	12696563	Any-DP19
chr9	22449926	23690570	Any-DP20
chr9	38067685	71154920	Any-DP21
chr9	27572512	32392539	Any-DP22
chr9	22819065	25683133	Any-DP23
chr9	1	4795717	Any-DP24
chr10	89617158	90037857	Any-DP25
chr10	135184486	135534747	Any-DP26
chr10	1	699088	Any-DP27
chr10	12291738	12888588	Any-DP28
chr10	89728127	90349909	Any-DP29
chr11	1	11864173	Any-DP30
chr12	58236611	69140499	Any-DP31
chr13	47326211	60248731	Any-DP32
chr14	33295844	34395215	Any-DP33
chr14	68262690	103852381	Any-DP34
chr14	1	31572591	Any-DP35
chr15	28550778	54310192	Any-DP36
chr16	14697357	90354753	Any-DP37
chr17	29322781	29725476	Any-DP38
chr19	46082191	52974191	Any-DP39
chr19	52144998	59128983	Any-DP40
chr22	44195233	51304566	Any-DP41
