# Supplementary material for: Machine learning-based identification of glycosyltransferase-related mRNAs for improving outcomes and the anti-tumor therapeutic response of gliomas
Source: Front Pharmacol. 2023 Aug 16;14:1200795. doi: 10.3389/fphar.2023.1200795 (PMC10468601; doi:10.3389/fphar.2023.1200795)
Supplement: Supplementary file 1 [file DataSheet3.zip › cnv/490127/sample_cutoffs.txt]

# Using amp_thresh=0.10, del_thresh=0.10
Sample	Low	High
TCGA.02.0047.01	-0.795000	0.798000
TCGA.02.0055.01	-0.508000	0.469000
TCGA.02.2483.01	-0.788000	0.822000
TCGA.02.2485.01	-1.069000	3.757000
TCGA.02.2486.01	-0.799000	0.774000
TCGA.06.0125.01	-1.038000	0.944000
TCGA.06.0130.01	-0.437000	0.697000
TCGA.06.0132.01	-0.396000	0.369000
TCGA.06.0138.01	-0.963000	1.091000
TCGA.06.0141.01	-0.261000	0.290000
TCGA.06.0157.01	-0.980000	0.982000
TCGA.06.0158.01	-0.980000	1.210000
TCGA.06.0168.01	-0.810000	0.894000
TCGA.06.0174.01	-1.311000	1.309000
TCGA.06.0184.01	-0.644000	1.312000
TCGA.06.0187.01	-1.100000	1.195000
TCGA.06.0190.01	-0.710000	0.665000
TCGA.06.0210.01	-0.621000	0.627000
TCGA.06.0211.01	-1.029000	1.069000
TCGA.06.0219.01	-0.774000	0.100000
TCGA.06.0644.01	-0.685000	1.223000
TCGA.06.0645.01	-0.748000	1.035000
TCGA.06.0646.01	-0.962000	0.903000
TCGA.06.0649.01	-0.676000	0.686000
TCGA.06.0686.01	-0.973000	1.316000
TCGA.06.0743.01	-0.959000	0.795000
TCGA.06.0744.01	-1.015000	1.014000
TCGA.06.0745.01	-0.875000	0.823000
TCGA.06.0747.01	-0.969000	0.889000
TCGA.06.0750.01	-0.814000	0.755000
TCGA.06.0878.01	-0.815000	0.742000
TCGA.06.0882.01	-0.624000	0.606000
TCGA.06.1804.01	-0.964000	0.997000
TCGA.06.2557.01	-0.767000	0.778000
TCGA.06.2558.01	-0.927000	0.876000
TCGA.06.2559.01	-0.999000	0.989000
TCGA.06.2561.01	-0.746000	0.712000
TCGA.06.2562.01	-0.886000	0.887000
TCGA.06.2563.01	-0.955000	0.917000
TCGA.06.2564.01	-0.851000	1.461000
TCGA.06.2565.01	-1.045000	0.971000
TCGA.06.2569.01	-1.064000	1.369000
TCGA.06.2570.01	-0.971000	0.100000
TCGA.06.5408.01	-0.953000	0.851000
TCGA.06.5410.01	-0.266000	0.262000
TCGA.06.5412.01	-0.378000	0.373000
TCGA.06.5413.01	-0.805000	0.786000
TCGA.06.5414.01	-0.793000	0.760000
TCGA.06.5418.01	-0.893000	1.532000
TCGA.06.5856.01	-0.906000	0.737000
TCGA.06.5858.01	-0.100000	1.365000
TCGA.06.5859.01	-0.918000	0.880000
TCGA.12.0616.01	-0.958000	0.376000
TCGA.12.0618.01	-1.058000	1.027000
TCGA.12.0619.01	-0.837000	0.821000
TCGA.12.0821.01	-0.923000	0.832000
TCGA.12.3650.01	-1.108000	1.220000
TCGA.12.3652.01	-1.172000	1.220000
TCGA.12.3653.01	-1.212000	1.514000
TCGA.12.5295.01	-0.802000	0.773000
TCGA.12.5299.01	-0.961000	1.591000
TCGA.14.0781.01	-0.356000	0.336000
TCGA.14.0787.01	-0.946000	0.887000
TCGA.14.0789.01	-0.672000	0.665000
TCGA.14.0790.01	-0.964000	1.056000
TCGA.14.0817.01	-0.888000	0.909000
TCGA.14.0871.01	-0.867000	1.505000
TCGA.14.1034.01	-0.865000	0.792000
TCGA.14.1823.01	-0.746000	2.365000
TCGA.14.1825.01	-0.960000	1.627000
TCGA.14.1829.01	-0.846000	0.817000
TCGA.14.2554.01	-0.962000	0.922000
TCGA.15.0742.01	-1.086000	0.958000
TCGA.16.1045.01	-0.759000	0.456000
TCGA.19.1390.01	-1.066000	1.190000
TCGA.19.2619.01	-1.118000	1.217000
TCGA.19.2620.01	-0.911000	0.965000
TCGA.19.2624.01	-1.141000	1.300000
TCGA.19.2625.01	-0.877000	0.898000
TCGA.19.2629.01	-1.316000	0.831000
TCGA.19.5960.01	-1.033000	0.950000
TCGA.26.5132.01	-0.958000	0.870000
TCGA.26.5133.01	-0.946000	0.100000
TCGA.26.5134.01	-1.022000	0.100000
TCGA.26.5135.01	-0.894000	0.832000
TCGA.26.5136.01	-0.985000	0.969000
TCGA.26.5139.01	-0.872000	0.810000
TCGA.27.1830.01	-0.753000	0.736000
TCGA.27.1831.01	-1.393000	1.309000
TCGA.27.1832.01	-0.654000	1.282000
TCGA.27.1835.01	-0.987000	0.907000
TCGA.27.1837.01	-0.925000	0.814000
TCGA.27.2519.01	-0.794000	0.814000
TCGA.27.2521.01	-0.979000	1.090000
TCGA.27.2523.01	-1.005000	0.920000
TCGA.27.2524.01	-0.890000	0.864000
TCGA.27.2526.01	-0.945000	1.660000
TCGA.27.2528.01	-0.937000	0.867000
TCGA.28.1747.01	-0.909000	0.835000
TCGA.28.1753.01	-0.726000	0.697000
TCGA.28.2509.01	-0.551000	1.166000
TCGA.28.2513.01	-0.432000	0.478000
TCGA.28.2514.01	-1.393000	0.762000
TCGA.28.5204.01	-0.948000	1.570000
TCGA.28.5207.01	-0.802000	1.070000
TCGA.28.5208.01	-0.948000	3.757000
TCGA.28.5209.01	-0.972000	0.996000
TCGA.28.5213.01	-0.606000	0.606000
TCGA.28.5215.01	-0.746000	1.032000
TCGA.28.5216.01	-0.824000	0.873000
TCGA.28.5218.01	-0.100000	1.581000
TCGA.28.5220.01	-0.956000	0.909000
TCGA.32.1970.01	-0.932000	3.757000
TCGA.32.1980.01	-0.293000	0.253000
TCGA.32.1982.01	-0.669000	0.646000
TCGA.32.2615.01	-1.092000	1.405000
TCGA.32.2632.01	-0.782000	1.839000
TCGA.32.2634.01	-1.111000	1.160000
TCGA.32.4213.01	-0.811000	0.100000
TCGA.32.5222.01	-0.775000	3.757000
TCGA.41.2571.01	-0.958000	1.877000
TCGA.41.2572.01	-1.393000	0.914000
TCGA.41.3915.01	-0.693000	0.616000
TCGA.41.4097.01	-0.522000	0.326000
TCGA.41.5651.01	-1.068000	0.925000
TCGA.76.4925.01	-0.915000	0.830000
TCGA.76.4926.01	-0.882000	0.801000
TCGA.76.4928.01	-0.644000	0.629000
TCGA.76.4929.01	-0.948000	0.565000
TCGA.76.4931.01	-1.081000	0.982000
TCGA.CS.4941.01	-0.686000	0.672000
TCGA.CS.4943.01	-1.018000	0.985000
TCGA.CS.5395.01	-0.921000	0.908000
TCGA.CS.5396.01	-0.956000	0.875000
TCGA.CS.6186.01	-0.961000	0.856000
TCGA.CS.6188.01	-0.738000	0.694000
TCGA.DH.5140.01	-0.889000	0.100000
TCGA.DH.5142.01	-0.831000	0.559000
TCGA.DH.A669.01	-0.752000	0.709000
TCGA.DH.A66G.01	-0.601000	0.290000
TCGA.DU.5852.01	-0.918000	0.484000
TCGA.DU.5854.01	-0.605000	0.585000
TCGA.DU.6392.01	-0.296000	0.816000
TCGA.DU.6396.01	-0.767000	0.701000
TCGA.DU.6402.01	-0.709000	0.670000
TCGA.DU.6403.01	-0.723000	0.641000
TCGA.DU.6404.01	-0.100000	0.614000
TCGA.DU.6405.01	-0.860000	0.786000
TCGA.DU.6406.01	-1.025000	0.975000
TCGA.DU.7006.01	-0.823000	0.783000
TCGA.DU.7007.01	-0.894000	3.757000
TCGA.DU.7013.01	-1.030000	1.650000
TCGA.DU.7292.01	-0.771000	1.229000
TCGA.DU.8158.01	-0.656000	0.332000
TCGA.DU.8161.01	-0.642000	0.662000
TCGA.DU.A5TP.01	-0.847000	0.100000
TCGA.DU.A5TU.01	-0.740000	1.375000
TCGA.DU.A5TY.01	-0.825000	3.757000
TCGA.DU.A76L.01	-0.701000	0.698000
TCGA.DU.A7TD.01	-0.846000	1.534000
TCGA.DU.A7TJ.01	-1.393000	1.022000
TCGA.E1.5304.01	-1.393000	0.540000
TCGA.FG.5963.01	-0.456000	0.100000
TCGA.FG.6692.01	-0.907000	0.873000
TCGA.FG.A4MU.01	-0.936000	0.913000
TCGA.FG.A4MW.01	-0.842000	0.815000
TCGA.FG.A6J3.01	-0.923000	1.340000
TCGA.FG.A70Z.01	-0.814000	0.793000
TCGA.FG.A87N.01	-0.986000	0.929000
TCGA.HT.7469.01	-1.075000	0.210000
TCGA.HT.7684.01	-0.100000	0.738000
TCGA.HT.7857.01	-0.598000	0.774000
TCGA.HT.7882.01	-0.350000	0.348000
TCGA.HT.8011.01	-0.911000	1.440000
TCGA.HT.8104.01	-0.798000	0.706000
TCGA.HT.8106.01	-0.376000	0.265000
TCGA.HT.8563.01	-0.567000	0.514000
TCGA.HT.8564.01	-0.810000	0.100000
TCGA.HT.A5RA.01	-1.043000	1.127000
TCGA.HT.A5RC.01	-0.864000	0.883000
TCGA.HT.A617.01	-0.558000	0.544000
TCGA.HT.A61C.01	-0.938000	0.891000
TCGA.HW.A5KK.01	-0.397000	0.388000
TCGA.IK.7675.01	-1.094000	0.954000
TCGA.KT.A7W1.01	-0.944000	0.905000
TCGA.P5.A5EX.01	-0.876000	0.988000
TCGA.P5.A5F6.01	-1.023000	0.100000
TCGA.P5.A72U.01	-0.555000	0.540000
TCGA.QH.A6CV.01	-0.802000	1.496000
TCGA.S9.A6TV.01	-0.972000	0.257000
TCGA.S9.A6U0.01	-0.589000	0.587000
TCGA.S9.A6UA.01	-0.607000	0.664000
TCGA.S9.A6WM.01	-1.078000	1.447000
TCGA.S9.A6WN.01	-0.530000	0.100000
TCGA.S9.A7IS.01	-0.892000	0.746000
TCGA.S9.A7IX.01	-0.673000	0.673000
TCGA.S9.A7J0.01	-0.903000	0.991000
TCGA.S9.A89V.01	-0.579000	0.100000
TCGA.TM.A7C3.01	-1.014000	1.000000
TCGA.TM.A84B.01	-1.076000	1.012000
TCGA.TM.A84H.01	-0.807000	2.098000
TCGA.TM.A84I.01	-1.048000	3.757000
TCGA.TM.A84J.01	-0.649000	0.588000
TCGA.VM.A8C9.01	-0.100000	0.672000
TCGA.VM.A8CD.01	-0.771000	0.100000
TCGA.VW.A8FI.01	-0.901000	0.906000
