# Supplementary material for: Machine learning-based identification of glycosyltransferase-related mRNAs for improving outcomes and the anti-tumor therapeutic response of gliomas
Source: Front Pharmacol. 2023 Aug 16;14:1200795. doi: 10.3389/fphar.2023.1200795 (PMC10468601; doi:10.3389/fphar.2023.1200795)
Supplement: Supplementary file 1 [file DataSheet3.zip › cnv/490127/sample_seg_counts.txt]

sample	segment_count	included
TCGA.02.0047.01	46	yes
TCGA.02.0055.01	45	yes
TCGA.02.2483.01	140	yes
TCGA.02.2485.01	118	yes
TCGA.02.2486.01	128	yes
TCGA.06.0125.01	144	yes
TCGA.06.0130.01	65	yes
TCGA.06.0132.01	44	yes
TCGA.06.0138.01	72	yes
TCGA.06.0141.01	47	yes
TCGA.06.0157.01	85	yes
TCGA.06.0158.01	76	yes
TCGA.06.0168.01	60	yes
TCGA.06.0174.01	86	yes
TCGA.06.0184.01	128	yes
TCGA.06.0187.01	113	yes
TCGA.06.0190.01	92	yes
TCGA.06.0210.01	60	yes
TCGA.06.0211.01	74	yes
TCGA.06.0219.01	113	yes
TCGA.06.0644.01	71	yes
TCGA.06.0645.01	83	yes
TCGA.06.0646.01	93	yes
TCGA.06.0649.01	143	yes
TCGA.06.0686.01	87	yes
TCGA.06.0743.01	107	yes
TCGA.06.0744.01	141	yes
TCGA.06.0745.01	104	yes
TCGA.06.0747.01	68	yes
TCGA.06.0750.01	64	yes
TCGA.06.0878.01	103	yes
TCGA.06.0882.01	96	yes
TCGA.06.1804.01	195	yes
TCGA.06.2557.01	109	yes
TCGA.06.2558.01	135	yes
TCGA.06.2559.01	113	yes
TCGA.06.2561.01	120	yes
TCGA.06.2562.01	101	yes
TCGA.06.2563.01	101	yes
TCGA.06.2564.01	93	yes
TCGA.06.2565.01	147	yes
TCGA.06.2569.01	191	yes
TCGA.06.2570.01	69	yes
TCGA.06.5408.01	76	yes
TCGA.06.5410.01	33	yes
TCGA.06.5412.01	42	yes
TCGA.06.5413.01	116	yes
TCGA.06.5414.01	51	yes
TCGA.06.5418.01	79	yes
TCGA.06.5856.01	213	yes
TCGA.06.5858.01	36	yes
TCGA.06.5859.01	135	yes
TCGA.12.0616.01	141	yes
TCGA.12.0618.01	73	yes
TCGA.12.0619.01	169	yes
TCGA.12.0821.01	102	yes
TCGA.12.3650.01	99	yes
TCGA.12.3652.01	133	yes
TCGA.12.3653.01	99	yes
TCGA.12.5295.01	76	yes
TCGA.12.5299.01	40	yes
TCGA.14.0781.01	43	yes
TCGA.14.0787.01	144	yes
TCGA.14.0789.01	66	yes
TCGA.14.0790.01	106	yes
TCGA.14.0817.01	103	yes
TCGA.14.0871.01	302	yes
TCGA.14.1034.01	71	yes
TCGA.14.1823.01	114	yes
TCGA.14.1825.01	126	yes
TCGA.14.1829.01	113	yes
TCGA.14.2554.01	159	yes
TCGA.15.0742.01	94	yes
TCGA.16.1045.01	117	yes
TCGA.19.1390.01	145	yes
TCGA.19.2619.01	231	yes
TCGA.19.2620.01	105	yes
TCGA.19.2624.01	92	yes
TCGA.19.2625.01	164	yes
TCGA.19.2629.01	74	yes
TCGA.19.5960.01	156	yes
TCGA.26.5132.01	90	yes
TCGA.26.5133.01	159	yes
TCGA.26.5134.01	80	yes
TCGA.26.5135.01	120	yes
TCGA.26.5136.01	87	yes
TCGA.26.5139.01	85	yes
TCGA.27.1830.01	127	yes
TCGA.27.1831.01	99	yes
TCGA.27.1832.01	180	yes
TCGA.27.1835.01	339	yes
TCGA.27.1837.01	90	yes
TCGA.27.2519.01	88	yes
TCGA.27.2521.01	174	yes
TCGA.27.2523.01	123	yes
TCGA.27.2524.01	122	yes
TCGA.27.2526.01	171	yes
TCGA.27.2528.01	120	yes
TCGA.28.1747.01	159	yes
TCGA.28.1753.01	76	yes
TCGA.28.2509.01	60	yes
TCGA.28.2513.01	66	yes
TCGA.28.2514.01	155	yes
TCGA.28.5204.01	225	yes
TCGA.28.5207.01	122	yes
TCGA.28.5208.01	53	yes
TCGA.28.5209.01	80	yes
TCGA.28.5213.01	106	yes
TCGA.28.5215.01	66	yes
TCGA.28.5216.01	132	yes
TCGA.28.5218.01	44	yes
TCGA.28.5220.01	144	yes
TCGA.32.1970.01	163	yes
TCGA.32.1980.01	43	yes
TCGA.32.1982.01	73	yes
TCGA.32.2615.01	125	yes
TCGA.32.2632.01	84	yes
TCGA.32.2634.01	81	yes
TCGA.32.4213.01	73	yes
TCGA.32.5222.01	101	yes
TCGA.41.2571.01	93	yes
TCGA.41.2572.01	114	yes
TCGA.41.3915.01	139	yes
TCGA.41.4097.01	101	yes
TCGA.41.5651.01	104	yes
TCGA.76.4925.01	149	yes
TCGA.76.4926.01	77	yes
TCGA.76.4928.01	61	yes
TCGA.76.4929.01	152	yes
TCGA.76.4931.01	103	yes
TCGA.CS.4941.01	77	yes
TCGA.CS.4943.01	153	yes
TCGA.CS.5395.01	64	yes
TCGA.CS.5396.01	50	yes
TCGA.CS.6186.01	70	yes
TCGA.CS.6188.01	87	yes
TCGA.DH.5140.01	101	yes
TCGA.DH.5142.01	53	yes
TCGA.DH.A669.01	235	yes
TCGA.DH.A66G.01	52	yes
TCGA.DU.5852.01	91	yes
TCGA.DU.5854.01	92	yes
TCGA.DU.6392.01	56	yes
TCGA.DU.6396.01	80	yes
TCGA.DU.6402.01	116	yes
TCGA.DU.6403.01	82	yes
TCGA.DU.6404.01	38	yes
TCGA.DU.6405.01	87	yes
TCGA.DU.6406.01	107	yes
TCGA.DU.7006.01	68	yes
TCGA.DU.7007.01	45	yes
TCGA.DU.7013.01	73	yes
TCGA.DU.7292.01	67	yes
TCGA.DU.8158.01	76	yes
TCGA.DU.8161.01	81	yes
TCGA.DU.A5TP.01	60	yes
TCGA.DU.A5TU.01	64	yes
TCGA.DU.A5TY.01	164	yes
TCGA.DU.A76L.01	56	yes
TCGA.DU.A7TD.01	74	yes
TCGA.DU.A7TJ.01	151	yes
TCGA.E1.5304.01	619	yes
TCGA.FG.5963.01	362	yes
TCGA.FG.6692.01	69	yes
TCGA.FG.A4MU.01	62	yes
TCGA.FG.A4MW.01	70	yes
TCGA.FG.A6J3.01	194	yes
TCGA.FG.A70Z.01	130	yes
TCGA.FG.A87N.01	65	yes
TCGA.HT.7469.01	71	yes
TCGA.HT.7684.01	32	yes
TCGA.HT.7857.01	33	yes
TCGA.HT.7882.01	39	yes
TCGA.HT.8011.01	55	yes
TCGA.HT.8104.01	112	yes
TCGA.HT.8106.01	30	yes
TCGA.HT.8563.01	76	yes
TCGA.HT.8564.01	43	yes
TCGA.HT.A5RA.01	156	yes
TCGA.HT.A5RC.01	114	yes
TCGA.HT.A617.01	100	yes
TCGA.HT.A61C.01	56	yes
TCGA.HW.A5KK.01	85	yes
TCGA.IK.7675.01	110	yes
TCGA.KT.A7W1.01	62	yes
TCGA.P5.A5EX.01	44	yes
TCGA.P5.A5F6.01	38	yes
TCGA.P5.A72U.01	75	yes
TCGA.QH.A6CV.01	102	yes
TCGA.S9.A6TV.01	72	yes
TCGA.S9.A6U0.01	72	yes
TCGA.S9.A6UA.01	43	yes
TCGA.S9.A6WM.01	94	yes
TCGA.S9.A6WN.01	38	yes
TCGA.S9.A7IS.01	103	yes
TCGA.S9.A7IX.01	72	yes
TCGA.S9.A7J0.01	109	yes
TCGA.S9.A89V.01	63	yes
TCGA.TM.A7C3.01	115	yes
TCGA.TM.A84B.01	176	yes
TCGA.TM.A84H.01	72	yes
TCGA.TM.A84I.01	379	yes
TCGA.TM.A84J.01	126	yes
TCGA.VM.A8C9.01	41	yes
TCGA.VM.A8CD.01	97	yes
TCGA.VW.A8FI.01	82	yes
