# Supplementary material for: Machine learning-based identification of glycosyltransferase-related mRNAs for improving outcomes and the anti-tumor therapeutic response of gliomas
Source: Front Pharmacol. 2023 Aug 16;14:1200795. doi: 10.3389/fphar.2023.1200795 (PMC10468601; doi:10.3389/fphar.2023.1200795)
Supplement: Supplementary file 1 [file DataSheet3.zip › cnv/490127/scores.gistic]

Type	Chromosome	Start	End	-log10(q-value)	G-score	average amplitude	frequency
Amp	1	3218610	3380057	-0.000000	0.054706	0.445546	0.121359
Amp	1	3394250	3576197	-0.000000	0.044227	0.411205	0.121359
Amp	1	3577321	3614697	-0.000000	0.029375	0.377204	0.116505
Amp	1	3615951	6542330	-0.000000	0.026025	0.365767	0.116505
Amp	1	6547670	6670395	-0.000000	0.034610	0.369948	0.106796
Amp	1	6688858	9683821	-0.000000	0.026025	0.349708	0.101942
Amp	1	9695864	9881112	-0.000000	0.070068	0.500033	0.106796
Amp	1	9890971	10232534	-0.000000	0.026025	0.349708	0.101942
Amp	1	10236039	10307453	-0.000000	0.032711	0.363264	0.111650
Amp	1	10307829	10403940	-0.000000	0.026025	0.354872	0.106796
Amp	1	10404183	10517027	-0.000000	0.032036	0.360856	0.111650
Amp	1	10523409	11189209	-0.000000	0.026025	0.360150	0.097087
Amp	1	11190646	11343744	-0.000000	0.034024	0.362308	0.106796
Amp	1	11347492	11591804	-0.000000	0.035435	0.360613	0.116505
Amp	1	11598670	11784489	-0.000000	0.034024	0.370715	0.111650
Amp	1	11790618	11889468	-0.000000	0.040048	0.381904	0.116505
Amp	1	11892365	11993010	-0.000000	0.034024	0.373792	0.111650
Amp	1	12003702	12082926	-0.000000	0.043785	0.394330	0.116505
Amp	1	12093584	12834287	-0.000000	0.034024	0.373792	0.111650
Amp	1	13724101	15202729	-0.000000	0.078620	0.511730	0.116505
Amp	1	15203257	15478066	0.100399	0.084970	0.514014	0.121359
Amp	1	15478809	15507320	0.225791	0.094847	0.526235	0.126214
Amp	1	15507783	15632589	0.484247	0.107990	0.546776	0.131068
Amp	1	15636722	15699427	0.286595	0.098113	0.535815	0.126214
Amp	1	15700417	16007754	-0.000000	0.053517	0.410973	0.121359
Amp	1	16012024	16135786	-0.000000	0.040374	0.383062	0.116505
Amp	1	16137774	16407320	-0.000000	0.051316	0.404923	0.121359
Amp	1	16408804	16556069	-0.000000	0.058535	0.428577	0.121359
Amp	1	16556709	16630026	-0.000000	0.047592	0.407702	0.116505
Amp	1	16630945	17329637	-0.000000	0.039080	0.378645	0.116505
Amp	1	17330149	17483952	-0.000000	0.034024	0.374329	0.116505
Amp	1	17485581	17661996	-0.000000	0.027449	0.364354	0.111650
Amp	1	17665685	17754815	-0.000000	0.034305	0.372888	0.116505
Amp	1	17755415	17897135	-0.000000	0.040052	0.376807	0.121359
Amp	1	17903298	17940434	-0.000000	0.034305	0.372888	0.116505
Amp	1	17946183	18944634	-0.000000	0.027449	0.364354	0.111650
Amp	1	18945211	18962095	-0.000000	0.057797	0.452765	0.116505
Amp	1	18964021	19174747	-0.000000	0.065653	0.460398	0.121359
Amp	1	19179104	19416779	-0.000000	0.035305	0.375989	0.116505
Amp	1	19417118	19569783	-0.000000	0.042553	0.385014	0.121359
Amp	1	19569904	19806850	-0.000000	0.035305	0.368177	0.111650
Amp	1	19808638	20224749	-0.000000	0.027449	0.355658	0.106796
Amp	1	20225839	20544835	-0.000000	0.037426	0.375805	0.111650
Amp	1	20549026	20750561	-0.000000	0.046160	0.391282	0.116505
Amp	1	20758040	20800214	-0.000000	0.037426	0.375805	0.111650
Amp	1	20804389	21202461	-0.000000	0.041974	0.376954	0.116505
Amp	1	21209242	22494844	-0.000000	0.031997	0.366803	0.116505
Amp	1	22514655	22559930	-0.000000	0.076633	0.495859	0.121359
Amp	1	22560988	22683405	-0.000000	0.072086	0.499712	0.116505
Amp	1	22684755	22871713	0.611772	0.113655	0.626708	0.126214
Amp	1	22872687	22918265	0.643771	0.115569	0.609303	0.131068
Amp	1	22922026	23142351	0.815569	0.124310	0.604674	0.131068
Amp	1	23142496	23345569	0.769463	0.122396	0.621901	0.126214
Amp	1	23348732	23646328	0.620084	0.114397	0.620402	0.121359
Amp	1	23652945	23664263	-0.000000	0.069760	0.493883	0.116505
Amp	1	23664979	23681008	-0.000000	0.028191	0.365939	0.111650
Amp	1	23681838	23841546	-0.000000	0.029688	0.389058	0.116505
Amp	1	23844257	23934932	-0.000000	0.020947	0.373810	0.111650
Amp	1	23936921	24947186	-0.000000	0.019449	0.348947	0.106796
Amp	1	24948872	24998270	-0.000000	0.028907	0.367464	0.111650
Amp	1	25000149	25149682	-0.000000	0.038733	0.388490	0.116505
Amp	1	25164619	25164619	-0.000000	0.028907	0.367464	0.111650
Amp	1	25168124	27158344	-0.000000	0.019449	0.348947	0.106796
Amp	1	27164306	27704890	-0.000000	0.026421	0.380134	0.116505
Amp	1	27708282	28236593	-0.000000	0.019449	0.369433	0.111650
Amp	1	28236682	28388869	-0.000000	0.026867	0.389175	0.111650
Amp	1	28391065	28807906	-0.000000	0.033313	0.395744	0.116505
Amp	1	28812543	28984839	-0.000000	0.039109	0.399208	0.121359
Amp	1	28987387	29544644	-0.000000	0.033313	0.395744	0.116505
Amp	1	29552016	30962403	-0.000000	0.026867	0.384133	0.106796
Amp	1	30962474	31265857	-0.000000	0.032670	0.405743	0.106796
Amp	1	31267173	31614020	-0.000000	0.042174	0.414441	0.121359
Amp	1	31616604	31621427	-0.000000	0.036371	0.404555	0.116505
Amp	1	31623667	31814445	-0.000000	0.032579	0.391612	0.116505
Amp	1	31814735	31837632	-0.000000	0.026867	0.379138	0.116505
Amp	1	31841619	31888910	-0.000000	0.032910	0.386646	0.121359
Amp	1	31890026	32038475	-0.000000	0.043493	0.424240	0.121359
Amp	1	32041750	32203251	-0.000000	0.036076	0.416428	0.116505
Amp	1	32204063	32336784	-0.000000	0.025492	0.380300	0.116505
Amp	1	32338591	32348727	-0.000000	0.033390	0.403019	0.126214
Amp	1	32351839	32561977	-0.000000	0.040221	0.411273	0.131068
Amp	1	32565115	32661059	-0.000000	0.032323	0.401879	0.126214
Amp	1	32664843	32771626	-0.000000	0.025492	0.392919	0.121359
Amp	1	32775347	33272883	-0.000000	0.019449	0.385672	0.116505
Amp	1	33276300	33395063	-0.000000	0.028645	0.403061	0.121359
Amp	1	33427320	36420600	-0.000000	0.019449	0.385672	0.116505
Amp	1	36422555	36425942	-0.000000	0.025419	0.392807	0.121359
Amp	1	36428336	36478284	-0.000000	0.038137	0.434487	0.121359
Amp	1	36497026	36793106	-0.000000	0.032168	0.429088	0.116505
Amp	1	36815441	37050527	-0.000000	0.033691	0.418648	0.121359
Amp	1	37054821	37378249	-0.000000	0.020972	0.376152	0.121359
Amp	1	37380263	41496014	-0.000000	0.019449	0.384822	0.116505
Amp	1	41498308	43682486	-0.000000	0.011665	0.392567	0.106796
Amp	1	43682657	44414292	-0.000000	0.014810	0.399969	0.116505
Amp	1	44414491	44623428	-0.000000	0.023408	0.412597	0.121359
Amp	1	44631999	44914613	-0.000000	0.014810	0.399969	0.116505
Amp	1	44916138	45305492	-0.000000	0.019769	0.420188	0.116505
Amp	1	45309810	45392955	-0.000000	0.029160	0.437904	0.121359
Amp	1	45393277	45601437	-0.000000	0.024201	0.421653	0.121359
Amp	1	45603528	45692492	-0.000000	0.014810	0.405193	0.116505
Amp	1	45694530	45909511	-0.000000	0.023764	0.418453	0.121359
Amp	1	45913843	45926495	-0.000000	0.014810	0.402065	0.111650
Amp	1	45929589	46120581	-0.000000	0.023793	0.434951	0.111650
Amp	1	46129052	46131771	-0.000000	0.033543	0.450442	0.121359
Amp	1	46132336	46359579	-0.000000	0.024560	0.433252	0.116505
Amp	1	46595683	47039991	-0.000000	0.021415	0.419225	0.116505
Amp	1	47044576	47976647	-0.000000	0.011665	0.425744	0.116505
Amp	1	47979892	48350799	-0.000000	0.018769	0.463347	0.111650
Amp	1	48352699	51163760	-0.000000	0.011665	0.437679	0.111650
Amp	1	51174330	51415599	-0.000000	0.000000	0.423032	0.101942
Amp	1	51438365	51468754	-0.000000	0.012556	0.452896	0.101942
Amp	1	51475601	51878165	-0.000000	0.016463	0.435762	0.116505
Amp	1	51879718	53757935	-0.000000	0.012556	0.438677	0.111650
Amp	1	53762781	53835299	-0.000000	0.024419	0.463052	0.116505
Amp	1	53839319	55574238	-0.000000	0.012556	0.438677	0.111650
Amp	1	55576955	57170670	-0.000000	0.018731	0.442728	0.116505
Amp	1	57172340	63261652	-0.000000	0.012556	0.438677	0.111650
Amp	1	63266382	63467957	-0.000000	0.023475	0.459403	0.116505
Amp	1	63469503	63553229	-0.000000	0.038023	0.512505	0.116505
Amp	1	63556313	63862029	-0.000000	0.023475	0.462845	0.116505
Amp	1	63863163	64276118	-0.000000	0.012556	0.442268	0.111650
Amp	1	64277035	64477724	-0.000000	0.019557	0.467206	0.111650
Amp	1	64481420	65074045	-0.000000	0.029662	0.484392	0.116505
Amp	1	65074235	66101906	-0.000000	0.019557	0.467206	0.111650
Amp	1	66102158	66303853	-0.000000	0.012556	0.441328	0.111650
Amp	1	66305355	66370116	-0.000000	0.020531	0.450161	0.116505
Amp	1	66371389	66456465	-0.000000	0.031274	0.467676	0.121359
Amp	1	66456605	66552797	-0.000000	0.020531	0.450161	0.116505
Amp	1	66558759	68423078	-0.000000	0.012556	0.441328	0.111650
Amp	1	68424715	68671816	-0.000000	0.022628	0.458528	0.116505
Amp	1	68679270	75748932	-0.000000	0.012556	0.441328	0.111650
Amp	1	75758166	81547685	-0.000000	0.019422	0.467883	0.111650
Amp	1	81549962	81737437	-0.000000	0.029343	0.476635	0.116505
Amp	1	81738960	84735933	-0.000000	0.019422	0.461597	0.111650
Amp	1	84743332	84841120	-0.000000	0.028900	0.475106	0.116505
Amp	1	84843056	85526556	-0.000000	0.019422	0.461597	0.111650
Amp	1	85526773	85769497	-0.000000	0.023789	0.459299	0.116505
Amp	1	85769824	89418046	-0.000000	0.019422	0.461597	0.111650
Amp	1	89420073	91310049	-0.000000	0.027037	0.454775	0.121359
Amp	1	91311912	91491099	-0.000000	0.019422	0.466519	0.121359
Amp	1	91497029	92269067	-0.000000	0.006865	0.442674	0.116505
Amp	1	92269086	92608324	-0.000000	0.014144	0.449197	0.121359
Amp	1	92612007	93940090	-0.000000	0.006865	0.442674	0.116505
Amp	1	93942442	94556067	-0.000000	0.016973	0.458457	0.121359
Amp	1	94557809	94668670	-0.000000	0.006865	0.442674	0.116505
Amp	1	94671969	95092665	-0.000000	0.016229	0.456701	0.121359
Amp	1	95093323	95374000	-0.000000	0.030748	0.504279	0.121359
Amp	1	95376364	95480351	-0.000000	0.042020	0.520927	0.126214
Amp	1	95481339	95606305	-0.000000	0.030748	0.504279	0.121359
Amp	1	95610690	95764505	-0.000000	0.016229	0.455873	0.121359
Amp	1	95768514	100087162	-0.000000	0.006865	0.441811	0.116505
Amp	1	100087539	100378262	-0.000000	0.017418	0.465636	0.121359
Amp	1	100382389	102229799	-0.000000	0.006865	0.448611	0.116505
Amp	1	102230824	102316459	-0.000000	0.013268	0.471044	0.116505
Amp	1	102317241	107402156	-0.000000	0.006865	0.449190	0.116505
Amp	1	107402635	107462842	-0.000000	0.011934	0.462004	0.116505
Amp	1	107466730	109250148	-0.000000	0.006865	0.434271	0.116505
Amp	1	109252380	109612458	-0.000000	0.012089	0.473883	0.116505
Amp	1	109614948	110329868	-0.000000	0.006865	0.447581	0.116505
Amp	1	110331002	112208347	-0.000000	0.000000	0.424146	0.116505
Amp	1	112208653	112395592	-0.000000	0.009131	0.439574	0.121359
Amp	1	112402050	115278822	-0.000000	0.000000	0.424146	0.116505
Amp	1	115285512	117327975	-0.000000	0.001510	0.423691	0.116505
Amp	1	117333479	117423630	-0.000000	0.012538	0.437710	0.126214
Amp	1	117426442	149882014	-0.000000	0.001510	0.418602	0.121359
Amp	1	149884927	150002094	-0.000000	0.005729	0.438812	0.140777
Amp	1	150006443	150168642	-0.000000	0.044605	0.533553	0.145631
Amp	1	150174282	150262481	-0.000000	0.005729	0.438812	0.140777
Amp	1	150286800	150345470	-0.000000	0.017473	0.459459	0.145631
Amp	1	150466925	150657124	-0.000000	0.024759	0.464311	0.150485
Amp	1	150657544	150660031	-0.000000	0.017473	0.459459	0.145631
Amp	1	150660254	150945607	-0.000000	0.027009	0.470359	0.150485
Amp	1	150950062	151204272	-0.000000	0.055825	0.546512	0.150485
Amp	1	151209999	151209999	-0.000000	0.028649	0.474693	0.150485
Amp	1	151224320	151409502	-0.000000	0.035297	0.477112	0.155340
Amp	1	151409843	151480374	-0.000000	0.025760	0.466782	0.150485
Amp	1	151480451	152124558	-0.000000	0.019112	0.463937	0.145631
Amp	1	152131168	152517845	-0.000000	0.044923	0.534422	0.145631
Amp	1	152591024	152928039	-0.000000	0.022845	0.474130	0.145631
Amp	1	152930254	153022560	-0.000000	0.009751	0.438374	0.145631
Amp	1	153027878	153151622	-0.000000	0.005729	0.438812	0.140777
Amp	1	153152923	153321810	-0.000000	0.026974	0.487457	0.145631
Amp	1	153321825	153540573	-0.000000	0.048441	0.546080	0.145631
Amp	1	153545097	153618270	-0.000000	0.058169	0.554329	0.150485
Amp	1	153618766	153646382	-0.000000	0.048441	0.546080	0.145631
Amp	1	153648802	154025447	-0.000000	0.026974	0.484702	0.145631
Amp	1	154029450	154167626	-0.000000	0.035419	0.481546	0.155340
Amp	1	154169504	154258490	-0.000000	0.042969	0.486312	0.160194
Amp	1	154261703	154292236	-0.000000	0.034524	0.479684	0.155340
Amp	1	154302509	154335417	-0.000000	0.037474	0.487239	0.155340
Amp	1	154342307	154344924	-0.000000	0.042266	0.501859	0.155340
Amp	1	154345388	154380784	-0.000000	0.051777	0.510365	0.160194
Amp	1	154386049	154485149	-0.000000	0.044228	0.506350	0.155340
Amp	1	154489752	154535567	-0.000000	0.020032	0.456321	0.150485
Amp	1	154538205	154548261	-0.000000	0.035604	0.498382	0.150485
Amp	1	154551595	154621635	-0.000000	0.026093	0.488910	0.145631
Amp	1	154622568	154726567	-0.000000	0.041880	0.518062	0.150485
Amp	1	154731101	155009258	-0.000000	0.052262	0.528452	0.155340
Amp	1	155012861	155113104	-0.000000	0.041880	0.518062	0.150485
Amp	1	155119108	155140648	-0.000000	0.058910	0.547185	0.155340
Amp	1	155146114	155149302	-0.000000	0.066129	0.549237	0.160194
Amp	1	155155108	155157070	-0.000000	0.050342	0.522880	0.155340
Amp	1	155175657	155310443	-0.000000	0.059065	0.529155	0.160194
Amp	1	155316853	155317487	-0.000000	0.043493	0.490495	0.160194
Amp	1	155318308	155349851	-0.000000	0.036274	0.486609	0.155340
Amp	1	155350310	155368471	-0.000000	0.042394	0.487397	0.160194
Amp	1	155369802	155527423	-0.000000	0.051561	0.495198	0.165049
Amp	1	155529701	155611714	-0.000000	0.064130	0.525579	0.165049
Amp	1	155613649	155643147	-0.000000	0.072946	0.531198	0.169903
Amp	1	155644817	155715529	-0.000000	0.060377	0.501777	0.169903
Amp	1	155718384	155731104	-0.000000	0.051653	0.495066	0.165049
Amp	1	155733398	155827784	-0.000000	0.045533	0.494534	0.160194
Amp	1	155834027	155867382	-0.000000	0.052373	0.496588	0.165049
Amp	1	155867999	155870518	-0.000000	0.058745	0.497972	0.169903
Amp	1	155873314	155902635	-0.000000	0.049929	0.491376	0.165049
Amp	1	155909423	155995015	-0.000000	0.069888	0.526198	0.169903
Amp	1	155999571	156018072	-0.000000	0.065096	0.524192	0.165049
Amp	1	156020398	156063880	-0.000000	0.064928	0.539536	0.160194
Amp	1	156065765	156224022	0.524516	0.109564	0.631222	0.165049
Amp	1	156224304	156298787	0.650789	0.116504	0.629678	0.169903
Amp	1	156304329	156318390	0.841245	0.125337	0.632365	0.174757
Amp	1	156321154	156383209	1.204491	0.141867	0.671259	0.174757
Amp	1	156385388	156421654	0.986876	0.132701	0.668935	0.169903
Amp	1	156422858	156433183	0.799675	0.123868	0.667245	0.165049
Amp	1	156438744	156483056	0.998558	0.133326	0.670318	0.169903
Amp	1	156490979	156632061	0.869043	0.126386	0.673057	0.165049
Amp	1	156632348	156697894	0.524516	0.109856	0.633228	0.165049
Amp	1	156700651	156740655	0.359700	0.101658	0.613475	0.165049
Amp	1	156750153	156844070	0.089066	0.084628	0.588125	0.160194
Amp	1	156847129	156885639	0.336858	0.100698	0.629162	0.160194
Amp	1	156886380	157138749	0.215676	0.094326	0.631790	0.155340
Amp	1	157168420	157376461	-0.000000	0.049689	0.533726	0.150485
Amp	1	157377419	157495375	-0.000000	0.033619	0.491256	0.150485
Amp	1	157497263	157797975	-0.000000	0.019765	0.452427	0.150485
Amp	1	157798000	158514211	-0.000000	0.033088	0.487638	0.150485
Amp	1	158514226	159098374	-0.000000	0.031475	0.483376	0.150485
Amp	1	159098455	159829535	-0.000000	0.006989	0.430119	0.145631
Amp	1	159832915	160095544	-0.000000	0.023983	0.463320	0.150485
Amp	1	160095625	160193057	-0.000000	0.032846	0.479080	0.150485
Amp	1	160194350	160214100	-0.000000	0.015852	0.446405	0.145631
Amp	1	160216119	162783073	-0.000000	0.006989	0.436519	0.140777
Amp	1	162785796	165340884	-0.000000	0.012312	0.451558	0.140777
Amp	1	165340953	166565815	-0.000000	0.006989	0.443307	0.140777
Amp	1	166566385	167574072	-0.000000	0.020666	0.465882	0.145631
Amp	1	167578921	171820018	-0.000000	0.006989	0.440163	0.140777
Amp	1	171822925	172368757	-0.000000	0.008497	0.455284	0.140777
Amp	1	172368967	172469471	-0.000000	0.036452	0.519391	0.145631
Amp	1	172469707	172790953	-0.000000	0.022078	0.480139	0.145631
Amp	1	172791138	173108395	-0.000000	0.031472	0.489937	0.150485
Amp	1	173110953	173384478	-0.000000	0.044222	0.523633	0.150485
Amp	1	173385261	173641450	-0.000000	0.029073	0.483598	0.150485
Amp	1	173644101	174158444	-0.000000	0.017891	0.466238	0.145631
Amp	1	174160343	174259875	-0.000000	0.008497	0.455284	0.140777
Amp	1	174269174	174885927	-0.000000	0.022848	0.482241	0.145631
Amp	1	174887326	175205171	-0.000000	0.032082	0.491172	0.150485
Amp	1	175209878	175425181	-0.000000	0.022848	0.482241	0.145631
Amp	1	175427155	177295600	-0.000000	0.021338	0.475765	0.145631
Amp	1	177297987	179854797	-0.000000	0.006987	0.448586	0.140777
Amp	1	179855400	184921465	-0.000000	0.020884	0.474083	0.145631
Amp	1	184921581	185370033	-0.000000	0.006987	0.447527	0.140777
Amp	1	185372105	185476715	-0.000000	0.020954	0.473594	0.145631
Amp	1	185486480	187213613	-0.000000	0.006987	0.447527	0.140777
Amp	1	187219720	192731807	-0.000000	0.019670	0.470086	0.145631
Amp	1	192734336	195429763	-0.000000	0.015451	0.468959	0.140777
Amp	1	195432259	195741103	-0.000000	0.002769	0.445555	0.135922
Amp	1	195744050	195820471	-0.000000	0.023544	0.491467	0.140777
Amp	1	195876205	195975568	-0.000000	0.015077	0.467550	0.140777
Amp	1	195975733	196698242	-0.000000	0.002769	0.445555	0.135922
Amp	1	196952412	197066340	-0.000000	0.042073	0.545605	0.140777
Amp	1	197072295	198420739	-0.000000	0.002769	0.445555	0.135922
Amp	1	198425752	198559410	-0.000000	0.043531	0.551077	0.140777
Amp	1	198564457	201528488	-0.000000	0.002769	0.445555	0.135922
Amp	1	201532303	201995426	-0.000000	0.010102	0.447204	0.135922
Amp	1	201998531	202074768	-0.000000	0.022497	0.483984	0.145631
Amp	1	202077296	202258704	-0.000000	0.031394	0.493409	0.150485
Amp	1	202261401	202278281	-0.000000	0.024060	0.489315	0.145631
Amp	1	202280300	202667492	-0.000000	0.056187	0.577048	0.145631
Amp	1	202669883	202718975	-0.000000	0.064637	0.583185	0.150485
Amp	1	202724915	202741266	1.502007	0.153785	0.769468	0.160194
Amp	1	202742615	202790506	1.294433	0.145335	0.769536	0.155340
Amp	1	202793843	202822261	0.336858	0.100698	0.676396	0.150485
Amp	1	202836383	202942586	0.611772	0.113821	0.692631	0.155340
Amp	1	202945406	203061250	1.635906	0.158337	0.782456	0.160194
Amp	1	203068384	203132307	1.822227	0.165227	0.778869	0.165049
Amp	1	203133173	203145301	2.128705	0.176811	0.784168	0.169903
Amp	1	203145993	203181863	3.315579	0.217269	0.880293	0.169903
Amp	1	203182059	203195689	2.985951	0.205685	0.877821	0.165049
Amp	1	203199714	203209784	4.375444	0.250238	0.957222	0.169903
Amp	1	203211150	203238568	4.676462	0.259695	0.952154	0.174757
Amp	1	203238707	203250493	6.177576	0.304000	1.025254	0.179612
Amp	1	203255493	203277053	6.493487	0.313226	1.019791	0.184466
Amp	1	203278983	203352135	8.086234	0.357671	1.087408	0.189320
Amp	1	203353213	203361173	7.815669	0.350782	1.098642	0.184466
Amp	1	203365359	203420889	7.492593	0.341555	1.106236	0.179612
Amp	1	203424130	203548869	8.804843	0.376735	1.184131	0.179612
Amp	1	203554848	203590984	9.542059	0.396569	1.195773	0.184466
Amp	1	203594802	203609879	9.217700	0.387672	1.207114	0.179612
Amp	1	203612101	203626364	10.898834	0.431446	1.271581	0.184466
Amp	1	203631751	203655270	10.495208	0.420509	1.248002	0.184466
Amp	1	203655743	203656230	11.656284	0.450467	1.313328	0.184466
Amp	1	203656974	203666240	13.433845	0.494961	1.373418	0.189320
Amp	1	203673088	203713133	15.302093	0.539598	1.430504	0.194175
Amp	1	203716747	203720176	17.186778	0.584121	1.484805	0.199029
Amp	1	203724962	203947905	17.425285	0.589678	1.460376	0.203883
Amp	1	203954950	204033038	16.150810	0.559721	1.382338	0.208738
Amp	1	204035547	204164507	18.023539	0.604131	1.434032	0.213592
Amp	1	204164691	204284106	18.471600	0.614150	1.420487	0.218447
Amp	1	204284892	204284892	19.022231	0.627109	1.412690	0.223301
Amp	1	204287177	204311593	20.864358	0.668299	1.457133	0.228155
Amp	1	204312430	204370856	22.843573	0.712749	1.502961	0.233010
Amp	1	204375385	204422608	23.202574	0.720399	1.516017	0.233010
Amp	1	204425322	204523871	23.633065	0.730496	1.533251	0.233010
Amp	1	204529718	204551830	22.789334	0.711502	1.532729	0.228155
Amp	1	204557866	204610650	22.459530	0.703852	1.517849	0.228155
Amp	1	204610780	204612804	21.875282	0.690892	1.527762	0.223301
Amp	1	204614166	204627052	19.880081	0.646443	1.480449	0.218447
Amp	1	204629736	204657693	17.944716	0.601806	1.430985	0.213592
Amp	1	204663217	204727382	16.331488	0.564407	1.360042	0.213592
Amp	1	204733391	204735748	14.637155	0.523949	1.284712	0.213592
Amp	1	204737207	204737517	12.937658	0.482759	1.233159	0.208738
Amp	1	204741232	204778847	12.421698	0.469636	1.208157	0.208738
Amp	1	204778926	204783205	12.174729	0.463261	1.224175	0.203883
Amp	1	204787474	204793577	10.423703	0.418737	1.164842	0.199029
Amp	1	204795035	204813189	8.711821	0.374226	1.102542	0.194175
Amp	1	204817973	204826114	7.080142	0.329732	1.037046	0.189320
Amp	1	204828041	204855966	5.530616	0.285321	0.968104	0.184466
Amp	1	204859671	204909058	4.067554	0.240876	0.895435	0.179612
Amp	1	204909267	204980907	4.336218	0.249178	0.890176	0.184466
Amp	1	204981898	205204256	4.758189	0.262004	0.894524	0.189320
Amp	1	205204678	205209745	4.416187	0.251985	0.896367	0.184466
Amp	1	205212846	205222887	3.022596	0.207349	0.821759	0.179612
Amp	1	205227849	205281255	1.757692	0.162795	0.743006	0.174757
Amp	1	205287803	205294655	0.694180	0.118279	0.659754	0.169903
Amp	1	205298516	205302921	-0.000000	0.073974	0.571604	0.165049
Amp	1	205307789	205324894	-0.000000	0.029453	0.478111	0.160194
Amp	1	205333969	205364849	-0.000000	0.023896	0.478716	0.155340
Amp	1	205367634	205565341	-0.000000	0.011071	0.459972	0.150485
Amp	1	205565878	205697845	-0.000000	0.002769	0.452118	0.145631
Amp	1	205698026	205729101	-0.000000	0.028744	0.523175	0.145631
Amp	1	205731670	205804046	-0.000000	0.031258	0.512942	0.150485
Amp	1	205812614	206162746	-0.000000	0.005283	0.444296	0.150485
Amp	1	206173925	206240714	-0.000000	0.004023	0.455665	0.145631
Amp	1	206243997	206633291	-0.000000	0.032647	0.536764	0.145631
Amp	1	206637133	206856620	-0.000000	0.042554	0.545049	0.150485
Amp	1	206857300	207540981	-0.000000	0.032647	0.533120	0.145631
Amp	1	207541213	207712848	-0.000000	0.024116	0.509825	0.145631
Amp	1	207713132	208140164	-0.000000	0.035157	0.539975	0.145631
Amp	1	208140209	208143486	-0.000000	0.032643	0.548237	0.140777
Amp	1	208150906	208228343	-0.000000	0.044331	0.561949	0.145631
Amp	1	208229027	209273268	-0.000000	0.032643	0.548237	0.140777
Amp	1	209273939	209338411	-0.000000	0.036773	0.559903	0.140777
Amp	1	209339348	209749159	-0.000000	0.007863	0.478232	0.140777
Amp	1	209749556	209805632	-0.000000	0.045902	0.585694	0.140777
Amp	1	209807815	209914238	-0.000000	0.019777	0.511890	0.140777
Amp	1	209915409	210265810	-0.000000	0.064414	0.616722	0.145631
Amp	1	210273818	210393269	-0.000000	0.019777	0.511890	0.140777
Amp	1	210397396	212759090	-0.000000	0.005638	0.484357	0.135922
Amp	1	212759213	214572515	-0.000000	0.004130	0.481834	0.131068
Amp	1	214573327	214665633	-0.000000	0.008382	0.483402	0.135922
Amp	1	214666276	214729000	-0.000000	0.004130	0.470879	0.135922
Amp	1	214729433	214872011	-0.000000	0.012639	0.495778	0.135922
Amp	1	214882983	215820171	-0.000000	0.004130	0.465140	0.135922
Amp	1	215821431	215940075	-0.000000	0.031773	0.544748	0.135922
Amp	1	215942606	216441727	-0.000000	0.005415	0.467626	0.135922
Amp	1	216443214	216570944	-0.000000	0.033675	0.550312	0.135922
Amp	1	216575507	224335422	-0.000000	0.004130	0.476348	0.131068
Amp	1	224337685	224411736	-0.000000	0.018975	0.521123	0.131068
Amp	1	224412157	226134471	-0.000000	0.004130	0.473337	0.126214
Amp	1	226136590	226458173	-0.000000	0.009261	0.471922	0.131068
Amp	1	226461347	226522467	-0.000000	0.053898	0.585670	0.135922
Amp	1	226522885	227395294	-0.000000	0.068054	0.605465	0.140777
Amp	1	227397799	227436303	-0.000000	0.074828	0.603782	0.145631
Amp	1	227438728	227655222	-0.000000	0.060672	0.584611	0.140777
Amp	1	227667736	228016370	-0.000000	0.053898	0.585670	0.135922
Amp	1	228021541	228023468	-0.000000	0.061822	0.587888	0.140777
Amp	1	228023625	228397214	-0.000000	0.017185	0.478282	0.135922
Amp	1	228407618	228985086	-0.000000	0.009261	0.471922	0.131068
Amp	1	228994266	229103280	-0.000000	0.018707	0.482705	0.135922
Amp	1	229103415	230768037	-0.000000	0.009261	0.471922	0.131068
Amp	1	230768131	230905220	-0.000000	0.019373	0.484921	0.135922
Amp	1	230905723	232142621	-0.000000	0.009261	0.471922	0.131068
Amp	1	232146930	232325379	-0.000000	0.011188	0.460706	0.135922
Amp	1	232328401	232756026	-0.000000	0.012549	0.464689	0.135922
Amp	1	232761116	233352248	-0.000000	0.021849	0.475065	0.140777
Amp	1	233354992	233767171	-0.000000	0.018561	0.482411	0.135922
Amp	1	233767556	234285215	-0.000000	0.009261	0.471922	0.131068
Amp	1	234287403	235099602	-0.000000	0.004130	0.473904	0.126214
Amp	1	235102976	237176436	-0.000000	0.005705	0.461131	0.131068
Amp	1	237179171	238546692	-0.000000	0.008623	0.452350	0.131068
Amp	1	238547926	238856094	-0.000000	0.015593	0.473498	0.131068
Amp	1	238862449	239410183	-0.000000	0.016918	0.479305	0.131068
Amp	1	239419786	240353260	-0.000000	0.007030	0.466584	0.126214
Amp	1	240357637	240391247	-0.000000	0.051667	0.578667	0.135922
Amp	1	240402868	240743004	-0.000000	0.060540	0.583781	0.140777
Amp	1	240743346	240874081	-0.000000	0.053760	0.564627	0.140777
Amp	1	240878156	241396652	-0.000000	0.059852	0.582814	0.140777
Amp	1	241397290	241468318	-0.000000	0.053086	0.564020	0.140777
Amp	1	241468686	241570711	-0.000000	0.060151	0.583978	0.140777
Amp	1	241572846	241687066	-0.000000	0.061773	0.568941	0.145631
Amp	1	241687186	241804774	-0.000000	0.068875	0.588336	0.145631
Amp	1	241805206	241944721	-0.000000	0.066146	0.580885	0.145631
Amp	1	241944755	241995903	-0.000000	0.060391	0.583679	0.140777
Amp	1	241997045	242066984	-0.000000	0.051667	0.578999	0.135922
Amp	1	242190730	242675184	0.248068	0.096276	0.685132	0.140777
Amp	1	242677578	242788434	0.406482	0.104309	0.685176	0.145631
Amp	1	242789063	242864143	0.456724	0.106711	0.660603	0.150485
Amp	1	242869885	242911550	0.563172	0.111397	0.651955	0.155340
Amp	1	242914403	243044281	0.394440	0.103364	0.650842	0.150485
Amp	1	243355772	243355772	0.986876	0.132698	0.725769	0.150485
Amp	1	243360468	243607582	0.944779	0.130296	0.743402	0.145631
Amp	1	243608642	243681417	1.108171	0.138109	0.740070	0.150485
Amp	1	243686913	244125726	0.944779	0.130296	0.743402	0.145631
Amp	1	244125754	244565519	1.014483	0.134109	0.729499	0.150485
Amp	1	244566868	244622250	1.237926	0.143319	0.731226	0.155340
Amp	1	244626060	244855073	0.611772	0.113985	0.676259	0.150485
Amp	1	244857849	245024297	0.420343	0.104775	0.672642	0.145631
Amp	1	245030117	245282266	0.600275	0.113341	0.697828	0.145631
Amp	1	245289698	245789009	0.420343	0.104775	0.674437	0.145631
Amp	1	245805648	245856763	-0.000000	0.060166	0.571595	0.140777
Amp	1	245858554	247047609	-0.000000	0.020910	0.460699	0.140777
Amp	1	247052145	247119594	-0.000000	0.029269	0.484312	0.140777
Amp	1	247130141	247276930	-0.000000	0.020910	0.460068	0.140777
Amp	1	247284539	247707248	-0.000000	0.015529	0.460753	0.135922
Amp	1	247707732	247812431	-0.000000	0.027634	0.496171	0.135922
Amp	2	484222	3803233	-0.000000	0.020559	0.482568	0.053398
Amp	2	3805186	3996860	-0.000000	0.024244	0.470642	0.058252
Amp	2	3997424	4053881	-0.000000	0.020559	0.489821	0.053398
Amp	2	4053942	4267000	-0.000000	0.008853	0.402633	0.053398
Amp	2	4267018	4957189	-0.000000	0.000000	0.361335	0.048544
Amp	2	4973731	5232385	-0.000000	0.029555	0.553298	0.053398
Amp	2	5233753	5378463	-0.000000	0.044006	0.660928	0.053398
Amp	2	5388648	5939613	-0.000000	0.000000	0.361335	0.048544
Amp	2	5944498	7203328	-0.000000	0.002686	0.349453	0.053398
Amp	2	7205349	9079303	-0.000000	0.000000	0.361335	0.048544
Amp	2	9081819	9095991	-0.000000	0.005888	0.362189	0.058252
Amp	2	9098244	9349055	-0.000000	0.016449	0.401934	0.063107
Amp	2	9349653	9367478	-0.000000	0.010561	0.395233	0.058252
Amp	2	9373250	10752968	-0.000000	0.000000	0.351267	0.053398
Amp	2	10757541	10829416	-0.000000	0.008892	0.382955	0.058252
Amp	2	10834440	11525161	-0.000000	0.000000	0.351267	0.053398
Amp	2	11525604	11552890	-0.000000	0.006639	0.368315	0.058252
Amp	2	11556185	11619380	-0.000000	0.015709	0.397144	0.063107
Amp	2	11623543	11667347	-0.000000	0.024941	0.425486	0.067961
Amp	2	11671397	11753955	-0.000000	0.015871	0.401055	0.063107
Amp	2	11757009	12776396	-0.000000	0.009232	0.388156	0.058252
Amp	2	12776719	14435796	-0.000000	0.000000	0.351267	0.053398
Amp	2	14440443	14959212	-0.000000	0.043366	0.626732	0.058252
Amp	2	14964373	15311954	-0.000000	0.052276	0.634900	0.063107
Amp	2	15313341	15326834	-0.000000	0.062027	0.653183	0.067961
Amp	2	15332185	15492751	-0.000000	0.068568	0.645905	0.072816
Amp	2	15494813	15719433	-0.000000	0.059658	0.639690	0.067961
Amp	2	15721198	15765084	-0.000000	0.074703	0.679218	0.072816
Amp	2	15771101	15842835	0.471565	0.106829	0.854680	0.072816
Amp	2	15843538	15916026	0.494843	0.108466	0.863617	0.072816
Amp	2	15917514	16015103	0.456724	0.106428	0.852488	0.072816
Amp	2	16015910	16162461	0.611772	0.113716	0.836526	0.077670
Amp	2	16164685	16250271	0.345038	0.100708	0.821250	0.072816
Amp	2	16358510	16372364	0.204143	0.093420	0.837260	0.067961
Amp	2	16375842	16874333	0.133773	0.088196	0.806690	0.067961
Amp	2	16885174	17142206	-0.000000	0.049907	0.620369	0.063107
Amp	2	17142736	18528895	-0.000000	0.006540	0.347077	0.063107
Amp	2	18529082	20491632	-0.000000	0.000000	0.351267	0.053398
Amp	2	20494665	20654949	-0.000000	0.007709	0.374749	0.058252
Amp	2	20664705	20703350	-0.000000	0.021096	0.430874	0.063107
Amp	2	20709614	20792249	-0.000000	0.030447	0.456942	0.067961
Amp	2	20795945	20834165	-0.000000	0.021096	0.430874	0.063107
Amp	2	20836719	20885321	-0.000000	0.007709	0.374749	0.058252
Amp	2	20887760	21646118	-0.000000	0.000000	0.349976	0.053398
Amp	2	21651400	21897562	-0.000000	0.026260	0.507756	0.058252
Amp	2	21898604	23109268	-0.000000	0.000000	0.349976	0.053398
Amp	2	23110484	23933356	-0.000000	0.006746	0.404219	0.053398
Amp	2	23933449	24054420	-0.000000	0.000000	0.353980	0.053398
Amp	2	24059921	24436785	-0.000000	0.005503	0.362987	0.058252
Amp	2	24438952	25494474	-0.000000	0.000000	0.353980	0.053398
Amp	2	25498556	26719612	-0.000000	0.008207	0.390694	0.058252
Amp	2	26723727	28662264	-0.000000	0.000000	0.353980	0.053398
Amp	2	28669749	28982827	-0.000000	0.009573	0.389838	0.058252
Amp	2	29227381	29891289	-0.000000	0.000000	0.353980	0.053398
Amp	2	29892289	30109249	-0.000000	0.003885	0.354143	0.058252
Amp	2	30113642	30945896	-0.000000	0.000000	0.353980	0.053398
Amp	2	30954621	31618962	-0.000000	0.007829	0.377931	0.058252
Amp	2	31628524	43215855	-0.000000	0.000000	0.353980	0.053398
Amp	2	43222703	43222703	-0.000000	0.008158	0.381298	0.058252
Amp	2	43223032	43264087	-0.000000	0.016811	0.406613	0.063107
Amp	2	43267960	43325570	-0.000000	0.025624	0.429140	0.067961
Amp	2	43325762	43364195	-0.000000	0.017467	0.409705	0.063107
Amp	2	43366631	43412033	-0.000000	0.008654	0.383681	0.058252
Amp	2	43416548	46201337	-0.000000	0.000000	0.353980	0.053398
Amp	2	46202338	46801777	-0.000000	0.007423	0.362135	0.058252
Amp	2	46802934	46811467	-0.000000	0.000000	0.339770	0.053398
Amp	2	46813833	47214636	-0.000000	0.011796	0.392983	0.058252
Amp	2	47215662	47254590	-0.000000	0.021742	0.425434	0.063107
Amp	2	47256058	47419073	-0.000000	0.031864	0.454780	0.067961
Amp	2	47421109	47460407	-0.000000	0.021742	0.425434	0.063107
Amp	2	47461068	47927091	-0.000000	0.009946	0.379360	0.058252
Amp	2	47927137	52049915	-0.000000	0.000000	0.339770	0.053398
Amp	2	52050477	52238488	-0.000000	0.003585	0.335934	0.058252
Amp	2	52239414	52908331	-0.000000	0.002175	0.326304	0.058252
Amp	2	52908627	54216349	-0.000000	0.000000	0.339770	0.053398
Amp	2	54216979	55749924	-0.000000	0.009162	0.374008	0.058252
Amp	2	55751788	64608793	-0.000000	0.000000	0.339770	0.053398
Amp	2	64609485	66426020	-0.000000	0.004808	0.336413	0.058252
Amp	2	66426280	70312980	-0.000000	0.000000	0.322021	0.053398
Amp	2	70316950	71786986	-0.000000	0.019853	0.437676	0.058252
Amp	2	71787833	72758775	-0.000000	0.000000	0.322021	0.053398
Amp	2	72763068	73176278	-0.000000	0.019958	0.437869	0.058252
Amp	2	73179591	73750520	-0.000000	0.000000	0.322021	0.053398
Amp	2	73752342	74662170	-0.000000	0.008906	0.355987	0.058252
Amp	2	74673606	78927185	-0.000000	0.000000	0.322021	0.053398
Amp	2	78927328	79716144	-0.000000	0.011756	0.375443	0.058252
Amp	2	79719943	80134512	-0.000000	0.012991	0.383875	0.058252
Amp	2	80134915	82177188	-0.000000	0.000000	0.322021	0.053398
Amp	2	82181587	84699760	-0.000000	0.009383	0.359243	0.058252
Amp	2	84700499	84770411	-0.000000	0.022663	0.454641	0.058252
Amp	2	84772658	85333406	-0.000000	0.029642	0.463648	0.063107
Amp	2	85333976	85881616	-0.000000	0.031429	0.474907	0.063107
Amp	2	85884355	85960101	-0.000000	0.022663	0.454641	0.058252
Amp	2	85961846	85984887	-0.000000	0.031721	0.478606	0.063107
Amp	2	85995032	86055946	-0.000000	0.018441	0.411804	0.058252
Amp	2	86058182	86256097	-0.000000	0.029278	0.448639	0.063107
Amp	2	86258068	86523440	-0.000000	0.018441	0.411804	0.058252
Amp	2	86524807	86640074	-0.000000	0.009383	0.379587	0.053398
Amp	2	86643747	86982648	-0.000000	0.014427	0.469085	0.053398
Amp	2	86982876	88258380	-0.000000	0.005044	0.439126	0.048544
Amp	2	88268226	88371295	-0.000000	0.013885	0.465404	0.053398
Amp	2	88371441	88426945	-0.000000	0.032955	0.562937	0.058252
Amp	2	88493100	88817092	-0.000000	0.024114	0.547914	0.053398
Amp	2	88818692	88998266	-0.000000	0.005044	0.439126	0.048544
Amp	2	88999476	89130753	-0.000000	0.000000	0.368123	0.048544
Amp	2	95341700	96071504	-0.000000	0.020631	0.573938	0.048544
Amp	2	96500454	96582807	-0.000000	0.065267	0.854203	0.053398
Amp	2	96586133	96852543	-0.000000	0.020631	0.573938	0.048544
Amp	2	96857198	97016334	-0.000000	0.030849	0.598271	0.053398
Amp	2	97016900	97055595	-0.000000	0.020631	0.573938	0.048544
Amp	2	97103233	97677839	-0.000000	0.026339	0.564390	0.053398
Amp	2	97678319	99984562	-0.000000	0.020631	0.573938	0.048544
Amp	2	99987204	100067524	-0.000000	0.033591	0.680113	0.048544
Amp	2	100067554	100470431	-0.000000	0.019381	0.563702	0.048544
Amp	2	100473945	100870847	-0.000000	0.039650	0.670176	0.053398
Amp	2	100875700	101026851	-0.000000	0.019381	0.563702	0.048544
Amp	2	101029002	101756353	-0.000000	0.024218	0.565954	0.053398
Amp	2	101759879	104228002	-0.000000	0.019381	0.563702	0.048544
Amp	2	104229299	104368014	-0.000000	0.033534	0.621280	0.053398
Amp	2	104370615	105240457	-0.000000	0.019381	0.563702	0.048544
Amp	2	105247625	105339152	-0.000000	0.031559	0.604244	0.053398
Amp	2	105342436	106271106	-0.000000	0.019381	0.563702	0.048544
Amp	2	106271149	106287381	-0.000000	0.033591	0.680113	0.048544
Amp	2	106287840	106549469	-0.000000	0.062689	0.841761	0.053398
Amp	2	106550427	110459505	-0.000000	0.033591	0.680113	0.048544
Amp	2	111400662	114585305	-0.000000	0.006496	0.458139	0.048544
Amp	2	114590593	114726486	-0.000000	0.026781	0.624322	0.048544
Amp	2	114729099	121184156	-0.000000	0.000000	0.404922	0.048544
Amp	2	121184885	121308933	-0.000000	0.006421	0.403475	0.053398
Amp	2	121309231	127268818	-0.000000	0.000000	0.390548	0.048544
Amp	2	127270867	128650919	-0.000000	0.009879	0.406872	0.053398
Amp	2	128654713	131211711	-0.000000	0.000000	0.322703	0.043689
Amp	2	131486199	131511033	-0.000000	0.007308	0.381117	0.053398
Amp	2	131522872	131744854	-0.000000	0.020301	0.491020	0.053398
Amp	2	131746411	131940491	-0.000000	0.012993	0.480250	0.048544
Amp	2	131940494	132697719	-0.000000	0.004287	0.408929	0.048544
Amp	2	133362141	135087209	-0.000000	0.034460	0.656118	0.048544
Amp	2	135088453	135274766	-0.000000	0.026318	0.588210	0.048544
Amp	2	135278414	135527243	-0.000000	0.034460	0.654910	0.048544
Amp	2	135529702	136434918	-0.000000	0.032679	0.640318	0.048544
Amp	2	136436317	136734614	-0.000000	0.044041	0.667818	0.053398
Amp	2	136734723	136837843	-0.000000	0.045822	0.681083	0.053398
Amp	2	136840706	139914818	-0.000000	0.034460	0.654910	0.048544
Amp	2	139920168	140813276	-0.000000	0.000000	0.312341	0.048544
Amp	2	140815105	140981064	-0.000000	0.009346	0.353617	0.053398
Amp	2	141000703	141239004	-0.000000	0.000000	0.296976	0.043689
Amp	2	141242511	141432622	-0.000000	0.005075	0.308852	0.048544
Amp	2	141432691	142639632	-0.000000	0.000000	0.313317	0.048544
Amp	2	142640511	142705429	-0.000000	0.004104	0.315401	0.053398
Amp	2	142707597	142810583	-0.000000	0.000000	0.313317	0.048544
Amp	2	142811172	142914296	-0.000000	0.004715	0.319950	0.053398
Amp	2	142915060	145260260	-0.000000	0.000000	0.313317	0.048544
Amp	2	145267242	145934903	-0.000000	0.034460	0.662367	0.048544
Amp	2	145936375	146187215	-0.000000	0.047803	0.704946	0.053398
Amp	2	146187504	146893902	-0.000000	0.034460	0.662367	0.048544
Amp	2	146896906	147635483	-0.000000	0.030298	0.628266	0.048544
Amp	2	147637051	152585400	-0.000000	0.000000	0.327811	0.048544
Amp	2	152593795	152905480	-0.000000	0.008211	0.370023	0.048544
Amp	2	152905582	152989134	-0.000000	0.018899	0.416935	0.053398
Amp	2	152998079	153137190	-0.000000	0.028393	0.440038	0.053398
Amp	2	153140434	153222618	-0.000000	0.034038	0.442462	0.058252
Amp	2	153225649	153279726	-0.000000	0.028393	0.440038	0.053398
Amp	2	153282226	153291640	-0.000000	0.020181	0.416771	0.048544
Amp	2	153292174	153331889	-0.000000	0.028619	0.442594	0.053398
Amp	2	153333513	153481377	-0.000000	0.017931	0.398248	0.048544
Amp	2	153481858	153708215	-0.000000	0.009493	0.364628	0.043689
Amp	2	153708428	156457797	-0.000000	0.000000	0.311617	0.038835
Amp	2	156458466	156648540	-0.000000	0.001337	0.291856	0.043689
Amp	2	156654611	160827275	-0.000000	0.000000	0.311617	0.038835
Amp	2	160828380	162741113	-0.000000	0.003509	0.412855	0.038835
Amp	2	162742924	162908273	-0.000000	0.000000	0.325376	0.038835
Amp	2	162910223	163789722	-0.000000	0.003157	0.385342	0.038835
Amp	2	163790491	164302967	-0.000000	0.007461	0.465744	0.038835
Amp	2	164305030	164608434	-0.000000	0.005439	0.445039	0.038835
Amp	2	164608539	164835464	-0.000000	0.008785	0.479304	0.038835
Amp	2	164836764	165126045	-0.000000	0.003157	0.376264	0.038835
Amp	2	165126445	171189689	-0.000000	0.012634	0.521211	0.038835
Amp	2	171204178	171323617	-0.000000	0.016315	0.496803	0.043689
Amp	2	171323794	172084926	-0.000000	0.012634	0.521211	0.038835
Amp	2	172085485	172200365	-0.000000	0.023845	0.565506	0.043689
Amp	2	172216950	172296673	-0.000000	0.012634	0.521211	0.038835
Amp	2	172298688	172739489	-0.000000	0.003157	0.424161	0.038835
Amp	2	172747287	173538168	-0.000000	0.011375	0.446673	0.043689
Amp	2	173538547	174803714	-0.000000	0.003157	0.418351	0.038835
Amp	2	174805680	174934775	-0.000000	0.014553	0.477749	0.043689
Amp	2	174937813	175617708	-0.000000	0.003157	0.420567	0.038835
Amp	2	175620935	175888140	-0.000000	0.013723	0.470206	0.043689
Amp	2	175892126	178933290	-0.000000	0.003157	0.420567	0.038835
Amp	2	178935313	179017549	-0.000000	0.031147	0.577098	0.043689
Amp	2	179021928	180579145	-0.000000	0.003157	0.357860	0.038835
Amp	2	180580001	180660962	-0.000000	0.029134	0.532955	0.043689
Amp	2	180664588	185468602	-0.000000	0.003157	0.328847	0.038835
Amp	2	185468863	185971509	-0.000000	0.012724	0.443305	0.043689
Amp	2	185975298	205292238	-0.000000	0.003157	0.394871	0.038835
Amp	2	205299817	210084030	-0.000000	0.005005	0.353806	0.033981
Amp	2	210118262	210764362	-0.000000	0.011831	0.379482	0.038835
Amp	2	210771349	219221623	-0.000000	0.005005	0.355590	0.033981
Amp	2	219224904	219327221	-0.000000	0.013521	0.415448	0.033981
Amp	2	219336959	219336959	-0.000000	0.027076	0.502324	0.038835
Amp	2	219338417	220088508	-0.000000	0.018559	0.474235	0.033981
Amp	2	220088766	220358586	-0.000000	0.005005	0.368198	0.029126
Amp	2	220368265	220790637	-0.000000	0.014932	0.437291	0.033981
Amp	2	220791581	223281473	-0.000000	0.005005	0.368198	0.029126
Amp	2	223286447	223295459	-0.000000	0.014056	0.474503	0.029126
Amp	2	223304389	223338740	-0.000000	0.024752	0.533611	0.033981
Amp	2	223342957	223840963	-0.000000	0.026445	0.484244	0.038835
Amp	2	223841079	224164603	-0.000000	0.015748	0.426528	0.033981
Amp	2	224164841	231174420	-0.000000	0.006698	0.374035	0.029126
Amp	2	231176063	231265351	-0.000000	0.014973	0.418054	0.033981
Amp	2	231266278	231266278	-0.000000	0.006698	0.374035	0.029126
Amp	2	231267643	232089716	-0.000000	0.003541	0.330931	0.029126
Amp	2	232091479	232527611	-0.000000	0.008606	0.330233	0.029126
Amp	2	232529299	233764474	-0.000000	0.003541	0.313288	0.024272
Amp	2	233767037	234480906	-0.000000	0.009836	0.347035	0.029126
Amp	2	234481433	234745389	-0.000000	0.019073	0.417939	0.033981
Amp	2	234745455	234747414	-0.000000	0.009836	0.347035	0.029126
Amp	2	234749722	235216733	-0.000000	0.003541	0.313288	0.024272
Amp	2	235216822	235570608	-0.000000	0.019937	0.485547	0.029126
Amp	2	235574025	235624385	-0.000000	0.030030	0.540568	0.033981
Amp	2	235624800	236242266	-0.000000	0.013634	0.406189	0.029126
Amp	2	236242437	236388698	-0.000000	0.024779	0.558357	0.029126
Amp	2	236391452	236402058	-0.000000	0.013634	0.415439	0.029126
Amp	2	236407634	236668436	-0.000000	0.019811	0.428380	0.033981
Amp	2	236668638	237193206	-0.000000	0.013634	0.415439	0.029126
Amp	2	237195419	241610281	-0.000000	0.003541	0.325620	0.024272
Amp	2	241727945	241896418	-0.000000	0.012461	0.393070	0.029126
Amp	2	241902075	242476062	-0.000000	0.003541	0.325533	0.024272
Amp	3	2212571	2365123	-0.000000	0.009202	0.372078	0.087379
Amp	3	2822150	3025058	-0.000000	0.004162	0.369677	0.082524
Amp	3	3026515	3170910	-0.000000	0.007532	0.365272	0.087379
Amp	3	3171460	5472844	-0.000000	0.004162	0.369677	0.082524
Amp	3	5477361	6262847	-0.000000	0.010010	0.375758	0.087379
Amp	3	6262862	8873414	-0.000000	0.004162	0.369677	0.082524
Amp	3	8873953	8945302	-0.000000	0.011773	0.406357	0.082524
Amp	3	8945677	9590146	-0.000000	0.020656	0.426087	0.087379
Amp	3	9599804	9649470	-0.000000	0.029897	0.451250	0.092233
Amp	3	9655462	9736899	-0.000000	0.037679	0.461197	0.097087
Amp	3	9739235	9867169	-0.000000	0.028796	0.445391	0.092233
Amp	3	9868990	9999274	-0.000000	0.037581	0.483283	0.092233
Amp	3	9999907	10121435	-0.000000	0.028796	0.451590	0.087379
Amp	3	10121922	10308326	-0.000000	0.021014	0.439908	0.082524
Amp	3	10308772	10929542	-0.000000	0.011773	0.390278	0.087379
Amp	3	10931766	11007709	-0.000000	0.004162	0.351074	0.087379
Amp	3	11011253	11316143	-0.000000	0.012614	0.369039	0.092233
Amp	3	11318793	11452504	-0.000000	0.022028	0.390062	0.097087
Amp	3	11462624	13001642	-0.000000	0.013576	0.374148	0.092233
Amp	3	13004086	15091411	-0.000000	0.004162	0.351074	0.087379
Amp	3	15094768	15219359	-0.000000	0.014156	0.376435	0.092233
Amp	3	15223873	16253269	-0.000000	0.004162	0.351074	0.087379
Amp	3	16253303	22244794	-0.000000	0.000000	0.352449	0.082524
Amp	3	22247466	23561950	-0.000000	0.004936	0.356061	0.087379
Amp	3	23564611	23614688	-0.000000	0.011558	0.365871	0.092233
Amp	3	23615321	23658489	-0.000000	0.006621	0.363004	0.087379
Amp	3	23660822	24375915	-0.000000	0.000000	0.352449	0.082524
Amp	3	24376343	25266013	-0.000000	0.004743	0.357832	0.087379
Amp	3	25270543	25377327	-0.000000	0.000000	0.352449	0.082524
Amp	3	25377708	28448152	-0.000000	0.004109	0.354949	0.087379
Amp	3	28452178	28896576	-0.000000	0.000000	0.352449	0.082524
Amp	3	28898311	29258751	-0.000000	0.006447	0.367548	0.087379
Amp	3	29263380	29939671	-0.000000	0.000000	0.354286	0.082524
Amp	3	29940772	31865222	-0.000000	0.004669	0.358797	0.087379
Amp	3	31872263	32165037	-0.000000	0.000000	0.354286	0.082524
Amp	3	32166938	32310130	-0.000000	0.002853	0.347587	0.087379
Amp	3	32310296	32829183	-0.000000	0.004866	0.356749	0.087379
Amp	3	32830007	33108413	-0.000000	0.000000	0.354286	0.082524
Amp	3	33113566	33462667	-0.000000	0.004079	0.354641	0.087379
Amp	3	33465543	33866929	-0.000000	0.000000	0.354286	0.082524
Amp	3	33867279	34271042	-0.000000	0.003989	0.356860	0.087379
Amp	3	34273065	35170446	-0.000000	0.000000	0.354286	0.082524
Amp	3	35170656	35250814	-0.000000	0.005603	0.364376	0.087379
Amp	3	35251011	35482273	-0.000000	0.001301	0.344795	0.087379
Amp	3	35482750	35594120	-0.000000	0.000000	0.354286	0.082524
Amp	3	35594220	35678206	-0.000000	0.004889	0.361123	0.087379
Amp	3	35680336	41914188	-0.000000	0.000000	0.354286	0.082524
Amp	3	42217863	43125190	-0.000000	0.010245	0.368664	0.092233
Amp	3	43125481	43429834	-0.000000	0.000000	0.340419	0.087379
Amp	3	43438326	44286015	-0.000000	0.008095	0.357407	0.092233
Amp	3	44286265	44431787	-0.000000	0.015399	0.372866	0.097087
Amp	3	44434260	44497601	-0.000000	0.007304	0.357587	0.092233
Amp	3	44499043	46873004	-0.000000	0.000000	0.340419	0.087379
Amp	3	46878138	47079005	-0.000000	0.010718	0.370189	0.092233
Amp	3	47084399	47348113	-0.000000	0.000000	0.341296	0.087379
Amp	3	47350244	47666140	-0.000000	0.007644	0.357177	0.092233
Amp	3	47671855	47867473	-0.000000	0.015509	0.376301	0.097087
Amp	3	47867727	48240716	-0.000000	0.007866	0.357408	0.092233
Amp	3	48242682	48268324	-0.000000	0.017157	0.377665	0.097087
Amp	3	48271112	48346627	-0.000000	0.026053	0.394831	0.101942
Amp	3	48359256	48730116	-0.000000	0.016762	0.376445	0.097087
Amp	3	48731354	48875303	-0.000000	0.008896	0.362183	0.092233
Amp	3	48882764	48959169	-0.000000	0.016794	0.376491	0.097087
Amp	3	48961031	48975827	-0.000000	0.007897	0.357457	0.092233
Amp	3	48980970	49102413	-0.000000	0.000000	0.341296	0.087379
Amp	3	49112678	49236196	-0.000000	0.010421	0.368740	0.092233
Amp	3	49238322	49834095	-0.000000	0.000000	0.341296	0.087379
Amp	3	49834404	50053509	-0.000000	0.008854	0.361584	0.092233
Amp	3	50055956	51667817	-0.000000	0.000000	0.341296	0.087379
Amp	3	51668104	51843923	-0.000000	0.007354	0.354779	0.092233
Amp	3	51848954	51909030	-0.000000	0.020558	0.392251	0.097087
Amp	3	51910302	52252043	-0.000000	0.030337	0.411785	0.101942
Amp	3	52252240	52309338	-0.000000	0.017133	0.377164	0.097087
Amp	3	52309379	52334593	-0.000000	0.000000	0.341017	0.087379
Amp	3	52349412	52415650	-0.000000	0.008701	0.360744	0.092233
Amp	3	52417108	52505178	-0.000000	0.017832	0.380290	0.097087
Amp	3	52506426	52610500	-0.000000	0.008701	0.360744	0.092233
Amp	3	52613334	64023003	-0.000000	0.000000	0.341017	0.087379
Amp	3	64031238	64368853	-0.000000	0.008099	0.363526	0.092233
Amp	3	64372395	64655357	-0.000000	0.019807	0.393905	0.097087
Amp	3	64655680	64657357	-0.000000	0.011708	0.360730	0.097087
Amp	3	64662364	64891359	-0.000000	0.021570	0.382173	0.101942
Amp	3	64892151	64940141	-0.000000	0.009862	0.352726	0.097087
Amp	3	64944602	65893577	-0.000000	0.000000	0.328605	0.092233
Amp	3	65894706	65978092	-0.000000	0.010095	0.372134	0.092233
Amp	3	65985053	66322112	-0.000000	0.013122	0.385185	0.092233
Amp	3	66322625	66834221	-0.000000	0.000000	0.328512	0.092233
Amp	3	66834402	66915403	-0.000000	0.009856	0.353194	0.097087
Amp	3	66916042	72626248	-0.000000	0.000000	0.328512	0.092233
Amp	3	72627568	72748786	-0.000000	0.007033	0.349521	0.092233
Amp	3	72751845	73715891	-0.000000	0.000000	0.336610	0.087379
Amp	3	73717420	74029262	-0.000000	0.009823	0.348700	0.097087
Amp	3	74035758	78562750	-0.000000	0.000000	0.324510	0.092233
Amp	3	78564184	79006722	-0.000000	0.010064	0.349765	0.097087
Amp	3	79017082	83618745	-0.000000	0.000000	0.324510	0.092233
Amp	3	83631792	83865795	-0.000000	0.017834	0.366814	0.101942
Amp	3	83876044	90485962	-0.000000	0.000000	0.312104	0.097087
Amp	3	93734671	94116047	-0.000000	0.020035	0.354285	0.111650
Amp	3	94116380	94527953	-0.000000	0.009105	0.329687	0.106796
Amp	3	94534205	94695493	-0.000000	0.016844	0.345035	0.111650
Amp	3	94697818	94872168	-0.000000	0.022916	0.366664	0.111650
Amp	3	94874171	95074361	-0.000000	0.015057	0.338670	0.111650
Amp	3	95078992	99168513	-0.000000	0.009105	0.329687	0.106796
Amp	3	99181852	99387903	-0.000000	0.000000	0.309865	0.101942
Amp	3	99392566	99799711	-0.000000	0.010545	0.335050	0.106796
Amp	3	99800917	100108151	-0.000000	0.000000	0.309865	0.101942
Amp	3	100111739	100186861	-0.000000	0.008162	0.326173	0.106796
Amp	3	100204958	102737741	-0.000000	0.000000	0.309865	0.101942
Amp	3	102739242	105296853	-0.000000	0.010670	0.356763	0.111650
Amp	3	105354765	110256429	-0.000000	0.000000	0.330864	0.106796
Amp	3	110256490	110401158	-0.000000	0.010769	0.359737	0.111650
Amp	3	110409041	113171946	-0.000000	0.000000	0.332059	0.106796
Amp	3	113172173	113342973	-0.000000	0.006324	0.337361	0.116505
Amp	3	113348130	113463486	-0.000000	0.018767	0.364930	0.121359
Amp	3	113468362	113674025	-0.000000	0.050059	0.470368	0.121359
Amp	3	113674583	113961934	-0.000000	0.018767	0.367822	0.121359
Amp	3	113962491	114034098	-0.000000	0.024651	0.372216	0.126214
Amp	3	114034614	115029071	-0.000000	0.012208	0.346041	0.121359
Amp	3	115042015	115130198	-0.000000	0.005884	0.325318	0.121359
Amp	3	115132007	115573440	-0.000000	0.016110	0.345265	0.126214
Amp	3	115577394	116114196	-0.000000	0.005884	0.325318	0.121359
Amp	3	116120434	116674027	-0.000000	0.012551	0.347164	0.121359
Amp	3	116678884	116741978	-0.000000	0.019338	0.357898	0.126214
Amp	3	116745499	116853143	-0.000000	0.013453	0.350122	0.121359
Amp	3	116855460	116899862	-0.000000	0.006666	0.341543	0.116505
Amp	3	116902188	117539322	-0.000000	0.000000	0.327742	0.111650
Amp	3	117542360	117872602	-0.000000	0.009906	0.347901	0.116505
Amp	3	117877410	117997380	-0.000000	0.011733	0.354138	0.116505
Amp	3	117997894	122448914	-0.000000	0.000000	0.327742	0.111650
Amp	3	122458800	123321963	-0.000000	0.008887	0.335590	0.121359
Amp	3	123325074	123456432	-0.000000	0.000000	0.319230	0.116505
Amp	3	123457838	124245654	-0.000000	0.008590	0.335004	0.121359
Amp	3	124248307	124389605	-0.000000	0.011263	0.331372	0.126214
Amp	3	124391911	124619300	-0.000000	0.019315	0.356746	0.126214
Amp	3	124621536	124678537	-0.000000	0.028719	0.372402	0.131068
Amp	3	124679292	125034827	-0.000000	0.017994	0.352098	0.126214
Amp	3	125036291	125148476	-0.000000	0.024377	0.358529	0.131068
Amp	3	125150373	125336120	-0.000000	0.017994	0.352098	0.126214
Amp	3	125336435	125797913	-0.000000	0.008590	0.335004	0.121359
Amp	3	125803425	126033522	-0.000000	0.021354	0.364339	0.126214
Amp	3	126036276	126688997	-0.000000	0.008590	0.335004	0.121359
Amp	3	126689538	127731673	-0.000000	0.000000	0.319230	0.116505
Amp	3	127733694	127956272	-0.000000	0.007578	0.331657	0.121359
Amp	3	127956865	128491056	-0.000000	0.000000	0.318911	0.116505
Amp	3	128496013	128665790	-0.000000	0.009574	0.338784	0.121359
Amp	3	128670937	128792751	-0.000000	0.006064	0.327280	0.121359
Amp	3	128799507	128880416	-0.000000	0.000000	0.318050	0.116505
Amp	3	128880867	128976826	-0.000000	0.012427	0.347488	0.121359
Amp	3	128979141	129044169	-0.000000	0.020402	0.361837	0.126214
Amp	3	129045906	133155296	-0.000000	0.007976	0.334150	0.121359
Amp	3	133164833	134879121	-0.000000	0.013248	0.337581	0.126214
Amp	3	134879275	135979698	-0.000000	0.007976	0.333614	0.121359
Amp	3	135982635	136569376	-0.000000	0.015110	0.344016	0.126214
Amp	3	136577392	136817863	-0.000000	0.024947	0.361747	0.131068
Amp	3	136818041	136964059	-0.000000	0.017813	0.361144	0.121359
Amp	3	136965046	137944618	-0.000000	0.007976	0.341910	0.116505
Amp	3	137949948	138837696	-0.000000	0.028429	0.412822	0.116505
Amp	3	138922689	140321238	-0.000000	0.007976	0.343003	0.116505
Amp	3	140324012	141262590	-0.000000	0.015225	0.368982	0.116505
Amp	3	141263695	141618285	-0.000000	0.007976	0.344235	0.116505
Amp	3	141622055	142605169	-0.000000	0.027657	0.411418	0.116505
Amp	3	142612498	142823106	-0.000000	0.024694	0.401304	0.116505
Amp	3	142825393	142929397	-0.000000	0.007976	0.341771	0.116505
Amp	3	143188556	143498673	-0.000000	0.000000	0.324016	0.111650
Amp	3	143499364	143586833	-0.000000	0.003394	0.322997	0.116505
Amp	3	143588516	143685330	-0.000000	0.009126	0.342564	0.116505
Amp	3	143689684	144721755	-0.000000	0.000000	0.324951	0.111650
Amp	3	144721908	144780608	-0.000000	0.008029	0.338817	0.116505
Amp	3	144781322	144805682	-0.000000	0.000000	0.324951	0.111650
Amp	3	144808349	144905101	-0.000000	0.001421	0.316261	0.116505
Amp	3	144905514	144969868	-0.000000	0.000000	0.324951	0.111650
Amp	3	144970199	145302919	-0.000000	0.003840	0.324521	0.116505
Amp	3	145302972	145619492	-0.000000	0.009667	0.344412	0.116505
Amp	3	145619507	146171201	-0.000000	0.000000	0.324951	0.111650
Amp	3	146176923	147154038	-0.000000	0.009632	0.344291	0.116505
Amp	3	147468001	147756699	-0.000000	0.001591	0.316841	0.116505
Amp	3	147760244	148419704	-0.000000	0.000000	0.324951	0.111650
Amp	3	148424143	148539284	-0.000000	0.006626	0.344001	0.111650
Amp	3	148544390	148696479	-0.000000	0.000000	0.334963	0.106796
Amp	3	148712255	149523904	-0.000000	0.019789	0.408807	0.106796
Amp	3	149539195	150131486	-0.000000	0.000000	0.335115	0.106796
Amp	3	150136900	150227137	-0.000000	0.009180	0.353242	0.111650
Amp	3	150229556	150719080	-0.000000	0.000000	0.335115	0.106796
Amp	3	150720575	150909068	-0.000000	0.009029	0.352704	0.111650
Amp	3	150909795	151097391	-0.000000	0.000000	0.335115	0.106796
Amp	3	151098772	151160648	-0.000000	0.010326	0.357324	0.111650
Amp	3	151165316	151282143	-0.000000	0.010064	0.359977	0.111650
Amp	3	151282185	151364267	-0.000000	0.011673	0.350878	0.116505
Amp	3	151370066	151483348	-0.000000	0.010064	0.359977	0.111650
Amp	3	151485525	151568691	-0.000000	0.020207	0.380011	0.116505
Amp	3	151573710	151706448	-0.000000	0.010064	0.359977	0.111650
Amp	3	151707467	151892847	-0.000000	0.000000	0.335115	0.106796
Amp	3	151894165	152075116	-0.000000	0.003970	0.334687	0.111650
Amp	3	152076859	152152297	-0.000000	0.000000	0.335115	0.106796
Amp	3	152154286	152245207	-0.000000	0.009945	0.355968	0.111650
Amp	3	152248593	152708841	-0.000000	0.000000	0.335115	0.106796
Amp	3	152711260	153092212	-0.000000	0.008857	0.352522	0.111650
Amp	3	153094204	153232369	-0.000000	0.018402	0.370416	0.116505
Amp	3	153239950	153469231	-0.000000	0.008857	0.352522	0.111650
Amp	3	153473686	153487397	-0.000000	0.000000	0.335115	0.106796
Amp	3	153496188	153676111	-0.000000	0.001270	0.325067	0.111650
Amp	3	153677863	154449165	-0.000000	0.000000	0.335115	0.106796
Amp	3	154452416	154937819	-0.000000	0.012788	0.367657	0.111650
Amp	3	154946767	155437416	-0.000000	0.021454	0.381922	0.116505
Amp	3	155438459	156043033	-0.000000	0.012788	0.367657	0.111650
Amp	3	156045056	156465357	-0.000000	0.022187	0.384422	0.116505
Amp	3	156465428	156571529	-0.000000	0.012788	0.370200	0.111650
Amp	3	156578398	156856320	-0.000000	0.022523	0.389244	0.116505
Amp	3	156858300	157071640	-0.000000	0.027991	0.407910	0.116505
Amp	3	157075588	157790757	-0.000000	0.038271	0.425281	0.121359
Amp	3	157797920	157950607	-0.000000	0.025484	0.385985	0.121359
Amp	3	157954879	158980014	-0.000000	0.015204	0.366976	0.116505
Amp	3	158980193	160388967	-0.000000	0.018951	0.364576	0.121359
Amp	3	160392483	160782250	-0.000000	0.013483	0.356843	0.116505
Amp	3	160785165	163961112	-0.000000	0.019896	0.367430	0.121359
Amp	3	163966071	164004651	-0.000000	0.031365	0.390565	0.126214
Amp	3	164021918	164987825	-0.000000	0.042457	0.411088	0.131068
Amp	3	164990278	165031515	-0.000000	0.052055	0.425014	0.135922
Amp	3	165093633	165231656	-0.000000	0.042457	0.411587	0.131068
Amp	3	165239428	166127401	-0.000000	0.049954	0.419524	0.135922
Amp	3	166129119	166230153	-0.000000	0.075994	0.495713	0.135922
Amp	3	166232763	166325930	0.147598	0.089784	0.536062	0.135922
Amp	3	166326707	166332973	0.234967	0.095252	0.534644	0.140777
Amp	3	166341050	166538581	-0.000000	0.065740	0.451272	0.140777
Amp	3	166541034	166587424	-0.000000	0.054136	0.418492	0.140777
Amp	3	166689732	166804314	-0.000000	0.068680	0.459579	0.140777
Amp	3	166809117	167028140	-0.000000	0.076690	0.482208	0.140777
Amp	3	167028760	167797645	0.044553	0.081717	0.496410	0.140777
Amp	3	167799902	167906597	0.173575	0.091777	0.524828	0.140777
Amp	3	167931933	168038042	0.359700	0.101481	0.554674	0.140777
Amp	3	168040118	168950999	0.577037	0.111755	0.586263	0.140777
Amp	3	168951378	169486732	0.737569	0.119685	0.589017	0.145631
Amp	3	169490229	170476439	0.128569	0.087085	0.516097	0.140777
Amp	3	170479343	170556542	0.420343	0.104967	0.566612	0.140777
Amp	3	170557582	170595481	-0.000000	0.060769	0.456246	0.135922
Amp	3	170595802	170774208	-0.000000	0.070639	0.485124	0.135922
Amp	3	170777882	170828141	-0.000000	0.060769	0.453805	0.135922
Amp	3	170828413	170842217	-0.000000	0.071584	0.485448	0.135922
Amp	3	170842319	170907426	0.053360	0.081900	0.515632	0.135922
Amp	3	170914180	171124108	0.855247	0.126098	0.623950	0.140777
Amp	3	171127970	172594666	0.053360	0.081900	0.515632	0.135922
Amp	3	172594977	173005340	0.152514	0.090652	0.523054	0.140777
Amp	3	173012272	173162477	0.322588	0.099715	0.550718	0.140777
Amp	3	173631917	173637896	0.160207	0.090963	0.544285	0.135922
Amp	3	173638241	173957517	0.248068	0.096190	0.540375	0.140777
Amp	3	173958475	174039857	0.322588	0.099856	0.532372	0.145631
Amp	3	174041733	174093905	0.524516	0.109373	0.540697	0.150485
Amp	3	174097844	174107240	0.406482	0.104146	0.544512	0.145631
Amp	3	174108542	174448652	0.336858	0.100481	0.552934	0.140777
Amp	3	174450031	174450998	0.160207	0.090963	0.544452	0.135922
Amp	3	174453241	174479036	0.026068	0.080148	0.512594	0.135922
Amp	3	174479294	174599828	0.133773	0.088932	0.520212	0.140777
Amp	3	174599957	174737820	0.215676	0.094539	0.536051	0.140777
Amp	3	174740389	175078480	-0.000000	0.075986	0.483639	0.140777
Amp	3	175759770	175830405	0.035036	0.080777	0.481260	0.145631
Amp	3	175831874	175987763	0.841245	0.125233	0.583699	0.150485
Amp	3	175988058	176157354	0.761505	0.121486	0.592923	0.145631
Amp	3	176159192	176287784	0.953510	0.130949	0.598803	0.150485
Amp	3	176288254	176459581	0.761505	0.121486	0.592923	0.145631
Amp	3	176459634	176467892	0.825392	0.124830	0.582633	0.150485
Amp	3	176471866	176672414	1.048819	0.135668	0.593203	0.155340
Amp	3	176672512	176689514	0.984341	0.132324	0.603502	0.150485
Amp	3	176898274	176908675	2.110630	0.175894	0.698919	0.155340
Amp	3	176910547	176957489	1.822227	0.165057	0.691759	0.150485
Amp	3	176958026	177880376	2.055071	0.173851	0.692966	0.155340
Amp	3	177884264	178060083	2.165991	0.178049	0.682388	0.160194
Amp	3	178060106	178176128	1.938100	0.169265	0.680790	0.155340
Amp	3	178180742	178272826	1.822227	0.165067	0.691658	0.150485
Amp	3	178273173	178408874	1.954392	0.169882	0.682371	0.155340
Amp	3	178409818	178513189	1.822227	0.165067	0.690142	0.150485
Amp	3	178523341	178556231	2.058840	0.173997	0.713742	0.150485
Amp	3	178556266	178654969	1.788621	0.163681	0.684677	0.150485
Amp	3	178661252	178711892	1.986703	0.171267	0.704724	0.150485
Amp	3	178714828	178859527	2.232166	0.180267	0.705744	0.155340
Amp	3	178860210	178875890	2.467412	0.188465	0.704957	0.160194
Amp	3	178876156	179337409	2.630977	0.193521	0.696684	0.165049
Amp	3	179351654	179464846	2.894111	0.202977	0.698492	0.169903
Amp	3	179465429	180510446	2.758939	0.197920	0.706575	0.165049
Amp	3	180523754	180724855	3.041462	0.207880	0.708268	0.169903
Amp	3	180728361	180943136	3.716538	0.229496	0.759695	0.169903
Amp	3	180956911	181086698	4.028783	0.239773	0.783752	0.169903
Amp	3	181091890	181133471	4.436459	0.252137	0.791194	0.174757
Amp	3	181143630	181290583	4.758189	0.262037	0.791730	0.179612
Amp	3	181291419	181416285	4.107835	0.242052	0.747479	0.179612
Amp	3	181423220	181423220	4.275785	0.247692	0.761640	0.179612
Amp	3	181426931	181553496	3.931735	0.236705	0.737314	0.179612
Amp	3	181555116	181570598	3.617884	0.226805	0.735266	0.174757
Amp	3	181571416	181606928	3.912196	0.235638	0.736615	0.179612
Amp	3	181607662	181725967	3.580152	0.225679	0.733847	0.174757
Amp	3	181731927	181739176	2.248447	0.181222	0.650332	0.169903
Amp	3	181743647	181781404	2.021608	0.172681	0.630338	0.169903
Amp	3	181783748	181794964	2.467412	0.188489	0.649428	0.174757
Amp	3	181801136	181895165	2.215148	0.179656	0.646365	0.169903
Amp	3	181896976	181905479	2.179114	0.178278	0.660918	0.165049
Amp	3	181915220	182041557	2.412351	0.186337	0.661096	0.169903
Amp	3	182041909	182080876	2.179114	0.178751	0.642955	0.169903
Amp	3	182082683	182139187	2.538830	0.190437	0.652288	0.174757
Amp	3	182139862	182264814	2.285254	0.182378	0.651863	0.169903
Amp	3	182265646	182272284	1.970362	0.170693	0.642243	0.165049
Amp	3	182274248	182415288	1.535774	0.154884	0.621779	0.160194
Amp	3	182416060	182514866	1.566268	0.156180	0.606613	0.165049
Amp	3	182515109	182553565	1.413724	0.150540	0.579938	0.169903
Amp	3	182554911	183125664	1.388869	0.149245	0.593873	0.165049
Amp	3	183897845	183906932	1.652097	0.159182	0.600452	0.169903
Amp	3	183907032	184092358	1.188963	0.141024	0.557950	0.169903
Amp	3	184092481	184218869	0.998558	0.133094	0.555083	0.165049
Amp	3	184219335	184277747	1.311502	0.145870	0.569604	0.169903
Amp	3	184281339	184524633	0.747901	0.120457	0.522554	0.165049
Amp	3	184525951	184698034	0.484247	0.107681	0.506167	0.160194
Amp	3	184698566	184820233	0.680665	0.117245	0.514928	0.165049
Amp	3	184822059	184873015	0.471565	0.107308	0.505722	0.160194
Amp	3	184875106	184963105	0.302713	0.098513	0.498701	0.155340
Amp	3	184965699	185140534	0.133773	0.088949	0.488852	0.150485
Amp	3	185141135	185234543	0.302713	0.098439	0.498995	0.155340
Amp	3	185239812	185274618	0.372036	0.102514	0.509428	0.155340
Amp	3	185277152	185341878	0.345038	0.100884	0.505254	0.155340
Amp	3	185345535	185707966	0.133773	0.087319	0.484543	0.150485
Amp	3	185709670	185765822	0.133773	0.088930	0.495925	0.145631
Amp	3	185768890	186100637	-0.000000	0.077205	0.479901	0.140777
Amp	3	186101785	186230003	0.100399	0.084837	0.498229	0.140777
Amp	3	186230742	186503527	-0.000000	0.077205	0.493004	0.135922
Amp	3	186514652	186894768	-0.000000	0.075593	0.504618	0.131068
Amp	3	186899254	186939573	0.066923	0.083473	0.509686	0.135922
Amp	3	186943512	186981739	-0.000000	0.067356	0.476101	0.131068
Amp	3	186982208	187453979	-0.000000	0.059476	0.469546	0.126214
Amp	3	187471366	187511059	-0.000000	0.051279	0.449249	0.126214
Amp	3	187512158	187736738	-0.000000	0.041823	0.436232	0.121359
Amp	3	187738156	187814920	-0.000000	0.052104	0.452652	0.126214
Amp	3	187817142	188192055	-0.000000	0.041823	0.436232	0.121359
Amp	3	188194117	190618661	-0.000000	0.032760	0.406535	0.121359
Amp	3	190621368	191284679	-0.000000	0.027969	0.405968	0.116505
Amp	3	191284700	191384049	-0.000000	0.029668	0.397543	0.121359
Amp	3	191386480	191676470	-0.000000	0.032115	0.389963	0.126214
Amp	3	191679473	191860731	-0.000000	0.060749	0.480984	0.126214
Amp	3	191874771	191894727	-0.000000	0.032115	0.390759	0.126214
Amp	3	192020300	192269327	-0.000000	0.029668	0.398371	0.121359
Amp	3	192269937	192336963	-0.000000	0.033284	0.394445	0.126214
Amp	3	192343804	193321876	-0.000000	0.029668	0.398371	0.121359
Amp	3	193333438	193741657	-0.000000	0.041532	0.435057	0.121359
Amp	3	193742029	194321686	-0.000000	0.029668	0.407554	0.116505
Amp	3	194325396	195144438	-0.000000	0.022170	0.411170	0.106796
Amp	3	195746771	195799808	-0.000000	0.035492	0.444921	0.111650
Amp	3	195800384	195800384	-0.000000	0.041889	0.448460	0.116505
Amp	3	195806621	195815594	-0.000000	0.051653	0.464375	0.121359
Amp	3	195821441	195946167	-0.000000	0.060728	0.475226	0.126214
Amp	3	195946535	195974925	-0.000000	0.054331	0.473042	0.121359
Amp	3	195974936	196022436	-0.000000	0.057224	0.463965	0.126214
Amp	3	196026485	196125491	-0.000000	0.048149	0.452663	0.121359
Amp	3	196128882	196365765	-0.000000	0.034828	0.422047	0.116505
Amp	3	196365919	196999414	-0.000000	0.031934	0.430091	0.111650
Amp	3	197002680	197079271	-0.000000	0.022170	0.398007	0.111650
Amp	3	197132875	197413261	-0.000000	0.034846	0.413248	0.121359
Amp	3	197416500	197538677	-0.000000	0.022170	0.385700	0.116505
Amp	4	1053934	1277878	-0.000000	0.012444	0.249436	0.043689
Amp	4	1278457	1297569	-0.000000	0.022064	0.303306	0.048544
Amp	4	1511831	1563920	-0.000000	0.030526	0.334509	0.053398
Amp	4	1583096	1588665	-0.000000	0.077657	0.538634	0.067961
Amp	4	1619388	1664964	0.089066	0.084251	0.539439	0.072816
Amp	4	1666076	1677882	0.215676	0.094383	0.559449	0.077670
Amp	4	1677996	1738732	0.310441	0.099397	0.550700	0.082524
Amp	4	1752420	1804276	0.931474	0.129981	0.661286	0.087379
Amp	4	1816690	1820507	0.089066	0.084251	0.539439	0.072816
Amp	4	1822709	1861570	0.004587	0.079306	0.549035	0.067961
Amp	4	1861798	1929886	-0.000000	0.072713	0.548906	0.063107
Amp	4	1932576	2009443	0.035036	0.080616	0.557331	0.067961
Amp	4	2027910	2027910	-0.000000	0.071659	0.543189	0.063107
Amp	4	2028562	2078853	-0.000000	0.057806	0.493878	0.058252
Amp	4	2081021	2110662	-0.000000	0.040218	0.448563	0.048544
Amp	4	2117597	2146436	-0.000000	0.014907	0.268005	0.043689
Amp	4	2147949	2202674	-0.000000	0.007903	0.229780	0.038835
Amp	4	2210065	3109870	-0.000000	0.000000	0.167340	0.033981
Amp	4	3110895	3405915	-0.000000	0.009470	0.243397	0.038835
Amp	4	3407694	6170432	-0.000000	0.000000	0.167340	0.033981
Amp	4	6175782	6365919	-0.000000	0.009109	0.243132	0.038835
Amp	4	6366623	6509412	-0.000000	0.000000	0.167340	0.033981
Amp	4	6512817	6608967	-0.000000	0.010627	0.256705	0.038835
Amp	4	6612804	7919308	-0.000000	0.000000	0.167340	0.033981
Amp	4	7924370	7985704	-0.000000	0.011276	0.265578	0.038835
Amp	4	7987557	22081684	-0.000000	0.000000	0.167340	0.033981
Amp	4	22081888	22242363	-0.000000	0.006464	0.210407	0.038835
Amp	4	22244316	23955518	-0.000000	0.000000	0.164811	0.033981
Amp	4	23955687	24067796	-0.000000	0.005772	0.203321	0.038835
Amp	4	24070552	24141213	-0.000000	0.000000	0.164811	0.033981
Amp	4	24142331	24187951	-0.000000	0.005182	0.197274	0.038835
Amp	4	24188268	24645046	-0.000000	0.000000	0.164811	0.033981
Amp	4	24648225	26449745	-0.000000	0.043596	0.601316	0.038835
Amp	4	26450573	28029823	-0.000000	0.000000	0.164811	0.033981
Amp	4	28030733	28456089	-0.000000	0.004984	0.195244	0.038835
Amp	4	28456528	30152923	-0.000000	0.000000	0.164811	0.033981
Amp	4	30156070	30249779	-0.000000	0.008881	0.242064	0.038835
Amp	4	30263272	31592206	-0.000000	0.000000	0.172710	0.033981
Amp	4	31592546	33894443	-0.000000	0.043976	0.608228	0.038835
Amp	4	33896566	35136968	-0.000000	0.000000	0.172710	0.033981
Amp	4	35140096	35535809	-0.000000	0.043976	0.608228	0.038835
Amp	4	35536852	37094678	-0.000000	0.048849	0.595160	0.043689
Amp	4	37097381	39065108	-0.000000	0.004872	0.213637	0.038835
Amp	4	39065449	40373150	-0.000000	0.000000	0.174069	0.033981
Amp	4	40374183	40527067	-0.000000	0.010138	0.265930	0.038835
Amp	4	40528427	40688736	-0.000000	0.000000	0.174069	0.033981
Amp	4	40787753	40832363	-0.000000	0.011055	0.275324	0.038835
Amp	4	40833468	41030110	-0.000000	0.021191	0.341278	0.043689
Amp	4	41030308	43379435	-0.000000	0.011055	0.275324	0.038835
Amp	4	43379785	43944009	-0.000000	0.001320	0.175638	0.038835
Amp	4	43944901	44123758	-0.000000	0.000000	0.174069	0.033981
Amp	4	44125511	44240294	-0.000000	0.012043	0.285439	0.038835
Amp	4	44242637	44350712	-0.000000	0.000000	0.174069	0.033981
Amp	4	44350866	44532463	-0.000000	0.011469	0.279563	0.038835
Amp	4	44533192	45021714	-0.000000	0.000000	0.174069	0.033981
Amp	4	45021754	45195844	-0.000000	0.006067	0.214443	0.038835
Amp	4	45199505	46742649	-0.000000	0.000000	0.174069	0.033981
Amp	4	46747094	47331145	-0.000000	0.022596	0.383708	0.038835
Amp	4	47336846	48068826	-0.000000	0.000000	0.174069	0.033981
Amp	4	52698757	52698757	2.816837	0.200349	1.266674	0.067961
Amp	4	52699760	52703265	4.206030	0.244986	1.426019	0.072816
Amp	4	52704019	52706713	4.676462	0.259429	1.410847	0.077670
Amp	4	52714469	52773963	5.079681	0.272019	1.393143	0.082524
Amp	4	52776854	53043807	5.495315	0.284392	1.372059	0.087379
Amp	4	53052127	53091752	6.947383	0.326053	1.481075	0.092233
Amp	4	53092159	53114854	7.170147	0.332451	1.508660	0.092233
Amp	4	53115606	53158664	7.337467	0.337382	1.459998	0.097087
Amp	4	53163203	53281666	7.170147	0.332451	1.439799	0.097087
Amp	4	53282345	53300316	7.315552	0.336308	1.386282	0.101942
Amp	4	53300678	53452303	6.862821	0.323981	1.338193	0.101942
Amp	4	53454248	53467776	6.556999	0.315090	1.303509	0.101942
Amp	4	53470810	53559439	6.753646	0.320975	1.266243	0.106796
Amp	4	53564460	53571678	5.219089	0.276339	1.152404	0.101942
Amp	4	53574652	53601740	5.590771	0.287257	1.140680	0.106796
Amp	4	53607959	53745924	5.530616	0.285345	1.133560	0.106796
Amp	4	53749423	53800427	8.020527	0.356342	1.397943	0.106796
Amp	4	53800741	53892436	9.730822	0.400979	1.496157	0.111650
Amp	4	53894516	53895208	10.423703	0.418767	1.559517	0.111650
Amp	4	53895505	53976813	11.042556	0.434559	1.548450	0.116505
Amp	4	53977767	53985740	11.248101	0.440164	1.507755	0.121359
Amp	4	53987764	54006689	10.255287	0.414672	1.424219	0.121359
Amp	4	54007534	54017610	10.566754	0.422511	1.395621	0.126214
Amp	4	54027948	54091483	11.369656	0.443413	1.458464	0.126214
Amp	4	54096824	54109756	11.680374	0.451336	1.483429	0.126214
Amp	4	54113543	54139512	13.433845	0.494858	1.563927	0.131068
Amp	4	54139774	54172852	13.782213	0.502934	1.588430	0.131068
Amp	4	54180955	54190962	14.586688	0.522518	1.590150	0.135922
Amp	4	54193254	54226228	15.227012	0.538103	1.580519	0.140777
Amp	4	54227026	54296381	14.512294	0.520617	1.531124	0.140777
Amp	4	54300499	54353275	14.996413	0.532339	1.565946	0.140777
Amp	4	54354826	54361640	16.876478	0.576964	1.635643	0.145631
Amp	4	54365292	54372200	17.839165	0.599860	1.643469	0.150485
Amp	4	54372689	54378954	19.695096	0.642558	1.757045	0.150485
Amp	4	54380976	54494995	21.273299	0.677530	1.849466	0.150485
Amp	4	54496524	54654731	23.284181	0.722053	1.905947	0.155340
Amp	4	54655046	54669140	25.308665	0.766690	1.959005	0.160194
Amp	4	54673263	54713694	23.356662	0.723991	1.853003	0.160194
Amp	4	54714148	54728147	23.731965	0.732882	1.875075	0.160194
Amp	4	54728529	54737829	25.621702	0.773385	1.976315	0.160194
Amp	4	54741286	54868468	27.724742	0.818021	2.025742	0.165049
Amp	4	54873382	54927331	28.151542	0.827031	1.988954	0.169903
Amp	4	54933243	54952588	30.200236	0.870064	2.089680	0.169903
Amp	4	54953324	54982227	30.823284	0.882909	2.119926	0.169903
Amp	4	54983995	55008314	31.374308	0.894470	2.146988	0.169903
Amp	4	55011769	55107618	33.447745	0.937169	2.246932	0.169903
Amp	4	55115703	55115760	32.323007	0.913890	2.192444	0.169903
Amp	4	55120557	55120557	32.652504	0.920471	2.207847	0.169903
Amp	4	55120582	55157134	32.802738	0.923781	2.215596	0.169903
Amp	4	55157441	55158351	31.400980	0.895243	2.210857	0.165049
Amp	4	55158396	55162271	30.997269	0.886233	2.255485	0.160194
Amp	4	55162568	55185967	31.115460	0.889045	2.262466	0.160194
Amp	4	55190331	55213155	28.965421	0.844409	2.218891	0.155340
Amp	4	55218387	55238677	26.309462	0.788164	2.141528	0.150485
Amp	4	55239334	55270873	25.937178	0.780059	2.120110	0.150485
Amp	4	55273576	55293565	25.113103	0.762800	2.074499	0.150485
Amp	4	55295773	55316724	24.124730	0.741159	2.084550	0.145631
Amp	4	55318148	55339447	23.523059	0.727960	2.117968	0.140777
Amp	4	55340582	55366235	22.868241	0.712961	2.145839	0.135922
Amp	4	55366631	55372547	20.864358	0.668621	2.089876	0.131068
Amp	4	55378141	55426618	18.971508	0.625588	2.029607	0.126214
Amp	4	55428719	55430051	18.573968	0.616774	2.081901	0.121359
Amp	4	55430953	55537053	18.815503	0.621994	2.024615	0.126214
Amp	4	55537071	55548461	19.022231	0.626894	2.042825	0.126214
Amp	4	55550408	55564184	17.113725	0.582257	1.978263	0.121359
Amp	4	55566715	55575506	15.607482	0.547285	1.862898	0.121359
Amp	4	55582240	55626624	15.428974	0.542655	1.847726	0.121359
Amp	4	55631628	55658957	14.462260	0.519760	1.846455	0.116505
Amp	4	55659453	55740292	14.261338	0.514860	1.829295	0.116505
Amp	4	55740942	55769589	12.616390	0.474357	1.691038	0.116505
Amp	4	55771618	55877829	10.853694	0.429732	1.605568	0.111650
Amp	4	55880222	55880222	11.389850	0.444290	1.657423	0.111650
Amp	4	55880795	55988585	11.179860	0.438685	1.709006	0.106796
Amp	4	55996903	56051428	11.633803	0.450407	1.752657	0.106796
Amp	4	56051982	56137907	11.158758	0.437622	1.705048	0.106796
Amp	4	56138412	56178581	10.995512	0.433765	1.770113	0.101942
Amp	4	56179883	56253252	9.287786	0.389733	1.675776	0.097087
Amp	4	56259679	56281484	7.615329	0.345097	1.571509	0.092233
Amp	4	56285305	56347571	6.556999	0.315376	1.443359	0.092233
Amp	4	56351694	56379019	5.996845	0.298842	1.372064	0.092233
Amp	4	56380484	56400995	6.159542	0.303880	1.327268	0.097087
Amp	4	56403717	56531180	6.101269	0.301574	1.317823	0.097087
Amp	4	56531662	56624789	6.159542	0.303880	1.327268	0.097087
Amp	4	56626096	56699850	7.749985	0.348517	1.438201	0.101942
Amp	4	56700160	56780461	7.557470	0.343478	1.486303	0.097087
Amp	4	56781218	56970284	7.230269	0.334387	1.449063	0.097087
Amp	4	56972069	56972069	5.676619	0.289750	1.332864	0.092233
Amp	4	56974061	56985944	4.615581	0.257898	1.261942	0.087379
Amp	4	56985971	57450661	4.244667	0.246220	1.208790	0.087379
Amp	4	57454558	57521325	3.410567	0.219749	1.133905	0.082524
Amp	4	57523657	57592509	3.562071	0.224915	1.159529	0.082524
Amp	4	57596141	57622222	2.467412	0.188404	0.983582	0.082524
Amp	4	57623397	57649159	2.681505	0.195357	1.017087	0.082524
Amp	4	57649190	57705970	2.429742	0.187231	1.039046	0.077670
Amp	4	57705999	57837158	2.761057	0.198658	1.098841	0.077670
Amp	4	57837783	57864096	1.519738	0.154021	0.928307	0.072816
Amp	4	57865815	57898729	1.220570	0.142594	0.865896	0.072816
Amp	4	57899065	57981598	1.139317	0.139651	0.849822	0.072816
Amp	4	57985544	58028108	0.900732	0.128733	0.846633	0.067961
Amp	4	58035352	58182016	0.761048	0.120905	0.800825	0.067961
Amp	4	58183850	58331633	0.984341	0.132332	0.867693	0.067961
Amp	4	58332129	58405213	0.722704	0.119409	0.790605	0.067961
Amp	4	58406405	58565839	0.551029	0.110637	0.791981	0.063107
Amp	4	58566388	58596660	0.372036	0.101947	0.737212	0.063107
Amp	4	58596905	58970320	0.225791	0.094858	0.750254	0.058252
Amp	4	58971119	59361163	0.133773	0.088461	0.759684	0.053398
Amp	4	59364582	59367139	0.004587	0.079284	0.757649	0.048544
Amp	4	59368559	59732118	-0.000000	0.056511	0.634541	0.043689
Amp	4	59801046	59910782	-0.000000	0.067573	0.666309	0.048544
Amp	4	59910825	59998696	-0.000000	0.056511	0.634541	0.043689
Amp	4	60001774	60227043	-0.000000	0.064621	0.647265	0.048544
Amp	4	60228517	60512343	-0.000000	0.069635	0.688341	0.048544
Amp	4	60514430	60555860	0.013422	0.079801	0.771631	0.048544
Amp	4	60556269	60572102	-0.000000	0.074311	0.726651	0.048544
Amp	4	60572619	60596100	0.004587	0.079049	0.698301	0.053398
Amp	4	60600400	60937690	0.147598	0.089987	0.719291	0.058252
Amp	4	60939259	61331617	0.057988	0.082414	0.728279	0.053398
Amp	4	61335564	61372977	0.035036	0.080921	0.717161	0.053398
Amp	4	61380015	61555937	-0.000000	0.077794	0.759408	0.048544
Amp	4	61558871	61649211	-0.000000	0.070557	0.690384	0.048544
Amp	4	61649684	61805931	-0.000000	0.071940	0.701715	0.048544
Amp	4	61805949	61950865	0.035036	0.081001	0.775946	0.048544
Amp	4	61966846	62211037	-0.000000	0.071940	0.761141	0.043689
Amp	4	62215547	62251536	-0.000000	0.061774	0.725921	0.038835
Amp	4	62251887	62331692	-0.000000	0.066714	0.704265	0.043689
Amp	4	62333348	62466187	-0.000000	0.061774	0.659292	0.043689
Amp	4	62468117	62487688	-0.000000	0.057036	0.689854	0.038835
Amp	4	62494632	62710801	-0.000000	0.062519	0.758349	0.038835
Amp	4	62716326	63157961	-0.000000	0.051691	0.732229	0.033981
Amp	4	63158572	63487802	-0.000000	0.046208	0.668058	0.033981
Amp	4	63488495	63533999	-0.000000	0.053903	0.758119	0.033981
Amp	4	63536460	63804880	-0.000000	0.064598	0.773187	0.038835
Amp	4	63806581	64241945	-0.000000	0.056902	0.761436	0.033981
Amp	4	64243930	64493550	-0.000000	0.064835	0.854274	0.033981
Amp	4	64500009	64841337	-0.000000	0.056902	0.743539	0.033981
Amp	4	64853527	65041199	-0.000000	0.046208	0.721018	0.029126
Amp	4	65042569	66421666	-0.000000	0.026623	0.537903	0.024272
Amp	4	66425999	66557256	-0.000000	0.046142	0.857712	0.024272
Amp	4	66565801	68108232	-0.000000	0.002619	0.157927	0.019417
Amp	4	68109004	68164661	-0.000000	0.045762	0.857712	0.024272
Amp	4	68176106	68781796	-0.000000	0.002619	0.150332	0.024272
Amp	4	68786223	69087715	-0.000000	0.004788	0.185869	0.024272
Amp	4	69099258	83448363	-0.000000	0.000000	0.134269	0.019417
Amp	4	83452372	83632973	-0.000000	0.008527	0.255538	0.024272
Amp	4	83644692	91257368	-0.000000	0.000000	0.134269	0.019417
Amp	4	91257533	91938652	-0.000000	0.005650	0.241183	0.019417
Amp	4	91938737	93243530	-0.000000	0.006983	0.268495	0.019417
Amp	4	93246069	93573799	-0.000000	0.050408	0.946167	0.024272
Amp	4	93611160	94353540	-0.000000	0.006983	0.268495	0.019417
Amp	4	94355799	94460675	-0.000000	0.000000	0.140221	0.014563
Amp	4	94462236	94583096	-0.000000	0.008198	0.273064	0.019417
Amp	4	94583650	94773240	-0.000000	0.011244	0.268372	0.024272
Amp	4	94778526	95179707	-0.000000	0.008198	0.273064	0.019417
Amp	4	95182606	95238678	-0.000000	0.000000	0.140221	0.014563
Amp	4	95240869	95539297	-0.000000	0.011105	0.332606	0.019417
Amp	4	95545653	101364837	-0.000000	0.000000	0.140221	0.014563
Amp	4	101365707	101514443	-0.000000	0.003702	0.180990	0.019417
Amp	4	101515970	101619817	-0.000000	0.000000	0.140221	0.014563
Amp	4	101627782	101819118	-0.000000	0.003394	0.174679	0.019417
Amp	4	101821278	103424231	-0.000000	0.000000	0.140221	0.014563
Amp	4	103432974	103545487	-0.000000	0.006298	0.212362	0.024272
Amp	4	103548126	103719741	-0.000000	0.004335	0.180209	0.024272
Amp	4	103719958	103891709	-0.000000	0.000000	0.136466	0.019417
Amp	4	103897975	104017305	-0.000000	0.009899	0.277019	0.024272
Amp	4	104018033	104195455	-0.000000	0.003525	0.172587	0.024272
Amp	4	104198779	104814220	-0.000000	0.009125	0.264332	0.024272
Amp	4	104814363	104994624	-0.000000	0.003525	0.166936	0.024272
Amp	4	104997917	105192865	-0.000000	0.010357	0.278872	0.024272
Amp	4	105199191	106720524	-0.000000	0.000000	0.136466	0.019417
Amp	4	106722577	106846935	-0.000000	0.008193	0.244196	0.024272
Amp	4	106849007	107557300	-0.000000	0.000000	0.136466	0.019417
Amp	4	107570410	110278907	-0.000000	0.002496	0.174552	0.024272
Amp	4	110281608	113210646	-0.000000	0.000000	0.136466	0.019417
Amp	4	113211494	113348416	-0.000000	0.003618	0.168460	0.024272
Amp	4	113353855	113909560	-0.000000	0.011796	0.252038	0.029126
Amp	4	113910840	114005386	-0.000000	0.003618	0.168460	0.024272
Amp	4	114005646	114040760	-0.000000	0.005089	0.160465	0.029126
Amp	4	114041603	114824820	-0.000000	0.001471	0.133271	0.024272
Amp	4	114829777	116668099	-0.000000	0.009231	0.217013	0.029126
Amp	4	116802776	117004487	-0.000000	0.046955	0.627519	0.033981
Amp	4	117010801	117851207	-0.000000	0.051976	0.686289	0.033981
Amp	4	117890530	118128654	-0.000000	0.013334	0.234034	0.033981
Amp	4	118130497	118332255	-0.000000	0.050643	0.679238	0.033981
Amp	4	118332826	118375856	-0.000000	0.042883	0.686491	0.029126
Amp	4	118377774	118640634	-0.000000	0.005574	0.177063	0.029126
Amp	4	118645797	119196869	-0.000000	0.040846	0.670075	0.029126
Amp	4	119200027	119377525	-0.000000	0.005574	0.188461	0.029126
Amp	4	119381409	119487536	-0.000000	0.013713	0.256793	0.033981
Amp	4	119491064	119567226	-0.000000	0.005574	0.188461	0.029126
Amp	4	119567327	119717673	-0.000000	0.022126	0.414467	0.029126
Amp	4	119771915	119920914	-0.000000	0.005574	0.180818	0.029126
Amp	4	119926975	120010168	-0.000000	0.039955	0.650258	0.029126
Amp	4	120014898	120573563	-0.000000	0.044932	0.720535	0.029126
Amp	4	120578673	120695459	-0.000000	0.005574	0.170067	0.029126
Amp	4	120695898	121057309	-0.000000	0.042813	0.684918	0.029126
Amp	4	121060271	122070555	-0.000000	0.005574	0.176458	0.029126
Amp	4	122074463	122146514	-0.000000	0.039916	0.645373	0.029126
Amp	4	122149001	122558972	-0.000000	0.005574	0.172139	0.029126
Amp	4	122567739	122623775	-0.000000	0.015710	0.266175	0.033981
Amp	4	122628555	122684494	-0.000000	0.026292	0.343185	0.038835
Amp	4	122686957	122689030	-0.000000	0.016156	0.273585	0.033981
Amp	4	122690284	123287660	-0.000000	0.005574	0.172139	0.029126
Amp	4	123297292	123420117	-0.000000	0.040136	0.644051	0.029126
Amp	4	123422563	125459405	-0.000000	0.001471	0.133271	0.024272
Amp	4	125460351	137480493	-0.000000	0.000000	0.136466	0.019417
Amp	4	137486461	137992764	-0.000000	0.011191	0.238823	0.033981
Amp	4	137993837	138544615	-0.000000	0.044637	0.630256	0.033981
Amp	4	138549839	139302835	-0.000000	0.004176	0.156719	0.033981
Amp	4	139305990	140065923	-0.000000	0.014760	0.234162	0.043689
Amp	4	140069635	140143901	-0.000000	0.019456	0.249215	0.048544
Amp	4	140144091	140184766	-0.000000	0.014760	0.234162	0.043689
Amp	4	140203423	141697805	-0.000000	0.004176	0.155043	0.038835
Amp	4	141698852	141730958	-0.000000	0.000000	0.128322	0.033981
Amp	4	141735407	142535740	-0.000000	0.003354	0.146624	0.038835
Amp	4	142540926	143074059	-0.000000	0.032906	0.451515	0.038835
Amp	4	143076406	144412598	-0.000000	0.029552	0.476769	0.033981
Amp	4	144414691	148930587	-0.000000	0.000000	0.130902	0.033981
Amp	4	148937058	149235947	-0.000000	0.004892	0.168831	0.033981
Amp	4	149237641	149300984	-0.000000	0.006190	0.161022	0.038835
Amp	4	149301681	149309181	-0.000000	0.015362	0.254951	0.038835
Amp	4	149310093	149376333	-0.000000	0.010470	0.234119	0.033981
Amp	4	149377750	150603840	-0.000000	0.003784	0.150491	0.033981
Amp	4	150610440	150680436	-0.000000	0.014924	0.246451	0.038835
Amp	4	150682578	151101672	-0.000000	0.011140	0.237371	0.033981
Amp	4	151103870	151200694	-0.000000	0.014473	0.241825	0.038835
Amp	4	151201076	151786159	-0.000000	0.003332	0.145205	0.033981
Amp	4	151786610	152114663	-0.000000	0.000000	0.123905	0.029126
Amp	4	152118514	152489087	-0.000000	0.004331	0.156888	0.033981
Amp	4	152493025	153707846	-0.000000	0.000000	0.123905	0.029126
Amp	4	153708299	153733674	-0.000000	0.003352	0.145430	0.033981
Amp	4	153737819	153826417	-0.000000	0.012016	0.215978	0.038835
Amp	4	153827704	154493017	-0.000000	0.014518	0.214757	0.043689
Amp	4	154493400	154527498	-0.000000	0.005854	0.162114	0.038835
Amp	4	154531664	154925897	-0.000000	0.003352	0.145430	0.033981
Amp	4	154926806	156035750	-0.000000	0.000000	0.123905	0.029126
Amp	4	156039239	156339619	-0.000000	0.007040	0.188603	0.033981
Amp	4	156344492	156671888	-0.000000	0.021197	0.437101	0.033981
Amp	4	156678131	165373192	-0.000000	0.007040	0.271423	0.033981
Amp	4	165376168	165474619	-0.000000	0.021593	0.437863	0.033981
Amp	4	165481815	169246153	-0.000000	0.007040	0.291639	0.029126
Amp	4	169246285	169429133	-0.000000	0.021565	0.442934	0.033981
Amp	4	169429599	170695748	-0.000000	0.007040	0.300306	0.029126
Amp	4	170712326	171049915	-0.000000	0.009866	0.290473	0.033981
Amp	4	171050467	171057113	-0.000000	0.007040	0.300306	0.029126
Amp	4	171065247	171160917	-0.000000	0.018553	0.397579	0.033981
Amp	4	171161845	171207394	-0.000000	0.010281	0.300770	0.033981
Amp	4	171210193	171243609	-0.000000	0.007040	0.300306	0.029126
Amp	4	171287250	171441236	-0.000000	0.009796	0.289657	0.033981
Amp	4	171441329	172914759	-0.000000	0.007040	0.300306	0.029126
Amp	4	172918611	173120074	-0.000000	0.021627	0.443655	0.033981
Amp	4	173129635	175766349	-0.000000	0.007040	0.300306	0.029126
Amp	4	175766604	175929967	-0.000000	0.010400	0.295683	0.033981
Amp	4	175930102	176126818	-0.000000	0.007040	0.299096	0.029126
Amp	4	176126899	176501711	-0.000000	0.010336	0.294941	0.033981
Amp	4	176595198	177008627	-0.000000	0.025727	0.434509	0.038835
Amp	4	177010296	178549832	-0.000000	0.010336	0.276902	0.038835
Amp	4	178554468	178981102	-0.000000	0.018035	0.337402	0.038835
Amp	4	178987226	179142788	-0.000000	0.020036	0.323238	0.043689
Amp	4	179147478	179280061	-0.000000	0.012337	0.284314	0.038835
Amp	4	179703433	181286686	-0.000000	0.010336	0.294941	0.033981
Amp	4	181287384	185220841	-0.000000	0.007040	0.299096	0.029126
Amp	4	185221619	185368751	-0.000000	0.014599	0.293121	0.038835
Amp	4	185369129	188577551	-0.000000	0.007040	0.244881	0.033981
Amp	4	188582698	188762240	-0.000000	0.018831	0.335009	0.038835
Amp	5	914233	1019814	-0.000000	0.014929	0.472254	0.063107
Amp	5	1020354	1300584	-0.000000	0.042710	0.603076	0.067961
Amp	5	1308552	1428514	-0.000000	0.029528	0.566395	0.063107
Amp	5	1890233	2517184	-0.000000	0.001747	0.421613	0.058252
Amp	5	2518738	2735736	-0.000000	0.002996	0.397054	0.063107
Amp	5	2759250	2828738	-0.000000	0.001747	0.421613	0.058252
Amp	5	2829191	4771798	-0.000000	0.011527	0.451659	0.063107
Amp	5	4776191	5516491	-0.000000	0.001747	0.421613	0.058252
Amp	5	5518377	7757867	-0.000000	0.007016	0.447026	0.063107
Amp	5	7758961	8337528	-0.000000	0.033557	0.574520	0.067961
Amp	5	8339345	8962122	-0.000000	0.007016	0.450910	0.063107
Amp	5	8965436	10280346	-0.000000	0.037425	0.597157	0.067961
Amp	5	10282320	10596391	-0.000000	0.007016	0.450910	0.063107
Amp	5	10597391	14014987	-0.000000	0.001747	0.413819	0.063107
Amp	5	14015779	14103885	-0.000000	0.003736	0.395899	0.067961
Amp	5	14106136	14610472	-0.000000	0.001747	0.413819	0.063107
Amp	5	14612343	15024294	-0.000000	0.017122	0.505944	0.063107
Amp	5	15027982	18979585	-0.000000	0.001747	0.436688	0.058252
Amp	5	18979867	19490899	-0.000000	0.006081	0.435042	0.063107
Amp	5	19493684	19568191	-0.000000	0.021102	0.493144	0.067961
Amp	5	19569938	19751160	-0.000000	0.006081	0.435042	0.063107
Amp	5	19761091	19790223	-0.000000	0.001747	0.436688	0.058252
Amp	5	19795598	19844853	-0.000000	0.017129	0.501080	0.063107
Amp	5	19846288	19960541	-0.000000	0.015383	0.511261	0.058252
Amp	5	19964364	21600901	-0.000000	0.000000	0.441940	0.053398
Amp	5	21601080	21826642	-0.000000	0.003888	0.436674	0.058252
Amp	5	21831772	21976487	-0.000000	0.007995	0.471780	0.058252
Amp	5	21990114	22270292	-0.000000	0.018328	0.542321	0.058252
Amp	5	22273415	22719871	-0.000000	0.003888	0.443741	0.058252
Amp	5	22720126	22876791	-0.000000	0.009122	0.479477	0.058252
Amp	5	22876957	22924332	-0.000000	0.003888	0.432892	0.058252
Amp	5	22925813	22958413	-0.000000	0.009789	0.444432	0.063107
Amp	5	22964790	23034773	-0.000000	0.021576	0.522203	0.063107
Amp	5	23036368	23054114	-0.000000	0.015675	0.517144	0.058252
Amp	5	23054811	23140847	-0.000000	0.003888	0.436674	0.058252
Amp	5	23145097	23268876	-0.000000	0.005706	0.414538	0.063107
Amp	5	23270158	23272818	-0.000000	0.017335	0.487828	0.063107
Amp	5	23274205	23415902	-0.000000	0.015518	0.516072	0.058252
Amp	5	23421217	23564888	-0.000000	0.006064	0.451529	0.058252
Amp	5	23565222	23691006	-0.000000	0.002176	0.458146	0.053398
Amp	5	23696639	23978275	-0.000000	0.000000	0.421952	0.053398
Amp	5	23978375	24492214	-0.000000	0.004275	0.450137	0.053398
Amp	5	24507055	24602650	-0.000000	0.005744	0.422654	0.058252
Amp	5	24603015	26194144	-0.000000	0.004275	0.450137	0.053398
Amp	5	26196704	26266769	-0.000000	0.005743	0.449337	0.058252
Amp	5	26267717	26630597	-0.000000	0.004275	0.450137	0.053398
Amp	5	26634703	27108052	-0.000000	0.000000	0.454106	0.048544
Amp	5	27132471	27255722	-0.000000	0.002022	0.457000	0.053398
Amp	5	27256015	27302423	-0.000000	0.005795	0.450397	0.058252
Amp	5	27304361	27343810	-0.000000	0.007678	0.427618	0.063107
Amp	5	27344190	27368603	-0.000000	0.005656	0.422757	0.058252
Amp	5	27369637	27462278	-0.000000	0.003773	0.447165	0.053398
Amp	5	27463236	27603003	-0.000000	0.006463	0.454956	0.058252
Amp	5	27645758	27846594	-0.000000	0.003773	0.447165	0.053398
Amp	5	27848313	28034230	-0.000000	0.005791	0.423680	0.058252
Amp	5	28044385	28762407	-0.000000	0.003773	0.419468	0.058252
Amp	5	28764743	28859730	-0.000000	0.007474	0.433165	0.063107
Amp	5	28860765	29179260	-0.000000	0.013216	0.438294	0.067961
Amp	5	29183300	29526344	-0.000000	0.009515	0.424051	0.063107
Amp	5	29532824	29586673	-0.000000	0.011089	0.402968	0.067961
Amp	5	29591400	29615271	-0.000000	0.009515	0.417249	0.067961
Amp	5	29615356	29788724	-0.000000	0.003773	0.410501	0.063107
Amp	5	29789014	29920260	-0.000000	0.008983	0.412381	0.067961
Amp	5	29923969	29989599	-0.000000	0.003773	0.417307	0.058252
Amp	5	29989617	30113900	-0.000000	0.006367	0.432332	0.063107
Amp	5	30114972	30236013	-0.000000	0.015117	0.487475	0.063107
Amp	5	30236962	30250324	-0.000000	0.003773	0.415984	0.063107
Amp	5	30253643	30430967	-0.000000	0.005749	0.397835	0.067961
Amp	5	30430985	30597692	-0.000000	0.011616	0.404504	0.072816
Amp	5	30598357	30783732	-0.000000	0.005749	0.397660	0.063107
Amp	5	30785661	30875315	-0.000000	0.003773	0.408513	0.063107
Amp	5	30879327	30953881	-0.000000	0.008039	0.436730	0.063107
Amp	5	30956384	31147634	-0.000000	0.003773	0.417307	0.058252
Amp	5	31150636	31355609	-0.000000	0.006539	0.404110	0.067961
Amp	5	31357109	31922600	-0.000000	0.003773	0.393124	0.063107
Amp	5	31924971	31937113	-0.000000	0.008030	0.412830	0.067961
Amp	5	31940435	32018925	-0.000000	0.013364	0.444524	0.067961
Amp	5	32019176	32035855	-0.000000	0.009107	0.427256	0.063107
Amp	5	32042145	33887419	-0.000000	0.003773	0.393641	0.063107
Amp	5	33888413	34787955	-0.000000	0.014496	0.451147	0.067961
Amp	5	34787986	36374029	-0.000000	0.003773	0.393641	0.063107
Amp	5	36376351	36476125	-0.000000	0.013703	0.422074	0.067961
Amp	5	36477748	36966219	-0.000000	0.003773	0.391854	0.063107
Amp	5	36976958	37188362	-0.000000	0.013011	0.427523	0.067961
Amp	5	37196435	37404533	-0.000000	0.003773	0.373465	0.067961
Amp	5	37405118	37709918	-0.000000	0.011123	0.410063	0.072816
Amp	5	37716067	37938420	-0.000000	0.003773	0.373465	0.067961
Amp	5	37941987	38115626	-0.000000	0.005175	0.360820	0.077670
Amp	5	38117284	38266228	-0.000000	0.003773	0.349062	0.077670
Amp	5	38271796	38392255	-0.000000	0.006494	0.367576	0.077670
Amp	5	38392773	38422991	-0.000000	0.012138	0.396474	0.077670
Amp	5	38426574	38819323	-0.000000	0.009417	0.386691	0.072816
Amp	5	38823853	38883478	-0.000000	0.010649	0.410639	0.072816
Amp	5	38883660	39510913	-0.000000	0.005005	0.399112	0.067961
Amp	5	39517233	41149147	-0.000000	0.003773	0.392470	0.063107
Amp	5	41149284	41305409	-0.000000	0.009331	0.401714	0.067961
Amp	5	41307551	44338845	-0.000000	0.003773	0.392470	0.063107
Amp	5	44370005	44525206	-0.000000	0.007261	0.407161	0.067961
Amp	5	44529971	45378456	-0.000000	0.003773	0.385241	0.067961
Amp	5	50124856	54708693	-0.000000	0.000000	0.393742	0.058252
Amp	5	54711317	55035950	-0.000000	0.010769	0.408598	0.067961
Amp	5	55044029	56210923	-0.000000	0.000000	0.371223	0.063107
Amp	5	56214412	56303150	-0.000000	0.012770	0.419434	0.067961
Amp	5	56306286	61182838	-0.000000	0.000000	0.371223	0.063107
Amp	5	61186602	63296936	-0.000000	0.008929	0.396958	0.067961
Amp	5	63299929	67636057	-0.000000	0.000000	0.371223	0.063107
Amp	5	67643213	67873231	-0.000000	0.012700	0.439425	0.063107
Amp	5	67878550	68307023	-0.000000	0.000000	0.389337	0.058252
Amp	5	68312054	68740653	-0.000000	0.012289	0.441089	0.063107
Amp	5	70661208	78285921	-0.000000	0.000000	0.389337	0.058252
Amp	5	78286172	78824471	-0.000000	0.009871	0.449466	0.058252
Amp	5	78831504	79020426	-0.000000	0.017010	0.459883	0.063107
Amp	5	79020624	82162652	-0.000000	0.009871	0.449466	0.058252
Amp	5	82169447	82338006	-0.000000	0.018021	0.466852	0.063107
Amp	5	82340436	83173770	-0.000000	0.009871	0.449466	0.058252
Amp	5	83181676	87712913	-0.000000	0.000000	0.415549	0.053398
Amp	5	87713829	88111344	-0.000000	0.010088	0.448247	0.058252
Amp	5	88111724	92757145	-0.000000	0.000000	0.413863	0.053398
Amp	5	92760129	92966291	-0.000000	0.008749	0.439106	0.058252
Amp	5	92973594	104763573	-0.000000	0.000000	0.413863	0.053398
Amp	5	104765296	105698961	-0.000000	0.002099	0.394911	0.058252
Amp	5	105699602	106801163	-0.000000	0.006599	0.397525	0.063107
Amp	5	106801970	106934630	-0.000000	0.022454	0.497444	0.063107
Amp	5	106935029	107298559	-0.000000	0.009979	0.418826	0.063107
Amp	5	107298920	109243076	-0.000000	0.004500	0.416325	0.058252
Amp	5	109243971	110951662	-0.000000	0.000000	0.389074	0.058252
Amp	5	110951792	111045225	-0.000000	0.001460	0.368346	0.063107
Amp	5	111054736	111851595	-0.000000	0.000000	0.389074	0.058252
Amp	5	111860955	112077920	-0.000000	0.008217	0.411077	0.063107
Amp	5	112083785	112140022	-0.000000	0.000000	0.389074	0.058252
Amp	5	112140962	112424337	-0.000000	0.006980	0.403133	0.063107
Amp	5	112424858	119676132	-0.000000	0.000000	0.389074	0.058252
Amp	5	119676770	121037339	-0.000000	0.009399	0.421363	0.063107
Amp	5	121039125	122705321	-0.000000	0.014574	0.421909	0.067961
Amp	5	122705737	123171123	-0.000000	0.009399	0.421363	0.063107
Amp	5	123259381	124735923	-0.000000	0.020987	0.459164	0.067961
Amp	5	124737413	124946532	-0.000000	0.009399	0.421363	0.063107
Amp	5	124957758	125071675	-0.000000	0.011061	0.400989	0.067961
Amp	5	125074928	125147274	-0.000000	0.020340	0.425989	0.072816
Amp	5	125147841	125611216	-0.000000	0.018678	0.446693	0.067961
Amp	5	125611476	125896244	-0.000000	0.028695	0.473830	0.072816
Amp	5	125896552	126069734	-0.000000	0.019417	0.452248	0.067961
Amp	5	126071927	126096992	-0.000000	0.025532	0.456611	0.072816
Amp	5	126105900	126144324	-0.000000	0.015515	0.428243	0.067961
Amp	5	126148134	131397054	-0.000000	0.009399	0.421363	0.063107
Amp	5	131397202	131445660	-0.000000	0.017956	0.468488	0.063107
Amp	5	131447104	131719758	-0.000000	0.028669	0.498758	0.067961
Amp	5	131720070	132631806	-0.000000	0.020112	0.480460	0.063107
Amp	5	132631911	133812331	-0.000000	0.009399	0.446143	0.058252
Amp	5	133812710	133962296	-0.000000	0.017644	0.464571	0.063107
Amp	5	133963870	136537717	-0.000000	0.009399	0.446143	0.058252
Amp	5	136537758	138233951	-0.000000	0.010820	0.459983	0.058252
Amp	5	138236755	138320809	-0.000000	0.021309	0.494462	0.063107
Amp	5	138323871	138670082	-0.000000	0.010820	0.459983	0.058252
Amp	5	138674123	138778580	-0.000000	0.019129	0.477312	0.063107
Amp	5	138783152	138984852	-0.000000	0.010820	0.459983	0.058252
Amp	5	138985681	138991968	-0.000000	0.022536	0.498432	0.063107
Amp	5	138996480	139090104	-0.000000	0.029825	0.505531	0.067961
Amp	5	139092945	139341452	-0.000000	0.022536	0.498432	0.063107
Amp	5	139343161	139596552	-0.000000	0.010820	0.459983	0.058252
Amp	5	139602200	140023238	-0.000000	0.023170	0.503187	0.063107
Amp	5	140023818	141396314	-0.000000	0.010820	0.459983	0.058252
Amp	5	141396580	141594907	-0.000000	0.009399	0.477439	0.053398
Amp	5	141595139	141865610	-0.000000	0.018616	0.502703	0.058252
Amp	5	141869419	142103704	-0.000000	0.028908	0.528893	0.063107
Amp	5	142107459	142281859	-0.000000	0.018616	0.502703	0.058252
Amp	5	142282126	142557088	-0.000000	0.009399	0.477439	0.053398
Amp	5	142560227	142667583	-0.000000	0.018319	0.503218	0.058252
Amp	5	142669223	144527205	-0.000000	0.009399	0.477439	0.053398
Amp	5	144527877	144749139	-0.000000	0.019407	0.514749	0.058252
Amp	5	144754409	146001456	-0.000000	0.009399	0.481810	0.053398
Amp	5	146002205	146249101	-0.000000	0.014943	0.479502	0.058252
Amp	5	146251028	146835535	-0.000000	0.024670	0.545910	0.058252
Amp	5	146842012	147741883	-0.000000	0.014943	0.513364	0.053398
Amp	5	147747588	148367643	-0.000000	0.009399	0.519290	0.048544
Amp	5	148369162	148763645	-0.000000	0.012820	0.498851	0.053398
Amp	5	148765904	148768069	-0.000000	0.021123	0.514702	0.058252
Amp	5	148768242	148835789	-0.000000	0.032314	0.591102	0.058252
Amp	5	148836628	148860012	-0.000000	0.021123	0.513343	0.058252
Amp	5	148860515	149136632	-0.000000	0.012820	0.497369	0.053398
Amp	5	149138825	149385394	-0.000000	0.022078	0.519228	0.058252
Amp	5	149390222	150101407	-0.000000	0.018657	0.540953	0.053398
Amp	5	150105426	155471847	-0.000000	0.009399	0.519080	0.048544
Amp	5	155472055	155608652	-0.000000	0.014253	0.521819	0.053398
Amp	5	155615800	159526112	-0.000000	0.009399	0.519080	0.048544
Amp	5	159527976	159660386	-0.000000	0.015594	0.514489	0.053398
Amp	5	159664281	160153139	-0.000000	0.009399	0.515093	0.048544
Amp	5	160155582	165408059	-0.000000	0.011160	0.489197	0.053398
Amp	5	165409542	165658605	-0.000000	0.009399	0.517523	0.048544
Amp	5	165666562	165952411	-0.000000	0.010783	0.480782	0.053398
Amp	5	165953269	166391886	-0.000000	0.013802	0.461322	0.058252
Amp	5	166392055	166803321	-0.000000	0.016076	0.442326	0.063107
Amp	5	166805991	168819808	-0.000000	0.013058	0.458582	0.058252
Amp	5	168820116	169705161	-0.000000	0.010783	0.483942	0.053398
Amp	5	169750439	169836156	-0.000000	0.017473	0.489875	0.058252
Amp	5	169839338	170075787	-0.000000	0.020182	0.472443	0.063107
Amp	5	170078299	170274312	-0.000000	0.017473	0.489875	0.058252
Amp	5	170274844	173042673	-0.000000	0.010783	0.483942	0.053398
Amp	5	173044538	173224082	-0.000000	0.018375	0.498985	0.058252
Amp	5	173227157	173324856	-0.000000	0.028989	0.530769	0.063107
Amp	5	173326580	173423692	-0.000000	0.021397	0.519629	0.058252
Amp	5	173424450	175152202	-0.000000	0.010783	0.483942	0.053398
Amp	5	175153395	176484789	-0.000000	0.018653	0.501284	0.058252
Amp	5	176488671	176575731	-0.000000	0.027250	0.517435	0.063107
Amp	5	176594118	176674288	-0.000000	0.036282	0.535108	0.067961
Amp	5	176675330	176675351	-0.000000	0.027685	0.521558	0.063107
Amp	5	176679782	176771123	-0.000000	0.018653	0.501284	0.058252
Amp	5	176776426	176872494	-0.000000	0.025040	0.502976	0.063107
Amp	5	176876387	177060264	-0.000000	0.018653	0.501284	0.058252
Amp	5	177082394	180360469	-0.000000	0.015919	0.482619	0.058252
Amp	6	1014281	1209010	-0.000000	0.030089	0.419543	0.048544
Amp	6	1210627	1916030	-0.000000	0.020987	0.374117	0.043689
Amp	6	1917086	2197197	-0.000000	0.030051	0.420643	0.048544
Amp	6	2204639	2572201	-0.000000	0.020987	0.374117	0.043689
Amp	6	2575583	3041557	-0.000000	0.029015	0.402473	0.048544
Amp	6	3047057	3151252	-0.000000	0.040895	0.464425	0.053398
Amp	6	3151317	3304071	-0.000000	0.029015	0.375942	0.053398
Amp	6	3306578	3616763	-0.000000	0.020987	0.372782	0.043689
Amp	6	3622751	3809510	-0.000000	0.030049	0.455267	0.043689
Amp	6	3810491	6274254	-0.000000	0.020987	0.405551	0.038835
Amp	6	6274570	6471697	-0.000000	0.029336	0.448420	0.043689
Amp	6	6476278	7338183	-0.000000	0.020987	0.405551	0.038835
Amp	6	7338388	7980144	-0.000000	0.011047	0.303755	0.038835
Amp	6	7985549	8801850	-0.000000	0.001654	0.237226	0.033981
Amp	6	8806903	8908960	-0.000000	0.009975	0.298874	0.033981
Amp	6	8909371	9036051	-0.000000	0.001654	0.231946	0.029126
Amp	6	9042256	11573647	-0.000000	0.000000	0.251227	0.024272
Amp	6	11576130	11774583	-0.000000	0.009140	0.334155	0.029126
Amp	6	11774626	13877692	-0.000000	0.000000	0.251227	0.024272
Amp	6	13886876	14214287	-0.000000	0.009010	0.333378	0.029126
Amp	6	14216235	14506096	-0.000000	0.000000	0.304059	0.029126
Amp	6	14507185	15202523	-0.000000	0.009043	0.366451	0.033981
Amp	6	15206819	15288926	-0.000000	0.000000	0.288127	0.033981
Amp	6	15291904	15541177	-0.000000	0.039756	0.659673	0.038835
Amp	6	15551090	16447103	-0.000000	0.000000	0.288127	0.033981
Amp	6	16452421	16701334	-0.000000	0.013603	0.382543	0.038835
Amp	6	16708772	17139683	-0.000000	0.023871	0.474851	0.038835
Amp	6	17147438	17227661	-0.000000	0.068471	0.781143	0.048544
Amp	6	17229025	17229485	-0.000000	0.058203	0.825254	0.038835
Amp	6	17231419	18151315	-0.000000	0.044600	0.783029	0.033981
Amp	6	18153233	18225301	-0.000000	0.052539	0.776868	0.038835
Amp	6	18226701	18430587	-0.000000	0.046842	0.718521	0.038835
Amp	6	18439895	18647936	-0.000000	0.053382	0.785502	0.038835
Amp	6	18653090	19729003	-0.000000	0.044600	0.783029	0.033981
Amp	6	19734208	19850707	-0.000000	0.054645	0.798361	0.038835
Amp	6	19850779	20143736	-0.000000	0.044600	0.783029	0.033981
Amp	6	20145721	20308763	-0.000000	0.053439	0.786013	0.038835
Amp	6	20310578	20401909	-0.000000	0.044600	0.783029	0.033981
Amp	6	20405019	20519021	0.053360	0.081860	1.067152	0.038835
Amp	6	20522290	20663632	-0.000000	0.044600	0.712889	0.038835
Amp	6	20663959	21134453	-0.000000	0.047164	0.748686	0.038835
Amp	6	21135158	21373314	-0.000000	0.055626	0.751714	0.043689
Amp	6	21374463	22331726	-0.000000	0.047164	0.748686	0.038835
Amp	6	22334921	22834133	-0.000000	0.057333	0.760479	0.043689
Amp	6	22844734	23117427	-0.000000	0.054769	0.787446	0.038835
Amp	6	23119502	23214626	-0.000000	0.044600	0.777821	0.033981
Amp	6	23220002	23275022	-0.000000	0.000000	0.297983	0.029126
Amp	6	23278475	23388459	-0.000000	0.001914	0.320408	0.033981
Amp	6	23392628	23447207	-0.000000	0.000000	0.297983	0.029126
Amp	6	23448557	23835993	-0.000000	0.009083	0.374258	0.033981
Amp	6	23836209	24429690	-0.000000	0.000000	0.307805	0.033981
Amp	6	24433461	24578037	-0.000000	0.010010	0.492878	0.033981
Amp	6	24580508	24634971	-0.000000	0.018466	0.518170	0.038835
Amp	6	24640296	25188409	-0.000000	0.008456	0.462496	0.033981
Amp	6	25194472	30764241	-0.000000	0.000000	0.423709	0.029126
Amp	6	30789608	30972865	-0.000000	0.006191	0.351337	0.033981
Amp	6	30973358	33125742	-0.000000	0.000000	0.324716	0.029126
Amp	6	33126865	33587075	-0.000000	0.009550	0.390091	0.033981
Amp	6	33587322	33657688	-0.000000	0.018503	0.436003	0.038835
Amp	6	33659046	35158282	-0.000000	0.008953	0.386525	0.033981
Amp	6	35162141	37001592	-0.000000	0.000000	0.324716	0.029126
Amp	6	37002012	37110484	-0.000000	0.006807	0.359383	0.033981
Amp	6	37114994	38128243	-0.000000	0.000000	0.324716	0.029126
Amp	6	38128423	38355712	-0.000000	0.008881	0.471289	0.033981
Amp	6	38361112	38484289	-0.000000	0.016962	0.506591	0.038835
Amp	6	38486637	38818557	-0.000000	0.008081	0.467254	0.033981
Amp	6	38822905	40166385	-0.000000	0.000000	0.419511	0.029126
Amp	6	40166544	40268034	-0.000000	0.008920	0.468457	0.033981
Amp	6	40268300	40454936	-0.000000	0.000000	0.410947	0.029126
Amp	6	40458216	40582111	-0.000000	0.009521	0.475482	0.033981
Amp	6	40583405	41361160	-0.000000	0.000000	0.410947	0.029126
Amp	6	41361584	41469071	-0.000000	0.010408	0.490315	0.033981
Amp	6	41473882	43168117	-0.000000	0.000000	0.368505	0.033981
Amp	6	43168164	43469398	-0.000000	0.007538	0.440457	0.033981
Amp	6	43476145	43517162	-0.000000	0.052126	0.842507	0.038835
Amp	6	43518732	43602216	0.234967	0.095616	1.155212	0.043689
Amp	6	43605119	43646447	0.420343	0.104771	1.116924	0.048544
Amp	6	43648803	43938931	0.385703	0.102875	1.101394	0.048544
Amp	6	43944276	44056972	0.420343	0.104771	1.024620	0.053398
Amp	6	44061607	44115567	-0.000000	0.060183	0.761397	0.048544
Amp	6	44118911	44193706	-0.000000	0.069203	0.835294	0.048544
Amp	6	44196006	44245323	0.004587	0.079229	0.834225	0.053398
Amp	6	44246169	44317229	-0.000000	0.070074	0.840414	0.048544
Amp	6	44324199	44334252	-0.000000	0.061054	0.840398	0.043689
Amp	6	44338639	44551632	-0.000000	0.053516	0.868258	0.038835
Amp	6	44572155	44594192	-0.000000	0.018741	0.512139	0.038835
Amp	6	44595064	44791861	-0.000000	0.008715	0.467655	0.033981
Amp	6	44792579	45417091	-0.000000	0.000000	0.410947	0.029126
Amp	6	45419110	45814124	-0.000000	0.043490	0.874648	0.033981
Amp	6	45819770	46915126	-0.000000	0.000000	0.410947	0.029126
Amp	6	46916567	47108135	-0.000000	0.008799	0.467038	0.033981
Amp	6	47109770	47453455	-0.000000	0.000000	0.396884	0.029126
Amp	6	47458349	47550124	-0.000000	0.043490	0.862594	0.033981
Amp	6	47553433	47737203	-0.000000	0.000000	0.396884	0.029126
Amp	6	47740510	48218849	-0.000000	0.043490	0.862594	0.033981
Amp	6	48221233	48337097	-0.000000	0.000000	0.396884	0.029126
Amp	6	48348124	48575963	-0.000000	0.004264	0.413972	0.033981
Amp	6	48582432	48703497	-0.000000	0.000000	0.364067	0.033981
Amp	6	48713390	48841940	-0.000000	0.042596	0.862594	0.033981
Amp	6	48849014	49873929	-0.000000	0.000000	0.388528	0.029126
Amp	6	49879638	50007665	-0.000000	0.002639	0.363912	0.033981
Amp	6	50011046	53968427	-0.000000	0.000000	0.388528	0.029126
Amp	6	53969838	54768313	-0.000000	0.005236	0.378772	0.029126
Amp	6	54768379	55352060	-0.000000	0.012713	0.454771	0.033981
Amp	6	55352586	56069612	-0.000000	0.005236	0.378772	0.029126
Amp	6	56075203	56080291	-0.000000	0.011893	0.445171	0.033981
Amp	6	56080323	56193756	-0.000000	0.023714	0.617859	0.033981
Amp	6	56194264	56777553	-0.000000	0.016141	0.529226	0.033981
Amp	6	56783829	57008672	-0.000000	0.011893	0.352756	0.029126
Amp	6	57011999	57206485	-0.000000	0.005236	0.254594	0.024272
Amp	6	62234533	62234537	-0.000000	0.000000	0.207388	0.019417
Amp	6	62236967	62865840	-0.000000	0.006420	0.330734	0.024272
Amp	6	62867373	62995134	-0.000000	0.012678	0.361067	0.029126
Amp	6	62995383	62995383	-0.000000	0.006259	0.268457	0.024272
Amp	6	63054229	64237815	-0.000000	0.000000	0.207388	0.019417
Amp	6	64238696	64352605	-0.000000	0.002980	0.214736	0.024272
Amp	6	64353190	64595973	-0.000000	0.009978	0.329404	0.024272
Amp	6	64603334	68364866	-0.000000	0.000000	0.207388	0.019417
Amp	6	68366849	69633619	-0.000000	0.008563	0.349843	0.019417
Amp	6	69641096	69711901	-0.000000	0.016857	0.510505	0.029126
Amp	6	69716226	70186632	-0.000000	0.008563	0.428664	0.024272
Amp	6	70189048	70486630	-0.000000	0.000000	0.353427	0.019417
Amp	6	70493219	70590638	-0.000000	0.008379	0.500720	0.019417
Amp	6	70593586	72940014	-0.000000	0.000000	0.435390	0.014563
Amp	6	72940513	73079030	-0.000000	0.002471	0.377151	0.019417
Amp	6	73080770	74217278	-0.000000	0.000000	0.435390	0.014563
Amp	6	74221711	74325560	-0.000000	0.008694	0.504610	0.019417
Amp	6	74326236	74786175	-0.000000	0.000000	0.435390	0.014563
Amp	6	74786270	74927488	-0.000000	0.008177	0.500393	0.019417
Amp	6	74931116	75247243	-0.000000	0.001776	0.369305	0.019417
Amp	6	75250879	75351757	-0.000000	0.000000	0.435390	0.014563
Amp	6	75353931	75841415	-0.000000	0.009802	0.528278	0.019417
Amp	6	75845485	76241487	-0.000000	0.000000	0.435390	0.014563
Amp	6	76270857	76488827	-0.000000	0.009433	0.524059	0.019417
Amp	6	76489774	77470251	-0.000000	0.000000	0.435390	0.014563
Amp	6	77472237	77956816	-0.000000	0.008138	0.493208	0.019417
Amp	6	77960369	78084841	-0.000000	0.000000	0.435390	0.014563
Amp	6	78085506	78179738	-0.000000	0.009101	0.512932	0.019417
Amp	6	78181702	78499879	-0.000000	0.000000	0.435390	0.014563
Amp	6	78500502	78802946	-0.000000	0.003223	0.392560	0.019417
Amp	6	78803610	82238322	-0.000000	0.000000	0.435390	0.014563
Amp	6	82243321	82710426	-0.000000	0.001242	0.426528	0.019417
Amp	6	82711841	90868066	-0.000000	0.000000	0.371093	0.019417
Amp	6	90869716	91365419	-0.000000	0.007425	0.422557	0.024272
Amp	6	91368455	92584221	-0.000000	0.000000	0.346933	0.024272
Amp	6	92593238	94159930	-0.000000	0.001362	0.397428	0.019417
Amp	6	94161449	95331411	-0.000000	0.000000	0.393312	0.014563
Amp	6	95836160	97047637	-0.000000	0.001323	0.396635	0.019417
Amp	6	97050818	98678413	-0.000000	0.000000	0.393312	0.014563
Amp	6	98678830	98772811	-0.000000	0.001746	0.367650	0.024272
Amp	6	98772968	98801640	-0.000000	0.012149	0.448417	0.029126
Amp	6	98807069	98951349	-0.000000	0.023833	0.524295	0.033981
Amp	6	98956348	99336010	-0.000000	0.013430	0.469635	0.029126
Amp	6	99337097	99532039	-0.000000	0.001746	0.367650	0.024272
Amp	6	99535001	101230860	-0.000000	0.000000	0.349259	0.019417
Amp	6	101230913	101377970	-0.000000	0.008063	0.403520	0.029126
Amp	6	101379666	103155392	-0.000000	0.000000	0.349387	0.024272
Amp	6	103155792	103847802	-0.000000	0.001581	0.364950	0.024272
Amp	6	103852467	104027589	-0.000000	0.005216	0.354691	0.029126
Amp	6	104028153	104235143	-0.000000	0.006582	0.373339	0.029126
Amp	6	104238659	104375678	-0.000000	0.017142	0.517534	0.029126
Amp	6	104467602	104590469	-0.000000	0.001581	0.364950	0.024272
Amp	6	104593264	105599401	-0.000000	0.000000	0.349259	0.019417
Amp	6	105601497	105700974	-0.000000	0.014529	0.512200	0.029126
Amp	6	105705222	106077376	-0.000000	0.000000	0.313818	0.029126
Amp	6	106083083	106418389	-0.000000	0.006037	0.396253	0.029126
Amp	6	106425101	106648849	-0.000000	0.000000	0.295477	0.029126
Amp	6	106657195	106784374	-0.000000	0.007341	0.395715	0.029126
Amp	6	106784551	106798362	-0.000000	0.051978	0.861592	0.033981
Amp	6	106803325	107013265	-0.000000	0.044637	0.884762	0.029126
Amp	6	107013846	107114361	-0.000000	0.067147	1.049071	0.033981
Amp	6	107120530	107193513	0.128569	0.086945	1.280775	0.033981
Amp	6	107193720	107271217	-0.000000	0.074539	1.135581	0.033981
Amp	6	107271705	107401043	-0.000000	0.067147	1.043267	0.033981
Amp	6	107409119	107525502	-0.000000	0.053691	0.885780	0.033981
Amp	6	107526153	107959852	-0.000000	0.044637	0.779818	0.033981
Amp	6	107963419	107966929	-0.000000	0.050976	0.854016	0.033981
Amp	6	107968498	108072138	-0.000000	0.006340	0.386877	0.029126
Amp	6	108073370	108264157	-0.000000	0.000000	0.330344	0.024272
Amp	6	108270079	108358569	-0.000000	0.010383	0.418449	0.029126
Amp	6	108364582	108636652	-0.000000	0.021218	0.569556	0.029126
Amp	6	108642155	108798911	-0.000000	0.010383	0.413918	0.029126
Amp	6	108803246	118548258	-0.000000	0.000000	0.324906	0.024272
Amp	6	119138028	119497523	-0.000000	0.008007	0.405299	0.024272
Amp	6	119499250	122982963	-0.000000	0.000000	0.342631	0.019417
Amp	6	122992720	123052202	-0.000000	0.001260	0.313453	0.029126
Amp	6	123055140	129651021	-0.000000	0.000000	0.364613	0.024272
Amp	6	129661903	129955911	-0.000000	0.006394	0.390159	0.024272
Amp	6	129957366	136756640	-0.000000	0.000000	0.356737	0.019417
Amp	6	136756944	138444360	-0.000000	0.015367	0.522849	0.024272
Amp	6	138444504	148597510	-0.000000	0.000000	0.338828	0.019417
Amp	6	148600438	148844130	-0.000000	0.009137	0.422042	0.024272
Amp	6	148846610	152341548	-0.000000	0.000000	0.307533	0.024272
Amp	6	152348758	152599557	-0.000000	0.010841	0.441494	0.029126
Amp	6	152608067	152988821	-0.000000	0.025650	0.551734	0.033981
Amp	6	152991418	153013698	-0.000000	0.041836	0.648527	0.038835
Amp	6	153014792	153047748	-0.000000	0.030995	0.607494	0.033981
Amp	6	153052102	153172603	-0.000000	0.026342	0.553035	0.033981
Amp	6	153173999	155133742	-0.000000	0.014808	0.487731	0.029126
Amp	6	155144714	155371652	-0.000000	0.000000	0.333495	0.024272
Amp	6	155374329	157147663	-0.000000	0.044637	0.887388	0.029126
Amp	6	157154770	157264383	-0.000000	0.000000	0.323982	0.024272
Amp	6	157265449	157761085	-0.000000	0.003558	0.320218	0.024272
Amp	6	157775271	159044044	-0.000000	0.000000	0.327394	0.019417
Amp	6	159046104	159146931	-0.000000	0.002873	0.307479	0.029126
Amp	6	159155998	159398700	-0.000000	0.012946	0.381760	0.033981
Amp	6	159401898	159432659	-0.000000	0.002873	0.308985	0.024272
Amp	6	159436594	161894229	-0.000000	0.000000	0.327394	0.019417
Amp	6	161899280	162259061	-0.000000	0.012968	0.453636	0.029126
Amp	6	162259150	163183681	-0.000000	0.011483	0.433354	0.029126
Amp	6	163186526	163223039	-0.000000	0.000000	0.331245	0.024272
Amp	6	163225155	163271184	-0.000000	0.009081	0.400329	0.029126
Amp	6	163274306	163525678	-0.000000	0.019298	0.463563	0.033981
Amp	6	163526701	163626677	-0.000000	0.009081	0.400329	0.029126
Amp	6	163628045	164087972	-0.000000	0.014723	0.422646	0.033981
Amp	6	164095511	164236296	-0.000000	0.026183	0.448073	0.043689
Amp	6	164237237	164966314	-0.000000	0.017102	0.410863	0.038835
Amp	6	164968786	164996967	-0.000000	0.011460	0.390050	0.033981
Amp	6	164997403	165120884	-0.000000	0.000000	0.305938	0.029126
Amp	6	165204944	165686789	-0.000000	0.014141	0.428189	0.033981
Amp	6	165698162	166461846	-0.000000	0.000000	0.296082	0.029126
Amp	6	166462243	166578757	-0.000000	0.006010	0.380387	0.024272
Amp	6	166579489	169108233	-0.000000	0.000000	0.324768	0.019417
Amp	6	169498002	169601313	-0.000000	0.007498	0.382665	0.024272
Amp	6	169602961	170144750	-0.000000	0.000000	0.324768	0.019417
Amp	6	170148114	170588470	-0.000000	0.044637	0.991185	0.024272
Amp	6	170589360	170792871	-0.000000	0.046055	0.846756	0.029126
Amp	6	170793288	170903919	-0.000000	0.055494	0.836481	0.033981
Amp	7	708774	878703	-0.000000	0.054539	0.786777	0.708738
Amp	7	878767	1437526	-0.000000	0.036837	0.776814	0.708738
Amp	7	1448507	1647589	-0.000000	0.032754	0.780111	0.703883
Amp	7	1648387	1747301	-0.000000	0.036021	0.776641	0.708738
Amp	7	1753870	1768000	-0.000000	0.043508	0.781526	0.708738
Amp	7	1771272	1821278	-0.000000	0.040792	0.780002	0.708738
Amp	7	1827704	1936693	-0.000000	0.029503	0.775359	0.708738
Amp	7	1948678	2029704	-0.000000	0.040352	0.775728	0.713592
Amp	7	2032191	2170759	-0.000000	0.029503	0.774828	0.708738
Amp	7	2171115	2246334	-0.000000	0.021397	0.766567	0.703883
Amp	7	2344939	2457682	-0.000000	0.013909	0.762336	0.703883
Amp	7	2462085	3849481	-0.000000	0.012225	0.761678	0.703883
Amp	7	4056433	4298551	-0.000000	0.037726	0.772256	0.703883
Amp	7	4307216	4600677	-0.000000	0.025589	0.765482	0.703883
Amp	7	4603958	4791021	-0.000000	0.044063	0.775949	0.703883
Amp	7	4792762	5114101	-0.000000	0.038069	0.772563	0.703883
Amp	7	5126222	5436368	-0.000000	0.044892	0.776874	0.703883
Amp	7	5440935	5448302	-0.000000	0.063298	0.786878	0.708738
Amp	7	5452459	5646672	-0.000000	0.070682	0.791021	0.708738
Amp	7	5647078	5684201	-0.000000	0.038911	0.777058	0.708738
Amp	7	5686498	5746162	-0.000000	0.031527	0.772389	0.708738
Amp	7	5748994	6039080	-0.000000	0.024704	0.768560	0.708738
Amp	7	6039129	6042233	-0.000000	0.033281	0.773711	0.708738
Amp	7	6043923	6076905	-0.000000	0.020801	0.766646	0.708738
Amp	7	6077296	6230294	-0.000000	0.032239	0.773064	0.708738
Amp	7	6233895	6525464	-0.000000	0.040313	0.777832	0.708738
Amp	7	6527973	6567089	-0.000000	0.028875	0.768521	0.713592
Amp	7	6567114	6754356	-0.000000	0.020801	0.764022	0.713592
Amp	7	6756547	6779270	-0.000000	0.012225	0.759242	0.713592
Amp	7	6798028	7723654	-0.000000	0.008958	0.762569	0.708738
Amp	7	7727975	8177725	-0.000000	0.045244	0.778708	0.713592
Amp	7	8532733	11170571	-0.000000	0.008958	0.757551	0.713592
Amp	7	11173369	11666759	-0.000000	0.010532	0.757218	0.718447
Amp	7	11670811	11988482	-0.000000	0.008958	0.761491	0.713592
Amp	7	11989794	13028974	-0.000000	0.021643	0.765685	0.718447
Amp	7	13035260	13582794	-0.000000	0.008958	0.759365	0.718447
Amp	7	13582828	13738142	-0.000000	0.022132	0.767335	0.718447
Amp	7	13739100	13947113	-0.000000	0.030837	0.773483	0.713592
Amp	7	13947127	13998128	-0.000000	0.022132	0.768582	0.713592
Amp	7	13999622	14210254	-0.000000	0.023648	0.768397	0.713592
Amp	7	14210392	14647419	-0.000000	0.010473	0.761084	0.713592
Amp	7	14648873	14730823	-0.000000	0.023742	0.768371	0.713592
Amp	7	14733495	14849075	-0.000000	0.029851	0.767115	0.718447
Amp	7	14850053	15103102	-0.000000	0.023742	0.768371	0.713592
Amp	7	15110091	15163010	-0.000000	0.034829	0.785924	0.713592
Amp	7	15167170	15184059	-0.000000	0.021561	0.778530	0.713592
Amp	7	15186412	15501639	-0.000000	0.010473	0.772247	0.713592
Amp	7	15502031	16503787	-0.000000	0.008958	0.780763	0.708738
Amp	7	16505144	16666741	-0.000000	0.015034	0.774415	0.718447
Amp	7	16666759	17056719	-0.000000	0.008958	0.765501	0.713592
Amp	7	17059174	17817825	-0.000000	0.020663	0.776489	0.703883
Amp	7	17822181	17949994	-0.000000	0.026967	0.791872	0.713592
Amp	7	17961692	18050755	-0.000000	0.020663	0.793451	0.708738
Amp	7	18051367	18421024	-0.000000	0.022655	0.793206	0.713592
Amp	7	18429858	18906896	-0.000000	0.008958	0.785572	0.713592
Amp	7	19788774	19789383	-0.000000	0.010372	0.767009	0.708738
Amp	7	19790280	19803253	-0.000000	0.023267	0.774245	0.708738
Amp	7	19803323	20250085	-0.000000	0.029767	0.776282	0.713592
Amp	7	20251476	21018393	-0.000000	0.028353	0.788965	0.713592
Amp	7	21026072	21379394	-0.000000	0.021853	0.796748	0.708738
Amp	7	21385789	21438392	-0.000000	0.062484	0.806476	0.708738
Amp	7	21442632	21512282	-0.000000	0.021853	0.783383	0.708738
Amp	7	21514394	21549891	-0.000000	0.033672	0.792679	0.713592
Amp	7	21551070	21577317	-0.000000	0.042856	0.792745	0.718447
Amp	7	21577652	21608390	-0.000000	0.031037	0.781200	0.718447
Amp	7	21612319	21612765	-0.000000	0.029328	0.780254	0.718447
Amp	7	21622853	21778429	-0.000000	0.016433	0.772804	0.718447
Amp	7	21778746	21832748	-0.000000	0.008958	0.775830	0.708738
Amp	7	21836375	21912204	-0.000000	0.012503	0.780989	0.713592
Amp	7	21992226	22088748	-0.000000	0.021410	0.781035	0.718447
Amp	7	22093379	22275188	-0.000000	0.012503	0.780989	0.713592
Amp	7	22275712	22417214	-0.000000	0.019784	0.789690	0.718447
Amp	7	22417672	22548671	-0.000000	0.026432	0.788436	0.723301
Amp	7	22556366	22669357	-0.000000	0.019784	0.789690	0.718447
Amp	7	22670072	22713217	-0.000000	0.023654	0.791832	0.718447
Amp	7	22721560	22754088	-0.000000	0.025612	0.792916	0.718447
Amp	7	22755622	22884500	-0.000000	0.012774	0.785809	0.718447
Amp	7	22886206	22903302	-0.000000	0.014647	0.786846	0.718447
Amp	7	22904168	22936202	-0.000000	0.029078	0.795029	0.718447
Amp	7	22943385	23006439	-0.000000	0.044218	0.803270	0.718447
Amp	7	23013685	23103886	-0.000000	0.052468	0.807837	0.718447
Amp	7	23104752	23121042	-0.000000	0.040487	0.798617	0.713592
Amp	7	23125527	23165477	-0.000000	0.031529	0.798487	0.708738
Amp	7	23166008	23268115	-0.000000	0.016389	0.789770	0.708738
Amp	7	23270927	23312777	-0.000000	0.022707	0.791601	0.713592
Amp	7	23314547	23402936	-0.000000	0.031988	0.791425	0.718447
Amp	7	23408730	23635184	-0.000000	0.020749	0.793676	0.708738
Amp	7	23638822	23715916	-0.000000	0.033382	0.803356	0.713592
Amp	7	23717544	23848889	-0.000000	0.020749	0.793900	0.713592
Amp	7	23856154	23916399	-0.000000	0.038773	0.805851	0.713592
Amp	7	23919856	24035127	-0.000000	0.041434	0.801892	0.718447
Amp	7	24039878	24040383	-0.000000	0.038773	0.812389	0.713592
Amp	7	24040817	24385995	-0.000000	0.028232	0.807631	0.713592
Amp	7	24396473	25173561	-0.000000	0.016246	0.800979	0.713592
Amp	7	25174864	25191675	-0.000000	0.026044	0.801377	0.723301
Amp	7	25191694	25442471	-0.000000	0.033013	0.805316	0.723301
Amp	7	25443564	25444385	-0.000000	0.051264	0.807791	0.728155
Amp	7	25444491	25509219	-0.000000	0.041466	0.802440	0.728155
Amp	7	25509954	25618564	-0.000000	0.034497	0.798634	0.728155
Amp	7	25618609	25631856	-0.000000	0.044730	0.814130	0.728155
Amp	7	25635634	25985342	-0.000000	0.052510	0.818379	0.728155
Amp	7	25991977	26197891	-0.000000	0.044730	0.813786	0.728155
Amp	7	26198040	26275421	-0.000000	0.034497	0.805817	0.723301
Amp	7	26276094	26690417	-0.000000	0.045446	0.812274	0.723301
Amp	7	26690623	26779216	-0.000000	0.034497	0.806353	0.723301
Amp	7	26779641	27041128	-0.000000	0.049409	0.814552	0.723301
Amp	7	27042514	27464030	-0.000000	0.034497	0.812301	0.728155
Amp	7	27464367	27658507	-0.000000	0.045933	0.814300	0.728155
Amp	7	27664194	27926978	-0.000000	0.054665	0.827006	0.723301
Amp	7	27929030	28274638	-0.000000	0.057987	0.825150	0.728155
Amp	7	28278258	28354505	0.079367	0.083634	0.839157	0.728155
Amp	7	28357911	28416717	0.026068	0.080312	0.841107	0.723301
Amp	7	28417214	28626931	0.204143	0.093871	0.848677	0.723301
Amp	7	28627789	28894421	-0.000000	0.068224	0.834305	0.723301
Amp	7	28900014	29159293	0.215676	0.094361	0.848677	0.723301
Amp	7	29166787	29199869	0.035036	0.080803	0.841222	0.723301
Amp	7	29200040	29206775	-0.000000	0.072071	0.836175	0.723301
Amp	7	29539278	29791748	-0.000000	0.027681	0.817116	0.718447
Amp	7	29792232	30188593	-0.000000	0.021363	0.815471	0.713592
Amp	7	30188757	30210709	-0.000000	0.031046	0.817189	0.718447
Amp	7	30214178	30537312	-0.000000	0.036801	0.818502	0.723301
Amp	7	30539367	30884829	-0.000000	0.027119	0.812200	0.723301
Amp	7	30887230	30943414	-0.000000	0.071508	0.831165	0.728155
Amp	7	30944658	30981019	0.079367	0.083707	0.837827	0.728155
Amp	7	30989506	30989577	-0.000000	0.057914	0.823740	0.728155
Amp	7	30990935	31085197	-0.000000	0.046478	0.817494	0.728155
Amp	7	31087023	31097459	-0.000000	0.055784	0.822577	0.728155
Amp	7	31099932	31178913	-0.000000	0.043586	0.815872	0.728155
Amp	7	31179474	32307398	-0.000000	0.034280	0.804137	0.728155
Amp	7	32308101	32455882	-0.000000	0.046030	0.810581	0.728155
Amp	7	32456846	32560253	-0.000000	0.063738	0.820320	0.728155
Amp	7	32562991	33002419	-0.000000	0.046030	0.815195	0.728155
Amp	7	33002635	33033842	0.494843	0.108278	0.834087	0.733010
Amp	7	33039218	33943291	-0.000000	0.046030	0.805904	0.728155
Amp	7	33949187	34115730	-0.000000	0.047965	0.818574	0.728155
Amp	7	34116500	34515293	-0.000000	0.046030	0.811296	0.728155
Amp	7	34515678	34543672	-0.000000	0.059502	0.818316	0.728155
Amp	7	34546987	37376858	-0.000000	0.040905	0.813447	0.723301
Amp	7	37377172	37506069	-0.000000	0.030704	0.792913	0.723301
Amp	7	37509747	37523351	-0.000000	0.029155	0.789225	0.718447
Amp	7	37525547	37790924	-0.000000	0.037867	0.794047	0.718447
Amp	7	37793824	37891398	-0.000000	0.070417	0.812065	0.718447
Amp	7	37891657	38246663	-0.000000	0.056945	0.804515	0.718447
Amp	7	38249686	38267930	-0.000000	0.015683	0.784887	0.713592
Amp	7	38268395	39386806	-0.000000	0.005756	0.779281	0.713592
Amp	7	39387001	40133623	-0.000000	0.013158	0.776886	0.713592
Amp	7	40140472	40160063	-0.000000	0.016120	0.792699	0.713592
Amp	7	40165836	40330516	-0.000000	0.043847	0.808152	0.713592
Amp	7	40337109	40396300	-0.000000	0.046290	0.804280	0.713592
Amp	7	40397573	40906602	-0.000000	0.018563	0.784742	0.708738
Amp	7	40906697	41077260	-0.000000	0.011160	0.784489	0.708738
Amp	7	41078992	41706132	-0.000000	0.020573	0.790198	0.703883
Amp	7	41707654	41810335	-0.000000	0.045920	0.799002	0.703883
Amp	7	41810348	41841839	-0.000000	0.015169	0.781364	0.703883
Amp	7	41844339	41904637	-0.000000	0.025794	0.794053	0.703883
Amp	7	41908175	42136219	-0.000000	0.030090	0.791484	0.708738
Amp	7	42137923	42253087	-0.000000	0.019464	0.800157	0.708738
Amp	7	42253313	42690554	-0.000000	0.015169	0.802785	0.703883
Amp	7	42690603	42725203	-0.000000	0.018669	0.799242	0.708738
Amp	7	42725599	43357761	-0.000000	0.020457	0.800426	0.708738
Amp	7	43361008	43444666	-0.000000	0.022113	0.810613	0.708738
Amp	7	43447790	43545488	-0.000000	0.033280	0.812196	0.713592
Amp	7	43545897	43647611	-0.000000	0.028125	0.814398	0.708738
Amp	7	43651155	43738921	-0.000000	0.031810	0.811376	0.713592
Amp	7	43742069	43976634	-0.000000	0.028125	0.816201	0.703883
Amp	7	43977490	44035015	-0.000000	0.031806	0.813136	0.708738
Amp	7	44049321	44726069	-0.000000	0.020639	0.806869	0.708738
Amp	7	44735790	44750227	-0.000000	0.029439	0.808346	0.718447
Amp	7	44750515	45161303	-0.000000	0.025757	0.811336	0.713592
Amp	7	45162209	45486224	-0.000000	0.029632	0.815074	0.718447
Amp	7	45492811	45583885	-0.000000	0.030859	0.816234	0.718447
Amp	7	45587995	45610313	-0.000000	0.043691	0.818197	0.723301
Amp	7	45618439	46772454	-0.000000	0.034890	0.818800	0.718447
Amp	7	46779180	47301671	-0.000000	0.048931	0.827006	0.718447
Amp	7	47302666	47373153	-0.000000	0.067912	0.838368	0.723301
Amp	7	47373570	47891139	-0.000000	0.064037	0.841434	0.718447
Amp	7	47891972	47943036	-0.000000	0.049997	0.837353	0.718447
Amp	7	47945798	48178766	-0.000000	0.056410	0.840902	0.718447
Amp	7	48179742	48493397	-0.000000	0.068229	0.844866	0.718447
Amp	7	48495720	48546696	-0.000000	0.056410	0.846838	0.703883
Amp	7	48547582	48781356	-0.000000	0.045582	0.846165	0.699029
Amp	7	48781605	49837850	-0.000000	0.036169	0.851362	0.699029
Amp	7	49840033	50027903	-0.000000	0.046353	0.875296	0.703883
Amp	7	50028277	50148941	-0.000000	0.069766	0.888531	0.703883
Amp	7	50153367	50361026	-0.000000	0.076930	0.891164	0.703883
Amp	7	50363818	50508590	0.100399	0.085053	0.892264	0.703883
Amp	7	50524208	50689952	0.931474	0.129579	0.903558	0.713592
Amp	7	50694429	50739711	0.100399	0.085053	0.884700	0.708738
Amp	7	50741928	50833427	-0.000000	0.077889	0.880516	0.708738
Amp	7	50836486	50926937	0.234967	0.095717	0.886803	0.708738
Amp	7	50931127	51340745	0.133773	0.087595	0.893320	0.703883
Amp	7	51345055	51441291	0.372036	0.101991	0.904969	0.703883
Amp	7	51447667	51538348	0.053360	0.081839	0.884007	0.703883
Amp	7	51539202	51591584	0.737569	0.119869	0.906017	0.703883
Amp	7	51595590	51673607	0.986876	0.132568	0.912697	0.703883
Amp	7	51673984	52266800	1.268489	0.144148	0.919819	0.703883
Amp	7	52267518	52640706	0.986876	0.132568	0.915003	0.703883
Amp	7	52647359	52692342	2.055071	0.173830	0.929321	0.708738
Amp	7	52698527	52764164	3.148209	0.211176	0.951625	0.713592
Amp	7	52766421	52769599	4.538747	0.255309	0.970874	0.713592
Amp	7	52769752	52772822	4.805539	0.263840	0.975791	0.713592
Amp	7	52775956	52796364	3.617884	0.226494	0.957427	0.708738
Amp	7	52796588	52806312	3.219151	0.213795	0.949835	0.708738
Amp	7	52808628	52910125	2.094315	0.175418	0.928300	0.708738
Amp	7	52911648	53070750	3.204082	0.213073	0.952615	0.708738
Amp	7	53074399	53226904	2.467412	0.188426	0.938785	0.708738
Amp	7	53230265	53237359	2.909997	0.203607	0.949834	0.703883
Amp	7	53237564	53306874	2.985951	0.205961	0.950588	0.703883
Amp	7	53307764	53308256	4.107835	0.242225	0.969423	0.703883
Amp	7	53308297	53313734	3.617884	0.226864	0.963444	0.699029
Amp	7	53316625	53345258	2.482315	0.188834	0.941626	0.699029
Amp	7	53349912	53365317	3.562071	0.224910	0.962006	0.703883
Amp	7	53367102	53449223	4.226274	0.245829	0.973825	0.703883
Amp	7	53604469	53782612	7.599131	0.344733	1.020906	0.708738
Amp	7	53783217	53805563	8.918381	0.379966	1.061906	0.708738
Amp	7	53823544	53855628	10.638668	0.424514	1.081068	0.708738
Amp	7	53856291	53869348	12.001772	0.459270	1.098590	0.713592
Amp	7	53869397	53883478	12.223939	0.464948	1.102124	0.713592
Amp	7	53886151	53943791	12.544839	0.472569	1.087051	0.718447
Amp	7	53946260	53953126	12.764283	0.478031	1.080789	0.718447
Amp	7	53991996	54002947	15.351940	0.541037	1.108419	0.718447
Amp	7	54005757	54011213	16.981755	0.579414	1.129663	0.718447
Amp	7	54015563	54068618	18.448015	0.613594	1.153084	0.718447
Amp	7	54075091	54120889	20.125180	0.652310	1.174515	0.718447
Amp	7	54122258	54137188	21.654004	0.686014	1.191175	0.723301
Amp	7	54138193	54157084	22.922495	0.714673	1.206932	0.723301
Amp	7	54167578	54185285	24.406959	0.747484	1.225084	0.723301
Amp	7	54185303	54214646	24.013860	0.738952	1.220207	0.723301
Amp	7	54216020	54227691	23.705264	0.732364	1.216584	0.723301
Amp	7	54228492	54237653	25.507887	0.771283	1.237983	0.723301
Amp	7	54240983	54265852	27.611487	0.815920	1.254109	0.728155
Amp	7	54269611	54270355	29.463300	0.854617	1.275244	0.728155
Amp	7	54274454	54286142	31.198726	0.890754	1.294981	0.728155
Amp	7	54303680	54304169	32.885900	0.925770	1.318123	0.723301
[truncated: 11,359 more rows]
