# Supplementary material for: Machine learning-based identification of glycosyltransferase-related mRNAs for improving outcomes and the anti-tumor therapeutic response of gliomas
Source: Front Pharmacol. 2023 Aug 16;14:1200795. doi: 10.3389/fphar.2023.1200795 (PMC10468601; doi:10.3389/fphar.2023.1200795)
Supplement: Supplementary file 1 [file DataSheet3.zip › cnv/490406/amp_genes.conf_90.txt]

cytoband	12q14.1	4q12	7p11.2	12p13.32	8q24.13	1q32.1	19p13.3	13q33.3	7q32.3	11q23.3	8q24.3	1q23.1	7q21.2	8q23.3	4q12	12q24.33	10p15.3	4q12	11q25	12p12.1	14q11.2	2p24.3	9q34.3
q value	2.1109e-11	2.1109e-11	1.4191e-09	3.5694e-08	2.1109e-11	1.3565e-06	9.565e-06	9.1296e-05	0.00036861	3.8442e-05	2.3979e-08	0.01605	0.010317	1.1146e-08	2.7438e-06	0.049701	0.065274	0.00012264	0.00028978	0.14474	0.17883	0.1883	0.21229
residual q value	2.1109e-11	8.0577e-10	1.4191e-09	3.5694e-08	7.7426e-07	1.3565e-06	9.565e-06	9.1296e-05	0.00053454	0.0020146	0.0027289	0.01605	0.01605	0.027059	0.048189	0.049701	0.065274	0.078214	0.085079	0.14474	0.17883	0.1883	0.21229
wide peak boundaries	chr12:58086910-58202972	chr4:54958647-55102558	chr7:54912829-55034025	chr12:4013428-4108983	chr8:120747224-133169765	chr1:204249687-204709001	chr19:713557-835865	chr13:108927929-110451345	chr7:130492287-130727159	chr11:117576434-128546633	chr8:135449511-146364022	chr1:156835526-157032642	chr7:92224314-92304196	chr8:96916024-135062248	chr4:57743493-57859538	chr12:129381416-129556378	chr10:1-13081167	chr4:52775629-52808534	chr11:117910958-135006516	chr12:19456074-28919159	chr14:1-49420715	chr2:1-21228783	chr9:140299948-141213431
genes in wide peak	CDK4	PDGFRA	[EGFR]	[PARP11]	hsa-mir-1208	MDM4	hsa-mir-3187	IRS2	hsa-mir-29b-1	hsa-mir-3167	hsa-mir-1234	hsa-mir-765	CDK6	hsa-mir-1208	POLR2B	TMEM132D	hsa-mir-548q	DCUN1D4	hsa-mir-3167	hsa-mir-4302	hsa-mir-3172	hsa-mir-3125	hsa-mir-602
	CYP27B1	GSX2			hsa-mir-1207	PIK3C2B	AZU1	TNFSF13B	FLJ43663	hsa-mir-100	hsa-mir-939	NTRK1		hsa-mir-1207	REST	GLT1D1	hsa-mir-3155		hsa-mir-100	hsa-mir-920	hsa-mir-624	hsa-mir-4262	CACNA1B
	METTL1				hsa-mir-1205	LRRN2	PALM	MYO16	MIR29A	ACRV1	hsa-mir-661	ARHGEF11		hsa-mir-1205	NOA1		ADARB2		ACRV1	BCAT1	hsa-mir-3171	hsa-mir-548s	NOXA1
	TSPAN31				hsa-mir-1204	PLEKHA6	PTBP1		MIR29B1	ARCN1	hsa-mir-937	LRRC71		hsa-mir-1204			ATP5C1		APLP2	GYS2	hsa-mir-4307	hsa-mir-4261	NELF
	TSFM				hsa-mir-548d-1	PPP1R15B	LPPR3		LOC646329	FXYD2	hsa-mir-1302-7	PEAR1		hsa-mir-548d-1			CALML3		ARCN1	IAPP	hsa-mir-208b	ACP1	EXD3
	AVIL				ADCY8	LOC127841	C19orf21			CXCR5	hsa-mir-151	MIR765		hsa-mir-2053			AKR1C4		CXCR5	ITPR2	hsa-mir-1201	APOB	MRPL41
	OS9				ANXA13		MIR3187			CBL	hsa-mir-30d			hsa-mir-548a-3			KLF6		CBL	KCNJ8	ANG	RHOB	EHMT1
	METTL21B				HAS2		MIR4745			CD3D	BAI1			hsa-mir-3151			AKR1C1		CD3D	KRAS	APEX1	DDX1	C9orf37
	MARCH9				KCNQ3					CD3E	CYC1			hsa-mir-1273			AKR1C2		CD3E	LDHB	ARHGAP5	E2F6	ARRDC1
	AGAP2				MYC					CD3G	CYP11B1			hsa-mir-875			GATA3		CD3G	LRMP	BCL2L2	HPCAL1	WDR85
	LOC100130776				NDUFB9					CHEK1	CYP11B2			ADCY8			GDI2		CHEK1	PDE3A	CEBPE	ID2	ZMYND19
					POU5F1B					DDX6	EEF1D			ANGPT1			IDI1		DDX6	PTHLH	CFL2	KCNF1	PNPLA7
					PVT1					DPAGT1	GLI4			ANXA13			IL2RA		DPAGT1	RECQL	CMA1	KCNS3	ENTPD8
					SNTB1					ETS1	GML			ATP6V1C1			IL15RA		ETS1	ST8SIA1	LTB4R	MATN3	FLJ40292
					SQLE					SLC37A4	GPR20			COX6C			ITIH2		FLI1	SLCO1A2	CTSG	MYCN	TUBBP5
					TAF2					GRIK4	GPT			DPYS			PFKFB3		SLC37A4	SOX5	DAD1	ODC1	MIR602
					COL14A1					H2AFX	GRINA			EXT1			PFKP		GRIK4	SSPN	COCH	RPS7	FAM157B
					MTSS1					HMBS	HSF1			HAS2			PRKCQ		H2AFX	PPFIBP1	FKBP3	RRM2
					KIAA0196					HSPA8	LY6E			EIF3E			AKR1C3		HMBS	MED21	FOXG1	SDC1
					HHLA1					IL10RA	LY6H			KCNQ3			CDC123		HSPA8	KIAA0528	GPR33	SOX11
					TRIB1					STT3A	TONSL			KCNS2			USP6NL		STT3A	ABCC9	GZMH	ADAM17
					RNF139					VWA5A	PLEC			MATN2			NET1		KCNJ1	SLCO1B1	GZMB	TPO
					ZHX1					MCAM	PTK2			MYC			PITRM1		KCNJ5	RASSF8	FOXA1	TSSC1
					ZHX2					MLL	RPL8			NDUFB9			CELF2		VWA5A	STK38L	HNRNPC	VSNL1
					EFR3A					NRGN	TSTA3			NOV			ZMYND11		MCAM	FGFR1OP2	CTAGE5	PXDN
					MTBP					PVRL1	ZNF7			ODF1			NUDT5		MLL	SLCO1B3	MMP14	KLF11
					MRPL13					RPS25	ZNF16			TNFRSF11B			WDR37		NFRKB	GOLT1B	MYH6	ASAP2
					ATAD2					SC5DL	PSCA			ENPP2			KIN		NRGN	TM7SF3	MYH7	TAF1B
					ASAP1-IT1					SCN2B	LY6D			POLR2K			DIP2C		OPCML	SLCO1C1	NEDD8	ITGB1BP1
					ASAP1					SCN4B	JRK			POU5F1B			LARP4B		PVRL1	PLEKHA5	NFATC4	ROCK2
					FAM49B					ST3GAL4	DGAT1			PVT1			GTPBP4		RPS25	CASC1	NFKBIA	GREB1
					TRMT12					SORL1	GPAA1			RAD21			UPF2		SC5DL	CCDC91	NOVA1	LAPTM4A
					WDYHV1					SRPR	FOXH1			RPL30			CALML5		SCN2B	ETNK1	PNP	RNF144A
					GSDMC					TECTA	RECQL4			SDC2			ANKRD16		SCN4B	ASUN	NRL	PDIA6
					DEPTOR					THY1	LRRC14			ST3GAL1			FAM208B		ST3GAL4	CMAS	OXA1L	MYCNOS
					DSCC1					UPK2	ZNF623			SLA			SEC61A2		SORL1	ARNTL2	PAX9	YWHAQ
					DERL1					ZNF202	KHDRBS3			SNTB1			DHTKD1		SRPR	KLHDC5	PCK2	MYT1L
					TATDN1					USP2	PTP4A3			SPAG1			IDI2-AS1		ST14	MRPS35	PNN	LPIN1
					C8orf76					UBE4A	PUF60			SQLE			CAMK1D		TECTA	BHLHE41	PRKD1	PUM2
					FAM83A					EI24	DENND3			STK3			SFMBT2		THY1	PYROXD1	PSMA6	NTSR2
					WDR67					FEZ1	ZC3H3			TAF2			ECHDC3		UPK2	C12orf39	PSMB5	SH3YL1
					FBXO32					C2CD2L	ARC			TG			ASB13		ZNF202	AEBP2	PSME1	TRIB2
					ZNF572					MPZL2	BOP1			KLF10			TUBAL3		BARX2	LINC00477	PSME2	GRHL1
					TMEM65					HYOU1	SCRIB			TRHR			ITIH5		USP2	LYRM5	RABGGTA	TRAPPC12
					LOC157381					ATP5L	FBXL6			TRPS1			AKR1E2		UBE4A	IFLTD1	RNASE1	NBAS
					FAM84B					TREH	OPLAH			COL14A1			CCDC3		EI24	C12orf77	RNASE2	CPSF3
					FAM91A1					PHLDB1	EIF2C2			UQCRB			TAF3		FEZ1	SLCO1B7	RNASE3	SNTG2
					NSMCE2					ARHGEF12	COMMD5			YWHAZ			FBXO18		ARHGAP32	C12orf70	RNASE4	ADI1
					KLHL38					VSIG2	CPSF1			FZD6			RBM17		C2CD2L	REP15	RNASE6	ALLC
					FER1L6-AS1					TRIM29	CYHR1			EIF3H			IDI2		MPZL2	C12orf71	SALL2	KIDINS220
					HAS2-AS1					POU2F3	FAM135B			WISP1			UCN3		HYOU1	MIR920	SRP54	WDR35
					FER1L6					HINFP	VPS28			EBAG9			SFTA1P		ATP5L	MANSC4	SSTR1	RDH14
					LOC727677					OR8G2	FAM203A			TTC35			LOC219731		ADAMTS8	MIR4302	TEP1	C2orf43
					LOC728724					OR8B8	KCNK9			RIMS2			LOC254312		TREH	LOC100506393	TGM1	HS1BP3
					OC90					OR8G1	C8orf55			MTSS1			C10orf47		IGSF9B	LOC100506451	NKX2-1	COLEC11
					LOC100130231					OR8B2	CHRAC1			PTDSS1			LOC282980		PHLDB1		PABPN1	SMC6
					LOC100131726					DCPS	EXOSC4			KIAA0196			LOC283070		NCAPD3		GEMIN2	NOL10
					MIR1205					DDX25	LY6K			HHLA1			LOC338588		ARHGEF12		AP1G2	FAM49A
					MIR1206					CDON	SLC39A4			TRIB1			AKR1CL1		VSIG2		SLC7A7	RSAD2
					MIR1207					TRAPPC4	SLURP1			HRSP12			TUBB8		TRIM29		CPNE6	NT5C1B
					MIR1204					SPA17	SLC45A4			NDRG1			tAKR		POU2F3		AKAP6	CMPK2
					MIR1208					FXYD6	ZFAT			PGCP			LINC00200		HINFP		KIAA0391	MBOAT2
					LOC100507117					SIAE	ZNF250			COLEC10			LOC399708		OR8G2		TOX4	TMEM18
					ZHX1-C8ORF76					ROBO4	PYCRL			POP1			LOC399715		OR8B8		REC8	OSR1
					MIR4663					FOXRED1	C8orf33			RNF139			FLJ45983		OR8G1		PARP2	TTC32
					PCAT1					SCN3B	LYNX1			ZHX1			C10orf108		OR8B2		DHRS2	C2orf50
										VPS11	C8orf51			ZHX2			LOC439949		ACAD8		EFS	PQLC3
										CRTAM	GPR172A			EFR3A			LOC439950		B3GAT1		IRF9	LOC150622
										TMPRSS4	GSDMD			ZFPM2			ADARB2-AS1		DCPS		PRMT5	FAM84A
										IFT46	ZNF696			LRRC6			LOC100216001		ZBTB44		SEC23A	GDF7
										DSCAML1	ARHGAP39			DCAF13			MIR3155A		THYN1		TM9SF1	CYS1
										GRAMD1B	ZNF34			RNF19A			LOC100507034		DDX25		EDDM3A	ATP6V1C2
										PKNOX2	SHARPIN			RGS22			LOC100507127		NTM		DHRS4	RNASEH1
										ABCG4	EPPK1			SNORA72			MIR4480		CDON		RIPK3	FAM150B
										ROBO3	SCRT1			PABPC1			MIR3155B		TRAPPC4		AP4S1	IAH1
										RNF26	TRAPPC9			KCNV1					SPA17		BAZ1A	FLJ33534
										FAM118B	MAF1			MTBP					SIAE		SUPT16H	LOC339788
										NLRX1	PARP10			MRPL13					ROBO4		ACIN1	LINC00299
										C11orf61	TIGD5			ATAD2					FOXRED1		FAM179B	LOC339822
										CLMP	PPP1R16A			ASAP1-IT1					SCN3B		SCFD1	MSGN1
										PDZD3	ZNF251			LRP12					VPS11		KHNYN	GEN1
										C11orf63	KIFC2			RRM2B					CRTAM		SLC7A8	C2orf48
										CCDC15	NAPRT1			ASAP1					TMPRSS4		HECTD1	LOC386597
										PUS3	MFSD3			MTERFD1					IFT46		HEATR5A	LOC400940
										MFRP	RHPN1			PHF20L1					PRDM10		NGDN	LINC00487
										TMPRSS13	TOP1MT			ZNF706					GRAMD1B		LRP10	FLJ12334
										KIRREL3	LYPD2			UBR5					PKNOX2		NKX2-8	FAM110C
										TMEM25	COL22A1			FAM49B					TP53AIP1		TINF2	LOC727982
										RPUSD4	ADCK5			AZIN1					ABCG4		OR10G3	RAD51AP2
										TBRG1	TSNARE1			TRMT12					ROBO3		OR10G2	LOC730811
										UBASH3B	MAPK15			OXR1					RNF26		OR4E2	SNORA80B
										ESAM	ZNF707			WDYHV1					FAM118B		CIDEB	MIR4261
										TIRAP	BREA2			LAPTM4B					NLRX1		CHMP4A	MIR3125
										C1QTNF5	FAM83H			SYBU					C11orf61		STXBP6	MIR4262
										PANX3	LOC286094			GSDMC					CLMP		STRN3	LOC100505964
										AMICA1	ZNF252			ENY2					PDZD3		SLC39A2	LOC100506054
										TTC36	TMED10P1			DEPTOR					C11orf63		FAM158A	LOC100506274
										PATE1	C8orf77			DSCC1					CCDC15		ZNF219	LOC100506474
										MPZL3	C8orf31			DERL1					PUS3		GMPR2	NT5C1B-RDH14
										HYLS1	ZFP41			NIPAL2					MFRP		SLC22A17	MIR4757
										TMEM218	GPIHBP1			BAALC					JAM3		MBIP	MIR4429
										SLC37A2	NRBP2			GRHL2					KIRREL3		KLHL28
										OR8B12	ZNF517			SLC25A32					TMEM25		HAUS4
										OR8G5	KIAA1875			TM7SF4					RPUSD4		PPP2R3C
										OR10G8	C8ORFK29			TATDN1					TBRG1		PRPF39
										OR10G9	SPATC1			NACAP1					UBASH3B		C14orf119
										OR10S1	FLJ43860			NCALD					GLB1L2		RNF31
										OR6T1	MAFA			UTP23					ESAM		RBM23
										OR4D5	MIR30B			C8orf76					VPS26B		MIS18BP1
										TBCEL	MIR30D			NUDCD1					GLB1L3		C14orf167
										TMEM136	C8orf82			FAM83A					TIRAP		G2E3
										HEPACAM	LRRC24			TSPYL5					C1QTNF5		OSGEP
										OAF	ZFAT-AS1			MED30					PANX3		ARHGEF40
										BCL9L	LINC00051			MTDH					TMEM45B		EAPP
										FOXR1	C8orf73			PKHD1L1					AMICA1		METTL3
										CCDC153	SCXB			WDR67					TTC36		LTB4R2
										OR8D1	MIR661			HPYR1					PATE1		SDR39U1
										OR8D2	HEATR7A			MAL2					ADAMTS15		RPGRIP1
										OR8B4	LOC731779			CSMD3					MPZL3		NDRG2
										KIRREL3-AS3	MIR937			FBXO32					C11orf45		NYNRIN
										CCDC84	MIR939			CTHRC1					HYLS1		HOMEZ
										TMEM225	LOC100128338			OSR2					TMEM218		CHD8
										OR8D4	SCXA			ZNF572					SLC37A2		FANCM
										LOC341056	CCDC166			ABRA					OR8B12		CCNB1IP1
										BSX	LOC100133669			TMEM71					OR8G5		SNX6
										OR6X1	LOC100288181			TMEM65					OR10G8		C14orf93
										OR6M1	MIR1234			LOC157381					OR10G9		ABHD4
										OR10G4	MIR4472-1			C8orf56					OR10S1		NPAS3
										OR10G7	MIR4664			ANKRD46					OR6T1		EDDM3B
										OR8B3				FAM84B					OR4D5		CDH24
										OR8A1				VPS13B					TBCEL		METTL17
										MIR100HG				TMEM74					TMEM136		IL25
										PATE2				FAM91A1					SPATA19		THTPA
										PATE4				SLC30A8					HEPACAM		OR4K5
										FLJ39051				SNX31					OAF		OR11H2
										MIRLET7A2				C8orf47					BCL9L		OR4K1
										MIR100				NSMCE2					FOXR1		IPO4
										MIR125B1				FBXO43					CCDC153		NUBPL
										BLID				KLHL38					OR8D1		DCAF11
										HEPN1				RSPO2					OR8D2		OR4K15
										LOC649133				GDF6					OR8B4		FSCB
										RPL23AP64				SAMD12					KIRREL3-AS3		BRMS1L
										PATE3				FER1L6-AS1					LOC283174		JPH4
										MIR3167				FLJ42969					LOC283177		RNASE7
										LOC100499227				C8orf85					CCDC84		INSM2
										MIR3656				SAMD12-AS1					TMEM225		ARHGAP5-AS1
										LOC100526771				HAS2-AS1					OR8D4		RAB2B
										FXYD6-FXYD2				RAD21-AS1					LOC341056		AJUBA
										MIR4493				FER1L6					BSX		ZFHX2
										MIR4492				MIR599					OR6X1		RPPH1
														LOC727677					OR6M1		SLC25A21
														LOC728724					OR10G4		LRRC16B
														OC90					OR10G7		PPP1R3E
														MIR875					OR8B3		TMEM55B
														LOC100130231					OR8A1		TTC5
														LOC100131726					MIR100HG		EGLN3
														MIR1205					PATE2		C14orf126
														MIR1206					PATE4		DHRS1
														MIR1207					FLJ39051		CMTM5
														MIR1204					SNX19		MIA2
														MIR2053					MIRLET7A2		C14orf28
														MIR1208					MIR100		TRAPPC6B
														MIR3151					MIR125B1		RNASE11
														LOC100499183					BLID		TPPP2
														LOC100500773					LINC00167		RNASE8
														MIR3610					HEPN1		MRPL52
														LOC100507117					LOC649133		PSMB11
														ZHX1-C8ORF76					RPL23AP64		OR4K14
														MIR4663					LOC100128239		OR4L1
														MIR4471					PATE3		OR11H6
														PCAT1					MIR3167		KLHL33
														LINC00536					LOC100499227		RPL10L
																			MIR3656		MIPOL1
																			LOC100507392		MDP1
																			LOC100526771		LRFN5
																			MIR4697		CLEC14A
																			MIR4493		FITM1
																			MIR4492		REM2
																					MDGA2
																					C14orf21
																					SPTSSA
																					ADCY4
																					RALGAPA1
																					SFTA3
																					FBXO33
																					IGBP1P1
																					LOC283547
																					LOC283624
																					TSSK4
																					FAM177A1
																					DHRS4L2
																					SNORD8
																					RNASE10
																					OR6S1
																					C14orf23
																					OR4N2
																					OR4K2
																					OR4K13
																					OR4K17
																					OR4N5
																					OR11G2
																					OR11H4
																					RNASE9
																					OR5AU1
																					POTEG
																					MIR208A
																					C14orf165
																					OR11H12
																					RNASE13
																					OR4Q3
																					OR4M1
																					RNASE12
																					POTEM
																					LOC642426
																					ECRP
																					C14orf176
																					CBLN3
																					SNORD9
																					MIR624
																					DHRS4L1
																					SNORD127
																					SNORD126
																					MIR208B
																					LOC100129794
																					LOC100288846
																					MIR4307
																					MIR548Y
																					LOC100505967
																					LOC100506071
																					LOC100506433
																					NEDD8-MDP1
																					BCL2L2-PABPN1
																					MIR4503
																					MIR548AI
																					MIR4707
