# Supplementary material for: Machine learning-based identification of glycosyltransferase-related mRNAs for improving outcomes and the anti-tumor therapeutic response of gliomas
Source: Front Pharmacol. 2023 Aug 16;14:1200795. doi: 10.3389/fphar.2023.1200795 (PMC10468601; doi:10.3389/fphar.2023.1200795)
Supplement: Supplementary file 1 [file DataSheet3.zip › cnv/490406/broad_data_by_genes.txt]

Gene Symbol	Gene ID	Cytoband	TCGA.06.0129.01	TCGA.06.0178.01	TCGA.06.0238.01	TCGA.06.0749.01	TCGA.06.2567.01	TCGA.06.5411.01	TCGA.08.0386.01	TCGA.15.1444.01	TCGA.16.0846.01	TCGA.26.1442.01	TCGA.27.1834.01	TCGA.32.2638.01	TCGA.CS.4938.01	TCGA.CS.4942.01	TCGA.CS.4944.01	TCGA.CS.5390.01	TCGA.CS.5393.01	TCGA.CS.5394.01	TCGA.CS.5397.01	TCGA.CS.6290.01	TCGA.CS.6666.01	TCGA.CS.6667.01	TCGA.CS.6668.01	TCGA.CS.6669.01	TCGA.CS.6670.01	TCGA.DB.5270.01	TCGA.DB.5273.01	TCGA.DB.5274.01	TCGA.DB.5275.01	TCGA.DB.5276.01	TCGA.DB.5277.01	TCGA.DB.5279.01	TCGA.DB.5280.01	TCGA.DB.5281.01	TCGA.DB.A4X9.01	TCGA.DB.A4XA.01	TCGA.DB.A4XB.01	TCGA.DB.A4XC.01	TCGA.DB.A4XD.01	TCGA.DB.A4XE.01	TCGA.DB.A4XF.01	TCGA.DB.A4XG.01	TCGA.DB.A4XH.01	TCGA.DB.A64L.01	TCGA.DB.A64O.01	TCGA.DB.A64P.01	TCGA.DB.A64Q.01
ACAP3	116983	1p36.33	0.000	0.000	0.000	0.000	0.000	-0.190	0.349	0.000	0.000	0.000	0.000	0.000	0.000	0.000	0.000	-0.771	0.000	-0.830	0.000	0.000	0.000	0.000	-0.922	0.000	-0.674	0.000	0.000	-0.796	0.000	0.000	0.000	-0.857	0.000	0.000	0.000	-0.766	0.000	0.000	0.000	0.000	0.000	-0.897	-0.837	-0.698	0.000	-0.797	-0.874
ACTRT2	140625	1p36.32	0.000	0.000	0.000	0.000	0.000	-0.190	0.349	0.000	0.000	0.000	0.000	0.000	0.000	0.000	0.000	-0.771	0.000	-0.830	0.000	0.000	0.000	0.000	-0.922	0.000	-0.674	0.000	0.000	-0.796	0.000	0.000	0.000	-0.857	0.000	0.000	0.000	-0.766	0.000	0.000	0.000	0.000	0.000	-0.897	-0.837	-0.698	0.000	-0.797	-0.874
AGRN	375790	1p36.33	0.000	0.000	0.000	0.000	0.000	-0.190	0.349	0.000	0.000	0.000	0.000	0.000	0.000	0.000	0.000	-0.771	0.000	-0.830	0.000	0.000	0.000	0.000	-0.922	0.000	-0.674	0.000	0.000	-0.796	0.000	0.000	0.000	-0.857	0.000	0.000	0.000	-0.766	0.000	0.000	0.000	0.000	0.000	-0.897	-0.837	-0.698	0.000	-0.797	-0.874
ANKRD65	441869	1p36.33	0.000	0.000	0.000	0.000	0.000	-0.190	0.349	0.000	0.000	0.000	0.000	0.000	0.000	0.000	0.000	-0.771	0.000	-0.830	0.000	0.000	0.000	0.000	-0.922	0.000	-0.674	0.000	0.000	-0.796	0.000	0.000	0.000	-0.857	0.000	0.000	0.000	-0.766	0.000	0.000	0.000	0.000	0.000	-0.897	-0.837	-0.698	0.000	-0.797	-0.874
ATAD3A	55210	1p36.33	0.000	0.000	0.000	0.000	0.000	-0.190	0.349	0.000	0.000	0.000	0.000	0.000	0.000	0.000	0.000	-0.771	0.000	-0.830	0.000	0.000	0.000	0.000	-0.922	0.000	-0.674	0.000	0.000	-0.796	0.000	0.000	0.000	-0.857	0.000	0.000	0.000	-0.766	0.000	0.000	0.000	0.000	0.000	-0.897	-0.837	-0.698	0.000	-0.797	-0.874
ATAD3B	83858	1p36.33	0.000	0.000	0.000	0.000	0.000	-0.190	0.349	0.000	0.000	0.000	0.000	0.000	0.000	0.000	0.000	-0.771	0.000	-0.830	0.000	0.000	0.000	0.000	-0.922	0.000	-0.674	0.000	0.000	-0.796	0.000	0.000	0.000	-0.857	0.000	0.000	0.000	-0.766	0.000	0.000	0.000	0.000	0.000	-0.897	-0.837	-0.698	0.000	-0.797	-0.874
ATAD3C	219293	1p36.33	0.000	0.000	0.000	0.000	0.000	-0.190	0.349	0.000	0.000	0.000	0.000	0.000	0.000	0.000	0.000	-0.771	0.000	-0.830	0.000	0.000	0.000	0.000	-0.922	0.000	-0.674	0.000	0.000	-0.796	0.000	0.000	0.000	-0.857	0.000	0.000	0.000	-0.766	0.000	0.000	0.000	0.000	0.000	-0.897	-0.837	-0.698	0.000	-0.797	-0.874
AURKAIP1	54998	1p36.33	0.000	0.000	0.000	0.000	0.000	-0.190	0.349	0.000	0.000	0.000	0.000	0.000	0.000	0.000	0.000	-0.771	0.000	-0.830	0.000	0.000	0.000	0.000	-0.922	0.000	-0.674	0.000	0.000	-0.796	0.000	0.000	0.000	-0.857	0.000	0.000	0.000	-0.766	0.000	0.000	0.000	0.000	0.000	-0.897	-0.837	-0.698	0.000	-0.797	-0.874
B3GALT6	126792	1p36.33	0.000	0.000	0.000	0.000	0.000	-0.190	0.349	0.000	0.000	0.000	0.000	0.000	0.000	0.000	0.000	-0.771	0.000	-0.830	0.000	0.000	0.000	0.000	-0.922	0.000	-0.674	0.000	0.000	-0.796	0.000	0.000	0.000	-0.857	0.000	0.000	0.000	-0.766	0.000	0.000	0.000	0.000	0.000	-0.897	-0.837	-0.698	0.000	-0.797	-0.874
C1orf159	54991	1p36.33	0.000	0.000	0.000	0.000	0.000	-0.190	0.349	0.000	0.000	0.000	0.000	0.000	0.000	0.000	0.000	-0.771	0.000	-0.830	0.000	0.000	0.000	0.000	-0.922	0.000	-0.674	0.000	0.000	-0.796	0.000	0.000	0.000	-0.857	0.000	0.000	0.000	-0.766	0.000	0.000	0.000	0.000	0.000	-0.897	-0.837	-0.698	0.000	-0.797	-0.874
C1orf170	84808	1p36.33	0.000	0.000	0.000	0.000	0.000	-0.190	0.349	0.000	0.000	0.000	0.000	0.000	0.000	0.000	0.000	-0.771	0.000	-0.830	0.000	0.000	0.000	0.000	-0.922	0.000	-0.674	0.000	0.000	-0.796	0.000	0.000	0.000	-0.857	0.000	0.000	0.000	-0.766	0.000	0.000	0.000	0.000	0.000	-0.897	-0.837	-0.698	0.000	-0.797	-0.874
C1orf233	643988	1p36.33	0.000	0.000	0.000	0.000	0.000	-0.190	0.349	0.000	0.000	0.000	0.000	0.000	0.000	0.000	0.000	-0.771	0.000	-0.830	0.000	0.000	0.000	0.000	-0.922	0.000	-0.674	0.000	0.000	-0.796	0.000	0.000	0.000	-0.857	0.000	0.000	0.000	-0.766	0.000	0.000	0.000	0.000	0.000	-0.897	-0.837	-0.698	0.000	-0.797	-0.874
C1orf86	199990	1p36.33	0.000	0.000	0.000	0.000	0.000	-0.190	0.349	0.000	0.000	0.000	0.000	0.000	0.000	0.000	0.000	-0.771	0.000	-0.830	0.000	0.000	0.000	0.000	-0.922	0.000	-0.674	0.000	0.000	-0.796	0.000	0.000	0.000	-0.857	0.000	0.000	0.000	-0.766	0.000	0.000	0.000	0.000	0.000	-0.897	-0.837	-0.698	0.000	-0.797	-0.874
CALML6	163688	1p36.33	0.000	0.000	0.000	0.000	0.000	-0.190	0.349	0.000	0.000	0.000	0.000	0.000	0.000	0.000	0.000	-0.771	0.000	-0.830	0.000	0.000	0.000	0.000	-0.922	0.000	-0.674	0.000	0.000	-0.796	0.000	0.000	0.000	-0.857	0.000	0.000	0.000	-0.766	0.000	0.000	0.000	0.000	0.000	-0.897	-0.837	-0.698	0.000	-0.797	-0.874
CCNL2	81669	1p36.33	0.000	0.000	0.000	0.000	0.000	-0.190	0.349	0.000	0.000	0.000	0.000	0.000	0.000	0.000	0.000	-0.771	0.000	-0.830	0.000	0.000	0.000	0.000	-0.922	0.000	-0.674	0.000	0.000	-0.796	0.000	0.000	0.000	-0.857	0.000	0.000	0.000	-0.766	0.000	0.000	0.000	0.000	0.000	-0.897	-0.837	-0.698	0.000	-0.797	-0.874
CDK11A	728642	1p36.33	0.000	0.000	0.000	0.000	0.000	-0.190	0.349	0.000	0.000	0.000	0.000	0.000	0.000	0.000	0.000	-0.771	0.000	-0.830	0.000	0.000	0.000	0.000	-0.922	0.000	-0.674	0.000	0.000	-0.796	0.000	0.000	0.000	-0.857	0.000	0.000	0.000	-0.766	0.000	0.000	0.000	0.000	0.000	-0.897	-0.837	-0.698	0.000	-0.797	-0.874
CDK11B	984	1p36.33	0.000	0.000	0.000	0.000	0.000	-0.190	0.349	0.000	0.000	0.000	0.000	0.000	0.000	0.000	0.000	-0.771	0.000	-0.830	0.000	0.000	0.000	0.000	-0.922	0.000	-0.674	0.000	0.000	-0.796	0.000	0.000	0.000	-0.857	0.000	0.000	0.000	-0.766	0.000	0.000	0.000	0.000	0.000	-0.897	-0.837	-0.698	0.000	-0.797	-0.874
CPSF3L	54973	1p36.33	0.000	0.000	0.000	0.000	0.000	-0.190	0.349	0.000	0.000	0.000	0.000	0.000	0.000	0.000	0.000	-0.771	0.000	-0.830	0.000	0.000	0.000	0.000	-0.922	0.000	-0.674	0.000	0.000	-0.796	0.000	0.000	0.000	-0.857	0.000	0.000	0.000	-0.766	0.000	0.000	0.000	0.000	0.000	-0.897	-0.837	-0.698	0.000	-0.797	-0.874
DDX11L1|chr1	100287102	1p36.33	0.000	0.000	0.000	0.000	0.000	-0.190	0.349	0.000	0.000	0.000	0.000	0.000	0.000	0.000	0.000	-0.771	0.000	-0.830	0.000	0.000	0.000	0.000	-0.922	0.000	-0.674	0.000	0.000	-0.796	0.000	0.000	0.000	-0.857	0.000	0.000	0.000	-0.766	0.000	0.000	0.000	0.000	0.000	-0.897	-0.837	-0.698	0.000	-0.797	-0.874
DVL1	1855	1p36.33	0.000	0.000	0.000	0.000	0.000	-0.190	0.349	0.000	0.000	0.000	0.000	0.000	0.000	0.000	0.000	-0.771	0.000	-0.830	0.000	0.000	0.000	0.000	-0.922	0.000	-0.674	0.000	0.000	-0.796	0.000	0.000	0.000	-0.857	0.000	0.000	0.000	-0.766	0.000	0.000	0.000	0.000	0.000	-0.897	-0.837	-0.698	0.000	-0.797	-0.874
FAM132A	388581	1p36.33	0.000	0.000	0.000	0.000	0.000	-0.190	0.349	0.000	0.000	0.000	0.000	0.000	0.000	0.000	0.000	-0.771	0.000	-0.830	0.000	0.000	0.000	0.000	-0.922	0.000	-0.674	0.000	0.000	-0.796	0.000	0.000	0.000	-0.857	0.000	0.000	0.000	-0.766	0.000	0.000	0.000	0.000	0.000	-0.897	-0.837	-0.698	0.000	-0.797	-0.874
FAM138A|chr1	645520	1p36.33	0.000	0.000	0.000	0.000	0.000	-0.190	0.349	0.000	0.000	0.000	0.000	0.000	0.000	0.000	0.000	-0.771	0.000	-0.830	0.000	0.000	0.000	0.000	-0.922	0.000	-0.674	0.000	0.000	-0.796	0.000	0.000	0.000	-0.857	0.000	0.000	0.000	-0.766	0.000	0.000	0.000	0.000	0.000	-0.897	-0.837	-0.698	0.000	-0.797	-0.874
FAM138F|chr1	641702	1p36.33	0.000	0.000	0.000	0.000	0.000	-0.190	0.349	0.000	0.000	0.000	0.000	0.000	0.000	0.000	0.000	-0.771	0.000	-0.830	0.000	0.000	0.000	0.000	-0.922	0.000	-0.674	0.000	0.000	-0.796	0.000	0.000	0.000	-0.857	0.000	0.000	0.000	-0.766	0.000	0.000	0.000	0.000	0.000	-0.897	-0.837	-0.698	0.000	-0.797	-0.874
FAM213B	127281	1p36.32	0.000	0.000	0.000	0.000	0.000	-0.190	0.349	0.000	0.000	0.000	0.000	0.000	0.000	0.000	0.000	-0.771	0.000	-0.830	0.000	0.000	0.000	0.000	-0.922	0.000	-0.674	0.000	0.000	-0.796	0.000	0.000	0.000	-0.857	0.000	0.000	0.000	-0.766	0.000	0.000	0.000	0.000	0.000	-0.897	-0.837	-0.698	0.000	-0.797	-0.874
FAM41C	284593	1p36.33	0.000	0.000	0.000	0.000	0.000	-0.190	0.349	0.000	0.000	0.000	0.000	0.000	0.000	0.000	0.000	-0.771	0.000	-0.830	0.000	0.000	0.000	0.000	-0.922	0.000	-0.674	0.000	0.000	-0.796	0.000	0.000	0.000	-0.857	0.000	0.000	0.000	-0.766	0.000	0.000	0.000	0.000	0.000	-0.897	-0.837	-0.698	0.000	-0.797	-0.874
FLJ42875	440556	1p36.32	0.000	0.000	0.000	0.000	0.000	-0.190	0.349	0.000	0.000	0.000	0.000	0.000	0.000	0.000	0.000	-0.771	0.000	-0.830	0.000	0.000	0.000	0.000	-0.922	0.000	-0.674	0.000	0.000	-0.796	0.000	0.000	0.000	-0.857	0.000	0.000	0.000	-0.766	0.000	0.000	0.000	0.000	0.000	-0.897	-0.837	-0.698	0.000	-0.797	-0.874
GABRD	2563	1p36.33	0.000	0.000	0.000	0.000	0.000	-0.190	0.349	0.000	0.000	0.000	0.000	0.000	0.000	0.000	0.000	-0.771	0.000	-0.830	0.000	0.000	0.000	0.000	-0.922	0.000	-0.674	0.000	0.000	-0.796	0.000	0.000	0.000	-0.857	0.000	0.000	0.000	-0.766	0.000	0.000	0.000	0.000	0.000	-0.897	-0.837	-0.698	0.000	-0.797	-0.874
GLTPD1	80772	1p36.33	0.000	0.000	0.000	0.000	0.000	-0.190	0.349	0.000	0.000	0.000	0.000	0.000	0.000	0.000	0.000	-0.771	0.000	-0.830	0.000	0.000	0.000	0.000	-0.922	0.000	-0.674	0.000	0.000	-0.796	0.000	0.000	0.000	-0.857	0.000	0.000	0.000	-0.766	0.000	0.000	0.000	0.000	0.000	-0.897	-0.837	-0.698	0.000	-0.797	-0.874
GNB1	2782	1p36.33	0.000	0.000	0.000	0.000	0.000	-0.190	0.349	0.000	0.000	0.000	0.000	0.000	0.000	0.000	0.000	-0.771	0.000	-0.830	0.000	0.000	0.000	0.000	-0.922	0.000	-0.674	0.000	0.000	-0.796	0.000	0.000	0.000	-0.857	0.000	0.000	0.000	-0.766	0.000	0.000	0.000	0.000	0.000	-0.897	-0.837	-0.698	0.000	-0.797	-0.874
HES4	57801	1p36.33	0.000	0.000	0.000	0.000	0.000	-0.190	0.349	0.000	0.000	0.000	0.000	0.000	0.000	0.000	0.000	-0.771	0.000	-0.830	0.000	0.000	0.000	0.000	-0.922	0.000	-0.674	0.000	0.000	-0.796	0.000	0.000	0.000	-0.857	0.000	0.000	0.000	-0.766	0.000	0.000	0.000	0.000	0.000	-0.897	-0.837	-0.698	0.000	-0.797	-0.874
HES5	388585	1p36.32	0.000	0.000	0.000	0.000	0.000	-0.190	0.349	0.000	0.000	0.000	0.000	0.000	0.000	0.000	0.000	-0.771	0.000	-0.830	0.000	0.000	0.000	0.000	-0.922	0.000	-0.674	0.000	0.000	-0.796	0.000	0.000	0.000	-0.857	0.000	0.000	0.000	-0.766	0.000	0.000	0.000	0.000	0.000	-0.897	-0.837	-0.698	0.000	-0.797	-0.874
ISG15	9636	1p36.33	0.000	0.000	0.000	0.000	0.000	-0.190	0.349	0.000	0.000	0.000	0.000	0.000	0.000	0.000	0.000	-0.771	0.000	-0.830	0.000	0.000	0.000	0.000	-0.922	0.000	-0.674	0.000	0.000	-0.796	0.000	0.000	0.000	-0.857	0.000	0.000	0.000	-0.766	0.000	0.000	0.000	0.000	0.000	-0.897	-0.837	-0.698	0.000	-0.797	-0.874
KIAA1751	85452	1p36.33	0.000	0.000	0.000	0.000	0.000	-0.190	0.349	0.000	0.000	0.000	0.000	0.000	0.000	0.000	0.000	-0.771	0.000	-0.830	0.000	0.000	0.000	0.000	-0.922	0.000	-0.674	0.000	0.000	-0.796	0.000	0.000	0.000	-0.857	0.000	0.000	0.000	-0.766	0.000	0.000	0.000	0.000	0.000	-0.897	-0.837	-0.698	0.000	-0.797	-0.874
KLHL17	339451	1p36.33	0.000	0.000	0.000	0.000	0.000	-0.190	0.349	0.000	0.000	0.000	0.000	0.000	0.000	0.000	0.000	-0.771	0.000	-0.830	0.000	0.000	0.000	0.000	-0.922	0.000	-0.674	0.000	0.000	-0.796	0.000	0.000	0.000	-0.857	0.000	0.000	0.000	-0.766	0.000	0.000	0.000	0.000	0.000	-0.897	-0.837	-0.698	0.000	-0.797	-0.874
LINC00115	79854	1p36.33	0.000	0.000	0.000	0.000	0.000	-0.190	0.349	0.000	0.000	0.000	0.000	0.000	0.000	0.000	0.000	-0.771	0.000	-0.830	0.000	0.000	0.000	0.000	-0.922	0.000	-0.674	0.000	0.000	-0.796	0.000	0.000	0.000	-0.857	0.000	0.000	0.000	-0.766	0.000	0.000	0.000	0.000	0.000	-0.897	-0.837	-0.698	0.000	-0.797	-0.874
LOC100129534	100129534	1p36.33	0.000	0.000	0.000	0.000	0.000	-0.190	0.349	0.000	0.000	0.000	0.000	0.000	0.000	0.000	0.000	-0.771	0.000	-0.830	0.000	0.000	0.000	0.000	-0.922	0.000	-0.674	0.000	0.000	-0.796	0.000	0.000	0.000	-0.857	0.000	0.000	0.000	-0.766	0.000	0.000	0.000	0.000	0.000	-0.897	-0.837	-0.698	0.000	-0.797	-0.874
LOC100130417	100130417	1p36.33	0.000	0.000	0.000	0.000	0.000	-0.190	0.349	0.000	0.000	0.000	0.000	0.000	0.000	0.000	0.000	-0.771	0.000	-0.830	0.000	0.000	0.000	0.000	-0.922	0.000	-0.674	0.000	0.000	-0.796	0.000	0.000	0.000	-0.857	0.000	0.000	0.000	-0.766	0.000	0.000	0.000	0.000	0.000	-0.897	-0.837	-0.698	0.000	-0.797	-0.874
LOC100132062|chr1	100132062	1p36.33	0.000	0.000	0.000	0.000	0.000	-0.190	0.349	0.000	0.000	0.000	0.000	0.000	0.000	0.000	0.000	-0.771	0.000	-0.830	0.000	0.000	0.000	0.000	-0.922	0.000	-0.674	0.000	0.000	-0.796	0.000	0.000	0.000	-0.857	0.000	0.000	0.000	-0.766	0.000	0.000	0.000	0.000	0.000	-0.897	-0.837	-0.698	0.000	-0.797	-0.874
LOC100132287|chr1	100132287	1p36.33	0.000	0.000	0.000	0.000	0.000	-0.190	0.349	0.000	0.000	0.000	0.000	0.000	0.000	0.000	0.000	-0.771	0.000	-0.830	0.000	0.000	0.000	0.000	-0.922	0.000	-0.674	0.000	0.000	-0.796	0.000	0.000	0.000	-0.857	0.000	0.000	0.000	-0.766	0.000	0.000	0.000	0.000	0.000	-0.897	-0.837	-0.698	0.000	-0.797	-0.874
LOC100133331|chr1	100133331	1p36.33	0.000	0.000	0.000	0.000	0.000	-0.190	0.349	0.000	0.000	0.000	0.000	0.000	0.000	0.000	0.000	-0.771	0.000	-0.830	0.000	0.000	0.000	0.000	-0.922	0.000	-0.674	0.000	0.000	-0.796	0.000	0.000	0.000	-0.857	0.000	0.000	0.000	-0.766	0.000	0.000	0.000	0.000	0.000	-0.897	-0.837	-0.698	0.000	-0.797	-0.874
LOC100133445	100133445	1p36.32	0.000	0.000	0.000	0.000	0.000	-0.190	0.349	0.000	0.000	0.000	0.000	0.000	0.000	0.000	0.000	-0.771	0.000	-0.830	0.000	0.000	0.000	0.000	-0.922	0.000	-0.674	0.000	0.000	-0.796	0.000	0.000	0.000	-0.857	0.000	0.000	0.000	-0.766	0.000	0.000	0.000	0.000	0.000	-0.897	-0.837	-0.698	0.000	-0.797	-0.874
LOC100288069	100288069	1p36.33	0.000	0.000	0.000	0.000	0.000	-0.190	0.349	0.000	0.000	0.000	0.000	0.000	0.000	0.000	0.000	-0.771	0.000	-0.830	0.000	0.000	0.000	0.000	-0.922	0.000	-0.674	0.000	0.000	-0.796	0.000	0.000	0.000	-0.857	0.000	0.000	0.000	-0.766	0.000	0.000	0.000	0.000	0.000	-0.897	-0.837	-0.698	0.000	-0.797	-0.874
LOC115110	115110	1p36.32	0.000	0.000	0.000	0.000	0.000	-0.190	0.349	0.000	0.000	0.000	0.000	0.000	0.000	0.000	0.000	-0.771	0.000	-0.830	0.000	0.000	0.000	0.000	-0.922	0.000	-0.674	0.000	0.000	-0.796	0.000	0.000	0.000	-0.857	0.000	0.000	0.000	-0.766	0.000	0.000	0.000	0.000	0.000	-0.897	-0.837	-0.698	0.000	-0.797	-0.874
LOC148413	148413	1p36.33	0.000	0.000	0.000	0.000	0.000	-0.190	0.349	0.000	0.000	0.000	0.000	0.000	0.000	0.000	0.000	-0.771	0.000	-0.830	0.000	0.000	0.000	0.000	-0.922	0.000	-0.674	0.000	0.000	-0.796	0.000	0.000	0.000	-0.857	0.000	0.000	0.000	-0.766	0.000	0.000	0.000	0.000	0.000	-0.897	-0.837	-0.698	0.000	-0.797	-0.874
LOC254099	254099	1p36.33	0.000	0.000	0.000	0.000	0.000	-0.190	0.349	0.000	0.000	0.000	0.000	0.000	0.000	0.000	0.000	-0.771	0.000	-0.830	0.000	0.000	0.000	0.000	-0.922	0.000	-0.674	0.000	0.000	-0.796	0.000	0.000	0.000	-0.857	0.000	0.000	0.000	-0.766	0.000	0.000	0.000	0.000	0.000	-0.897	-0.837	-0.698	0.000	-0.797	-0.874
LOC643837	643837	1p36.33	0.000	0.000	0.000	0.000	0.000	-0.190	0.349	0.000	0.000	0.000	0.000	0.000	0.000	0.000	0.000	-0.771	0.000	-0.830	0.000	0.000	0.000	0.000	-0.922	0.000	-0.674	0.000	0.000	-0.796	0.000	0.000	0.000	-0.857	0.000	0.000	0.000	-0.766	0.000	0.000	0.000	0.000	0.000	-0.897	-0.837	-0.698	0.000	-0.797	-0.874
LOC729737	729737	1p36.33	0.000	0.000	0.000	0.000	0.000	-0.190	0.349	0.000	0.000	0.000	0.000	0.000	0.000	0.000	0.000	-0.771	0.000	-0.830	0.000	0.000	0.000	0.000	-0.922	0.000	-0.674	0.000	0.000	-0.796	0.000	0.000	0.000	-0.857	0.000	0.000	0.000	-0.766	0.000	0.000	0.000	0.000	0.000	-0.897	-0.837	-0.698	0.000	-0.797	-0.874
MIB2	142678	1p36.33	0.000	0.000	0.000	0.000	0.000	-0.190	0.349	0.000	0.000	0.000	0.000	0.000	0.000	0.000	0.000	-0.771	0.000	-0.830	0.000	0.000	0.000	0.000	-0.922	0.000	-0.674	0.000	0.000	-0.796	0.000	0.000	0.000	-0.857	0.000	0.000	0.000	-0.766	0.000	0.000	0.000	0.000	0.000	-0.897	-0.837	-0.698	0.000	-0.797	-0.874
MIR200A	406983	1p36.33	0.000	0.000	0.000	0.000	0.000	-0.190	0.349	0.000	0.000	0.000	0.000	0.000	0.000	0.000	0.000	-0.771	0.000	-0.830	0.000	0.000	0.000	0.000	-0.922	0.000	-0.674	0.000	0.000	-0.796	0.000	0.000	0.000	-0.857	0.000	0.000	0.000	-0.766	0.000	0.000	0.000	0.000	0.000	-0.897	-0.837	-0.698	0.000	-0.797	-0.874
MIR200B	406984	1p36.33	0.000	0.000	0.000	0.000	0.000	-0.190	0.349	0.000	0.000	0.000	0.000	0.000	0.000	0.000	0.000	-0.771	0.000	-0.830	0.000	0.000	0.000	0.000	-0.922	0.000	-0.674	0.000	0.000	-0.796	0.000	0.000	0.000	-0.857	0.000	0.000	0.000	-0.766	0.000	0.000	0.000	0.000	0.000	-0.897	-0.837	-0.698	0.000	-0.797	-0.874
MIR4251	100422968	1p36.32	0.000	0.000	0.000	0.000	0.000	-0.190	0.349	0.000	0.000	0.000	0.000	0.000	0.000	0.000	0.000	-0.771	0.000	-0.830	0.000	0.000	0.000	0.000	-0.922	0.000	-0.674	0.000	0.000	-0.796	0.000	0.000	0.000	-0.857	0.000	0.000	0.000	-0.766	0.000	0.000	0.000	0.000	0.000	-0.897	-0.837	-0.698	0.000	-0.797	-0.874
MIR429	554210	1p36.33	0.000	0.000	0.000	0.000	0.000	-0.190	0.349	0.000	0.000	0.000	0.000	0.000	0.000	0.000	0.000	-0.771	0.000	-0.830	0.000	0.000	0.000	0.000	-0.922	0.000	-0.674	0.000	0.000	-0.796	0.000	0.000	0.000	-0.857	0.000	0.000	0.000	-0.766	0.000	0.000	0.000	0.000	0.000	-0.897	-0.837	-0.698	0.000	-0.797	-0.874
MMEL1	79258	1p36.32	0.000	0.000	0.000	0.000	0.000	-0.190	0.349	0.000	0.000	0.000	0.000	0.000	0.000	0.000	0.000	-0.771	0.000	-0.830	0.000	0.000	0.000	0.000	-0.922	0.000	-0.674	0.000	0.000	-0.796	0.000	0.000	0.000	-0.857	0.000	0.000	0.000	-0.766	0.000	0.000	0.000	0.000	0.000	-0.897	-0.837	-0.698	0.000	-0.797	-0.874
MMP23A	8511	1p36.33	0.000	0.000	0.000	0.000	0.000	-0.190	0.349	0.000	0.000	0.000	0.000	0.000	0.000	0.000	0.000	-0.771	0.000	-0.830	0.000	0.000	0.000	0.000	-0.922	0.000	-0.674	0.000	0.000	-0.796	0.000	0.000	0.000	-0.857	0.000	0.000	0.000	-0.766	0.000	0.000	0.000	0.000	0.000	-0.897	-0.837	-0.698	0.000	-0.797	-0.874
MMP23B	8510	1p36.33	0.000	0.000	0.000	0.000	0.000	-0.190	0.349	0.000	0.000	0.000	0.000	0.000	0.000	0.000	0.000	-0.771	0.000	-0.830	0.000	0.000	0.000	0.000	-0.922	0.000	-0.674	0.000	0.000	-0.796	0.000	0.000	0.000	-0.857	0.000	0.000	0.000	-0.766	0.000	0.000	0.000	0.000	0.000	-0.897	-0.837	-0.698	0.000	-0.797	-0.874
MORN1	79906	1p36.33	0.000	0.000	0.000	0.000	0.000	-0.190	0.349	0.000	0.000	0.000	0.000	0.000	0.000	0.000	0.000	-0.771	0.000	-0.830	0.000	0.000	0.000	0.000	-0.922	0.000	-0.674	0.000	0.000	-0.796	0.000	0.000	0.000	-0.857	0.000	0.000	0.000	-0.766	0.000	0.000	0.000	0.000	0.000	-0.897	-0.837	-0.698	0.000	-0.797	-0.874
MRPL20	55052	1p36.33	0.000	0.000	0.000	0.000	0.000	-0.190	0.349	0.000	0.000	0.000	0.000	0.000	0.000	0.000	0.000	-0.771	0.000	-0.830	0.000	0.000	0.000	0.000	-0.922	0.000	-0.674	0.000	0.000	-0.796	0.000	0.000	0.000	-0.857	0.000	0.000	0.000	-0.766	0.000	0.000	0.000	0.000	0.000	-0.897	-0.837	-0.698	0.000	-0.797	-0.874
MXRA8	54587	1p36.33	0.000	0.000	0.000	0.000	0.000	-0.190	0.349	0.000	0.000	0.000	0.000	0.000	0.000	0.000	0.000	-0.771	0.000	-0.830	0.000	0.000	0.000	0.000	-0.922	0.000	-0.674	0.000	0.000	-0.796	0.000	0.000	0.000	-0.857	0.000	0.000	0.000	-0.766	0.000	0.000	0.000	0.000	0.000	-0.897	-0.837	-0.698	0.000	-0.797	-0.874
NADK	65220	1p36.33	0.000	0.000	0.000	0.000	0.000	-0.190	0.349	0.000	0.000	0.000	0.000	0.000	0.000	0.000	0.000	-0.771	0.000	-0.830	0.000	0.000	0.000	0.000	-0.922	0.000	-0.674	0.000	0.000	-0.796	0.000	0.000	0.000	-0.857	0.000	0.000	0.000	-0.766	0.000	0.000	0.000	0.000	0.000	-0.897	-0.837	-0.698	0.000	-0.797	-0.874
NOC2L	26155	1p36.33	0.000	0.000	0.000	0.000	0.000	-0.190	0.349	0.000	0.000	0.000	0.000	0.000	0.000	0.000	0.000	-0.771	0.000	-0.830	0.000	0.000	0.000	0.000	-0.922	0.000	-0.674	0.000	0.000	-0.796	0.000	0.000	0.000	-0.857	0.000	0.000	0.000	-0.766	0.000	0.000	0.000	0.000	0.000	-0.897	-0.837	-0.698	0.000	-0.797	-0.874
OR4F16|chr1	81399	1p36.33	0.000	0.000	0.000	0.000	0.000	-0.190	0.349	0.000	0.000	0.000	0.000	0.000	0.000	0.000	0.000	-0.771	0.000	-0.830	0.000	0.000	0.000	0.000	-0.922	0.000	-0.674	0.000	0.000	-0.796	0.000	0.000	0.000	-0.857	0.000	0.000	0.000	-0.766	0.000	0.000	0.000	0.000	0.000	-0.897	-0.837	-0.698	0.000	-0.797	-0.874
OR4F29|chr1	729759	1p36.33	0.000	0.000	0.000	0.000	0.000	-0.190	0.349	0.000	0.000	0.000	0.000	0.000	0.000	0.000	0.000	-0.771	0.000	-0.830	0.000	0.000	0.000	0.000	-0.922	0.000	-0.674	0.000	0.000	-0.796	0.000	0.000	0.000	-0.857	0.000	0.000	0.000	-0.766	0.000	0.000	0.000	0.000	0.000	-0.897	-0.837	-0.698	0.000	-0.797	-0.874
OR4F3|chr1	26683	1p36.33	0.000	0.000	0.000	0.000	0.000	-0.190	0.349	0.000	0.000	0.000	0.000	0.000	0.000	0.000	0.000	-0.771	0.000	-0.830	0.000	0.000	0.000	0.000	-0.922	0.000	-0.674	0.000	0.000	-0.796	0.000	0.000	0.000	-0.857	0.000	0.000	0.000	-0.766	0.000	0.000	0.000	0.000	0.000	-0.897	-0.837	-0.698	0.000	-0.797	-0.874
OR4F5	79501	1p36.33	0.000	0.000	0.000	0.000	0.000	-0.190	0.349	0.000	0.000	0.000	0.000	0.000	0.000	0.000	0.000	-0.771	0.000	-0.830	0.000	0.000	0.000	0.000	-0.922	0.000	-0.674	0.000	0.000	-0.796	0.000	0.000	0.000	-0.857	0.000	0.000	0.000	-0.766	0.000	0.000	0.000	0.000	0.000	-0.897	-0.837	-0.698	0.000	-0.797	-0.874
PANK4	55229	1p36.32	0.000	0.000	0.000	0.000	0.000	-0.190	0.349	0.000	0.000	0.000	0.000	0.000	0.000	0.000	0.000	-0.771	0.000	-0.830	0.000	0.000	0.000	0.000	-0.922	0.000	-0.674	0.000	0.000	-0.796	0.000	0.000	0.000	-0.857	0.000	0.000	0.000	-0.766	0.000	0.000	0.000	0.000	0.000	-0.897	-0.837	-0.698	0.000	-0.797	-0.874
PEX10	5192	1p36.32	0.000	0.000	0.000	0.000	0.000	-0.190	0.349	0.000	0.000	0.000	0.000	0.000	0.000	0.000	0.000	-0.771	0.000	-0.830	0.000	0.000	0.000	0.000	-0.922	0.000	-0.674	0.000	0.000	-0.796	0.000	0.000	0.000	-0.857	0.000	0.000	0.000	-0.766	0.000	0.000	0.000	0.000	0.000	-0.897	-0.837	-0.698	0.000	-0.797	-0.874
PLCH2	9651	1p36.32	0.000	0.000	0.000	0.000	0.000	-0.190	0.349	0.000	0.000	0.000	0.000	0.000	0.000	0.000	0.000	-0.771	0.000	-0.830	0.000	0.000	0.000	0.000	-0.922	0.000	-0.674	0.000	0.000	-0.796	0.000	0.000	0.000	-0.857	0.000	0.000	0.000	-0.766	0.000	0.000	0.000	0.000	0.000	-0.897	-0.837	-0.698	0.000	-0.797	-0.874
PLEKHN1	84069	1p36.33	0.000	0.000	0.000	0.000	0.000	-0.190	0.349	0.000	0.000	0.000	0.000	0.000	0.000	0.000	0.000	-0.771	0.000	-0.830	0.000	0.000	0.000	0.000	-0.922	0.000	-0.674	0.000	0.000	-0.796	0.000	0.000	0.000	-0.857	0.000	0.000	0.000	-0.766	0.000	0.000	0.000	0.000	0.000	-0.897	-0.837	-0.698	0.000	-0.797	-0.874
PRDM16	63976	1p36.32	0.000	0.000	0.000	0.000	0.000	-0.190	0.349	0.000	0.000	0.000	0.000	0.000	0.000	0.000	0.000	-0.771	0.000	-0.830	0.000	0.000	0.000	0.000	-0.922	0.000	-0.674	0.000	0.000	-0.796	0.000	0.000	0.000	-0.857	0.000	0.000	0.000	-0.766	0.000	0.000	0.000	0.000	0.000	-0.897	-0.837	-0.698	0.000	-0.797	-0.874
PRKCZ	5590	1p36.33	0.000	0.000	0.000	0.000	0.000	-0.190	0.349	0.000	0.000	0.000	0.000	0.000	0.000	0.000	0.000	-0.771	0.000	-0.830	0.000	0.000	0.000	0.000	-0.922	0.000	-0.674	0.000	0.000	-0.796	0.000	0.000	0.000	-0.857	0.000	0.000	0.000	-0.766	0.000	0.000	0.000	0.000	0.000	-0.897	-0.837	-0.698	0.000	-0.797	-0.874
PUSL1	126789	1p36.33	0.000	0.000	0.000	0.000	0.000	-0.190	0.349	0.000	0.000	0.000	0.000	0.000	0.000	0.000	0.000	-0.771	0.000	-0.830	0.000	0.000	0.000	0.000	-0.922	0.000	-0.674	0.000	0.000	-0.796	0.000	0.000	0.000	-0.857	0.000	0.000	0.000	-0.766	0.000	0.000	0.000	0.000	0.000	-0.897	-0.837	-0.698	0.000	-0.797	-0.874
RER1	11079	1p36.32	0.000	0.000	0.000	0.000	0.000	-0.190	0.349	0.000	0.000	0.000	0.000	0.000	0.000	0.000	0.000	-0.771	0.000	-0.830	0.000	0.000	0.000	0.000	-0.922	0.000	-0.674	0.000	0.000	-0.796	0.000	0.000	0.000	-0.857	0.000	0.000	0.000	-0.766	0.000	0.000	0.000	0.000	0.000	-0.897	-0.837	-0.698	0.000	-0.797	-0.874
RNF223	401934	1p36.33	0.000	0.000	0.000	0.000	0.000	-0.190	0.349	0.000	0.000	0.000	0.000	0.000	0.000	0.000	0.000	-0.771	0.000	-0.830	0.000	0.000	0.000	0.000	-0.922	0.000	-0.674	0.000	0.000	-0.796	0.000	0.000	0.000	-0.857	0.000	0.000	0.000	-0.766	0.000	0.000	0.000	0.000	0.000	-0.897	-0.837	-0.698	0.000	-0.797	-0.874
SAMD11	148398	1p36.33	0.000	0.000	0.000	0.000	0.000	-0.190	0.349	0.000	0.000	0.000	0.000	0.000	0.000	0.000	0.000	-0.771	0.000	-0.830	0.000	0.000	0.000	0.000	-0.922	0.000	-0.674	0.000	0.000	-0.796	0.000	0.000	0.000	-0.857	0.000	0.000	0.000	-0.766	0.000	0.000	0.000	0.000	0.000	-0.897	-0.837	-0.698	0.000	-0.797	-0.874
SCNN1D	6339	1p36.33	0.000	0.000	0.000	0.000	0.000	-0.190	0.349	0.000	0.000	0.000	0.000	0.000	0.000	0.000	0.000	-0.771	0.000	-0.830	0.000	0.000	0.000	0.000	-0.922	0.000	-0.674	0.000	0.000	-0.796	0.000	0.000	0.000	-0.857	0.000	0.000	0.000	-0.766	0.000	0.000	0.000	0.000	0.000	-0.897	-0.837	-0.698	0.000	-0.797	-0.874
SDF4	51150	1p36.33	0.000	0.000	0.000	0.000	0.000	-0.190	0.349	0.000	0.000	0.000	0.000	0.000	0.000	0.000	0.000	-0.771	0.000	-0.830	0.000	0.000	0.000	0.000	-0.922	0.000	-0.674	0.000	0.000	-0.796	0.000	0.000	0.000	-0.857	0.000	0.000	0.000	-0.766	0.000	0.000	0.000	0.000	0.000	-0.897	-0.837	-0.698	0.000	-0.797	-0.874
SKI	6497	1p36.33	0.000	0.000	0.000	0.000	0.000	-0.190	0.349	0.000	0.000	0.000	0.000	0.000	0.000	0.000	0.000	-0.771	0.000	-0.830	0.000	0.000	0.000	0.000	-0.922	0.000	-0.674	0.000	0.000	-0.796	0.000	0.000	0.000	-0.857	0.000	0.000	0.000	-0.766	0.000	0.000	0.000	0.000	0.000	-0.897	-0.837	-0.698	0.000	-0.797	-0.874
SLC35E2B	728661	1p36.33	0.000	0.000	0.000	0.000	0.000	-0.190	0.349	0.000	0.000	0.000	0.000	0.000	0.000	0.000	0.000	-0.771	0.000	-0.830	0.000	0.000	0.000	0.000	-0.922	0.000	-0.674	0.000	0.000	-0.796	0.000	0.000	0.000	-0.857	0.000	0.000	0.000	-0.766	0.000	0.000	0.000	0.000	0.000	-0.897	-0.837	-0.698	0.000	-0.797	-0.874
SLC35E2	9906	1p36.33	0.000	0.000	0.000	0.000	0.000	-0.190	0.349	0.000	0.000	0.000	0.000	0.000	0.000	0.000	0.000	-0.771	0.000	-0.830	0.000	0.000	0.000	0.000	-0.922	0.000	-0.674	0.000	0.000	-0.796	0.000	0.000	0.000	-0.857	0.000	0.000	0.000	-0.766	0.000	0.000	0.000	0.000	0.000	-0.897	-0.837	-0.698	0.000	-0.797	-0.874
SSU72	29101	1p36.33	0.000	0.000	0.000	0.000	0.000	-0.190	0.349	0.000	0.000	0.000	0.000	0.000	0.000	0.000	0.000	-0.771	0.000	-0.830	0.000	0.000	0.000	0.000	-0.922	0.000	-0.674	0.000	0.000	-0.796	0.000	0.000	0.000	-0.857	0.000	0.000	0.000	-0.766	0.000	0.000	0.000	0.000	0.000	-0.897	-0.837	-0.698	0.000	-0.797	-0.874
TAS1R3	83756	1p36.33	0.000	0.000	0.000	0.000	0.000	-0.190	0.349	0.000	0.000	0.000	0.000	0.000	0.000	0.000	0.000	-0.771	0.000	-0.830	0.000	0.000	0.000	0.000	-0.922	0.000	-0.674	0.000	0.000	-0.796	0.000	0.000	0.000	-0.857	0.000	0.000	0.000	-0.766	0.000	0.000	0.000	0.000	0.000	-0.897	-0.837	-0.698	0.000	-0.797	-0.874
TMEM240	339453	1p36.33	0.000	0.000	0.000	0.000	0.000	-0.190	0.349	0.000	0.000	0.000	0.000	0.000	0.000	0.000	0.000	-0.771	0.000	-0.830	0.000	0.000	0.000	0.000	-0.922	0.000	-0.674	0.000	0.000	-0.796	0.000	0.000	0.000	-0.857	0.000	0.000	0.000	-0.766	0.000	0.000	0.000	0.000	0.000	-0.897	-0.837	-0.698	0.000	-0.797	-0.874
TMEM52	339456	1p36.33	0.000	0.000	0.000	0.000	0.000	-0.190	0.349	0.000	0.000	0.000	0.000	0.000	0.000	0.000	0.000	-0.771	0.000	-0.830	0.000	0.000	0.000	0.000	-0.922	0.000	-0.674	0.000	0.000	-0.796	0.000	0.000	0.000	-0.857	0.000	0.000	0.000	-0.766	0.000	0.000	0.000	0.000	0.000	-0.897	-0.837	-0.698	0.000	-0.797	-0.874
TMEM88B	643965	1p36.33	0.000	0.000	0.000	0.000	0.000	-0.190	0.349	0.000	0.000	0.000	0.000	0.000	0.000	0.000	0.000	-0.771	0.000	-0.830	0.000	0.000	0.000	0.000	-0.922	0.000	-0.674	0.000	0.000	-0.796	0.000	0.000	0.000	-0.857	0.000	0.000	0.000	-0.766	0.000	0.000	0.000	0.000	0.000	-0.897	-0.837	-0.698	0.000	-0.797	-0.874
TNFRSF14	8764	1p36.32	0.000	0.000	0.000	0.000	0.000	-0.190	0.349	0.000	0.000	0.000	0.000	0.000	0.000	0.000	0.000	-0.771	0.000	-0.830	0.000	0.000	0.000	0.000	-0.922	0.000	-0.674	0.000	0.000	-0.796	0.000	0.000	0.000	-0.857	0.000	0.000	0.000	-0.766	0.000	0.000	0.000	0.000	0.000	-0.897	-0.837	-0.698	0.000	-0.797	-0.874
TNFRSF18	8784	1p36.33	0.000	0.000	0.000	0.000	0.000	-0.190	0.349	0.000	0.000	0.000	0.000	0.000	0.000	0.000	0.000	-0.771	0.000	-0.830	0.000	0.000	0.000	0.000	-0.922	0.000	-0.674	0.000	0.000	-0.796	0.000	0.000	0.000	-0.857	0.000	0.000	0.000	-0.766	0.000	0.000	0.000	0.000	0.000	-0.897	-0.837	-0.698	0.000	-0.797	-0.874
TNFRSF4	7293	1p36.33	0.000	0.000	0.000	0.000	0.000	-0.190	0.349	0.000	0.000	0.000	0.000	0.000	0.000	0.000	0.000	-0.771	0.000	-0.830	0.000	0.000	0.000	0.000	-0.922	0.000	-0.674	0.000	0.000	-0.796	0.000	0.000	0.000	-0.857	0.000	0.000	0.000	-0.766	0.000	0.000	0.000	0.000	0.000	-0.897	-0.837	-0.698	0.000	-0.797	-0.874
TTC34	100287898	1p36.32	0.000	0.000	0.000	0.000	0.000	-0.190	0.349	0.000	0.000	0.000	0.000	0.000	0.000	0.000	0.000	-0.771	0.000	-0.830	0.000	0.000	0.000	0.000	-0.922	0.000	-0.674	0.000	0.000	-0.796	0.000	0.000	0.000	-0.857	0.000	0.000	0.000	-0.766	0.000	0.000	0.000	0.000	0.000	-0.897	-0.837	-0.698	0.000	-0.797	-0.874
TTLL10	254173	1p36.33	0.000	0.000	0.000	0.000	0.000	-0.190	0.349	0.000	0.000	0.000	0.000	0.000	0.000	0.000	0.000	-0.771	0.000	-0.830	0.000	0.000	0.000	0.000	-0.922	0.000	-0.674	0.000	0.000	-0.796	0.000	0.000	0.000	-0.857	0.000	0.000	0.000	-0.766	0.000	0.000	0.000	0.000	0.000	-0.897	-0.837	-0.698	0.000	-0.797	-0.874
UBE2J2	118424	1p36.33	0.000	0.000	0.000	0.000	0.000	-0.190	0.349	0.000	0.000	0.000	0.000	0.000	0.000	0.000	0.000	-0.771	0.000	-0.830	0.000	0.000	0.000	0.000	-0.922	0.000	-0.674	0.000	0.000	-0.796	0.000	0.000	0.000	-0.857	0.000	0.000	0.000	-0.766	0.000	0.000	0.000	0.000	0.000	-0.897	-0.837	-0.698	0.000	-0.797	-0.874
VWA1	64856	1p36.33	0.000	0.000	0.000	0.000	0.000	-0.190	0.349	0.000	0.000	0.000	0.000	0.000	0.000	0.000	0.000	-0.771	0.000	-0.830	0.000	0.000	0.000	0.000	-0.922	0.000	-0.674	0.000	0.000	-0.796	0.000	0.000	0.000	-0.857	0.000	0.000	0.000	-0.766	0.000	0.000	0.000	0.000	0.000	-0.897	-0.837	-0.698	0.000	-0.797	-0.874
WASH7P	653635	1p36.33	0.000	0.000	0.000	0.000	0.000	-0.190	0.349	0.000	0.000	0.000	0.000	0.000	0.000	0.000	0.000	-0.771	0.000	-0.830	0.000	0.000	0.000	0.000	-0.922	0.000	-0.674	0.000	0.000	-0.796	0.000	0.000	0.000	-0.857	0.000	0.000	0.000	-0.766	0.000	0.000	0.000	0.000	0.000	-0.897	-0.837	-0.698	0.000	-0.797	-0.874
hsa-mir-1302-2	-585	1p36.33	0.000	0.000	0.000	0.000	0.000	-0.190	0.349	0.000	0.000	0.000	0.000	0.000	0.000	0.000	0.000	-0.771	0.000	-0.830	0.000	0.000	0.000	0.000	-0.922	0.000	-0.674	0.000	0.000	-0.796	0.000	0.000	0.000	-0.857	0.000	0.000	0.000	-0.766	0.000	0.000	0.000	0.000	0.000	-0.897	-0.837	-0.698	0.000	-0.797	-0.874
hsa-mir-200a	-593	1p36.33	0.000	0.000	0.000	0.000	0.000	-0.190	0.349	0.000	0.000	0.000	0.000	0.000	0.000	0.000	0.000	-0.771	0.000	-0.830	0.000	0.000	0.000	0.000	-0.922	0.000	-0.674	0.000	0.000	-0.796	0.000	0.000	0.000	-0.857	0.000	0.000	0.000	-0.766	0.000	0.000	0.000	0.000	0.000	-0.897	-0.837	-0.698	0.000	-0.797	-0.874
hsa-mir-200b	-593	1p36.33	0.000	0.000	0.000	0.000	0.000	-0.190	0.349	0.000	0.000	0.000	0.000	0.000	0.000	0.000	0.000	-0.771	0.000	-0.830	0.000	0.000	0.000	0.000	-0.922	0.000	-0.674	0.000	0.000	-0.796	0.000	0.000	0.000	-0.857	0.000	0.000	0.000	-0.766	0.000	0.000	0.000	0.000	0.000	-0.897	-0.837	-0.698	0.000	-0.797	-0.874
hsa-mir-4251	-608	1p36.32	0.000	0.000	0.000	0.000	0.000	-0.190	0.349	0.000	0.000	0.000	0.000	0.000	0.000	0.000	0.000	-0.771	0.000	-0.830	0.000	0.000	0.000	0.000	-0.922	0.000	-0.674	0.000	0.000	-0.796	0.000	0.000	0.000	-0.857	0.000	0.000	0.000	-0.766	0.000	0.000	0.000	0.000	0.000	-0.897	-0.837	-0.698	0.000	-0.797	-0.874
hsa-mir-429	-593	1p36.33	0.000	0.000	0.000	0.000	0.000	-0.190	0.349	0.000	0.000	0.000	0.000	0.000	0.000	0.000	0.000	-0.771	0.000	-0.830	0.000	0.000	0.000	0.000	-0.922	0.000	-0.674	0.000	0.000	-0.796	0.000	0.000	0.000	-0.857	0.000	0.000	0.000	-0.766	0.000	0.000	0.000	0.000	0.000	-0.897	-0.837	-0.698	0.000	-0.797	-0.874
ARHGEF16	27237	1p36.32	0.000	0.000	0.000	0.000	0.000	-0.190	0.349	0.000	0.000	0.000	0.000	0.000	0.000	0.000	0.000	-0.771	0.000	-0.830	0.000	0.000	0.000	0.000	-0.922	0.000	-0.674	0.000	0.000	-0.796	0.000	0.000	0.000	-0.857	0.000	0.000	0.000	-0.766	0.000	0.000	0.000	0.000	0.000	-0.897	-0.837	-0.698	0.000	-0.797	-0.874
MEGF6	1953	1p36.32	0.000	0.000	0.000	0.000	0.000	-0.190	0.349	0.000	0.000	0.000	0.000	0.000	0.000	0.000	0.000	-0.771	0.000	-0.830	0.000	0.000	0.000	0.000	-0.922	0.000	-0.674	0.000	0.000	-0.796	0.000	0.000	0.000	-0.857	0.000	0.000	0.000	-0.766	0.000	0.000	0.000	0.000	0.000	-0.897	-0.837	-0.698	0.000	-0.797	-0.874
MIR551A	693135	1p36.32	0.000	0.000	0.000	0.000	0.000	-0.190	0.349	0.000	0.000	0.000	0.000	0.000	0.000	0.000	0.000	-0.771	0.000	-0.830	0.000	0.000	0.000	0.000	-0.922	0.000	-0.674	0.000	0.000	-0.796	0.000	0.000	0.000	-0.857	0.000	0.000	0.000	-0.766	0.000	0.000	0.000	0.000	0.000	-0.897	-0.837	-0.698	0.000	-0.797	-0.874
hsa-mir-551a	-611	1p36.32	0.000	0.000	0.000	0.000	0.000	-0.190	0.349	0.000	0.000	0.000	0.000	0.000	0.000	0.000	0.000	-0.771	0.000	-0.830	0.000	0.000	0.000	0.000	-0.922	0.000	-0.674	0.000	0.000	-0.796	0.000	0.000	0.000	-0.857	0.000	0.000	0.000	-0.766	0.000	0.000	0.000	0.000	0.000	-0.897	-0.837	-0.698	0.000	-0.797	-0.874
TPRG1L	127262	1p36.32	0.000	0.000	0.000	0.000	0.000	-0.190	0.349	0.000	0.000	0.000	0.000	0.000	0.000	0.000	0.000	-0.771	0.000	-0.830	0.000	0.000	0.000	0.000	-0.922	0.000	-0.674	0.000	0.000	-0.796	0.000	0.000	0.000	-0.857	0.000	0.000	0.000	-0.766	0.000	0.000	0.000	0.000	0.000	-0.897	-0.837	-0.698	0.000	-0.797	-0.874
WRAP73	49856	1p36.32	0.000	0.000	0.000	0.000	0.000	-0.190	0.349	0.000	0.000	0.000	0.000	0.000	0.000	0.000	0.000	-0.771	0.000	-0.830	0.000	0.000	0.000	0.000	-0.922	0.000	-0.674	0.000	0.000	-0.796	0.000	0.000	0.000	-0.857	0.000	0.000	0.000	-0.766	0.000	0.000	0.000	0.000	0.000	-0.897	-0.837	-0.698	0.000	-0.797	-0.874
TP73	7161	1p36.32	0.000	0.000	0.000	0.000	0.000	-0.190	0.349	0.000	0.000	0.000	0.000	0.000	0.000	0.000	0.000	-0.771	0.000	-0.830	0.000	0.000	0.000	0.000	-0.922	0.000	-0.674	0.000	0.000	-0.796	0.000	0.000	0.000	-0.857	0.000	0.000	0.000	-0.766	0.000	0.000	0.000	0.000	0.000	-0.897	-0.837	-0.698	0.000	-0.797	-0.874
TP73-AS1	57212	1p36.32	0.000	0.000	0.000	0.000	0.000	-0.190	0.349	0.000	0.000	0.000	0.000	0.000	0.000	0.000	0.000	-0.771	0.000	-0.830	0.000	0.000	0.000	0.000	-0.922	0.000	-0.674	0.000	0.000	-0.796	0.000	0.000	0.000	-0.857	0.000	0.000	0.000	-0.766	0.000	0.000	0.000	0.000	0.000	-0.897	-0.837	-0.698	0.000	-0.797	-0.874
CCDC27	148870	1p36.32	0.000	0.000	0.000	0.000	0.000	-0.190	0.349	0.000	0.000	0.000	0.000	0.000	0.000	0.000	0.000	-0.771	0.000	-0.830	0.000	0.000	0.000	0.000	-0.922	0.000	-0.674	0.000	0.000	-0.796	0.000	0.000	0.000	-0.857	0.000	0.000	0.000	-0.766	0.000	0.000	0.000	0.000	0.000	-0.897	-0.837	-0.698	0.000	-0.797	-0.874
LOC388588	388588	1p36.32	0.000	0.000	0.000	0.000	0.000	-0.190	0.349	0.000	0.000	0.000	0.000	0.000	0.000	0.000	0.000	-0.771	0.000	-0.830	0.000	0.000	0.000	0.000	-0.922	0.000	-0.674	0.000	0.000	-0.796	0.000	0.000	0.000	-0.857	0.000	0.000	0.000	-0.766	0.000	0.000	0.000	0.000	0.000	-0.897	-0.837	-0.698	0.000	-0.797	-0.874
LRRC47	57470	1p36.32	0.000	0.000	0.000	0.000	0.000	-0.190	0.349	0.000	0.000	0.000	0.000	0.000	0.000	0.000	0.000	-0.771	0.000	-0.830	0.000	0.000	0.000	0.000	-0.922	0.000	-0.674	0.000	0.000	-0.796	0.000	0.000	0.000	-0.857	0.000	0.000	0.000	-0.766	0.000	0.000	0.000	0.000	0.000	-0.897	-0.837	-0.698	0.000	-0.797	-0.874
CEP104	9731	1p36.32	0.000	0.000	0.000	0.000	0.000	-0.190	0.349	0.000	0.000	0.000	0.000	0.000	0.000	0.000	0.000	-0.771	0.000	-0.830	0.000	0.000	0.000	0.000	-0.922	0.000	-0.674	0.000	0.000	-0.796	0.000	0.000	0.000	-0.857	0.000	0.000	0.000	-0.766	0.000	0.000	0.000	0.000	0.000	-0.897	-0.837	-0.698	0.000	-0.797	-0.874
DFFB	1677	1p36.32	0.000	0.000	0.000	0.000	0.000	-0.190	0.349	0.000	0.000	0.000	0.000	0.000	0.000	0.000	0.000	-0.771	0.000	-0.830	0.000	0.000	0.000	0.000	-0.922	0.000	-0.674	0.000	0.000	-0.796	0.000	0.000	0.000	-0.857	0.000	0.000	0.000	-0.766	0.000	0.000	0.000	0.000	0.000	-0.897	-0.837	-0.698	0.000	-0.797	-0.874
C1orf174	339448	1p36.32	0.000	0.000	0.000	0.000	0.000	-0.190	0.349	0.000	0.000	0.000	0.000	0.000	0.000	0.000	0.000	-0.771	0.000	-0.830	0.000	0.000	0.000	0.000	-0.922	0.000	-0.674	0.000	0.000	-0.796	0.000	0.000	0.000	-0.857	0.000	0.000	0.000	-0.766	0.000	0.000	0.000	0.000	0.000	-0.897	-0.837	-0.698	0.000	-0.797	-0.874
LOC100133612	100133612	1p36.32	0.000	0.000	0.000	0.000	0.000	-0.190	0.349	0.000	0.000	0.000	0.000	0.000	0.000	0.000	0.000	-0.771	0.000	-0.830	0.000	0.000	0.000	0.000	-0.922	0.000	-0.674	0.000	0.000	-0.796	0.000	0.000	0.000	-0.857	0.000	0.000	0.000	-0.766	0.000	0.000	0.000	0.000	0.000	-0.897	-0.837	-0.698	0.000	-0.797	-0.874
LOC728716	728716	1p36.32	0.000	0.000	0.000	0.000	0.000	-0.190	0.349	0.000	0.000	0.000	0.000	0.000	0.000	0.000	0.000	-0.771	0.000	-0.830	0.000	0.000	0.000	0.000	-0.922	0.000	-0.674	0.000	0.000	-0.796	0.000	0.000	0.000	-0.857	0.000	0.000	0.000	-0.766	0.000	0.000	0.000	0.000	0.000	-0.897	-0.837	-0.698	0.000	-0.797	-0.874
LOC284661	284661	1p36.32	0.000	0.000	0.000	0.000	0.000	-0.190	0.349	0.000	0.000	0.000	0.000	0.000	0.000	0.000	0.000	-0.771	0.000	-0.830	0.000	0.000	0.000	0.000	-0.922	0.000	-0.674	0.000	0.000	-0.796	0.000	0.000	0.000	-0.857	0.000	0.000	0.000	-0.766	0.000	0.000	0.000	0.000	0.000	-0.897	-0.837	-0.698	0.000	-0.797	-0.874
AJAP1	55966	1p36.32	0.000	0.000	0.000	0.000	0.000	-0.190	0.349	0.000	0.000	0.000	0.000	0.000	0.000	0.000	0.000	-0.771	0.000	-0.830	0.000	0.000	0.000	0.000	-0.922	0.000	-0.674	0.000	0.000	-0.796	0.000	0.000	0.000	-0.857	0.000	0.000	0.000	-0.766	0.000	0.000	0.000	0.000	0.000	-0.897	-0.837	-0.698	0.000	-0.797	-0.874
MIR4417	100616489	1p36.31	0.000	0.000	0.000	0.000	0.000	-0.190	0.349	0.000	0.000	0.000	0.000	0.000	0.000	0.000	0.000	-0.771	0.000	-0.830	0.000	0.000	0.000	0.000	-0.922	0.000	-0.674	0.000	0.000	-0.796	0.000	0.000	0.000	-0.857	0.000	0.000	0.000	-0.766	0.000	0.000	0.000	0.000	0.000	-0.897	-0.837	-0.698	0.000	-0.797	-0.874
MIR4689	100616421	1p36.31	0.000	0.000	0.000	0.000	0.000	-0.190	0.349	0.000	0.000	0.000	0.000	0.000	0.000	0.000	0.000	-0.771	0.000	-0.830	0.000	0.000	0.000	0.000	-0.922	0.000	-0.674	0.000	0.000	-0.796	0.000	0.000	0.000	-0.857	0.000	0.000	0.000	-0.766	0.000	0.000	0.000	0.000	0.000	-0.897	-0.837	-0.698	0.000	-0.797	-0.874
NPHP4	261734	1p36.31	0.000	0.000	0.000	0.000	0.000	-0.190	0.349	0.000	0.000	0.000	0.000	0.000	0.000	0.000	0.000	-0.771	0.000	-0.830	0.000	0.000	0.000	0.000	-0.922	0.000	-0.674	0.000	0.000	-0.796	0.000	0.000	0.000	-0.857	0.000	0.000	0.000	-0.766	0.000	0.000	0.000	0.000	0.000	-0.897	-0.837	-0.698	0.000	-0.797	-0.874
KCNAB2	8514	1p36.31	0.000	0.000	0.000	0.000	0.000	-0.190	0.349	0.000	0.000	0.000	0.000	0.000	0.000	0.000	0.000	-0.771	0.000	-0.830	0.000	0.000	0.000	0.000	-0.922	0.000	-0.674	0.000	0.000	-0.796	0.000	0.000	0.000	-0.857	0.000	0.000	0.000	-0.766	0.000	0.000	0.000	0.000	0.000	-0.897	-0.837	-0.698	0.000	-0.797	-0.874
CHD5	26038	1p36.31	0.000	0.000	0.000	0.000	0.000	-0.190	0.349	0.000	0.000	0.000	0.000	0.000	0.000	0.000	0.000	-0.771	0.000	-0.830	0.000	0.000	0.000	0.000	-0.922	0.000	-0.674	0.000	0.000	-0.796	0.000	0.000	0.000	-0.857	0.000	0.000	0.000	-0.766	0.000	0.000	0.000	0.000	0.000	-0.897	-0.837	-0.698	0.000	-0.797	-0.874
RPL22	6146	1p36.31	0.000	0.000	0.000	0.000	0.000	-0.190	0.349	0.000	0.000	0.000	0.000	0.000	0.000	0.000	0.000	-0.771	0.000	-0.830	0.000	0.000	0.000	0.000	-0.922	0.000	-0.674	0.000	0.000	-0.796	0.000	0.000	0.000	-0.857	0.000	0.000	0.000	-0.766	0.000	0.000	0.000	0.000	0.000	-0.897	-0.837	-0.698	0.000	-0.797	-0.874
RNF207	388591	1p36.31	0.000	0.000	0.000	0.000	0.000	-0.190	0.349	0.000	0.000	0.000	0.000	0.000	0.000	0.000	0.000	-0.771	0.000	-0.830	0.000	0.000	0.000	0.000	-0.922	0.000	-0.674	0.000	0.000	-0.796	0.000	0.000	0.000	-0.857	0.000	0.000	0.000	-0.766	0.000	0.000	0.000	0.000	0.000	-0.897	-0.837	-0.698	0.000	-0.797	-0.874
ICMT	23463	1p36.31	0.000	0.000	0.000	0.000	0.000	-0.190	0.349	0.000	0.000	0.000	0.000	0.000	0.000	0.000	0.000	-0.771	0.000	-0.830	0.000	0.000	0.000	0.000	-0.922	0.000	-0.674	0.000	0.000	-0.796	0.000	0.000	0.000	-0.857	0.000	0.000	0.000	-0.766	0.000	0.000	0.000	0.000	0.000	-0.897	-0.837	-0.698	0.000	-0.797	-0.874
GPR153	387509	1p36.31	0.000	0.000	0.000	0.000	0.000	-0.190	0.349	0.000	0.000	0.000	0.000	0.000	0.000	0.000	0.000	-0.771	0.000	-0.830	0.000	0.000	0.000	0.000	-0.922	0.000	-0.674	0.000	0.000	-0.796	0.000	0.000	0.000	-0.857	0.000	0.000	0.000	-0.766	0.000	0.000	0.000	0.000	0.000	-0.897	-0.837	-0.698	0.000	-0.797	-0.874
HES3	390992	1p36.31	0.000	0.000	0.000	0.000	0.000	-0.190	0.349	0.000	0.000	0.000	0.000	0.000	0.000	0.000	0.000	-0.771	0.000	-0.830	0.000	0.000	0.000	0.000	-0.922	0.000	-0.674	0.000	0.000	-0.796	0.000	0.000	0.000	-0.857	0.000	0.000	0.000	-0.766	0.000	0.000	0.000	0.000	0.000	-0.897	-0.837	-0.698	0.000	-0.797	-0.874
ACOT7	11332	1p36.31	0.000	0.000	0.000	0.000	0.000	-0.190	0.349	0.000	0.000	0.000	0.000	0.000	0.000	0.000	0.000	-0.771	0.000	-0.830	0.000	0.000	0.000	0.000	-0.922	0.000	-0.674	0.000	0.000	-0.796	0.000	0.000	0.000	-0.857	0.000	0.000	0.000	-0.766	0.000	0.000	0.000	0.000	0.000	-0.897	-0.837	-0.698	0.000	-0.797	-0.874
HES2	54626	1p36.31	0.000	0.000	0.000	0.000	0.000	-0.190	0.349	0.000	0.000	0.000	0.000	0.000	0.000	0.000	0.000	-0.771	0.000	-0.830	0.000	0.000	0.000	0.000	-0.922	0.000	-0.674	0.000	0.000	-0.796	0.000	0.000	0.000	-0.857	0.000	0.000	0.000	-0.766	0.000	0.000	0.000	0.000	0.000	-0.897	-0.837	-0.698	0.000	-0.797	-0.874
ESPN	83715	1p36.31	0.000	0.000	0.000	0.000	0.000	-0.190	0.349	0.000	0.000	0.000	0.000	0.000	0.000	0.000	0.000	-0.771	0.000	-0.830	0.000	0.000	0.000	0.000	-0.922	0.000	-0.674	0.000	0.000	-0.796	0.000	0.000	0.000	-0.857	0.000	0.000	0.000	-0.766	0.000	0.000	0.000	0.000	0.000	-0.897	-0.837	-0.698	0.000	-0.797	-0.874
MIR4252	100422975	1p36.31	0.000	0.000	0.000	0.000	0.000	-0.190	0.349	0.000	0.000	0.000	0.000	0.000	0.000	0.000	0.000	-0.771	0.000	-0.830	0.000	0.000	0.000	0.000	-0.922	0.000	-0.674	0.000	0.000	-0.796	0.000	0.000	0.000	-0.857	0.000	0.000	0.000	-0.766	0.000	0.000	0.000	0.000	0.000	-0.897	-0.837	-0.698	0.000	-0.797	-0.874
hsa-mir-4252	-634	1p36.31	0.000	0.000	0.000	0.000	0.000	-0.190	0.349	0.000	0.000	0.000	0.000	0.000	0.000	0.000	0.000	-0.771	0.000	-0.830	0.000	0.000	0.000	0.000	-0.922	0.000	-0.674	0.000	0.000	-0.796	0.000	0.000	0.000	-0.857	0.000	0.000	0.000	-0.766	0.000	0.000	0.000	0.000	0.000	-0.897	-0.837	-0.698	0.000	-0.797	-0.874
TNFRSF25	8718	1p36.31	0.000	0.000	0.000	0.000	0.000	-0.190	0.349	0.000	0.000	0.000	0.000	0.000	0.000	0.000	0.000	-0.771	0.000	-0.830	0.000	0.000	0.000	0.000	-0.922	0.000	-0.674	0.000	0.000	-0.796	0.000	0.000	0.000	-0.857	0.000	0.000	0.000	-0.766	0.000	0.000	0.000	0.000	0.000	-0.897	-0.837	-0.698	0.000	-0.797	-0.874
PLEKHG5	57449	1p36.31	0.000	0.000	0.000	0.000	0.000	-0.190	0.349	0.000	0.000	0.000	0.000	0.000	0.000	0.000	0.000	-0.771	0.000	-0.830	0.000	0.000	0.000	0.000	-0.922	0.000	-0.674	0.000	0.000	-0.796	0.000	0.000	0.000	-0.857	0.000	0.000	0.000	-0.766	0.000	0.000	0.000	0.000	0.000	-0.897	-0.837	-0.698	0.000	-0.797	-0.874
NOL9	79707	1p36.31	0.000	0.000	0.000	0.000	0.000	-0.190	0.349	0.000	0.000	0.000	0.000	0.000	0.000	0.000	0.000	-0.771	0.000	-0.830	0.000	0.000	0.000	0.000	-0.922	0.000	-0.674	0.000	0.000	-0.796	0.000	0.000	0.000	-0.857	0.000	0.000	0.000	-0.766	0.000	0.000	0.000	0.000	0.000	-0.897	-0.837	-0.698	0.000	-0.797	-0.874
TAS1R1	80835	1p36.31	0.000	0.000	0.000	0.000	0.000	-0.190	0.349	0.000	0.000	0.000	0.000	0.000	0.000	0.000	0.000	-0.771	0.000	-0.830	0.000	0.000	0.000	0.000	-0.922	0.000	-0.674	0.000	0.000	-0.796	0.000	0.000	0.000	-0.857	0.000	0.000	0.000	-0.766	0.000	0.000	0.000	0.000	0.000	-0.897	-0.837	-0.698	0.000	-0.797	-0.874
ZBTB48	3104	1p36.31	0.000	0.000	0.000	0.000	0.000	-0.190	0.349	0.000	0.000	0.000	0.000	0.000	0.000	0.000	0.000	-0.771	0.000	-0.830	0.000	0.000	0.000	0.000	-0.922	0.000	-0.674	0.000	0.000	-0.796	0.000	0.000	0.000	-0.857	0.000	0.000	0.000	-0.766	0.000	0.000	0.000	0.000	0.000	-0.897	-0.837	-0.698	0.000	-0.797	-0.874
KLHL21	9903	1p36.31	0.000	0.000	0.000	0.000	0.000	-0.190	0.349	0.000	0.000	0.000	0.000	0.000	0.000	0.000	0.000	-0.771	0.000	-0.830	0.000	0.000	0.000	0.000	-0.922	0.000	-0.674	0.000	0.000	-0.796	0.000	0.000	0.000	-0.857	0.000	0.000	0.000	-0.766	0.000	0.000	0.000	0.000	0.000	-0.897	-0.837	-0.698	0.000	-0.797	-0.874
PHF13	148479	1p36.31	0.000	0.000	0.000	0.000	0.000	-0.190	0.349	0.000	0.000	0.000	0.000	0.000	0.000	0.000	0.000	-0.771	0.000	-0.830	0.000	0.000	0.000	0.000	-0.922	0.000	-0.674	0.000	0.000	-0.796	0.000	0.000	0.000	-0.857	0.000	0.000	0.000	-0.766	0.000	0.000	0.000	0.000	0.000	-0.897	-0.837	-0.698	0.000	-0.797	-0.874
THAP3	90326	1p36.31	0.000	0.000	0.000	0.000	0.000	-0.190	0.349	0.000	0.000	0.000	0.000	0.000	0.000	0.000	0.000	-0.771	0.000	-0.830	0.000	0.000	0.000	0.000	-0.922	0.000	-0.674	0.000	0.000	-0.796	0.000	0.000	0.000	-0.857	0.000	0.000	0.000	-0.766	0.000	0.000	0.000	0.000	0.000	-0.897	-0.837	-0.698	0.000	-0.797	-0.874
DNAJC11	55735	1p36.31	0.000	0.000	0.000	0.000	0.000	-0.190	0.349	0.000	0.000	0.000	0.000	0.000	0.000	0.000	0.000	-0.771	0.000	-0.830	0.000	0.000	0.000	0.000	-0.922	0.000	-0.674	0.000	0.000	-0.796	0.000	0.000	0.000	-0.857	0.000	0.000	0.000	-0.766	0.000	0.000	0.000	0.000	0.000	-0.897	-0.837	-0.698	0.000	-0.797	-0.874
CAMTA1	23261	1p36.31	0.000	0.000	0.000	0.000	0.000	-0.190	0.349	0.000	0.000	0.000	0.000	0.000	0.000	0.000	0.000	-0.771	0.000	-0.830	0.000	0.000	0.000	0.000	-0.922	0.000	-0.674	0.000	0.000	-0.796	0.000	0.000	0.000	-0.857	0.000	0.000	0.000	-0.766	0.000	0.000	0.000	0.000	0.000	-0.897	-0.837	-0.698	0.000	-0.797	-0.874
VAMP3	9341	1p36.23	0.000	0.000	0.000	0.000	0.000	-0.190	0.349	0.000	0.000	0.000	0.000	0.000	0.000	0.000	0.000	-0.771	0.000	-0.830	0.000	0.000	0.000	0.000	-0.922	0.000	-0.674	0.000	0.000	-0.796	0.000	0.000	0.000	-0.857	0.000	0.000	0.000	-0.766	0.000	0.000	0.000	0.000	0.000	-0.897	-0.837	-0.698	0.000	-0.797	-0.874
PER3	8863	1p36.23	0.000	0.000	0.000	0.000	0.000	-0.190	0.349	0.000	0.000	0.000	0.000	0.000	0.000	0.000	0.000	-0.771	0.000	-0.830	0.000	0.000	0.000	0.000	-0.922	0.000	-0.674	0.000	0.000	-0.796	0.000	0.000	0.000	-0.857	0.000	0.000	0.000	-0.766	0.000	0.000	0.000	0.000	0.000	-0.897	-0.837	-0.698	0.000	-0.797	-0.874
UTS2	10911	1p36.23	0.000	0.000	0.000	0.000	0.000	-0.190	0.349	0.000	0.000	0.000	0.000	0.000	0.000	0.000	0.000	-0.771	0.000	-0.830	0.000	0.000	0.000	0.000	-0.922	0.000	-0.674	0.000	0.000	-0.796	0.000	0.000	0.000	-0.857	0.000	0.000	0.000	-0.766	0.000	0.000	0.000	0.000	0.000	-0.897	-0.837	-0.698	0.000	-0.797	-0.874
TNFRSF9	3604	1p36.23	0.000	0.000	0.000	0.000	0.000	-0.190	0.349	0.000	0.000	0.000	0.000	0.000	0.000	0.000	0.000	-0.771	0.000	-0.830	0.000	0.000	0.000	0.000	-0.922	0.000	-0.674	0.000	0.000	-0.796	0.000	0.000	0.000	-0.857	0.000	0.000	0.000	-0.766	0.000	0.000	0.000	0.000	0.000	-0.897	-0.837	-0.698	0.000	-0.797	-0.874
PARK7	11315	1p36.23	0.000	0.000	0.000	0.000	0.000	-0.190	0.349	0.000	0.000	0.000	0.000	0.000	0.000	0.000	0.000	-0.771	0.000	-0.830	0.000	0.000	0.000	0.000	-0.922	0.000	-0.674	0.000	0.000	-0.796	0.000	0.000	0.000	-0.857	0.000	0.000	0.000	-0.766	0.000	0.000	0.000	0.000	0.000	-0.897	-0.837	-0.698	0.000	-0.797	-0.874
ERRFI1	54206	1p36.23	0.000	0.000	0.000	0.000	0.000	-0.190	0.349	0.000	0.000	0.000	0.000	0.000	0.000	0.000	0.000	-0.771	0.000	-0.830	0.000	0.000	0.000	0.000	-0.922	0.000	-0.674	0.000	0.000	-0.796	0.000	0.000	0.000	-0.857	0.000	0.000	0.000	-0.766	0.000	0.000	0.000	0.000	0.000	-0.897	-0.837	-0.698	0.000	-0.797	-0.874
SLC45A1	50651	1p36.23	0.000	0.000	0.000	0.000	0.000	-0.190	0.349	0.000	0.000	0.000	0.000	0.000	0.000	0.000	0.000	-0.771	0.000	-0.830	0.000	0.000	0.000	0.000	-0.922	0.000	-0.674	0.000	0.000	-0.796	0.000	0.000	0.000	-0.857	0.000	0.000	0.000	-0.766	0.000	0.000	0.000	0.000	0.000	-0.897	-0.837	-0.698	0.000	-0.797	-0.874
RERE	473	1p36.23	0.000	0.000	0.000	0.000	0.000	-0.190	0.349	0.000	0.000	0.000	0.000	0.000	0.000	0.000	0.000	-0.771	0.000	-0.830	0.000	0.000	0.000	0.000	-0.922	0.000	-0.674	0.000	0.000	-0.796	0.000	0.000	0.000	-0.857	0.000	0.000	0.000	-0.766	0.000	0.000	0.000	0.000	0.000	-0.897	-0.837	-0.698	0.000	-0.797	-0.874
ENO1	2023	1p36.23	0.000	0.000	0.000	0.000	0.000	-0.190	0.349	0.000	0.000	0.000	0.000	0.000	0.000	0.000	0.000	-0.771	0.000	-0.830	0.000	0.000	0.000	0.000	-0.922	0.000	-0.674	0.000	0.000	-0.796	0.000	0.000	0.000	-0.857	0.000	0.000	0.000	-0.766	0.000	0.000	0.000	0.000	0.000	-0.897	-0.837	-0.698	0.000	-0.797	-0.874
ENO1-AS1	100505975	1p36.23	0.000	0.000	0.000	0.000	0.000	-0.190	0.349	0.000	0.000	0.000	0.000	0.000	0.000	0.000	0.000	-0.771	0.000	-0.830	0.000	0.000	0.000	0.000	-0.922	0.000	-0.674	0.000	0.000	-0.796	0.000	0.000	0.000	-0.857	0.000	0.000	0.000	-0.766	0.000	0.000	0.000	0.000	0.000	-0.897	-0.837	-0.698	0.000	-0.797	-0.874
CA6	765	1p36.23	0.000	0.000	0.000	0.000	0.000	-0.190	0.349	0.000	0.000	0.000	0.000	0.000	0.000	0.000	0.000	-0.771	0.000	-0.830	0.000	0.000	0.000	0.000	-0.922	0.000	-0.674	0.000	0.000	-0.796	0.000	0.000	0.000	-0.857	0.000	0.000	0.000	-0.766	0.000	0.000	0.000	0.000	0.000	-0.897	-0.837	-0.698	0.000	-0.797	-0.874
SLC2A7	155184	1p36.23	0.000	0.000	0.000	0.000	0.000	-0.190	0.349	0.000	0.000	0.000	0.000	0.000	0.000	0.000	0.000	-0.771	0.000	-0.830	0.000	0.000	0.000	0.000	-0.922	0.000	-0.674	0.000	0.000	-0.796	0.000	0.000	0.000	-0.857	0.000	0.000	0.000	-0.766	0.000	0.000	0.000	0.000	0.000	-0.897	-0.837	-0.698	0.000	-0.797	-0.874
SLC2A5	6518	1p36.23	0.000	0.000	0.000	0.000	0.000	-0.190	0.349	0.000	0.000	0.000	0.000	0.000	0.000	0.000	0.000	-0.771	0.000	-0.830	0.000	0.000	0.000	0.000	-0.922	0.000	-0.674	0.000	0.000	-0.796	0.000	0.000	0.000	-0.857	0.000	0.000	0.000	-0.766	0.000	0.000	0.000	0.000	0.000	-0.897	-0.837	-0.698	0.000	-0.797	-0.874
GPR157	80045	1p36.23	0.000	0.000	0.000	0.000	0.000	-0.190	0.349	0.000	0.000	0.000	0.000	0.000	0.000	0.000	0.000	-0.771	0.000	-0.830	0.000	0.000	0.000	0.000	-0.922	0.000	-0.674	0.000	0.000	-0.796	0.000	0.000	0.000	-0.857	0.000	0.000	0.000	-0.766	0.000	0.000	0.000	0.000	0.000	-0.897	-0.837	-0.698	0.000	-0.797	-0.874
MIR34A	407040	1p36.22	0.000	0.000	0.000	0.000	0.000	-0.190	0.349	0.000	0.000	0.000	0.000	0.000	0.000	0.000	0.000	-0.771	0.000	-0.830	0.000	0.000	0.000	0.000	-0.922	0.000	-0.674	0.000	0.000	-0.796	0.000	0.000	0.000	-0.857	0.000	0.000	0.000	-0.766	0.000	0.000	0.000	0.000	0.000	-0.897	-0.837	-0.698	0.000	-0.797	-0.874
hsa-mir-34a	-655	1p36.22	0.000	0.000	0.000	0.000	0.000	-0.190	0.349	0.000	0.000	0.000	0.000	0.000	0.000	0.000	0.000	-0.771	0.000	-0.830	0.000	0.000	0.000	0.000	-0.922	0.000	-0.674	0.000	0.000	-0.796	0.000	0.000	0.000	-0.857	0.000	0.000	0.000	-0.766	0.000	0.000	0.000	0.000	0.000	-0.897	-0.837	-0.698	0.000	-0.797	-0.874
H6PD	9563	1p36.22	0.000	0.000	0.000	0.000	0.000	-0.190	0.349	0.000	0.000	0.000	0.000	0.000	0.000	0.000	0.000	-0.771	0.000	-0.830	0.000	0.000	0.000	0.000	-0.922	0.000	-0.674	0.000	0.000	-0.796	0.000	0.000	0.000	-0.857	0.000	0.000	0.000	-0.766	0.000	0.000	0.000	0.000	0.000	-0.897	-0.837	-0.698	0.000	-0.797	-0.874
SPSB1	80176	1p36.22	0.000	0.000	0.000	0.000	0.000	-0.190	0.349	0.000	0.000	0.000	0.000	0.000	0.000	0.000	0.000	-0.771	0.000	-0.830	0.000	0.000	0.000	0.000	-0.922	0.000	-0.674	0.000	0.000	-0.796	0.000	0.000	0.000	-0.857	0.000	0.000	0.000	-0.766	0.000	0.000	0.000	0.000	0.000	-0.897	-0.837	-0.698	0.000	-0.797	-0.874
SLC25A33	84275	1p36.22	0.000	0.000	0.000	0.000	0.000	-0.190	0.349	0.000	0.000	0.000	0.000	0.000	0.000	0.000	0.000	-0.771	0.000	-0.830	0.000	0.000	0.000	0.000	-0.922	0.000	-0.674	0.000	0.000	-0.796	0.000	0.000	0.000	-0.857	0.000	0.000	0.000	-0.766	0.000	0.000	0.000	0.000	0.000	-0.897	-0.837	-0.698	0.000	-0.797	-0.874
TMEM201	199953	1p36.22	0.000	0.000	0.000	0.000	0.000	-0.190	0.349	0.000	0.000	0.000	0.000	0.000	0.000	0.000	0.000	-0.771	0.000	-0.830	0.000	0.000	0.000	0.000	-0.922	0.000	-0.674	0.000	0.000	-0.796	0.000	0.000	0.000	-0.857	0.000	0.000	0.000	-0.766	0.000	0.000	0.000	0.000	0.000	-0.897	-0.837	-0.698	0.000	-0.797	-0.874
C1orf200	644997	1p36.22	0.000	0.000	0.000	0.000	0.000	-0.190	0.349	0.000	0.000	0.000	0.000	0.000	0.000	0.000	0.000	-0.771	0.000	-0.830	0.000	0.000	0.000	0.000	-0.922	0.000	-0.674	0.000	0.000	-0.796	0.000	0.000	0.000	-0.857	0.000	0.000	0.000	-0.766	0.000	0.000	0.000	0.000	0.000	-0.897	-0.837	-0.698	0.000	-0.797	-0.874
PIK3CD	5293	1p36.22	0.000	0.000	0.000	0.000	0.000	-0.190	0.349	0.000	0.000	0.000	0.000	0.000	0.000	0.000	0.000	-0.771	0.000	-0.830	0.000	0.000	0.000	0.000	-0.922	0.000	-0.674	0.000	0.000	-0.796	0.000	0.000	0.000	-0.857	0.000	0.000	0.000	-0.766	0.000	0.000	0.000	0.000	0.000	-0.897	-0.837	-0.698	0.000	-0.797	-0.874
CLSTN1	22883	1p36.22	0.000	0.000	0.000	0.000	0.000	-0.190	0.349	0.000	0.000	0.000	0.000	0.000	0.000	0.000	0.000	-0.771	0.000	-0.830	0.000	0.000	0.000	0.000	-0.922	0.000	-0.674	0.000	0.000	-0.796	0.000	0.000	0.000	-0.857	0.000	0.000	0.000	-0.766	0.000	0.000	0.000	0.000	0.000	-0.897	-0.837	-0.698	0.000	-0.797	-0.874
CTNNBIP1	56998	1p36.22	0.000	0.000	0.000	0.000	0.000	-0.190	0.349	0.000	0.000	0.000	0.000	0.000	0.000	0.000	0.000	-0.771	0.000	-0.830	0.000	0.000	0.000	0.000	-0.922	0.000	-0.674	0.000	0.000	-0.796	0.000	0.000	0.000	-0.857	0.000	0.000	0.000	-0.766	0.000	0.000	0.000	0.000	0.000	-0.897	-0.837	-0.698	0.000	-0.797	-0.874
LZIC	84328	1p36.22	0.000	0.000	0.000	0.000	0.000	-0.190	0.349	0.000	0.000	0.000	0.000	0.000	0.000	0.000	0.000	-0.771	0.000	-0.830	0.000	0.000	0.000	0.000	-0.922	0.000	-0.674	0.000	0.000	-0.796	0.000	0.000	0.000	-0.857	0.000	0.000	0.000	-0.766	0.000	0.000	0.000	0.000	0.000	-0.897	-0.837	-0.698	0.000	-0.797	-0.874
NMNAT1	64802	1p36.22	0.000	0.000	0.000	0.000	0.000	-0.190	0.349	0.000	0.000	0.000	0.000	0.000	0.000	0.000	0.000	-0.771	0.000	-0.830	0.000	0.000	0.000	0.000	-0.922	0.000	-0.674	0.000	0.000	-0.796	0.000	0.000	0.000	-0.857	0.000	0.000	0.000	-0.766	0.000	0.000	0.000	0.000	0.000	-0.897	-0.837	-0.698	0.000	-0.797	-0.874
RBP7	116362	1p36.22	0.000	0.000	0.000	0.000	0.000	-0.190	0.349	0.000	0.000	0.000	0.000	0.000	0.000	0.000	0.000	-0.771	0.000	-0.830	0.000	0.000	0.000	0.000	-0.922	0.000	-0.674	0.000	0.000	-0.796	0.000	0.000	0.000	-0.857	0.000	0.000	0.000	-0.766	0.000	0.000	0.000	0.000	0.000	-0.897	-0.837	-0.698	0.000	-0.797	-0.874
UBE4B	10277	1p36.22	0.000	0.000	0.000	0.000	0.000	-0.190	0.349	0.000	0.000	0.000	0.000	0.000	0.000	0.000	0.000	-0.771	0.000	-0.830	0.000	0.000	0.000	0.000	-0.922	0.000	-0.674	0.000	0.000	-0.796	0.000	0.000	0.000	-0.857	0.000	0.000	0.000	-0.766	0.000	0.000	0.000	0.000	0.000	-0.897	-0.837	-0.698	0.000	-0.797	-0.874
KIF1B	23095	1p36.22	0.000	0.000	0.000	0.000	0.000	-0.190	0.349	0.000	0.000	0.000	0.000	0.000	0.000	0.000	0.000	-0.771	0.000	-0.830	0.000	0.000	0.000	0.000	-0.922	0.000	-0.674	0.000	0.000	-0.796	0.000	0.000	0.000	-0.857	0.000	0.000	0.000	-0.766	0.000	0.000	0.000	0.000	0.000	-0.897	-0.837	-0.698	0.000	-0.797	-0.874
hsa-mir-1273d	-663	1p36.22	0.000	0.000	0.000	0.000	0.000	-0.190	0.349	0.000	0.000	0.000	0.000	0.000	0.000	0.000	0.000	-0.771	0.000	-0.830	0.000	0.000	0.000	0.000	-0.922	0.000	-0.674	0.000	0.000	-0.796	0.000	0.000	0.000	-0.857	0.000	0.000	0.000	-0.766	0.000	0.000	0.000	0.000	0.000	-0.897	-0.837	-0.698	0.000	-0.797	-0.874
PGD	5226	1p36.22	0.000	0.000	0.000	0.000	0.000	-0.190	0.349	0.000	0.000	0.000	0.000	0.000	0.000	0.000	0.000	-0.771	0.000	-0.830	0.000	0.000	0.000	0.000	-0.922	0.000	-0.674	0.000	0.000	-0.796	0.000	0.000	0.000	-0.857	0.000	0.000	0.000	-0.766	0.000	0.000	0.000	0.000	0.000	-0.897	-0.837	-0.698	0.000	-0.797	-0.874
APITD1-CORT	100526739	1p36.22	0.000	0.000	0.000	0.000	0.000	-0.190	0.349	0.000	0.000	0.000	0.000	0.000	0.000	0.000	0.000	-0.771	0.000	-0.830	0.000	0.000	0.000	0.000	-0.922	0.000	-0.674	0.000	0.000	-0.796	0.000	0.000	0.000	-0.857	0.000	0.000	0.000	-0.766	0.000	0.000	0.000	0.000	0.000	-0.897	-0.837	-0.698	0.000	-0.797	-0.874
APITD1	378708	1p36.22	0.000	0.000	0.000	0.000	0.000	-0.190	0.349	0.000	0.000	0.000	0.000	0.000	0.000	0.000	0.000	-0.771	0.000	-0.830	0.000	0.000	0.000	0.000	-0.922	0.000	-0.674	0.000	0.000	-0.796	0.000	0.000	0.000	-0.857	0.000	0.000	0.000	-0.766	0.000	0.000	0.000	0.000	0.000	-0.897	-0.837	-0.698	0.000	-0.797	-0.874
CORT	1325	1p36.22	0.000	0.000	0.000	0.000	0.000	-0.190	0.349	0.000	0.000	0.000	0.000	0.000	0.000	0.000	0.000	-0.771	0.000	-0.830	0.000	0.000	0.000	0.000	-0.922	0.000	-0.674	0.000	0.000	-0.796	0.000	0.000	0.000	-0.857	0.000	0.000	0.000	-0.766	0.000	0.000	0.000	0.000	0.000	-0.897	-0.837	-0.698	0.000	-0.797	-0.874
DFFA	1676	1p36.22	0.000	0.000	0.000	0.000	0.000	-0.190	0.349	0.000	0.000	0.000	0.000	0.000	0.000	0.000	0.000	-0.771	0.000	-0.830	0.000	0.000	0.000	0.000	-0.922	0.000	-0.674	0.000	0.000	-0.796	0.000	0.000	0.000	-0.857	0.000	0.000	0.000	-0.766	0.000	0.000	0.000	0.000	0.000	-0.897	-0.837	-0.698	0.000	-0.797	-0.874
PEX14	5195	1p36.22	0.000	0.000	0.000	0.000	0.000	-0.190	0.349	0.000	0.000	0.000	0.000	0.000	0.000	0.000	0.000	-0.771	0.000	-0.830	0.000	0.000	0.000	0.000	-0.922	0.000	-0.674	0.000	0.000	-0.796	0.000	0.000	0.000	-0.857	0.000	0.000	0.000	-0.766	0.000	0.000	0.000	0.000	0.000	-0.897	-0.837	-0.698	0.000	-0.797	-0.874
CASZ1	54897	1p36.22	0.000	0.000	0.000	0.000	0.000	-0.190	0.349	0.000	0.000	0.000	0.000	0.000	0.000	0.000	0.000	-0.771	0.000	-0.830	0.000	0.000	0.000	0.000	-0.922	0.000	-0.674	0.000	0.000	-0.796	0.000	0.000	0.000	-0.857	0.000	0.000	0.000	-0.766	0.000	0.000	0.000	0.000	0.000	-0.897	-0.837	-0.698	0.000	-0.797	-0.874
C1orf127	148345	1p36.22	0.000	0.000	0.000	0.000	0.000	-0.190	0.349	0.000	0.000	0.000	0.000	0.000	0.000	0.000	0.000	-0.771	0.000	-0.830	0.000	0.000	0.000	0.000	-0.922	0.000	-0.674	0.000	0.000	-0.796	0.000	0.000	0.000	-0.857	0.000	0.000	0.000	-0.766	0.000	0.000	0.000	0.000	0.000	-0.897	-0.837	-0.698	0.000	-0.797	-0.874
TARDBP	23435	1p36.22	0.000	0.000	0.000	0.000	0.000	-0.190	0.349	0.000	0.000	0.000	0.000	0.000	0.000	0.000	0.000	-0.771	0.000	-0.830	0.000	0.000	0.000	0.000	-0.922	0.000	-0.674	0.000	0.000	-0.796	0.000	0.000	0.000	-0.857	0.000	0.000	0.000	-0.766	0.000	0.000	0.000	0.000	0.000	-0.897	-0.837	-0.698	0.000	-0.797	-0.874
MASP2	10747	1p36.22	0.000	0.000	0.000	0.000	0.000	-0.190	0.349	0.000	0.000	0.000	0.000	0.000	0.000	0.000	0.000	-0.771	0.000	-0.830	0.000	0.000	0.000	0.000	-0.922	0.000	-0.674	0.000	0.000	-0.796	0.000	0.000	0.000	-0.857	0.000	0.000	0.000	-0.766	0.000	0.000	0.000	0.000	0.000	-0.897	-0.837	-0.698	0.000	-0.797	-0.874
SRM	6723	1p36.22	0.000	0.000	0.000	0.000	0.000	-0.190	0.349	0.000	0.000	0.000	0.000	0.000	0.000	0.000	0.000	-0.771	0.000	-0.830	0.000	0.000	0.000	0.000	-0.922	0.000	-0.674	0.000	0.000	-0.796	0.000	0.000	0.000	-0.857	0.000	0.000	0.000	-0.766	0.000	0.000	0.000	0.000	0.000	-0.897	-0.837	-0.698	0.000	-0.797	-0.874
EXOSC10	5394	1p36.22	0.000	0.000	0.000	0.000	0.000	-0.190	0.349	0.000	0.000	0.000	0.000	0.000	0.000	0.000	0.000	-0.771	0.000	-0.830	0.000	0.000	0.000	0.000	-0.922	0.000	-0.674	0.000	0.000	-0.796	0.000	0.000	0.000	-0.857	0.000	0.000	0.000	-0.766	0.000	0.000	0.000	0.000	0.000	-0.897	-0.837	-0.698	0.000	-0.797	-0.874
MTOR	2475	1p36.22	0.000	0.000	0.000	0.000	0.000	-0.190	0.349	0.000	0.000	0.000	0.000	0.000	0.000	0.000	0.000	-0.771	0.000	-0.830	0.000	0.000	0.000	0.000	-0.922	0.000	-0.674	0.000	0.000	-0.796	0.000	0.000	0.000	-0.857	0.000	0.000	0.000	-0.766	0.000	0.000	0.000	0.000	0.000	-0.897	-0.837	-0.698	0.000	-0.797	-0.874
ANGPTL7	10218	1p36.22	0.000	0.000	0.000	0.000	0.000	-0.190	0.349	0.000	0.000	0.000	0.000	0.000	0.000	0.000	0.000	-0.771	0.000	-0.830	0.000	0.000	0.000	0.000	-0.922	0.000	-0.674	0.000	0.000	-0.796	0.000	0.000	0.000	-0.857	0.000	0.000	0.000	-0.766	0.000	0.000	0.000	0.000	0.000	-0.897	-0.837	-0.698	0.000	-0.797	-0.874
UBIAD1	29914	1p36.22	0.000	0.000	0.000	0.000	0.000	-0.190	0.349	0.000	0.000	0.000	0.000	0.000	0.000	0.000	0.000	-0.771	0.000	-0.830	0.000	0.000	0.000	0.000	-0.922	0.000	-0.674	0.000	0.000	-0.796	0.000	0.000	0.000	-0.857	0.000	0.000	0.000	-0.766	0.000	0.000	0.000	0.000	0.000	-0.897	-0.837	-0.698	0.000	-0.797	-0.874
PTCHD2	57540	1p36.22	0.000	0.000	0.000	0.000	0.000	-0.190	0.349	0.000	0.000	0.000	0.000	0.000	0.000	0.000	0.000	-0.771	0.000	-0.830	0.000	0.000	0.000	0.000	-0.922	0.000	-0.674	0.000	0.000	-0.796	0.000	0.000	0.000	-0.857	0.000	0.000	0.000	-0.766	0.000	0.000	0.000	0.000	0.000	-0.897	-0.837	-0.698	0.000	-0.797	-0.874
FBXO2	26232	1p36.22	0.000	0.000	0.000	0.000	0.000	-0.190	0.349	0.000	0.000	0.000	0.000	0.000	0.000	0.000	0.000	-0.771	0.000	-0.830	0.000	0.000	0.000	0.000	-0.922	0.000	-0.674	0.000	0.000	-0.796	0.000	0.000	0.000	-0.857	0.000	0.000	0.000	-0.766	0.000	0.000	0.000	0.000	0.000	-0.897	-0.837	-0.698	0.000	-0.797	-0.874
FBXO44	93611	1p36.22	0.000	0.000	0.000	0.000	0.000	-0.190	0.349	0.000	0.000	0.000	0.000	0.000	0.000	0.000	0.000	-0.771	0.000	-0.830	0.000	0.000	0.000	0.000	-0.922	0.000	-0.674	0.000	0.000	-0.796	0.000	0.000	0.000	-0.857	0.000	0.000	0.000	-0.766	0.000	0.000	0.000	0.000	0.000	-0.897	-0.837	-0.698	0.000	-0.797	-0.874
FBXO6	26270	1p36.22	0.000	0.000	0.000	0.000	0.000	-0.190	0.349	0.000	0.000	0.000	0.000	0.000	0.000	0.000	0.000	-0.771	0.000	-0.830	0.000	0.000	0.000	0.000	-0.922	0.000	-0.674	0.000	0.000	-0.796	0.000	0.000	0.000	-0.857	0.000	0.000	0.000	-0.766	0.000	0.000	0.000	0.000	0.000	-0.897	-0.837	-0.698	0.000	-0.797	-0.874
MAD2L2	10459	1p36.22	0.000	0.000	0.000	0.000	0.000	-0.190	0.349	0.000	0.000	0.000	0.000	0.000	0.000	0.000	0.000	-0.771	0.000	-0.830	0.000	0.000	0.000	0.000	-0.922	0.000	-0.674	0.000	0.000	-0.796	0.000	0.000	0.000	-0.857	0.000	0.000	0.000	-0.766	0.000	0.000	0.000	0.000	0.000	-0.897	-0.837	-0.698	0.000	-0.797	-0.874
C1orf187	374946	1p36.22	0.000	0.000	0.000	0.000	0.000	-0.190	0.349	0.000	0.000	0.000	0.000	0.000	0.000	0.000	0.000	-0.771	0.000	-0.830	0.000	0.000	0.000	0.000	-0.922	0.000	-0.674	0.000	0.000	-0.796	0.000	0.000	0.000	-0.857	0.000	0.000	0.000	-0.766	0.000	0.000	0.000	0.000	0.000	-0.897	-0.837	-0.698	0.000	-0.797	-0.874
AGTRAP	57085	1p36.22	0.000	0.000	0.000	0.000	0.000	-0.190	0.349	0.000	0.000	0.000	0.000	0.000	0.000	0.000	0.000	-0.771	0.000	-0.830	0.000	0.000	0.000	0.000	-0.922	0.000	-0.674	0.000	0.000	-0.796	0.000	0.000	0.000	-0.857	0.000	0.000	0.000	-0.766	0.000	0.000	0.000	0.000	0.000	-0.897	-0.837	-0.698	0.000	-0.797	-0.874
MTHFR	4524	1p36.22	0.000	0.000	0.000	0.000	0.000	-0.190	0.349	0.000	0.000	0.000	0.000	0.000	0.000	0.000	0.000	-0.771	0.000	-0.830	0.000	0.000	0.000	0.000	-0.922	0.000	-0.674	0.000	0.000	-0.796	0.000	0.000	0.000	-0.857	0.000	0.000	0.000	-0.766	0.000	0.000	0.000	0.000	0.000	-0.897	-0.837	-0.698	0.000	-0.797	-0.874
CLCN6	1185	1p36.22	0.000	0.000	0.000	0.000	0.000	-0.190	0.349	0.000	0.000	0.000	0.000	0.000	0.000	0.000	0.000	-0.771	0.000	-0.830	0.000	0.000	0.000	0.000	-0.922	0.000	-0.674	0.000	0.000	-0.796	0.000	0.000	0.000	-0.857	0.000	0.000	0.000	-0.766	0.000	0.000	0.000	0.000	0.000	-0.897	-0.837	-0.698	0.000	-0.797	-0.874
NPPA-AS1	100379251	1p36.22	0.000	0.000	0.000	0.000	0.000	-0.190	0.349	0.000	0.000	0.000	0.000	0.000	0.000	0.000	0.000	-0.771	0.000	-0.830	0.000	0.000	0.000	0.000	-0.922	0.000	-0.674	0.000	0.000	-0.796	0.000	0.000	0.000	-0.857	0.000	0.000	0.000	-0.766	0.000	0.000	0.000	0.000	0.000	-0.897	-0.837	-0.698	0.000	-0.797	-0.874
NPPA	4878	1p36.22	0.000	0.000	0.000	0.000	0.000	-0.190	0.349	0.000	0.000	0.000	0.000	0.000	0.000	0.000	0.000	-0.771	0.000	-0.830	0.000	0.000	0.000	0.000	-0.922	0.000	-0.674	0.000	0.000	-0.796	0.000	0.000	0.000	-0.857	0.000	0.000	0.000	-0.766	0.000	0.000	0.000	0.000	0.000	-0.897	-0.837	-0.698	0.000	-0.797	-0.874
NPPB	4879	1p36.22	0.000	0.000	0.000	0.000	0.000	-0.190	0.349	0.000	0.000	0.000	0.000	0.000	0.000	0.000	0.000	-0.771	0.000	-0.830	0.000	0.000	0.000	0.000	-0.922	0.000	-0.674	0.000	0.000	-0.796	0.000	0.000	0.000	-0.857	0.000	0.000	0.000	-0.766	0.000	0.000	0.000	0.000	0.000	-0.897	-0.837	-0.698	0.000	-0.797	-0.874
KIAA2013	90231	1p36.22	0.000	0.000	0.000	0.000	0.000	-0.190	0.349	0.000	0.000	0.000	0.000	0.000	0.000	0.000	0.000	-0.771	0.000	-0.830	0.000	0.000	0.000	0.000	-0.922	0.000	-0.674	0.000	0.000	-0.796	0.000	0.000	0.000	-0.857	0.000	0.000	0.000	-0.766	0.000	0.000	0.000	0.000	0.000	-0.897	-0.837	-0.698	0.000	-0.797	-0.874
PLOD1	5351	1p36.22	0.000	0.000	0.000	0.000	0.000	-0.190	0.349	0.000	0.000	0.000	0.000	0.000	0.000	0.000	0.000	-0.771	0.000	-0.830	0.000	0.000	0.000	0.000	-0.922	0.000	-0.674	0.000	0.000	-0.796	0.000	0.000	0.000	-0.857	0.000	0.000	0.000	-0.766	0.000	0.000	0.000	0.000	0.000	-0.897	-0.837	-0.698	0.000	-0.797	-0.874
MFN2	9927	1p36.22	0.000	0.000	0.000	0.000	0.000	-0.190	0.349	0.000	0.000	0.000	0.000	0.000	0.000	0.000	0.000	-0.771	0.000	-0.830	0.000	0.000	0.000	0.000	-0.922	0.000	-0.674	0.000	0.000	-0.796	0.000	0.000	0.000	-0.857	0.000	0.000	0.000	-0.766	0.000	0.000	0.000	0.000	0.000	-0.897	-0.837	-0.698	0.000	-0.797	-0.874
MIIP	60672	1p36.22	0.000	0.000	0.000	0.000	0.000	-0.190	0.349	0.000	0.000	0.000	0.000	0.000	0.000	0.000	0.000	-0.771	0.000	-0.830	0.000	0.000	0.000	0.000	-0.922	0.000	-0.674	0.000	0.000	-0.796	0.000	0.000	0.000	-0.857	0.000	0.000	0.000	-0.766	0.000	0.000	0.000	0.000	0.000	-0.897	-0.837	-0.698	0.000	-0.797	-0.874
TNFRSF8	943	1p36.22	0.000	0.000	0.000	0.000	0.000	-0.190	0.349	0.000	0.000	0.000	0.000	0.000	0.000	0.000	0.000	-0.771	0.000	-0.830	0.000	0.000	0.000	0.000	-0.922	0.000	-0.674	0.000	0.000	-0.796	0.000	0.000	0.000	-0.857	0.000	0.000	0.000	-0.766	0.000	0.000	0.000	0.000	0.000	-0.897	-0.837	-0.698	0.000	-0.797	-0.874
TNFRSF1B	7133	1p36.22	0.000	0.000	0.000	0.000	0.000	-0.190	0.349	0.000	0.000	0.000	0.000	0.000	0.000	0.000	0.000	-0.771	0.000	-0.830	0.000	0.000	0.000	0.000	-0.922	0.000	-0.674	0.000	0.000	-0.796	0.000	0.000	0.000	-0.857	0.000	0.000	0.000	-0.766	0.000	0.000	0.000	0.000	0.000	-0.897	-0.837	-0.698	0.000	-0.797	-0.874
MIR4632	100616438	1p36.22	0.000	0.000	0.000	0.000	0.000	-0.190	0.349	0.000	0.000	0.000	0.000	0.000	0.000	0.000	0.000	-0.771	0.000	-0.830	0.000	0.000	0.000	0.000	-0.922	0.000	-0.674	0.000	0.000	-0.796	0.000	0.000	0.000	-0.857	0.000	0.000	0.000	-0.766	0.000	0.000	0.000	0.000	0.000	-0.897	-0.837	-0.698	0.000	-0.797	-0.874
VPS13D	55187	1p36.22	0.000	0.000	0.000	0.000	0.000	-0.190	0.349	0.000	0.000	0.000	0.000	0.000	0.000	0.000	0.000	-0.771	0.000	-0.830	0.000	0.000	0.000	0.000	-0.922	0.000	-0.674	0.000	0.000	-0.796	0.000	0.000	0.000	-0.857	0.000	0.000	0.000	-0.766	0.000	0.000	0.000	0.000	0.000	-0.897	-0.837	-0.698	0.000	-0.797	-0.874
SNORA59A|chr1	677885	1p36.22	0.000	0.000	0.000	0.000	0.000	-0.190	0.349	0.000	0.000	0.000	0.000	0.000	0.000	0.000	0.000	-0.771	0.000	-0.830	0.000	0.000	0.000	0.000	-0.922	0.000	-0.674	0.000	0.000	-0.796	0.000	0.000	0.000	-0.857	0.000	0.000	0.000	-0.766	0.000	0.000	0.000	0.000	0.000	-0.897	-0.837	-0.698	0.000	-0.797	-0.874
SNORA59B|chr1	677882	1p36.22	0.000	0.000	0.000	0.000	0.000	-0.190	0.349	0.000	0.000	0.000	0.000	0.000	0.000	0.000	0.000	-0.771	0.000	-0.830	0.000	0.000	0.000	0.000	-0.922	0.000	-0.674	0.000	0.000	-0.796	0.000	0.000	0.000	-0.857	0.000	0.000	0.000	-0.766	0.000	0.000	0.000	0.000	0.000	-0.897	-0.837	-0.698	0.000	-0.797	-0.874
DHRS3	9249	1p36.22	0.000	0.000	0.000	0.000	0.000	-0.190	0.349	0.000	0.000	0.000	0.000	0.000	0.000	0.000	0.000	-0.771	0.000	-0.830	0.000	0.000	0.000	0.000	-0.922	0.000	-0.674	0.000	0.000	-0.796	0.000	0.000	0.000	-0.857	0.000	0.000	0.000	-0.766	0.000	0.000	0.000	0.000	0.000	-0.897	-0.837	-0.698	0.000	-0.797	-0.874
AADACL4	343066	1p36.21	0.000	0.000	0.000	0.000	0.000	-0.190	0.349	0.000	0.000	0.000	0.000	0.000	0.000	0.000	0.000	-0.771	0.000	-0.830	0.000	0.000	0.000	0.000	-0.922	0.000	-0.674	0.000	0.000	-0.796	0.000	0.000	0.000	-0.857	0.000	0.000	0.000	-0.766	0.000	0.000	0.000	0.000	0.000	-0.897	-0.837	-0.698	0.000	-0.797	-0.874
AADACL3	126767	1p36.21	0.000	0.000	0.000	0.000	0.000	-0.190	0.349	0.000	0.000	0.000	0.000	0.000	0.000	0.000	0.000	-0.771	0.000	-0.830	0.000	0.000	0.000	0.000	-0.922	0.000	-0.674	0.000	0.000	-0.796	0.000	0.000	0.000	-0.857	0.000	0.000	0.000	-0.766	0.000	0.000	0.000	0.000	0.000	-0.897	-0.837	-0.698	0.000	-0.797	-0.874
C1orf158	93190	1p36.21	0.000	0.000	0.000	0.000	0.000	-0.190	0.349	0.000	0.000	0.000	0.000	0.000	0.000	0.000	0.000	-0.771	0.000	-0.830	0.000	0.000	0.000	0.000	-0.922	0.000	-0.674	0.000	0.000	-0.796	0.000	0.000	0.000	-0.857	0.000	0.000	0.000	-0.766	0.000	0.000	0.000	0.000	0.000	-0.897	-0.837	-0.698	0.000	-0.797	-0.874
HNRNPCL1	343069	1p36.21	0.000	0.000	0.000	0.000	0.000	-0.190	0.349	0.000	0.000	0.000	0.000	0.000	0.000	0.000	0.000	-0.771	0.000	-0.830	0.000	0.000	0.000	0.000	-0.922	0.000	-0.674	0.000	0.000	-0.796	0.000	0.000	0.000	-0.857	0.000	0.000	0.000	-0.766	0.000	0.000	0.000	0.000	0.000	-0.897	-0.837	-0.698	0.000	-0.797	-0.874
LOC440563	440563	1p36.21	0.000	0.000	0.000	0.000	0.000	-0.190	0.349	0.000	0.000	0.000	0.000	0.000	0.000	0.000	0.000	-0.771	0.000	-0.830	0.000	0.000	0.000	0.000	-0.922	0.000	-0.674	0.000	0.000	-0.796	0.000	0.000	0.000	-0.857	0.000	0.000	0.000	-0.766	0.000	0.000	0.000	0.000	0.000	-0.897	-0.837	-0.698	0.000	-0.797	-0.874
LOC649330	649330	1p36.21	0.000	0.000	0.000	0.000	0.000	-0.190	0.349	0.000	0.000	0.000	0.000	0.000	0.000	0.000	0.000	-0.771	0.000	-0.830	0.000	0.000	0.000	0.000	-0.922	0.000	-0.674	0.000	0.000	-0.796	0.000	0.000	0.000	-0.857	0.000	0.000	0.000	-0.766	0.000	0.000	0.000	0.000	0.000	-0.897	-0.837	-0.698	0.000	-0.797	-0.874
PRAMEF10	343071	1p36.21	0.000	0.000	0.000	0.000	0.000	-0.190	0.349	0.000	0.000	0.000	0.000	0.000	0.000	0.000	0.000	-0.771	0.000	-0.830	0.000	0.000	0.000	0.000	-0.922	0.000	-0.674	0.000	0.000	-0.796	0.000	0.000	0.000	-0.857	0.000	0.000	0.000	-0.766	0.000	0.000	0.000	0.000	0.000	-0.897	-0.837	-0.698	0.000	-0.797	-0.874
PRAMEF11	440560	1p36.21	0.000	0.000	0.000	0.000	0.000	-0.190	0.349	0.000	0.000	0.000	0.000	0.000	0.000	0.000	0.000	-0.771	0.000	-0.830	0.000	0.000	0.000	0.000	-0.922	0.000	-0.674	0.000	0.000	-0.796	0.000	0.000	0.000	-0.857	0.000	0.000	0.000	-0.766	0.000	0.000	0.000	0.000	0.000	-0.897	-0.837	-0.698	0.000	-0.797	-0.874
PRAMEF12	390999	1p36.21	0.000	0.000	0.000	0.000	0.000	-0.190	0.349	0.000	0.000	0.000	0.000	0.000	0.000	0.000	0.000	-0.771	0.000	-0.830	0.000	0.000	0.000	0.000	-0.922	0.000	-0.674	0.000	0.000	-0.796	0.000	0.000	0.000	-0.857	0.000	0.000	0.000	-0.766	0.000	0.000	0.000	0.000	0.000	-0.897	-0.837	-0.698	0.000	-0.797	-0.874
PRAMEF13	400736	1p36.21	0.000	0.000	0.000	0.000	0.000	-0.190	0.349	0.000	0.000	0.000	0.000	0.000	0.000	0.000	0.000	-0.771	0.000	-0.830	0.000	0.000	0.000	0.000	-0.922	0.000	-0.674	0.000	0.000	-0.796	0.000	0.000	0.000	-0.857	0.000	0.000	0.000	-0.766	0.000	0.000	0.000	0.000	0.000	-0.897	-0.837	-0.698	0.000	-0.797	-0.874
PRAMEF14	729528	1p36.21	0.000	0.000	0.000	0.000	0.000	-0.190	0.349	0.000	0.000	0.000	0.000	0.000	0.000	0.000	0.000	-0.771	0.000	-0.830	0.000	0.000	0.000	0.000	-0.922	0.000	-0.674	0.000	0.000	-0.796	0.000	0.000	0.000	-0.857	0.000	0.000	0.000	-0.766	0.000	0.000	0.000	0.000	0.000	-0.897	-0.837	-0.698	0.000	-0.797	-0.874
PRAMEF15	653619	1p36.21	0.000	0.000	0.000	0.000	0.000	-0.190	0.349	0.000	0.000	0.000	0.000	0.000	0.000	0.000	0.000	-0.771	0.000	-0.830	0.000	0.000	0.000	0.000	-0.922	0.000	-0.674	0.000	0.000	-0.796	0.000	0.000	0.000	-0.857	0.000	0.000	0.000	-0.766	0.000	0.000	0.000	0.000	0.000	-0.897	-0.837	-0.698	0.000	-0.797	-0.874
PRAMEF16	654348	1p36.21	0.000	0.000	0.000	0.000	0.000	-0.190	0.349	0.000	0.000	0.000	0.000	0.000	0.000	0.000	0.000	-0.771	0.000	-0.830	0.000	0.000	0.000	0.000	-0.922	0.000	-0.674	0.000	0.000	-0.796	0.000	0.000	0.000	-0.857	0.000	0.000	0.000	-0.766	0.000	0.000	0.000	0.000	0.000	-0.897	-0.837	-0.698	0.000	-0.797	-0.874
PRAMEF17	391004	1p36.21	0.000	0.000	0.000	0.000	0.000	-0.190	0.349	0.000	0.000	0.000	0.000	0.000	0.000	0.000	0.000	-0.771	0.000	-0.830	0.000	0.000	0.000	0.000	-0.922	0.000	-0.674	0.000	0.000	-0.796	0.000	0.000	0.000	-0.857	0.000	0.000	0.000	-0.766	0.000	0.000	0.000	0.000	0.000	-0.897	-0.837	-0.698	0.000	-0.797	-0.874
PRAMEF18	391003	1p36.21	0.000	0.000	0.000	0.000	0.000	-0.190	0.349	0.000	0.000	0.000	0.000	0.000	0.000	0.000	0.000	-0.771	0.000	-0.830	0.000	0.000	0.000	0.000	-0.922	0.000	-0.674	0.000	0.000	-0.796	0.000	0.000	0.000	-0.857	0.000	0.000	0.000	-0.766	0.000	0.000	0.000	0.000	0.000	-0.897	-0.837	-0.698	0.000	-0.797	-0.874
PRAMEF19	645414	1p36.21	0.000	0.000	0.000	0.000	0.000	-0.190	0.349	0.000	0.000	0.000	0.000	0.000	0.000	0.000	0.000	-0.771	0.000	-0.830	0.000	0.000	0.000	0.000	-0.922	0.000	-0.674	0.000	0.000	-0.796	0.000	0.000	0.000	-0.857	0.000	0.000	0.000	-0.766	0.000	0.000	0.000	0.000	0.000	-0.897	-0.837	-0.698	0.000	-0.797	-0.874
PRAMEF1	65121	1p36.21	0.000	0.000	0.000	0.000	0.000	-0.190	0.349	0.000	0.000	0.000	0.000	0.000	0.000	0.000	0.000	-0.771	0.000	-0.830	0.000	0.000	0.000	0.000	-0.922	0.000	-0.674	0.000	0.000	-0.796	0.000	0.000	0.000	-0.857	0.000	0.000	0.000	-0.766	0.000	0.000	0.000	0.000	0.000	-0.897	-0.837	-0.698	0.000	-0.797	-0.874
PRAMEF20	645425	1p36.21	0.000	0.000	0.000	0.000	0.000	-0.190	0.349	0.000	0.000	0.000	0.000	0.000	0.000	0.000	0.000	-0.771	0.000	-0.830	0.000	0.000	0.000	0.000	-0.922	0.000	-0.674	0.000	0.000	-0.796	0.000	0.000	0.000	-0.857	0.000	0.000	0.000	-0.766	0.000	0.000	0.000	0.000	0.000	-0.897	-0.837	-0.698	0.000	-0.797	-0.874
PRAMEF21	391001	1p36.21	0.000	0.000	0.000	0.000	0.000	-0.190	0.349	0.000	0.000	0.000	0.000	0.000	0.000	0.000	0.000	-0.771	0.000	-0.830	0.000	0.000	0.000	0.000	-0.922	0.000	-0.674	0.000	0.000	-0.796	0.000	0.000	0.000	-0.857	0.000	0.000	0.000	-0.766	0.000	0.000	0.000	0.000	0.000	-0.897	-0.837	-0.698	0.000	-0.797	-0.874
PRAMEF22	653606	1p36.21	0.000	0.000	0.000	0.000	0.000	-0.190	0.349	0.000	0.000	0.000	0.000	0.000	0.000	0.000	0.000	-0.771	0.000	-0.830	0.000	0.000	0.000	0.000	-0.922	0.000	-0.674	0.000	0.000	-0.796	0.000	0.000	0.000	-0.857	0.000	0.000	0.000	-0.766	0.000	0.000	0.000	0.000	0.000	-0.897	-0.837	-0.698	0.000	-0.797	-0.874
PRAMEF2	65122	1p36.21	0.000	0.000	0.000	0.000	0.000	-0.190	0.349	0.000	0.000	0.000	0.000	0.000	0.000	0.000	0.000	-0.771	0.000	-0.830	0.000	0.000	0.000	0.000	-0.922	0.000	-0.674	0.000	0.000	-0.796	0.000	0.000	0.000	-0.857	0.000	0.000	0.000	-0.766	0.000	0.000	0.000	0.000	0.000	-0.897	-0.837	-0.698	0.000	-0.797	-0.874
PRAMEF3	401940	1p36.21	0.000	0.000	0.000	0.000	0.000	-0.190	0.349	0.000	0.000	0.000	0.000	0.000	0.000	0.000	0.000	-0.771	0.000	-0.830	0.000	0.000	0.000	0.000	-0.922	0.000	-0.674	0.000	0.000	-0.796	0.000	0.000	0.000	-0.857	0.000	0.000	0.000	-0.766	0.000	0.000	0.000	0.000	0.000	-0.897	-0.837	-0.698	0.000	-0.797	-0.874
PRAMEF4	400735	1p36.21	0.000	0.000	0.000	0.000	0.000	-0.190	0.349	0.000	0.000	0.000	0.000	0.000	0.000	0.000	0.000	-0.771	0.000	-0.830	0.000	0.000	0.000	0.000	-0.922	0.000	-0.674	0.000	0.000	-0.796	0.000	0.000	0.000	-0.857	0.000	0.000	0.000	-0.766	0.000	0.000	0.000	0.000	0.000	-0.897	-0.837	-0.698	0.000	-0.797	-0.874
PRAMEF5	343068	1p36.21	0.000	0.000	0.000	0.000	0.000	-0.190	0.349	0.000	0.000	0.000	0.000	0.000	0.000	0.000	0.000	-0.771	0.000	-0.830	0.000	0.000	0.000	0.000	-0.922	0.000	-0.674	0.000	0.000	-0.796	0.000	0.000	0.000	-0.857	0.000	0.000	0.000	-0.766	0.000	0.000	0.000	0.000	0.000	-0.897	-0.837	-0.698	0.000	-0.797	-0.874
PRAMEF6	440561	1p36.21	0.000	0.000	0.000	0.000	0.000	-0.190	0.349	0.000	0.000	0.000	0.000	0.000	0.000	0.000	0.000	-0.771	0.000	-0.830	0.000	0.000	0.000	0.000	-0.922	0.000	-0.674	0.000	0.000	-0.796	0.000	0.000	0.000	-0.857	0.000	0.000	0.000	-0.766	0.000	0.000	0.000	0.000	0.000	-0.897	-0.837	-0.698	0.000	-0.797	-0.874
PRAMEF7	441871	1p36.21	0.000	0.000	0.000	0.000	0.000	-0.190	0.349	0.000	0.000	0.000	0.000	0.000	0.000	0.000	0.000	-0.771	0.000	-0.830	0.000	0.000	0.000	0.000	-0.922	0.000	-0.674	0.000	0.000	-0.796	0.000	0.000	0.000	-0.857	0.000	0.000	0.000	-0.766	0.000	0.000	0.000	0.000	0.000	-0.897	-0.837	-0.698	0.000	-0.797	-0.874
PRAMEF8	391002	1p36.21	0.000	0.000	0.000	0.000	0.000	-0.190	0.349	0.000	0.000	0.000	0.000	0.000	0.000	0.000	0.000	-0.771	0.000	-0.830	0.000	0.000	0.000	0.000	-0.922	0.000	-0.674	0.000	0.000	-0.796	0.000	0.000	0.000	-0.857	0.000	0.000	0.000	-0.766	0.000	0.000	0.000	0.000	0.000	-0.897	-0.837	-0.698	0.000	-0.797	-0.874
PRAMEF9	343070	1p36.21	0.000	0.000	0.000	0.000	0.000	-0.190	0.349	0.000	0.000	0.000	0.000	0.000	0.000	0.000	0.000	-0.771	0.000	-0.830	0.000	0.000	0.000	0.000	-0.922	0.000	-0.674	0.000	0.000	-0.796	0.000	0.000	0.000	-0.857	0.000	0.000	0.000	-0.766	0.000	0.000	0.000	0.000	0.000	-0.897	-0.837	-0.698	0.000	-0.797	-0.874
LRRC38	126755	1p36.21	0.000	0.000	0.000	0.000	0.000	-0.190	0.349	0.000	0.000	0.000	0.000	0.000	0.000	0.000	0.000	-0.771	0.000	-0.830	0.000	0.000	0.000	0.000	-0.922	0.000	-0.674	0.000	0.000	-0.796	0.000	0.000	0.000	-0.857	0.000	0.000	0.000	-0.766	0.000	0.000	0.000	0.000	0.000	-0.897	-0.837	-0.698	0.000	-0.797	-0.874
PDPN	10630	1p36.21	0.000	0.000	0.000	0.000	0.000	-0.190	0.349	0.000	0.000	0.000	0.000	0.000	0.000	0.000	0.000	-0.771	0.000	-0.830	0.000	0.000	0.000	0.000	-0.922	0.000	-0.674	0.000	0.000	-0.796	0.000	0.000	0.000	-0.857	0.000	0.000	0.000	-0.766	0.000	0.000	0.000	0.000	0.000	-0.897	-0.837	-0.698	0.000	-0.797	-0.874
PRDM2	7799	1p36.21	0.000	0.000	0.000	0.000	0.000	-0.190	0.349	0.000	0.000	0.000	0.000	0.000	0.000	0.000	0.000	-0.771	0.000	-0.830	0.000	0.000	0.000	0.000	-0.922	0.000	-0.674	0.000	0.000	-0.796	0.000	0.000	0.000	-0.857	0.000	0.000	0.000	-0.766	0.000	0.000	0.000	0.000	0.000	-0.897	-0.837	-0.698	0.000	-0.797	-0.874
KAZN	23254	1p36.21	0.000	0.000	0.000	0.000	0.000	-0.190	0.349	0.000	0.000	0.000	0.000	0.000	0.000	0.000	0.000	-0.771	0.000	-0.830	0.000	0.000	0.000	0.000	-0.922	0.000	-0.674	0.000	0.000	-0.796	0.000	0.000	0.000	-0.857	0.000	0.000	0.000	-0.766	0.000	0.000	0.000	0.000	0.000	-0.897	-0.837	-0.698	0.000	-0.797	-0.874
C1orf126	200197	1p36.21	0.000	0.000	0.000	0.000	0.000	-0.190	0.349	0.000	0.000	0.000	0.000	0.000	0.000	0.000	0.000	-0.771	0.000	-0.830	0.000	0.000	0.000	0.000	-0.922	0.000	-0.674	0.000	0.000	-0.796	0.000	0.000	0.000	-0.857	0.000	0.000	0.000	-0.766	0.000	0.000	0.000	0.000	0.000	-0.897	-0.837	-0.698	0.000	-0.797	-0.874
TMEM51	55092	1p36.21	0.000	0.000	0.000	0.000	0.000	-0.190	0.349	0.000	0.000	0.000	0.000	0.000	0.000	0.000	0.000	-0.771	0.000	-0.830	0.000	0.000	0.000	0.000	-0.922	0.000	-0.674	0.000	0.000	-0.796	0.000	0.000	0.000	-0.857	0.000	0.000	0.000	-0.766	0.000	0.000	0.000	0.000	0.000	-0.897	-0.837	-0.698	0.000	-0.797	-0.874
FHAD1	114827	1p36.21	0.000	0.000	0.000	0.000	0.000	-0.190	0.349	0.000	0.000	0.000	0.000	0.000	0.000	0.000	0.000	-0.771	0.000	-0.830	0.000	0.000	0.000	0.000	-0.922	0.000	-0.674	0.000	0.000	-0.796	0.000	0.000	0.000	-0.857	0.000	0.000	0.000	-0.766	0.000	0.000	0.000	0.000	0.000	-0.897	-0.837	-0.698	0.000	-0.797	-0.874
EFHD2	79180	1p36.21	0.000	0.000	0.000	0.000	0.000	-0.190	0.349	0.000	0.000	0.000	0.000	0.000	0.000	0.000	0.000	-0.771	0.000	-0.830	0.000	0.000	0.000	0.000	-0.922	0.000	-0.674	0.000	0.000	-0.796	0.000	0.000	0.000	-0.857	0.000	0.000	0.000	-0.766	0.000	0.000	0.000	0.000	0.000	-0.897	-0.837	-0.698	0.000	-0.797	-0.874
CTRC	11330	1p36.21	0.000	0.000	0.000	0.000	0.000	-0.190	0.349	0.000	0.000	0.000	0.000	0.000	0.000	0.000	0.000	-0.771	0.000	-0.830	0.000	0.000	0.000	0.000	-0.922	0.000	-0.674	0.000	0.000	-0.796	0.000	0.000	0.000	-0.857	0.000	0.000	0.000	-0.766	0.000	0.000	0.000	0.000	0.000	-0.897	-0.837	-0.698	0.000	-0.797	-0.874
CELA2A	63036	1p36.21	0.000	0.000	0.000	0.000	0.000	-0.190	0.349	0.000	0.000	0.000	0.000	0.000	0.000	0.000	0.000	-0.771	0.000	-0.830	0.000	0.000	0.000	0.000	-0.922	0.000	-0.674	0.000	0.000	-0.796	0.000	0.000	0.000	-0.857	0.000	0.000	0.000	-0.766	0.000	0.000	0.000	0.000	0.000	-0.897	-0.837	-0.698	0.000	-0.797	-0.874
CELA2B	51032	1p36.21	0.000	0.000	0.000	0.000	0.000	-0.190	0.349	0.000	0.000	0.000	0.000	0.000	0.000	0.000	0.000	-0.771	0.000	-0.830	0.000	0.000	0.000	0.000	-0.922	0.000	-0.674	0.000	0.000	-0.796	0.000	0.000	0.000	-0.857	0.000	0.000	0.000	-0.766	0.000	0.000	0.000	0.000	0.000	-0.897	-0.837	-0.698	0.000	-0.797	-0.874
CASP9	842	1p36.21	0.000	0.000	0.000	0.000	0.000	-0.190	0.349	0.000	0.000	0.000	0.000	0.000	0.000	0.000	0.000	-0.771	0.000	-0.830	0.000	0.000	0.000	0.000	-0.922	0.000	-0.674	0.000	0.000	-0.796	0.000	0.000	0.000	-0.857	0.000	0.000	0.000	-0.766	0.000	0.000	0.000	0.000	0.000	-0.897	-0.837	-0.698	0.000	-0.797	-0.874
DNAJC16	23341	1p36.21	0.000	0.000	0.000	0.000	0.000	-0.190	0.349	0.000	0.000	0.000	0.000	0.000	0.000	0.000	0.000	-0.771	0.000	-0.830	0.000	0.000	0.000	0.000	-0.922	0.000	-0.674	0.000	0.000	-0.796	0.000	0.000	0.000	-0.857	0.000	0.000	0.000	-0.766	0.000	0.000	0.000	0.000	0.000	-0.897	-0.837	-0.698	0.000	-0.797	-0.874
AGMAT	79814	1p36.21	0.000	0.000	0.000	0.000	0.000	-0.190	0.349	0.000	0.000	0.000	0.000	0.000	0.000	0.000	0.000	-0.771	0.000	-0.830	0.000	0.000	0.000	0.000	-0.922	0.000	-0.674	0.000	0.000	-0.796	0.000	0.000	0.000	-0.857	0.000	0.000	0.000	-0.766	0.000	0.000	0.000	0.000	0.000	-0.897	-0.837	-0.698	0.000	-0.797	-0.874
DDI2	84301	1p36.21	0.000	0.000	0.000	0.000	0.000	-0.190	0.349	0.000	0.000	0.000	0.000	0.000	0.000	0.000	0.000	-0.771	0.000	-0.830	0.000	0.000	0.000	0.000	-0.922	0.000	-0.674	0.000	0.000	-0.796	0.000	0.000	0.000	-0.857	0.000	0.000	0.000	-0.766	0.000	0.000	0.000	0.000	0.000	-0.897	-0.837	-0.698	0.000	-0.797	-0.874
RSC1A1	6248	1p36.21	0.000	0.000	0.000	0.000	0.000	-0.190	0.349	0.000	0.000	0.000	0.000	0.000	0.000	0.000	0.000	-0.771	0.000	-0.830	0.000	0.000	0.000	0.000	-0.922	0.000	-0.674	0.000	0.000	-0.796	0.000	0.000	0.000	-0.857	0.000	0.000	0.000	-0.766	0.000	0.000	0.000	0.000	0.000	-0.897	-0.837	-0.698	0.000	-0.797	-0.874
PLEKHM2	23207	1p36.21	0.000	0.000	0.000	0.000	0.000	-0.190	0.349	0.000	0.000	0.000	0.000	0.000	0.000	0.000	0.000	-0.771	0.000	-0.830	0.000	0.000	0.000	0.000	-0.922	0.000	-0.674	0.000	0.000	-0.796	0.000	0.000	0.000	-0.857	0.000	0.000	0.000	-0.766	0.000	0.000	0.000	0.000	0.000	-0.897	-0.837	-0.698	0.000	-0.797	-0.874
SLC25A34	284723	1p36.21	0.000	0.000	0.000	0.000	0.000	-0.190	0.349	0.000	0.000	0.000	0.000	0.000	0.000	0.000	0.000	-0.771	0.000	-0.830	0.000	0.000	0.000	0.000	-0.922	0.000	-0.674	0.000	0.000	-0.796	0.000	0.000	0.000	-0.857	0.000	0.000	0.000	-0.766	0.000	0.000	0.000	0.000	0.000	-0.897	-0.837	-0.698	0.000	-0.797	-0.874
TMEM82	388595	1p36.21	0.000	0.000	0.000	0.000	0.000	-0.190	0.349	0.000	0.000	0.000	0.000	0.000	0.000	0.000	0.000	-0.771	0.000	-0.830	0.000	0.000	0.000	0.000	-0.922	0.000	-0.674	0.000	0.000	-0.796	0.000	0.000	0.000	-0.857	0.000	0.000	0.000	-0.766	0.000	0.000	0.000	0.000	0.000	-0.897	-0.837	-0.698	0.000	-0.797	-0.874
FBLIM1	54751	1p36.21	0.000	0.000	0.000	0.000	0.000	-0.190	0.349	0.000	0.000	0.000	0.000	0.000	0.000	0.000	0.000	-0.771	0.000	-0.830	0.000	0.000	0.000	0.000	-0.922	0.000	-0.674	0.000	0.000	-0.796	0.000	0.000	0.000	-0.857	0.000	0.000	0.000	-0.766	0.000	0.000	0.000	0.000	0.000	-0.897	-0.837	-0.698	0.000	-0.797	-0.874
UQCRHL	440567	1p36.21	0.000	0.000	0.000	0.000	0.000	-0.190	0.349	0.000	0.000	0.000	0.000	0.000	0.000	0.000	0.000	-0.771	0.000	-0.830	0.000	0.000	0.000	0.000	-0.922	0.000	-0.674	0.000	0.000	-0.796	0.000	0.000	0.000	-0.857	0.000	0.000	0.000	-0.766	0.000	0.000	0.000	0.000	0.000	-0.897	-0.837	-0.698	0.000	-0.797	-0.874
FLJ37453	729614	1p36.21	0.000	0.000	0.000	0.000	0.000	-0.190	0.349	0.000	0.000	0.000	0.000	0.000	0.000	0.000	0.000	-0.771	0.000	-0.830	0.000	0.000	0.000	0.000	-0.922	0.000	-0.674	0.000	0.000	-0.796	0.000	0.000	0.000	-0.857	0.000	0.000	0.000	-0.766	0.000	0.000	0.000	0.000	0.000	-0.897	-0.837	-0.698	0.000	-0.797	-0.874
SPEN	23013	1p36.21	0.000	0.000	0.000	0.000	0.000	-0.190	0.349	0.000	0.000	0.000	0.000	0.000	0.000	0.000	0.000	-0.771	0.000	-0.830	0.000	0.000	0.000	0.000	-0.922	0.000	-0.674	0.000	0.000	-0.796	0.000	0.000	0.000	-0.857	0.000	0.000	0.000	-0.766	0.000	0.000	0.000	0.000	0.000	-0.897	-0.837	-0.698	0.000	-0.797	-0.874
ZBTB17	7709	1p36.13	0.000	0.000	0.000	0.000	0.000	-0.190	0.349	0.000	0.000	0.000	0.000	0.000	0.000	0.000	0.000	-0.771	0.000	-0.830	0.000	0.000	0.000	0.000	-0.922	0.000	-0.674	0.000	0.000	-0.796	0.000	0.000	0.000	-0.857	0.000	0.000	0.000	-0.766	0.000	0.000	0.000	0.000	0.000	-0.897	-0.837	-0.698	0.000	-0.797	-0.874
C1orf64	149563	1p36.13	0.000	0.000	0.000	0.000	0.000	-0.190	0.349	0.000	0.000	0.000	0.000	0.000	0.000	0.000	0.000	-0.771	0.000	-0.830	0.000	0.000	0.000	0.000	-0.922	0.000	-0.674	0.000	0.000	-0.796	0.000	0.000	0.000	-0.857	0.000	0.000	0.000	-0.766	0.000	0.000	0.000	0.000	0.000	-0.897	-0.837	-0.698	0.000	-0.797	-0.874
HSPB7	27129	1p36.13	0.000	0.000	0.000	0.000	0.000	-0.190	0.349	0.000	0.000	0.000	0.000	0.000	0.000	0.000	0.000	-0.771	0.000	-0.830	0.000	0.000	0.000	0.000	-0.922	0.000	-0.674	0.000	0.000	-0.796	0.000	0.000	0.000	-0.857	0.000	0.000	0.000	-0.766	0.000	0.000	0.000	0.000	0.000	-0.897	-0.837	-0.698	0.000	-0.797	-0.874
CLCNKA	1187	1p36.13	0.000	0.000	0.000	0.000	0.000	-0.190	0.349	0.000	0.000	0.000	0.000	0.000	0.000	0.000	0.000	-0.771	0.000	-0.830	0.000	0.000	0.000	0.000	-0.922	0.000	-0.674	0.000	0.000	-0.796	0.000	0.000	0.000	-0.857	0.000	0.000	0.000	-0.766	0.000	0.000	0.000	0.000	0.000	-0.897	-0.837	-0.698	0.000	-0.797	-0.874
CLCNKB	1188	1p36.13	0.000	0.000	0.000	0.000	0.000	-0.190	0.349	0.000	0.000	0.000	0.000	0.000	0.000	0.000	0.000	-0.771	0.000	-0.830	0.000	0.000	0.000	0.000	-0.922	0.000	-0.674	0.000	0.000	-0.796	0.000	0.000	0.000	-0.857	0.000	0.000	0.000	-0.766	0.000	0.000	0.000	0.000	0.000	-0.897	-0.837	-0.698	0.000	-0.797	-0.874
FAM131C	348487	1p36.13	0.000	0.000	0.000	0.000	0.000	-0.190	0.349	0.000	0.000	0.000	0.000	0.000	0.000	0.000	0.000	-0.771	0.000	-0.830	0.000	0.000	0.000	0.000	-0.922	0.000	-0.674	0.000	0.000	-0.796	0.000	0.000	0.000	-0.857	0.000	0.000	0.000	-0.766	0.000	0.000	0.000	0.000	0.000	-0.897	-0.837	-0.698	0.000	-0.797	-0.874
EPHA2	1969	1p36.13	0.000	0.000	0.000	0.000	0.000	-0.190	0.349	0.000	0.000	0.000	0.000	0.000	0.000	0.000	0.000	-0.771	0.000	-0.830	0.000	0.000	0.000	0.000	-0.922	0.000	-0.674	0.000	0.000	-0.796	0.000	0.000	0.000	-0.857	0.000	0.000	0.000	-0.766	0.000	0.000	0.000	0.000	0.000	-0.897	-0.837	-0.698	0.000	-0.797	-0.874
ARHGEF19	128272	1p36.13	0.000	0.000	0.000	0.000	0.000	-0.190	0.349	0.000	0.000	0.000	0.000	0.000	0.000	0.000	0.000	-0.771	0.000	-0.830	0.000	0.000	0.000	0.000	-0.922	0.000	-0.674	0.000	0.000	-0.796	0.000	0.000	0.000	-0.857	0.000	0.000	0.000	-0.766	0.000	0.000	0.000	0.000	0.000	-0.897	-0.837	-0.698	0.000	-0.797	-0.874
RSG1	79363	1p36.13	0.000	0.000	0.000	0.000	0.000	-0.190	0.349	0.000	0.000	0.000	0.000	0.000	0.000	0.000	0.000	-0.771	0.000	-0.830	0.000	0.000	0.000	0.000	-0.922	0.000	-0.674	0.000	0.000	-0.796	0.000	0.000	0.000	-0.857	0.000	0.000	0.000	-0.766	0.000	0.000	0.000	0.000	0.000	-0.897	-0.837	-0.698	0.000	-0.797	-0.874
FBXO42	54455	1p36.13	0.000	0.000	0.000	0.000	0.000	-0.190	0.349	0.000	0.000	0.000	0.000	0.000	0.000	0.000	0.000	-0.771	0.000	-0.830	0.000	0.000	0.000	0.000	-0.922	0.000	-0.674	0.000	0.000	-0.796	0.000	0.000	0.000	-0.857	0.000	0.000	0.000	-0.766	0.000	0.000	0.000	0.000	0.000	-0.897	-0.837	-0.698	0.000	-0.797	-0.874
C1orf144	26099	1p36.13	0.000	0.000	0.000	0.000	0.000	-0.190	0.349	0.000	0.000	0.000	0.000	0.000	0.000	0.000	0.000	-0.771	0.000	-0.830	0.000	0.000	0.000	0.000	-0.922	0.000	-0.674	0.000	0.000	-0.796	0.000	0.000	0.000	-0.857	0.000	0.000	0.000	-0.766	0.000	0.000	0.000	0.000	0.000	-0.897	-0.837	-0.698	0.000	-0.797	-0.874
SPATA21	374955	1p36.13	0.000	0.000	0.000	0.000	0.000	-0.190	0.349	0.000	0.000	0.000	0.000	0.000	0.000	0.000	0.000	-0.771	0.000	-0.830	0.000	0.000	0.000	0.000	-0.922	0.000	-0.674	0.000	0.000	-0.796	0.000	0.000	0.000	-0.857	0.000	0.000	0.000	-0.766	0.000	0.000	0.000	0.000	0.000	-0.897	-0.837	-0.698	0.000	-0.797	-0.874
NECAP2	55707	1p36.13	0.000	0.000	0.000	0.000	0.000	-0.190	0.349	0.000	0.000	0.000	0.000	0.000	0.000	0.000	0.000	-0.771	0.000	-0.830	0.000	0.000	0.000	0.000	-0.922	0.000	-0.674	0.000	0.000	-0.796	0.000	0.000	0.000	-0.857	0.000	0.000	0.000	-0.766	0.000	0.000	0.000	0.000	0.000	-0.897	-0.837	-0.698	0.000	-0.797	-0.874
CROCCP3	114819	1p36.13	0.000	0.000	0.000	0.000	0.000	-0.190	0.349	0.000	0.000	0.000	0.000	0.000	0.000	0.000	0.000	-0.771	0.000	-0.830	0.000	0.000	0.000	0.000	-0.922	0.000	-0.674	0.000	0.000	-0.796	0.000	0.000	0.000	-0.857	0.000	0.000	0.000	-0.766	0.000	0.000	0.000	0.000	0.000	-0.897	-0.837	-0.698	0.000	-0.797	-0.874
MIR3675	100500876	1p36.13	0.000	0.000	0.000	0.000	0.000	-0.190	0.349	0.000	0.000	0.000	0.000	0.000	0.000	0.000	0.000	-0.771	0.000	-0.830	0.000	0.000	0.000	0.000	-0.922	0.000	-0.674	0.000	0.000	-0.796	0.000	0.000	0.000	-0.857	0.000	0.000	0.000	-0.766	0.000	0.000	0.000	0.000	0.000	-0.897	-0.837	-0.698	0.000	-0.797	-0.874
NBPF1	55672	1p36.13	0.000	0.000	0.000	0.000	0.000	-0.190	0.349	0.000	0.000	0.000	0.000	0.000	0.000	0.000	0.000	-0.771	0.000	-0.830	0.000	0.000	0.000	0.000	-0.922	0.000	-0.674	0.000	0.000	-0.796	0.000	0.000	0.000	-0.857	0.000	0.000	0.000	-0.766	0.000	0.000	0.000	0.000	0.000	-0.897	-0.837	-0.698	0.000	-0.797	-0.874
CROCCP2	84809	1p36.13	0.000	0.000	0.000	0.000	0.000	-0.190	0.349	0.000	0.000	0.000	0.000	0.000	0.000	0.000	0.000	-0.771	0.000	-0.830	0.000	0.000	0.000	0.000	-0.922	0.000	-0.674	0.000	0.000	-0.796	0.000	0.000	0.000	-0.857	0.000	0.000	0.000	-0.766	0.000	0.000	0.000	0.000	0.000	-0.897	-0.837	-0.698	0.000	-0.797	-0.874
MST1P2	11209	1p36.13	0.000	0.000	0.000	0.000	0.000	-0.190	0.349	0.000	0.000	0.000	0.000	0.000	0.000	0.000	0.000	-0.771	0.000	-0.830	0.000	0.000	0.000	0.000	-0.922	0.000	-0.674	0.000	0.000	-0.796	0.000	0.000	0.000	-0.857	0.000	0.000	0.000	-0.766	0.000	0.000	0.000	0.000	0.000	-0.897	-0.837	-0.698	0.000	-0.797	-0.874
ESPNP	284729	1p36.13	0.000	0.000	0.000	0.000	0.000	-0.190	0.349	0.000	0.000	0.000	0.000	0.000	0.000	0.000	0.000	-0.771	0.000	-0.830	0.000	0.000	0.000	0.000	-0.922	0.000	-0.674	0.000	0.000	-0.796	0.000	0.000	0.000	-0.857	0.000	0.000	0.000	-0.766	0.000	0.000	0.000	0.000	0.000	-0.897	-0.837	-0.698	0.000	-0.797	-0.874
MST1P9	11223	1p36.13	0.000	0.000	0.000	0.000	0.000	-0.190	0.349	0.000	0.000	0.000	0.000	0.000	0.000	0.000	0.000	-0.771	0.000	-0.830	0.000	0.000	0.000	0.000	-0.922	0.000	-0.674	0.000	0.000	-0.796	0.000	0.000	0.000	-0.857	0.000	0.000	0.000	-0.766	0.000	0.000	0.000	0.000	0.000	-0.897	-0.837	-0.698	0.000	-0.797	-0.874
CROCC	9696	1p36.13	0.000	0.000	0.000	0.000	0.000	-0.190	0.349	0.000	0.000	0.000	0.000	0.000	0.000	0.000	0.000	-0.771	0.000	-0.830	0.000	0.000	0.000	0.000	-0.922	0.000	-0.674	0.000	0.000	-0.796	0.000	0.000	0.000	-0.857	0.000	0.000	0.000	-0.766	0.000	0.000	0.000	0.000	0.000	-0.897	-0.837	-0.698	0.000	-0.797	-0.874
MFAP2	4237	1p36.13	0.000	0.000	0.000	0.000	0.000	-0.190	0.349	0.000	0.000	0.000	0.000	0.000	0.000	0.000	0.000	-0.771	0.000	-0.830	0.000	0.000	0.000	0.000	-0.922	0.000	-0.674	0.000	0.000	-0.796	0.000	0.000	0.000	-0.857	0.000	0.000	0.000	-0.766	0.000	0.000	0.000	0.000	0.000	-0.897	-0.837	-0.698	0.000	-0.797	-0.874
ATP13A2	23400	1p36.13	0.000	0.000	0.000	0.000	0.000	-0.190	0.349	0.000	0.000	0.000	0.000	0.000	0.000	0.000	0.000	-0.771	0.000	-0.830	0.000	0.000	0.000	0.000	-0.922	0.000	-0.674	0.000	0.000	-0.796	0.000	0.000	0.000	-0.857	0.000	0.000	0.000	-0.766	0.000	0.000	0.000	0.000	0.000	-0.897	-0.837	-0.698	0.000	-0.797	-0.874
SDHB	6390	1p36.13	0.000	0.000	0.000	0.000	0.000	-0.190	0.349	0.000	0.000	0.000	0.000	0.000	0.000	0.000	0.000	-0.771	0.000	-0.830	0.000	0.000	0.000	0.000	-0.922	0.000	-0.674	0.000	0.000	-0.796	0.000	0.000	0.000	-0.857	0.000	0.000	0.000	-0.766	0.000	0.000	0.000	0.000	0.000	-0.897	-0.837	-0.698	0.000	-0.797	-0.874
PADI2	11240	1p36.13	0.000	0.000	0.000	0.000	0.000	-0.190	0.349	0.000	0.000	0.000	0.000	0.000	0.000	0.000	0.000	-0.771	0.000	-0.830	0.000	0.000	0.000	0.000	-0.922	0.000	-0.674	0.000	0.000	-0.796	0.000	0.000	0.000	-0.857	0.000	0.000	0.000	-0.766	0.000	0.000	0.000	0.000	0.000	-0.897	-0.837	-0.698	0.000	-0.797	-0.874
PADI1	29943	1p36.13	0.000	0.000	0.000	0.000	0.000	-0.190	0.349	0.000	0.000	0.000	0.000	0.000	0.000	0.000	0.000	-0.771	0.000	-0.830	0.000	0.000	0.000	0.000	-0.922	0.000	-0.674	0.000	0.000	-0.796	0.000	0.000	0.000	-0.857	0.000	0.000	0.000	-0.766	0.000	0.000	0.000	0.000	0.000	-0.897	-0.837	-0.698	0.000	-0.797	-0.874
PADI3	51702	1p36.13	0.000	0.000	0.000	0.000	0.000	-0.190	0.349	0.000	0.000	0.000	0.000	0.000	0.000	0.000	0.000	-0.771	0.000	-0.830	0.000	0.000	0.000	0.000	-0.922	0.000	-0.674	0.000	0.000	-0.796	0.000	0.000	0.000	-0.857	0.000	0.000	0.000	-0.766	0.000	0.000	0.000	0.000	0.000	-0.897	-0.837	-0.698	0.000	-0.797	-0.874
PADI4	23569	1p36.13	0.000	0.000	0.000	0.000	0.000	-0.190	0.349	0.000	0.000	0.000	0.000	0.000	0.000	0.000	0.000	-0.771	0.000	-0.830	0.000	0.000	0.000	0.000	-0.922	0.000	-0.674	0.000	0.000	-0.796	0.000	0.000	0.000	-0.857	0.000	0.000	0.000	-0.766	0.000	0.000	0.000	0.000	0.000	-0.897	-0.837	-0.698	0.000	-0.797	-0.874
PADI6	353238	1p36.13	0.000	0.000	0.000	0.000	0.000	-0.190	0.349	0.000	0.000	0.000	0.000	0.000	0.000	0.000	0.000	-0.771	0.000	-0.830	0.000	0.000	0.000	0.000	-0.922	0.000	-0.674	0.000	0.000	-0.796	0.000	0.000	0.000	-0.857	0.000	0.000	0.000	-0.766	0.000	0.000	0.000	0.000	0.000	-0.897	-0.837	-0.698	0.000	-0.797	-0.874
RCC2	55920	1p36.13	0.000	0.000	0.000	0.000	0.000	-0.190	0.349	0.000	0.000	0.000	0.000	0.000	0.000	0.000	0.000	-0.771	0.000	-0.830	0.000	0.000	0.000	0.000	-0.922	0.000	-0.674	0.000	0.000	-0.796	0.000	0.000	0.000	-0.857	0.000	0.000	0.000	-0.766	0.000	0.000	0.000	0.000	0.000	-0.897	-0.837	-0.698	0.000	-0.797	-0.874
ARHGEF10L	55160	1p36.13	0.000	0.000	0.000	0.000	0.000	-0.190	0.349	0.000	0.000	0.000	0.000	0.000	0.000	0.000	0.000	-0.771	0.000	-0.830	0.000	0.000	0.000	0.000	-0.922	0.000	-0.674	0.000	0.000	-0.796	0.000	0.000	0.000	-0.857	0.000	0.000	0.000	-0.766	0.000	0.000	0.000	0.000	0.000	-0.897	-0.837	-0.698	0.000	-0.797	-0.874
ACTL8	81569	1p36.13	0.000	0.000	0.000	0.000	0.000	-0.190	0.349	0.000	0.000	0.000	0.000	0.000	0.000	0.000	0.000	-0.771	0.000	-0.830	0.000	0.000	0.000	0.000	-0.922	0.000	-0.674	0.000	0.000	-0.796	0.000	0.000	0.000	-0.857	0.000	0.000	0.000	-0.766	0.000	0.000	0.000	0.000	0.000	-0.897	-0.837	-0.698	0.000	-0.797	-0.874
IGSF21	84966	1p36.13	0.000	0.000	0.000	0.000	0.000	-0.190	0.349	0.000	0.000	0.000	0.000	0.000	0.000	0.000	0.000	-0.771	0.000	-0.830	0.000	0.000	0.000	0.000	-0.922	0.000	-0.674	0.000	0.000	-0.796	0.000	0.000	0.000	-0.857	0.000	0.000	0.000	-0.766	0.000	0.000	0.000	0.000	0.000	-0.897	-0.837	-0.698	0.000	-0.797	-0.874
KLHDC7A	127707	1p36.13	0.000	0.000	0.000	0.000	0.000	-0.190	0.349	0.000	0.000	0.000	0.000	0.000	0.000	0.000	0.000	-0.771	0.000	-0.830	0.000	0.000	0.000	0.000	-0.922	0.000	-0.674	0.000	0.000	-0.796	0.000	0.000	0.000	-0.857	0.000	0.000	0.000	-0.766	0.000	0.000	0.000	0.000	0.000	-0.897	-0.837	-0.698	0.000	-0.797	-0.874
PAX7	5081	1p36.13	0.000	0.000	0.000	0.000	0.000	-0.190	0.349	0.000	0.000	0.000	0.000	0.000	0.000	0.000	0.000	-0.771	0.000	-0.830	0.000	0.000	0.000	0.000	-0.922	0.000	-0.674	0.000	0.000	-0.796	0.000	0.000	0.000	-0.857	0.000	0.000	0.000	-0.766	0.000	0.000	0.000	0.000	0.000	-0.897	-0.837	-0.698	0.000	-0.797	-0.874
TAS1R2	80834	1p36.13	0.000	0.000	0.000	0.000	0.000	-0.190	0.349	0.000	0.000	0.000	0.000	0.000	0.000	0.000	0.000	-0.771	0.000	-0.830	0.000	0.000	0.000	0.000	-0.922	0.000	-0.674	0.000	0.000	-0.796	0.000	0.000	0.000	-0.857	0.000	0.000	0.000	-0.766	0.000	0.000	0.000	0.000	0.000	-0.897	-0.837	-0.698	0.000	-0.797	-0.874
ALDH4A1	8659	1p36.13	0.000	0.000	0.000	0.000	0.000	-0.190	0.349	0.000	0.000	0.000	0.000	0.000	0.000	0.000	0.000	-0.771	0.000	-0.830	0.000	0.000	0.000	0.000	-0.922	0.000	-0.674	0.000	0.000	-0.796	0.000	0.000	0.000	-0.857	0.000	0.000	0.000	-0.766	0.000	0.000	0.000	0.000	0.000	-0.897	-0.837	-0.698	0.000	-0.797	-0.874
MIR4695	100616120	1p36.13	0.000	0.000	0.000	0.000	0.000	-0.190	0.349	0.000	0.000	0.000	0.000	0.000	0.000	0.000	0.000	-0.771	0.000	-0.830	0.000	0.000	0.000	0.000	-0.922	0.000	-0.674	0.000	0.000	-0.796	0.000	0.000	0.000	-0.857	0.000	0.000	0.000	-0.766	0.000	0.000	0.000	0.000	0.000	-0.897	-0.837	-0.698	0.000	-0.797	-0.874
IFFO2	126917	1p36.13	0.000	0.000	0.000	0.000	0.000	-0.190	0.349	0.000	0.000	0.000	0.000	0.000	0.000	0.000	0.000	-0.771	0.000	-0.830	0.000	0.000	0.000	0.000	-0.922	0.000	-0.674	0.000	0.000	-0.796	0.000	0.000	0.000	-0.857	0.000	0.000	0.000	-0.766	0.000	0.000	0.000	0.000	0.000	-0.897	-0.837	-0.698	0.000	-0.797	-0.874
hsa-mir-1290	-731	1p36.13	0.000	0.000	0.000	0.000	0.000	-0.190	0.349	0.000	0.000	0.000	0.000	0.000	0.000	0.000	0.000	-0.771	0.000	-0.830	0.000	0.000	0.000	0.000	-0.922	0.000	-0.674	0.000	0.000	-0.796	0.000	0.000	0.000	-0.857	0.000	0.000	0.000	-0.766	0.000	0.000	0.000	0.000	0.000	-0.897	-0.837	-0.698	0.000	-0.797	-0.874
UBR4	23352	1p36.13	0.000	0.000	0.000	0.000	0.000	-0.190	0.349	0.000	0.000	0.000	0.000	0.000	0.000	0.000	0.000	-0.771	0.000	-0.830	0.000	0.000	0.000	0.000	-0.922	0.000	-0.674	0.000	0.000	-0.796	0.000	0.000	0.000	-0.857	0.000	0.000	0.000	-0.766	0.000	0.000	0.000	0.000	0.000	-0.897	-0.837	-0.698	0.000	-0.797	-0.874
KIAA0090	23065	1p36.13	0.000	0.000	0.000	0.000	0.000	-0.190	0.349	0.000	0.000	0.000	0.000	0.000	0.000	0.000	0.000	-0.771	0.000	-0.830	0.000	0.000	0.000	0.000	-0.922	0.000	-0.674	0.000	0.000	-0.796	0.000	0.000	0.000	-0.857	0.000	0.000	0.000	-0.766	0.000	0.000	0.000	0.000	0.000	-0.897	-0.837	-0.698	0.000	-0.797	-0.874
MRTO4	51154	1p36.13	0.000	0.000	0.000	0.000	0.000	-0.190	0.349	0.000	0.000	0.000	0.000	0.000	0.000	0.000	0.000	-0.771	0.000	-0.830	0.000	0.000	0.000	0.000	-0.922	0.000	-0.674	0.000	0.000	-0.796	0.000	0.000	0.000	-0.857	0.000	0.000	0.000	-0.766	0.000	0.000	0.000	0.000	0.000	-0.897	-0.837	-0.698	0.000	-0.797	-0.874
AKR7L	246181	1p36.13	0.000	0.000	0.000	0.000	0.000	-0.190	0.349	0.000	0.000	0.000	0.000	0.000	0.000	0.000	0.000	-0.771	0.000	-0.830	0.000	0.000	0.000	0.000	-0.922	0.000	-0.674	0.000	0.000	-0.796	0.000	0.000	0.000	-0.857	0.000	0.000	0.000	-0.766	0.000	0.000	0.000	0.000	0.000	-0.897	-0.837	-0.698	0.000	-0.797	-0.874
AKR7A3	22977	1p36.13	0.000	0.000	0.000	0.000	0.000	-0.190	0.349	0.000	0.000	0.000	0.000	0.000	0.000	0.000	0.000	-0.771	0.000	-0.830	0.000	0.000	0.000	0.000	-0.922	0.000	-0.674	0.000	0.000	-0.796	0.000	0.000	0.000	-0.857	0.000	0.000	0.000	-0.766	0.000	0.000	0.000	0.000	0.000	-0.897	-0.837	-0.698	0.000	-0.797	-0.874
LOC100506730	100506730	1p36.13	0.000	0.000	0.000	0.000	0.000	-0.190	0.349	0.000	0.000	0.000	0.000	0.000	0.000	0.000	0.000	-0.771	0.000	-0.830	0.000	0.000	0.000	0.000	-0.922	0.000	-0.674	0.000	0.000	-0.796	0.000	0.000	0.000	-0.857	0.000	0.000	0.000	-0.766	0.000	0.000	0.000	0.000	0.000	-0.897	-0.837	-0.698	0.000	-0.797	-0.874
AKR7A2	8574	1p36.13	0.000	0.000	0.000	0.000	0.000	-0.190	0.349	0.000	0.000	0.000	0.000	0.000	0.000	0.000	0.000	-0.771	0.000	-0.830	0.000	0.000	0.000	0.000	-0.922	0.000	-0.674	0.000	0.000	-0.796	0.000	0.000	0.000	-0.857	0.000	0.000	0.000	-0.766	0.000	0.000	0.000	0.000	0.000	-0.897	-0.837	-0.698	0.000	-0.797	-0.874
PQLC2	54896	1p36.13	0.000	0.000	0.000	0.000	0.000	-0.190	0.349	0.000	0.000	0.000	0.000	0.000	0.000	0.000	0.000	-0.771	0.000	-0.830	0.000	0.000	0.000	0.000	-0.922	0.000	-0.674	0.000	0.000	-0.796	0.000	0.000	0.000	-0.857	0.000	0.000	0.000	-0.766	0.000	0.000	0.000	0.000	0.000	-0.897	-0.837	-0.698	0.000	-0.797	-0.874
CAPZB	832	1p36.13	0.000	0.000	0.000	0.000	0.000	-0.190	0.349	0.000	0.000	0.000	0.000	0.000	0.000	0.000	0.000	-0.771	0.000	-0.830	0.000	0.000	0.000	0.000	-0.922	0.000	-0.674	0.000	0.000	-0.796	0.000	0.000	0.000	-0.857	0.000	0.000	0.000	-0.766	0.000	0.000	0.000	0.000	0.000	-0.897	-0.837	-0.698	0.000	-0.797	-0.874
C1orf151-NBL1	100532736	1p36.13	0.000	0.000	0.000	0.000	0.000	-0.190	0.349	0.000	0.000	0.000	0.000	0.000	0.000	0.000	0.000	-0.771	0.000	-0.830	0.000	0.000	0.000	0.000	-0.922	0.000	-0.674	0.000	0.000	-0.796	0.000	0.000	0.000	-0.857	0.000	0.000	0.000	-0.766	0.000	0.000	0.000	0.000	0.000	-0.897	-0.837	-0.698	0.000	-0.797	-0.874
MINOS1	440574	1p36.13	0.000	0.000	0.000	0.000	0.000	-0.190	0.349	0.000	0.000	0.000	0.000	0.000	0.000	0.000	0.000	-0.771	0.000	-0.830	0.000	0.000	0.000	0.000	-0.922	0.000	-0.674	0.000	0.000	-0.796	0.000	0.000	0.000	-0.857	0.000	0.000	0.000	-0.766	0.000	0.000	0.000	0.000	0.000	-0.897	-0.837	-0.698	0.000	-0.797	-0.874
NBL1	4681	1p36.13	0.000	0.000	0.000	0.000	0.000	-0.190	0.349	0.000	0.000	0.000	0.000	0.000	0.000	0.000	0.000	-0.771	0.000	-0.830	0.000	0.000	0.000	0.000	-0.922	0.000	-0.674	0.000	0.000	-0.796	0.000	0.000	0.000	-0.857	0.000	0.000	0.000	-0.766	0.000	0.000	0.000	0.000	0.000	-0.897	-0.837	-0.698	0.000	-0.797	-0.874
HTR6	3362	1p36.13	0.000	0.000	0.000	0.000	0.000	-0.190	0.349	0.000	0.000	0.000	0.000	0.000	0.000	0.000	0.000	-0.771	0.000	-0.830	0.000	0.000	0.000	0.000	-0.922	0.000	-0.674	0.000	0.000	-0.796	0.000	0.000	0.000	-0.857	0.000	0.000	0.000	-0.766	0.000	0.000	0.000	0.000	0.000	-0.897	-0.837	-0.698	0.000	-0.797	-0.874
TMCO4	255104	1p36.13	0.000	0.000	0.000	0.000	0.000	-0.190	0.349	0.000	0.000	0.000	0.000	0.000	0.000	0.000	0.000	-0.771	0.000	-0.830	0.000	0.000	0.000	0.000	-0.922	0.000	-0.674	0.000	0.000	-0.796	0.000	0.000	0.000	-0.857	0.000	0.000	0.000	-0.766	0.000	0.000	0.000	0.000	0.000	-0.897	-0.837	-0.698	0.000	-0.797	-0.874
RNF186	54546	1p36.13	0.000	0.000	0.000	0.000	0.000	-0.190	0.349	0.000	0.000	0.000	0.000	0.000	0.000	0.000	0.000	-0.771	0.000	-0.830	0.000	0.000	0.000	0.000	-0.922	0.000	-0.674	0.000	0.000	-0.796	0.000	0.000	0.000	-0.857	0.000	0.000	0.000	-0.766	0.000	0.000	0.000	0.000	0.000	-0.897	-0.837	-0.698	0.000	-0.797	-0.874
OTUD3	23252	1p36.13	0.000	0.000	0.000	0.000	0.000	-0.190	0.349	0.000	0.000	0.000	0.000	0.000	0.000	0.000	0.000	-0.771	0.000	-0.830	0.000	0.000	0.000	0.000	-0.922	0.000	-0.674	0.000	0.000	-0.796	0.000	0.000	0.000	-0.857	0.000	0.000	0.000	-0.766	0.000	0.000	0.000	0.000	0.000	-0.897	-0.837	-0.698	0.000	-0.797	-0.874
PLA2G2E	30814	1p36.13	0.000	0.000	0.000	0.000	0.000	-0.190	0.349	0.000	0.000	0.000	0.000	0.000	0.000	0.000	0.000	-0.771	0.000	-0.830	0.000	0.000	0.000	0.000	-0.922	0.000	-0.674	0.000	0.000	-0.796	0.000	0.000	0.000	-0.857	0.000	0.000	0.000	-0.766	0.000	0.000	0.000	0.000	0.000	-0.897	-0.837	-0.698	0.000	-0.797	-0.874
PLA2G2A	5320	1p36.13	0.000	0.000	0.000	0.000	0.000	-0.190	0.349	0.000	0.000	0.000	0.000	0.000	0.000	0.000	0.000	-0.771	0.000	-0.830	0.000	0.000	0.000	0.000	-0.922	0.000	-0.674	0.000	0.000	-0.796	0.000	0.000	0.000	-0.857	0.000	0.000	0.000	-0.766	0.000	0.000	0.000	0.000	0.000	-0.897	-0.837	-0.698	0.000	-0.797	-0.874
PLA2G5	5322	1p36.13	0.000	0.000	0.000	0.000	0.000	-0.190	0.349	0.000	0.000	0.000	0.000	0.000	0.000	0.000	0.000	-0.771	0.000	-0.830	0.000	0.000	0.000	0.000	-0.922	0.000	-0.674	0.000	0.000	-0.796	0.000	0.000	0.000	-0.857	0.000	0.000	0.000	-0.766	0.000	0.000	0.000	0.000	0.000	-0.897	-0.837	-0.698	0.000	-0.797	-0.874
PLA2G2D	26279	1p36.12	0.000	0.000	0.000	0.000	0.000	-0.190	0.349	0.000	0.000	0.000	0.000	0.000	0.000	0.000	0.000	-0.771	0.000	-0.830	0.000	0.000	0.000	0.000	-0.922	0.000	-0.674	0.000	0.000	-0.796	0.000	0.000	0.000	-0.857	0.000	0.000	0.000	-0.766	0.000	0.000	0.000	0.000	0.000	-0.897	-0.837	-0.698	0.000	-0.797	-0.874
PLA2G2F	64600	1p36.12	0.000	0.000	0.000	0.000	0.000	-0.190	0.349	0.000	0.000	0.000	0.000	0.000	0.000	0.000	0.000	-0.771	0.000	-0.830	0.000	0.000	0.000	0.000	-0.922	0.000	-0.674	0.000	0.000	-0.796	0.000	0.000	0.000	-0.857	0.000	0.000	0.000	-0.766	0.000	0.000	0.000	0.000	0.000	-0.897	-0.837	-0.698	0.000	-0.797	-0.874
PLA2G2C	391013	1p36.12	0.000	0.000	0.000	0.000	0.000	-0.190	0.349	0.000	0.000	0.000	0.000	0.000	0.000	0.000	0.000	-0.771	0.000	-0.830	0.000	0.000	0.000	0.000	-0.922	0.000	-0.674	0.000	0.000	-0.796	0.000	0.000	0.000	-0.857	0.000	0.000	0.000	-0.766	0.000	0.000	0.000	0.000	0.000	-0.897	-0.837	-0.698	0.000	-0.797	-0.874
UBXN10	127733	1p36.12	0.000	0.000	0.000	0.000	0.000	-0.190	0.349	0.000	0.000	0.000	0.000	0.000	0.000	0.000	0.000	-0.771	0.000	-0.830	0.000	0.000	0.000	0.000	-0.922	0.000	-0.674	0.000	0.000	-0.796	0.000	0.000	0.000	-0.857	0.000	0.000	0.000	-0.766	0.000	0.000	0.000	0.000	0.000	-0.897	-0.837	-0.698	0.000	-0.797	-0.874
VWA5B1	127731	1p36.12	0.000	0.000	0.000	0.000	0.000	-0.190	0.349	0.000	0.000	0.000	0.000	0.000	0.000	0.000	0.000	-0.771	0.000	-0.830	0.000	0.000	0.000	0.000	-0.922	0.000	-0.674	0.000	0.000	-0.796	0.000	0.000	0.000	-0.857	0.000	0.000	0.000	-0.766	0.000	0.000	0.000	0.000	0.000	-0.897	-0.837	-0.698	0.000	-0.797	-0.874
LOC339505	339505	1p36.12	0.000	0.000	0.000	0.000	0.000	-0.190	0.349	0.000	0.000	0.000	0.000	0.000	0.000	0.000	0.000	-0.771	0.000	-0.830	0.000	0.000	0.000	0.000	-0.922	0.000	-0.674	0.000	0.000	-0.796	0.000	0.000	0.000	-0.857	0.000	0.000	0.000	-0.766	0.000	0.000	0.000	0.000	0.000	-0.897	-0.837	-0.698	0.000	-0.797	-0.874
CAMK2N1	55450	1p36.12	0.000	0.000	0.000	0.000	0.000	-0.190	0.349	0.000	0.000	0.000	0.000	0.000	0.000	0.000	0.000	-0.771	0.000	-0.830	0.000	0.000	0.000	0.000	-0.922	0.000	-0.674	0.000	0.000	-0.796	0.000	0.000	0.000	-0.857	0.000	0.000	0.000	-0.766	0.000	0.000	0.000	0.000	0.000	-0.897	-0.837	-0.698	0.000	-0.797	-0.874
MUL1	79594	1p36.12	0.000	0.000	0.000	0.000	0.000	-0.190	0.349	0.000	0.000	0.000	0.000	0.000	0.000	0.000	0.000	-0.771	0.000	-0.830	0.000	0.000	0.000	0.000	-0.922	0.000	-0.674	0.000	0.000	-0.796	0.000	0.000	0.000	-0.857	0.000	0.000	0.000	-0.766	0.000	0.000	0.000	0.000	0.000	-0.897	-0.837	-0.698	0.000	-0.797	-0.874
FAM43B	163933	1p36.12	0.000	0.000	0.000	0.000	0.000	-0.190	0.349	0.000	0.000	0.000	0.000	0.000	0.000	0.000	0.000	-0.771	0.000	-0.830	0.000	0.000	0.000	0.000	-0.922	0.000	-0.674	0.000	0.000	-0.796	0.000	0.000	0.000	-0.857	0.000	0.000	0.000	-0.766	0.000	0.000	0.000	0.000	0.000	-0.897	-0.837	-0.698	0.000	-0.797	-0.874
CDA	978	1p36.12	0.000	0.000	0.000	0.000	0.000	-0.190	0.349	0.000	0.000	0.000	0.000	0.000	0.000	0.000	0.000	-0.771	0.000	-0.830	0.000	0.000	0.000	0.000	-0.922	0.000	-0.674	0.000	0.000	-0.796	0.000	0.000	0.000	-0.857	0.000	0.000	0.000	-0.766	0.000	0.000	0.000	0.000	0.000	-0.897	-0.837	-0.698	0.000	-0.797	-0.874
PINK1	65018	1p36.12	0.000	0.000	0.000	0.000	0.000	-0.190	0.349	0.000	0.000	0.000	0.000	0.000	0.000	0.000	0.000	-0.771	0.000	-0.830	0.000	0.000	0.000	0.000	-0.922	0.000	-0.674	0.000	0.000	-0.796	0.000	0.000	0.000	-0.857	0.000	0.000	0.000	-0.766	0.000	0.000	0.000	0.000	0.000	-0.897	-0.837	-0.698	0.000	-0.797	-0.874
DDOST	1650	1p36.12	0.000	0.000	0.000	0.000	0.000	-0.190	0.349	0.000	0.000	0.000	0.000	0.000	0.000	0.000	0.000	-0.771	0.000	-0.830	0.000	0.000	0.000	0.000	-0.922	0.000	-0.674	0.000	0.000	-0.796	0.000	0.000	0.000	-0.857	0.000	0.000	0.000	-0.766	0.000	0.000	0.000	0.000	0.000	-0.897	-0.837	-0.698	0.000	-0.797	-0.874
KIF17	57576	1p36.12	0.000	0.000	0.000	0.000	0.000	-0.190	0.349	0.000	0.000	0.000	0.000	0.000	0.000	0.000	0.000	-0.771	0.000	-0.830	0.000	0.000	0.000	0.000	-0.922	0.000	-0.674	0.000	0.000	-0.796	0.000	0.000	0.000	-0.857	0.000	0.000	0.000	-0.766	0.000	0.000	0.000	0.000	0.000	-0.897	-0.837	-0.698	0.000	-0.797	-0.874
SH2D5	400745	1p36.12	0.000	0.000	0.000	0.000	0.000	-0.190	0.349	0.000	0.000	0.000	0.000	0.000	0.000	0.000	0.000	-0.771	0.000	-0.830	0.000	0.000	0.000	0.000	-0.922	0.000	-0.674	0.000	0.000	-0.796	0.000	0.000	0.000	-0.857	0.000	0.000	0.000	-0.766	0.000	0.000	0.000	0.000	0.000	-0.897	-0.837	-0.698	0.000	-0.797	-0.874
HP1BP3	50809	1p36.12	0.000	0.000	0.000	0.000	0.000	-0.190	0.349	0.000	0.000	0.000	0.000	0.000	0.000	0.000	0.000	-0.771	0.000	-0.830	0.000	0.000	0.000	0.000	-0.922	0.000	-0.674	0.000	0.000	-0.796	0.000	0.000	0.000	-0.857	0.000	0.000	0.000	-0.766	0.000	0.000	0.000	0.000	0.000	-0.897	-0.837	-0.698	0.000	-0.797	-0.874
EIF4G3	8672	1p36.12	0.000	0.000	0.000	0.000	0.000	-0.190	0.349	0.000	0.000	0.000	0.000	0.000	0.000	0.000	0.000	-0.771	0.000	-0.830	0.000	0.000	0.000	0.000	-0.922	0.000	-0.674	0.000	0.000	-0.796	0.000	0.000	0.000	-0.857	0.000	0.000	0.000	-0.766	0.000	0.000	0.000	0.000	0.000	-0.897	-0.837	-0.698	0.000	-0.797	-0.874
hsa-mir-1256	-747	1p36.12	0.000	0.000	0.000	0.000	0.000	-0.190	0.349	0.000	0.000	0.000	0.000	0.000	0.000	0.000	0.000	-0.771	0.000	-0.830	0.000	0.000	0.000	0.000	-0.922	0.000	-0.674	0.000	0.000	-0.796	0.000	0.000	0.000	-0.857	0.000	0.000	0.000	-0.766	0.000	0.000	0.000	0.000	0.000	-0.897	-0.837	-0.698	0.000	-0.797	-0.874
ECE1	1889	1p36.12	0.000	0.000	0.000	0.000	0.000	-0.190	0.349	0.000	0.000	0.000	0.000	0.000	0.000	0.000	0.000	-0.771	0.000	-0.830	0.000	0.000	0.000	0.000	-0.922	0.000	-0.674	0.000	0.000	-0.796	0.000	0.000	0.000	-0.857	0.000	0.000	0.000	-0.766	0.000	0.000	0.000	0.000	0.000	-0.897	-0.837	-0.698	0.000	-0.797	-0.874
LOC100506801	100506801	1p36.12	0.000	0.000	0.000	0.000	0.000	-0.190	0.349	0.000	0.000	0.000	0.000	0.000	0.000	0.000	0.000	-0.771	0.000	-0.830	0.000	0.000	0.000	0.000	-0.922	0.000	-0.674	0.000	0.000	-0.796	0.000	0.000	0.000	-0.857	0.000	0.000	0.000	-0.766	0.000	0.000	0.000	0.000	0.000	-0.897	-0.837	-0.698	0.000	-0.797	-0.874
NBPF3	84224	1p36.12	0.000	0.000	0.000	0.000	0.000	-0.190	0.349	0.000	0.000	0.000	0.000	0.000	0.000	0.000	0.000	-0.771	0.000	-0.830	0.000	0.000	0.000	0.000	-0.922	0.000	-0.674	0.000	0.000	-0.796	0.000	0.000	0.000	-0.857	0.000	0.000	0.000	-0.766	0.000	0.000	0.000	0.000	0.000	-0.897	-0.837	-0.698	0.000	-0.797	-0.874
ALPL	249	1p36.12	0.000	0.000	0.000	0.000	0.000	-0.190	0.349	0.000	0.000	0.000	0.000	0.000	0.000	0.000	0.000	-0.771	0.000	-0.830	0.000	0.000	0.000	0.000	-0.922	0.000	-0.674	0.000	0.000	-0.796	0.000	0.000	0.000	-0.857	0.000	0.000	0.000	-0.766	0.000	0.000	0.000	0.000	0.000	-0.897	-0.837	-0.698	0.000	-0.797	-0.874
RAP1GAP	5909	1p36.12	0.000	0.000	0.000	0.000	0.000	-0.190	0.349	0.000	0.000	0.000	0.000	0.000	0.000	0.000	0.000	-0.771	0.000	-0.830	0.000	0.000	0.000	0.000	-0.922	0.000	-0.674	0.000	0.000	-0.796	0.000	0.000	0.000	-0.857	0.000	0.000	0.000	-0.766	0.000	0.000	0.000	0.000	0.000	-0.897	-0.837	-0.698	0.000	-0.797	-0.874
USP48	84196	1p36.12	0.000	0.000	0.000	0.000	0.000	-0.190	0.349	0.000	0.000	0.000	0.000	0.000	0.000	0.000	0.000	-0.771	0.000	-0.830	0.000	0.000	0.000	0.000	-0.922	0.000	-0.674	0.000	0.000	-0.796	0.000	0.000	0.000	-0.857	0.000	0.000	0.000	-0.766	0.000	0.000	0.000	0.000	0.000	-0.897	-0.837	-0.698	0.000	-0.797	-0.874
LDLRAD2	401944	1p36.12	0.000	0.000	0.000	0.000	0.000	-0.190	0.349	0.000	0.000	0.000	0.000	0.000	0.000	0.000	0.000	-0.771	0.000	-0.830	0.000	0.000	0.000	0.000	-0.922	0.000	-0.674	0.000	0.000	-0.796	0.000	0.000	0.000	-0.857	0.000	0.000	0.000	-0.766	0.000	0.000	0.000	0.000	0.000	-0.897	-0.837	-0.698	0.000	-0.797	-0.874
HSPG2	3339	1p36.12	0.000	0.000	0.000	0.000	0.000	-0.190	0.349	0.000	0.000	0.000	0.000	0.000	0.000	0.000	0.000	-0.771	0.000	-0.830	0.000	0.000	0.000	0.000	-0.922	0.000	-0.674	0.000	0.000	-0.796	0.000	0.000	0.000	-0.857	0.000	0.000	0.000	-0.766	0.000	0.000	0.000	0.000	0.000	-0.897	-0.837	-0.698	0.000	-0.797	-0.874
CELA3B	23436	1p36.12	0.000	0.000	0.000	0.000	0.000	-0.190	0.349	0.000	0.000	0.000	0.000	0.000	0.000	0.000	0.000	-0.771	0.000	-0.830	0.000	0.000	0.000	0.000	-0.922	0.000	-0.674	0.000	0.000	-0.796	0.000	0.000	0.000	-0.857	0.000	0.000	0.000	-0.766	0.000	0.000	0.000	0.000	0.000	-0.897	-0.837	-0.698	0.000	-0.797	-0.874
CELA3A	10136	1p36.12	0.000	0.000	0.000	0.000	0.000	-0.190	0.349	0.000	0.000	0.000	0.000	0.000	0.000	0.000	0.000	-0.771	0.000	-0.830	0.000	0.000	0.000	0.000	-0.922	0.000	-0.674	0.000	0.000	-0.796	0.000	0.000	0.000	-0.857	0.000	0.000	0.000	-0.766	0.000	0.000	0.000	0.000	0.000	-0.897	-0.837	-0.698	0.000	-0.797	-0.874
LINC00339	29092	1p36.12	0.000	0.000	0.000	0.000	0.000	-0.190	0.349	0.000	0.000	0.000	0.000	0.000	0.000	0.000	0.000	-0.771	0.000	-0.830	0.000	0.000	0.000	0.000	-0.922	0.000	-0.674	0.000	0.000	-0.796	0.000	0.000	0.000	-0.857	0.000	0.000	0.000	-0.766	0.000	0.000	0.000	0.000	0.000	-0.897	-0.837	-0.698	0.000	-0.797	-0.874
CDC42	998	1p36.12	0.000	0.000	0.000	0.000	0.000	-0.190	0.349	0.000	0.000	0.000	0.000	0.000	0.000	0.000	0.000	-0.771	0.000	-0.830	0.000	0.000	0.000	0.000	-0.922	0.000	-0.674	0.000	0.000	-0.796	0.000	0.000	0.000	-0.857	0.000	0.000	0.000	-0.766	0.000	0.000	0.000	0.000	0.000	-0.897	-0.837	-0.698	0.000	-0.797	-0.874
WNT4	54361	1p36.12	0.000	0.000	0.000	0.000	0.000	-0.190	0.349	0.000	0.000	0.000	0.000	0.000	0.000	0.000	0.000	-0.771	0.000	-0.830	0.000	0.000	0.000	0.000	-0.922	0.000	-0.674	0.000	0.000	-0.796	0.000	0.000	0.000	-0.857	0.000	0.000	0.000	-0.766	0.000	0.000	0.000	0.000	0.000	-0.897	-0.837	-0.698	0.000	-0.797	-0.874
ZBTB40	9923	1p36.12	0.000	0.000	0.000	0.000	0.000	-0.190	0.349	0.000	0.000	0.000	0.000	0.000	0.000	0.000	0.000	-0.771	0.000	-0.830	0.000	0.000	0.000	0.000	-0.922	0.000	-0.674	0.000	0.000	-0.796	0.000	0.000	0.000	-0.857	0.000	0.000	0.000	-0.766	0.000	0.000	0.000	0.000	0.000	-0.897	-0.837	-0.698	0.000	-0.797	-0.874
EPHA8	2046	1p36.12	0.000	0.000	0.000	0.000	0.000	-0.190	0.349	0.000	0.000	0.000	0.000	0.000	0.000	0.000	0.000	-0.771	0.000	-0.830	0.000	0.000	0.000	0.000	-0.922	0.000	-0.674	0.000	0.000	-0.796	0.000	0.000	0.000	-0.857	0.000	0.000	0.000	-0.766	0.000	0.000	0.000	0.000	0.000	-0.897	-0.837	-0.698	0.000	-0.797	-0.874
C1QA	712	1p36.12	0.000	0.000	0.000	0.000	0.000	-0.190	0.349	0.000	0.000	0.000	0.000	0.000	0.000	0.000	0.000	-0.771	0.000	-0.830	0.000	0.000	0.000	0.000	-0.922	0.000	-0.674	0.000	0.000	-0.796	0.000	0.000	0.000	-0.857	0.000	0.000	0.000	-0.766	0.000	0.000	0.000	0.000	0.000	-0.897	-0.837	-0.698	0.000	-0.797	-0.874
C1QC	714	1p36.12	0.000	0.000	0.000	0.000	0.000	-0.190	0.349	0.000	0.000	0.000	0.000	0.000	0.000	0.000	0.000	-0.771	0.000	-0.830	0.000	0.000	0.000	0.000	-0.922	0.000	-0.674	0.000	0.000	-0.796	0.000	0.000	0.000	-0.857	0.000	0.000	0.000	-0.766	0.000	0.000	0.000	0.000	0.000	-0.897	-0.837	-0.698	0.000	-0.797	-0.874
C1QB	713	1p36.12	0.000	0.000	0.000	0.000	0.000	-0.190	0.349	0.000	0.000	0.000	0.000	0.000	0.000	0.000	0.000	-0.771	0.000	-0.830	0.000	0.000	0.000	0.000	-0.922	0.000	-0.674	0.000	0.000	-0.796	0.000	0.000	0.000	-0.857	0.000	0.000	0.000	-0.766	0.000	0.000	0.000	0.000	0.000	-0.897	-0.837	-0.698	0.000	-0.797	-0.874
EPHB2	2048	1p36.12	0.000	0.000	0.000	0.000	0.000	-0.190	0.349	0.000	0.000	0.000	0.000	0.000	0.000	0.000	0.000	-0.771	0.000	-0.830	0.000	0.000	0.000	0.000	-0.922	0.000	-0.674	0.000	0.000	-0.796	0.000	0.000	0.000	-0.857	0.000	0.000	0.000	-0.766	0.000	0.000	0.000	0.000	0.000	-0.897	-0.837	-0.698	0.000	-0.797	-0.874
MIR4684	100616391	1p36.12	0.000	0.000	0.000	0.000	0.000	-0.190	0.349	0.000	0.000	0.000	0.000	0.000	0.000	0.000	0.000	-0.771	0.000	-0.830	0.000	0.000	0.000	0.000	-0.922	0.000	-0.674	0.000	0.000	-0.796	0.000	0.000	0.000	-0.857	0.000	0.000	0.000	-0.766	0.000	0.000	0.000	0.000	0.000	-0.897	-0.837	-0.698	0.000	-0.797	-0.874
MIR4253	100422914	1p36.12	0.000	0.000	0.000	0.000	0.000	-0.190	0.349	0.000	0.000	0.000	0.000	0.000	0.000	0.000	0.000	-0.771	0.000	-0.830	0.000	0.000	0.000	0.000	-0.922	0.000	-0.674	0.000	0.000	-0.796	0.000	0.000	0.000	-0.857	0.000	0.000	0.000	-0.766	0.000	0.000	0.000	0.000	0.000	-0.897	-0.837	-0.698	0.000	-0.797	-0.874
hsa-mir-4253	-761	1p36.12	0.000	0.000	0.000	0.000	0.000	-0.190	0.349	0.000	0.000	0.000	0.000	0.000	0.000	0.000	0.000	-0.771	0.000	-0.830	0.000	0.000	0.000	0.000	-0.922	0.000	-0.674	0.000	0.000	-0.796	0.000	0.000	0.000	-0.857	0.000	0.000	0.000	-0.766	0.000	0.000	0.000	0.000	0.000	-0.897	-0.837	-0.698	0.000	-0.797	-0.874
LOC729059	729059	1p36.12	0.000	0.000	0.000	0.000	0.000	-0.190	0.349	0.000	0.000	0.000	0.000	0.000	0.000	0.000	0.000	-0.771	0.000	-0.830	0.000	0.000	0.000	0.000	-0.922	0.000	-0.674	0.000	0.000	-0.796	0.000	0.000	0.000	-0.857	0.000	0.000	0.000	-0.766	0.000	0.000	0.000	0.000	0.000	-0.897	-0.837	-0.698	0.000	-0.797	-0.874
KDM1A	23028	1p36.12	0.000	0.000	0.000	0.000	0.000	-0.190	0.349	0.000	0.000	0.000	0.000	0.000	0.000	0.000	0.000	-0.771	0.000	-0.830	0.000	0.000	0.000	0.000	-0.922	0.000	-0.674	0.000	0.000	-0.796	0.000	0.000	0.000	-0.857	0.000	0.000	0.000	-0.766	0.000	0.000	0.000	0.000	0.000	-0.897	-0.837	-0.698	0.000	-0.797	-0.874
MIR3115	100422866	1p36.12	0.000	0.000	0.000	0.000	0.000	-0.190	0.349	0.000	0.000	0.000	0.000	0.000	0.000	0.000	0.000	-0.771	0.000	-0.830	0.000	0.000	0.000	0.000	-0.922	0.000	-0.674	0.000	0.000	-0.796	0.000	0.000	0.000	-0.857	0.000	0.000	0.000	-0.766	0.000	0.000	0.000	0.000	0.000	-0.897	-0.837	-0.698	0.000	-0.797	-0.874
hsa-mir-3115	-763	1p36.12	0.000	0.000	0.000	0.000	0.000	-0.190	0.349	0.000	0.000	0.000	0.000	0.000	0.000	0.000	0.000	-0.771	0.000	-0.830	0.000	0.000	0.000	0.000	-0.922	0.000	-0.674	0.000	0.000	-0.796	0.000	0.000	0.000	-0.857	0.000	0.000	0.000	-0.766	0.000	0.000	0.000	0.000	0.000	-0.897	-0.837	-0.698	0.000	-0.797	-0.874
LUZP1	7798	1p36.12	0.000	0.000	0.000	0.000	0.000	-0.190	0.349	0.000	0.000	0.000	0.000	0.000	0.000	0.000	0.000	-0.771	0.000	-0.830	0.000	0.000	0.000	0.000	-0.922	0.000	-0.674	0.000	0.000	-0.796	0.000	0.000	0.000	-0.857	0.000	0.000	0.000	-0.766	0.000	0.000	0.000	0.000	0.000	-0.897	-0.837	-0.698	0.000	-0.797	-0.874
HTR1D	3352	1p36.12	0.000	0.000	0.000	0.000	0.000	-0.190	0.349	0.000	0.000	0.000	0.000	0.000	0.000	0.000	0.000	-0.771	0.000	-0.830	0.000	0.000	0.000	0.000	-0.922	0.000	-0.674	0.000	0.000	-0.796	0.000	0.000	0.000	-0.857	0.000	0.000	0.000	-0.766	0.000	0.000	0.000	0.000	0.000	-0.897	-0.837	-0.698	0.000	-0.797	-0.874
HNRNPR	10236	1p36.12	0.000	0.000	0.000	0.000	0.000	-0.190	0.349	0.000	0.000	0.000	0.000	0.000	0.000	0.000	0.000	-0.771	0.000	-0.830	0.000	0.000	0.000	0.000	-0.922	0.000	-0.674	0.000	0.000	-0.796	0.000	0.000	0.000	-0.857	0.000	0.000	0.000	-0.766	0.000	0.000	0.000	0.000	0.000	-0.897	-0.837	-0.698	0.000	-0.797	-0.874
ZNF436	80818	1p36.12	0.000	0.000	0.000	0.000	0.000	-0.190	0.349	0.000	0.000	0.000	0.000	0.000	0.000	0.000	0.000	-0.771	0.000	-0.830	0.000	0.000	0.000	0.000	-0.922	0.000	-0.674	0.000	0.000	-0.796	0.000	0.000	0.000	-0.857	0.000	0.000	0.000	-0.766	0.000	0.000	0.000	0.000	0.000	-0.897	-0.837	-0.698	0.000	-0.797	-0.874
C1orf213	148898	1p36.12	0.000	0.000	0.000	0.000	0.000	-0.190	0.349	0.000	0.000	0.000	0.000	0.000	0.000	0.000	0.000	-0.771	0.000	-0.830	0.000	0.000	0.000	0.000	-0.922	0.000	-0.674	0.000	0.000	-0.796	0.000	0.000	0.000	-0.857	0.000	0.000	0.000	-0.766	0.000	0.000	0.000	0.000	0.000	-0.897	-0.837	-0.698	0.000	-0.797	-0.874
TCEA3	6920	1p36.12	0.000	0.000	0.000	0.000	0.000	-0.190	0.349	0.000	0.000	0.000	0.000	0.000	0.000	0.000	0.000	-0.771	0.000	-0.830	0.000	0.000	0.000	0.000	-0.922	0.000	-0.674	0.000	0.000	-0.796	0.000	0.000	0.000	-0.857	0.000	0.000	0.000	-0.766	0.000	0.000	0.000	0.000	0.000	-0.897	-0.837	-0.698	0.000	-0.797	-0.874
ASAP3	55616	1p36.12	0.000	0.000	0.000	0.000	0.000	-0.190	0.349	0.000	0.000	0.000	0.000	0.000	0.000	0.000	0.000	-0.771	0.000	-0.830	0.000	0.000	0.000	0.000	-0.922	0.000	-0.674	0.000	0.000	-0.796	0.000	0.000	0.000	-0.857	0.000	0.000	0.000	-0.766	0.000	0.000	0.000	0.000	0.000	-0.897	-0.837	-0.698	0.000	-0.797	-0.874
E2F2	1870	1p36.12	0.000	0.000	0.000	0.000	0.000	-0.190	0.349	0.000	0.000	0.000	0.000	0.000	0.000	0.000	0.000	-0.771	0.000	-0.830	0.000	0.000	0.000	0.000	-0.922	0.000	-0.674	0.000	0.000	-0.796	0.000	0.000	0.000	-0.857	0.000	0.000	0.000	-0.766	0.000	0.000	0.000	0.000	0.000	-0.897	-0.837	-0.698	0.000	-0.797	-0.874
ID3	3399	1p36.12	0.000	0.000	0.000	0.000	0.000	-0.190	0.349	0.000	0.000	0.000	0.000	0.000	0.000	0.000	0.000	-0.771	0.000	-0.830	0.000	0.000	0.000	0.000	-0.922	0.000	-0.674	0.000	0.000	-0.796	0.000	0.000	0.000	-0.857	0.000	0.000	0.000	-0.766	0.000	0.000	0.000	0.000	0.000	-0.897	-0.837	-0.698	0.000	-0.797	-0.874
MDS2	259283	1p36.11	0.000	0.000	0.000	0.000	0.000	-0.190	0.349	0.000	0.000	0.000	0.000	0.000	0.000	0.000	0.000	-0.771	0.000	-0.830	0.000	0.000	0.000	0.000	-0.922	0.000	-0.674	0.000	0.000	-0.796	0.000	0.000	0.000	-0.857	0.000	0.000	0.000	-0.766	0.000	0.000	0.000	0.000	0.000	-0.897	-0.837	-0.698	0.000	-0.797	-0.874
RPL11	6135	1p36.11	0.000	0.000	0.000	0.000	0.000	-0.190	0.349	0.000	0.000	0.000	0.000	0.000	0.000	0.000	0.000	-0.771	0.000	-0.830	0.000	0.000	0.000	0.000	-0.922	0.000	-0.674	0.000	0.000	-0.796	0.000	0.000	0.000	-0.857	0.000	0.000	0.000	-0.766	0.000	0.000	0.000	0.000	0.000	-0.897	-0.837	-0.698	0.000	-0.797	-0.874
TCEB3	6924	1p36.11	0.000	0.000	0.000	0.000	0.000	-0.190	0.349	0.000	0.000	0.000	0.000	0.000	0.000	0.000	0.000	-0.771	0.000	-0.830	0.000	0.000	0.000	0.000	-0.922	0.000	-0.674	0.000	0.000	-0.796	0.000	0.000	0.000	-0.857	0.000	0.000	0.000	-0.766	0.000	0.000	0.000	0.000	0.000	-0.897	-0.837	-0.698	0.000	-0.797	-0.874
LOC100506963	100506963	1p36.11	0.000	0.000	0.000	0.000	0.000	-0.190	0.349	0.000	0.000	0.000	0.000	0.000	0.000	0.000	0.000	-0.771	0.000	-0.830	0.000	0.000	0.000	0.000	-0.922	0.000	-0.674	0.000	0.000	-0.796	0.000	0.000	0.000	-0.857	0.000	0.000	0.000	-0.766	0.000	0.000	0.000	0.000	0.000	-0.897	-0.837	-0.698	0.000	-0.797	-0.874
PITHD1	57095	1p36.11	0.000	0.000	0.000	0.000	0.000	-0.190	0.349	0.000	0.000	0.000	0.000	0.000	0.000	0.000	0.000	-0.771	0.000	-0.830	0.000	0.000	0.000	0.000	-0.922	0.000	-0.674	0.000	0.000	-0.796	0.000	0.000	0.000	-0.857	0.000	0.000	0.000	-0.766	0.000	0.000	0.000	0.000	0.000	-0.897	-0.837	-0.698	0.000	-0.797	-0.874
LYPLA2	11313	1p36.11	0.000	0.000	0.000	0.000	0.000	-0.190	0.349	0.000	0.000	0.000	0.000	0.000	0.000	0.000	0.000	-0.771	0.000	-0.830	0.000	0.000	0.000	0.000	-0.922	0.000	-0.674	0.000	0.000	-0.796	0.000	0.000	0.000	-0.857	0.000	0.000	0.000	-0.766	0.000	0.000	0.000	0.000	0.000	-0.897	-0.837	-0.698	0.000	-0.797	-0.874
GALE	2582	1p36.11	0.000	0.000	0.000	0.000	0.000	-0.190	0.349	0.000	0.000	0.000	0.000	0.000	0.000	0.000	0.000	-0.771	0.000	-0.830	0.000	0.000	0.000	0.000	-0.922	0.000	-0.674	0.000	0.000	-0.796	0.000	0.000	0.000	-0.857	0.000	0.000	0.000	-0.766	0.000	0.000	0.000	0.000	0.000	-0.897	-0.837	-0.698	0.000	-0.797	-0.874
HMGCL	3155	1p36.11	0.000	0.000	0.000	0.000	0.000	-0.190	0.349	0.000	0.000	0.000	0.000	0.000	0.000	0.000	0.000	-0.771	0.000	-0.830	0.000	0.000	0.000	0.000	-0.922	0.000	-0.674	0.000	0.000	-0.796	0.000	0.000	0.000	-0.857	0.000	0.000	0.000	-0.766	0.000	0.000	0.000	0.000	0.000	-0.897	-0.837	-0.698	0.000	-0.797	-0.874
FUCA1	2517	1p36.11	0.000	0.000	0.000	0.000	0.000	-0.190	0.349	0.000	0.000	0.000	0.000	0.000	0.000	0.000	0.000	-0.771	0.000	-0.830	0.000	0.000	0.000	0.000	-0.922	0.000	-0.674	0.000	0.000	-0.796	0.000	0.000	0.000	-0.857	0.000	0.000	0.000	-0.766	0.000	0.000	0.000	0.000	0.000	-0.897	-0.837	-0.698	0.000	-0.797	-0.874
CNR2	1269	1p36.11	0.000	0.000	0.000	0.000	0.000	-0.190	0.349	0.000	0.000	0.000	0.000	0.000	0.000	0.000	0.000	-0.771	0.000	-0.830	0.000	0.000	0.000	0.000	-0.922	0.000	-0.674	0.000	0.000	-0.796	0.000	0.000	0.000	-0.857	0.000	0.000	0.000	-0.766	0.000	0.000	0.000	0.000	0.000	-0.897	-0.837	-0.698	0.000	-0.797	-0.874
MIR378F	100616492	1p36.11	0.000	0.000	0.000	0.000	0.000	-0.190	0.349	0.000	0.000	0.000	0.000	0.000	0.000	0.000	0.000	-0.771	0.000	-0.830	0.000	0.000	0.000	0.000	-0.922	0.000	-0.674	0.000	0.000	-0.796	0.000	0.000	0.000	-0.857	0.000	0.000	0.000	-0.766	0.000	0.000	0.000	0.000	0.000	-0.897	-0.837	-0.698	0.000	-0.797	-0.874
PNRC2	55629	1p36.11	0.000	0.000	0.000	0.000	0.000	-0.190	0.349	0.000	0.000	0.000	0.000	0.000	0.000	0.000	0.000	-0.771	0.000	-0.830	0.000	0.000	0.000	0.000	-0.922	0.000	-0.674	0.000	0.000	-0.796	0.000	0.000	0.000	-0.857	0.000	0.000	0.000	-0.766	0.000	0.000	0.000	0.000	0.000	-0.897	-0.837	-0.698	0.000	-0.797	-0.874
SRSF10	10772	1p36.11	0.000	0.000	0.000	0.000	0.000	-0.190	0.349	0.000	0.000	0.000	0.000	0.000	0.000	0.000	0.000	-0.771	0.000	-0.830	0.000	0.000	0.000	0.000	-0.922	0.000	-0.674	0.000	0.000	-0.796	0.000	0.000	0.000	-0.857	0.000	0.000	0.000	-0.766	0.000	0.000	0.000	0.000	0.000	-0.897	-0.837	-0.698	0.000	-0.797	-0.874
MYOM3	127294	1p36.11	0.000	0.000	0.000	0.000	0.000	-0.190	0.349	0.000	0.000	0.000	0.000	0.000	0.000	0.000	0.000	-0.771	0.000	-0.830	0.000	0.000	0.000	0.000	-0.922	0.000	-0.674	0.000	0.000	-0.796	0.000	0.000	0.000	-0.857	0.000	0.000	0.000	-0.766	0.000	0.000	0.000	0.000	0.000	-0.897	-0.837	-0.698	0.000	-0.797	-0.874
IL22RA1	58985	1p36.11	0.000	0.000	0.000	0.000	0.000	-0.190	0.349	0.000	0.000	0.000	0.000	0.000	0.000	0.000	0.000	-0.771	0.000	-0.830	0.000	0.000	0.000	0.000	-0.922	0.000	-0.674	0.000	0.000	-0.796	0.000	0.000	0.000	-0.857	0.000	0.000	0.000	-0.766	0.000	0.000	0.000	0.000	0.000	-0.897	-0.837	-0.698	0.000	-0.797	-0.874
IL28RA	163702	1p36.11	0.000	0.000	0.000	0.000	0.000	-0.190	0.349	0.000	0.000	0.000	0.000	0.000	0.000	0.000	0.000	-0.771	0.000	-0.830	0.000	0.000	0.000	0.000	-0.922	0.000	-0.674	0.000	0.000	-0.796	0.000	0.000	0.000	-0.857	0.000	0.000	0.000	-0.766	0.000	0.000	0.000	0.000	0.000	-0.897	-0.837	-0.698	0.000	-0.797	-0.874
LOC284632	284632	1p36.11	0.000	0.000	0.000	0.000	0.000	-0.190	0.349	0.000	0.000	0.000	0.000	0.000	0.000	0.000	0.000	-0.771	0.000	-0.830	0.000	0.000	0.000	0.000	-0.922	0.000	-0.674	0.000	0.000	-0.796	0.000	0.000	0.000	-0.857	0.000	0.000	0.000	-0.766	0.000	0.000	0.000	0.000	0.000	-0.897	-0.837	-0.698	0.000	-0.797	-0.874
GRHL3	57822	1p36.11	0.000	0.000	0.000	0.000	0.000	-0.190	0.349	0.000	0.000	0.000	0.000	0.000	0.000	0.000	0.000	-0.771	0.000	-0.830	0.000	0.000	0.000	0.000	-0.922	0.000	-0.674	0.000	0.000	-0.796	0.000	0.000	0.000	-0.857	0.000	0.000	0.000	-0.766	0.000	0.000	0.000	0.000	0.000	-0.897	-0.837	-0.698	0.000	-0.797	-0.874
C1orf201	90529	1p36.11	0.000	0.000	0.000	0.000	0.000	-0.190	0.349	0.000	0.000	0.000	0.000	0.000	0.000	0.000	0.000	-0.771	0.000	-0.830	0.000	0.000	0.000	0.000	-0.922	0.000	-0.674	0.000	0.000	-0.796	0.000	0.000	0.000	-0.857	0.000	0.000	0.000	-0.766	0.000	0.000	0.000	0.000	0.000	-0.897	-0.837	-0.698	0.000	-0.797	-0.874
NIPAL3	57185	1p36.11	0.000	0.000	0.000	0.000	0.000	-0.190	0.349	0.000	0.000	0.000	0.000	0.000	0.000	0.000	0.000	-0.771	0.000	-0.830	0.000	0.000	0.000	0.000	-0.922	0.000	-0.674	0.000	0.000	-0.796	0.000	0.000	0.000	-0.857	0.000	0.000	0.000	-0.766	0.000	0.000	0.000	0.000	0.000	-0.897	-0.837	-0.698	0.000	-0.797	-0.874
RCAN3AS	100750325	1p36.11	0.000	0.000	0.000	0.000	0.000	-0.190	0.349	0.000	0.000	0.000	0.000	0.000	0.000	0.000	0.000	-0.771	0.000	-0.830	0.000	0.000	0.000	0.000	-0.922	0.000	-0.674	0.000	0.000	-0.796	0.000	0.000	0.000	-0.857	0.000	0.000	0.000	-0.766	0.000	0.000	0.000	0.000	0.000	-0.897	-0.837	-0.698	0.000	-0.797	-0.874
RCAN3	11123	1p36.11	0.000	0.000	0.000	0.000	0.000	-0.190	0.349	0.000	0.000	0.000	0.000	0.000	0.000	0.000	0.000	-0.771	0.000	-0.830	0.000	0.000	0.000	0.000	-0.922	0.000	-0.674	0.000	0.000	-0.796	0.000	0.000	0.000	-0.857	0.000	0.000	0.000	-0.766	0.000	0.000	0.000	0.000	0.000	-0.897	-0.837	-0.698	0.000	-0.797	-0.874
C1orf130	400746	1p36.11	0.000	0.000	0.000	0.000	0.000	-0.190	0.349	0.000	0.000	0.000	0.000	0.000	0.000	0.000	0.000	-0.771	0.000	-0.830	0.000	0.000	0.000	0.000	-0.922	0.000	-0.674	0.000	0.000	-0.796	0.000	0.000	0.000	-0.857	0.000	0.000	0.000	-0.766	0.000	0.000	0.000	0.000	0.000	-0.897	-0.837	-0.698	0.000	-0.797	-0.874
SRRM1	10250	1p36.11	0.000	0.000	0.000	0.000	0.000	-0.190	0.349	0.000	0.000	0.000	0.000	0.000	0.000	0.000	0.000	-0.771	0.000	-0.830	0.000	0.000	0.000	0.000	-0.922	0.000	-0.674	0.000	0.000	-0.796	0.000	0.000	0.000	-0.857	0.000	0.000	0.000	-0.766	0.000	0.000	0.000	0.000	0.000	-0.897	-0.837	-0.698	0.000	-0.797	-0.874
CLIC4	25932	1p36.11	0.000	0.000	0.000	0.000	0.000	-0.190	0.349	0.000	0.000	0.000	0.000	0.000	0.000	0.000	0.000	-0.771	0.000	-0.830	0.000	0.000	0.000	0.000	-0.922	0.000	-0.674	0.000	0.000	-0.796	0.000	0.000	0.000	-0.857	0.000	0.000	0.000	-0.766	0.000	0.000	0.000	0.000	0.000	-0.897	-0.837	-0.698	0.000	-0.797	-0.874
RUNX3	864	1p36.11	0.000	0.000	0.000	0.000	0.000	-0.190	0.349	0.000	0.000	0.000	0.000	0.000	0.000	0.000	0.000	-0.771	0.000	-0.830	0.000	0.000	0.000	0.000	-0.922	0.000	-0.674	0.000	0.000	-0.796	0.000	0.000	0.000	-0.857	0.000	0.000	0.000	-0.766	0.000	0.000	0.000	0.000	0.000	-0.897	-0.837	-0.698	0.000	-0.797	-0.874
SYF2	25949	1p36.11	0.000	0.000	0.000	0.000	0.000	-0.190	0.349	0.000	0.000	0.000	0.000	0.000	0.000	0.000	0.000	-0.771	0.000	-0.830	0.000	0.000	0.000	0.000	-0.922	0.000	-0.674	0.000	0.000	-0.796	0.000	0.000	0.000	-0.857	0.000	0.000	0.000	-0.766	0.000	0.000	0.000	0.000	0.000	-0.897	-0.837	-0.698	0.000	-0.797	-0.874
C1orf63	57035	1p36.11	0.000	0.000	0.000	0.000	0.000	-0.190	0.349	0.000	0.000	0.000	0.000	0.000	0.000	0.000	0.000	-0.771	0.000	-0.830	0.000	0.000	0.000	0.000	-0.922	0.000	-0.674	0.000	0.000	-0.796	0.000	0.000	0.000	-0.857	0.000	0.000	0.000	-0.766	0.000	0.000	0.000	0.000	0.000	-0.897	-0.837	-0.698	0.000	-0.797	-0.874
RHD	6007	1p36.11	0.000	0.000	0.000	0.000	0.000	-0.190	0.349	0.000	0.000	0.000	0.000	0.000	0.000	0.000	0.000	-0.771	0.000	-0.830	0.000	0.000	0.000	0.000	-0.922	0.000	-0.674	0.000	0.000	-0.796	0.000	0.000	0.000	-0.857	0.000	0.000	0.000	-0.766	0.000	0.000	0.000	0.000	0.000	-0.897	-0.837	-0.698	0.000	-0.797	-0.874
TMEM50A	23585	1p36.11	0.000	0.000	0.000	0.000	0.000	-0.190	0.349	0.000	0.000	0.000	0.000	0.000	0.000	0.000	0.000	-0.771	0.000	-0.830	0.000	0.000	0.000	0.000	-0.922	0.000	-0.674	0.000	0.000	-0.796	0.000	0.000	0.000	-0.857	0.000	0.000	0.000	-0.766	0.000	0.000	0.000	0.000	0.000	-0.897	-0.837	-0.698	0.000	-0.797	-0.874
RHCE	6006	1p36.11	0.000	0.000	0.000	0.000	0.000	-0.190	0.349	0.000	0.000	0.000	0.000	0.000	0.000	0.000	0.000	-0.771	0.000	-0.830	0.000	0.000	0.000	0.000	-0.922	0.000	-0.674	0.000	0.000	-0.796	0.000	0.000	0.000	-0.857	0.000	0.000	0.000	-0.766	0.000	0.000	0.000	0.000	0.000	-0.897	-0.837	-0.698	0.000	-0.797	-0.874
TMEM57	55219	1p36.11	0.000	0.000	0.000	0.000	0.000	-0.190	0.349	0.000	0.000	0.000	0.000	0.000	0.000	0.000	0.000	-0.771	0.000	-0.830	0.000	0.000	0.000	0.000	-0.922	0.000	-0.674	0.000	0.000	-0.796	0.000	0.000	0.000	-0.857	0.000	0.000	0.000	-0.766	0.000	0.000	0.000	0.000	0.000	-0.897	-0.837	-0.698	0.000	-0.797	-0.874
LDLRAP1	26119	1p36.11	0.000	0.000	0.000	0.000	0.000	-0.190	0.349	0.000	0.000	0.000	0.000	0.000	0.000	0.000	0.000	-0.771	0.000	-0.830	0.000	0.000	0.000	0.000	-0.922	0.000	-0.674	0.000	0.000	-0.796	0.000	0.000	0.000	-0.857	0.000	0.000	0.000	-0.766	0.000	0.000	0.000	0.000	0.000	-0.897	-0.837	-0.698	0.000	-0.797	-0.874
MAN1C1	57134	1p36.11	0.000	0.000	0.000	0.000	0.000	-0.190	0.349	0.000	0.000	0.000	0.000	0.000	0.000	0.000	0.000	-0.771	0.000	-0.830	0.000	0.000	0.000	0.000	-0.922	0.000	-0.674	0.000	0.000	-0.796	0.000	0.000	0.000	-0.857	0.000	0.000	0.000	-0.766	0.000	0.000	0.000	0.000	0.000	-0.897	-0.837	-0.698	0.000	-0.797	-0.874
SEPN1	57190	1p36.11	0.000	0.000	0.000	0.000	0.000	-0.190	0.349	0.000	0.000	0.000	0.000	0.000	0.000	0.000	0.000	-0.771	0.000	-0.830	0.000	0.000	0.000	0.000	-0.922	0.000	-0.674	0.000	0.000	-0.796	0.000	0.000	0.000	-0.857	0.000	0.000	0.000	-0.766	0.000	0.000	0.000	0.000	0.000	-0.897	-0.837	-0.698	0.000	-0.797	-0.874
FAM54B	56181	1p36.11	0.000	0.000	0.000	0.000	0.000	-0.190	0.349	0.000	0.000	0.000	0.000	0.000	0.000	0.000	0.000	-0.771	0.000	-0.830	0.000	0.000	0.000	0.000	-0.922	0.000	-0.674	0.000	0.000	-0.796	0.000	0.000	0.000	-0.857	0.000	0.000	0.000	-0.766	0.000	0.000	0.000	0.000	0.000	-0.897	-0.837	-0.698	0.000	-0.797	-0.874
LOC646471	646471	1p36.11	0.000	0.000	0.000	0.000	0.000	-0.190	0.349	0.000	0.000	0.000	0.000	0.000	0.000	0.000	0.000	-0.771	0.000	-0.830	0.000	0.000	0.000	0.000	-0.922	0.000	-0.674	0.000	0.000	-0.796	0.000	0.000	0.000	-0.857	0.000	0.000	0.000	-0.766	0.000	0.000	0.000	0.000	0.000	-0.897	-0.837	-0.698	0.000	-0.797	-0.874
C1orf135	79000	1p36.11	0.000	0.000	0.000	0.000	0.000	-0.190	0.349	0.000	0.000	0.000	0.000	0.000	0.000	0.000	0.000	-0.771	0.000	-0.830	0.000	0.000	0.000	0.000	-0.922	0.000	-0.674	0.000	0.000	-0.796	0.000	0.000	0.000	-0.857	0.000	0.000	0.000	-0.766	0.000	0.000	0.000	0.000	0.000	-0.897	-0.837	-0.698	0.000	-0.797	-0.874
PAQR7	164091	1p36.11	0.000	0.000	0.000	0.000	0.000	-0.190	0.349	0.000	0.000	0.000	0.000	0.000	0.000	0.000	0.000	-0.771	0.000	-0.830	0.000	0.000	0.000	0.000	-0.922	0.000	-0.674	0.000	0.000	-0.796	0.000	0.000	0.000	-0.857	0.000	0.000	0.000	-0.766	0.000	0.000	0.000	0.000	0.000	-0.897	-0.837	-0.698	0.000	-0.797	-0.874
STMN1	3925	1p36.11	0.000	0.000	0.000	0.000	0.000	-0.190	0.349	0.000	0.000	0.000	0.000	0.000	0.000	0.000	0.000	-0.771	0.000	-0.830	0.000	0.000	0.000	0.000	-0.922	0.000	-0.674	0.000	0.000	-0.796	0.000	0.000	0.000	-0.857	0.000	0.000	0.000	-0.766	0.000	0.000	0.000	0.000	0.000	-0.897	-0.837	-0.698	0.000	-0.797	-0.874
MIR3917	100500808	1p36.11	0.000	0.000	0.000	0.000	0.000	-0.190	0.349	0.000	0.000	0.000	0.000	0.000	0.000	0.000	0.000	-0.771	0.000	-0.830	0.000	0.000	0.000	0.000	-0.922	0.000	-0.674	0.000	0.000	-0.796	0.000	0.000	0.000	-0.857	0.000	0.000	0.000	-0.766	0.000	0.000	0.000	0.000	0.000	-0.897	-0.837	-0.698	0.000	-0.797	-0.874
PAFAH2	5051	1p36.11	0.000	0.000	0.000	0.000	0.000	-0.190	0.349	0.000	0.000	0.000	0.000	0.000	0.000	0.000	0.000	-0.771	0.000	-0.830	0.000	0.000	0.000	0.000	-0.922	0.000	-0.674	0.000	0.000	-0.796	0.000	0.000	0.000	-0.857	0.000	0.000	0.000	-0.766	0.000	0.000	0.000	0.000	0.000	-0.897	-0.837	-0.698	0.000	-0.797	-0.874
EXTL1	2134	1p36.11	0.000	0.000	0.000	0.000	0.000	-0.190	0.349	0.000	0.000	0.000	0.000	0.000	0.000	0.000	0.000	-0.771	0.000	-0.830	0.000	0.000	0.000	0.000	-0.922	0.000	-0.674	0.000	0.000	-0.796	0.000	0.000	0.000	-0.857	0.000	0.000	0.000	-0.766	0.000	0.000	0.000	0.000	0.000	-0.897	-0.837	-0.698	0.000	-0.797	-0.874
SLC30A2	7780	1p36.11	0.000	0.000	0.000	0.000	0.000	-0.190	0.349	0.000	0.000	0.000	0.000	0.000	0.000	0.000	0.000	-0.771	0.000	-0.830	0.000	0.000	0.000	0.000	-0.922	0.000	-0.674	0.000	0.000	-0.796	0.000	0.000	0.000	-0.857	0.000	0.000	0.000	-0.766	0.000	0.000	0.000	0.000	0.000	-0.897	-0.837	-0.698	0.000	-0.797	-0.874
TRIM63	84676	1p36.11	0.000	0.000	0.000	0.000	0.000	-0.190	0.349	0.000	0.000	0.000	0.000	0.000	0.000	0.000	0.000	-0.771	0.000	-0.830	0.000	0.000	0.000	0.000	-0.922	0.000	-0.674	0.000	0.000	-0.796	0.000	0.000	0.000	-0.857	0.000	0.000	0.000	-0.766	0.000	0.000	0.000	0.000	0.000	-0.897	-0.837	-0.698	0.000	-0.797	-0.874
PDIK1L	149420	1p36.11	0.000	0.000	0.000	0.000	0.000	-0.190	0.349	0.000	0.000	0.000	0.000	0.000	0.000	0.000	0.000	-0.771	0.000	-0.830	0.000	0.000	0.000	0.000	-0.922	0.000	-0.674	0.000	0.000	-0.796	0.000	0.000	0.000	-0.857	0.000	0.000	0.000	-0.766	0.000	0.000	0.000	0.000	0.000	-0.897	-0.837	-0.698	0.000	-0.797	-0.874
FAM110D	79927	1p36.11	0.000	0.000	0.000	0.000	0.000	-0.190	0.349	0.000	0.000	0.000	0.000	0.000	0.000	0.000	0.000	-0.771	0.000	-0.830	0.000	0.000	0.000	0.000	-0.922	0.000	-0.674	0.000	0.000	-0.796	0.000	0.000	0.000	-0.857	0.000	0.000	0.000	-0.766	0.000	0.000	0.000	0.000	0.000	-0.897	-0.837	-0.698	0.000	-0.797	-0.874
CNKSR1	10256	1p36.11	0.000	0.000	0.000	0.000	0.000	-0.190	0.349	0.000	0.000	0.000	0.000	0.000	0.000	0.000	0.000	-0.771	0.000	-0.830	0.000	0.000	0.000	0.000	-0.922	0.000	-0.674	0.000	0.000	-0.796	0.000	0.000	0.000	-0.857	0.000	0.000	0.000	-0.766	0.000	0.000	0.000	0.000	0.000	-0.897	-0.837	-0.698	0.000	-0.797	-0.874
ZNF593	51042	1p36.11	0.000	0.000	0.000	0.000	0.000	-0.190	0.349	0.000	0.000	0.000	0.000	0.000	0.000	0.000	0.000	-0.771	0.000	-0.830	0.000	0.000	0.000	0.000	-0.922	0.000	-0.674	0.000	0.000	-0.796	0.000	0.000	0.000	-0.857	0.000	0.000	0.000	-0.766	0.000	0.000	0.000	0.000	0.000	-0.897	-0.837	-0.698	0.000	-0.797	-0.874
CATSPER4	378807	1p36.11	0.000	0.000	0.000	0.000	0.000	-0.190	0.349	0.000	0.000	0.000	0.000	0.000	0.000	0.000	0.000	-0.771	0.000	-0.830	0.000	0.000	0.000	0.000	-0.922	0.000	-0.674	0.000	0.000	-0.796	0.000	0.000	0.000	-0.857	0.000	0.000	0.000	-0.766	0.000	0.000	0.000	0.000	0.000	-0.897	-0.837	-0.698	0.000	-0.797	-0.874
CEP85	64793	1p36.11	0.000	0.000	0.000	0.000	0.000	-0.190	0.349	0.000	0.000	0.000	0.000	0.000	0.000	0.000	0.000	-0.771	0.000	-0.830	0.000	0.000	0.000	0.000	-0.922	0.000	-0.674	0.000	0.000	-0.796	0.000	0.000	0.000	-0.857	0.000	0.000	0.000	-0.766	0.000	0.000	0.000	0.000	0.000	-0.897	-0.837	-0.698	0.000	-0.797	-0.874
SH3BGRL3	83442	1p36.11	0.000	0.000	0.000	0.000	0.000	-0.190	0.349	0.000	0.000	0.000	0.000	0.000	0.000	0.000	0.000	-0.771	0.000	-0.830	0.000	0.000	0.000	0.000	-0.922	0.000	-0.674	0.000	0.000	-0.796	0.000	0.000	0.000	-0.857	0.000	0.000	0.000	-0.766	0.000	0.000	0.000	0.000	0.000	-0.897	-0.837	-0.698	0.000	-0.797	-0.874
UBXN11	91544	1p36.11	0.000	0.000	0.000	0.000	0.000	-0.190	0.349	0.000	0.000	0.000	0.000	0.000	0.000	0.000	0.000	-0.771	0.000	-0.830	0.000	0.000	0.000	0.000	-0.922	0.000	-0.674	0.000	0.000	-0.796	0.000	0.000	0.000	-0.857	0.000	0.000	0.000	-0.766	0.000	0.000	0.000	0.000	0.000	-0.897	-0.837	-0.698	0.000	-0.797	-0.874
CD52	1043	1p36.11	0.000	0.000	0.000	0.000	0.000	-0.190	0.349	0.000	0.000	0.000	0.000	0.000	0.000	0.000	0.000	-0.771	0.000	-0.830	0.000	0.000	0.000	0.000	-0.922	0.000	-0.674	0.000	0.000	-0.796	0.000	0.000	0.000	-0.857	0.000	0.000	0.000	-0.766	0.000	0.000	0.000	0.000	0.000	-0.897	-0.837	-0.698	0.000	-0.797	-0.874
AIM1L	55057	1p36.11	0.000	0.000	0.000	0.000	0.000	-0.190	0.349	0.000	0.000	0.000	0.000	0.000	0.000	0.000	0.000	-0.771	0.000	-0.830	0.000	0.000	0.000	0.000	-0.922	0.000	-0.674	0.000	0.000	-0.796	0.000	0.000	0.000	-0.857	0.000	0.000	0.000	-0.766	0.000	0.000	0.000	0.000	0.000	-0.897	-0.837	-0.698	0.000	-0.797	-0.874
ZNF683	257101	1p36.11	0.000	0.000	0.000	0.000	0.000	-0.190	0.349	0.000	0.000	0.000	0.000	0.000	0.000	0.000	0.000	-0.771	0.000	-0.830	0.000	0.000	0.000	0.000	-0.922	0.000	-0.674	0.000	0.000	-0.796	0.000	0.000	0.000	-0.857	0.000	0.000	0.000	-0.766	0.000	0.000	0.000	0.000	0.000	-0.897	-0.837	-0.698	0.000	-0.797	-0.874
LIN28A	79727	1p36.11	0.000	0.000	0.000	0.000	0.000	-0.190	0.349	0.000	0.000	0.000	0.000	0.000	0.000	0.000	0.000	-0.771	0.000	-0.830	0.000	0.000	0.000	0.000	-0.922	0.000	-0.674	0.000	0.000	-0.796	0.000	0.000	0.000	-0.857	0.000	0.000	0.000	-0.766	0.000	0.000	0.000	0.000	0.000	-0.897	-0.837	-0.698	0.000	-0.797	-0.874
DHDDS	79947	1p36.11	0.000	0.000	0.000	0.000	0.000	-0.190	0.349	0.000	0.000	0.000	0.000	0.000	0.000	0.000	0.000	-0.771	0.000	-0.830	0.000	0.000	0.000	0.000	-0.922	0.000	-0.674	0.000	0.000	-0.796	0.000	0.000	0.000	-0.857	0.000	0.000	0.000	-0.766	0.000	0.000	0.000	0.000	0.000	-0.897	-0.837	-0.698	0.000	-0.797	-0.874
HMGN2	3151	1p36.11	0.000	0.000	0.000	0.000	0.000	-0.190	0.349	0.000	0.000	0.000	0.000	0.000	0.000	0.000	0.000	-0.771	0.000	-0.830	0.000	0.000	0.000	0.000	-0.922	0.000	-0.674	0.000	0.000	-0.796	0.000	0.000	0.000	-0.857	0.000	0.000	0.000	-0.766	0.000	0.000	0.000	0.000	0.000	-0.897	-0.837	-0.698	0.000	-0.797	-0.874
RPS6KA1	6195	1p36.11	0.000	0.000	0.000	0.000	0.000	-0.190	0.349	0.000	0.000	0.000	0.000	0.000	0.000	0.000	0.000	-0.771	0.000	-0.830	0.000	0.000	0.000	0.000	-0.922	0.000	-0.674	0.000	0.000	-0.796	0.000	0.000	0.000	-0.857	0.000	0.000	0.000	-0.766	0.000	0.000	0.000	0.000	0.000	-0.897	-0.837	-0.698	0.000	-0.797	-0.874
MIR1976	100302190	1p36.11	0.000	0.000	0.000	0.000	0.000	-0.190	0.349	0.000	0.000	0.000	0.000	0.000	0.000	0.000	0.000	-0.771	0.000	-0.830	0.000	0.000	0.000	0.000	-0.922	0.000	-0.674	0.000	0.000	-0.796	0.000	0.000	0.000	-0.857	0.000	0.000	0.000	-0.766	0.000	0.000	0.000	0.000	0.000	-0.897	-0.837	-0.698	0.000	-0.797	-0.874
hsa-mir-1976	-790	1p36.11	0.000	0.000	0.000	0.000	0.000	-0.190	0.349	0.000	0.000	0.000	0.000	0.000	0.000	0.000	0.000	-0.771	0.000	-0.830	0.000	0.000	0.000	0.000	-0.922	0.000	-0.674	0.000	0.000	-0.796	0.000	0.000	0.000	-0.857	0.000	0.000	0.000	-0.766	0.000	0.000	0.000	0.000	0.000	-0.897	-0.837	-0.698	0.000	-0.797	-0.874
ARID1A	8289	1p36.11	0.000	0.000	0.000	0.000	0.000	-0.190	0.349	0.000	0.000	0.000	0.000	0.000	0.000	0.000	0.000	-0.771	0.000	-0.830	0.000	0.000	0.000	0.000	-0.922	0.000	-0.674	0.000	0.000	-0.796	0.000	0.000	0.000	-0.857	0.000	0.000	0.000	-0.766	0.000	0.000	0.000	0.000	0.000	-0.897	-0.837	-0.698	0.000	-0.797	-0.874
PIGV	55650	1p36.11	0.000	0.000	0.000	0.000	0.000	-0.190	0.349	0.000	0.000	0.000	0.000	0.000	0.000	0.000	0.000	-0.771	0.000	-0.830	0.000	0.000	0.000	0.000	-0.922	0.000	-0.674	0.000	0.000	-0.796	0.000	0.000	0.000	-0.857	0.000	0.000	0.000	-0.766	0.000	0.000	0.000	0.000	0.000	-0.897	-0.837	-0.698	0.000	-0.797	-0.874
ZDHHC18	84243	1p36.11	0.000	0.000	0.000	0.000	0.000	-0.190	0.349	0.000	0.000	0.000	0.000	0.000	0.000	0.000	0.000	-0.771	0.000	-0.830	0.000	0.000	0.000	0.000	-0.922	0.000	-0.674	0.000	0.000	-0.796	0.000	0.000	0.000	-0.857	0.000	0.000	0.000	-0.766	0.000	0.000	0.000	0.000	0.000	-0.897	-0.837	-0.698	0.000	-0.797	-0.874
SFN	2810	1p36.11	0.000	0.000	0.000	0.000	0.000	-0.190	0.349	0.000	0.000	0.000	0.000	0.000	0.000	0.000	0.000	-0.771	0.000	-0.830	0.000	0.000	0.000	0.000	-0.922	0.000	-0.674	0.000	0.000	-0.796	0.000	0.000	0.000	-0.857	0.000	0.000	0.000	-0.766	0.000	0.000	0.000	0.000	0.000	-0.897	-0.837	-0.698	0.000	-0.797	-0.874
GPN2	54707	1p36.11	0.000	0.000	0.000	0.000	0.000	-0.190	0.349	0.000	0.000	0.000	0.000	0.000	0.000	0.000	0.000	-0.771	0.000	-0.830	0.000	0.000	0.000	0.000	-0.922	0.000	-0.674	0.000	0.000	-0.796	0.000	0.000	0.000	-0.857	0.000	0.000	0.000	-0.766	0.000	0.000	0.000	0.000	0.000	-0.897	-0.837	-0.698	0.000	-0.797	-0.874
GPATCH3	63906	1p36.11	0.000	0.000	0.000	0.000	0.000	-0.190	0.349	0.000	0.000	0.000	0.000	0.000	0.000	0.000	0.000	-0.771	0.000	-0.830	0.000	0.000	0.000	0.000	-0.922	0.000	-0.674	0.000	0.000	-0.796	0.000	0.000	0.000	-0.857	0.000	0.000	0.000	-0.766	0.000	0.000	0.000	0.000	0.000	-0.897	-0.837	-0.698	0.000	-0.797	-0.874
NR0B2	8431	1p36.11	0.000	0.000	0.000	0.000	0.000	-0.190	0.349	0.000	0.000	0.000	0.000	0.000	0.000	0.000	0.000	-0.771	0.000	-0.830	0.000	0.000	0.000	0.000	-0.922	0.000	-0.674	0.000	0.000	-0.796	0.000	0.000	0.000	-0.857	0.000	0.000	0.000	-0.766	0.000	0.000	0.000	0.000	0.000	-0.897	-0.837	-0.698	0.000	-0.797	-0.874
NUDC	10726	1p36.11	0.000	0.000	0.000	0.000	0.000	-0.190	0.349	0.000	0.000	0.000	0.000	0.000	0.000	0.000	0.000	-0.771	0.000	-0.830	0.000	0.000	0.000	0.000	-0.922	0.000	-0.674	0.000	0.000	-0.796	0.000	0.000	0.000	-0.857	0.000	0.000	0.000	-0.766	0.000	0.000	0.000	0.000	0.000	-0.897	-0.837	-0.698	0.000	-0.797	-0.874
C1orf172	126695	1p36.11	0.000	0.000	0.000	0.000	0.000	-0.190	0.349	0.000	0.000	0.000	0.000	0.000	0.000	0.000	0.000	-0.771	0.000	-0.830	0.000	0.000	0.000	0.000	-0.922	0.000	-0.674	0.000	0.000	-0.796	0.000	0.000	0.000	-0.857	0.000	0.000	0.000	-0.766	0.000	0.000	0.000	0.000	0.000	-0.897	-0.837	-0.698	0.000	-0.797	-0.874
TRNP1	388610	1p36.11	0.000	0.000	0.000	0.000	0.000	-0.190	0.349	0.000	0.000	0.000	0.000	0.000	0.000	0.000	0.000	-0.771	0.000	-0.830	0.000	0.000	0.000	0.000	-0.922	0.000	-0.674	0.000	0.000	-0.796	0.000	0.000	0.000	-0.857	0.000	0.000	0.000	-0.766	0.000	0.000	0.000	0.000	0.000	-0.897	-0.837	-0.698	0.000	-0.797	-0.874
FAM46B	115572	1p36.11	0.000	0.000	0.000	0.000	0.000	-0.190	0.349	0.000	0.000	0.000	0.000	0.000	0.000	0.000	0.000	-0.771	0.000	-0.830	0.000	0.000	0.000	0.000	-0.922	0.000	-0.674	0.000	0.000	-0.796	0.000	0.000	0.000	-0.857	0.000	0.000	0.000	-0.766	0.000	0.000	0.000	0.000	0.000	-0.897	-0.837	-0.698	0.000	-0.797	-0.874
SLC9A1	6548	1p36.11	0.000	0.000	0.000	0.000	0.000	-0.190	0.349	0.000	0.000	0.000	0.000	0.000	0.000	0.000	0.000	-0.771	0.000	-0.830	0.000	0.000	0.000	0.000	-0.922	0.000	-0.674	0.000	0.000	-0.796	0.000	0.000	0.000	-0.857	0.000	0.000	0.000	-0.766	0.000	0.000	0.000	0.000	0.000	-0.897	-0.837	-0.698	0.000	-0.797	-0.874
WDTC1	23038	1p36.11	0.000	0.000	0.000	0.000	0.000	-0.190	0.349	0.000	0.000	0.000	0.000	0.000	0.000	0.000	0.000	-0.771	0.000	-0.830	0.000	0.000	0.000	0.000	-0.922	0.000	-0.674	0.000	0.000	-0.796	0.000	0.000	0.000	-0.857	0.000	0.000	0.000	-0.766	0.000	0.000	0.000	0.000	0.000	-0.897	-0.837	-0.698	0.000	-0.797	-0.874
TMEM222	84065	1p36.11	0.000	0.000	0.000	0.000	0.000	-0.190	0.349	0.000	0.000	0.000	0.000	0.000	0.000	0.000	0.000	-0.771	0.000	-0.830	0.000	0.000	0.000	0.000	-0.922	0.000	-0.674	0.000	0.000	-0.796	0.000	0.000	0.000	-0.857	0.000	0.000	0.000	-0.766	0.000	0.000	0.000	0.000	0.000	-0.897	-0.837	-0.698	0.000	-0.797	-0.874
LOC644961	644961	1p36.11	0.000	0.000	0.000	0.000	0.000	-0.190	0.349	0.000	0.000	0.000	0.000	0.000	0.000	0.000	0.000	-0.771	0.000	-0.830	0.000	0.000	0.000	0.000	-0.922	0.000	-0.674	0.000	0.000	-0.796	0.000	0.000	0.000	-0.857	0.000	0.000	0.000	-0.766	0.000	0.000	0.000	0.000	0.000	-0.897	-0.837	-0.698	0.000	-0.797	-0.874
SYTL1	84958	1p36.11	0.000	0.000	0.000	0.000	0.000	-0.190	0.349	0.000	0.000	0.000	0.000	0.000	0.000	0.000	0.000	-0.771	0.000	-0.830	0.000	0.000	0.000	0.000	-0.922	0.000	-0.674	0.000	0.000	-0.796	0.000	0.000	0.000	-0.857	0.000	0.000	0.000	-0.766	0.000	0.000	0.000	0.000	0.000	-0.897	-0.837	-0.698	0.000	-0.797	-0.874
MAP3K6	9064	1p36.11	0.000	0.000	0.000	0.000	0.000	-0.190	0.349	0.000	0.000	0.000	0.000	0.000	0.000	0.000	0.000	-0.771	0.000	-0.830	0.000	0.000	0.000	0.000	-0.922	0.000	-0.674	0.000	0.000	-0.796	0.000	0.000	0.000	-0.857	0.000	0.000	0.000	-0.766	0.000	0.000	0.000	0.000	0.000	-0.897	-0.837	-0.698	0.000	-0.797	-0.874
FCN3	8547	1p36.11	0.000	0.000	0.000	0.000	0.000	-0.190	0.349	0.000	0.000	0.000	0.000	0.000	0.000	0.000	0.000	-0.771	0.000	-0.830	0.000	0.000	0.000	0.000	-0.922	0.000	-0.674	0.000	0.000	-0.796	0.000	0.000	0.000	-0.857	0.000	0.000	0.000	-0.766	0.000	0.000	0.000	0.000	0.000	-0.897	-0.837	-0.698	0.000	-0.797	-0.874
CD164L2	388611	1p36.11	0.000	0.000	0.000	0.000	0.000	-0.190	0.349	0.000	0.000	0.000	0.000	0.000	0.000	0.000	0.000	-0.771	0.000	-0.830	0.000	0.000	0.000	0.000	-0.922	0.000	-0.674	0.000	0.000	-0.796	0.000	0.000	0.000	-0.857	0.000	0.000	0.000	-0.766	0.000	0.000	0.000	0.000	0.000	-0.897	-0.837	-0.698	0.000	-0.797	-0.874
GPR3	2827	1p36.11	0.000	0.000	0.000	0.000	0.000	-0.190	0.349	0.000	0.000	0.000	0.000	0.000	0.000	0.000	0.000	-0.771	0.000	-0.830	0.000	0.000	0.000	0.000	-0.922	0.000	-0.674	0.000	0.000	-0.796	0.000	0.000	0.000	-0.857	0.000	0.000	0.000	-0.766	0.000	0.000	0.000	0.000	0.000	-0.897	-0.837	-0.698	0.000	-0.797	-0.874
WASF2	10163	1p36.11	0.000	0.000	0.000	0.000	0.000	-0.190	0.349	0.000	0.000	0.000	0.000	0.000	0.000	0.000	0.000	-0.771	0.000	-0.830	0.000	0.000	0.000	0.000	-0.922	0.000	-0.674	0.000	0.000	-0.796	0.000	0.000	0.000	-0.857	0.000	0.000	0.000	-0.766	0.000	0.000	0.000	0.000	0.000	-0.897	-0.837	-0.698	0.000	-0.797	-0.874
AHDC1	27245	1p36.11	0.000	0.000	0.000	0.000	0.000	-0.190	0.349	0.000	0.000	0.000	0.000	0.000	0.000	0.000	0.000	-0.771	0.000	-0.830	0.000	0.000	0.000	0.000	-0.922	0.000	-0.674	0.000	0.000	-0.796	0.000	0.000	0.000	-0.857	0.000	0.000	0.000	-0.766	0.000	0.000	0.000	0.000	0.000	-0.897	-0.837	-0.698	0.000	-0.797	-0.874
FGR	2268	1p36.11	0.000	0.000	0.000	0.000	0.000	-0.190	0.349	0.000	0.000	0.000	0.000	0.000	0.000	0.000	0.000	-0.771	0.000	-0.830	0.000	0.000	0.000	0.000	-0.922	0.000	-0.674	0.000	0.000	-0.796	0.000	0.000	0.000	-0.857	0.000	0.000	0.000	-0.766	0.000	0.000	0.000	0.000	0.000	-0.897	-0.837	-0.698	0.000	-0.797	-0.874
IFI6	2537	1p36.11	0.000	0.000	0.000	0.000	0.000	-0.190	0.349	0.000	0.000	0.000	0.000	0.000	0.000	0.000	0.000	-0.771	0.000	-0.830	0.000	0.000	0.000	0.000	-0.922	0.000	-0.674	0.000	0.000	-0.796	0.000	0.000	0.000	-0.857	0.000	0.000	0.000	-0.766	0.000	0.000	0.000	0.000	0.000	-0.897	-0.837	-0.698	0.000	-0.797	-0.874
FAM76A	199870	1p35.3	0.000	0.000	0.000	0.000	0.000	-0.190	0.349	0.000	0.000	0.000	0.000	0.000	0.000	0.000	0.000	-0.771	0.000	-0.830	0.000	0.000	0.000	0.000	-0.922	0.000	-0.674	0.000	0.000	-0.796	0.000	0.000	0.000	-0.857	0.000	0.000	0.000	-0.766	0.000	0.000	0.000	0.000	0.000	-0.897	-0.837	-0.698	0.000	-0.797	-0.874
STX12	23673	1p35.3	0.000	0.000	0.000	0.000	0.000	-0.190	0.349	0.000	0.000	0.000	0.000	0.000	0.000	0.000	0.000	-0.771	0.000	-0.830	0.000	0.000	0.000	0.000	-0.922	0.000	-0.674	0.000	0.000	-0.796	0.000	0.000	0.000	-0.857	0.000	0.000	0.000	-0.766	0.000	0.000	0.000	0.000	0.000	-0.897	-0.837	-0.698	0.000	-0.797	-0.874
PPP1R8	5511	1p35.3	0.000	0.000	0.000	0.000	0.000	-0.190	0.349	0.000	0.000	0.000	0.000	0.000	0.000	0.000	0.000	-0.771	0.000	-0.830	0.000	0.000	0.000	0.000	-0.922	0.000	-0.674	0.000	0.000	-0.796	0.000	0.000	0.000	-0.857	0.000	0.000	0.000	-0.766	0.000	0.000	0.000	0.000	0.000	-0.897	-0.837	-0.698	0.000	-0.797	-0.874
SCARNA1	677774	1p35.3	0.000	0.000	0.000	0.000	0.000	-0.190	0.349	0.000	0.000	0.000	0.000	0.000	0.000	0.000	0.000	-0.771	0.000	-0.830	0.000	0.000	0.000	0.000	-0.922	0.000	-0.674	0.000	0.000	-0.796	0.000	0.000	0.000	-0.857	0.000	0.000	0.000	-0.766	0.000	0.000	0.000	0.000	0.000	-0.897	-0.837	-0.698	0.000	-0.797	-0.874
C1orf38	9473	1p35.3	0.000	0.000	0.000	0.000	0.000	-0.190	0.349	0.000	0.000	0.000	0.000	0.000	0.000	0.000	0.000	-0.771	0.000	-0.830	0.000	0.000	0.000	0.000	-0.922	0.000	-0.674	0.000	0.000	-0.796	0.000	0.000	0.000	-0.857	0.000	0.000	0.000	-0.766	0.000	0.000	0.000	0.000	0.000	-0.897	-0.837	-0.698	0.000	-0.797	-0.874
RPA2	6118	1p35.3	0.000	0.000	0.000	0.000	0.000	-0.190	0.349	0.000	0.000	0.000	0.000	0.000	0.000	0.000	0.000	-0.771	0.000	-0.830	0.000	0.000	0.000	0.000	-0.922	0.000	-0.674	0.000	0.000	-0.796	0.000	0.000	0.000	-0.857	0.000	0.000	0.000	-0.766	0.000	0.000	0.000	0.000	0.000	-0.897	-0.837	-0.698	0.000	-0.797	-0.874
SMPDL3B	27293	1p35.3	0.000	0.000	0.000	0.000	0.000	-0.190	0.349	0.000	0.000	0.000	0.000	0.000	0.000	0.000	0.000	-0.771	0.000	-0.830	0.000	0.000	0.000	0.000	-0.922	0.000	-0.674	0.000	0.000	-0.796	0.000	0.000	0.000	-0.857	0.000	0.000	0.000	-0.766	0.000	0.000	0.000	0.000	0.000	-0.897	-0.837	-0.698	0.000	-0.797	-0.874
XKR8	55113	1p35.3	0.000	0.000	0.000	0.000	0.000	-0.190	0.349	0.000	0.000	0.000	0.000	0.000	0.000	0.000	0.000	-0.771	0.000	-0.830	0.000	0.000	0.000	0.000	-0.922	0.000	-0.674	0.000	0.000	-0.796	0.000	0.000	0.000	-0.857	0.000	0.000	0.000	-0.766	0.000	0.000	0.000	0.000	0.000	-0.897	-0.837	-0.698	0.000	-0.797	-0.874
EYA3	2140	1p35.3	0.000	0.000	0.000	0.000	0.000	-0.190	0.349	0.000	0.000	0.000	0.000	0.000	0.000	0.000	0.000	-0.771	0.000	-0.830	0.000	0.000	0.000	0.000	-0.922	0.000	-0.674	0.000	0.000	-0.796	0.000	0.000	0.000	-0.857	0.000	0.000	0.000	-0.766	0.000	0.000	0.000	0.000	0.000	-0.897	-0.837	-0.698	0.000	-0.797	-0.874
LOC653566	653566	1p35.3	0.000	0.000	0.000	0.000	0.000	-0.190	0.349	0.000	0.000	0.000	0.000	0.000	0.000	0.000	0.000	-0.771	0.000	-0.830	0.000	0.000	0.000	0.000	-0.922	0.000	-0.674	0.000	0.000	-0.796	0.000	0.000	0.000	-0.857	0.000	0.000	0.000	-0.766	0.000	0.000	0.000	0.000	0.000	-0.897	-0.837	-0.698	0.000	-0.797	-0.874
PTAFR	5724	1p35.3	0.000	0.000	0.000	0.000	0.000	-0.190	0.349	0.000	0.000	0.000	0.000	0.000	0.000	0.000	0.000	-0.771	0.000	-0.830	0.000	0.000	0.000	0.000	-0.922	0.000	-0.674	0.000	0.000	-0.796	0.000	0.000	0.000	-0.857	0.000	0.000	0.000	-0.766	0.000	0.000	0.000	0.000	0.000	-0.897	-0.837	-0.698	0.000	-0.797	-0.874
DNAJC8	22826	1p35.3	0.000	0.000	0.000	0.000	0.000	-0.190	0.349	0.000	0.000	0.000	0.000	0.000	0.000	0.000	0.000	-0.771	0.000	-0.830	0.000	0.000	0.000	0.000	-0.922	0.000	-0.674	0.000	0.000	-0.796	0.000	0.000	0.000	-0.857	0.000	0.000	0.000	-0.766	0.000	0.000	0.000	0.000	0.000	-0.897	-0.837	-0.698	0.000	-0.797	-0.874
ATPIF1	93974	1p35.3	0.000	0.000	0.000	0.000	0.000	-0.190	0.349	0.000	0.000	0.000	0.000	0.000	0.000	0.000	0.000	-0.771	0.000	-0.830	0.000	0.000	0.000	0.000	-0.922	0.000	-0.674	0.000	0.000	-0.796	0.000	0.000	0.000	-0.857	0.000	0.000	0.000	-0.766	0.000	0.000	0.000	0.000	0.000	-0.897	-0.837	-0.698	0.000	-0.797	-0.874
SESN2	83667	1p35.3	0.000	0.000	0.000	0.000	0.000	-0.190	0.349	0.000	0.000	0.000	0.000	0.000	0.000	0.000	0.000	-0.771	0.000	-0.830	0.000	0.000	0.000	0.000	-0.922	0.000	-0.674	0.000	0.000	-0.796	0.000	0.000	0.000	-0.857	0.000	0.000	0.000	-0.766	0.000	0.000	0.000	0.000	0.000	-0.897	-0.837	-0.698	0.000	-0.797	-0.874
MED18	54797	1p35.3	0.000	0.000	0.000	0.000	0.000	-0.190	0.349	0.000	0.000	0.000	0.000	0.000	0.000	0.000	0.000	-0.771	0.000	-0.830	0.000	0.000	0.000	0.000	-0.922	0.000	-0.674	0.000	0.000	-0.796	0.000	0.000	0.000	-0.857	0.000	0.000	0.000	-0.766	0.000	0.000	0.000	0.000	0.000	-0.897	-0.837	-0.698	0.000	-0.797	-0.874
PHACTR4	65979	1p35.3	0.000	0.000	0.000	0.000	0.000	-0.190	0.349	0.000	0.000	0.000	0.000	0.000	0.000	0.000	0.000	-0.771	0.000	-0.830	0.000	0.000	0.000	0.000	-0.922	0.000	-0.674	0.000	0.000	-0.796	0.000	0.000	0.000	-0.857	0.000	0.000	0.000	-0.766	0.000	0.000	0.000	0.000	0.000	-0.897	-0.837	-0.698	0.000	-0.797	-0.874
RCC1	1104	1p35.3	0.000	0.000	0.000	0.000	0.000	-0.190	0.349	0.000	0.000	0.000	0.000	0.000	0.000	0.000	0.000	-0.771	0.000	-0.830	0.000	0.000	0.000	0.000	-0.922	0.000	-0.674	0.000	0.000	-0.796	0.000	0.000	0.000	-0.857	0.000	0.000	0.000	-0.766	0.000	0.000	0.000	0.000	0.000	-0.897	-0.837	-0.698	0.000	-0.797	-0.874
SNHG3	8420	1p35.3	0.000	0.000	0.000	0.000	0.000	-0.190	0.349	0.000	0.000	0.000	0.000	0.000	0.000	0.000	0.000	-0.771	0.000	-0.830	0.000	0.000	0.000	0.000	-0.922	0.000	-0.674	0.000	0.000	-0.796	0.000	0.000	0.000	-0.857	0.000	0.000	0.000	-0.766	0.000	0.000	0.000	0.000	0.000	-0.897	-0.837	-0.698	0.000	-0.797	-0.874
TRNAU1AP	54952	1p35.3	0.000	0.000	0.000	0.000	0.000	-0.190	0.349	0.000	0.000	0.000	0.000	0.000	0.000	0.000	0.000	-0.771	0.000	-0.830	0.000	0.000	0.000	0.000	-0.922	0.000	-0.674	0.000	0.000	-0.796	0.000	0.000	0.000	-0.857	0.000	0.000	0.000	-0.766	0.000	0.000	0.000	0.000	0.000	-0.897	-0.837	-0.698	0.000	-0.797	-0.874
SNHG12	85028	1p35.3	0.000	0.000	0.000	0.000	0.000	-0.190	0.349	0.000	0.000	0.000	0.000	0.000	0.000	0.000	0.000	-0.771	0.000	-0.830	0.000	0.000	0.000	0.000	-0.922	0.000	-0.674	0.000	0.000	-0.796	0.000	0.000	0.000	-0.857	0.000	0.000	0.000	-0.766	0.000	0.000	0.000	0.000	0.000	-0.897	-0.837	-0.698	0.000	-0.797	-0.874
SNORA16A	692073	1p35.3	0.000	0.000	0.000	0.000	0.000	-0.190	0.349	0.000	0.000	0.000	0.000	0.000	0.000	0.000	0.000	-0.771	0.000	-0.830	0.000	0.000	0.000	0.000	-0.922	0.000	-0.674	0.000	0.000	-0.796	0.000	0.000	0.000	-0.857	0.000	0.000	0.000	-0.766	0.000	0.000	0.000	0.000	0.000	-0.897	-0.837	-0.698	0.000	-0.797	-0.874
SNORA44	677825	1p35.3	0.000	0.000	0.000	0.000	0.000	-0.190	0.349	0.000	0.000	0.000	0.000	0.000	0.000	0.000	0.000	-0.771	0.000	-0.830	0.000	0.000	0.000	0.000	-0.922	0.000	-0.674	0.000	0.000	-0.796	0.000	0.000	0.000	-0.857	0.000	0.000	0.000	-0.766	0.000	0.000	0.000	0.000	0.000	-0.897	-0.837	-0.698	0.000	-0.797	-0.874
SNORA61	677838	1p35.3	0.000	0.000	0.000	0.000	0.000	-0.190	0.349	0.000	0.000	0.000	0.000	0.000	0.000	0.000	0.000	-0.771	0.000	-0.830	0.000	0.000	0.000	0.000	-0.922	0.000	-0.674	0.000	0.000	-0.796	0.000	0.000	0.000	-0.857	0.000	0.000	0.000	-0.766	0.000	0.000	0.000	0.000	0.000	-0.897	-0.837	-0.698	0.000	-0.797	-0.874
SNORD99	692212	1p35.3	0.000	0.000	0.000	0.000	0.000	-0.190	0.349	0.000	0.000	0.000	0.000	0.000	0.000	0.000	0.000	-0.771	0.000	-0.830	0.000	0.000	0.000	0.000	-0.922	0.000	-0.674	0.000	0.000	-0.796	0.000	0.000	0.000	-0.857	0.000	0.000	0.000	-0.766	0.000	0.000	0.000	0.000	0.000	-0.897	-0.837	-0.698	0.000	-0.797	-0.874
RAB42	115273	1p35.3	0.000	0.000	0.000	0.000	0.000	-0.190	0.349	0.000	0.000	0.000	0.000	0.000	0.000	0.000	0.000	-0.771	0.000	-0.830	0.000	0.000	0.000	0.000	-0.922	0.000	-0.674	0.000	0.000	-0.796	0.000	0.000	0.000	-0.857	0.000	0.000	0.000	-0.766	0.000	0.000	0.000	0.000	0.000	-0.897	-0.837	-0.698	0.000	-0.797	-0.874
TAF12	6883	1p35.3	0.000	0.000	0.000	0.000	0.000	-0.190	0.349	0.000	0.000	0.000	0.000	0.000	0.000	0.000	0.000	-0.771	0.000	-0.830	0.000	0.000	0.000	0.000	-0.922	0.000	-0.674	0.000	0.000	-0.796	0.000	0.000	0.000	-0.857	0.000	0.000	0.000	-0.766	0.000	0.000	0.000	0.000	0.000	-0.897	-0.837	-0.698	0.000	-0.797	-0.874
RNU11	26824	1p35.3	0.000	0.000	0.000	0.000	0.000	-0.190	0.349	0.000	0.000	0.000	0.000	0.000	0.000	0.000	0.000	-0.771	0.000	-0.830	0.000	0.000	0.000	0.000	-0.922	0.000	-0.674	0.000	0.000	-0.796	0.000	0.000	0.000	-0.857	0.000	0.000	0.000	-0.766	0.000	0.000	0.000	0.000	0.000	-0.897	-0.837	-0.698	0.000	-0.797	-0.874
GMEB1	10691	1p35.3	0.000	0.000	0.000	0.000	0.000	-0.190	0.349	0.000	0.000	0.000	0.000	0.000	0.000	0.000	0.000	-0.771	0.000	-0.830	0.000	0.000	0.000	0.000	-0.922	0.000	-0.674	0.000	0.000	-0.796	0.000	0.000	0.000	-0.857	0.000	0.000	0.000	-0.766	0.000	0.000	0.000	0.000	0.000	-0.897	-0.837	-0.698	0.000	-0.797	-0.874
YTHDF2	51441	1p35.3	0.000	0.000	0.000	0.000	0.000	-0.190	0.349	0.000	0.000	0.000	0.000	0.000	0.000	0.000	0.000	-0.771	0.000	-0.830	0.000	0.000	0.000	0.000	-0.922	0.000	-0.674	0.000	0.000	-0.796	0.000	0.000	0.000	-0.857	0.000	0.000	0.000	-0.766	0.000	0.000	0.000	0.000	0.000	-0.897	-0.837	-0.698	0.000	-0.797	-0.874
OPRD1	4985	1p35.3	0.000	0.000	0.000	0.000	0.000	-0.190	0.349	0.000	0.000	0.000	0.000	0.000	0.000	0.000	0.000	-0.771	0.000	-0.830	0.000	0.000	0.000	0.000	-0.922	0.000	-0.674	0.000	0.000	-0.796	0.000	0.000	0.000	-0.857	0.000	0.000	0.000	-0.766	0.000	0.000	0.000	0.000	0.000	-0.897	-0.837	-0.698	0.000	-0.797	-0.874
EPB41	2035	1p35.3	0.000	0.000	0.000	0.000	0.000	-0.190	0.349	0.000	0.000	0.000	0.000	0.000	0.000	0.000	0.000	-0.771	0.000	-0.830	0.000	0.000	0.000	0.000	-0.922	0.000	-0.674	0.000	0.000	-0.796	0.000	0.000	0.000	-0.857	0.000	0.000	0.000	-0.766	0.000	0.000	0.000	0.000	0.000	-0.897	-0.837	-0.698	0.000	-0.797	-0.874
TMEM200B	399474	1p35.3	0.000	0.000	0.000	0.000	0.000	-0.190	0.349	0.000	0.000	0.000	0.000	0.000	0.000	0.000	0.000	-0.771	0.000	-0.830	0.000	0.000	0.000	0.000	-0.922	0.000	-0.674	0.000	0.000	-0.796	0.000	0.000	0.000	-0.857	0.000	0.000	0.000	-0.766	0.000	0.000	0.000	0.000	0.000	-0.897	-0.837	-0.698	0.000	-0.797	-0.874
SRSF4	6429	1p35.3	0.000	0.000	0.000	0.000	0.000	-0.190	0.349	0.000	0.000	0.000	0.000	0.000	0.000	0.000	0.000	-0.771	0.000	-0.830	0.000	0.000	0.000	0.000	-0.922	0.000	-0.674	0.000	0.000	-0.796	0.000	0.000	0.000	-0.857	0.000	0.000	0.000	-0.766	0.000	0.000	0.000	0.000	0.000	-0.897	-0.837	-0.698	0.000	-0.797	-0.874
MECR	51102	1p35.3	0.000	0.000	0.000	0.000	0.000	-0.190	0.349	0.000	0.000	0.000	0.000	0.000	0.000	0.000	0.000	-0.771	0.000	-0.830	0.000	0.000	0.000	0.000	-0.922	0.000	-0.674	0.000	0.000	-0.796	0.000	0.000	0.000	-0.857	0.000	0.000	0.000	-0.766	0.000	0.000	0.000	0.000	0.000	-0.897	-0.837	-0.698	0.000	-0.797	-0.874
PTPRU	10076	1p35.3	0.000	0.000	0.000	0.000	0.000	-0.190	0.349	0.000	0.000	0.000	0.000	0.000	0.000	0.000	0.000	-0.771	0.000	-0.830	0.000	0.000	0.000	0.000	-0.922	0.000	-0.674	0.000	0.000	-0.796	0.000	0.000	0.000	-0.857	0.000	0.000	0.000	-0.766	0.000	0.000	0.000	0.000	0.000	-0.897	-0.837	-0.698	0.000	-0.797	-0.874
MATN1	4146	1p35.2	0.000	0.000	0.000	0.000	0.000	-0.190	0.349	0.000	0.000	0.000	0.000	0.000	0.000	0.000	0.000	-0.771	0.000	-0.830	0.000	0.000	0.000	0.000	-0.922	0.000	-0.674	0.000	0.000	-0.796	0.000	0.000	0.000	-0.857	0.000	0.000	0.000	-0.766	0.000	0.000	0.000	0.000	0.000	-0.897	-0.837	-0.698	0.000	-0.797	-0.874
LOC100129196	100129196	1p35.2	0.000	0.000	0.000	0.000	0.000	-0.190	0.349	0.000	0.000	0.000	0.000	0.000	0.000	0.000	0.000	-0.771	0.000	-0.830	0.000	0.000	0.000	0.000	-0.922	0.000	-0.674	0.000	0.000	-0.796	0.000	0.000	0.000	-0.857	0.000	0.000	0.000	-0.766	0.000	0.000	0.000	0.000	0.000	-0.897	-0.837	-0.698	0.000	-0.797	-0.874
LAPTM5	7805	1p35.2	0.000	0.000	0.000	0.000	0.000	-0.190	0.349	0.000	0.000	0.000	0.000	0.000	0.000	0.000	0.000	-0.771	0.000	-0.830	0.000	0.000	0.000	0.000	-0.922	0.000	-0.674	0.000	0.000	-0.796	0.000	0.000	0.000	-0.857	0.000	0.000	0.000	-0.766	0.000	0.000	0.000	0.000	0.000	-0.897	-0.837	-0.698	0.000	-0.797	-0.874
MIR4420	100616164	1p35.2	0.000	0.000	0.000	0.000	0.000	-0.190	0.349	0.000	0.000	0.000	0.000	0.000	0.000	0.000	0.000	-0.771	0.000	-0.830	0.000	0.000	0.000	0.000	-0.922	0.000	-0.674	0.000	0.000	-0.796	0.000	0.000	0.000	-0.857	0.000	0.000	0.000	-0.766	0.000	0.000	0.000	0.000	0.000	-0.897	-0.837	-0.698	0.000	-0.797	-0.874
SDC3	9672	1p35.2	0.000	0.000	0.000	0.000	0.000	-0.190	0.349	0.000	0.000	0.000	0.000	0.000	0.000	0.000	0.000	-0.771	0.000	-0.830	0.000	0.000	0.000	0.000	-0.922	0.000	-0.674	0.000	0.000	-0.796	0.000	0.000	0.000	-0.857	0.000	0.000	0.000	-0.766	0.000	0.000	0.000	0.000	0.000	-0.897	-0.837	-0.698	0.000	-0.797	-0.874
PUM1	9698	1p35.2	0.000	0.000	0.000	0.000	0.000	-0.190	0.349	0.000	0.000	0.000	0.000	0.000	0.000	0.000	0.000	-0.771	0.000	-0.830	0.000	0.000	0.000	0.000	-0.922	0.000	-0.674	0.000	0.000	-0.796	0.000	0.000	0.000	-0.857	0.000	0.000	0.000	-0.766	0.000	0.000	0.000	0.000	0.000	-0.897	-0.837	-0.698	0.000	-0.797	-0.874
SNORD103A	692234	1p35.2	0.000	0.000	0.000	0.000	0.000	-0.190	0.349	0.000	0.000	0.000	0.000	0.000	0.000	0.000	0.000	-0.771	0.000	-0.830	0.000	0.000	0.000	0.000	-0.922	0.000	-0.674	0.000	0.000	-0.796	0.000	0.000	0.000	-0.857	0.000	0.000	0.000	-0.766	0.000	0.000	0.000	0.000	0.000	-0.897	-0.837	-0.698	0.000	-0.797	-0.874
SNORD103B	692235	1p35.2	0.000	0.000	0.000	0.000	0.000	-0.190	0.349	0.000	0.000	0.000	0.000	0.000	0.000	0.000	0.000	-0.771	0.000	-0.830	0.000	0.000	0.000	0.000	-0.922	0.000	-0.674	0.000	0.000	-0.796	0.000	0.000	0.000	-0.857	0.000	0.000	0.000	-0.766	0.000	0.000	0.000	0.000	0.000	-0.897	-0.837	-0.698	0.000	-0.797	-0.874
SNORD85	692200	1p35.2	0.000	0.000	0.000	0.000	0.000	-0.190	0.349	0.000	0.000	0.000	0.000	0.000	0.000	0.000	0.000	-0.771	0.000	-0.830	0.000	0.000	0.000	0.000	-0.922	0.000	-0.674	0.000	0.000	-0.796	0.000	0.000	0.000	-0.857	0.000	0.000	0.000	-0.766	0.000	0.000	0.000	0.000	0.000	-0.897	-0.837	-0.698	0.000	-0.797	-0.874
PRO0611	28997	1p35.2	0.000	0.000	0.000	0.000	0.000	-0.190	0.349	0.000	0.000	0.000	0.000	0.000	0.000	0.000	0.000	-0.771	0.000	-0.830	0.000	0.000	0.000	0.000	-0.922	0.000	-0.674	0.000	0.000	-0.796	0.000	0.000	0.000	-0.857	0.000	0.000	0.000	-0.766	0.000	0.000	0.000	0.000	0.000	-0.897	-0.837	-0.698	0.000	-0.797	-0.874
NKAIN1	79570	1p35.2	0.000	0.000	0.000	0.000	0.000	-0.190	0.349	0.000	0.000	0.000	0.000	0.000	0.000	0.000	0.000	-0.771	0.000	-0.830	0.000	0.000	0.000	0.000	-0.922	0.000	-0.674	0.000	0.000	-0.796	0.000	0.000	0.000	-0.857	0.000	0.000	0.000	-0.766	0.000	0.000	0.000	0.000	0.000	-0.897	-0.837	-0.698	0.000	-0.797	-0.874
SNRNP40	9410	1p35.2	0.000	0.000	0.000	0.000	0.000	-0.190	0.349	0.000	0.000	0.000	0.000	0.000	0.000	0.000	0.000	-0.771	0.000	-0.830	0.000	0.000	0.000	0.000	-0.922	0.000	-0.674	0.000	0.000	-0.796	0.000	0.000	0.000	-0.857	0.000	0.000	0.000	-0.766	0.000	0.000	0.000	0.000	0.000	-0.897	-0.837	-0.698	0.000	-0.797	-0.874
ZCCHC17	51538	1p35.2	0.000	0.000	0.000	0.000	0.000	-0.190	0.349	0.000	0.000	0.000	0.000	0.000	0.000	0.000	0.000	-0.771	0.000	-0.830	0.000	0.000	0.000	0.000	-0.922	0.000	-0.674	0.000	0.000	-0.796	0.000	0.000	0.000	-0.857	0.000	0.000	0.000	-0.766	0.000	0.000	0.000	0.000	0.000	-0.897	-0.837	-0.698	0.000	-0.797	-0.874
FABP3	2170	1p35.2	0.000	0.000	0.000	0.000	0.000	-0.190	0.349	0.000	0.000	0.000	0.000	0.000	0.000	0.000	0.000	-0.771	0.000	-0.830	0.000	0.000	0.000	0.000	-0.922	0.000	-0.674	0.000	0.000	-0.796	0.000	0.000	0.000	-0.857	0.000	0.000	0.000	-0.766	0.000	0.000	0.000	0.000	0.000	-0.897	-0.837	-0.698	0.000	-0.797	-0.874
SERINC2	347735	1p35.2	0.000	0.000	0.000	0.000	0.000	-0.190	0.349	0.000	0.000	0.000	0.000	0.000	0.000	0.000	0.000	-0.771	0.000	-0.830	0.000	0.000	0.000	0.000	-0.922	0.000	-0.674	0.000	0.000	-0.796	0.000	0.000	0.000	-0.857	0.000	0.000	0.000	-0.766	0.000	0.000	0.000	0.000	0.000	-0.897	-0.837	-0.698	0.000	-0.797	-0.874
LOC149086	149086	1p35.2	0.000	0.000	0.000	0.000	0.000	-0.190	0.349	0.000	0.000	0.000	0.000	0.000	0.000	0.000	0.000	-0.771	0.000	-0.830	0.000	0.000	0.000	0.000	-0.922	0.000	-0.674	0.000	0.000	-0.796	0.000	0.000	0.000	-0.857	0.000	0.000	0.000	-0.766	0.000	0.000	0.000	0.000	0.000	-0.897	-0.837	-0.698	0.000	-0.797	-0.874
LOC284551	284551	1p35.2	0.000	0.000	0.000	0.000	0.000	-0.190	0.349	0.000	0.000	0.000	0.000	0.000	0.000	0.000	0.000	-0.771	0.000	-0.830	0.000	0.000	0.000	0.000	-0.922	0.000	-0.674	0.000	0.000	-0.796	0.000	0.000	0.000	-0.857	0.000	0.000	0.000	-0.766	0.000	0.000	0.000	0.000	0.000	-0.897	-0.837	-0.698	0.000	-0.797	-0.874
TINAGL1	64129	1p35.2	0.000	0.000	0.000	0.000	0.000	-0.190	0.349	0.000	0.000	0.000	0.000	0.000	0.000	0.000	0.000	-0.771	0.000	-0.830	0.000	0.000	0.000	0.000	-0.922	0.000	-0.674	0.000	0.000	-0.796	0.000	0.000	0.000	-0.857	0.000	0.000	0.000	-0.766	0.000	0.000	0.000	0.000	0.000	-0.897	-0.837	-0.698	0.000	-0.797	-0.874
HCRTR1	3061	1p35.2	0.000	0.000	0.000	0.000	0.000	-0.190	0.349	0.000	0.000	0.000	0.000	0.000	0.000	0.000	0.000	-0.771	0.000	-0.830	0.000	0.000	0.000	0.000	-0.922	0.000	-0.674	0.000	0.000	-0.796	0.000	0.000	0.000	-0.857	0.000	0.000	0.000	-0.766	0.000	0.000	0.000	0.000	0.000	-0.897	-0.837	-0.698	0.000	-0.797	-0.874
PEF1	553115	1p35.2	0.000	0.000	0.000	0.000	0.000	-0.190	0.349	0.000	0.000	0.000	0.000	0.000	0.000	0.000	0.000	-0.771	0.000	-0.830	0.000	0.000	0.000	0.000	-0.922	0.000	-0.674	0.000	0.000	-0.796	0.000	0.000	0.000	-0.857	0.000	0.000	0.000	-0.766	0.000	0.000	0.000	0.000	0.000	-0.897	-0.837	-0.698	0.000	-0.797	-0.874
COL16A1	1307	1p35.2	0.000	0.000	0.000	0.000	0.000	-0.190	0.349	0.000	0.000	0.000	0.000	0.000	0.000	0.000	0.000	-0.771	0.000	-0.830	0.000	0.000	0.000	0.000	-0.922	0.000	-0.674	0.000	0.000	-0.796	0.000	0.000	0.000	-0.857	0.000	0.000	0.000	-0.766	0.000	0.000	0.000	0.000	0.000	-0.897	-0.837	-0.698	0.000	-0.797	-0.874
BAI2	576	1p35.2	0.000	0.000	0.000	0.000	0.000	-0.190	0.349	0.000	0.000	0.000	0.000	0.000	0.000	0.000	0.000	-0.771	0.000	-0.830	0.000	0.000	0.000	0.000	-0.922	0.000	-0.674	0.000	0.000	-0.796	0.000	0.000	0.000	-0.857	0.000	0.000	0.000	-0.766	0.000	0.000	0.000	0.000	0.000	-0.897	-0.837	-0.698	0.000	-0.797	-0.874
MIR4254	100423028	1p35.2	0.000	0.000	0.000	0.000	0.000	-0.190	0.349	0.000	0.000	0.000	0.000	0.000	0.000	0.000	0.000	-0.771	0.000	-0.830	0.000	0.000	0.000	0.000	-0.922	0.000	-0.674	0.000	0.000	-0.796	0.000	0.000	0.000	-0.857	0.000	0.000	0.000	-0.766	0.000	0.000	0.000	0.000	0.000	-0.897	-0.837	-0.698	0.000	-0.797	-0.874
hsa-mir-4254	-830	1p35.2	0.000	0.000	0.000	0.000	0.000	-0.190	0.349	0.000	0.000	0.000	0.000	0.000	0.000	0.000	0.000	-0.771	0.000	-0.830	0.000	0.000	0.000	0.000	-0.922	0.000	-0.674	0.000	0.000	-0.796	0.000	0.000	0.000	-0.857	0.000	0.000	0.000	-0.766	0.000	0.000	0.000	0.000	0.000	-0.897	-0.837	-0.698	0.000	-0.797	-0.874
SPOCD1	90853	1p35.2	0.000	0.000	0.000	0.000	0.000	-0.190	0.349	0.000	0.000	0.000	0.000	0.000	0.000	0.000	0.000	-0.771	0.000	-0.830	0.000	0.000	0.000	0.000	-0.922	0.000	-0.674	0.000	0.000	-0.796	0.000	0.000	0.000	-0.857	0.000	0.000	0.000	-0.766	0.000	0.000	0.000	0.000	0.000	-0.897	-0.837	-0.698	0.000	-0.797	-0.874
PTP4A2	8073	1p35.2	0.000	0.000	0.000	0.000	0.000	-0.190	0.349	0.000	0.000	0.000	0.000	0.000	0.000	0.000	0.000	-0.771	0.000	-0.830	0.000	0.000	0.000	0.000	-0.922	0.000	-0.674	0.000	0.000	-0.796	0.000	0.000	0.000	-0.857	0.000	0.000	0.000	-0.766	0.000	0.000	0.000	0.000	0.000	-0.897	-0.837	-0.698	0.000	-0.797	-0.874
KHDRBS1	10657	1p35.1	0.000	0.000	0.000	0.000	0.000	-0.190	0.349	0.000	0.000	0.000	0.000	0.000	0.000	0.000	0.000	-0.771	0.000	-0.830	0.000	0.000	0.000	0.000	-0.922	0.000	-0.674	0.000	0.000	-0.796	0.000	0.000	0.000	-0.857	0.000	0.000	0.000	-0.766	0.000	0.000	0.000	0.000	0.000	-0.897	-0.837	-0.698	0.000	-0.797	-0.874
TMEM39B	55116	1p35.1	0.000	0.000	0.000	0.000	0.000	-0.190	0.349	0.000	0.000	0.000	0.000	0.000	0.000	0.000	0.000	-0.771	0.000	-0.830	0.000	0.000	0.000	0.000	-0.922	0.000	-0.674	0.000	0.000	-0.796	0.000	0.000	0.000	-0.857	0.000	0.000	0.000	-0.766	0.000	0.000	0.000	0.000	0.000	-0.897	-0.837	-0.698	0.000	-0.797	-0.874
KPNA6	23633	1p35.1	0.000	0.000	0.000	0.000	0.000	-0.190	0.349	0.000	0.000	0.000	0.000	0.000	0.000	0.000	0.000	-0.771	0.000	-0.830	0.000	0.000	0.000	0.000	-0.922	0.000	-0.674	0.000	0.000	-0.796	0.000	0.000	0.000	-0.857	0.000	0.000	0.000	-0.766	0.000	0.000	0.000	0.000	0.000	-0.897	-0.837	-0.698	0.000	-0.797	-0.874
TXLNA	200081	1p35.1	0.000	0.000	0.000	0.000	0.000	-0.190	0.349	0.000	0.000	0.000	0.000	0.000	0.000	0.000	0.000	-0.771	0.000	-0.830	0.000	0.000	0.000	0.000	-0.922	0.000	-0.674	0.000	0.000	-0.796	0.000	0.000	0.000	-0.857	0.000	0.000	0.000	-0.766	0.000	0.000	0.000	0.000	0.000	-0.897	-0.837	-0.698	0.000	-0.797	-0.874
CCDC28B	79140	1p35.1	0.000	0.000	0.000	0.000	0.000	-0.190	0.349	0.000	0.000	0.000	0.000	0.000	0.000	0.000	0.000	-0.771	0.000	-0.830	0.000	0.000	0.000	0.000	-0.922	0.000	-0.674	0.000	0.000	-0.796	0.000	0.000	0.000	-0.857	0.000	0.000	0.000	-0.766	0.000	0.000	0.000	0.000	0.000	-0.897	-0.837	-0.698	0.000	-0.797	-0.874
DCDC2B	149069	1p35.1	0.000	0.000	0.000	0.000	0.000	-0.190	0.349	0.000	0.000	0.000	0.000	0.000	0.000	0.000	0.000	-0.771	0.000	-0.830	0.000	0.000	0.000	0.000	-0.922	0.000	-0.674	0.000	0.000	-0.796	0.000	0.000	0.000	-0.857	0.000	0.000	0.000	-0.766	0.000	0.000	0.000	0.000	0.000	-0.897	-0.837	-0.698	0.000	-0.797	-0.874
IQCC	55721	1p35.1	0.000	0.000	0.000	0.000	0.000	-0.190	0.349	0.000	0.000	0.000	0.000	0.000	0.000	0.000	0.000	-0.771	0.000	-0.830	0.000	0.000	0.000	0.000	-0.922	0.000	-0.674	0.000	0.000	-0.796	0.000	0.000	0.000	-0.857	0.000	0.000	0.000	-0.766	0.000	0.000	0.000	0.000	0.000	-0.897	-0.837	-0.698	0.000	-0.797	-0.874
TMEM234	56063	1p35.1	0.000	0.000	0.000	0.000	0.000	-0.190	0.349	0.000	0.000	0.000	0.000	0.000	0.000	0.000	0.000	-0.771	0.000	-0.830	0.000	0.000	0.000	0.000	-0.922	0.000	-0.674	0.000	0.000	-0.796	0.000	0.000	0.000	-0.857	0.000	0.000	0.000	-0.766	0.000	0.000	0.000	0.000	0.000	-0.897	-0.837	-0.698	0.000	-0.797	-0.874
EIF3I	8668	1p35.1	0.000	0.000	0.000	0.000	0.000	-0.190	0.349	0.000	0.000	0.000	0.000	0.000	0.000	0.000	0.000	-0.771	0.000	-0.830	0.000	0.000	0.000	0.000	-0.922	0.000	-0.674	0.000	0.000	-0.796	0.000	0.000	0.000	-0.857	0.000	0.000	0.000	-0.766	0.000	0.000	0.000	0.000	0.000	-0.897	-0.837	-0.698	0.000	-0.797	-0.874
MTMR9LP	339483	1p35.1	0.000	0.000	0.000	0.000	0.000	-0.190	0.349	0.000	0.000	0.000	0.000	0.000	0.000	0.000	0.000	-0.771	0.000	-0.830	0.000	0.000	0.000	0.000	-0.922	0.000	-0.674	0.000	0.000	-0.796	0.000	0.000	0.000	-0.857	0.000	0.000	0.000	-0.766	0.000	0.000	0.000	0.000	0.000	-0.897	-0.837	-0.698	0.000	-0.797	-0.874
FAM167B	84734	1p35.1	0.000	0.000	0.000	0.000	0.000	-0.190	0.349	0.000	0.000	0.000	0.000	0.000	0.000	0.000	0.000	-0.771	0.000	-0.830	0.000	0.000	0.000	0.000	-0.922	0.000	-0.674	0.000	0.000	-0.796	0.000	0.000	0.000	-0.857	0.000	0.000	0.000	-0.766	0.000	0.000	0.000	0.000	0.000	-0.897	-0.837	-0.698	0.000	-0.797	-0.874
LCK	3932	1p35.1	0.000	0.000	0.000	0.000	0.000	-0.190	0.349	0.000	0.000	0.000	0.000	0.000	0.000	0.000	0.000	-0.771	0.000	-0.830	0.000	0.000	0.000	0.000	-0.922	0.000	-0.674	0.000	0.000	-0.796	0.000	0.000	0.000	-0.857	0.000	0.000	0.000	-0.766	0.000	0.000	0.000	0.000	0.000	-0.897	-0.837	-0.698	0.000	-0.797	-0.874
HDAC1	3065	1p35.1	0.000	0.000	0.000	0.000	0.000	-0.190	0.349	0.000	0.000	0.000	0.000	0.000	0.000	0.000	0.000	-0.771	0.000	-0.830	0.000	0.000	0.000	0.000	-0.922	0.000	-0.674	0.000	0.000	-0.796	0.000	0.000	0.000	-0.857	0.000	0.000	0.000	-0.766	0.000	0.000	0.000	0.000	0.000	-0.897	-0.837	-0.698	0.000	-0.797	-0.874
MARCKSL1	65108	1p35.1	0.000	0.000	0.000	0.000	0.000	-0.190	0.349	0.000	0.000	0.000	0.000	0.000	0.000	0.000	0.000	-0.771	0.000	-0.830	0.000	0.000	0.000	0.000	-0.922	0.000	-0.674	0.000	0.000	-0.796	0.000	0.000	0.000	-0.857	0.000	0.000	0.000	-0.766	0.000	0.000	0.000	0.000	0.000	-0.897	-0.837	-0.698	0.000	-0.797	-0.874
LOC100128071	100128071	1p35.1	0.000	0.000	0.000	0.000	0.000	-0.190	0.349	0.000	0.000	0.000	0.000	0.000	0.000	0.000	0.000	-0.771	0.000	-0.830	0.000	0.000	0.000	0.000	-0.922	0.000	-0.674	0.000	0.000	-0.796	0.000	0.000	0.000	-0.857	0.000	0.000	0.000	-0.766	0.000	0.000	0.000	0.000	0.000	-0.897	-0.837	-0.698	0.000	-0.797	-0.874
TSSK3	81629	1p35.1	0.000	0.000	0.000	0.000	0.000	-0.190	0.349	0.000	0.000	0.000	0.000	0.000	0.000	0.000	0.000	-0.771	0.000	-0.830	0.000	0.000	0.000	0.000	-0.922	0.000	-0.674	0.000	0.000	-0.796	0.000	0.000	0.000	-0.857	0.000	0.000	0.000	-0.766	0.000	0.000	0.000	0.000	0.000	-0.897	-0.837	-0.698	0.000	-0.797	-0.874
BSDC1	55108	1p35.1	0.000	0.000	0.000	0.000	0.000	-0.190	0.349	0.000	0.000	0.000	0.000	0.000	0.000	0.000	0.000	-0.771	0.000	-0.830	0.000	0.000	0.000	0.000	-0.922	0.000	-0.674	0.000	0.000	-0.796	0.000	0.000	0.000	-0.857	0.000	0.000	0.000	-0.766	0.000	0.000	0.000	0.000	0.000	-0.897	-0.837	-0.698	0.000	-0.797	-0.874
ZBTB8B	728116	1p35.1	0.000	0.000	0.000	0.000	0.000	-0.190	0.349	0.000	0.000	0.000	0.000	0.000	0.000	0.000	0.000	-0.771	0.000	-0.830	0.000	0.000	0.000	0.000	-0.922	0.000	-0.674	0.000	0.000	-0.796	0.000	0.000	0.000	-0.857	0.000	0.000	0.000	-0.766	0.000	0.000	0.000	0.000	0.000	-0.897	-0.837	-0.698	0.000	-0.797	-0.874
ZBTB8A	653121	1p35.1	0.000	0.000	0.000	0.000	0.000	-0.190	0.349	0.000	0.000	0.000	0.000	0.000	0.000	0.000	0.000	-0.771	0.000	-0.830	0.000	0.000	0.000	0.000	-0.922	0.000	-0.674	0.000	0.000	-0.796	0.000	0.000	0.000	-0.857	0.000	0.000	0.000	-0.766	0.000	0.000	0.000	0.000	0.000	-0.897	-0.837	-0.698	0.000	-0.797	-0.874
ZBTB8OS	339487	1p35.1	0.000	0.000	0.000	0.000	0.000	-0.190	0.349	0.000	0.000	0.000	0.000	0.000	0.000	0.000	0.000	-0.771	0.000	-0.830	0.000	0.000	0.000	0.000	-0.922	0.000	-0.674	0.000	0.000	-0.796	0.000	0.000	0.000	-0.857	0.000	0.000	0.000	-0.766	0.000	0.000	0.000	0.000	0.000	-0.897	-0.837	-0.698	0.000	-0.797	-0.874
RBBP4	5928	1p35.1	0.000	0.000	0.000	0.000	0.000	-0.190	0.349	0.000	0.000	0.000	0.000	0.000	0.000	0.000	0.000	-0.771	0.000	-0.830	0.000	0.000	0.000	0.000	-0.922	0.000	-0.674	0.000	0.000	-0.796	0.000	0.000	0.000	-0.857	0.000	0.000	0.000	-0.766	0.000	0.000	0.000	0.000	0.000	-0.897	-0.837	-0.698	0.000	-0.797	-0.874
SYNC	81493	1p35.1	0.000	0.000	0.000	0.000	0.000	-0.190	0.349	0.000	0.000	0.000	0.000	0.000	0.000	0.000	0.000	-0.771	0.000	-0.830	0.000	0.000	0.000	0.000	-0.922	0.000	-0.674	0.000	0.000	-0.796	0.000	0.000	0.000	-0.857	0.000	0.000	0.000	-0.766	0.000	0.000	0.000	0.000	0.000	-0.897	-0.837	-0.698	0.000	-0.797	-0.874
KIAA1522	57648	1p35.1	0.000	0.000	0.000	0.000	0.000	-0.190	0.349	0.000	0.000	0.000	0.000	0.000	0.000	0.000	0.000	-0.771	0.000	-0.830	0.000	0.000	0.000	0.000	-0.922	0.000	-0.674	0.000	0.000	-0.796	0.000	0.000	0.000	-0.857	0.000	0.000	0.000	-0.766	0.000	0.000	0.000	0.000	0.000	-0.897	-0.837	-0.698	0.000	-0.797	-0.874
YARS	8565	1p35.1	0.000	0.000	0.000	0.000	0.000	-0.190	0.349	0.000	0.000	0.000	0.000	0.000	0.000	0.000	0.000	-0.771	0.000	-0.830	0.000	0.000	0.000	0.000	-0.922	0.000	-0.674	0.000	0.000	-0.796	0.000	0.000	0.000	-0.857	0.000	0.000	0.000	-0.766	0.000	0.000	0.000	0.000	0.000	-0.897	-0.837	-0.698	0.000	-0.797	-0.874
S100PBP	64766	1p35.1	0.000	0.000	0.000	0.000	0.000	-0.190	0.349	0.000	0.000	0.000	0.000	0.000	0.000	0.000	0.000	-0.771	0.000	-0.830	0.000	0.000	0.000	0.000	-0.922	0.000	-0.674	0.000	0.000	-0.796	0.000	0.000	0.000	-0.857	0.000	0.000	0.000	-0.766	0.000	0.000	0.000	0.000	0.000	-0.897	-0.837	-0.698	0.000	-0.797	-0.874
FNDC5	252995	1p35.1	0.000	0.000	0.000	0.000	0.000	-0.190	0.349	0.000	0.000	0.000	0.000	0.000	0.000	0.000	0.000	-0.771	0.000	-0.830	0.000	0.000	0.000	0.000	-0.922	0.000	-0.674	0.000	0.000	-0.796	0.000	0.000	0.000	-0.857	0.000	0.000	0.000	-0.766	0.000	0.000	0.000	0.000	0.000	-0.897	-0.837	-0.698	0.000	-0.797	-0.874
HPCA	3208	1p35.1	0.000	0.000	0.000	0.000	0.000	-0.190	0.349	0.000	0.000	0.000	0.000	0.000	0.000	0.000	0.000	-0.771	0.000	-0.830	0.000	0.000	0.000	0.000	-0.922	0.000	-0.674	0.000	0.000	-0.796	0.000	0.000	0.000	-0.857	0.000	0.000	0.000	-0.766	0.000	0.000	0.000	0.000	0.000	-0.897	-0.837	-0.698	0.000	-0.797	-0.874
TMEM54	113452	1p35.1	0.000	0.000	0.000	0.000	0.000	-0.190	0.349	0.000	0.000	0.000	0.000	0.000	0.000	0.000	0.000	-0.771	0.000	-0.830	0.000	0.000	0.000	0.000	-0.922	0.000	-0.674	0.000	0.000	-0.796	0.000	0.000	0.000	-0.857	0.000	0.000	0.000	-0.766	0.000	0.000	0.000	0.000	0.000	-0.897	-0.837	-0.698	0.000	-0.797	-0.874
RNF19B	127544	1p35.1	0.000	0.000	0.000	0.000	0.000	-0.190	0.349	0.000	0.000	0.000	0.000	0.000	0.000	0.000	0.000	-0.771	0.000	-0.830	0.000	0.000	0.000	0.000	-0.922	0.000	-0.674	0.000	0.000	-0.796	0.000	0.000	0.000	-0.857	0.000	0.000	0.000	-0.766	0.000	0.000	0.000	0.000	0.000	-0.897	-0.837	-0.698	0.000	-0.797	-0.874
AK2	204	1p35.1	0.000	0.000	0.000	0.000	0.000	-0.190	0.349	0.000	0.000	0.000	0.000	0.000	0.000	0.000	0.000	-0.771	0.000	-0.830	0.000	0.000	0.000	0.000	-0.922	0.000	-0.674	0.000	0.000	-0.796	0.000	0.000	0.000	-0.857	0.000	0.000	0.000	-0.766	0.000	0.000	0.000	0.000	0.000	-0.897	-0.837	-0.698	0.000	-0.797	-0.874
ADC	113451	1p35.1	0.000	0.000	0.000	0.000	0.000	-0.190	0.349	0.000	0.000	0.000	0.000	0.000	0.000	0.000	0.000	-0.771	0.000	-0.830	0.000	0.000	0.000	0.000	-0.922	0.000	-0.674	0.000	0.000	-0.796	0.000	0.000	0.000	-0.857	0.000	0.000	0.000	-0.766	0.000	0.000	0.000	0.000	0.000	-0.897	-0.837	-0.698	0.000	-0.797	-0.874
TRIM62	55223	1p35.1	0.000	0.000	0.000	0.000	0.000	-0.190	0.349	0.000	0.000	0.000	0.000	0.000	0.000	0.000	0.000	-0.771	0.000	-0.830	0.000	0.000	0.000	0.000	-0.922	0.000	-0.674	0.000	0.000	-0.796	0.000	0.000	0.000	-0.857	0.000	0.000	0.000	-0.766	0.000	0.000	0.000	0.000	0.000	-0.897	-0.837	-0.698	0.000	-0.797	-0.874
ZNF362	149076	1p35.1	0.000	0.000	0.000	0.000	0.000	-0.190	0.349	0.000	0.000	0.000	0.000	0.000	0.000	0.000	0.000	-0.771	0.000	-0.830	0.000	0.000	0.000	0.000	-0.922	0.000	-0.674	0.000	0.000	-0.796	0.000	0.000	0.000	-0.857	0.000	0.000	0.000	-0.766	0.000	0.000	0.000	0.000	0.000	-0.897	-0.837	-0.698	0.000	-0.797	-0.874
PHC2	1912	1p35.1	0.000	0.000	0.000	0.000	0.000	-0.190	0.349	0.000	0.000	0.000	0.000	0.000	0.000	0.000	0.000	-0.771	0.000	-0.830	0.000	0.000	0.000	0.000	-0.922	0.000	-0.674	0.000	0.000	-0.796	0.000	0.000	0.000	-0.857	0.000	0.000	0.000	-0.766	0.000	0.000	0.000	0.000	0.000	-0.897	-0.837	-0.698	0.000	-0.797	-0.874
MIR3605	100500853	1p35.1	0.000	0.000	0.000	0.000	0.000	-0.190	0.349	0.000	0.000	0.000	0.000	0.000	0.000	0.000	0.000	-0.771	0.000	-0.830	0.000	0.000	0.000	0.000	-0.922	0.000	-0.674	0.000	0.000	-0.796	0.000	0.000	0.000	-0.857	0.000	0.000	0.000	-0.766	0.000	0.000	0.000	0.000	0.000	-0.897	-0.837	-0.698	0.000	-0.797	-0.874
ZSCAN20	7579	1p35.1	0.000	0.000	0.000	0.000	0.000	-0.190	0.349	0.000	0.000	0.000	0.000	0.000	0.000	0.000	0.000	-0.771	0.000	-0.830	0.000	0.000	0.000	0.000	-0.922	0.000	-0.674	0.000	0.000	-0.796	0.000	0.000	0.000	-0.857	0.000	0.000	0.000	-0.766	0.000	0.000	0.000	0.000	0.000	-0.897	-0.837	-0.698	0.000	-0.797	-0.874
CSMD2	114784	1p35.1	0.000	0.000	0.000	0.000	0.000	-0.190	0.349	0.000	0.000	0.000	0.000	0.000	0.000	0.000	0.000	-0.771	0.000	-0.830	0.000	0.000	0.000	0.000	-0.922	0.000	-0.674	0.000	0.000	-0.796	0.000	0.000	0.000	-0.857	0.000	0.000	0.000	-0.766	0.000	0.000	0.000	0.000	0.000	-0.897	-0.837	-0.698	0.000	-0.797	-0.874
HMGB4	127540	1p35.1	0.000	0.000	0.000	0.000	0.000	-0.190	0.349	0.000	0.000	0.000	0.000	0.000	0.000	0.000	0.000	-0.771	0.000	-0.830	0.000	0.000	0.000	0.000	-0.922	0.000	-0.674	0.000	0.000	-0.796	0.000	0.000	0.000	-0.857	0.000	0.000	0.000	-0.766	0.000	0.000	0.000	0.000	0.000	-0.897	-0.837	-0.698	0.000	-0.797	-0.874
LOC402779	402779	1p35.1	0.000	0.000	0.000	0.000	0.000	-0.190	0.349	0.000	0.000	0.000	0.000	0.000	0.000	0.000	0.000	-0.771	0.000	-0.830	0.000	0.000	0.000	0.000	-0.922	0.000	-0.674	0.000	0.000	-0.796	0.000	0.000	0.000	-0.857	0.000	0.000	0.000	-0.766	0.000	0.000	0.000	0.000	0.000	-0.897	-0.837	-0.698	0.000	-0.797	-0.874
C1orf94	84970	1p34.3	0.000	0.000	0.000	0.000	0.000	-0.190	0.349	0.000	0.000	0.000	0.000	0.000	0.000	0.000	0.000	-0.771	0.000	-0.830	0.000	0.000	0.000	0.000	-0.922	0.000	-0.674	0.000	0.000	-0.796	0.000	0.000	0.000	-0.857	0.000	0.000	0.000	-0.766	0.000	0.000	0.000	0.000	0.000	-0.897	-0.837	-0.698	0.000	-0.797	-0.874
hsa-mir-552	-853	1p34.3	0.000	0.000	0.000	0.000	0.000	-0.190	0.349	0.000	0.000	0.000	0.000	0.000	0.000	0.000	0.000	-0.771	0.000	-0.830	0.000	0.000	0.000	0.000	-0.922	0.000	-0.674	0.000	0.000	-0.796	0.000	0.000	0.000	-0.857	0.000	0.000	0.000	-0.766	0.000	0.000	0.000	0.000	0.000	-0.897	-0.837	-0.698	0.000	-0.797	-0.874
GJB5	2709	1p34.3	0.000	0.000	0.000	0.000	0.000	-0.190	0.349	0.000	0.000	0.000	0.000	0.000	0.000	0.000	0.000	-0.771	0.000	-0.830	0.000	0.000	0.000	0.000	-0.922	0.000	-0.674	0.000	0.000	-0.796	0.000	0.000	0.000	-0.857	0.000	0.000	0.000	-0.766	0.000	0.000	0.000	0.000	0.000	-0.897	-0.837	-0.698	0.000	-0.797	-0.874
GJB4	127534	1p34.3	0.000	0.000	0.000	0.000	0.000	-0.190	0.349	0.000	0.000	0.000	0.000	0.000	0.000	0.000	0.000	-0.771	0.000	-0.830	0.000	0.000	0.000	0.000	-0.922	0.000	-0.674	0.000	0.000	-0.796	0.000	0.000	0.000	-0.857	0.000	0.000	0.000	-0.766	0.000	0.000	0.000	0.000	0.000	-0.897	-0.837	-0.698	0.000	-0.797	-0.874
GJB3	2707	1p34.3	0.000	0.000	0.000	0.000	0.000	-0.190	0.349	0.000	0.000	0.000	0.000	0.000	0.000	0.000	0.000	-0.771	0.000	-0.830	0.000	0.000	0.000	0.000	-0.922	0.000	-0.674	0.000	0.000	-0.796	0.000	0.000	0.000	-0.857	0.000	0.000	0.000	-0.766	0.000	0.000	0.000	0.000	0.000	-0.897	-0.837	-0.698	0.000	-0.797	-0.874
GJA4	2701	1p34.3	0.000	0.000	0.000	0.000	0.000	-0.190	0.349	0.000	0.000	0.000	0.000	0.000	0.000	0.000	0.000	-0.771	0.000	-0.830	0.000	0.000	0.000	0.000	-0.922	0.000	-0.674	0.000	0.000	-0.796	0.000	0.000	0.000	-0.857	0.000	0.000	0.000	-0.766	0.000	0.000	0.000	0.000	0.000	-0.897	-0.837	-0.698	0.000	-0.797	-0.874
C1orf212	113444	1p34.3	0.000	0.000	0.000	0.000	0.000	-0.190	0.349	0.000	0.000	0.000	0.000	0.000	0.000	0.000	0.000	-0.771	0.000	-0.830	0.000	0.000	0.000	0.000	-0.922	0.000	-0.674	0.000	0.000	-0.796	0.000	0.000	0.000	-0.857	0.000	0.000	0.000	-0.766	0.000	0.000	0.000	0.000	0.000	-0.897	-0.837	-0.698	0.000	-0.797	-0.874
DLGAP3	58512	1p34.3	0.000	0.000	0.000	0.000	0.000	-0.190	0.349	0.000	0.000	0.000	0.000	0.000	0.000	0.000	0.000	-0.771	0.000	-0.830	0.000	0.000	0.000	0.000	-0.922	0.000	-0.674	0.000	0.000	-0.796	0.000	0.000	0.000	-0.857	0.000	0.000	0.000	-0.766	0.000	0.000	0.000	0.000	0.000	-0.897	-0.837	-0.698	0.000	-0.797	-0.874
LOC653160	653160	1p34.3	0.000	0.000	0.000	0.000	0.000	-0.190	0.349	0.000	0.000	0.000	0.000	0.000	0.000	0.000	0.000	-0.771	0.000	-0.830	0.000	0.000	0.000	0.000	-0.922	0.000	-0.674	0.000	0.000	-0.796	0.000	0.000	0.000	-0.857	0.000	0.000	0.000	-0.766	0.000	0.000	0.000	0.000	0.000	-0.897	-0.837	-0.698	0.000	-0.797	-0.874
ZMYM6NB	100506144	1p34.3	0.000	0.000	0.000	0.000	0.000	-0.190	0.349	0.000	0.000	0.000	0.000	0.000	0.000	0.000	0.000	-0.771	0.000	-0.830	0.000	0.000	0.000	0.000	-0.922	0.000	-0.674	0.000	0.000	-0.796	0.000	0.000	0.000	-0.857	0.000	0.000	0.000	-0.766	0.000	0.000	0.000	0.000	0.000	-0.897	-0.837	-0.698	0.000	-0.797	-0.874
ZMYM6	9204	1p34.3	0.000	0.000	0.000	0.000	0.000	-0.190	0.349	0.000	0.000	0.000	0.000	0.000	0.000	0.000	0.000	-0.771	0.000	-0.830	0.000	0.000	0.000	0.000	-0.922	0.000	-0.674	0.000	0.000	-0.796	0.000	0.000	0.000	-0.857	0.000	0.000	0.000	-0.766	0.000	0.000	0.000	0.000	0.000	-0.897	-0.837	-0.698	0.000	-0.797	-0.874
ZMYM1	79830	1p34.3	0.000	0.000	0.000	0.000	0.000	-0.190	0.349	0.000	0.000	0.000	0.000	0.000	0.000	0.000	0.000	-0.771	0.000	-0.830	0.000	0.000	0.000	0.000	-0.922	0.000	-0.674	0.000	0.000	-0.796	0.000	0.000	0.000	-0.857	0.000	0.000	0.000	-0.766	0.000	0.000	0.000	0.000	0.000	-0.897	-0.837	-0.698	0.000	-0.797	-0.874
SFPQ	6421	1p34.3	0.000	0.000	0.000	0.000	0.000	-0.190	0.349	0.000	0.000	0.000	0.000	0.000	0.000	0.000	0.000	-0.771	0.000	-0.830	0.000	0.000	0.000	0.000	-0.922	0.000	-0.674	0.000	0.000	-0.796	0.000	0.000	0.000	-0.857	0.000	0.000	0.000	-0.766	0.000	0.000	0.000	0.000	0.000	-0.897	-0.837	-0.698	0.000	-0.797	-0.874
ZMYM4	9202	1p34.3	0.000	0.000	0.000	0.000	0.000	-0.190	0.349	0.000	0.000	0.000	0.000	0.000	0.000	0.000	0.000	-0.771	0.000	-0.830	0.000	0.000	0.000	0.000	-0.922	0.000	-0.674	0.000	0.000	-0.796	0.000	0.000	0.000	-0.857	0.000	0.000	0.000	-0.766	0.000	0.000	0.000	0.000	0.000	-0.897	-0.837	-0.698	0.000	-0.797	-0.874
KIAA0319L	79932	1p34.3	0.000	0.000	0.000	0.000	0.000	-0.190	0.349	0.000	0.000	0.000	0.000	0.000	0.000	0.000	0.000	-0.771	0.000	-0.830	0.000	0.000	0.000	0.000	-0.922	0.000	-0.674	0.000	0.000	-0.796	0.000	0.000	0.000	-0.857	0.000	0.000	0.000	-0.766	0.000	0.000	0.000	0.000	0.000	-0.897	-0.837	-0.698	0.000	-0.797	-0.874
NCDN	23154	1p34.3	0.000	0.000	0.000	0.000	0.000	-0.190	0.349	0.000	0.000	0.000	0.000	0.000	0.000	0.000	0.000	-0.771	0.000	-0.830	0.000	0.000	0.000	0.000	-0.922	0.000	-0.674	0.000	0.000	-0.796	0.000	0.000	0.000	-0.857	0.000	0.000	0.000	-0.766	0.000	0.000	0.000	0.000	0.000	-0.897	-0.837	-0.698	0.000	-0.797	-0.874
TFAP2E	339488	1p34.3	0.000	0.000	0.000	0.000	0.000	-0.190	0.349	0.000	0.000	0.000	0.000	0.000	0.000	0.000	0.000	-0.771	0.000	-0.830	0.000	0.000	0.000	0.000	-0.922	0.000	-0.674	0.000	0.000	-0.796	0.000	0.000	0.000	-0.857	0.000	0.000	0.000	-0.766	0.000	0.000	0.000	0.000	0.000	-0.897	-0.837	-0.698	0.000	-0.797	-0.874
PSMB2	5690	1p34.3	0.000	0.000	0.000	0.000	0.000	-0.190	0.349	0.000	0.000	0.000	0.000	0.000	0.000	0.000	0.000	-0.771	0.000	-0.830	0.000	0.000	0.000	0.000	-0.922	0.000	-0.674	0.000	0.000	-0.796	0.000	0.000	0.000	-0.857	0.000	0.000	0.000	-0.766	0.000	0.000	0.000	0.000	0.000	-0.897	-0.837	-0.698	0.000	-0.797	-0.874
C1orf216	127703	1p34.3	0.000	0.000	0.000	0.000	0.000	-0.190	0.349	0.000	0.000	0.000	0.000	0.000	0.000	0.000	0.000	-0.771	0.000	-0.830	0.000	0.000	0.000	0.000	-0.922	0.000	-0.674	0.000	0.000	-0.796	0.000	0.000	0.000	-0.857	0.000	0.000	0.000	-0.766	0.000	0.000	0.000	0.000	0.000	-0.897	-0.837	-0.698	0.000	-0.797	-0.874
CLSPN	63967	1p34.3	0.000	0.000	0.000	0.000	0.000	-0.190	0.349	0.000	0.000	0.000	0.000	0.000	0.000	0.000	0.000	-0.771	0.000	-0.830	0.000	0.000	0.000	0.000	-0.922	0.000	-0.674	0.000	0.000	-0.796	0.000	0.000	0.000	-0.857	0.000	0.000	0.000	-0.766	0.000	0.000	0.000	0.000	0.000	-0.897	-0.837	-0.698	0.000	-0.797	-0.874
EIF2C4	192670	1p34.3	0.000	0.000	0.000	0.000	0.000	-0.190	0.349	0.000	0.000	0.000	0.000	0.000	0.000	0.000	0.000	-0.771	0.000	-0.830	0.000	0.000	0.000	0.000	-0.922	0.000	-0.674	0.000	0.000	-0.796	0.000	0.000	0.000	-0.857	0.000	0.000	0.000	-0.766	0.000	0.000	0.000	0.000	0.000	-0.897	-0.837	-0.698	0.000	-0.797	-0.874
EIF2C1	26523	1p34.3	0.000	0.000	0.000	0.000	0.000	-0.190	0.349	0.000	0.000	0.000	0.000	0.000	0.000	0.000	0.000	-0.771	0.000	-0.830	0.000	0.000	0.000	0.000	-0.922	0.000	-0.674	0.000	0.000	-0.796	0.000	0.000	0.000	-0.857	0.000	0.000	0.000	-0.766	0.000	0.000	0.000	0.000	0.000	-0.897	-0.837	-0.698	0.000	-0.797	-0.874
EIF2C3	192669	1p34.3	0.000	0.000	0.000	0.000	0.000	-0.190	0.349	0.000	0.000	0.000	0.000	0.000	0.000	0.000	0.000	-0.771	0.000	-0.830	0.000	0.000	0.000	0.000	-0.922	0.000	-0.674	0.000	0.000	-0.796	0.000	0.000	0.000	-0.857	0.000	0.000	0.000	-0.766	0.000	0.000	0.000	0.000	0.000	-0.897	-0.837	-0.698	0.000	-0.797	-0.874
ADPRHL2	54936	1p34.3	0.000	0.000	0.000	0.000	0.000	-0.190	0.349	0.000	0.000	0.000	0.000	0.000	0.000	0.000	0.000	-0.771	0.000	-0.830	0.000	0.000	0.000	0.000	-0.922	0.000	-0.674	0.000	0.000	-0.796	0.000	0.000	0.000	-0.857	0.000	0.000	0.000	-0.766	0.000	0.000	0.000	0.000	0.000	-0.897	-0.837	-0.698	0.000	-0.797	-0.874
TEKT2	27285	1p34.3	0.000	0.000	0.000	0.000	0.000	-0.190	0.349	0.000	0.000	0.000	0.000	0.000	0.000	0.000	0.000	-0.771	0.000	-0.830	0.000	0.000	0.000	0.000	-0.922	0.000	-0.674	0.000	0.000	-0.796	0.000	0.000	0.000	-0.857	0.000	0.000	0.000	-0.766	0.000	0.000	0.000	0.000	0.000	-0.897	-0.837	-0.698	0.000	-0.797	-0.874
COL8A2	1296	1p34.3	0.000	0.000	0.000	0.000	0.000	-0.190	0.349	0.000	0.000	0.000	0.000	0.000	0.000	0.000	0.000	-0.771	0.000	-0.830	0.000	0.000	0.000	0.000	-0.922	0.000	-0.674	0.000	0.000	-0.796	0.000	0.000	0.000	-0.857	0.000	0.000	0.000	-0.766	0.000	0.000	0.000	0.000	0.000	-0.897	-0.837	-0.698	0.000	-0.797	-0.874
TRAPPC3	27095	1p34.3	0.000	0.000	0.000	0.000	0.000	-0.190	0.349	0.000	0.000	0.000	0.000	0.000	0.000	0.000	0.000	-0.771	0.000	-0.830	0.000	0.000	0.000	0.000	-0.922	0.000	-0.674	0.000	0.000	-0.796	0.000	0.000	0.000	-0.857	0.000	0.000	0.000	-0.766	0.000	0.000	0.000	0.000	0.000	-0.897	-0.837	-0.698	0.000	-0.797	-0.874
MAP7D1	55700	1p34.3	0.000	0.000	0.000	0.000	0.000	-0.190	0.349	0.000	0.000	0.000	0.000	0.000	0.000	0.000	0.000	-0.771	0.000	-0.830	0.000	0.000	0.000	0.000	-0.922	0.000	-0.674	0.000	0.000	-0.796	0.000	0.000	0.000	-0.857	0.000	0.000	0.000	-0.766	0.000	0.000	0.000	0.000	0.000	-0.897	-0.837	-0.698	0.000	-0.797	-0.874
THRAP3	9967	1p34.3	0.000	0.000	0.000	0.000	0.000	-0.190	0.349	0.000	0.000	0.000	0.000	0.000	0.000	0.000	0.000	-0.771	0.000	-0.830	0.000	0.000	0.000	0.000	-0.922	0.000	-0.674	0.000	0.000	-0.796	0.000	0.000	0.000	-0.857	0.000	0.000	0.000	-0.766	0.000	0.000	0.000	0.000	0.000	-0.897	-0.837	-0.698	0.000	-0.797	-0.874
SH3D21	79729	1p34.3	0.000	0.000	0.000	0.000	0.000	-0.190	0.349	0.000	0.000	0.000	0.000	0.000	0.000	0.000	0.000	-0.771	0.000	-0.830	0.000	0.000	0.000	0.000	-0.922	0.000	-0.674	0.000	0.000	-0.796	0.000	0.000	0.000	-0.857	0.000	0.000	0.000	-0.766	0.000	0.000	0.000	0.000	0.000	-0.897	-0.837	-0.698	0.000	-0.797	-0.874
FAM176B	55194	1p34.3	0.000	0.000	0.000	0.000	0.000	-0.190	0.349	0.000	0.000	0.000	0.000	0.000	0.000	0.000	0.000	-0.771	0.000	-0.830	0.000	0.000	0.000	0.000	-0.922	0.000	-0.674	0.000	0.000	-0.796	0.000	0.000	0.000	-0.857	0.000	0.000	0.000	-0.766	0.000	0.000	0.000	0.000	0.000	-0.897	-0.837	-0.698	0.000	-0.797	-0.874
STK40	83931	1p34.3	0.000	0.000	0.000	0.000	0.000	-0.190	0.349	0.000	0.000	0.000	0.000	0.000	0.000	0.000	0.000	-0.771	0.000	-0.830	0.000	0.000	0.000	0.000	-0.922	0.000	-0.674	0.000	0.000	-0.796	0.000	0.000	0.000	-0.857	0.000	0.000	0.000	-0.766	0.000	0.000	0.000	0.000	0.000	-0.897	-0.837	-0.698	0.000	-0.797	-0.874
LSM10	84967	1p34.3	0.000	0.000	0.000	0.000	0.000	-0.190	0.349	0.000	0.000	0.000	0.000	0.000	0.000	0.000	0.000	-0.771	0.000	-0.830	0.000	0.000	0.000	0.000	-0.922	0.000	-0.674	0.000	0.000	-0.796	0.000	0.000	0.000	-0.857	0.000	0.000	0.000	-0.766	0.000	0.000	0.000	0.000	0.000	-0.897	-0.837	-0.698	0.000	-0.797	-0.874
OSCP1	127700	1p34.3	0.000	0.000	0.000	0.000	0.000	-0.190	0.349	0.000	0.000	0.000	0.000	0.000	0.000	0.000	0.000	-0.771	0.000	-0.830	0.000	0.000	0.000	0.000	-0.922	0.000	-0.674	0.000	0.000	-0.796	0.000	0.000	0.000	-0.857	0.000	0.000	0.000	-0.766	0.000	0.000	0.000	0.000	0.000	-0.897	-0.837	-0.698	0.000	-0.797	-0.874
MRPS15	64960	1p34.3	0.000	0.000	0.000	0.000	0.000	-0.190	0.349	0.000	0.000	0.000	0.000	0.000	0.000	0.000	0.000	-0.771	0.000	-0.830	0.000	0.000	0.000	0.000	-0.922	0.000	-0.674	0.000	0.000	-0.796	0.000	0.000	0.000	-0.857	0.000	0.000	0.000	-0.766	0.000	0.000	0.000	0.000	0.000	-0.897	-0.837	-0.698	0.000	-0.797	-0.874
CSF3R	1441	1p34.3	0.000	0.000	0.000	0.000	0.000	-0.190	0.349	0.000	0.000	0.000	0.000	0.000	0.000	0.000	0.000	-0.771	0.000	-0.830	0.000	0.000	0.000	0.000	-0.922	0.000	-0.674	0.000	0.000	-0.796	0.000	0.000	0.000	-0.857	0.000	0.000	0.000	-0.766	0.000	0.000	0.000	0.000	0.000	-0.897	-0.837	-0.698	0.000	-0.797	-0.874
GRIK3	2899	1p34.3	0.000	0.000	0.000	0.000	0.000	-0.190	0.349	0.000	0.000	0.000	0.000	0.000	0.000	0.000	0.000	-0.771	0.000	-0.830	0.000	0.000	0.000	0.000	-0.922	0.000	-0.674	0.000	0.000	-0.796	0.000	0.000	0.000	-0.857	0.000	0.000	0.000	-0.766	0.000	0.000	0.000	0.000	0.000	-0.897	-0.837	-0.698	0.000	-0.797	-0.874
MIR4255	100422898	1p34.3	0.000	0.000	0.000	0.000	0.000	-0.190	0.349	0.000	0.000	0.000	0.000	0.000	0.000	0.000	0.000	-0.771	0.000	-0.830	0.000	0.000	0.000	0.000	-0.922	0.000	-0.674	0.000	0.000	-0.796	0.000	0.000	0.000	-0.857	0.000	0.000	0.000	-0.766	0.000	0.000	0.000	0.000	0.000	-0.897	-0.837	-0.698	0.000	-0.797	-0.874
hsa-mir-4255	-872	1p34.3	0.000	0.000	0.000	0.000	0.000	-0.190	0.349	0.000	0.000	0.000	0.000	0.000	0.000	0.000	0.000	-0.771	0.000	-0.830	0.000	0.000	0.000	0.000	-0.922	0.000	-0.674	0.000	0.000	-0.796	0.000	0.000	0.000	-0.857	0.000	0.000	0.000	-0.766	0.000	0.000	0.000	0.000	0.000	-0.897	-0.837	-0.698	0.000	-0.797	-0.874
LOC728431	728431	1p34.3	0.000	0.000	0.000	0.000	0.000	-0.190	0.349	0.000	0.000	0.000	0.000	0.000	0.000	0.000	0.000	-0.771	0.000	-0.830	0.000	0.000	0.000	0.000	-0.922	0.000	-0.674	0.000	0.000	-0.796	0.000	0.000	0.000	-0.857	0.000	0.000	0.000	-0.766	0.000	0.000	0.000	0.000	0.000	-0.897	-0.837	-0.698	0.000	-0.797	-0.874
ZC3H12A	80149	1p34.3	0.000	0.000	0.000	0.000	0.000	-0.190	0.349	0.000	0.000	0.000	0.000	0.000	0.000	0.000	0.000	-0.771	0.000	-0.830	0.000	0.000	0.000	0.000	-0.922	0.000	-0.674	0.000	0.000	-0.796	0.000	0.000	0.000	-0.857	0.000	0.000	0.000	-0.766	0.000	0.000	0.000	0.000	0.000	-0.897	-0.837	-0.698	0.000	-0.797	-0.874
MEAF6	64769	1p34.3	0.000	0.000	0.000	0.000	0.000	-0.190	0.349	0.000	0.000	0.000	0.000	0.000	0.000	0.000	0.000	-0.771	0.000	-0.830	0.000	0.000	0.000	0.000	-0.922	0.000	-0.674	0.000	0.000	-0.796	0.000	0.000	0.000	-0.857	0.000	0.000	0.000	-0.766	0.000	0.000	0.000	0.000	0.000	-0.897	-0.837	-0.698	0.000	-0.797	-0.874
SNIP1	79753	1p34.3	0.000	0.000	0.000	0.000	0.000	-0.190	0.349	0.000	0.000	0.000	0.000	0.000	0.000	0.000	0.000	-0.771	0.000	-0.830	0.000	0.000	0.000	0.000	-0.922	0.000	-0.674	0.000	0.000	-0.796	0.000	0.000	0.000	-0.857	0.000	0.000	0.000	-0.766	0.000	0.000	0.000	0.000	0.000	-0.897	-0.837	-0.698	0.000	-0.797	-0.874
DNALI1	7802	1p34.3	0.000	0.000	0.000	0.000	0.000	-0.190	0.349	0.000	0.000	0.000	0.000	0.000	0.000	0.000	0.000	-0.771	0.000	-0.830	0.000	0.000	0.000	0.000	-0.922	0.000	-0.674	0.000	0.000	-0.796	0.000	0.000	0.000	-0.857	0.000	0.000	0.000	-0.766	0.000	0.000	0.000	0.000	0.000	-0.897	-0.837	-0.698	0.000	-0.797	-0.874
GNL2	29889	1p34.3	0.000	0.000	0.000	0.000	0.000	-0.190	0.349	0.000	0.000	0.000	0.000	0.000	0.000	0.000	0.000	-0.771	0.000	-0.830	0.000	0.000	0.000	0.000	-0.922	0.000	-0.674	0.000	0.000	-0.796	0.000	0.000	0.000	-0.857	0.000	0.000	0.000	-0.766	0.000	0.000	0.000	0.000	0.000	-0.897	-0.837	-0.698	0.000	-0.797	-0.874
RSPO1	284654	1p34.3	0.000	0.000	0.000	0.000	0.000	-0.190	0.349	0.000	0.000	0.000	0.000	0.000	0.000	0.000	0.000	-0.771	0.000	-0.830	0.000	0.000	0.000	0.000	-0.922	0.000	-0.674	0.000	0.000	-0.796	0.000	0.000	0.000	-0.857	0.000	0.000	0.000	-0.766	0.000	0.000	0.000	0.000	0.000	-0.897	-0.837	-0.698	0.000	-0.797	-0.874
C1orf109	54955	1p34.3	0.000	0.000	0.000	0.000	0.000	-0.190	0.349	0.000	0.000	0.000	0.000	0.000	0.000	0.000	0.000	-0.771	0.000	-0.830	0.000	0.000	0.000	0.000	-0.922	0.000	-0.674	0.000	0.000	-0.796	0.000	0.000	0.000	-0.857	0.000	0.000	0.000	-0.766	0.000	0.000	0.000	0.000	0.000	-0.897	-0.837	-0.698	0.000	-0.797	-0.874
CDCA8	55143	1p34.3	0.000	0.000	0.000	0.000	0.000	-0.190	0.349	0.000	0.000	0.000	0.000	0.000	0.000	0.000	0.000	-0.771	0.000	-0.830	0.000	0.000	0.000	0.000	-0.922	0.000	-0.674	0.000	0.000	-0.796	0.000	0.000	0.000	-0.857	0.000	0.000	0.000	-0.766	0.000	0.000	0.000	0.000	0.000	-0.897	-0.837	-0.698	0.000	-0.797	-0.874
EPHA10	284656	1p34.3	0.000	0.000	0.000	0.000	0.000	-0.190	0.349	0.000	0.000	0.000	0.000	0.000	0.000	0.000	0.000	-0.771	0.000	-0.830	0.000	0.000	0.000	0.000	-0.922	0.000	-0.674	0.000	0.000	-0.796	0.000	0.000	0.000	-0.857	0.000	0.000	0.000	-0.766	0.000	0.000	0.000	0.000	0.000	-0.897	-0.837	-0.698	0.000	-0.797	-0.874
MANEAL	149175	1p34.3	0.000	0.000	0.000	0.000	0.000	-0.190	0.349	0.000	0.000	0.000	0.000	0.000	0.000	0.000	0.000	-0.771	0.000	-0.830	0.000	0.000	0.000	0.000	-0.922	0.000	-0.674	0.000	0.000	-0.796	0.000	0.000	0.000	-0.857	0.000	0.000	0.000	-0.766	0.000	0.000	0.000	0.000	0.000	-0.897	-0.837	-0.698	0.000	-0.797	-0.874
YRDC	79693	1p34.3	0.000	0.000	0.000	0.000	0.000	-0.190	0.349	0.000	0.000	0.000	0.000	0.000	0.000	0.000	0.000	-0.771	0.000	-0.830	0.000	0.000	0.000	0.000	-0.922	0.000	-0.674	0.000	0.000	-0.796	0.000	0.000	0.000	-0.857	0.000	0.000	0.000	-0.766	0.000	0.000	0.000	0.000	0.000	-0.897	-0.837	-0.698	0.000	-0.797	-0.874
C1orf122	127687	1p34.3	0.000	0.000	0.000	0.000	0.000	-0.190	0.349	0.000	0.000	0.000	0.000	0.000	0.000	0.000	0.000	-0.771	0.000	-0.830	0.000	0.000	0.000	0.000	-0.922	0.000	-0.674	0.000	0.000	-0.796	0.000	0.000	0.000	-0.857	0.000	0.000	0.000	-0.766	0.000	0.000	0.000	0.000	0.000	-0.897	-0.837	-0.698	0.000	-0.797	-0.874
MTF1	4520	1p34.3	0.000	0.000	0.000	0.000	0.000	-0.190	0.349	0.000	0.000	0.000	0.000	0.000	0.000	0.000	0.000	-0.771	0.000	-0.830	0.000	0.000	0.000	0.000	-0.922	0.000	-0.674	0.000	0.000	-0.796	0.000	0.000	0.000	-0.857	0.000	0.000	0.000	-0.766	0.000	0.000	0.000	0.000	0.000	-0.897	-0.837	-0.698	0.000	-0.797	-0.874
INPP5B	3633	1p34.3	0.000	0.000	0.000	0.000	0.000	-0.190	0.349	0.000	0.000	0.000	0.000	0.000	0.000	0.000	0.000	-0.771	0.000	-0.830	0.000	0.000	0.000	0.000	-0.922	0.000	-0.674	0.000	0.000	-0.796	0.000	0.000	0.000	-0.857	0.000	0.000	0.000	-0.766	0.000	0.000	0.000	0.000	0.000	-0.897	-0.837	-0.698	0.000	-0.797	-0.874
SF3A3	10946	1p34.3	0.000	0.000	0.000	0.000	0.000	-0.190	0.349	0.000	0.000	0.000	0.000	0.000	0.000	0.000	0.000	-0.771	0.000	-0.830	0.000	0.000	0.000	0.000	-0.922	0.000	-0.674	0.000	0.000	-0.796	0.000	0.000	0.000	-0.857	0.000	0.000	0.000	-0.766	0.000	0.000	0.000	0.000	0.000	-0.897	-0.837	-0.698	0.000	-0.797	-0.874
FHL3	2275	1p34.3	0.000	0.000	0.000	0.000	0.000	-0.190	0.349	0.000	0.000	0.000	0.000	0.000	0.000	0.000	0.000	-0.771	0.000	-0.830	0.000	0.000	0.000	0.000	-0.922	0.000	-0.674	0.000	0.000	-0.796	0.000	0.000	0.000	-0.857	0.000	0.000	0.000	-0.766	0.000	0.000	0.000	0.000	0.000	-0.897	-0.837	-0.698	0.000	-0.797	-0.874
UTP11L	51118	1p34.3	0.000	0.000	0.000	0.000	0.000	-0.190	0.349	0.000	0.000	0.000	0.000	0.000	0.000	0.000	0.000	-0.771	0.000	-0.830	0.000	0.000	0.000	0.000	-0.922	0.000	-0.674	0.000	0.000	-0.796	0.000	0.000	0.000	-0.857	0.000	0.000	0.000	-0.766	0.000	0.000	0.000	0.000	0.000	-0.897	-0.837	-0.698	0.000	-0.797	-0.874
POU3F1	5453	1p34.3	0.000	0.000	0.000	0.000	0.000	-0.190	0.349	0.000	0.000	0.000	0.000	0.000	0.000	0.000	0.000	-0.771	0.000	-0.830	0.000	0.000	0.000	0.000	-0.922	0.000	-0.674	0.000	0.000	-0.796	0.000	0.000	0.000	-0.857	0.000	0.000	0.000	-0.766	0.000	0.000	0.000	0.000	0.000	-0.897	-0.837	-0.698	0.000	-0.797	-0.874
MIR3659	100500801	1p34.3	0.000	0.000	0.000	0.000	0.000	-0.190	0.349	0.000	0.000	0.000	0.000	0.000	0.000	0.000	0.000	-0.771	0.000	-0.830	0.000	0.000	0.000	0.000	-0.922	0.000	-0.674	0.000	0.000	-0.796	0.000	0.000	0.000	-0.857	0.000	0.000	0.000	-0.766	0.000	0.000	0.000	0.000	0.000	-0.897	-0.837	-0.698	0.000	-0.797	-0.874
LOC339442	339442	1p34.3	0.000	0.000	0.000	0.000	0.000	-0.190	0.349	0.000	0.000	0.000	0.000	0.000	0.000	0.000	0.000	-0.771	0.000	-0.830	0.000	0.000	0.000	0.000	-0.922	0.000	-0.674	0.000	0.000	-0.796	0.000	0.000	0.000	-0.857	0.000	0.000	0.000	-0.766	0.000	0.000	0.000	0.000	0.000	-0.897	-0.837	-0.698	0.000	-0.797	-0.874
RRAGC	64121	1p34.3	0.000	0.000	0.000	0.000	0.000	-0.190	0.349	0.000	0.000	0.000	0.000	0.000	0.000	0.000	0.000	-0.771	0.000	-0.830	0.000	0.000	0.000	0.000	-0.922	0.000	-0.674	0.000	0.000	-0.796	0.000	0.000	0.000	-0.857	0.000	0.000	0.000	-0.766	0.000	0.000	0.000	0.000	0.000	-0.897	-0.837	-0.698	0.000	-0.797	-0.874
GJA9-MYCBP	100527950	1p34.3	0.000	0.000	0.000	0.000	0.000	-0.190	0.349	0.000	0.000	0.000	0.000	0.000	0.000	0.000	0.000	-0.771	0.000	-0.830	0.000	0.000	0.000	0.000	-0.922	0.000	-0.674	0.000	0.000	-0.796	0.000	0.000	0.000	-0.857	0.000	0.000	0.000	-0.766	0.000	0.000	0.000	0.000	0.000	-0.897	-0.837	-0.698	0.000	-0.797	-0.874
MYCBP	26292	1p34.3	0.000	0.000	0.000	0.000	0.000	-0.190	0.349	0.000	0.000	0.000	0.000	0.000	0.000	0.000	0.000	-0.771	0.000	-0.830	0.000	0.000	0.000	0.000	-0.922	0.000	-0.674	0.000	0.000	-0.796	0.000	0.000	0.000	-0.857	0.000	0.000	0.000	-0.766	0.000	0.000	0.000	0.000	0.000	-0.897	-0.837	-0.698	0.000	-0.797	-0.874
GJA9	81025	1p34.3	0.000	0.000	0.000	0.000	0.000	-0.190	0.349	0.000	0.000	0.000	0.000	0.000	0.000	0.000	0.000	-0.771	0.000	-0.830	0.000	0.000	0.000	0.000	-0.922	0.000	-0.674	0.000	0.000	-0.796	0.000	0.000	0.000	-0.857	0.000	0.000	0.000	-0.766	0.000	0.000	0.000	0.000	0.000	-0.897	-0.837	-0.698	0.000	-0.797	-0.874
RHBDL2	54933	1p34.3	0.000	0.000	0.000	0.000	0.000	-0.190	0.349	0.000	0.000	0.000	0.000	0.000	0.000	0.000	0.000	-0.771	0.000	-0.830	0.000	0.000	0.000	0.000	-0.922	0.000	-0.674	0.000	0.000	-0.796	0.000	0.000	0.000	-0.857	0.000	0.000	0.000	-0.766	0.000	0.000	0.000	0.000	0.000	-0.897	-0.837	-0.698	0.000	-0.797	-0.874
AKIRIN1	79647	1p34.3	0.000	0.000	0.000	0.000	0.000	-0.190	0.349	0.000	0.000	0.000	0.000	0.000	0.000	0.000	0.000	-0.771	0.000	-0.830	0.000	0.000	0.000	0.000	-0.922	0.000	-0.674	0.000	0.000	-0.796	0.000	0.000	0.000	-0.857	0.000	0.000	0.000	-0.766	0.000	0.000	0.000	0.000	0.000	-0.897	-0.837	-0.698	0.000	-0.797	-0.874
NDUFS5	4725	1p34.3	0.000	0.000	0.000	0.000	0.000	-0.190	0.349	0.000	0.000	0.000	0.000	0.000	0.000	0.000	0.000	-0.771	0.000	-0.830	0.000	0.000	0.000	0.000	-0.922	0.000	-0.674	0.000	0.000	-0.796	0.000	0.000	0.000	-0.857	0.000	0.000	0.000	-0.766	0.000	0.000	0.000	0.000	0.000	-0.897	-0.837	-0.698	0.000	-0.797	-0.874
MACF1	23499	1p34.3	0.000	0.000	0.000	0.000	0.000	-0.190	0.349	0.000	0.000	0.000	0.000	0.000	0.000	0.000	0.000	-0.771	0.000	-0.830	0.000	0.000	0.000	0.000	-0.922	0.000	-0.674	0.000	0.000	-0.796	0.000	0.000	0.000	-0.857	0.000	0.000	0.000	-0.766	0.000	0.000	0.000	0.000	0.000	-0.897	-0.837	-0.698	0.000	-0.797	-0.874
KIAA0754	643314	1p34.3	0.000	0.000	0.000	0.000	0.000	-0.190	0.349	0.000	0.000	0.000	0.000	0.000	0.000	0.000	0.000	-0.771	0.000	-0.830	0.000	0.000	0.000	0.000	-0.922	0.000	-0.674	0.000	0.000	-0.796	0.000	0.000	0.000	-0.857	0.000	0.000	0.000	-0.766	0.000	0.000	0.000	0.000	0.000	-0.897	-0.837	-0.698	0.000	-0.797	-0.874
BMP8A	353500	1p34.3	0.000	0.000	0.000	0.000	0.000	-0.190	0.349	0.000	0.000	0.000	0.000	0.000	0.000	0.000	0.000	-0.771	0.000	-0.830	0.000	0.000	0.000	0.000	-0.922	0.000	-0.674	0.000	0.000	-0.796	0.000	0.000	0.000	-0.857	0.000	0.000	0.000	-0.766	0.000	0.000	0.000	0.000	0.000	-0.897	-0.837	-0.698	0.000	-0.797	-0.874
PPIEL	728448	1p34.3	0.000	0.000	0.000	0.000	0.000	-0.190	0.349	0.000	0.000	0.000	0.000	0.000	0.000	0.000	0.000	-0.771	0.000	-0.830	0.000	0.000	0.000	0.000	-0.922	0.000	-0.674	0.000	0.000	-0.796	0.000	0.000	0.000	-0.857	0.000	0.000	0.000	-0.766	0.000	0.000	0.000	0.000	0.000	-0.897	-0.837	-0.698	0.000	-0.797	-0.874
PABPC4	8761	1p34.3	0.000	0.000	0.000	0.000	0.000	-0.190	0.349	0.000	0.000	0.000	0.000	0.000	0.000	0.000	0.000	-0.771	0.000	-0.830	0.000	0.000	0.000	0.000	-0.922	0.000	-0.674	0.000	0.000	-0.796	0.000	0.000	0.000	-0.857	0.000	0.000	0.000	-0.766	0.000	0.000	0.000	0.000	0.000	-0.897	-0.837	-0.698	0.000	-0.797	-0.874
SNORA55	677834	1p34.3	0.000	0.000	0.000	0.000	0.000	-0.190	0.349	0.000	0.000	0.000	0.000	0.000	0.000	0.000	0.000	-0.771	0.000	-0.830	0.000	0.000	0.000	0.000	-0.922	0.000	-0.674	0.000	0.000	-0.796	0.000	0.000	0.000	-0.857	0.000	0.000	0.000	-0.766	0.000	0.000	0.000	0.000	0.000	-0.897	-0.837	-0.698	0.000	-0.797	-0.874
HEYL	26508	1p34.3	0.000	0.000	0.000	0.000	0.000	-0.190	0.349	0.000	0.000	0.000	0.000	0.000	0.000	0.000	0.000	-0.771	0.000	-0.830	0.000	0.000	0.000	0.000	-0.922	0.000	-0.674	0.000	0.000	-0.796	0.000	0.000	0.000	-0.857	0.000	0.000	0.000	-0.766	0.000	0.000	0.000	0.000	0.000	-0.897	-0.837	-0.698	0.000	-0.797	-0.874
NT5C1A	84618	1p34.2	0.000	0.000	0.000	0.000	0.000	-0.190	0.349	0.000	0.000	0.000	0.000	0.000	0.000	0.000	0.000	-0.771	0.000	-0.830	0.000	0.000	0.000	0.000	-0.922	0.000	-0.674	0.000	0.000	-0.796	0.000	0.000	0.000	-0.857	0.000	0.000	0.000	-0.766	0.000	0.000	0.000	0.000	0.000	-0.897	-0.837	-0.698	0.000	-0.797	-0.874
HPCAL4	51440	1p34.2	0.000	0.000	0.000	0.000	0.000	-0.190	0.349	0.000	0.000	0.000	0.000	0.000	0.000	0.000	0.000	-0.771	0.000	-0.830	0.000	0.000	0.000	0.000	-0.922	0.000	-0.674	0.000	0.000	-0.796	0.000	0.000	0.000	-0.857	0.000	0.000	0.000	-0.766	0.000	0.000	0.000	0.000	0.000	-0.897	-0.837	-0.698	0.000	-0.797	-0.874
PPIE	10450	1p34.2	0.000	0.000	0.000	0.000	0.000	-0.190	0.349	0.000	0.000	0.000	0.000	0.000	0.000	0.000	0.000	-0.771	0.000	-0.830	0.000	0.000	0.000	0.000	-0.922	0.000	-0.674	0.000	0.000	-0.796	0.000	0.000	0.000	-0.857	0.000	0.000	0.000	-0.766	0.000	0.000	0.000	0.000	0.000	-0.897	-0.837	-0.698	0.000	-0.797	-0.874
BMP8B	656	1p34.2	0.000	0.000	0.000	0.000	0.000	-0.190	0.349	0.000	0.000	0.000	0.000	0.000	0.000	0.000	0.000	-0.771	0.000	-0.830	0.000	0.000	0.000	0.000	-0.922	0.000	-0.674	0.000	0.000	-0.796	0.000	0.000	0.000	-0.857	0.000	0.000	0.000	-0.766	0.000	0.000	0.000	0.000	0.000	-0.897	-0.837	-0.698	0.000	-0.797	-0.874
OXCT2	64064	1p34.2	0.000	0.000	0.000	0.000	0.000	-0.190	0.349	0.000	0.000	0.000	0.000	0.000	0.000	0.000	0.000	-0.771	0.000	-0.830	0.000	0.000	0.000	0.000	-0.922	0.000	-0.674	0.000	0.000	-0.796	0.000	0.000	0.000	-0.857	0.000	0.000	0.000	-0.766	0.000	0.000	0.000	0.000	0.000	-0.897	-0.837	-0.698	0.000	-0.797	-0.874
TRIT1	54802	1p34.2	0.000	0.000	0.000	0.000	0.000	-0.190	0.349	0.000	0.000	0.000	0.000	0.000	0.000	0.000	0.000	-0.771	0.000	-0.830	0.000	0.000	0.000	0.000	-0.922	0.000	-0.674	0.000	0.000	-0.796	0.000	0.000	0.000	-0.857	0.000	0.000	0.000	-0.766	0.000	0.000	0.000	0.000	0.000	-0.897	-0.837	-0.698	0.000	-0.797	-0.874
MYCL1	4610	1p34.2	0.000	0.000	0.000	0.000	0.000	-0.190	0.349	0.000	0.000	0.000	0.000	0.000	0.000	0.000	0.000	-0.771	0.000	-0.830	0.000	0.000	0.000	0.000	-0.922	0.000	-0.674	0.000	0.000	-0.796	0.000	0.000	0.000	-0.857	0.000	0.000	0.000	-0.766	0.000	0.000	0.000	0.000	0.000	-0.897	-0.837	-0.698	0.000	-0.797	-0.874
MFSD2A	84879	1p34.2	0.000	0.000	0.000	0.000	0.000	-0.190	0.349	0.000	0.000	0.000	0.000	0.000	0.000	0.000	0.000	-0.771	0.000	-0.830	0.000	0.000	0.000	0.000	-0.922	0.000	-0.674	0.000	0.000	-0.796	0.000	0.000	0.000	-0.857	0.000	0.000	0.000	-0.766	0.000	0.000	0.000	0.000	0.000	-0.897	-0.837	-0.698	0.000	-0.797	-0.874
CAP1	10487	1p34.2	0.000	0.000	0.000	0.000	0.000	-0.190	0.349	0.000	0.000	0.000	0.000	0.000	0.000	0.000	0.000	-0.771	0.000	-0.830	0.000	0.000	0.000	0.000	-0.922	0.000	-0.674	0.000	0.000	-0.796	0.000	0.000	0.000	-0.857	0.000	0.000	0.000	-0.766	0.000	0.000	0.000	0.000	0.000	-0.897	-0.837	-0.698	0.000	-0.797	-0.874
PPT1	5538	1p34.2	0.000	0.000	0.000	0.000	0.000	-0.190	0.349	0.000	0.000	0.000	0.000	0.000	0.000	0.000	0.000	-0.771	0.000	-0.830	0.000	0.000	0.000	0.000	-0.922	0.000	-0.674	0.000	0.000	-0.796	0.000	0.000	0.000	-0.857	0.000	0.000	0.000	-0.766	0.000	0.000	0.000	0.000	0.000	-0.897	-0.837	-0.698	0.000	-0.797	-0.874
RLF	6018	1p34.2	0.000	0.000	0.000	0.000	0.000	-0.190	0.349	0.000	0.000	0.000	0.000	0.000	0.000	0.000	0.000	-0.771	0.000	-0.830	0.000	0.000	0.000	0.000	-0.922	0.000	-0.674	0.000	0.000	-0.796	0.000	0.000	0.000	-0.857	0.000	0.000	0.000	-0.766	0.000	0.000	0.000	0.000	0.000	-0.897	-0.837	-0.698	0.000	-0.797	-0.874
TMCO2	127391	1p34.2	0.000	0.000	0.000	0.000	0.000	-0.190	0.349	0.000	0.000	0.000	0.000	0.000	0.000	0.000	0.000	-0.771	0.000	-0.830	0.000	0.000	0.000	0.000	-0.922	0.000	-0.674	0.000	0.000	-0.796	0.000	0.000	0.000	-0.857	0.000	0.000	0.000	-0.766	0.000	0.000	0.000	0.000	0.000	-0.897	-0.837	-0.698	0.000	-0.797	-0.874
ZMPSTE24	10269	1p34.2	0.000	0.000	0.000	0.000	0.000	-0.190	0.349	0.000	0.000	0.000	0.000	0.000	0.000	0.000	0.000	-0.771	0.000	-0.830	0.000	0.000	0.000	0.000	-0.922	0.000	-0.674	0.000	0.000	-0.796	0.000	0.000	0.000	-0.857	0.000	0.000	0.000	-0.766	0.000	0.000	0.000	0.000	0.000	-0.897	-0.837	-0.698	0.000	-0.797	-0.874
COL9A2	1298	1p34.2	0.000	0.000	0.000	0.000	0.000	-0.190	0.349	0.000	0.000	0.000	0.000	0.000	0.000	0.000	0.000	-0.771	0.000	-0.830	0.000	0.000	0.000	0.000	-0.922	0.000	-0.674	0.000	0.000	-0.796	0.000	0.000	0.000	-0.857	0.000	0.000	0.000	-0.766	0.000	0.000	0.000	0.000	0.000	-0.897	-0.837	-0.698	0.000	-0.797	-0.874
SMAP2	64744	1p34.2	0.000	0.000	0.000	0.000	0.000	-0.190	0.349	0.000	0.000	0.000	0.000	0.000	0.000	0.000	0.000	-0.771	0.000	-0.830	0.000	0.000	0.000	0.000	-0.922	0.000	-0.674	0.000	0.000	-0.796	0.000	0.000	0.000	-0.857	0.000	0.000	0.000	-0.766	0.000	0.000	0.000	0.000	0.000	-0.897	-0.837	-0.698	0.000	-0.797	-0.874
ZNF643	65243	1p34.2	0.000	0.000	0.000	0.000	0.000	-0.190	0.349	0.000	0.000	0.000	0.000	0.000	0.000	0.000	0.000	-0.771	0.000	-0.830	0.000	0.000	0.000	0.000	-0.922	0.000	-0.674	0.000	0.000	-0.796	0.000	0.000	0.000	-0.857	0.000	0.000	0.000	-0.766	0.000	0.000	0.000	0.000	0.000	-0.897	-0.837	-0.698	0.000	-0.797	-0.874
ZNF642	339559	1p34.2	0.000	0.000	0.000	0.000	0.000	-0.190	0.349	0.000	0.000	0.000	0.000	0.000	0.000	0.000	0.000	-0.771	0.000	-0.830	0.000	0.000	0.000	0.000	-0.922	0.000	-0.674	0.000	0.000	-0.796	0.000	0.000	0.000	-0.857	0.000	0.000	0.000	-0.766	0.000	0.000	0.000	0.000	0.000	-0.897	-0.837	-0.698	0.000	-0.797	-0.874
DEM1	64789	1p34.2	0.000	0.000	0.000	0.000	0.000	-0.190	0.349	0.000	0.000	0.000	0.000	0.000	0.000	0.000	0.000	-0.771	0.000	-0.830	0.000	0.000	0.000	0.000	-0.922	0.000	-0.674	0.000	0.000	-0.796	0.000	0.000	0.000	-0.857	0.000	0.000	0.000	-0.766	0.000	0.000	0.000	0.000	0.000	-0.897	-0.837	-0.698	0.000	-0.797	-0.874
ZNF684	127396	1p34.2	0.000	0.000	0.000	0.000	0.000	-0.190	0.349	0.000	0.000	0.000	0.000	0.000	0.000	0.000	0.000	-0.771	0.000	-0.830	0.000	0.000	0.000	0.000	-0.922	0.000	-0.674	0.000	0.000	-0.796	0.000	0.000	0.000	-0.857	0.000	0.000	0.000	-0.766	0.000	0.000	0.000	0.000	0.000	-0.897	-0.837	-0.698	0.000	-0.797	-0.874
RIMS3	9783	1p34.2	0.000	0.000	0.000	0.000	0.000	-0.190	0.349	0.000	0.000	0.000	0.000	0.000	0.000	0.000	0.000	-0.771	0.000	-0.830	0.000	0.000	0.000	0.000	-0.922	0.000	-0.674	0.000	0.000	-0.796	0.000	0.000	0.000	-0.857	0.000	0.000	0.000	-0.766	0.000	0.000	0.000	0.000	0.000	-0.897	-0.837	-0.698	0.000	-0.797	-0.874
LOC100130557	100130557	1p34.2	0.000	0.000	0.000	0.000	0.000	-0.190	0.349	0.000	0.000	0.000	0.000	0.000	0.000	0.000	0.000	-0.771	0.000	-0.830	0.000	0.000	0.000	0.000	-0.922	0.000	-0.674	0.000	0.000	-0.796	0.000	0.000	0.000	-0.857	0.000	0.000	0.000	-0.766	0.000	0.000	0.000	0.000	0.000	-0.897	-0.837	-0.698	0.000	-0.797	-0.874
NFYC	4802	1p34.2	0.000	0.000	0.000	0.000	0.000	-0.190	0.349	0.000	0.000	0.000	0.000	0.000	0.000	0.000	0.000	-0.771	0.000	-0.830	0.000	0.000	0.000	0.000	-0.922	0.000	-0.674	0.000	0.000	-0.796	0.000	0.000	0.000	-0.857	0.000	0.000	0.000	-0.766	0.000	0.000	0.000	0.000	0.000	-0.897	-0.837	-0.698	0.000	-0.797	-0.874
MIR30C1	407031	1p34.2	0.000	0.000	0.000	0.000	0.000	-0.190	0.349	0.000	0.000	0.000	0.000	0.000	0.000	0.000	0.000	-0.771	0.000	-0.830	0.000	0.000	0.000	0.000	-0.922	0.000	-0.674	0.000	0.000	-0.796	0.000	0.000	0.000	-0.857	0.000	0.000	0.000	-0.766	0.000	0.000	0.000	0.000	0.000	-0.897	-0.837	-0.698	0.000	-0.797	-0.874
MIR30E	407034	1p34.2	0.000	0.000	0.000	0.000	0.000	-0.190	0.349	0.000	0.000	0.000	0.000	0.000	0.000	0.000	0.000	-0.771	0.000	-0.830	0.000	0.000	0.000	0.000	-0.922	0.000	-0.674	0.000	0.000	-0.796	0.000	0.000	0.000	-0.857	0.000	0.000	0.000	-0.766	0.000	0.000	0.000	0.000	0.000	-0.897	-0.837	-0.698	0.000	-0.797	-0.874
hsa-mir-30c-1	-899	1p34.2	0.000	0.000	0.000	0.000	0.000	-0.190	0.349	0.000	0.000	0.000	0.000	0.000	0.000	0.000	0.000	-0.771	0.000	-0.830	0.000	0.000	0.000	0.000	-0.922	0.000	-0.674	0.000	0.000	-0.796	0.000	0.000	0.000	-0.857	0.000	0.000	0.000	-0.766	0.000	0.000	0.000	0.000	0.000	-0.897	-0.837	-0.698	0.000	-0.797	-0.874
hsa-mir-30e	-899	1p34.2	0.000	0.000	0.000	0.000	0.000	-0.190	0.349	0.000	0.000	0.000	0.000	0.000	0.000	0.000	0.000	-0.771	0.000	-0.830	0.000	0.000	0.000	0.000	-0.922	0.000	-0.674	0.000	0.000	-0.796	0.000	0.000	0.000	-0.857	0.000	0.000	0.000	-0.766	0.000	0.000	0.000	0.000	0.000	-0.897	-0.837	-0.698	0.000	-0.797	-0.874
KCNQ4	9132	1p34.2	0.000	0.000	0.000	0.000	0.000	-0.190	0.349	0.000	0.000	0.000	0.000	0.000	0.000	0.000	0.000	-0.771	0.000	-0.830	0.000	0.000	0.000	0.000	-0.922	0.000	-0.674	0.000	0.000	-0.796	0.000	0.000	0.000	-0.857	0.000	0.000	0.000	-0.766	0.000	0.000	0.000	0.000	0.000	-0.897	-0.837	-0.698	0.000	-0.797	-0.874
CITED4	163732	1p34.2	0.000	0.000	0.000	0.000	0.000	-0.190	0.349	0.000	0.000	0.000	0.000	0.000	0.000	0.000	0.000	-0.771	0.000	-0.830	0.000	0.000	0.000	0.000	-0.922	0.000	-0.674	0.000	0.000	-0.796	0.000	0.000	0.000	-0.857	0.000	0.000	0.000	-0.766	0.000	0.000	0.000	0.000	0.000	-0.897	-0.837	-0.698	0.000	-0.797	-0.874
CTPS	1503	1p34.2	0.000	0.000	0.000	0.000	0.000	-0.190	0.349	0.000	0.000	0.000	0.000	0.000	0.000	0.000	0.000	-0.771	0.000	-0.830	0.000	0.000	0.000	0.000	-0.922	0.000	-0.674	0.000	0.000	-0.796	0.000	0.000	0.000	-0.857	0.000	0.000	0.000	-0.766	0.000	0.000	0.000	0.000	0.000	-0.897	-0.837	-0.698	0.000	-0.797	-0.874
LOC100507178	100507178	1p34.2	0.000	0.000	0.000	0.000	0.000	-0.190	0.349	0.000	0.000	0.000	0.000	0.000	0.000	0.000	0.000	-0.771	0.000	-0.830	0.000	0.000	0.000	0.000	-0.922	0.000	-0.674	0.000	0.000	-0.796	0.000	0.000	0.000	-0.857	0.000	0.000	0.000	-0.766	0.000	0.000	0.000	0.000	0.000	-0.897	-0.837	-0.698	0.000	-0.797	-0.874
SLFNL1	200172	1p34.2	0.000	0.000	0.000	0.000	0.000	-0.190	0.349	0.000	0.000	0.000	0.000	0.000	0.000	0.000	0.000	-0.771	0.000	-0.830	0.000	0.000	0.000	0.000	-0.922	0.000	-0.674	0.000	0.000	-0.796	0.000	0.000	0.000	-0.857	0.000	0.000	0.000	-0.766	0.000	0.000	0.000	0.000	0.000	-0.897	-0.837	-0.698	0.000	-0.797	-0.874
SCMH1	22955	1p34.2	0.000	0.000	0.000	0.000	0.000	-0.190	0.349	0.000	0.000	0.000	0.000	0.000	0.000	0.000	0.000	-0.771	0.000	-0.830	0.000	0.000	0.000	0.000	-0.922	0.000	-0.674	0.000	0.000	-0.796	0.000	0.000	0.000	-0.857	0.000	0.000	0.000	-0.766	0.000	0.000	0.000	0.000	0.000	-0.897	-0.837	-0.698	0.000	-0.797	-0.874
EDN2	1907	1p34.2	0.000	0.000	0.000	0.000	0.000	-0.190	0.349	0.000	0.000	0.000	0.000	0.000	0.000	0.000	0.000	-0.771	0.000	-0.830	0.000	0.000	0.000	0.000	-0.922	0.000	-0.674	0.000	0.000	-0.796	0.000	0.000	0.000	-0.857	0.000	0.000	0.000	-0.766	0.000	0.000	0.000	0.000	0.000	-0.897	-0.837	-0.698	0.000	-0.797	-0.874
HIVEP3	59269	1p34.2	0.000	0.000	0.000	0.000	0.000	-0.190	0.349	0.000	0.000	0.000	0.000	0.000	0.000	0.000	0.000	-0.771	0.000	-0.830	0.000	0.000	0.000	0.000	-0.922	0.000	-0.674	0.000	0.000	-0.796	0.000	0.000	0.000	-0.857	0.000	0.000	0.000	-0.766	0.000	0.000	0.000	0.000	0.000	-0.897	-0.837	-0.698	0.000	-0.797	-0.874
GUCA2B	2981	1p34.2	0.000	0.000	0.000	0.000	0.000	-0.190	0.349	0.000	0.000	0.000	0.000	0.000	0.000	0.000	0.000	-0.771	0.000	-0.830	0.000	0.000	0.000	0.000	-0.922	0.000	-0.674	0.000	0.000	-0.796	0.000	0.000	0.000	-0.857	0.000	0.000	0.000	-0.766	0.000	0.000	0.000	0.000	0.000	-0.897	-0.837	-0.698	0.000	-0.797	-0.874
GUCA2A	2980	1p34.2	0.000	0.000	0.000	0.000	0.000	-0.190	0.349	0.000	0.000	0.000	0.000	0.000	0.000	0.000	0.000	-0.771	0.000	-0.830	0.000	0.000	0.000	0.000	-0.922	0.000	-0.674	0.000	0.000	-0.796	0.000	0.000	0.000	-0.857	0.000	0.000	0.000	-0.766	0.000	0.000	0.000	0.000	0.000	-0.897	-0.837	-0.698	0.000	-0.797	-0.874
FOXJ3	22887	1p34.2	0.000	0.000	0.000	0.000	0.000	-0.190	0.349	0.000	0.000	0.000	0.000	0.000	0.000	0.000	0.000	-0.771	0.000	-0.830	0.000	0.000	0.000	0.000	-0.922	0.000	-0.674	0.000	0.000	-0.796	0.000	0.000	0.000	-0.857	0.000	0.000	0.000	-0.766	0.000	0.000	0.000	0.000	0.000	-0.897	-0.837	-0.698	0.000	-0.797	-0.874
RIMKLA	284716	1p34.2	0.000	0.000	0.000	0.000	0.000	-0.190	0.349	0.000	0.000	0.000	0.000	0.000	0.000	0.000	0.000	-0.771	0.000	-0.830	0.000	0.000	0.000	0.000	-0.922	0.000	-0.674	0.000	0.000	-0.796	0.000	0.000	0.000	-0.857	0.000	0.000	0.000	-0.766	0.000	0.000	0.000	0.000	0.000	-0.897	-0.837	-0.698	0.000	-0.797	-0.874
ZMYND12	84217	1p34.2	0.000	0.000	0.000	0.000	0.000	-0.190	0.349	0.000	0.000	0.000	0.000	0.000	0.000	0.000	0.000	-0.771	0.000	-0.830	0.000	0.000	0.000	0.000	-0.922	0.000	-0.674	0.000	0.000	-0.796	0.000	0.000	0.000	-0.857	0.000	0.000	0.000	-0.766	0.000	0.000	0.000	0.000	0.000	-0.897	-0.837	-0.698	0.000	-0.797	-0.874
PPCS	79717	1p34.2	0.000	0.000	0.000	0.000	0.000	-0.190	0.349	0.000	0.000	0.000	0.000	0.000	0.000	0.000	0.000	-0.771	0.000	-0.830	0.000	0.000	0.000	0.000	-0.922	0.000	-0.674	0.000	0.000	-0.796	0.000	0.000	0.000	-0.857	0.000	0.000	0.000	-0.766	0.000	0.000	0.000	0.000	0.000	-0.897	-0.837	-0.698	0.000	-0.797	-0.874
CCDC30	728621	1p34.2	0.000	0.000	0.000	0.000	0.000	-0.190	0.349	0.000	0.000	0.000	0.000	0.000	0.000	0.000	0.000	-0.771	0.000	-0.830	0.000	0.000	0.000	0.000	-0.922	0.000	-0.674	0.000	0.000	-0.796	0.000	0.000	0.000	-0.857	0.000	0.000	0.000	-0.766	0.000	0.000	0.000	0.000	0.000	-0.897	-0.837	-0.698	0.000	-0.797	-0.874
PPIH	10465	1p34.2	0.000	0.000	0.000	0.000	0.000	-0.190	0.349	0.000	0.000	0.000	0.000	0.000	0.000	0.000	0.000	-0.771	0.000	-0.830	0.000	0.000	0.000	0.000	-0.922	0.000	-0.674	0.000	0.000	-0.796	0.000	0.000	0.000	-0.857	0.000	0.000	0.000	-0.766	0.000	0.000	0.000	0.000	0.000	-0.897	-0.837	-0.698	0.000	-0.797	-0.874
YBX1	4904	1p34.2	0.000	0.000	0.000	0.000	0.000	-0.190	0.349	0.000	0.000	0.000	0.000	0.000	0.000	0.000	0.000	-0.771	0.000	-0.830	0.000	0.000	0.000	0.000	-0.922	0.000	-0.674	0.000	0.000	-0.796	0.000	0.000	0.000	-0.857	0.000	0.000	0.000	-0.766	0.000	0.000	0.000	0.000	0.000	-0.897	-0.837	-0.698	0.000	-0.797	-0.874
CLDN19	149461	1p34.2	0.000	0.000	0.000	0.000	0.000	-0.190	0.349	0.000	0.000	0.000	0.000	0.000	0.000	0.000	0.000	-0.771	0.000	-0.830	0.000	0.000	0.000	0.000	-0.922	0.000	-0.674	0.000	0.000	-0.796	0.000	0.000	0.000	-0.857	0.000	0.000	0.000	-0.766	0.000	0.000	0.000	0.000	0.000	-0.897	-0.837	-0.698	0.000	-0.797	-0.874
LEPRE1	64175	1p34.2	0.000	0.000	0.000	0.000	0.000	-0.190	0.349	0.000	0.000	0.000	0.000	0.000	0.000	0.000	0.000	-0.771	0.000	-0.830	0.000	0.000	0.000	0.000	-0.922	0.000	-0.674	0.000	0.000	-0.796	0.000	0.000	0.000	-0.857	0.000	0.000	0.000	-0.766	0.000	0.000	0.000	0.000	0.000	-0.897	-0.837	-0.698	0.000	-0.797	-0.874
C1orf50	79078	1p34.2	0.000	0.000	0.000	0.000	0.000	-0.190	0.349	0.000	0.000	0.000	0.000	0.000	0.000	0.000	0.000	-0.771	0.000	-0.830	0.000	0.000	0.000	0.000	-0.922	0.000	-0.674	0.000	0.000	-0.796	0.000	0.000	0.000	-0.857	0.000	0.000	0.000	-0.766	0.000	0.000	0.000	0.000	0.000	-0.897	-0.837	-0.698	0.000	-0.797	-0.874
LOC100129924	100129924	1p34.2	0.000	0.000	0.000	0.000	0.000	-0.190	0.349	0.000	0.000	0.000	0.000	0.000	0.000	0.000	0.000	-0.771	0.000	-0.830	0.000	0.000	0.000	0.000	-0.922	0.000	-0.674	0.000	0.000	-0.796	0.000	0.000	0.000	-0.857	0.000	0.000	0.000	-0.766	0.000	0.000	0.000	0.000	0.000	-0.897	-0.837	-0.698	0.000	-0.797	-0.874
CCDC23	374969	1p34.2	0.000	0.000	0.000	0.000	0.000	-0.190	0.349	0.000	0.000	0.000	0.000	0.000	0.000	0.000	0.000	-0.771	0.000	-0.830	0.000	0.000	0.000	0.000	-0.922	0.000	-0.674	0.000	0.000	-0.796	0.000	0.000	0.000	-0.857	0.000	0.000	0.000	-0.766	0.000	0.000	0.000	0.000	0.000	-0.897	-0.837	-0.698	0.000	-0.797	-0.874
ERMAP	114625	1p34.2	0.000	0.000	0.000	0.000	0.000	-0.190	0.349	0.000	0.000	0.000	0.000	0.000	0.000	0.000	0.000	-0.771	0.000	-0.830	0.000	0.000	0.000	0.000	-0.922	0.000	-0.674	0.000	0.000	-0.796	0.000	0.000	0.000	-0.857	0.000	0.000	0.000	-0.766	0.000	0.000	0.000	0.000	0.000	-0.897	-0.837	-0.698	0.000	-0.797	-0.874
ZNF691	51058	1p34.2	0.000	0.000	0.000	0.000	0.000	-0.190	0.349	0.000	0.000	0.000	0.000	0.000	0.000	0.000	0.000	-0.771	0.000	-0.830	0.000	0.000	0.000	0.000	-0.922	0.000	-0.674	0.000	0.000	-0.796	0.000	0.000	0.000	-0.857	0.000	0.000	0.000	-0.766	0.000	0.000	0.000	0.000	0.000	-0.897	-0.837	-0.698	0.000	-0.797	-0.874
SLC2A1	6513	1p34.2	0.000	0.000	0.000	0.000	0.000	-0.190	0.349	0.000	0.000	0.000	0.000	0.000	0.000	0.000	0.000	-0.771	0.000	-0.830	0.000	0.000	0.000	0.000	-0.922	0.000	-0.674	0.000	0.000	-0.796	0.000	0.000	0.000	-0.857	0.000	0.000	0.000	-0.766	0.000	0.000	0.000	0.000	0.000	-0.897	-0.837	-0.698	0.000	-0.797	-0.874
FLJ32224	440584	1p34.2	0.000	0.000	0.000	0.000	0.000	-0.190	0.349	0.000	0.000	0.000	0.000	0.000	0.000	0.000	0.000	-0.771	0.000	-0.830	0.000	0.000	0.000	0.000	-0.922	0.000	-0.674	0.000	0.000	-0.796	0.000	0.000	0.000	-0.857	0.000	0.000	0.000	-0.766	0.000	0.000	0.000	0.000	0.000	-0.897	-0.837	-0.698	0.000	-0.797	-0.874
FAM183A	440585	1p34.2	0.000	0.000	0.000	0.000	0.000	-0.190	0.349	0.000	0.000	0.000	0.000	0.000	0.000	0.000	0.000	-0.771	0.000	-0.830	0.000	0.000	0.000	0.000	-0.922	0.000	-0.674	0.000	0.000	-0.796	0.000	0.000	0.000	-0.857	0.000	0.000	0.000	-0.766	0.000	0.000	0.000	0.000	0.000	-0.897	-0.837	-0.698	0.000	-0.797	-0.874
EBNA1BP2	10969	1p34.2	0.000	0.000	0.000	0.000	0.000	-0.190	0.349	0.000	0.000	0.000	0.000	0.000	0.000	0.000	0.000	-0.771	0.000	-0.830	0.000	0.000	0.000	0.000	-0.922	0.000	-0.674	0.000	0.000	-0.796	0.000	0.000	0.000	-0.857	0.000	0.000	0.000	-0.766	0.000	0.000	0.000	0.000	0.000	-0.897	-0.837	-0.698	0.000	-0.797	-0.874
WDR65	149465	1p34.2	0.000	0.000	0.000	0.000	0.000	-0.190	0.349	0.000	0.000	0.000	0.000	0.000	0.000	0.000	0.000	-0.771	0.000	-0.830	0.000	0.000	0.000	0.000	-0.922	0.000	-0.674	0.000	0.000	-0.796	0.000	0.000	0.000	-0.857	0.000	0.000	0.000	-0.766	0.000	0.000	0.000	0.000	0.000	-0.897	-0.837	-0.698	0.000	-0.797	-0.874
TMEM125	128218	1p34.2	0.000	0.000	0.000	0.000	0.000	-0.190	0.349	0.000	0.000	0.000	0.000	0.000	0.000	0.000	0.000	-0.771	0.000	-0.830	0.000	0.000	0.000	0.000	-0.922	0.000	-0.674	0.000	0.000	-0.796	0.000	0.000	0.000	-0.857	0.000	0.000	0.000	-0.766	0.000	0.000	0.000	0.000	0.000	-0.897	-0.837	-0.698	0.000	-0.797	-0.874
C1orf210	149466	1p34.2	0.000	0.000	0.000	0.000	0.000	-0.190	0.349	0.000	0.000	0.000	0.000	0.000	0.000	0.000	0.000	-0.771	0.000	-0.830	0.000	0.000	0.000	0.000	-0.922	0.000	-0.674	0.000	0.000	-0.796	0.000	0.000	0.000	-0.857	0.000	0.000	0.000	-0.766	0.000	0.000	0.000	0.000	0.000	-0.897	-0.837	-0.698	0.000	-0.797	-0.874
TIE1	7075	1p34.2	0.000	0.000	0.000	0.000	0.000	-0.190	0.349	0.000	0.000	0.000	0.000	0.000	0.000	0.000	0.000	-0.771	0.000	-0.830	0.000	0.000	0.000	0.000	-0.922	0.000	-0.674	0.000	0.000	-0.796	0.000	0.000	0.000	-0.857	0.000	0.000	0.000	-0.766	0.000	0.000	0.000	0.000	0.000	-0.897	-0.837	-0.698	0.000	-0.797	-0.874
MPL	4352	1p34.2	0.000	0.000	0.000	0.000	0.000	-0.190	0.349	0.000	0.000	0.000	0.000	0.000	0.000	0.000	0.000	-0.771	0.000	-0.830	0.000	0.000	0.000	0.000	-0.922	0.000	-0.674	0.000	0.000	-0.796	0.000	0.000	0.000	-0.857	0.000	0.000	0.000	-0.766	0.000	0.000	0.000	0.000	0.000	-0.897	-0.837	-0.698	0.000	-0.797	-0.874
CDC20	991	1p34.2	0.000	0.000	0.000	0.000	0.000	-0.190	0.349	0.000	0.000	0.000	0.000	0.000	0.000	0.000	0.000	-0.771	0.000	-0.830	0.000	0.000	0.000	0.000	-0.922	0.000	-0.674	0.000	0.000	-0.796	0.000	0.000	0.000	-0.857	0.000	0.000	0.000	-0.766	0.000	0.000	0.000	0.000	0.000	-0.897	-0.837	-0.698	0.000	-0.797	-0.874
ELOVL1	64834	1p34.2	0.000	0.000	0.000	0.000	0.000	-0.190	0.349	0.000	0.000	0.000	0.000	0.000	0.000	0.000	0.000	-0.771	0.000	-0.830	0.000	0.000	0.000	0.000	-0.922	0.000	-0.674	0.000	0.000	-0.796	0.000	0.000	0.000	-0.857	0.000	0.000	0.000	-0.766	0.000	0.000	0.000	0.000	0.000	-0.897	-0.837	-0.698	0.000	-0.797	-0.874
MED8	112950	1p34.2	0.000	0.000	0.000	0.000	0.000	-0.190	0.349	0.000	0.000	0.000	0.000	0.000	0.000	0.000	0.000	-0.771	0.000	-0.830	0.000	0.000	0.000	0.000	-0.922	0.000	-0.674	0.000	0.000	-0.796	0.000	0.000	0.000	-0.857	0.000	0.000	0.000	-0.766	0.000	0.000	0.000	0.000	0.000	-0.897	-0.837	-0.698	0.000	-0.797	-0.874
SZT2	23334	1p34.2	0.000	0.000	0.000	0.000	0.000	-0.190	0.349	0.000	0.000	0.000	0.000	0.000	0.000	0.000	0.000	-0.771	0.000	-0.830	0.000	0.000	0.000	0.000	-0.922	0.000	-0.674	0.000	0.000	-0.796	0.000	0.000	0.000	-0.857	0.000	0.000	0.000	-0.766	0.000	0.000	0.000	0.000	0.000	-0.897	-0.837	-0.698	0.000	-0.797	-0.874
HYI	81888	1p34.2	0.000	0.000	0.000	0.000	0.000	-0.190	0.349	0.000	0.000	0.000	0.000	0.000	0.000	0.000	0.000	-0.771	0.000	-0.830	0.000	0.000	0.000	0.000	-0.922	0.000	-0.674	0.000	0.000	-0.796	0.000	0.000	0.000	-0.857	0.000	0.000	0.000	-0.766	0.000	0.000	0.000	0.000	0.000	-0.897	-0.837	-0.698	0.000	-0.797	-0.874
PTPRF	5792	1p34.2	0.000	0.000	0.000	0.000	0.000	-0.190	0.349	0.000	0.000	0.000	0.000	0.000	0.000	0.000	0.000	-0.771	0.000	-0.830	0.000	0.000	0.000	0.000	-0.922	0.000	-0.674	0.000	0.000	-0.796	0.000	0.000	0.000	-0.857	0.000	0.000	0.000	-0.766	0.000	0.000	0.000	0.000	0.000	-0.897	-0.837	-0.698	0.000	-0.797	-0.874
KDM4A	9682	1p34.1	0.000	0.000	0.000	0.000	0.000	-0.190	0.349	0.000	0.000	0.000	0.000	0.000	0.000	0.000	0.000	-0.771	0.000	-0.830	0.000	0.000	0.000	0.000	-0.922	0.000	-0.674	0.000	0.000	-0.796	0.000	0.000	0.000	-0.857	0.000	0.000	0.000	-0.766	0.000	0.000	0.000	0.000	0.000	-0.897	-0.837	-0.698	0.000	-0.797	-0.874
LOC100132774	100132774	1p34.1	0.000	0.000	0.000	0.000	0.000	-0.190	0.349	0.000	0.000	0.000	0.000	0.000	0.000	0.000	0.000	-0.771	0.000	-0.830	0.000	0.000	0.000	0.000	-0.922	0.000	-0.674	0.000	0.000	-0.796	0.000	0.000	0.000	-0.857	0.000	0.000	0.000	-0.766	0.000	0.000	0.000	0.000	0.000	-0.897	-0.837	-0.698	0.000	-0.797	-0.874
ST3GAL3	6487	1p34.1	0.000	0.000	0.000	0.000	0.000	-0.190	0.349	0.000	0.000	0.000	0.000	0.000	0.000	0.000	0.000	-0.771	0.000	-0.830	0.000	0.000	0.000	0.000	-0.922	0.000	-0.674	0.000	0.000	-0.796	0.000	0.000	0.000	-0.857	0.000	0.000	0.000	-0.766	0.000	0.000	0.000	0.000	0.000	-0.897	-0.837	-0.698	0.000	-0.797	-0.874
ARTN	9048	1p34.1	0.000	0.000	0.000	0.000	0.000	-0.190	0.349	0.000	0.000	0.000	0.000	0.000	0.000	0.000	0.000	-0.771	0.000	-0.830	0.000	0.000	0.000	0.000	-0.922	0.000	-0.674	0.000	0.000	-0.796	0.000	0.000	0.000	-0.857	0.000	0.000	0.000	-0.766	0.000	0.000	0.000	0.000	0.000	-0.897	-0.837	-0.698	0.000	-0.797	-0.874
IPO13	9670	1p34.1	0.000	0.000	0.000	0.000	0.000	-0.190	0.349	0.000	0.000	0.000	0.000	0.000	0.000	0.000	0.000	-0.771	0.000	-0.830	0.000	0.000	0.000	0.000	-0.922	0.000	-0.674	0.000	0.000	-0.796	0.000	0.000	0.000	-0.857	0.000	0.000	0.000	-0.766	0.000	0.000	0.000	0.000	0.000	-0.897	-0.837	-0.698	0.000	-0.797	-0.874
ATP6V0B	533	1p34.1	0.000	0.000	0.000	0.000	0.000	-0.190	0.349	0.000	0.000	0.000	0.000	0.000	0.000	0.000	0.000	-0.771	0.000	-0.830	0.000	0.000	0.000	0.000	-0.922	0.000	-0.674	0.000	0.000	-0.796	0.000	0.000	0.000	-0.857	0.000	0.000	0.000	-0.766	0.000	0.000	0.000	0.000	0.000	-0.897	-0.837	-0.698	0.000	-0.797	-0.874
DPH2	1802	1p34.1	0.000	0.000	0.000	0.000	0.000	-0.190	0.349	0.000	0.000	0.000	0.000	0.000	0.000	0.000	0.000	-0.771	0.000	-0.830	0.000	0.000	0.000	0.000	-0.922	0.000	-0.674	0.000	0.000	-0.796	0.000	0.000	0.000	-0.857	0.000	0.000	0.000	-0.766	0.000	0.000	0.000	0.000	0.000	-0.897	-0.837	-0.698	0.000	-0.797	-0.874
B4GALT2	8704	1p34.1	0.000	0.000	0.000	0.000	0.000	-0.190	0.349	0.000	0.000	0.000	0.000	0.000	0.000	0.000	0.000	-0.771	0.000	-0.830	0.000	0.000	0.000	0.000	-0.922	0.000	-0.674	0.000	0.000	-0.796	0.000	0.000	0.000	-0.857	0.000	0.000	0.000	-0.766	0.000	0.000	0.000	0.000	0.000	-0.897	-0.837	-0.698	0.000	-0.797	-0.874
CCDC24	149473	1p34.1	0.000	0.000	0.000	0.000	0.000	-0.190	0.349	0.000	0.000	0.000	0.000	0.000	0.000	0.000	0.000	-0.771	0.000	-0.830	0.000	0.000	0.000	0.000	-0.922	0.000	-0.674	0.000	0.000	-0.796	0.000	0.000	0.000	-0.857	0.000	0.000	0.000	-0.766	0.000	0.000	0.000	0.000	0.000	-0.897	-0.837	-0.698	0.000	-0.797	-0.874
SLC6A9	6536	1p34.1	0.000	0.000	0.000	0.000	0.000	-0.190	0.349	0.000	0.000	0.000	0.000	0.000	0.000	0.000	0.000	-0.771	0.000	-0.830	0.000	0.000	0.000	0.000	-0.922	0.000	-0.674	0.000	0.000	-0.796	0.000	0.000	0.000	-0.857	0.000	0.000	0.000	-0.766	0.000	0.000	0.000	0.000	0.000	-0.897	-0.837	-0.698	0.000	-0.797	-0.874
KLF17	128209	1p34.1	0.000	0.000	0.000	0.000	0.000	-0.190	0.349	0.000	0.000	0.000	0.000	0.000	0.000	0.000	0.000	-0.771	0.000	-0.830	0.000	0.000	0.000	0.000	-0.922	0.000	-0.674	0.000	0.000	-0.796	0.000	0.000	0.000	-0.857	0.000	0.000	0.000	-0.766	0.000	0.000	0.000	0.000	0.000	-0.897	-0.837	-0.698	0.000	-0.797	-0.874
DMAP1	55929	1p34.1	0.000	0.000	0.000	0.000	0.000	-0.190	0.349	0.000	0.000	0.000	0.000	0.000	0.000	0.000	0.000	-0.771	0.000	-0.830	0.000	0.000	0.000	0.000	-0.922	0.000	-0.674	0.000	0.000	-0.796	0.000	0.000	0.000	-0.857	0.000	0.000	0.000	-0.766	0.000	0.000	0.000	0.000	0.000	-0.897	-0.837	-0.698	0.000	-0.797	-0.874
ERI3	79033	1p34.1	0.000	0.000	0.000	0.000	0.000	-0.190	0.349	0.000	0.000	0.000	0.000	0.000	0.000	0.000	0.000	-0.771	0.000	-0.830	0.000	0.000	0.000	0.000	-0.922	0.000	-0.674	0.000	0.000	-0.796	0.000	0.000	0.000	-0.857	0.000	0.000	0.000	-0.766	0.000	0.000	0.000	0.000	0.000	-0.897	-0.837	-0.698	0.000	-0.797	-0.874
RNF220	55182	1p34.1	0.000	0.000	0.000	0.000	0.000	-0.190	0.349	0.000	0.000	0.000	0.000	0.000	0.000	0.000	0.000	-0.771	0.000	-0.830	0.000	0.000	0.000	0.000	-0.922	0.000	-0.674	0.000	0.000	-0.796	0.000	0.000	0.000	-0.857	0.000	0.000	0.000	-0.766	0.000	0.000	0.000	0.000	0.000	-0.897	-0.837	-0.698	0.000	-0.797	-0.874
TMEM53	79639	1p34.1	0.000	0.000	0.000	0.000	0.000	-0.190	0.349	0.000	0.000	0.000	0.000	0.000	0.000	0.000	0.000	-0.771	0.000	-0.830	0.000	0.000	0.000	0.000	-0.922	0.000	-0.674	0.000	0.000	-0.796	0.000	0.000	0.000	-0.857	0.000	0.000	0.000	-0.766	0.000	0.000	0.000	0.000	0.000	-0.897	-0.837	-0.698	0.000	-0.797	-0.874
C1orf228	339541	1p34.1	0.000	0.000	0.000	0.000	0.000	-0.190	0.349	0.000	0.000	0.000	0.000	0.000	0.000	0.000	0.000	-0.771	0.000	-0.830	0.000	0.000	0.000	0.000	-0.922	0.000	-0.674	0.000	0.000	-0.796	0.000	0.000	0.000	-0.857	0.000	0.000	0.000	-0.766	0.000	0.000	0.000	0.000	0.000	-0.897	-0.837	-0.698	0.000	-0.797	-0.874
KIF2C	11004	1p34.1	0.000	0.000	0.000	0.000	0.000	-0.190	0.349	0.000	0.000	0.000	0.000	0.000	0.000	0.000	0.000	-0.771	0.000	-0.830	0.000	0.000	0.000	0.000	-0.922	0.000	-0.674	0.000	0.000	-0.796	0.000	0.000	0.000	-0.857	0.000	0.000	0.000	-0.766	0.000	0.000	0.000	0.000	0.000	-0.897	-0.837	-0.698	0.000	-0.797	-0.874
RPS8	6202	1p34.1	0.000	0.000	0.000	0.000	0.000	-0.190	0.349	0.000	0.000	0.000	0.000	0.000	0.000	0.000	0.000	-0.771	0.000	-0.830	0.000	0.000	0.000	0.000	-0.922	0.000	-0.674	0.000	0.000	-0.796	0.000	0.000	0.000	-0.857	0.000	0.000	0.000	-0.766	0.000	0.000	0.000	0.000	0.000	-0.897	-0.837	-0.698	0.000	-0.797	-0.874
SNORD38A	94162	1p34.1	0.000	0.000	0.000	0.000	0.000	-0.190	0.349	0.000	0.000	0.000	0.000	0.000	0.000	0.000	0.000	-0.771	0.000	-0.830	0.000	0.000	0.000	0.000	-0.922	0.000	-0.674	0.000	0.000	-0.796	0.000	0.000	0.000	-0.857	0.000	0.000	0.000	-0.766	0.000	0.000	0.000	0.000	0.000	-0.897	-0.837	-0.698	0.000	-0.797	-0.874
SNORD38B	94163	1p34.1	0.000	0.000	0.000	0.000	0.000	-0.190	0.349	0.000	0.000	0.000	0.000	0.000	0.000	0.000	0.000	-0.771	0.000	-0.830	0.000	0.000	0.000	0.000	-0.922	0.000	-0.674	0.000	0.000	-0.796	0.000	0.000	0.000	-0.857	0.000	0.000	0.000	-0.766	0.000	0.000	0.000	0.000	0.000	-0.897	-0.837	-0.698	0.000	-0.797	-0.874
SNORD46	94161	1p34.1	0.000	0.000	0.000	0.000	0.000	-0.190	0.349	0.000	0.000	0.000	0.000	0.000	0.000	0.000	0.000	-0.771	0.000	-0.830	0.000	0.000	0.000	0.000	-0.922	0.000	-0.674	0.000	0.000	-0.796	0.000	0.000	0.000	-0.857	0.000	0.000	0.000	-0.766	0.000	0.000	0.000	0.000	0.000	-0.897	-0.837	-0.698	0.000	-0.797	-0.874
SNORD55	26811	1p34.1	0.000	0.000	0.000	0.000	0.000	-0.190	0.349	0.000	0.000	0.000	0.000	0.000	0.000	0.000	0.000	-0.771	0.000	-0.830	0.000	0.000	0.000	0.000	-0.922	0.000	-0.674	0.000	0.000	-0.796	0.000	0.000	0.000	-0.857	0.000	0.000	0.000	-0.766	0.000	0.000	0.000	0.000	0.000	-0.897	-0.837	-0.698	0.000	-0.797	-0.874
BEST4	266675	1p34.1	0.000	0.000	0.000	0.000	0.000	-0.190	0.349	0.000	0.000	0.000	0.000	0.000	0.000	0.000	0.000	-0.771	0.000	-0.830	0.000	0.000	0.000	0.000	-0.922	0.000	-0.674	0.000	0.000	-0.796	0.000	0.000	0.000	-0.857	0.000	0.000	0.000	-0.766	0.000	0.000	0.000	0.000	0.000	-0.897	-0.837	-0.698	0.000	-0.797	-0.874
PLK3	1263	1p34.1	0.000	0.000	0.000	0.000	0.000	-0.190	0.349	0.000	0.000	0.000	0.000	0.000	0.000	0.000	0.000	-0.771	0.000	-0.830	0.000	0.000	0.000	0.000	-0.922	0.000	-0.674	0.000	0.000	-0.796	0.000	0.000	0.000	-0.857	0.000	0.000	0.000	-0.766	0.000	0.000	0.000	0.000	0.000	-0.897	-0.837	-0.698	0.000	-0.797	-0.874
BTBD19	149478	1p34.1	0.000	0.000	0.000	0.000	0.000	-0.190	0.349	0.000	0.000	0.000	0.000	0.000	0.000	0.000	0.000	-0.771	0.000	-0.830	0.000	0.000	0.000	0.000	-0.922	0.000	-0.674	0.000	0.000	-0.796	0.000	0.000	0.000	-0.857	0.000	0.000	0.000	-0.766	0.000	0.000	0.000	0.000	0.000	-0.897	-0.837	-0.698	0.000	-0.797	-0.874
TCTEX1D4	343521	1p34.1	0.000	0.000	0.000	0.000	0.000	-0.190	0.349	0.000	0.000	0.000	0.000	0.000	0.000	0.000	0.000	-0.771	0.000	-0.830	0.000	0.000	0.000	0.000	-0.922	0.000	-0.674	0.000	0.000	-0.796	0.000	0.000	0.000	-0.857	0.000	0.000	0.000	-0.766	0.000	0.000	0.000	0.000	0.000	-0.897	-0.837	-0.698	0.000	-0.797	-0.874
PTCH2	8643	1p34.1	0.000	0.000	0.000	0.000	0.000	-0.190	0.349	0.000	0.000	0.000	0.000	0.000	0.000	0.000	0.000	-0.771	0.000	-0.830	0.000	0.000	0.000	0.000	-0.922	0.000	-0.674	0.000	0.000	-0.796	0.000	0.000	0.000	-0.857	0.000	0.000	0.000	-0.766	0.000	0.000	0.000	0.000	0.000	-0.897	-0.837	-0.698	0.000	-0.797	-0.874
EIF2B3	8891	1p34.1	0.000	0.000	0.000	0.000	0.000	-0.190	0.349	0.000	0.000	0.000	0.000	0.000	0.000	0.000	0.000	-0.771	0.000	-0.830	0.000	0.000	0.000	0.000	-0.922	0.000	-0.674	0.000	0.000	-0.796	0.000	0.000	0.000	-0.857	0.000	0.000	0.000	-0.766	0.000	0.000	0.000	0.000	0.000	-0.897	-0.837	-0.698	0.000	-0.797	-0.874
HECTD3	79654	1p34.1	0.000	0.000	0.000	0.000	0.000	-0.190	0.349	0.000	0.000	0.000	0.000	0.000	0.000	0.000	0.000	-0.771	0.000	-0.830	0.000	0.000	0.000	0.000	-0.922	0.000	-0.674	0.000	0.000	-0.796	0.000	0.000	0.000	-0.857	0.000	0.000	0.000	-0.766	0.000	0.000	0.000	0.000	0.000	-0.897	-0.837	-0.698	0.000	-0.797	-0.874
UROD	7389	1p34.1	0.000	0.000	0.000	0.000	0.000	-0.190	0.349	0.000	0.000	0.000	0.000	0.000	0.000	0.000	0.000	-0.771	0.000	-0.830	0.000	0.000	0.000	0.000	-0.922	0.000	-0.674	0.000	0.000	-0.796	0.000	0.000	0.000	-0.857	0.000	0.000	0.000	-0.766	0.000	0.000	0.000	0.000	0.000	-0.897	-0.837	-0.698	0.000	-0.797	-0.874
ZSWIM5	57643	1p34.1	0.000	0.000	0.000	0.000	0.000	-0.190	0.349	0.000	0.000	0.000	0.000	0.000	0.000	0.000	0.000	-0.771	0.000	-0.830	0.000	0.000	0.000	0.000	-0.922	0.000	-0.674	0.000	0.000	-0.796	0.000	0.000	0.000	-0.857	0.000	0.000	0.000	-0.766	0.000	0.000	0.000	0.000	0.000	-0.897	-0.837	-0.698	0.000	-0.797	-0.874
LOC400752	400752	1p34.1	0.000	0.000	0.000	0.000	0.000	-0.190	0.349	0.000	0.000	0.000	0.000	0.000	0.000	0.000	0.000	-0.771	0.000	-0.830	0.000	0.000	0.000	0.000	-0.922	0.000	-0.674	0.000	0.000	-0.796	0.000	0.000	0.000	-0.857	0.000	0.000	0.000	-0.766	0.000	0.000	0.000	0.000	0.000	-0.897	-0.837	-0.698	0.000	-0.797	-0.874
HPDL	84842	1p34.1	0.000	0.000	0.000	0.000	0.000	-0.190	0.349	0.000	0.000	0.000	0.000	0.000	0.000	0.000	0.000	-0.771	0.000	-0.830	0.000	0.000	0.000	0.000	-0.922	0.000	-0.674	0.000	0.000	-0.796	0.000	0.000	0.000	-0.857	0.000	0.000	0.000	-0.766	0.000	0.000	0.000	0.000	0.000	-0.897	-0.837	-0.698	0.000	-0.797	-0.874
MUTYH	4595	1p34.1	0.000	0.000	0.000	0.000	0.000	-0.190	0.349	0.000	0.000	0.000	0.000	0.000	0.000	0.000	0.000	-0.771	0.000	-0.830	0.000	0.000	0.000	0.000	-0.922	0.000	-0.674	0.000	0.000	-0.796	0.000	0.000	0.000	-0.857	0.000	0.000	0.000	-0.766	0.000	0.000	0.000	0.000	0.000	-0.897	-0.837	-0.698	0.000	-0.797	-0.874
TESK2	10420	1p34.1	0.000	0.000	0.000	0.000	0.000	-0.190	0.349	0.000	0.000	0.000	0.000	0.000	0.000	0.000	0.000	-0.771	0.000	-0.830	0.000	0.000	0.000	0.000	-0.922	0.000	-0.674	0.000	0.000	-0.796	0.000	0.000	0.000	-0.857	0.000	0.000	0.000	-0.766	0.000	0.000	0.000	0.000	0.000	-0.897	-0.837	-0.698	0.000	-0.797	-0.874
TOE1	114034	1p34.1	0.000	0.000	0.000	0.000	0.000	-0.190	0.349	0.000	0.000	0.000	0.000	0.000	0.000	0.000	0.000	-0.771	0.000	-0.830	0.000	0.000	0.000	0.000	-0.922	0.000	-0.674	0.000	0.000	-0.796	0.000	0.000	0.000	-0.857	0.000	0.000	0.000	-0.766	0.000	0.000	0.000	0.000	0.000	-0.897	-0.837	-0.698	0.000	-0.797	-0.874
CCDC163P	126661	1p34.1	0.000	0.000	0.000	0.000	0.000	-0.190	0.349	0.000	0.000	0.000	0.000	0.000	0.000	0.000	0.000	-0.771	0.000	-0.830	0.000	0.000	0.000	0.000	-0.922	0.000	-0.674	0.000	0.000	-0.796	0.000	0.000	0.000	-0.857	0.000	0.000	0.000	-0.766	0.000	0.000	0.000	0.000	0.000	-0.897	-0.837	-0.698	0.000	-0.797	-0.874
MMACHC	25974	1p34.1	0.000	0.000	0.000	0.000	0.000	-0.190	0.349	0.000	0.000	0.000	0.000	0.000	0.000	0.000	0.000	-0.771	0.000	-0.830	0.000	0.000	0.000	0.000	-0.922	0.000	-0.674	0.000	0.000	-0.796	0.000	0.000	0.000	-0.857	0.000	0.000	0.000	-0.766	0.000	0.000	0.000	0.000	0.000	-0.897	-0.837	-0.698	0.000	-0.797	-0.874
PRDX1	5052	1p34.1	0.000	0.000	0.000	0.000	0.000	-0.190	0.349	0.000	0.000	0.000	0.000	0.000	0.000	0.000	0.000	-0.771	0.000	-0.830	0.000	0.000	0.000	0.000	-0.922	0.000	-0.674	0.000	0.000	-0.796	0.000	0.000	0.000	-0.857	0.000	0.000	0.000	-0.766	0.000	0.000	0.000	0.000	0.000	-0.897	-0.837	-0.698	0.000	-0.797	-0.874
AKR1A1	10327	1p34.1	0.000	0.000	0.000	0.000	0.000	-0.190	0.349	0.000	0.000	0.000	0.000	0.000	0.000	0.000	0.000	-0.771	0.000	-0.830	0.000	0.000	0.000	0.000	-0.922	0.000	-0.674	0.000	0.000	-0.796	0.000	0.000	0.000	-0.857	0.000	0.000	0.000	-0.766	0.000	0.000	0.000	0.000	0.000	-0.897	-0.837	-0.698	0.000	-0.797	-0.874
NASP	4678	1p34.1	0.000	0.000	0.000	0.000	0.000	-0.190	0.349	0.000	0.000	0.000	0.000	0.000	0.000	0.000	0.000	-0.771	0.000	-0.830	0.000	0.000	0.000	0.000	-0.922	0.000	-0.674	0.000	0.000	-0.796	0.000	0.000	0.000	-0.857	0.000	0.000	0.000	-0.766	0.000	0.000	0.000	0.000	0.000	-0.897	-0.837	-0.698	0.000	-0.797	-0.874
CCDC17	149483	1p34.1	0.000	0.000	0.000	0.000	0.000	-0.190	0.349	0.000	0.000	0.000	0.000	0.000	0.000	0.000	0.000	-0.771	0.000	-0.830	0.000	0.000	0.000	0.000	-0.922	0.000	-0.674	0.000	0.000	-0.796	0.000	0.000	0.000	-0.857	0.000	0.000	0.000	-0.766	0.000	0.000	0.000	0.000	0.000	-0.897	-0.837	-0.698	0.000	-0.797	-0.874
GPBP1L1	60313	1p34.1	0.000	0.000	0.000	0.000	0.000	-0.190	0.349	0.000	0.000	0.000	0.000	0.000	0.000	0.000	0.000	-0.771	0.000	-0.830	0.000	0.000	0.000	0.000	-0.922	0.000	-0.674	0.000	0.000	-0.796	0.000	0.000	0.000	-0.857	0.000	0.000	0.000	-0.766	0.000	0.000	0.000	0.000	0.000	-0.897	-0.837	-0.698	0.000	-0.797	-0.874
RPS15AP10	728963	1p34.1	0.000	0.000	0.000	0.000	0.000	-0.190	0.349	0.000	0.000	0.000	0.000	0.000	0.000	0.000	0.000	-0.771	0.000	-0.830	0.000	0.000	0.000	0.000	-0.922	0.000	-0.674	0.000	0.000	-0.796	0.000	0.000	0.000	-0.857	0.000	0.000	0.000	-0.766	0.000	0.000	0.000	0.000	0.000	-0.897	-0.837	-0.698	0.000	-0.797	-0.874
IPP	3652	1p34.1	0.000	0.000	0.000	0.000	0.000	-0.190	0.349	0.000	0.000	0.000	0.000	0.000	0.000	0.000	0.000	-0.771	0.000	-0.830	0.000	0.000	0.000	0.000	-0.922	0.000	-0.674	0.000	0.000	-0.796	0.000	0.000	0.000	-0.857	0.000	0.000	0.000	-0.766	0.000	0.000	0.000	0.000	0.000	-0.897	-0.837	-0.698	0.000	-0.797	-0.874
TMEM69	51249	1p34.1	0.000	0.000	0.000	0.000	0.000	-0.190	0.349	0.000	0.000	0.000	0.000	0.000	0.000	0.000	0.000	-0.771	0.000	-0.830	0.000	0.000	0.000	0.000	-0.922	0.000	-0.674	0.000	0.000	-0.796	0.000	0.000	0.000	-0.857	0.000	0.000	0.000	-0.766	0.000	0.000	0.000	0.000	0.000	-0.897	-0.837	-0.698	0.000	-0.797	-0.874
MAST2	23139	1p34.1	0.000	0.000	0.000	0.000	0.000	-0.190	0.349	0.000	0.000	0.000	0.000	0.000	0.000	0.000	0.000	-0.771	0.000	-0.830	0.000	0.000	0.000	0.000	-0.922	0.000	-0.674	0.000	0.000	-0.796	0.000	0.000	0.000	-0.857	0.000	0.000	0.000	-0.766	0.000	0.000	0.000	0.000	0.000	-0.897	-0.837	-0.698	0.000	-0.797	-0.874
PIK3R3	8503	1p34.1	0.000	0.000	0.000	0.000	0.000	-0.190	0.349	0.000	0.000	0.000	0.000	0.000	0.000	0.000	0.000	-0.771	0.000	-0.830	0.000	0.000	0.000	0.000	-0.922	0.000	-0.674	0.000	0.000	-0.796	0.000	0.000	0.000	-0.857	0.000	0.000	0.000	-0.766	0.000	0.000	0.000	0.000	0.000	-0.897	-0.837	-0.698	0.000	-0.797	-0.874
TSPAN1	10103	1p34.1	0.000	0.000	0.000	0.000	0.000	-0.190	0.349	0.000	0.000	0.000	0.000	0.000	0.000	0.000	0.000	-0.771	0.000	-0.830	0.000	0.000	0.000	0.000	-0.922	0.000	-0.674	0.000	0.000	-0.796	0.000	0.000	0.000	-0.857	0.000	0.000	0.000	-0.766	0.000	0.000	0.000	0.000	0.000	-0.897	-0.837	-0.698	0.000	-0.797	-0.874
POMGNT1	55624	1p34.1	0.000	0.000	0.000	0.000	0.000	-0.190	0.349	0.000	0.000	0.000	0.000	0.000	0.000	0.000	0.000	-0.771	0.000	-0.830	0.000	0.000	0.000	0.000	-0.922	0.000	-0.674	0.000	0.000	-0.796	0.000	0.000	0.000	-0.857	0.000	0.000	0.000	-0.766	0.000	0.000	0.000	0.000	0.000	-0.897	-0.837	-0.698	0.000	-0.797	-0.874
LURAP1	541468	1p34.1	0.000	0.000	0.000	0.000	0.000	-0.190	0.349	0.000	0.000	0.000	0.000	0.000	0.000	0.000	0.000	-0.771	0.000	-0.830	0.000	0.000	0.000	0.000	-0.922	0.000	-0.674	0.000	0.000	-0.796	0.000	0.000	0.000	-0.857	0.000	0.000	0.000	-0.766	0.000	0.000	0.000	0.000	0.000	-0.897	-0.837	-0.698	0.000	-0.797	-0.874
RAD54L	8438	1p34.1	0.000	0.000	0.000	0.000	0.000	-0.190	0.349	0.000	0.000	0.000	0.000	0.000	0.000	0.000	0.000	-0.771	0.000	-0.830	0.000	0.000	0.000	0.000	-0.922	0.000	-0.674	0.000	0.000	-0.796	0.000	0.000	0.000	-0.857	0.000	0.000	0.000	-0.766	0.000	0.000	0.000	0.000	0.000	-0.897	-0.837	-0.698	0.000	-0.797	-0.874
LRRC41	10489	1p34.1	0.000	0.000	0.000	0.000	0.000	-0.190	0.349	0.000	0.000	0.000	0.000	0.000	0.000	0.000	0.000	-0.771	0.000	-0.830	0.000	0.000	0.000	0.000	-0.922	0.000	-0.674	0.000	0.000	-0.796	0.000	0.000	0.000	-0.857	0.000	0.000	0.000	-0.766	0.000	0.000	0.000	0.000	0.000	-0.897	-0.837	-0.698	0.000	-0.797	-0.874
UQCRH	7388	1p34.1	0.000	0.000	0.000	0.000	0.000	-0.190	0.349	0.000	0.000	0.000	0.000	0.000	0.000	0.000	0.000	-0.771	0.000	-0.830	0.000	0.000	0.000	0.000	-0.922	0.000	-0.674	0.000	0.000	-0.796	0.000	0.000	0.000	-0.857	0.000	0.000	0.000	-0.766	0.000	0.000	0.000	0.000	0.000	-0.897	-0.837	-0.698	0.000	-0.797	-0.874
NSUN4	387338	1p33	0.000	0.000	0.000	0.000	0.000	-0.190	0.349	0.000	0.000	0.000	0.000	0.000	0.000	0.000	0.000	-0.771	0.000	-0.830	0.000	0.000	0.000	0.000	-0.922	0.000	-0.674	0.000	0.000	-0.796	0.000	0.000	0.000	-0.857	0.000	0.000	0.000	-0.766	0.000	0.000	0.000	0.000	0.000	-0.897	-0.837	-0.698	0.000	-0.797	-0.874
FAAH	2166	1p33	0.000	0.000	0.000	0.000	0.000	-0.190	0.349	0.000	0.000	0.000	0.000	0.000	0.000	0.000	0.000	-0.771	0.000	-0.830	0.000	0.000	0.000	0.000	-0.922	0.000	-0.674	0.000	0.000	-0.796	0.000	0.000	0.000	-0.857	0.000	0.000	0.000	-0.766	0.000	0.000	0.000	0.000	0.000	-0.897	-0.837	-0.698	0.000	-0.797	-0.874
LOC729041	729041	1p33	0.000	0.000	0.000	0.000	0.000	-0.190	0.349	0.000	0.000	0.000	0.000	0.000	0.000	0.000	0.000	-0.771	0.000	-0.830	0.000	0.000	0.000	0.000	-0.922	0.000	-0.674	0.000	0.000	-0.796	0.000	0.000	0.000	-0.857	0.000	0.000	0.000	-0.766	0.000	0.000	0.000	0.000	0.000	-0.897	-0.837	-0.698	0.000	-0.797	-0.874
DMBX1	127343	1p33	0.000	0.000	0.000	0.000	0.000	-0.190	0.349	0.000	0.000	0.000	0.000	0.000	0.000	0.000	0.000	-0.771	0.000	-0.830	0.000	0.000	0.000	0.000	-0.922	0.000	-0.674	0.000	0.000	-0.796	0.000	0.000	0.000	-0.857	0.000	0.000	0.000	-0.766	0.000	0.000	0.000	0.000	0.000	-0.897	-0.837	-0.698	0.000	-0.797	-0.874
KNCN	148930	1p33	0.000	0.000	0.000	0.000	0.000	-0.190	0.349	0.000	0.000	0.000	0.000	0.000	0.000	0.000	0.000	-0.771	0.000	-0.830	0.000	0.000	0.000	0.000	-0.922	0.000	-0.674	0.000	0.000	-0.796	0.000	0.000	0.000	-0.857	0.000	0.000	0.000	-0.766	0.000	0.000	0.000	0.000	0.000	-0.897	-0.837	-0.698	0.000	-0.797	-0.874
LOC100507423	100507423	1p33	0.000	0.000	0.000	0.000	0.000	-0.190	0.349	0.000	0.000	0.000	0.000	0.000	0.000	0.000	0.000	-0.771	0.000	-0.830	0.000	0.000	0.000	0.000	-0.922	0.000	-0.674	0.000	0.000	-0.796	0.000	0.000	0.000	-0.857	0.000	0.000	0.000	-0.766	0.000	0.000	0.000	0.000	0.000	-0.897	-0.837	-0.698	0.000	-0.797	-0.874
MKNK1	8569	1p33	0.000	0.000	0.000	0.000	0.000	-0.190	0.349	0.000	0.000	0.000	0.000	0.000	0.000	0.000	0.000	-0.771	0.000	-0.830	0.000	0.000	0.000	0.000	-0.922	0.000	-0.674	0.000	0.000	-0.796	0.000	0.000	0.000	-0.857	0.000	0.000	0.000	-0.766	0.000	0.000	0.000	0.000	0.000	-0.897	-0.837	-0.698	0.000	-0.797	-0.874
MOB3C	148932	1p33	0.000	0.000	0.000	0.000	0.000	-0.190	0.349	0.000	0.000	0.000	0.000	0.000	0.000	0.000	0.000	-0.771	0.000	-0.830	0.000	0.000	0.000	0.000	-0.922	0.000	-0.674	0.000	0.000	-0.796	0.000	0.000	0.000	-0.857	0.000	0.000	0.000	-0.766	0.000	0.000	0.000	0.000	0.000	-0.897	-0.837	-0.698	0.000	-0.797	-0.874
ATPAF1	64756	1p33	0.000	0.000	0.000	0.000	0.000	-0.190	0.349	0.000	0.000	0.000	0.000	0.000	0.000	0.000	0.000	-0.771	0.000	-0.830	0.000	0.000	0.000	0.000	-0.922	0.000	-0.674	0.000	0.000	-0.796	0.000	0.000	0.000	-0.857	0.000	0.000	0.000	-0.766	0.000	0.000	0.000	0.000	0.000	-0.897	-0.837	-0.698	0.000	-0.797	-0.874
ATPAF1-AS1	374973	1p33	0.000	0.000	0.000	0.000	0.000	-0.190	0.349	0.000	0.000	0.000	0.000	0.000	0.000	0.000	0.000	-0.771	0.000	-0.830	0.000	0.000	0.000	0.000	-0.922	0.000	-0.674	0.000	0.000	-0.796	0.000	0.000	0.000	-0.857	0.000	0.000	0.000	-0.766	0.000	0.000	0.000	0.000	0.000	-0.897	-0.837	-0.698	0.000	-0.797	-0.874
KIAA0494	9813	1p33	0.000	0.000	0.000	0.000	0.000	-0.190	0.349	0.000	0.000	0.000	0.000	0.000	0.000	0.000	0.000	-0.771	0.000	-0.830	0.000	0.000	0.000	0.000	-0.922	0.000	-0.674	0.000	0.000	-0.796	0.000	0.000	0.000	-0.857	0.000	0.000	0.000	-0.766	0.000	0.000	0.000	0.000	0.000	-0.897	-0.837	-0.698	0.000	-0.797	-0.874
LOC100130197	100130197	1p33	0.000	0.000	0.000	0.000	0.000	-0.190	0.349	0.000	0.000	0.000	0.000	0.000	0.000	0.000	0.000	-0.771	0.000	-0.830	0.000	0.000	0.000	0.000	-0.922	0.000	-0.674	0.000	0.000	-0.796	0.000	0.000	0.000	-0.857	0.000	0.000	0.000	-0.766	0.000	0.000	0.000	0.000	0.000	-0.897	-0.837	-0.698	0.000	-0.797	-0.874
CYP4B1	1580	1p33	0.000	0.000	0.000	0.000	0.000	-0.190	0.349	0.000	0.000	0.000	0.000	0.000	0.000	0.000	0.000	-0.771	0.000	-0.830	0.000	0.000	0.000	0.000	-0.922	0.000	-0.674	0.000	0.000	-0.796	0.000	0.000	0.000	-0.857	0.000	0.000	0.000	-0.766	0.000	0.000	0.000	0.000	0.000	-0.897	-0.837	-0.698	0.000	-0.797	-0.874
CYP4Z2P	163720	1p33	0.000	0.000	0.000	0.000	0.000	-0.190	0.349	0.000	0.000	0.000	0.000	0.000	0.000	0.000	0.000	-0.771	0.000	-0.830	0.000	0.000	0.000	0.000	-0.922	0.000	-0.674	0.000	0.000	-0.796	0.000	0.000	0.000	-0.857	0.000	0.000	0.000	-0.766	0.000	0.000	0.000	0.000	0.000	-0.897	-0.837	-0.698	0.000	-0.797	-0.874
CYP4A11	1579	1p33	0.000	0.000	0.000	0.000	0.000	-0.190	0.349	0.000	0.000	0.000	0.000	0.000	0.000	0.000	0.000	-0.771	0.000	-0.830	0.000	0.000	0.000	0.000	-0.922	0.000	-0.674	0.000	0.000	-0.796	0.000	0.000	0.000	-0.857	0.000	0.000	0.000	-0.766	0.000	0.000	0.000	0.000	0.000	-0.897	-0.837	-0.698	0.000	-0.797	-0.874
CYP4X1	260293	1p33	0.000	0.000	0.000	0.000	0.000	-0.190	0.349	0.000	0.000	0.000	0.000	0.000	0.000	0.000	0.000	-0.771	0.000	-0.830	0.000	0.000	0.000	0.000	-0.922	0.000	-0.674	0.000	0.000	-0.796	0.000	0.000	0.000	-0.857	0.000	0.000	0.000	-0.766	0.000	0.000	0.000	0.000	0.000	-0.897	-0.837	-0.698	0.000	-0.797	-0.874
CYP4Z1	199974	1p33	0.000	0.000	0.000	0.000	0.000	-0.190	0.349	0.000	0.000	0.000	0.000	0.000	0.000	0.000	0.000	-0.771	0.000	-0.830	0.000	0.000	0.000	0.000	-0.922	0.000	-0.674	0.000	0.000	-0.796	0.000	0.000	0.000	-0.857	0.000	0.000	0.000	-0.766	0.000	0.000	0.000	0.000	0.000	-0.897	-0.837	-0.698	0.000	-0.797	-0.874
CYP4A22	284541	1p33	0.000	0.000	0.000	0.000	0.000	-0.190	0.349	0.000	0.000	0.000	0.000	0.000	0.000	0.000	0.000	-0.771	0.000	-0.830	0.000	0.000	0.000	0.000	-0.922	0.000	-0.674	0.000	0.000	-0.796	0.000	0.000	0.000	-0.857	0.000	0.000	0.000	-0.766	0.000	0.000	0.000	0.000	0.000	-0.897	-0.837	-0.698	0.000	-0.797	-0.874
PDZK1IP1	10158	1p33	0.000	0.000	0.000	0.000	0.000	-0.190	0.349	0.000	0.000	0.000	0.000	0.000	0.000	0.000	0.000	-0.771	0.000	-0.830	0.000	0.000	0.000	0.000	-0.922	0.000	-0.674	0.000	0.000	-0.796	0.000	0.000	0.000	-0.857	0.000	0.000	0.000	-0.766	0.000	0.000	0.000	0.000	0.000	-0.897	-0.837	-0.698	0.000	-0.797	-0.874
TAL1	6886	1p33	0.000	0.000	0.000	0.000	0.000	-0.190	0.349	0.000	0.000	0.000	0.000	0.000	0.000	0.000	0.000	-0.771	0.000	-0.830	0.000	0.000	0.000	0.000	-0.922	0.000	-0.674	0.000	0.000	-0.796	0.000	0.000	0.000	-0.857	0.000	0.000	0.000	-0.766	0.000	0.000	0.000	0.000	0.000	-0.897	-0.837	-0.698	0.000	-0.797	-0.874
STIL	6491	1p33	0.000	0.000	0.000	0.000	0.000	-0.190	0.349	0.000	0.000	0.000	0.000	0.000	0.000	0.000	0.000	-0.771	0.000	-0.830	0.000	0.000	0.000	0.000	-0.922	0.000	-0.674	0.000	0.000	-0.796	0.000	0.000	0.000	-0.857	0.000	0.000	0.000	-0.766	0.000	0.000	0.000	0.000	0.000	-0.897	-0.837	-0.698	0.000	-0.797	-0.874
CMPK1	51727	1p33	0.000	0.000	0.000	0.000	0.000	-0.190	0.349	0.000	0.000	0.000	0.000	0.000	0.000	0.000	0.000	-0.771	0.000	-0.830	0.000	0.000	0.000	0.000	-0.922	0.000	-0.674	0.000	0.000	-0.796	0.000	0.000	0.000	-0.857	0.000	0.000	0.000	-0.766	0.000	0.000	0.000	0.000	0.000	-0.897	-0.837	-0.698	0.000	-0.797	-0.874
FOXE3	2301	1p33	0.000	0.000	0.000	0.000	0.000	-0.190	0.349	0.000	0.000	0.000	0.000	0.000	0.000	0.000	0.000	-0.771	0.000	-0.830	0.000	0.000	0.000	0.000	-0.922	0.000	-0.674	0.000	0.000	-0.796	0.000	0.000	0.000	-0.857	0.000	0.000	0.000	-0.766	0.000	0.000	0.000	0.000	0.000	-0.897	-0.837	-0.698	0.000	-0.797	-0.874
FOXD2	2306	1p33	0.000	0.000	0.000	0.000	0.000	-0.190	0.349	0.000	0.000	0.000	0.000	0.000	0.000	0.000	0.000	-0.771	0.000	-0.830	0.000	0.000	0.000	0.000	-0.922	0.000	-0.674	0.000	0.000	-0.796	0.000	0.000	0.000	-0.857	0.000	0.000	0.000	-0.766	0.000	0.000	0.000	0.000	0.000	-0.897	-0.837	-0.698	0.000	-0.797	-0.874
MGC12982	84793	1p33	0.000	0.000	0.000	0.000	0.000	-0.190	0.349	0.000	0.000	0.000	0.000	0.000	0.000	0.000	0.000	-0.771	0.000	-0.830	0.000	0.000	0.000	0.000	-0.922	0.000	-0.674	0.000	0.000	-0.796	0.000	0.000	0.000	-0.857	0.000	0.000	0.000	-0.766	0.000	0.000	0.000	0.000	0.000	-0.897	-0.837	-0.698	0.000	-0.797	-0.874
LOC388630	388630	1p33	0.000	0.000	0.000	0.000	0.000	-0.190	0.349	0.000	0.000	0.000	0.000	0.000	0.000	0.000	0.000	-0.771	0.000	-0.830	0.000	0.000	0.000	0.000	-0.922	0.000	-0.674	0.000	0.000	-0.796	0.000	0.000	0.000	-0.857	0.000	0.000	0.000	-0.766	0.000	0.000	0.000	0.000	0.000	-0.897	-0.837	-0.698	0.000	-0.797	-0.874
SKINTL	391037	1p33	0.000	0.000	0.000	0.000	0.000	-0.190	0.349	0.000	0.000	0.000	0.000	0.000	0.000	0.000	0.000	-0.771	0.000	-0.830	0.000	0.000	0.000	0.000	-0.922	0.000	-0.674	0.000	0.000	-0.796	0.000	0.000	0.000	-0.857	0.000	0.000	0.000	-0.766	0.000	0.000	0.000	0.000	0.000	-0.897	-0.837	-0.698	0.000	-0.797	-0.874
SLC5A9	200010	1p33	0.000	0.000	0.000	0.000	0.000	-0.190	0.349	0.000	0.000	0.000	0.000	0.000	0.000	0.000	0.000	-0.771	0.000	-0.830	0.000	0.000	0.000	0.000	-0.922	0.000	-0.674	0.000	0.000	-0.796	0.000	0.000	0.000	-0.857	0.000	0.000	0.000	-0.766	0.000	0.000	0.000	0.000	0.000	-0.897	-0.837	-0.698	0.000	-0.797	-0.874
SPATA6	54558	1p33	0.000	0.000	0.000	0.000	0.000	-0.190	0.349	0.000	0.000	0.000	0.000	0.000	0.000	0.000	0.000	-0.771	0.000	-0.830	0.000	0.000	0.000	0.000	-0.922	0.000	-0.674	0.000	0.000	-0.796	0.000	0.000	0.000	-0.857	0.000	0.000	0.000	-0.766	0.000	0.000	0.000	0.000	0.000	-0.897	-0.837	-0.698	0.000	-0.797	-0.874
AGBL4	84871	1p33	0.000	0.000	0.000	0.000	0.000	-0.190	0.349	0.000	0.000	0.000	0.000	0.000	0.000	0.000	0.000	-0.771	0.000	-0.830	0.000	0.000	0.000	0.000	-0.922	0.000	-0.674	0.000	0.000	-0.796	0.000	0.000	0.000	-0.857	0.000	0.000	0.000	-0.766	0.000	0.000	0.000	0.000	0.000	-0.897	-0.837	-0.698	0.000	-0.797	-0.874
BEND5	79656	1p33	0.000	0.000	0.000	0.000	0.000	-0.190	0.349	0.000	0.000	0.000	0.000	0.000	0.000	0.000	0.000	-0.771	0.000	-0.830	0.000	0.000	0.000	0.000	-0.922	0.000	-0.674	0.000	0.000	-0.796	0.000	0.000	0.000	-0.857	0.000	0.000	0.000	-0.766	0.000	0.000	0.000	0.000	0.000	-0.897	-0.837	-0.698	0.000	-0.797	-0.874
ELAVL4	1996	1p33	0.000	0.000	0.000	0.000	0.000	-0.190	0.349	0.000	0.000	0.000	0.000	0.000	0.000	0.000	0.000	-0.771	0.000	-0.830	0.000	0.000	0.000	0.000	-0.922	0.000	-0.674	0.000	0.000	-0.796	0.000	0.000	0.000	-0.857	0.000	0.000	0.000	-0.766	0.000	0.000	0.000	0.000	0.000	-0.897	-0.837	-0.698	0.000	-0.797	-0.874
DMRTA2	63950	1p32.3	0.000	0.000	0.000	0.000	0.000	-0.190	0.349	0.000	0.000	0.000	0.000	0.000	0.000	0.000	0.000	-0.771	0.000	-0.830	0.000	0.000	0.000	0.000	-0.922	0.000	-0.674	0.000	0.000	-0.796	0.000	0.000	0.000	-0.857	0.000	0.000	0.000	-0.766	0.000	0.000	0.000	0.000	0.000	-0.897	-0.837	-0.698	0.000	-0.797	-0.874
FAF1	11124	1p32.3	0.000	0.000	0.000	0.000	0.000	-0.190	0.349	0.000	0.000	0.000	0.000	0.000	0.000	0.000	0.000	-0.771	0.000	-0.830	0.000	0.000	0.000	0.000	-0.922	0.000	-0.674	0.000	0.000	-0.796	0.000	0.000	0.000	-0.857	0.000	0.000	0.000	-0.766	0.000	0.000	0.000	0.000	0.000	-0.897	-0.837	-0.698	0.000	-0.797	-0.874
CDKN2C	1031	1p32.3	0.000	0.000	0.000	0.000	0.000	-0.190	0.349	0.000	0.000	0.000	0.000	0.000	0.000	0.000	0.000	-0.771	0.000	-0.830	0.000	0.000	0.000	0.000	-0.922	0.000	-0.674	0.000	0.000	-0.796	0.000	0.000	0.000	-0.857	0.000	0.000	0.000	-0.766	0.000	0.000	0.000	0.000	0.000	-0.897	-0.837	-0.698	0.000	-0.797	-0.874
C1orf185	284546	1p32.3	0.000	0.000	0.000	0.000	0.000	-0.190	0.349	0.000	0.000	0.000	0.000	0.000	0.000	0.000	0.000	-0.771	0.000	-0.830	0.000	0.000	0.000	0.000	-0.922	0.000	-0.674	0.000	0.000	-0.796	0.000	0.000	0.000	-0.857	0.000	0.000	0.000	-0.766	0.000	0.000	0.000	0.000	0.000	-0.897	-0.837	-0.698	0.000	-0.797	-0.874
RNF11	26994	1p32.3	0.000	0.000	0.000	0.000	0.000	-0.190	0.349	0.000	0.000	0.000	0.000	0.000	0.000	0.000	0.000	-0.771	0.000	-0.830	0.000	0.000	0.000	0.000	-0.922	0.000	-0.674	0.000	0.000	-0.796	0.000	0.000	0.000	-0.857	0.000	0.000	0.000	-0.766	0.000	0.000	0.000	0.000	0.000	-0.897	-0.837	-0.698	0.000	-0.797	-0.874
TTC39A	22996	1p32.3	0.000	0.000	0.000	0.000	0.000	-0.190	0.349	0.000	0.000	0.000	0.000	0.000	0.000	0.000	0.000	-0.771	0.000	-0.830	0.000	0.000	0.000	0.000	-0.922	0.000	-0.674	0.000	0.000	-0.796	0.000	0.000	0.000	-0.857	0.000	0.000	0.000	-0.766	0.000	0.000	0.000	0.000	0.000	-0.897	-0.837	-0.698	0.000	-0.797	-0.874
EPS15	2060	1p32.3	0.000	0.000	0.000	0.000	0.000	-0.190	0.349	0.000	0.000	0.000	0.000	0.000	0.000	0.000	0.000	-0.771	0.000	-0.830	0.000	0.000	0.000	0.000	-0.922	0.000	-0.674	0.000	0.000	-0.796	0.000	0.000	0.000	-0.857	0.000	0.000	0.000	-0.766	0.000	0.000	0.000	0.000	0.000	-0.897	-0.837	-0.698	0.000	-0.797	-0.874
OSBPL9	114883	1p32.3	0.000	0.000	0.000	0.000	0.000	-0.190	0.349	0.000	0.000	0.000	0.000	0.000	0.000	0.000	0.000	-0.771	0.000	-0.830	0.000	0.000	0.000	0.000	-0.922	0.000	-0.674	0.000	0.000	-0.796	0.000	0.000	0.000	-0.857	0.000	0.000	0.000	-0.766	0.000	0.000	0.000	0.000	0.000	-0.897	-0.837	-0.698	0.000	-0.797	-0.874
NRD1	4898	1p32.3	0.000	0.000	0.000	0.000	0.000	-0.190	0.349	0.000	0.000	0.000	0.000	0.000	0.000	0.000	0.000	-0.771	0.000	-0.830	0.000	0.000	0.000	0.000	-0.922	0.000	-0.674	0.000	0.000	-0.796	0.000	0.000	0.000	-0.857	0.000	0.000	0.000	-0.766	0.000	0.000	0.000	0.000	0.000	-0.897	-0.837	-0.698	0.000	-0.797	-0.874
MIR761	100313892	1p32.3	0.000	0.000	0.000	0.000	0.000	-0.190	0.349	0.000	0.000	0.000	0.000	0.000	0.000	0.000	0.000	-0.771	0.000	-0.830	0.000	0.000	0.000	0.000	-0.922	0.000	-0.674	0.000	0.000	-0.796	0.000	0.000	0.000	-0.857	0.000	0.000	0.000	-0.766	0.000	0.000	0.000	0.000	0.000	-0.897	-0.837	-0.698	0.000	-0.797	-0.874
hsa-mir-761	-984	1p32.3	0.000	0.000	0.000	0.000	0.000	-0.190	0.349	0.000	0.000	0.000	0.000	0.000	0.000	0.000	0.000	-0.771	0.000	-0.830	0.000	0.000	0.000	0.000	-0.922	0.000	-0.674	0.000	0.000	-0.796	0.000	0.000	0.000	-0.857	0.000	0.000	0.000	-0.766	0.000	0.000	0.000	0.000	0.000	-0.897	-0.837	-0.698	0.000	-0.797	-0.874
RAB3B	5865	1p32.3	0.000	0.000	0.000	0.000	0.000	-0.190	0.349	0.000	0.000	0.000	0.000	0.000	0.000	0.000	0.000	-0.771	0.000	-0.830	0.000	0.000	0.000	0.000	-0.922	0.000	-0.674	0.000	0.000	-0.796	0.000	0.000	0.000	-0.857	0.000	0.000	0.000	-0.766	0.000	0.000	0.000	0.000	0.000	-0.897	-0.837	-0.698	0.000	-0.797	-0.874
TXNDC12	51060	1p32.3	0.000	0.000	0.000	0.000	0.000	-0.190	0.349	0.000	0.000	0.000	0.000	0.000	0.000	0.000	0.000	-0.771	0.000	-0.830	0.000	0.000	0.000	0.000	-0.922	0.000	-0.674	0.000	0.000	-0.796	0.000	0.000	0.000	-0.857	0.000	0.000	0.000	-0.766	0.000	0.000	0.000	0.000	0.000	-0.897	-0.837	-0.698	0.000	-0.797	-0.874
KTI12	112970	1p32.3	0.000	0.000	0.000	0.000	0.000	-0.190	0.349	0.000	0.000	0.000	0.000	0.000	0.000	0.000	0.000	-0.771	0.000	-0.830	0.000	0.000	0.000	0.000	-0.922	0.000	-0.674	0.000	0.000	-0.796	0.000	0.000	0.000	-0.857	0.000	0.000	0.000	-0.766	0.000	0.000	0.000	0.000	0.000	-0.897	-0.837	-0.698	0.000	-0.797	-0.874
BTF3L4	91408	1p32.3	0.000	0.000	0.000	0.000	0.000	-0.190	0.349	0.000	0.000	0.000	0.000	0.000	0.000	0.000	0.000	-0.771	0.000	-0.830	0.000	0.000	0.000	0.000	-0.922	0.000	-0.674	0.000	0.000	-0.796	0.000	0.000	0.000	-0.857	0.000	0.000	0.000	-0.766	0.000	0.000	0.000	0.000	0.000	-0.897	-0.837	-0.698	0.000	-0.797	-0.874
ZFYVE9	9372	1p32.3	0.000	0.000	0.000	0.000	0.000	-0.190	0.349	0.000	0.000	0.000	0.000	0.000	0.000	0.000	0.000	-0.771	0.000	-0.830	0.000	0.000	0.000	0.000	-0.922	0.000	-0.674	0.000	0.000	-0.796	0.000	0.000	0.000	-0.857	0.000	0.000	0.000	-0.766	0.000	0.000	0.000	0.000	0.000	-0.897	-0.837	-0.698	0.000	-0.797	-0.874
CC2D1B	200014	1p32.3	0.000	0.000	0.000	0.000	0.000	-0.190	0.349	0.000	0.000	0.000	0.000	0.000	0.000	0.000	0.000	-0.771	0.000	-0.830	0.000	0.000	0.000	0.000	-0.922	0.000	-0.674	0.000	0.000	-0.796	0.000	0.000	0.000	-0.857	0.000	0.000	0.000	-0.766	0.000	0.000	0.000	0.000	0.000	-0.897	-0.837	-0.698	0.000	-0.797	-0.874
ORC1	4998	1p32.3	0.000	0.000	0.000	0.000	0.000	-0.190	0.349	0.000	0.000	0.000	0.000	0.000	0.000	0.000	0.000	-0.771	0.000	-0.830	0.000	0.000	0.000	0.000	-0.922	0.000	-0.674	0.000	0.000	-0.796	0.000	0.000	0.000	-0.857	0.000	0.000	0.000	-0.766	0.000	0.000	0.000	0.000	0.000	-0.897	-0.837	-0.698	0.000	-0.797	-0.874
PRPF38A	84950	1p32.3	0.000	0.000	0.000	0.000	0.000	-0.190	0.349	0.000	0.000	0.000	0.000	0.000	0.000	0.000	0.000	-0.771	0.000	-0.830	0.000	0.000	0.000	0.000	-0.922	0.000	-0.674	0.000	0.000	-0.796	0.000	0.000	0.000	-0.857	0.000	0.000	0.000	-0.766	0.000	0.000	0.000	0.000	0.000	-0.897	-0.837	-0.698	0.000	-0.797	-0.874
ZCCHC11	23318	1p32.3	0.000	0.000	0.000	0.000	0.000	-0.190	0.349	0.000	0.000	0.000	0.000	0.000	0.000	0.000	0.000	-0.771	0.000	-0.830	0.000	0.000	0.000	0.000	-0.922	0.000	-0.674	0.000	0.000	-0.796	0.000	0.000	0.000	-0.857	0.000	0.000	0.000	-0.766	0.000	0.000	0.000	0.000	0.000	-0.897	-0.837	-0.698	0.000	-0.797	-0.874
GPX7	2882	1p32.3	0.000	0.000	0.000	0.000	0.000	-0.190	0.349	0.000	0.000	0.000	0.000	0.000	0.000	0.000	0.000	-0.771	0.000	-0.830	0.000	0.000	0.000	0.000	-0.922	0.000	-0.674	0.000	0.000	-0.796	0.000	0.000	0.000	-0.857	0.000	0.000	0.000	-0.766	0.000	0.000	0.000	0.000	0.000	-0.897	-0.837	-0.698	0.000	-0.797	-0.874
FAM159A	348378	1p32.3	0.000	0.000	0.000	0.000	0.000	-0.190	0.349	0.000	0.000	0.000	0.000	0.000	0.000	0.000	0.000	-0.771	0.000	-0.830	0.000	0.000	0.000	0.000	-0.922	0.000	-0.674	0.000	0.000	-0.796	0.000	0.000	0.000	-0.857	0.000	0.000	0.000	-0.766	0.000	0.000	0.000	0.000	0.000	-0.897	-0.837	-0.698	0.000	-0.797	-0.874
SELRC1	65260	1p32.3	0.000	0.000	0.000	0.000	0.000	-0.190	0.349	0.000	0.000	0.000	0.000	0.000	0.000	0.000	0.000	-0.771	0.000	-0.830	0.000	0.000	0.000	0.000	-0.922	0.000	-0.674	0.000	0.000	-0.796	0.000	0.000	0.000	-0.857	0.000	0.000	0.000	-0.766	0.000	0.000	0.000	0.000	0.000	-0.897	-0.837	-0.698	0.000	-0.797	-0.874
ZYG11B	79699	1p32.3	0.000	0.000	0.000	0.000	0.000	-0.190	0.349	0.000	0.000	0.000	0.000	0.000	0.000	0.000	0.000	-0.771	0.000	-0.830	0.000	0.000	0.000	0.000	-0.922	0.000	-0.674	0.000	0.000	-0.796	0.000	0.000	0.000	-0.857	0.000	0.000	0.000	-0.766	0.000	0.000	0.000	0.000	0.000	-0.897	-0.837	-0.698	0.000	-0.797	-0.874
ZYG11A	440590	1p32.3	0.000	0.000	0.000	0.000	0.000	-0.190	0.349	0.000	0.000	0.000	0.000	0.000	0.000	0.000	0.000	-0.771	0.000	-0.830	0.000	0.000	0.000	0.000	-0.922	0.000	-0.674	0.000	0.000	-0.796	0.000	0.000	0.000	-0.857	0.000	0.000	0.000	-0.766	0.000	0.000	0.000	0.000	0.000	-0.897	-0.837	-0.698	0.000	-0.797	-0.874
ECHDC2	55268	1p32.3	0.000	0.000	0.000	0.000	0.000	-0.190	0.349	0.000	0.000	0.000	0.000	0.000	0.000	0.000	0.000	-0.771	0.000	-0.830	0.000	0.000	0.000	0.000	-0.922	0.000	-0.674	0.000	0.000	-0.796	0.000	0.000	0.000	-0.857	0.000	0.000	0.000	-0.766	0.000	0.000	0.000	0.000	0.000	-0.897	-0.837	-0.698	0.000	-0.797	-0.874
SCP2	6342	1p32.3	0.000	0.000	0.000	0.000	0.000	-0.190	0.349	0.000	0.000	0.000	0.000	0.000	0.000	0.000	0.000	-0.771	0.000	-0.830	0.000	0.000	0.000	0.000	-0.922	0.000	-0.674	0.000	0.000	-0.796	0.000	0.000	0.000	-0.857	0.000	0.000	0.000	-0.766	0.000	0.000	0.000	0.000	0.000	-0.897	-0.837	-0.698	0.000	-0.797	-0.874
PODN	127435	1p32.3	0.000	0.000	0.000	0.000	0.000	-0.190	0.349	0.000	0.000	0.000	0.000	0.000	0.000	0.000	0.000	-0.771	0.000	-0.830	0.000	0.000	0.000	0.000	-0.922	0.000	-0.674	0.000	0.000	-0.796	0.000	0.000	0.000	-0.857	0.000	0.000	0.000	-0.766	0.000	0.000	0.000	0.000	0.000	-0.897	-0.837	-0.698	0.000	-0.797	-0.874
SLC1A7	6512	1p32.3	0.000	0.000	0.000	0.000	0.000	-0.190	0.349	0.000	0.000	0.000	0.000	0.000	0.000	0.000	0.000	-0.771	0.000	-0.830	0.000	0.000	0.000	0.000	-0.922	0.000	-0.674	0.000	0.000	-0.796	0.000	0.000	0.000	-0.857	0.000	0.000	0.000	-0.766	0.000	0.000	0.000	0.000	0.000	-0.897	-0.837	-0.698	0.000	-0.797	-0.874
CPT2	1376	1p32.3	0.000	0.000	0.000	0.000	0.000	-0.190	0.349	0.000	0.000	0.000	0.000	0.000	0.000	0.000	0.000	-0.771	0.000	-0.830	0.000	0.000	0.000	0.000	-0.922	0.000	-0.674	0.000	0.000	-0.796	0.000	0.000	0.000	-0.857	0.000	0.000	0.000	-0.766	0.000	0.000	0.000	0.000	0.000	-0.897	-0.837	-0.698	0.000	-0.797	-0.874
C1orf123	54987	1p32.3	0.000	0.000	0.000	0.000	0.000	-0.190	0.349	0.000	0.000	0.000	0.000	0.000	0.000	0.000	0.000	-0.771	0.000	-0.830	0.000	0.000	0.000	0.000	-0.922	0.000	-0.674	0.000	0.000	-0.796	0.000	0.000	0.000	-0.857	0.000	0.000	0.000	-0.766	0.000	0.000	0.000	0.000	0.000	-0.897	-0.837	-0.698	0.000	-0.797	-0.874
MAGOH	4116	1p32.3	0.000	0.000	0.000	0.000	0.000	-0.190	0.349	0.000	0.000	0.000	0.000	0.000	0.000	0.000	0.000	-0.771	0.000	-0.830	0.000	0.000	0.000	0.000	-0.922	0.000	-0.674	0.000	0.000	-0.796	0.000	0.000	0.000	-0.857	0.000	0.000	0.000	-0.766	0.000	0.000	0.000	0.000	0.000	-0.897	-0.837	-0.698	0.000	-0.797	-0.874
LOC100507564	100507564	1p32.3	0.000	0.000	0.000	0.000	0.000	-0.190	0.349	0.000	0.000	0.000	0.000	0.000	0.000	0.000	0.000	-0.771	0.000	-0.830	0.000	0.000	0.000	0.000	-0.922	0.000	-0.674	0.000	0.000	-0.796	0.000	0.000	0.000	-0.857	0.000	0.000	0.000	-0.766	0.000	0.000	0.000	0.000	0.000	-0.897	-0.837	-0.698	0.000	-0.797	-0.874
LRP8	7804	1p32.3	0.000	0.000	0.000	0.000	0.000	-0.190	0.349	0.000	0.000	0.000	0.000	0.000	0.000	0.000	0.000	-0.771	0.000	-0.830	0.000	0.000	0.000	0.000	-0.922	0.000	-0.674	0.000	0.000	-0.796	0.000	0.000	0.000	-0.857	0.000	0.000	0.000	-0.766	0.000	0.000	0.000	0.000	0.000	-0.897	-0.837	-0.698	0.000	-0.797	-0.874
FLJ40434	163742	1p32.3	0.000	0.000	0.000	0.000	0.000	-0.190	0.349	0.000	0.000	0.000	0.000	0.000	0.000	0.000	0.000	-0.771	0.000	-0.830	0.000	0.000	0.000	0.000	-0.922	0.000	-0.674	0.000	0.000	-0.796	0.000	0.000	0.000	-0.857	0.000	0.000	0.000	-0.766	0.000	0.000	0.000	0.000	0.000	-0.897	-0.837	-0.698	0.000	-0.797	-0.874
DMRTB1	63948	1p32.3	0.000	0.000	0.000	0.000	0.000	-0.190	0.349	0.000	0.000	0.000	0.000	0.000	0.000	0.000	0.000	-0.771	0.000	-0.830	0.000	0.000	0.000	0.000	-0.922	0.000	-0.674	0.000	0.000	-0.796	0.000	0.000	0.000	-0.857	0.000	0.000	0.000	-0.766	0.000	0.000	0.000	0.000	0.000	-0.897	-0.837	-0.698	0.000	-0.797	-0.874
GLIS1	148979	1p32.3	0.000	0.000	0.000	0.000	0.000	-0.190	0.349	0.000	0.000	0.000	0.000	0.000	0.000	0.000	0.000	-0.771	0.000	-0.830	0.000	0.000	0.000	0.000	-0.922	0.000	-0.674	0.000	0.000	-0.796	0.000	0.000	0.000	-0.857	0.000	0.000	0.000	-0.766	0.000	0.000	0.000	0.000	0.000	-0.897	-0.837	-0.698	0.000	-0.797	-0.874
TMEM48	55706	1p32.3	0.000	0.000	0.000	0.000	0.000	-0.190	0.349	0.000	0.000	0.000	0.000	0.000	0.000	0.000	0.000	-0.771	0.000	-0.830	0.000	0.000	0.000	0.000	-0.922	0.000	-0.674	0.000	0.000	-0.796	0.000	0.000	0.000	-0.857	0.000	0.000	0.000	-0.766	0.000	0.000	0.000	0.000	0.000	-0.897	-0.837	-0.698	0.000	-0.797	-0.874
YIPF1	54432	1p32.3	0.000	0.000	0.000	0.000	0.000	-0.190	0.349	0.000	0.000	0.000	0.000	0.000	0.000	0.000	0.000	-0.771	0.000	-0.830	0.000	0.000	0.000	0.000	-0.922	0.000	-0.674	0.000	0.000	-0.796	0.000	0.000	0.000	-0.857	0.000	0.000	0.000	-0.766	0.000	0.000	0.000	0.000	0.000	-0.897	-0.837	-0.698	0.000	-0.797	-0.874
DIO1	1733	1p32.3	0.000	0.000	0.000	0.000	0.000	-0.190	0.349	0.000	0.000	0.000	0.000	0.000	0.000	0.000	0.000	-0.771	0.000	-0.830	0.000	0.000	0.000	0.000	-0.922	0.000	-0.674	0.000	0.000	-0.796	0.000	0.000	0.000	-0.857	0.000	0.000	0.000	-0.766	0.000	0.000	0.000	0.000	0.000	-0.897	-0.837	-0.698	0.000	-0.797	-0.874
HSPB11	51668	1p32.3	0.000	0.000	0.000	0.000	0.000	-0.190	0.349	0.000	0.000	0.000	0.000	0.000	0.000	0.000	0.000	-0.771	0.000	-0.830	0.000	0.000	0.000	0.000	-0.922	0.000	-0.674	0.000	0.000	-0.796	0.000	0.000	0.000	-0.857	0.000	0.000	0.000	-0.766	0.000	0.000	0.000	0.000	0.000	-0.897	-0.837	-0.698	0.000	-0.797	-0.874
LRRC42	115353	1p32.3	0.000	0.000	0.000	0.000	0.000	-0.190	0.349	0.000	0.000	0.000	0.000	0.000	0.000	0.000	0.000	-0.771	0.000	-0.830	0.000	0.000	0.000	0.000	-0.922	0.000	-0.674	0.000	0.000	-0.796	0.000	0.000	0.000	-0.857	0.000	0.000	0.000	-0.766	0.000	0.000	0.000	0.000	0.000	-0.897	-0.837	-0.698	0.000	-0.797	-0.874
LDLRAD1	388633	1p32.3	0.000	0.000	0.000	0.000	0.000	-0.190	0.349	0.000	0.000	0.000	0.000	0.000	0.000	0.000	0.000	-0.771	0.000	-0.830	0.000	0.000	0.000	0.000	-0.922	0.000	-0.674	0.000	0.000	-0.796	0.000	0.000	0.000	-0.857	0.000	0.000	0.000	-0.766	0.000	0.000	0.000	0.000	0.000	-0.897	-0.837	-0.698	0.000	-0.797	-0.874
TMEM59	9528	1p32.3	0.000	0.000	0.000	0.000	0.000	-0.190	0.349	0.000	0.000	0.000	0.000	0.000	0.000	0.000	0.000	-0.771	0.000	-0.830	0.000	0.000	0.000	0.000	-0.922	0.000	-0.674	0.000	0.000	-0.796	0.000	0.000	0.000	-0.857	0.000	0.000	0.000	-0.766	0.000	0.000	0.000	0.000	0.000	-0.897	-0.837	-0.698	0.000	-0.797	-0.874
TCEANC2	127428	1p32.3	0.000	0.000	0.000	0.000	0.000	-0.190	0.349	0.000	0.000	0.000	0.000	0.000	0.000	0.000	0.000	-0.771	0.000	-0.830	0.000	0.000	0.000	0.000	-0.922	0.000	-0.674	0.000	0.000	-0.796	0.000	0.000	0.000	-0.857	0.000	0.000	0.000	-0.766	0.000	0.000	0.000	0.000	0.000	-0.897	-0.837	-0.698	0.000	-0.797	-0.874
MIR4781	100616315	1p32.3	0.000	0.000	0.000	0.000	0.000	-0.190	0.349	0.000	0.000	0.000	0.000	0.000	0.000	0.000	0.000	-0.771	0.000	-0.830	0.000	0.000	0.000	0.000	-0.922	0.000	-0.674	0.000	0.000	-0.796	0.000	0.000	0.000	-0.857	0.000	0.000	0.000	-0.766	0.000	0.000	0.000	0.000	0.000	-0.897	-0.837	-0.698	0.000	-0.797	-0.874
CDCP2	200008	1p32.3	0.000	0.000	0.000	0.000	0.000	-0.190	0.349	0.000	0.000	0.000	0.000	0.000	0.000	0.000	0.000	-0.771	0.000	-0.830	0.000	0.000	0.000	0.000	-0.922	0.000	-0.674	0.000	0.000	-0.796	0.000	0.000	0.000	-0.857	0.000	0.000	0.000	-0.766	0.000	0.000	0.000	0.000	0.000	-0.897	-0.837	-0.698	0.000	-0.797	-0.874
CYB5RL	606495	1p32.3	0.000	0.000	0.000	0.000	0.000	-0.190	0.349	0.000	0.000	0.000	0.000	0.000	0.000	0.000	0.000	-0.771	0.000	-0.830	0.000	0.000	0.000	0.000	-0.922	0.000	-0.674	0.000	0.000	-0.796	0.000	0.000	0.000	-0.857	0.000	0.000	0.000	-0.766	0.000	0.000	0.000	0.000	0.000	-0.897	-0.837	-0.698	0.000	-0.797	-0.874
MRPL37	51253	1p32.3	0.000	0.000	0.000	0.000	0.000	-0.190	0.349	0.000	0.000	0.000	0.000	0.000	0.000	0.000	0.000	-0.771	0.000	-0.830	0.000	0.000	0.000	0.000	-0.922	0.000	-0.674	0.000	0.000	-0.796	0.000	0.000	0.000	-0.857	0.000	0.000	0.000	-0.766	0.000	0.000	0.000	0.000	0.000	-0.897	-0.837	-0.698	0.000	-0.797	-0.874
SSBP3	23648	1p32.3	0.000	0.000	0.000	0.000	0.000	-0.190	0.349	0.000	0.000	0.000	0.000	0.000	0.000	0.000	0.000	-0.771	0.000	-0.830	0.000	0.000	0.000	0.000	-0.922	0.000	-0.674	0.000	0.000	-0.796	0.000	0.000	0.000	-0.857	0.000	0.000	0.000	-0.766	0.000	0.000	0.000	0.000	0.000	-0.897	-0.837	-0.698	0.000	-0.797	-0.874
ACOT11	26027	1p32.3	0.000	0.000	0.000	0.000	0.000	-0.190	0.349	0.000	0.000	0.000	0.000	0.000	0.000	0.000	0.000	-0.771	0.000	-0.830	0.000	0.000	0.000	0.000	-0.922	0.000	-0.674	0.000	0.000	-0.796	0.000	0.000	0.000	-0.857	0.000	0.000	0.000	-0.766	0.000	0.000	0.000	0.000	0.000	-0.897	-0.837	-0.698	0.000	-0.797	-0.874
FAM151A	338094	1p32.3	0.000	0.000	0.000	0.000	0.000	-0.190	0.349	0.000	0.000	0.000	0.000	0.000	0.000	0.000	0.000	-0.771	0.000	-0.830	0.000	0.000	0.000	0.000	-0.922	0.000	-0.674	0.000	0.000	-0.796	0.000	0.000	0.000	-0.857	0.000	0.000	0.000	-0.766	0.000	0.000	0.000	0.000	0.000	-0.897	-0.837	-0.698	0.000	-0.797	-0.874
HEATR8-TTC4	100527960	1p32.3	0.000	0.000	0.000	0.000	0.000	-0.190	0.349	0.000	0.000	0.000	0.000	0.000	0.000	0.000	0.000	-0.771	0.000	-0.830	0.000	0.000	0.000	0.000	-0.922	0.000	-0.674	0.000	0.000	-0.796	0.000	0.000	0.000	-0.857	0.000	0.000	0.000	-0.766	0.000	0.000	0.000	0.000	0.000	-0.897	-0.837	-0.698	0.000	-0.797	-0.874
HEATR8	374977	1p32.3	0.000	0.000	0.000	0.000	0.000	-0.190	0.349	0.000	0.000	0.000	0.000	0.000	0.000	0.000	0.000	-0.771	0.000	-0.830	0.000	0.000	0.000	0.000	-0.922	0.000	-0.674	0.000	0.000	-0.796	0.000	0.000	0.000	-0.857	0.000	0.000	0.000	-0.766	0.000	0.000	0.000	0.000	0.000	-0.897	-0.837	-0.698	0.000	-0.797	-0.874
TTC4	7268	1p32.3	0.000	0.000	0.000	0.000	0.000	-0.190	0.349	0.000	0.000	0.000	0.000	0.000	0.000	0.000	0.000	-0.771	0.000	-0.830	0.000	0.000	0.000	0.000	-0.922	0.000	-0.674	0.000	0.000	-0.796	0.000	0.000	0.000	-0.857	0.000	0.000	0.000	-0.766	0.000	0.000	0.000	0.000	0.000	-0.897	-0.837	-0.698	0.000	-0.797	-0.874
PARS2	25973	1p32.3	0.000	0.000	0.000	0.000	0.000	-0.190	0.349	0.000	0.000	0.000	0.000	0.000	0.000	0.000	0.000	-0.771	0.000	-0.830	0.000	0.000	0.000	0.000	-0.922	0.000	-0.674	0.000	0.000	-0.796	0.000	0.000	0.000	-0.857	0.000	0.000	0.000	-0.766	0.000	0.000	0.000	0.000	0.000	-0.897	-0.837	-0.698	0.000	-0.797	-0.874
TTC22	55001	1p32.3	0.000	0.000	0.000	0.000	0.000	-0.190	0.349	0.000	0.000	0.000	0.000	0.000	0.000	0.000	0.000	-0.771	0.000	-0.830	0.000	0.000	0.000	0.000	-0.922	0.000	-0.674	0.000	0.000	-0.796	0.000	0.000	0.000	-0.857	0.000	0.000	0.000	-0.766	0.000	0.000	0.000	0.000	0.000	-0.897	-0.837	-0.698	0.000	-0.797	-0.874
C1orf177	163747	1p32.3	0.000	0.000	0.000	0.000	0.000	-0.190	0.349	0.000	0.000	0.000	0.000	0.000	0.000	0.000	0.000	-0.771	0.000	-0.830	0.000	0.000	0.000	0.000	-0.922	0.000	-0.674	0.000	0.000	-0.796	0.000	0.000	0.000	-0.857	0.000	0.000	0.000	-0.766	0.000	0.000	0.000	0.000	0.000	-0.897	-0.837	-0.698	0.000	-0.797	-0.874
DHCR24	1718	1p32.3	0.000	0.000	0.000	0.000	0.000	-0.190	0.349	0.000	0.000	0.000	0.000	0.000	0.000	0.000	0.000	-0.771	0.000	-0.830	0.000	0.000	0.000	0.000	-0.922	0.000	-0.674	0.000	0.000	-0.796	0.000	0.000	0.000	-0.857	0.000	0.000	0.000	-0.766	0.000	0.000	0.000	0.000	0.000	-0.897	-0.837	-0.698	0.000	-0.797	-0.874
TMEM61	199964	1p32.3	0.000	0.000	0.000	0.000	0.000	-0.190	0.349	0.000	0.000	0.000	0.000	0.000	0.000	0.000	0.000	-0.771	0.000	-0.830	0.000	0.000	0.000	0.000	-0.922	0.000	-0.674	0.000	0.000	-0.796	0.000	0.000	0.000	-0.857	0.000	0.000	0.000	-0.766	0.000	0.000	0.000	0.000	0.000	-0.897	-0.837	-0.698	0.000	-0.797	-0.874
BSND	7809	1p32.3	0.000	0.000	0.000	0.000	0.000	-0.190	0.349	0.000	0.000	0.000	0.000	0.000	0.000	0.000	0.000	-0.771	0.000	-0.830	0.000	0.000	0.000	0.000	-0.922	0.000	-0.674	0.000	0.000	-0.796	0.000	0.000	0.000	-0.857	0.000	0.000	0.000	-0.766	0.000	0.000	0.000	0.000	0.000	-0.897	-0.837	-0.698	0.000	-0.797	-0.874
PCSK9	255738	1p32.3	0.000	0.000	0.000	0.000	0.000	-0.190	0.349	0.000	0.000	0.000	0.000	0.000	0.000	0.000	0.000	-0.771	0.000	-0.830	0.000	0.000	0.000	0.000	-0.922	0.000	-0.674	0.000	0.000	-0.796	0.000	0.000	0.000	-0.857	0.000	0.000	0.000	-0.766	0.000	0.000	0.000	0.000	0.000	-0.897	-0.837	-0.698	0.000	-0.797	-0.874
USP24	23358	1p32.3	0.000	0.000	0.000	0.000	0.000	-0.190	0.349	0.000	0.000	0.000	0.000	0.000	0.000	0.000	0.000	-0.771	0.000	-0.830	0.000	0.000	0.000	0.000	-0.922	0.000	-0.674	0.000	0.000	-0.796	0.000	0.000	0.000	-0.857	0.000	0.000	0.000	-0.766	0.000	0.000	0.000	0.000	0.000	-0.897	-0.837	-0.698	0.000	-0.797	-0.874
LOC100507634	100507634	1p32.3	0.000	0.000	0.000	0.000	0.000	-0.190	0.349	0.000	0.000	0.000	0.000	0.000	0.000	0.000	0.000	-0.771	0.000	-0.830	0.000	0.000	0.000	0.000	-0.922	0.000	-0.674	0.000	0.000	-0.796	0.000	0.000	0.000	-0.857	0.000	0.000	0.000	-0.766	0.000	0.000	0.000	0.000	0.000	-0.897	-0.837	-0.698	0.000	-0.797	-0.874
MIR4422	100616272	1p32.3	0.000	0.000	0.000	0.000	0.000	-0.190	0.349	0.000	0.000	0.000	0.000	0.000	0.000	0.000	0.000	-0.771	0.000	-0.830	0.000	0.000	0.000	0.000	-0.922	0.000	-0.674	0.000	0.000	-0.796	0.000	0.000	0.000	-0.857	0.000	0.000	0.000	-0.766	0.000	0.000	0.000	0.000	0.000	-0.897	-0.837	-0.698	0.000	-0.797	-0.874
PPAP2B	8613	1p32.2	0.000	0.000	0.000	0.000	0.000	-0.190	0.349	0.000	0.000	0.000	0.000	0.000	0.000	0.000	0.000	-0.771	0.000	-0.830	0.000	0.000	0.000	0.000	-0.922	0.000	-0.674	0.000	0.000	-0.796	0.000	0.000	0.000	-0.857	0.000	0.000	0.000	-0.766	0.000	0.000	0.000	0.000	0.000	-0.897	-0.837	-0.698	0.000	-0.797	-0.874
PRKAA2	5563	1p32.2	0.000	0.000	0.000	0.000	0.000	-0.190	0.349	0.000	0.000	0.000	0.000	0.000	0.000	0.000	0.000	-0.771	0.000	-0.830	0.000	0.000	0.000	0.000	-0.922	0.000	-0.674	0.000	0.000	-0.796	0.000	0.000	0.000	-0.857	0.000	0.000	0.000	-0.766	0.000	0.000	0.000	0.000	0.000	-0.897	-0.837	-0.698	0.000	-0.797	-0.874
C1orf168	199920	1p32.2	0.000	0.000	0.000	0.000	0.000	-0.190	0.349	0.000	0.000	0.000	0.000	0.000	0.000	0.000	0.000	-0.771	0.000	-0.830	0.000	0.000	0.000	0.000	-0.922	0.000	-0.674	0.000	0.000	-0.796	0.000	0.000	0.000	-0.857	0.000	0.000	0.000	-0.766	0.000	0.000	0.000	0.000	0.000	-0.897	-0.837	-0.698	0.000	-0.797	-0.874
C8A	731	1p32.2	0.000	0.000	0.000	0.000	0.000	-0.190	0.349	0.000	0.000	0.000	0.000	0.000	0.000	0.000	0.000	-0.771	0.000	-0.830	0.000	0.000	0.000	0.000	-0.922	0.000	-0.674	0.000	0.000	-0.796	0.000	0.000	0.000	-0.857	0.000	0.000	0.000	-0.766	0.000	0.000	0.000	0.000	0.000	-0.897	-0.837	-0.698	0.000	-0.797	-0.874
C8B	732	1p32.2	0.000	0.000	0.000	0.000	0.000	-0.190	0.349	0.000	0.000	0.000	0.000	0.000	0.000	0.000	0.000	-0.771	0.000	-0.830	0.000	0.000	0.000	0.000	-0.922	0.000	-0.674	0.000	0.000	-0.796	0.000	0.000	0.000	-0.857	0.000	0.000	0.000	-0.766	0.000	0.000	0.000	0.000	0.000	-0.897	-0.837	-0.698	0.000	-0.797	-0.874
DAB1	1600	1p32.2	0.000	0.000	0.000	0.000	0.000	-0.190	0.349	0.000	0.000	0.000	0.000	0.000	0.000	0.000	0.000	-0.771	0.000	-0.830	0.000	0.000	0.000	0.000	-0.922	0.000	-0.674	0.000	0.000	-0.796	0.000	0.000	0.000	-0.857	0.000	0.000	0.000	-0.766	0.000	0.000	0.000	0.000	0.000	-0.897	-0.837	-0.698	0.000	-0.797	-0.874
OMA1	115209	1p32.2	0.000	0.000	0.000	0.000	0.000	-0.190	0.349	0.000	0.000	0.000	0.000	0.000	0.000	0.000	0.000	-0.771	0.000	-0.830	0.000	0.000	0.000	0.000	-0.922	0.000	-0.674	0.000	0.000	-0.796	0.000	0.000	0.000	-0.857	0.000	0.000	0.000	-0.766	0.000	0.000	0.000	0.000	0.000	-0.897	-0.837	-0.698	0.000	-0.797	-0.874
TACSTD2	4070	1p32.1	0.000	0.000	0.000	0.000	0.000	-0.190	0.349	0.000	0.000	0.000	0.000	0.000	0.000	0.000	0.000	-0.771	0.000	-0.830	0.000	0.000	0.000	0.000	-0.922	0.000	-0.674	0.000	0.000	-0.796	0.000	0.000	0.000	-0.857	0.000	0.000	0.000	-0.766	0.000	0.000	0.000	0.000	0.000	-0.897	-0.837	-0.698	0.000	-0.797	-0.874
MYSM1	114803	1p32.1	0.000	0.000	0.000	0.000	0.000	-0.190	0.349	0.000	0.000	0.000	0.000	0.000	0.000	0.000	0.000	-0.771	0.000	-0.830	0.000	0.000	0.000	0.000	-0.922	0.000	-0.674	0.000	0.000	-0.796	0.000	0.000	0.000	-0.857	0.000	0.000	0.000	-0.766	0.000	0.000	0.000	0.000	0.000	-0.897	-0.837	-0.698	0.000	-0.797	-0.874
JUN	3725	1p32.1	0.000	0.000	0.000	0.000	0.000	-0.190	0.349	0.000	0.000	0.000	0.000	0.000	0.000	0.000	0.000	-0.771	0.000	-0.830	0.000	0.000	0.000	0.000	-0.922	0.000	-0.674	0.000	0.000	-0.796	0.000	0.000	0.000	-0.857	0.000	0.000	0.000	-0.766	0.000	0.000	0.000	0.000	0.000	-0.897	-0.837	-0.698	0.000	-0.797	-0.874
LOC100131060	100131060	1p32.1	0.000	0.000	0.000	0.000	0.000	-0.190	0.349	0.000	0.000	0.000	0.000	0.000	0.000	0.000	0.000	-0.771	0.000	-0.830	0.000	0.000	0.000	0.000	-0.922	0.000	-0.674	0.000	0.000	-0.796	0.000	0.000	0.000	-0.857	0.000	0.000	0.000	-0.766	0.000	0.000	0.000	0.000	0.000	-0.897	-0.837	-0.698	0.000	-0.797	-0.874
HSD52	729467	1p32.1	0.000	0.000	0.000	0.000	0.000	-0.190	0.349	0.000	0.000	0.000	0.000	0.000	0.000	0.000	0.000	-0.771	0.000	-0.830	0.000	0.000	0.000	0.000	-0.922	0.000	-0.674	0.000	0.000	-0.796	0.000	0.000	0.000	-0.857	0.000	0.000	0.000	-0.766	0.000	0.000	0.000	0.000	0.000	-0.897	-0.837	-0.698	0.000	-0.797	-0.874
FGGY	55277	1p32.1	0.000	0.000	0.000	0.000	0.000	-0.190	0.349	0.000	0.000	0.000	0.000	0.000	0.000	0.000	0.000	-0.771	0.000	-0.830	0.000	0.000	0.000	0.000	-0.922	0.000	-0.674	0.000	0.000	-0.796	0.000	0.000	0.000	-0.857	0.000	0.000	0.000	-0.766	0.000	0.000	0.000	0.000	0.000	-0.897	-0.837	-0.698	0.000	-0.797	-0.874
MIR4711	100616409	1p32.1	0.000	0.000	0.000	0.000	0.000	-0.190	0.349	0.000	0.000	0.000	0.000	0.000	0.000	0.000	0.000	-0.771	0.000	-0.830	0.000	0.000	0.000	0.000	-0.922	0.000	-0.674	0.000	0.000	-0.796	0.000	0.000	0.000	-0.857	0.000	0.000	0.000	-0.766	0.000	0.000	0.000	0.000	0.000	-0.897	-0.837	-0.698	0.000	-0.797	-0.874
HOOK1	51361	1p32.1	0.000	0.000	0.000	0.000	0.000	-0.190	0.349	0.000	0.000	0.000	0.000	0.000	0.000	0.000	0.000	-0.771	0.000	-0.830	0.000	0.000	0.000	0.000	-0.922	0.000	-0.674	0.000	0.000	-0.796	0.000	0.000	0.000	-0.857	0.000	0.000	0.000	-0.766	0.000	0.000	0.000	0.000	0.000	-0.897	-0.837	-0.698	0.000	-0.797	-0.874
CYP2J2	1573	1p32.1	0.000	0.000	0.000	0.000	0.000	-0.190	0.349	0.000	0.000	0.000	0.000	0.000	0.000	0.000	0.000	-0.771	0.000	-0.830	0.000	0.000	0.000	0.000	-0.922	0.000	-0.674	0.000	0.000	-0.796	0.000	0.000	0.000	-0.857	0.000	0.000	0.000	-0.766	0.000	0.000	0.000	0.000	0.000	-0.897	-0.837	-0.698	0.000	-0.797	-0.874
C1orf87	127795	1p32.1	0.000	0.000	0.000	0.000	0.000	-0.190	0.349	0.000	0.000	0.000	0.000	0.000	0.000	0.000	0.000	-0.771	0.000	-0.830	0.000	0.000	0.000	0.000	-0.922	0.000	-0.674	0.000	0.000	-0.796	0.000	0.000	0.000	-0.857	0.000	0.000	0.000	-0.766	0.000	0.000	0.000	0.000	0.000	-0.897	-0.837	-0.698	0.000	-0.797	-0.874
NFIA	4774	1p31.3	0.000	0.000	0.000	0.000	0.000	-0.190	0.349	0.000	0.000	0.000	0.000	0.000	0.000	0.000	0.000	-0.771	0.000	-0.830	0.000	0.000	0.000	0.000	-0.922	0.000	-0.674	0.000	0.000	-0.796	0.000	0.000	0.000	-0.857	0.000	0.000	0.000	-0.766	0.000	0.000	0.000	0.000	0.000	-0.897	-0.837	-0.698	0.000	-0.797	-0.874
TM2D1	83941	1p31.3	0.000	0.000	0.000	0.000	0.000	-0.190	0.349	0.000	0.000	0.000	0.000	0.000	0.000	0.000	0.000	-0.771	0.000	-0.830	0.000	0.000	0.000	0.000	-0.922	0.000	-0.674	0.000	0.000	-0.796	0.000	0.000	0.000	-0.857	0.000	0.000	0.000	-0.766	0.000	0.000	0.000	0.000	0.000	-0.897	-0.837	-0.698	0.000	-0.797	-0.874
INADL	10207	1p31.3	0.000	0.000	0.000	0.000	0.000	-0.190	0.349	0.000	0.000	0.000	0.000	0.000	0.000	0.000	0.000	-0.771	0.000	-0.830	0.000	0.000	0.000	0.000	-0.922	0.000	-0.674	0.000	0.000	-0.796	0.000	0.000	0.000	-0.857	0.000	0.000	0.000	-0.766	0.000	0.000	0.000	0.000	0.000	-0.897	-0.837	-0.698	0.000	-0.797	-0.874
hsa-mir-3116-1	-1062	1p31.3	0.000	0.000	0.000	0.000	0.000	-0.190	0.349	0.000	0.000	0.000	0.000	0.000	0.000	0.000	0.000	-0.771	0.000	-0.830	0.000	0.000	0.000	0.000	-0.922	0.000	-0.674	0.000	0.000	-0.796	0.000	0.000	0.000	-0.857	0.000	0.000	0.000	-0.766	0.000	0.000	0.000	0.000	0.000	-0.897	-0.837	-0.698	0.000	-0.797	-0.874
hsa-mir-3116-2	-1062	1p31.3	0.000	0.000	0.000	0.000	0.000	-0.190	0.349	0.000	0.000	0.000	0.000	0.000	0.000	0.000	0.000	-0.771	0.000	-0.830	0.000	0.000	0.000	0.000	-0.922	0.000	-0.674	0.000	0.000	-0.796	0.000	0.000	0.000	-0.857	0.000	0.000	0.000	-0.766	0.000	0.000	0.000	0.000	0.000	-0.897	-0.837	-0.698	0.000	-0.797	-0.874
L1TD1	54596	1p31.3	0.000	0.000	0.000	0.000	0.000	-0.190	0.349	0.000	0.000	0.000	0.000	0.000	0.000	0.000	0.000	-0.771	0.000	-0.830	0.000	0.000	0.000	0.000	-0.922	0.000	-0.674	0.000	0.000	-0.796	0.000	0.000	0.000	-0.857	0.000	0.000	0.000	-0.766	0.000	0.000	0.000	0.000	0.000	-0.897	-0.837	-0.698	0.000	-0.797	-0.874
KANK4	163782	1p31.3	0.000	0.000	0.000	0.000	0.000	-0.190	0.349	0.000	0.000	0.000	0.000	0.000	0.000	0.000	0.000	-0.771	0.000	-0.830	0.000	0.000	0.000	0.000	-0.922	0.000	-0.674	0.000	0.000	-0.796	0.000	0.000	0.000	-0.857	0.000	0.000	0.000	-0.766	0.000	0.000	0.000	0.000	0.000	-0.897	-0.837	-0.698	0.000	-0.797	-0.874
USP1	7398	1p31.3	0.000	0.000	0.000	0.000	0.000	-0.190	0.349	0.000	0.000	0.000	0.000	0.000	0.000	0.000	0.000	-0.771	0.000	-0.830	0.000	0.000	0.000	0.000	-0.922	0.000	-0.674	0.000	0.000	-0.796	0.000	0.000	0.000	-0.857	0.000	0.000	0.000	-0.766	0.000	0.000	0.000	0.000	0.000	-0.897	-0.837	-0.698	0.000	-0.797	-0.874
DOCK7	85440	1p31.3	0.000	0.000	0.000	0.000	0.000	-0.190	0.349	0.000	0.000	0.000	0.000	0.000	0.000	0.000	0.000	-0.771	0.000	-0.830	0.000	0.000	0.000	0.000	-0.922	0.000	-0.674	0.000	0.000	-0.796	0.000	0.000	0.000	-0.857	0.000	0.000	0.000	-0.766	0.000	0.000	0.000	0.000	0.000	-0.897	-0.837	-0.698	0.000	-0.797	-0.874
ANGPTL3	27329	1p31.3	0.000	0.000	0.000	0.000	0.000	-0.190	0.349	0.000	0.000	0.000	0.000	0.000	0.000	0.000	0.000	-0.771	0.000	-0.830	0.000	0.000	0.000	0.000	-0.922	0.000	-0.674	0.000	0.000	-0.796	0.000	0.000	0.000	-0.857	0.000	0.000	0.000	-0.766	0.000	0.000	0.000	0.000	0.000	-0.897	-0.837	-0.698	0.000	-0.797	-0.874
ATG4C	84938	1p31.3	0.000	0.000	0.000	0.000	0.000	-0.190	0.349	0.000	0.000	0.000	0.000	0.000	0.000	0.000	0.000	-0.771	0.000	-0.830	0.000	0.000	0.000	0.000	-0.922	0.000	-0.674	0.000	0.000	-0.796	0.000	0.000	0.000	-0.857	0.000	0.000	0.000	-0.766	0.000	0.000	0.000	0.000	0.000	-0.897	-0.837	-0.698	0.000	-0.797	-0.874
LINC00466	199899	1p31.3	0.000	0.000	0.000	0.000	0.000	-0.190	0.349	0.000	0.000	0.000	0.000	0.000	0.000	0.000	0.000	-0.771	0.000	-0.830	0.000	0.000	0.000	0.000	-0.922	0.000	-0.674	0.000	0.000	-0.796	0.000	0.000	0.000	-0.857	0.000	0.000	0.000	-0.766	0.000	0.000	0.000	0.000	0.000	-0.897	-0.837	-0.698	0.000	-0.797	-0.874
FOXD3	27022	1p31.3	0.000	0.000	0.000	0.000	0.000	-0.190	0.349	0.000	0.000	0.000	0.000	0.000	0.000	0.000	0.000	-0.771	0.000	-0.830	0.000	0.000	0.000	0.000	-0.922	0.000	-0.674	0.000	0.000	-0.796	0.000	0.000	0.000	-0.857	0.000	0.000	0.000	-0.766	0.000	0.000	0.000	0.000	0.000	-0.897	-0.837	-0.698	0.000	-0.797	-0.874
ALG6	29929	1p31.3	0.000	0.000	0.000	0.000	0.000	-0.190	0.349	0.000	0.000	0.000	0.000	0.000	0.000	0.000	0.000	-0.771	0.000	-0.830	0.000	0.000	0.000	0.000	-0.922	0.000	-0.674	0.000	0.000	-0.796	0.000	0.000	0.000	-0.857	0.000	0.000	0.000	-0.766	0.000	0.000	0.000	0.000	0.000	-0.897	-0.837	-0.698	0.000	-0.797	-0.874
ITGB3BP	23421	1p31.3	0.000	0.000	0.000	0.000	0.000	-0.190	0.349	0.000	0.000	0.000	0.000	0.000	0.000	0.000	0.000	-0.771	0.000	-0.830	0.000	0.000	0.000	0.000	-0.922	0.000	-0.674	0.000	0.000	-0.796	0.000	0.000	0.000	-0.857	0.000	0.000	0.000	-0.766	0.000	0.000	0.000	0.000	0.000	-0.897	-0.837	-0.698	0.000	-0.797	-0.874
EFCAB7	84455	1p31.3	0.000	0.000	0.000	0.000	0.000	-0.190	0.349	0.000	0.000	0.000	0.000	0.000	0.000	0.000	0.000	-0.771	0.000	-0.830	0.000	0.000	0.000	0.000	-0.922	0.000	-0.674	0.000	0.000	-0.796	0.000	0.000	0.000	-0.857	0.000	0.000	0.000	-0.766	0.000	0.000	0.000	0.000	0.000	-0.897	-0.837	-0.698	0.000	-0.797	-0.874
DLEU2L	79469	1p31.3	0.000	0.000	0.000	0.000	0.000	-0.190	0.349	0.000	0.000	0.000	0.000	0.000	0.000	0.000	0.000	-0.771	0.000	-0.830	0.000	0.000	0.000	0.000	-0.922	0.000	-0.674	0.000	0.000	-0.796	0.000	0.000	0.000	-0.857	0.000	0.000	0.000	-0.766	0.000	0.000	0.000	0.000	0.000	-0.897	-0.837	-0.698	0.000	-0.797	-0.874
PGM1	5236	1p31.3	0.000	0.000	0.000	0.000	0.000	-0.190	0.349	0.000	0.000	0.000	0.000	0.000	0.000	0.000	0.000	-0.771	0.000	-0.830	0.000	0.000	0.000	0.000	-0.922	0.000	-0.674	0.000	0.000	-0.796	0.000	0.000	0.000	-0.857	0.000	0.000	0.000	-0.766	0.000	0.000	0.000	0.000	0.000	-0.897	-0.837	-0.698	0.000	-0.797	-0.874
ROR1	4919	1p31.3	0.000	0.000	0.000	0.000	0.000	-0.190	0.349	0.000	0.000	0.000	0.000	0.000	0.000	0.000	0.000	-0.771	0.000	-0.830	0.000	0.000	0.000	0.000	-0.922	0.000	-0.674	0.000	0.000	-0.796	0.000	0.000	0.000	-0.857	0.000	0.000	0.000	-0.766	0.000	0.000	0.000	0.000	0.000	-0.897	-0.837	-0.698	0.000	-0.797	-0.874
UBE2U	148581	1p31.3	0.000	0.000	0.000	0.000	0.000	-0.190	0.349	0.000	0.000	0.000	0.000	0.000	0.000	0.000	0.000	-0.771	0.000	-0.830	0.000	0.000	0.000	0.000	-0.922	0.000	-0.674	0.000	0.000	-0.796	0.000	0.000	0.000	-0.857	0.000	0.000	0.000	-0.766	0.000	0.000	0.000	0.000	0.000	-0.897	-0.837	-0.698	0.000	-0.797	-0.874
CACHD1	57685	1p31.3	0.000	0.000	0.000	0.000	0.000	-0.190	0.349	0.000	0.000	0.000	0.000	0.000	0.000	0.000	0.000	-0.771	0.000	-0.830	0.000	0.000	0.000	0.000	-0.922	0.000	-0.674	0.000	0.000	-0.796	0.000	0.000	0.000	-0.857	0.000	0.000	0.000	-0.766	0.000	0.000	0.000	0.000	0.000	-0.897	-0.837	-0.698	0.000	-0.797	-0.874
MIR4794	100616338	1p31.3	0.000	0.000	0.000	0.000	0.000	-0.190	0.349	0.000	0.000	0.000	0.000	0.000	0.000	0.000	0.000	-0.771	0.000	-0.830	0.000	0.000	0.000	0.000	-0.922	0.000	-0.674	0.000	0.000	-0.796	0.000	0.000	0.000	-0.857	0.000	0.000	0.000	-0.766	0.000	0.000	0.000	0.000	0.000	-0.897	-0.837	-0.698	0.000	-0.797	-0.874
RAVER2	55225	1p31.3	0.000	0.000	0.000	0.000	0.000	-0.190	0.349	0.000	0.000	0.000	0.000	0.000	0.000	0.000	0.000	-0.771	0.000	-0.830	0.000	0.000	0.000	0.000	-0.922	0.000	-0.674	0.000	0.000	-0.796	0.000	0.000	0.000	-0.857	0.000	0.000	0.000	-0.766	0.000	0.000	0.000	0.000	0.000	-0.897	-0.837	-0.698	0.000	-0.797	-0.874
JAK1	3716	1p31.3	0.000	0.000	0.000	0.000	0.000	-0.190	0.349	0.000	0.000	0.000	0.000	0.000	0.000	0.000	0.000	-0.771	0.000	-0.830	0.000	0.000	0.000	0.000	-0.922	0.000	-0.674	0.000	0.000	-0.796	0.000	0.000	0.000	-0.857	0.000	0.000	0.000	-0.766	0.000	0.000	0.000	0.000	0.000	-0.897	-0.837	-0.698	0.000	-0.797	-0.874
MIR101-1	406893	1p31.3	0.000	0.000	0.000	0.000	0.000	-0.190	0.349	0.000	0.000	0.000	0.000	0.000	0.000	0.000	0.000	-0.771	0.000	-0.830	0.000	0.000	0.000	0.000	-0.922	0.000	-0.674	0.000	0.000	-0.796	0.000	0.000	0.000	-0.857	0.000	0.000	0.000	-0.766	0.000	0.000	0.000	0.000	0.000	-0.897	-0.837	-0.698	0.000	-0.797	-0.874
MIR3671	100500854	1p31.3	0.000	0.000	0.000	0.000	0.000	-0.190	0.349	0.000	0.000	0.000	0.000	0.000	0.000	0.000	0.000	-0.771	0.000	-0.830	0.000	0.000	0.000	0.000	-0.922	0.000	-0.674	0.000	0.000	-0.796	0.000	0.000	0.000	-0.857	0.000	0.000	0.000	-0.766	0.000	0.000	0.000	0.000	0.000	-0.897	-0.837	-0.698	0.000	-0.797	-0.874
hsa-mir-101-1	-1084	1p31.3	0.000	0.000	0.000	0.000	0.000	-0.190	0.349	0.000	0.000	0.000	0.000	0.000	0.000	0.000	0.000	-0.771	0.000	-0.830	0.000	0.000	0.000	0.000	-0.922	0.000	-0.674	0.000	0.000	-0.796	0.000	0.000	0.000	-0.857	0.000	0.000	0.000	-0.766	0.000	0.000	0.000	0.000	0.000	-0.897	-0.837	-0.698	0.000	-0.797	-0.874
AK4	205	1p31.3	0.000	0.000	0.000	0.000	0.000	-0.190	0.349	0.000	0.000	0.000	0.000	0.000	0.000	0.000	0.000	-0.771	0.000	-0.830	0.000	0.000	0.000	0.000	-0.922	0.000	-0.674	0.000	0.000	-0.796	0.000	0.000	0.000	-0.857	0.000	0.000	0.000	-0.766	0.000	0.000	0.000	0.000	0.000	-0.897	-0.837	-0.698	0.000	-0.797	-0.874
DNAJC6	9829	1p31.3	0.000	0.000	0.000	0.000	0.000	-0.190	0.349	0.000	0.000	0.000	0.000	0.000	0.000	0.000	0.000	-0.771	0.000	-0.830	0.000	0.000	0.000	0.000	-0.922	0.000	-0.674	0.000	0.000	-0.796	0.000	0.000	0.000	-0.857	0.000	0.000	0.000	-0.766	0.000	0.000	0.000	0.000	0.000	-0.897	-0.837	-0.698	0.000	-0.797	-0.874
LEPROT	54741	1p31.3	0.000	0.000	0.000	0.000	0.000	-0.190	0.349	0.000	0.000	0.000	0.000	0.000	0.000	0.000	0.000	-0.771	0.000	-0.830	0.000	0.000	0.000	0.000	-0.922	0.000	-0.674	0.000	0.000	-0.796	0.000	0.000	0.000	-0.857	0.000	0.000	0.000	-0.766	0.000	0.000	0.000	0.000	0.000	-0.897	-0.837	-0.698	0.000	-0.797	-0.874
LEPR	3953	1p31.3	0.000	0.000	0.000	0.000	0.000	-0.190	0.349	0.000	0.000	0.000	0.000	0.000	0.000	0.000	0.000	-0.771	0.000	-0.830	0.000	0.000	0.000	0.000	-0.922	0.000	-0.674	0.000	0.000	-0.796	0.000	0.000	0.000	-0.857	0.000	0.000	0.000	-0.766	0.000	0.000	0.000	0.000	0.000	-0.897	-0.837	-0.698	0.000	-0.797	-0.874
PDE4B	5142	1p31.3	0.000	0.000	0.000	0.000	0.000	-0.190	0.349	0.000	0.000	0.000	0.000	0.000	0.000	0.000	0.000	-0.771	0.000	-0.830	0.000	0.000	0.000	0.000	-0.922	0.000	-0.674	0.000	0.000	-0.796	0.000	0.000	0.000	-0.857	0.000	0.000	0.000	-0.766	0.000	0.000	0.000	0.000	0.000	-0.897	-0.837	-0.698	0.000	-0.797	-0.874
SGIP1	84251	1p31.3	0.000	0.000	0.000	0.000	0.000	-0.190	0.349	0.000	0.000	0.000	0.000	0.000	0.000	0.000	0.000	-0.771	0.000	-0.830	0.000	0.000	0.000	0.000	-0.922	0.000	-0.674	0.000	0.000	-0.796	0.000	0.000	0.000	-0.857	0.000	0.000	0.000	-0.766	0.000	0.000	0.000	0.000	0.000	-0.897	-0.837	-0.698	0.000	-0.797	-0.874
MIR3117	100422871	1p31.3	0.000	0.000	0.000	0.000	0.000	-0.190	0.349	0.000	0.000	0.000	0.000	0.000	0.000	0.000	0.000	-0.771	0.000	-0.830	0.000	0.000	0.000	0.000	-0.922	0.000	-0.674	0.000	0.000	-0.796	0.000	0.000	0.000	-0.857	0.000	0.000	0.000	-0.766	0.000	0.000	0.000	0.000	0.000	-0.897	-0.837	-0.698	0.000	-0.797	-0.874
hsa-mir-3117	-1096	1p31.3	0.000	0.000	0.000	0.000	0.000	-0.190	0.349	0.000	0.000	0.000	0.000	0.000	0.000	0.000	0.000	-0.771	0.000	-0.830	0.000	0.000	0.000	0.000	-0.922	0.000	-0.674	0.000	0.000	-0.796	0.000	0.000	0.000	-0.857	0.000	0.000	0.000	-0.766	0.000	0.000	0.000	0.000	0.000	-0.897	-0.837	-0.698	0.000	-0.797	-0.874
TCTEX1D1	200132	1p31.3	0.000	0.000	0.000	0.000	0.000	-0.190	0.349	0.000	0.000	0.000	0.000	0.000	0.000	0.000	0.000	-0.771	0.000	-0.830	0.000	0.000	0.000	0.000	-0.922	0.000	-0.674	0.000	0.000	-0.796	0.000	0.000	0.000	-0.857	0.000	0.000	0.000	-0.766	0.000	0.000	0.000	0.000	0.000	-0.897	-0.837	-0.698	0.000	-0.797	-0.874
INSL5	10022	1p31.3	0.000	0.000	0.000	0.000	0.000	-0.190	0.349	0.000	0.000	0.000	0.000	0.000	0.000	0.000	0.000	-0.771	0.000	-0.830	0.000	0.000	0.000	0.000	-0.922	0.000	-0.674	0.000	0.000	-0.796	0.000	0.000	0.000	-0.857	0.000	0.000	0.000	-0.766	0.000	0.000	0.000	0.000	0.000	-0.897	-0.837	-0.698	0.000	-0.797	-0.874
WDR78	79819	1p31.3	0.000	0.000	0.000	0.000	0.000	-0.190	0.349	0.000	0.000	0.000	0.000	0.000	0.000	0.000	0.000	-0.771	0.000	-0.830	0.000	0.000	0.000	0.000	-0.922	0.000	-0.674	0.000	0.000	-0.796	0.000	0.000	0.000	-0.857	0.000	0.000	0.000	-0.766	0.000	0.000	0.000	0.000	0.000	-0.897	-0.837	-0.698	0.000	-0.797	-0.874
MIER1	57708	1p31.3	0.000	0.000	0.000	0.000	0.000	-0.190	0.349	0.000	0.000	0.000	0.000	0.000	0.000	0.000	0.000	-0.771	0.000	-0.830	0.000	0.000	0.000	0.000	-0.922	0.000	-0.674	0.000	0.000	-0.796	0.000	0.000	0.000	-0.857	0.000	0.000	0.000	-0.766	0.000	0.000	0.000	0.000	0.000	-0.897	-0.837	-0.698	0.000	-0.797	-0.874
SLC35D1	23169	1p31.3	0.000	0.000	0.000	0.000	0.000	-0.190	0.349	0.000	0.000	0.000	0.000	0.000	0.000	0.000	0.000	-0.771	0.000	-0.830	0.000	0.000	0.000	0.000	-0.922	0.000	-0.674	0.000	0.000	-0.796	0.000	0.000	0.000	-0.857	0.000	0.000	0.000	-0.766	0.000	0.000	0.000	0.000	0.000	-0.897	-0.837	-0.698	0.000	-0.797	-0.874
C1orf141	400757	1p31.3	0.000	0.000	0.000	0.000	0.000	-0.190	0.349	0.000	0.000	0.000	0.000	0.000	0.000	0.000	0.000	-0.771	0.000	-0.830	0.000	0.000	0.000	0.000	-0.922	0.000	-0.674	0.000	0.000	-0.796	0.000	0.000	0.000	-0.857	0.000	0.000	0.000	-0.766	0.000	0.000	0.000	0.000	0.000	-0.897	-0.837	-0.698	0.000	-0.797	-0.874
IL23R	149233	1p31.3	0.000	0.000	0.000	0.000	0.000	-0.190	0.349	0.000	0.000	0.000	0.000	0.000	0.000	0.000	0.000	-0.771	0.000	-0.830	0.000	0.000	0.000	0.000	-0.922	0.000	-0.674	0.000	0.000	-0.796	0.000	0.000	0.000	-0.857	0.000	0.000	0.000	-0.766	0.000	0.000	0.000	0.000	0.000	-0.897	-0.837	-0.698	0.000	-0.797	-0.874
IL12RB2	3595	1p31.3	0.000	0.000	0.000	0.000	0.000	-0.190	0.349	0.000	0.000	0.000	0.000	0.000	0.000	0.000	0.000	-0.771	0.000	-0.830	0.000	0.000	0.000	0.000	-0.922	0.000	-0.674	0.000	0.000	-0.796	0.000	0.000	0.000	-0.857	0.000	0.000	0.000	-0.766	0.000	0.000	0.000	0.000	0.000	-0.897	-0.837	-0.698	0.000	-0.797	-0.874
SERBP1	26135	1p31.3	0.000	0.000	0.000	0.000	0.000	-0.190	0.349	0.000	0.000	0.000	0.000	0.000	0.000	0.000	0.000	-0.771	0.000	-0.830	0.000	0.000	0.000	0.000	-0.922	0.000	-0.674	0.000	0.000	-0.796	0.000	0.000	0.000	-0.857	0.000	0.000	0.000	-0.766	0.000	0.000	0.000	0.000	0.000	-0.897	-0.837	-0.698	0.000	-0.797	-0.874
GADD45A	1647	1p31.3	0.000	0.000	0.000	0.000	0.000	-0.190	0.349	0.000	0.000	0.000	0.000	0.000	0.000	0.000	0.000	-0.771	0.000	-0.830	0.000	0.000	0.000	0.000	-0.922	0.000	-0.674	0.000	0.000	-0.796	0.000	0.000	0.000	-0.857	0.000	0.000	0.000	-0.766	0.000	0.000	0.000	0.000	0.000	-0.897	-0.837	-0.698	0.000	-0.797	-0.874
GNG12	55970	1p31.3	0.000	0.000	0.000	0.000	0.000	-0.190	0.349	0.000	0.000	0.000	0.000	0.000	0.000	0.000	0.000	-0.771	0.000	-0.830	0.000	0.000	0.000	0.000	-0.922	0.000	-0.674	0.000	0.000	-0.796	0.000	0.000	0.000	-0.857	0.000	0.000	0.000	-0.766	0.000	0.000	0.000	0.000	0.000	-0.897	-0.837	-0.698	0.000	-0.797	-0.874
LOC100289178	100289178	1p31.3	0.000	0.000	0.000	0.000	0.000	-0.190	0.349	0.000	0.000	0.000	0.000	0.000	0.000	0.000	0.000	-0.771	0.000	-0.830	0.000	0.000	0.000	0.000	-0.922	0.000	-0.674	0.000	0.000	-0.796	0.000	0.000	0.000	-0.857	0.000	0.000	0.000	-0.766	0.000	0.000	0.000	0.000	0.000	-0.897	-0.837	-0.698	0.000	-0.797	-0.874
DIRAS3	9077	1p31.3	0.000	0.000	0.000	0.000	0.000	-0.190	0.349	0.000	0.000	0.000	0.000	0.000	0.000	0.000	0.000	-0.771	0.000	-0.830	0.000	0.000	0.000	0.000	-0.922	0.000	-0.674	0.000	0.000	-0.796	0.000	0.000	0.000	-0.857	0.000	0.000	0.000	-0.766	0.000	0.000	0.000	0.000	0.000	-0.897	-0.837	-0.698	0.000	-0.797	-0.874
WLS	79971	1p31.3	0.000	0.000	0.000	0.000	0.000	-0.190	0.349	0.000	0.000	0.000	0.000	0.000	0.000	0.000	0.000	-0.771	0.000	-0.830	0.000	0.000	0.000	0.000	-0.922	0.000	-0.674	0.000	0.000	-0.796	0.000	0.000	0.000	-0.857	0.000	0.000	0.000	-0.766	0.000	0.000	0.000	0.000	0.000	-0.897	-0.837	-0.698	0.000	-0.797	-0.874
MIR1262	100302279	1p31.3	0.000	0.000	0.000	0.000	0.000	-0.190	0.349	0.000	0.000	0.000	0.000	0.000	0.000	0.000	0.000	-0.771	0.000	-0.830	0.000	0.000	0.000	0.000	-0.922	0.000	-0.674	0.000	0.000	-0.796	0.000	0.000	0.000	-0.857	0.000	0.000	0.000	-0.766	0.000	0.000	0.000	0.000	0.000	-0.897	-0.837	-0.698	0.000	-0.797	-0.874
hsa-mir-1262	-1108	1p31.3	0.000	0.000	0.000	0.000	0.000	-0.190	0.349	0.000	0.000	0.000	0.000	0.000	0.000	0.000	0.000	-0.771	0.000	-0.830	0.000	0.000	0.000	0.000	-0.922	0.000	-0.674	0.000	0.000	-0.796	0.000	0.000	0.000	-0.857	0.000	0.000	0.000	-0.766	0.000	0.000	0.000	0.000	0.000	-0.897	-0.837	-0.698	0.000	-0.797	-0.874
RPE65	6121	1p31.3	0.000	0.000	0.000	0.000	0.000	-0.190	0.349	0.000	0.000	0.000	0.000	0.000	0.000	0.000	0.000	-0.771	0.000	-0.830	0.000	0.000	0.000	0.000	-0.922	0.000	-0.674	0.000	0.000	-0.796	0.000	0.000	0.000	-0.857	0.000	0.000	0.000	-0.766	0.000	0.000	0.000	0.000	0.000	-0.897	-0.837	-0.698	0.000	-0.797	-0.874
DEPDC1	55635	1p31.2	0.000	0.000	0.000	0.000	0.000	-0.190	0.349	0.000	0.000	0.000	0.000	0.000	0.000	0.000	0.000	-0.771	0.000	-0.830	0.000	0.000	0.000	0.000	-0.922	0.000	-0.674	0.000	0.000	-0.796	0.000	0.000	0.000	-0.857	0.000	0.000	0.000	-0.766	0.000	0.000	0.000	0.000	0.000	-0.897	-0.837	-0.698	0.000	-0.797	-0.874
LRRC7	57554	1p31.1	0.000	0.000	0.000	0.000	0.000	-0.190	0.349	0.000	0.000	0.000	0.000	0.000	0.000	0.000	0.000	-0.771	0.000	-0.830	0.000	0.000	0.000	0.000	-0.922	0.000	-0.674	0.000	0.000	-0.796	0.000	0.000	0.000	-0.857	0.000	0.000	0.000	-0.766	0.000	0.000	0.000	0.000	0.000	-0.897	-0.837	-0.698	0.000	-0.797	-0.874
PIN1P1	5301	1p31.1	0.000	0.000	0.000	0.000	0.000	-0.190	0.349	0.000	0.000	0.000	0.000	0.000	0.000	0.000	0.000	-0.771	0.000	-0.830	0.000	0.000	0.000	0.000	-0.922	0.000	-0.674	0.000	0.000	-0.796	0.000	0.000	0.000	-0.857	0.000	0.000	0.000	-0.766	0.000	0.000	0.000	0.000	0.000	-0.897	-0.837	-0.698	0.000	-0.797	-0.874
LRRC40	55631	1p31.1	0.000	0.000	0.000	0.000	0.000	-0.190	0.349	0.000	0.000	0.000	0.000	0.000	0.000	0.000	0.000	-0.771	0.000	-0.830	0.000	0.000	0.000	0.000	-0.922	0.000	-0.674	0.000	0.000	-0.796	0.000	0.000	0.000	-0.857	0.000	0.000	0.000	-0.766	0.000	0.000	0.000	0.000	0.000	-0.897	-0.837	-0.698	0.000	-0.797	-0.874
SRSF11	9295	1p31.1	0.000	0.000	0.000	0.000	0.000	-0.190	0.349	0.000	0.000	0.000	0.000	0.000	0.000	0.000	0.000	-0.771	0.000	-0.830	0.000	0.000	0.000	0.000	-0.922	0.000	-0.674	0.000	0.000	-0.796	0.000	0.000	0.000	-0.857	0.000	0.000	0.000	-0.766	0.000	0.000	0.000	0.000	0.000	-0.897	-0.837	-0.698	0.000	-0.797	-0.874
ANKRD13C	81573	1p31.1	0.000	0.000	0.000	0.000	0.000	-0.190	0.349	0.000	0.000	0.000	0.000	0.000	0.000	0.000	0.000	-0.771	0.000	-0.830	0.000	0.000	0.000	0.000	-0.922	0.000	-0.674	0.000	0.000	-0.796	0.000	0.000	0.000	-0.857	0.000	0.000	0.000	-0.766	0.000	0.000	0.000	0.000	0.000	-0.897	-0.837	-0.698	0.000	-0.797	-0.874
HHLA3	11147	1p31.1	0.000	0.000	0.000	0.000	0.000	-0.190	0.349	0.000	0.000	0.000	0.000	0.000	0.000	0.000	0.000	-0.771	0.000	-0.830	0.000	0.000	0.000	0.000	-0.922	0.000	-0.674	0.000	0.000	-0.796	0.000	0.000	0.000	-0.857	0.000	0.000	0.000	-0.766	0.000	0.000	0.000	0.000	0.000	-0.897	-0.837	-0.698	0.000	-0.797	-0.874
CTH	1491	1p31.1	0.000	0.000	0.000	0.000	0.000	-0.190	0.349	0.000	0.000	0.000	0.000	0.000	0.000	0.000	0.000	-0.771	0.000	-0.830	0.000	0.000	0.000	0.000	-0.922	0.000	-0.674	0.000	0.000	-0.796	0.000	0.000	0.000	-0.857	0.000	0.000	0.000	-0.766	0.000	0.000	0.000	0.000	0.000	-0.897	-0.837	-0.698	0.000	-0.797	-0.874
PTGER3	5733	1p31.1	0.000	0.000	0.000	0.000	0.000	-0.190	0.349	0.000	0.000	0.000	0.000	0.000	0.000	0.000	0.000	-0.771	0.000	-0.830	0.000	0.000	0.000	0.000	-0.922	0.000	-0.674	0.000	0.000	-0.796	0.000	0.000	0.000	-0.857	0.000	0.000	0.000	-0.766	0.000	0.000	0.000	0.000	0.000	-0.897	-0.837	-0.698	0.000	-0.797	-0.874
ZRANB2-AS1	100132618	1p31.1	0.000	0.000	0.000	0.000	0.000	-0.190	0.349	0.000	0.000	0.000	0.000	0.000	0.000	0.000	0.000	-0.771	0.000	-0.830	0.000	0.000	0.000	0.000	-0.922	0.000	-0.674	0.000	0.000	-0.796	0.000	0.000	0.000	-0.857	0.000	0.000	0.000	-0.766	0.000	0.000	0.000	0.000	0.000	-0.897	-0.837	-0.698	0.000	-0.797	-0.874
MIR186	406962	1p31.1	0.000	0.000	0.000	0.000	0.000	-0.190	0.349	0.000	0.000	0.000	0.000	0.000	0.000	0.000	0.000	-0.771	0.000	-0.830	0.000	0.000	0.000	0.000	-0.922	0.000	-0.674	0.000	0.000	-0.796	0.000	0.000	0.000	-0.857	0.000	0.000	0.000	-0.766	0.000	0.000	0.000	0.000	0.000	-0.897	-0.837	-0.698	0.000	-0.797	-0.874
ZRANB2	9406	1p31.1	0.000	0.000	0.000	0.000	0.000	-0.190	0.349	0.000	0.000	0.000	0.000	0.000	0.000	0.000	0.000	-0.771	0.000	-0.830	0.000	0.000	0.000	0.000	-0.922	0.000	-0.674	0.000	0.000	-0.796	0.000	0.000	0.000	-0.857	0.000	0.000	0.000	-0.766	0.000	0.000	0.000	0.000	0.000	-0.897	-0.837	-0.698	0.000	-0.797	-0.874
hsa-mir-186	-1130	1p31.1	0.000	0.000	0.000	0.000	0.000	-0.190	0.349	0.000	0.000	0.000	0.000	0.000	0.000	0.000	0.000	-0.771	0.000	-0.830	0.000	0.000	0.000	0.000	-0.922	0.000	-0.674	0.000	0.000	-0.796	0.000	0.000	0.000	-0.857	0.000	0.000	0.000	-0.766	0.000	0.000	0.000	0.000	0.000	-0.897	-0.837	-0.698	0.000	-0.797	-0.874
ZRANB2-AS2	100852410	1p31.1	0.000	0.000	0.000	0.000	0.000	-0.190	0.349	0.000	0.000	0.000	0.000	0.000	0.000	0.000	0.000	-0.771	0.000	-0.830	0.000	0.000	0.000	0.000	-0.922	0.000	-0.674	0.000	0.000	-0.796	0.000	0.000	0.000	-0.857	0.000	0.000	0.000	-0.766	0.000	0.000	0.000	0.000	0.000	-0.897	-0.837	-0.698	0.000	-0.797	-0.874
NEGR1	257194	1p31.1	0.000	0.000	0.000	0.000	0.000	-0.190	0.349	0.000	0.000	0.000	0.000	0.000	0.000	0.000	0.000	-0.771	0.000	-0.830	0.000	0.000	0.000	0.000	-0.922	0.000	-0.674	0.000	0.000	-0.796	0.000	0.000	0.000	-0.857	0.000	0.000	0.000	-0.766	0.000	0.000	0.000	0.000	0.000	-0.897	-0.837	-0.698	0.000	-0.797	-0.874
NEGR1-IT1	100852409	1p31.1	0.000	0.000	0.000	0.000	0.000	-0.190	0.349	0.000	0.000	0.000	0.000	0.000	0.000	0.000	0.000	-0.771	0.000	-0.830	0.000	0.000	0.000	0.000	-0.922	0.000	-0.674	0.000	0.000	-0.796	0.000	0.000	0.000	-0.857	0.000	0.000	0.000	-0.766	0.000	0.000	0.000	0.000	0.000	-0.897	-0.837	-0.698	0.000	-0.797	-0.874
LRRIQ3	127255	1p31.1	0.000	0.000	0.000	0.000	0.000	-0.190	0.349	0.000	0.000	0.000	0.000	0.000	0.000	0.000	0.000	-0.771	0.000	-0.830	0.000	0.000	0.000	0.000	-0.922	0.000	-0.674	0.000	0.000	-0.796	0.000	0.000	0.000	-0.857	0.000	0.000	0.000	-0.766	0.000	0.000	0.000	0.000	0.000	-0.897	-0.837	-0.698	0.000	-0.797	-0.874
FPGT-TNNI3K	100526835	1p31.1	0.000	0.000	0.000	0.000	0.000	-0.190	0.349	0.000	0.000	0.000	0.000	0.000	0.000	0.000	0.000	-0.771	0.000	-0.830	0.000	0.000	0.000	0.000	-0.922	0.000	-0.674	0.000	0.000	-0.796	0.000	0.000	0.000	-0.857	0.000	0.000	0.000	-0.766	0.000	0.000	0.000	0.000	0.000	-0.897	-0.837	-0.698	0.000	-0.797	-0.874
FPGT	8790	1p31.1	0.000	0.000	0.000	0.000	0.000	-0.190	0.349	0.000	0.000	0.000	0.000	0.000	0.000	0.000	0.000	-0.771	0.000	-0.830	0.000	0.000	0.000	0.000	-0.922	0.000	-0.674	0.000	0.000	-0.796	0.000	0.000	0.000	-0.857	0.000	0.000	0.000	-0.766	0.000	0.000	0.000	0.000	0.000	-0.897	-0.837	-0.698	0.000	-0.797	-0.874
TNNI3K	51086	1p31.1	0.000	0.000	0.000	0.000	0.000	-0.190	0.349	0.000	0.000	0.000	0.000	0.000	0.000	0.000	0.000	-0.771	0.000	-0.830	0.000	0.000	0.000	0.000	-0.922	0.000	-0.674	0.000	0.000	-0.796	0.000	0.000	0.000	-0.857	0.000	0.000	0.000	-0.766	0.000	0.000	0.000	0.000	0.000	-0.897	-0.837	-0.698	0.000	-0.797	-0.874
C1orf173	127254	1p31.1	0.000	0.000	0.000	0.000	0.000	-0.190	0.349	0.000	0.000	0.000	0.000	0.000	0.000	0.000	0.000	-0.771	0.000	-0.830	0.000	0.000	0.000	0.000	-0.922	0.000	-0.674	0.000	0.000	-0.796	0.000	0.000	0.000	-0.857	0.000	0.000	0.000	-0.766	0.000	0.000	0.000	0.000	0.000	-0.897	-0.837	-0.698	0.000	-0.797	-0.874
CRYZ	1429	1p31.1	0.000	0.000	0.000	0.000	0.000	-0.190	0.349	0.000	0.000	0.000	0.000	0.000	0.000	0.000	0.000	-0.771	0.000	-0.830	0.000	0.000	0.000	0.000	-0.922	0.000	-0.674	0.000	0.000	-0.796	0.000	0.000	0.000	-0.857	0.000	0.000	0.000	-0.766	0.000	0.000	0.000	0.000	0.000	-0.897	-0.837	-0.698	0.000	-0.797	-0.874
TYW3	127253	1p31.1	0.000	0.000	0.000	0.000	0.000	-0.190	0.349	0.000	0.000	0.000	0.000	0.000	0.000	0.000	0.000	-0.771	0.000	-0.830	0.000	0.000	0.000	0.000	-0.922	0.000	-0.674	0.000	0.000	-0.796	0.000	0.000	0.000	-0.857	0.000	0.000	0.000	-0.766	0.000	0.000	0.000	0.000	0.000	-0.897	-0.837	-0.698	0.000	-0.797	-0.874
LHX8	431707	1p31.1	0.000	0.000	0.000	0.000	0.000	-0.190	0.349	0.000	0.000	0.000	0.000	0.000	0.000	0.000	0.000	-0.771	0.000	-0.830	0.000	0.000	0.000	0.000	-0.922	0.000	-0.674	0.000	0.000	-0.796	0.000	0.000	0.000	-0.857	0.000	0.000	0.000	-0.766	0.000	0.000	0.000	0.000	0.000	-0.897	-0.837	-0.698	0.000	-0.797	-0.874
SLC44A5	204962	1p31.1	0.000	0.000	0.000	0.000	0.000	-0.190	0.349	0.000	0.000	0.000	0.000	0.000	0.000	0.000	0.000	-0.771	0.000	-0.830	0.000	0.000	0.000	0.000	-0.922	0.000	-0.674	0.000	0.000	-0.796	0.000	0.000	0.000	-0.857	0.000	0.000	0.000	-0.766	0.000	0.000	0.000	0.000	0.000	-0.897	-0.837	-0.698	0.000	-0.797	-0.874
ACADM	34	1p31.1	0.000	0.000	0.000	0.000	0.000	-0.190	0.349	0.000	0.000	0.000	0.000	0.000	0.000	0.000	0.000	-0.771	0.000	-0.830	0.000	0.000	0.000	0.000	-0.922	0.000	-0.674	0.000	0.000	-0.796	0.000	0.000	0.000	-0.857	0.000	0.000	0.000	-0.766	0.000	0.000	0.000	0.000	0.000	-0.897	-0.837	-0.698	0.000	-0.797	-0.874
RABGGTB	5876	1p31.1	0.000	0.000	0.000	0.000	0.000	-0.190	0.349	0.000	0.000	0.000	0.000	0.000	0.000	0.000	0.000	-0.771	0.000	-0.830	0.000	0.000	0.000	0.000	-0.922	0.000	-0.674	0.000	0.000	-0.796	0.000	0.000	0.000	-0.857	0.000	0.000	0.000	-0.766	0.000	0.000	0.000	0.000	0.000	-0.897	-0.837	-0.698	0.000	-0.797	-0.874
SNORD45A	26805	1p31.1	0.000	0.000	0.000	0.000	0.000	-0.190	0.349	0.000	0.000	0.000	0.000	0.000	0.000	0.000	0.000	-0.771	0.000	-0.830	0.000	0.000	0.000	0.000	-0.922	0.000	-0.674	0.000	0.000	-0.796	0.000	0.000	0.000	-0.857	0.000	0.000	0.000	-0.766	0.000	0.000	0.000	0.000	0.000	-0.897	-0.837	-0.698	0.000	-0.797	-0.874
SNORD45B	26804	1p31.1	0.000	0.000	0.000	0.000	0.000	-0.190	0.349	0.000	0.000	0.000	0.000	0.000	0.000	0.000	0.000	-0.771	0.000	-0.830	0.000	0.000	0.000	0.000	-0.922	0.000	-0.674	0.000	0.000	-0.796	0.000	0.000	0.000	-0.857	0.000	0.000	0.000	-0.766	0.000	0.000	0.000	0.000	0.000	-0.897	-0.837	-0.698	0.000	-0.797	-0.874
SNORD45C	692085	1p31.1	0.000	0.000	0.000	0.000	0.000	-0.190	0.349	0.000	0.000	0.000	0.000	0.000	0.000	0.000	0.000	-0.771	0.000	-0.830	0.000	0.000	0.000	0.000	-0.922	0.000	-0.674	0.000	0.000	-0.796	0.000	0.000	0.000	-0.857	0.000	0.000	0.000	-0.766	0.000	0.000	0.000	0.000	0.000	-0.897	-0.837	-0.698	0.000	-0.797	-0.874
MSH4	4438	1p31.1	0.000	0.000	0.000	0.000	0.000	-0.190	0.349	0.000	0.000	0.000	0.000	0.000	0.000	0.000	0.000	-0.771	0.000	-0.830	0.000	0.000	0.000	0.000	-0.922	0.000	-0.674	0.000	0.000	-0.796	0.000	0.000	0.000	-0.857	0.000	0.000	0.000	-0.766	0.000	0.000	0.000	0.000	0.000	-0.897	-0.837	-0.698	0.000	-0.797	-0.874
ASB17	127247	1p31.1	0.000	0.000	0.000	0.000	0.000	-0.190	0.349	0.000	0.000	0.000	0.000	0.000	0.000	0.000	0.000	-0.771	0.000	-0.830	0.000	0.000	0.000	0.000	-0.922	0.000	-0.674	0.000	0.000	-0.796	0.000	0.000	0.000	-0.857	0.000	0.000	0.000	-0.766	0.000	0.000	0.000	0.000	0.000	-0.897	-0.837	-0.698	0.000	-0.797	-0.874
ST6GALNAC3	256435	1p31.1	0.000	0.000	0.000	0.000	0.000	-0.190	0.349	0.000	0.000	0.000	0.000	0.000	0.000	0.000	0.000	-0.771	0.000	-0.830	0.000	0.000	0.000	0.000	-0.922	0.000	-0.674	0.000	0.000	-0.796	0.000	0.000	0.000	-0.857	0.000	0.000	0.000	-0.766	0.000	0.000	0.000	0.000	0.000	-0.897	-0.837	-0.698	0.000	-0.797	-0.874
ST6GALNAC5	81849	1p31.1	0.000	0.000	0.000	0.000	0.000	-0.190	0.349	0.000	0.000	0.000	0.000	0.000	0.000	0.000	0.000	-0.771	0.000	-0.830	0.000	0.000	0.000	0.000	-0.922	0.000	-0.674	0.000	0.000	-0.796	0.000	0.000	0.000	-0.857	0.000	0.000	0.000	-0.766	0.000	0.000	0.000	0.000	0.000	-0.897	-0.837	-0.698	0.000	-0.797	-0.874
PIGK	10026	1p31.1	0.000	0.000	0.000	0.000	0.000	-0.190	0.349	0.000	0.000	0.000	0.000	0.000	0.000	0.000	0.000	-0.771	0.000	-0.830	0.000	0.000	0.000	0.000	-0.922	0.000	-0.674	0.000	0.000	-0.796	0.000	0.000	0.000	-0.857	0.000	0.000	0.000	-0.766	0.000	0.000	0.000	0.000	0.000	-0.897	-0.837	-0.698	0.000	-0.797	-0.874
AK5	26289	1p31.1	0.000	0.000	0.000	0.000	0.000	-0.190	0.349	0.000	0.000	0.000	0.000	0.000	0.000	0.000	0.000	-0.771	0.000	-0.830	0.000	0.000	0.000	0.000	-0.922	0.000	-0.674	0.000	0.000	-0.796	0.000	0.000	0.000	-0.857	0.000	0.000	0.000	-0.766	0.000	0.000	0.000	0.000	0.000	-0.897	-0.837	-0.698	0.000	-0.797	-0.874
ZZZ3	26009	1p31.1	0.000	0.000	0.000	0.000	0.000	-0.190	0.349	0.000	0.000	0.000	0.000	0.000	0.000	0.000	0.000	-0.771	0.000	-0.830	0.000	0.000	0.000	0.000	-0.922	0.000	-0.674	0.000	0.000	-0.796	0.000	0.000	0.000	-0.857	0.000	0.000	0.000	-0.766	0.000	0.000	0.000	0.000	0.000	-0.897	-0.837	-0.698	0.000	-0.797	-0.874
USP33	23032	1p31.1	0.000	0.000	0.000	0.000	0.000	-0.190	0.349	0.000	0.000	0.000	0.000	0.000	0.000	0.000	0.000	-0.771	0.000	-0.830	0.000	0.000	0.000	0.000	-0.922	0.000	-0.674	0.000	0.000	-0.796	0.000	0.000	0.000	-0.857	0.000	0.000	0.000	-0.766	0.000	0.000	0.000	0.000	0.000	-0.897	-0.837	-0.698	0.000	-0.797	-0.874
FAM73A	374986	1p31.1	0.000	0.000	0.000	0.000	0.000	-0.190	0.349	0.000	0.000	0.000	0.000	0.000	0.000	0.000	0.000	-0.771	0.000	-0.830	0.000	0.000	0.000	0.000	-0.922	0.000	-0.674	0.000	0.000	-0.796	0.000	0.000	0.000	-0.857	0.000	0.000	0.000	-0.766	0.000	0.000	0.000	0.000	0.000	-0.897	-0.837	-0.698	0.000	-0.797	-0.874
NEXN	91624	1p31.1	0.000	0.000	0.000	0.000	0.000	-0.190	0.349	0.000	0.000	0.000	0.000	0.000	0.000	0.000	0.000	-0.771	0.000	-0.830	0.000	0.000	0.000	0.000	-0.922	0.000	-0.674	0.000	0.000	-0.796	0.000	0.000	0.000	-0.857	0.000	0.000	0.000	-0.766	0.000	0.000	0.000	0.000	0.000	-0.897	-0.837	-0.698	0.000	-0.797	-0.874
FUBP1	8880	1p31.1	0.000	0.000	0.000	0.000	0.000	-0.190	0.349	0.000	0.000	0.000	0.000	0.000	0.000	0.000	0.000	-0.771	0.000	-0.830	0.000	0.000	0.000	0.000	-0.922	0.000	-0.674	0.000	0.000	-0.796	0.000	0.000	0.000	-0.857	0.000	0.000	0.000	-0.766	0.000	0.000	0.000	0.000	0.000	-0.897	-0.837	-0.698	0.000	-0.797	-0.874
DNAJB4	11080	1p31.1	0.000	0.000	0.000	0.000	0.000	-0.190	0.349	0.000	0.000	0.000	0.000	0.000	0.000	0.000	0.000	-0.771	0.000	-0.830	0.000	0.000	0.000	0.000	-0.922	0.000	-0.674	0.000	0.000	-0.796	0.000	0.000	0.000	-0.857	0.000	0.000	0.000	-0.766	0.000	0.000	0.000	0.000	0.000	-0.897	-0.837	-0.698	0.000	-0.797	-0.874
GIPC2	54810	1p31.1	0.000	0.000	0.000	0.000	0.000	-0.190	0.349	0.000	0.000	0.000	0.000	0.000	0.000	0.000	0.000	-0.771	0.000	-0.830	0.000	0.000	0.000	0.000	-0.922	0.000	-0.674	0.000	0.000	-0.796	0.000	0.000	0.000	-0.857	0.000	0.000	0.000	-0.766	0.000	0.000	0.000	0.000	0.000	-0.897	-0.837	-0.698	0.000	-0.797	-0.874
MGC27382	149047	1p31.1	0.000	0.000	0.000	0.000	0.000	-0.190	0.349	0.000	0.000	0.000	0.000	0.000	0.000	0.000	0.000	-0.771	0.000	-0.830	0.000	0.000	0.000	0.000	-0.922	0.000	-0.674	0.000	0.000	-0.796	0.000	0.000	0.000	-0.857	0.000	0.000	0.000	-0.766	0.000	0.000	0.000	0.000	0.000	-0.897	-0.837	-0.698	0.000	-0.797	-0.874
PTGFR	5737	1p31.1	0.000	0.000	0.000	0.000	0.000	-0.190	0.349	0.000	0.000	0.000	0.000	0.000	0.000	0.000	0.000	-0.771	0.000	-0.830	0.000	0.000	0.000	0.000	-0.922	0.000	-0.674	0.000	0.000	-0.796	0.000	0.000	0.000	-0.857	0.000	0.000	0.000	-0.766	0.000	0.000	0.000	0.000	0.000	-0.897	-0.837	-0.698	0.000	-0.797	-0.874
IFI44L	10964	1p31.1	0.000	0.000	0.000	0.000	0.000	-0.190	0.349	0.000	0.000	0.000	0.000	0.000	0.000	0.000	0.000	-0.771	0.000	-0.830	0.000	0.000	0.000	0.000	-0.922	0.000	-0.674	0.000	0.000	-0.796	0.000	0.000	0.000	-0.857	0.000	0.000	0.000	-0.766	0.000	0.000	0.000	0.000	0.000	-0.897	-0.837	-0.698	0.000	-0.797	-0.874
IFI44	10561	1p31.1	0.000	0.000	0.000	0.000	0.000	-0.190	0.349	0.000	0.000	0.000	0.000	0.000	0.000	0.000	0.000	-0.771	0.000	-0.830	0.000	0.000	0.000	0.000	-0.922	0.000	-0.674	0.000	0.000	-0.796	0.000	0.000	0.000	-0.857	0.000	0.000	0.000	-0.766	0.000	0.000	0.000	0.000	0.000	-0.897	-0.837	-0.698	0.000	-0.797	-0.874
ELTD1	64123	1p31.1	0.000	0.000	0.000	0.000	0.000	-0.190	0.349	0.000	0.000	0.000	0.000	0.000	0.000	0.000	0.000	-0.771	0.000	-0.830	0.000	0.000	0.000	0.000	-0.922	0.000	-0.674	0.000	0.000	-0.796	0.000	0.000	0.000	-0.857	0.000	0.000	0.000	-0.766	0.000	0.000	0.000	0.000	0.000	-0.897	-0.837	-0.698	0.000	-0.797	-0.874
LPHN2	23266	1p31.1	0.000	0.000	0.000	0.000	0.000	-0.190	0.349	0.000	0.000	0.000	0.000	0.000	0.000	0.000	0.000	-0.771	0.000	-0.830	0.000	0.000	0.000	0.000	-0.922	0.000	-0.674	0.000	0.000	-0.796	0.000	0.000	0.000	-0.857	0.000	0.000	0.000	-0.766	0.000	0.000	0.000	0.000	0.000	-0.897	-0.837	-0.698	0.000	-0.797	-0.874
TTLL7	79739	1p31.1	0.000	0.000	0.000	0.000	0.000	-0.190	0.349	0.000	0.000	0.000	0.000	0.000	0.000	0.000	0.000	-0.771	0.000	-0.830	0.000	0.000	0.000	0.000	-0.922	0.000	-0.674	0.000	0.000	-0.796	0.000	0.000	0.000	-0.857	0.000	0.000	0.000	-0.766	0.000	0.000	0.000	0.000	0.000	-0.897	-0.837	-0.698	0.000	-0.797	-0.874
PRKACB	5567	1p31.1	0.000	0.000	0.000	0.000	0.000	-0.190	0.349	0.000	0.000	0.000	0.000	0.000	0.000	0.000	0.000	-0.771	0.000	-0.830	0.000	0.000	0.000	0.000	-0.922	0.000	-0.674	0.000	0.000	-0.796	0.000	0.000	0.000	-0.857	0.000	0.000	0.000	-0.766	0.000	0.000	0.000	0.000	0.000	-0.897	-0.837	-0.698	0.000	-0.797	-0.874
SAMD13	148418	1p31.1	0.000	0.000	0.000	0.000	0.000	-0.190	0.349	0.000	0.000	0.000	0.000	0.000	0.000	0.000	0.000	-0.771	0.000	-0.830	0.000	0.000	0.000	0.000	-0.922	0.000	-0.674	0.000	0.000	-0.796	0.000	0.000	0.000	-0.857	0.000	0.000	0.000	-0.766	0.000	0.000	0.000	0.000	0.000	-0.897	-0.837	-0.698	0.000	-0.797	-0.874
UOX	391051	1p31.1	0.000	0.000	0.000	0.000	0.000	-0.190	0.349	0.000	0.000	0.000	0.000	0.000	0.000	0.000	0.000	-0.771	0.000	-0.830	0.000	0.000	0.000	0.000	-0.922	0.000	-0.674	0.000	0.000	-0.796	0.000	0.000	0.000	-0.857	0.000	0.000	0.000	-0.766	0.000	0.000	0.000	0.000	0.000	-0.897	-0.837	-0.698	0.000	-0.797	-0.874
DNASE2B	58511	1p31.1	0.000	0.000	0.000	0.000	0.000	-0.190	0.349	0.000	0.000	0.000	0.000	0.000	0.000	0.000	0.000	-0.771	0.000	-0.830	0.000	0.000	0.000	0.000	-0.922	0.000	-0.674	0.000	0.000	-0.796	0.000	0.000	0.000	-0.857	0.000	0.000	0.000	-0.766	0.000	0.000	0.000	0.000	0.000	-0.897	-0.837	-0.698	0.000	-0.797	-0.874
RPF1	80135	1p22.3	0.000	0.000	0.000	0.000	0.000	-0.190	0.349	0.000	0.000	0.000	0.000	0.000	0.000	0.000	0.000	-0.771	0.000	-0.830	0.000	0.000	0.000	0.000	-0.922	0.000	-0.674	0.000	0.000	-0.796	0.000	0.000	0.000	-0.857	0.000	0.000	0.000	-0.766	0.000	0.000	0.000	0.000	0.000	-0.897	-0.837	-0.698	0.000	-0.797	-0.874
GNG5	2787	1p22.3	0.000	0.000	0.000	0.000	0.000	-0.190	0.349	0.000	0.000	0.000	0.000	0.000	0.000	0.000	0.000	-0.771	0.000	-0.830	0.000	0.000	0.000	0.000	-0.922	0.000	-0.674	0.000	0.000	-0.796	0.000	0.000	0.000	-0.857	0.000	0.000	0.000	-0.766	0.000	0.000	0.000	0.000	0.000	-0.897	-0.837	-0.698	0.000	-0.797	-0.874
CTBS	1486	1p22.3	0.000	0.000	0.000	0.000	0.000	-0.190	0.349	0.000	0.000	0.000	0.000	0.000	0.000	0.000	0.000	-0.771	0.000	-0.830	0.000	0.000	0.000	0.000	-0.922	0.000	-0.674	0.000	0.000	-0.796	0.000	0.000	0.000	-0.857	0.000	0.000	0.000	-0.766	0.000	0.000	0.000	0.000	0.000	-0.897	-0.837	-0.698	0.000	-0.797	-0.874
C1orf180	439927	1p22.3	0.000	0.000	0.000	0.000	0.000	-0.190	0.349	0.000	0.000	0.000	0.000	0.000	0.000	0.000	0.000	-0.771	0.000	-0.830	0.000	0.000	0.000	0.000	-0.922	0.000	-0.674	0.000	0.000	-0.796	0.000	0.000	0.000	-0.857	0.000	0.000	0.000	-0.766	0.000	0.000	0.000	0.000	0.000	-0.897	-0.837	-0.698	0.000	-0.797	-0.874
SSX2IP	117178	1p22.3	0.000	0.000	0.000	0.000	0.000	-0.190	0.349	0.000	0.000	0.000	0.000	0.000	0.000	0.000	0.000	-0.771	0.000	-0.830	0.000	0.000	0.000	0.000	-0.922	0.000	-0.674	0.000	0.000	-0.796	0.000	0.000	0.000	-0.857	0.000	0.000	0.000	-0.766	0.000	0.000	0.000	0.000	0.000	-0.897	-0.837	-0.698	0.000	-0.797	-0.874
LPAR3	23566	1p22.3	0.000	0.000	0.000	0.000	0.000	-0.190	0.349	0.000	0.000	0.000	0.000	0.000	0.000	0.000	0.000	-0.771	0.000	-0.830	0.000	0.000	0.000	0.000	-0.922	0.000	-0.674	0.000	0.000	-0.796	0.000	0.000	0.000	-0.857	0.000	0.000	0.000	-0.766	0.000	0.000	0.000	0.000	0.000	-0.897	-0.837	-0.698	0.000	-0.797	-0.874
MCOLN2	255231	1p22.3	0.000	0.000	0.000	0.000	0.000	-0.190	0.349	0.000	0.000	0.000	0.000	0.000	0.000	0.000	0.000	-0.771	0.000	-0.830	0.000	0.000	0.000	0.000	-0.922	0.000	-0.674	0.000	0.000	-0.796	0.000	0.000	0.000	-0.857	0.000	0.000	0.000	-0.766	0.000	0.000	0.000	0.000	0.000	-0.897	-0.837	-0.698	0.000	-0.797	-0.874
MCOLN3	55283	1p22.3	0.000	0.000	0.000	0.000	0.000	-0.190	0.349	0.000	0.000	0.000	0.000	0.000	0.000	0.000	0.000	-0.771	0.000	-0.830	0.000	0.000	0.000	0.000	-0.922	0.000	-0.674	0.000	0.000	-0.796	0.000	0.000	0.000	-0.857	0.000	0.000	0.000	-0.766	0.000	0.000	0.000	0.000	0.000	-0.897	-0.837	-0.698	0.000	-0.797	-0.874
WDR63	126820	1p22.3	0.000	0.000	0.000	0.000	0.000	-0.190	0.349	0.000	0.000	0.000	0.000	0.000	0.000	0.000	0.000	-0.771	0.000	-0.830	0.000	0.000	0.000	0.000	-0.922	0.000	-0.674	0.000	0.000	-0.796	0.000	0.000	0.000	-0.857	0.000	0.000	0.000	-0.766	0.000	0.000	0.000	0.000	0.000	-0.897	-0.837	-0.698	0.000	-0.797	-0.874
MIR4423	100616481	1p22.3	0.000	0.000	0.000	0.000	0.000	-0.190	0.349	0.000	0.000	0.000	0.000	0.000	0.000	0.000	0.000	-0.771	0.000	-0.830	0.000	0.000	0.000	0.000	-0.922	0.000	-0.674	0.000	0.000	-0.796	0.000	0.000	0.000	-0.857	0.000	0.000	0.000	-0.766	0.000	0.000	0.000	0.000	0.000	-0.897	-0.837	-0.698	0.000	-0.797	-0.874
SYDE2	84144	1p22.3	0.000	0.000	0.000	0.000	0.000	-0.190	0.349	0.000	0.000	0.000	0.000	0.000	0.000	0.000	0.000	-0.771	0.000	-0.830	0.000	0.000	0.000	0.000	-0.922	0.000	-0.674	0.000	0.000	-0.796	0.000	0.000	0.000	-0.857	0.000	0.000	0.000	-0.766	0.000	0.000	0.000	0.000	0.000	-0.897	-0.837	-0.698	0.000	-0.797	-0.874
C1orf52	148423	1p22.3	0.000	0.000	0.000	0.000	0.000	-0.190	0.349	0.000	0.000	0.000	0.000	0.000	0.000	0.000	0.000	-0.771	0.000	-0.830	0.000	0.000	0.000	0.000	-0.922	0.000	-0.674	0.000	0.000	-0.796	0.000	0.000	0.000	-0.857	0.000	0.000	0.000	-0.766	0.000	0.000	0.000	0.000	0.000	-0.897	-0.837	-0.698	0.000	-0.797	-0.874
BCL10	8915	1p22.3	0.000	0.000	0.000	0.000	0.000	-0.190	0.349	0.000	0.000	0.000	0.000	0.000	0.000	0.000	0.000	-0.771	0.000	-0.830	0.000	0.000	0.000	0.000	-0.922	0.000	-0.674	0.000	0.000	-0.796	0.000	0.000	0.000	-0.857	0.000	0.000	0.000	-0.766	0.000	0.000	0.000	0.000	0.000	-0.897	-0.837	-0.698	0.000	-0.797	-0.874
LOC646626	646626	1p22.3	0.000	0.000	0.000	0.000	0.000	-0.190	0.349	0.000	0.000	0.000	0.000	0.000	0.000	0.000	0.000	-0.771	0.000	-0.830	0.000	0.000	0.000	0.000	-0.922	0.000	-0.674	0.000	0.000	-0.796	0.000	0.000	0.000	-0.857	0.000	0.000	0.000	-0.766	0.000	0.000	0.000	0.000	0.000	-0.897	-0.837	-0.698	0.000	-0.797	-0.874
DDAH1	23576	1p22.3	0.000	0.000	0.000	0.000	0.000	-0.190	0.349	0.000	0.000	0.000	0.000	0.000	0.000	0.000	0.000	-0.771	0.000	-0.830	0.000	0.000	0.000	0.000	-0.922	0.000	-0.674	0.000	0.000	-0.796	0.000	0.000	0.000	-0.857	0.000	0.000	0.000	-0.766	0.000	0.000	0.000	0.000	0.000	-0.897	-0.837	-0.698	0.000	-0.797	-0.874
CYR61	3491	1p22.3	0.000	0.000	0.000	0.000	0.000	-0.190	0.349	0.000	0.000	0.000	0.000	0.000	0.000	0.000	0.000	-0.771	0.000	-0.830	0.000	0.000	0.000	0.000	-0.922	0.000	-0.674	0.000	0.000	-0.796	0.000	0.000	0.000	-0.857	0.000	0.000	0.000	-0.766	0.000	0.000	0.000	0.000	0.000	-0.897	-0.837	-0.698	0.000	-0.797	-0.874
ZNHIT6	54680	1p22.3	0.000	0.000	0.000	0.000	0.000	-0.190	0.349	0.000	0.000	0.000	0.000	0.000	0.000	0.000	0.000	-0.771	0.000	-0.830	0.000	0.000	0.000	0.000	-0.922	0.000	-0.674	0.000	0.000	-0.796	0.000	0.000	0.000	-0.857	0.000	0.000	0.000	-0.766	0.000	0.000	0.000	0.000	0.000	-0.897	-0.837	-0.698	0.000	-0.797	-0.874
COL24A1	255631	1p22.3	0.000	0.000	0.000	0.000	0.000	-0.190	0.349	0.000	0.000	0.000	0.000	0.000	0.000	0.000	0.000	-0.771	0.000	-0.830	0.000	0.000	0.000	0.000	-0.922	0.000	-0.674	0.000	0.000	-0.796	0.000	0.000	0.000	-0.857	0.000	0.000	0.000	-0.766	0.000	0.000	0.000	0.000	0.000	-0.897	-0.837	-0.698	0.000	-0.797	-0.874
ODF2L	57489	1p22.3	0.000	0.000	0.000	0.000	0.000	-0.190	0.349	0.000	0.000	0.000	0.000	0.000	0.000	0.000	0.000	-0.771	0.000	-0.830	0.000	0.000	0.000	0.000	-0.922	0.000	-0.674	0.000	0.000	-0.796	0.000	0.000	0.000	-0.857	0.000	0.000	0.000	-0.766	0.000	0.000	0.000	0.000	0.000	-0.897	-0.837	-0.698	0.000	-0.797	-0.874
CLCA2	9635	1p22.3	0.000	0.000	0.000	0.000	0.000	-0.190	0.349	0.000	0.000	0.000	0.000	0.000	0.000	0.000	0.000	-0.771	0.000	-0.830	0.000	0.000	0.000	0.000	-0.922	0.000	-0.674	0.000	0.000	-0.796	0.000	0.000	0.000	-0.857	0.000	0.000	0.000	-0.766	0.000	0.000	0.000	0.000	0.000	-0.897	-0.837	-0.698	0.000	-0.797	-0.874
CLCA1	1179	1p22.3	0.000	0.000	0.000	0.000	0.000	-0.190	0.349	0.000	0.000	0.000	0.000	0.000	0.000	0.000	0.000	-0.771	0.000	-0.830	0.000	0.000	0.000	0.000	-0.922	0.000	-0.674	0.000	0.000	-0.796	0.000	0.000	0.000	-0.857	0.000	0.000	0.000	-0.766	0.000	0.000	0.000	0.000	0.000	-0.897	-0.837	-0.698	0.000	-0.797	-0.874
CLCA4	22802	1p22.3	0.000	0.000	0.000	0.000	0.000	-0.190	0.349	0.000	0.000	0.000	0.000	0.000	0.000	0.000	0.000	-0.771	0.000	-0.830	0.000	0.000	0.000	0.000	-0.922	0.000	-0.674	0.000	0.000	-0.796	0.000	0.000	0.000	-0.857	0.000	0.000	0.000	-0.766	0.000	0.000	0.000	0.000	0.000	-0.897	-0.837	-0.698	0.000	-0.797	-0.874
CLCA3P	9629	1p22.3	0.000	0.000	0.000	0.000	0.000	-0.190	0.349	0.000	0.000	0.000	0.000	0.000	0.000	0.000	0.000	-0.771	0.000	-0.830	0.000	0.000	0.000	0.000	-0.922	0.000	-0.674	0.000	0.000	-0.796	0.000	0.000	0.000	-0.857	0.000	0.000	0.000	-0.766	0.000	0.000	0.000	0.000	0.000	-0.897	-0.837	-0.698	0.000	-0.797	-0.874
SH3GLB1	51100	1p22.3	0.000	0.000	0.000	0.000	0.000	-0.190	0.349	0.000	0.000	0.000	0.000	0.000	0.000	0.000	0.000	-0.771	0.000	-0.830	0.000	0.000	0.000	0.000	-0.922	0.000	-0.674	0.000	0.000	-0.796	0.000	0.000	0.000	-0.857	0.000	0.000	0.000	-0.766	0.000	0.000	0.000	0.000	0.000	-0.897	-0.837	-0.698	0.000	-0.797	-0.874
SEP15	9403	1p22.3	0.000	0.000	0.000	0.000	0.000	-0.190	0.349	0.000	0.000	0.000	0.000	0.000	0.000	0.000	0.000	-0.771	0.000	-0.830	0.000	0.000	0.000	0.000	-0.922	0.000	-0.674	0.000	0.000	-0.796	0.000	0.000	0.000	-0.857	0.000	0.000	0.000	-0.766	0.000	0.000	0.000	0.000	0.000	-0.897	-0.837	-0.698	0.000	-0.797	-0.874
HS2ST1	9653	1p22.3	0.000	0.000	0.000	0.000	0.000	-0.190	0.349	0.000	0.000	0.000	0.000	0.000	0.000	0.000	0.000	-0.771	0.000	-0.830	0.000	0.000	0.000	0.000	-0.922	0.000	-0.674	0.000	0.000	-0.796	0.000	0.000	0.000	-0.857	0.000	0.000	0.000	-0.766	0.000	0.000	0.000	0.000	0.000	-0.897	-0.837	-0.698	0.000	-0.797	-0.874
LOC339524	339524	1p22.3	0.000	0.000	0.000	0.000	0.000	-0.190	0.349	0.000	0.000	0.000	0.000	0.000	0.000	0.000	0.000	-0.771	0.000	-0.830	0.000	0.000	0.000	0.000	-0.922	0.000	-0.674	0.000	0.000	-0.796	0.000	0.000	0.000	-0.857	0.000	0.000	0.000	-0.766	0.000	0.000	0.000	0.000	0.000	-0.897	-0.837	-0.698	0.000	-0.797	-0.874
LMO4	8543	1p22.3	0.000	0.000	0.000	0.000	0.000	-0.190	0.349	0.000	0.000	0.000	0.000	0.000	0.000	0.000	0.000	-0.771	0.000	-0.830	0.000	0.000	0.000	0.000	-0.922	0.000	-0.674	0.000	0.000	-0.796	0.000	0.000	0.000	-0.857	0.000	0.000	0.000	-0.766	0.000	0.000	0.000	0.000	0.000	-0.897	-0.837	-0.698	0.000	-0.797	-0.874
LOC100505768	100505768	1p22.3	0.000	0.000	0.000	0.000	0.000	-0.190	0.349	0.000	0.000	0.000	0.000	0.000	0.000	0.000	0.000	-0.771	0.000	-0.830	0.000	0.000	0.000	0.000	-0.922	0.000	-0.674	0.000	0.000	-0.796	0.000	0.000	0.000	-0.857	0.000	0.000	0.000	-0.766	0.000	0.000	0.000	0.000	0.000	-0.897	-0.837	-0.698	0.000	-0.797	-0.874
PKN2	5586	1p22.2	0.000	0.000	0.000	0.000	0.000	-0.190	0.349	0.000	0.000	0.000	0.000	0.000	0.000	0.000	0.000	-0.771	0.000	-0.830	0.000	0.000	0.000	0.000	-0.922	0.000	-0.674	0.000	0.000	-0.796	0.000	0.000	0.000	-0.857	0.000	0.000	0.000	-0.766	0.000	0.000	0.000	0.000	0.000	-0.897	-0.837	-0.698	0.000	-0.797	-0.874
GTF2B	2959	1p22.2	0.000	0.000	0.000	0.000	0.000	-0.190	0.349	0.000	0.000	0.000	0.000	0.000	0.000	0.000	0.000	-0.771	0.000	-0.830	0.000	0.000	0.000	0.000	-0.922	0.000	-0.674	0.000	0.000	-0.796	0.000	0.000	0.000	-0.857	0.000	0.000	0.000	-0.766	0.000	0.000	0.000	0.000	0.000	-0.897	-0.837	-0.698	0.000	-0.797	-0.874
CCBL2	56267	1p22.2	0.000	0.000	0.000	0.000	0.000	-0.190	0.349	0.000	0.000	0.000	0.000	0.000	0.000	0.000	0.000	-0.771	0.000	-0.830	0.000	0.000	0.000	0.000	-0.922	0.000	-0.674	0.000	0.000	-0.796	0.000	0.000	0.000	-0.857	0.000	0.000	0.000	-0.766	0.000	0.000	0.000	0.000	0.000	-0.897	-0.837	-0.698	0.000	-0.797	-0.874
RBMXL1	494115	1p22.2	0.000	0.000	0.000	0.000	0.000	-0.190	0.349	0.000	0.000	0.000	0.000	0.000	0.000	0.000	0.000	-0.771	0.000	-0.830	0.000	0.000	0.000	0.000	-0.922	0.000	-0.674	0.000	0.000	-0.796	0.000	0.000	0.000	-0.857	0.000	0.000	0.000	-0.766	0.000	0.000	0.000	0.000	0.000	-0.897	-0.837	-0.698	0.000	-0.797	-0.874
GBP3	2635	1p22.2	0.000	0.000	0.000	0.000	0.000	-0.190	0.349	0.000	0.000	0.000	0.000	0.000	0.000	0.000	0.000	-0.771	0.000	-0.830	0.000	0.000	0.000	0.000	-0.922	0.000	-0.674	0.000	0.000	-0.796	0.000	0.000	0.000	-0.857	0.000	0.000	0.000	-0.766	0.000	0.000	0.000	0.000	0.000	-0.897	-0.837	-0.698	0.000	-0.797	-0.874
GBP1	2633	1p22.2	0.000	0.000	0.000	0.000	0.000	-0.190	0.349	0.000	0.000	0.000	0.000	0.000	0.000	0.000	0.000	-0.771	0.000	-0.830	0.000	0.000	0.000	0.000	-0.922	0.000	-0.674	0.000	0.000	-0.796	0.000	0.000	0.000	-0.857	0.000	0.000	0.000	-0.766	0.000	0.000	0.000	0.000	0.000	-0.897	-0.837	-0.698	0.000	-0.797	-0.874
GBP2	2634	1p22.2	0.000	0.000	0.000	0.000	0.000	-0.190	0.349	0.000	0.000	0.000	0.000	0.000	0.000	0.000	0.000	-0.771	0.000	-0.830	0.000	0.000	0.000	0.000	-0.922	0.000	-0.674	0.000	0.000	-0.796	0.000	0.000	0.000	-0.857	0.000	0.000	0.000	-0.766	0.000	0.000	0.000	0.000	0.000	-0.897	-0.837	-0.698	0.000	-0.797	-0.874
GBP7	388646	1p22.2	0.000	0.000	0.000	0.000	0.000	-0.190	0.349	0.000	0.000	0.000	0.000	0.000	0.000	0.000	0.000	-0.771	0.000	-0.830	0.000	0.000	0.000	0.000	-0.922	0.000	-0.674	0.000	0.000	-0.796	0.000	0.000	0.000	-0.857	0.000	0.000	0.000	-0.766	0.000	0.000	0.000	0.000	0.000	-0.897	-0.837	-0.698	0.000	-0.797	-0.874
GBP4	115361	1p22.2	0.000	0.000	0.000	0.000	0.000	-0.190	0.349	0.000	0.000	0.000	0.000	0.000	0.000	0.000	0.000	-0.771	0.000	-0.830	0.000	0.000	0.000	0.000	-0.922	0.000	-0.674	0.000	0.000	-0.796	0.000	0.000	0.000	-0.857	0.000	0.000	0.000	-0.766	0.000	0.000	0.000	0.000	0.000	-0.897	-0.837	-0.698	0.000	-0.797	-0.874
GBP5	115362	1p22.2	0.000	0.000	0.000	0.000	0.000	-0.190	0.349	0.000	0.000	0.000	0.000	0.000	0.000	0.000	0.000	-0.771	0.000	-0.830	0.000	0.000	0.000	0.000	-0.922	0.000	-0.674	0.000	0.000	-0.796	0.000	0.000	0.000	-0.857	0.000	0.000	0.000	-0.766	0.000	0.000	0.000	0.000	0.000	-0.897	-0.837	-0.698	0.000	-0.797	-0.874
GBP6	163351	1p22.2	0.000	0.000	0.000	0.000	0.000	-0.190	0.349	0.000	0.000	0.000	0.000	0.000	0.000	0.000	0.000	-0.771	0.000	-0.830	0.000	0.000	0.000	0.000	-0.922	0.000	-0.674	0.000	0.000	-0.796	0.000	0.000	0.000	-0.857	0.000	0.000	0.000	-0.766	0.000	0.000	0.000	0.000	0.000	-0.897	-0.837	-0.698	0.000	-0.797	-0.874
GBP1P1	400759	1p22.2	0.000	0.000	0.000	0.000	0.000	-0.190	0.349	0.000	0.000	0.000	0.000	0.000	0.000	0.000	0.000	-0.771	0.000	-0.830	0.000	0.000	0.000	0.000	-0.922	0.000	-0.674	0.000	0.000	-0.796	0.000	0.000	0.000	-0.857	0.000	0.000	0.000	-0.766	0.000	0.000	0.000	0.000	0.000	-0.897	-0.837	-0.698	0.000	-0.797	-0.874
LRRC8B	23507	1p22.2	0.000	0.000	0.000	0.000	0.000	-0.190	0.349	0.000	0.000	0.000	0.000	0.000	0.000	0.000	0.000	-0.771	0.000	-0.830	0.000	0.000	0.000	0.000	-0.922	0.000	-0.674	0.000	0.000	-0.796	0.000	0.000	0.000	-0.857	0.000	0.000	0.000	-0.766	0.000	0.000	0.000	0.000	0.000	-0.897	-0.837	-0.698	0.000	-0.797	-0.874
FLJ27354	400761	1p22.2	0.000	0.000	0.000	0.000	0.000	-0.190	0.349	0.000	0.000	0.000	0.000	0.000	0.000	0.000	0.000	-0.771	0.000	-0.830	0.000	0.000	0.000	0.000	-0.922	0.000	-0.674	0.000	0.000	-0.796	0.000	0.000	0.000	-0.857	0.000	0.000	0.000	-0.766	0.000	0.000	0.000	0.000	0.000	-0.897	-0.837	-0.698	0.000	-0.797	-0.874
LRRC8C	84230	1p22.2	0.000	0.000	0.000	0.000	0.000	-0.190	0.349	0.000	0.000	0.000	0.000	0.000	0.000	0.000	0.000	-0.771	0.000	-0.830	0.000	0.000	0.000	0.000	-0.922	0.000	-0.674	0.000	0.000	-0.796	0.000	0.000	0.000	-0.857	0.000	0.000	0.000	-0.766	0.000	0.000	0.000	0.000	0.000	-0.897	-0.837	-0.698	0.000	-0.797	-0.874
LRRC8D	55144	1p22.2	0.000	0.000	0.000	0.000	0.000	-0.190	0.349	0.000	0.000	0.000	0.000	0.000	0.000	0.000	0.000	-0.771	0.000	-0.830	0.000	0.000	0.000	0.000	-0.922	0.000	-0.674	0.000	0.000	-0.796	0.000	0.000	0.000	-0.857	0.000	0.000	0.000	-0.766	0.000	0.000	0.000	0.000	0.000	-0.897	-0.837	-0.698	0.000	-0.797	-0.874
GEMIN8P4	492303	1p22.2	0.000	0.000	0.000	0.000	0.000	-0.190	0.349	0.000	0.000	0.000	0.000	0.000	0.000	0.000	0.000	-0.771	0.000	-0.830	0.000	0.000	0.000	0.000	-0.922	0.000	-0.674	0.000	0.000	-0.796	0.000	0.000	0.000	-0.857	0.000	0.000	0.000	-0.766	0.000	0.000	0.000	0.000	0.000	-0.897	-0.837	-0.698	0.000	-0.797	-0.874
ZNF326	284695	1p22.2	0.000	0.000	0.000	0.000	0.000	-0.190	0.349	0.000	0.000	0.000	0.000	0.000	0.000	0.000	0.000	-0.771	0.000	-0.830	0.000	0.000	0.000	0.000	-0.922	0.000	-0.674	0.000	0.000	-0.796	0.000	0.000	0.000	-0.857	0.000	0.000	0.000	-0.766	0.000	0.000	0.000	0.000	0.000	-0.897	-0.837	-0.698	0.000	-0.797	-0.874
BARHL2	343472	1p22.2	0.000	0.000	0.000	0.000	0.000	-0.190	0.349	0.000	0.000	0.000	0.000	0.000	0.000	0.000	0.000	-0.771	0.000	-0.830	0.000	0.000	0.000	0.000	-0.922	0.000	-0.674	0.000	0.000	-0.796	0.000	0.000	0.000	-0.857	0.000	0.000	0.000	-0.766	0.000	0.000	0.000	0.000	0.000	-0.897	-0.837	-0.698	0.000	-0.797	-0.874
ZNF644	84146	1p22.2	0.000	0.000	0.000	0.000	0.000	-0.190	0.349	0.000	0.000	0.000	0.000	0.000	0.000	0.000	0.000	-0.771	0.000	-0.830	0.000	0.000	0.000	0.000	-0.922	0.000	-0.674	0.000	0.000	-0.796	0.000	0.000	0.000	-0.857	0.000	0.000	0.000	-0.766	0.000	0.000	0.000	0.000	0.000	-0.897	-0.837	-0.698	0.000	-0.797	-0.874
HFM1	164045	1p22.2	0.000	0.000	0.000	0.000	0.000	-0.190	0.349	0.000	0.000	0.000	0.000	0.000	0.000	0.000	0.000	-0.771	0.000	-0.830	0.000	0.000	0.000	0.000	-0.922	0.000	-0.674	0.000	0.000	-0.796	0.000	0.000	0.000	-0.857	0.000	0.000	0.000	-0.766	0.000	0.000	0.000	0.000	0.000	-0.897	-0.837	-0.698	0.000	-0.797	-0.874
CDC7	8317	1p22.2	0.000	0.000	0.000	0.000	0.000	-0.190	0.349	0.000	0.000	0.000	0.000	0.000	0.000	0.000	0.000	-0.771	0.000	-0.830	0.000	0.000	0.000	0.000	-0.922	0.000	-0.674	0.000	0.000	-0.796	0.000	0.000	0.000	-0.857	0.000	0.000	0.000	-0.766	0.000	0.000	0.000	0.000	0.000	-0.897	-0.837	-0.698	0.000	-0.797	-0.874
HSP90B3P	343477	1p22.1	0.000	0.000	0.000	0.000	0.000	-0.190	0.349	0.000	0.000	0.000	0.000	0.000	0.000	0.000	0.000	-0.771	0.000	-0.830	0.000	0.000	0.000	0.000	-0.922	0.000	-0.674	0.000	0.000	-0.796	0.000	0.000	0.000	-0.857	0.000	0.000	0.000	-0.766	0.000	0.000	0.000	0.000	0.000	-0.897	-0.837	-0.698	0.000	-0.797	-0.874
TGFBR3	7049	1p22.1	0.000	0.000	0.000	0.000	0.000	-0.190	0.349	0.000	0.000	0.000	0.000	0.000	0.000	0.000	0.000	-0.771	0.000	-0.830	0.000	0.000	0.000	0.000	-0.922	0.000	-0.674	0.000	0.000	-0.796	0.000	0.000	0.000	-0.857	0.000	0.000	0.000	-0.766	0.000	0.000	0.000	0.000	0.000	-0.897	-0.837	-0.698	0.000	-0.797	-0.874
BRDT	676	1p22.1	0.000	0.000	0.000	0.000	0.000	-0.190	0.349	0.000	0.000	0.000	0.000	0.000	0.000	0.000	0.000	-0.771	0.000	-0.830	0.000	0.000	0.000	0.000	-0.922	0.000	-0.674	0.000	0.000	-0.796	0.000	0.000	0.000	-0.857	0.000	0.000	0.000	-0.766	0.000	0.000	0.000	0.000	0.000	-0.897	-0.837	-0.698	0.000	-0.797	-0.874
EPHX4	253152	1p22.1	0.000	0.000	0.000	0.000	0.000	-0.190	0.349	0.000	0.000	0.000	0.000	0.000	0.000	0.000	0.000	-0.771	0.000	-0.830	0.000	0.000	0.000	0.000	-0.922	0.000	-0.674	0.000	0.000	-0.796	0.000	0.000	0.000	-0.857	0.000	0.000	0.000	-0.766	0.000	0.000	0.000	0.000	0.000	-0.897	-0.837	-0.698	0.000	-0.797	-0.874
BTBD8	284697	1p22.1	0.000	0.000	0.000	0.000	0.000	-0.190	0.349	0.000	0.000	0.000	0.000	0.000	0.000	0.000	0.000	-0.771	0.000	-0.830	0.000	0.000	0.000	0.000	-0.922	0.000	-0.674	0.000	0.000	-0.796	0.000	0.000	0.000	-0.857	0.000	0.000	0.000	-0.766	0.000	0.000	0.000	0.000	0.000	-0.897	-0.837	-0.698	0.000	-0.797	-0.874
KIAA1107	23285	1p22.1	0.000	0.000	0.000	0.000	0.000	-0.190	0.349	0.000	0.000	0.000	0.000	0.000	0.000	0.000	0.000	-0.771	0.000	-0.830	0.000	0.000	0.000	0.000	-0.922	0.000	-0.674	0.000	0.000	-0.796	0.000	0.000	0.000	-0.857	0.000	0.000	0.000	-0.766	0.000	0.000	0.000	0.000	0.000	-0.897	-0.837	-0.698	0.000	-0.797	-0.874
C1orf146	388649	1p22.1	0.000	0.000	0.000	0.000	0.000	-0.190	0.349	0.000	0.000	0.000	0.000	0.000	0.000	0.000	0.000	-0.771	0.000	-0.830	0.000	0.000	0.000	0.000	-0.922	0.000	-0.674	0.000	0.000	-0.796	0.000	0.000	0.000	-0.857	0.000	0.000	0.000	-0.766	0.000	0.000	0.000	0.000	0.000	-0.897	-0.837	-0.698	0.000	-0.797	-0.874
GLMN	11146	1p22.1	0.000	0.000	0.000	0.000	0.000	-0.190	0.349	0.000	0.000	0.000	0.000	0.000	0.000	0.000	0.000	-0.771	0.000	-0.830	0.000	0.000	0.000	0.000	-0.922	0.000	-0.674	0.000	0.000	-0.796	0.000	0.000	0.000	-0.857	0.000	0.000	0.000	-0.766	0.000	0.000	0.000	0.000	0.000	-0.897	-0.837	-0.698	0.000	-0.797	-0.874
RPAP2	79871	1p22.1	0.000	0.000	0.000	0.000	0.000	-0.190	0.349	0.000	0.000	0.000	0.000	0.000	0.000	0.000	0.000	-0.771	0.000	-0.830	0.000	0.000	0.000	0.000	-0.922	0.000	-0.674	0.000	0.000	-0.796	0.000	0.000	0.000	-0.857	0.000	0.000	0.000	-0.766	0.000	0.000	0.000	0.000	0.000	-0.897	-0.837	-0.698	0.000	-0.797	-0.874
GFI1	2672	1p22.1	0.000	0.000	0.000	0.000	0.000	-0.190	0.349	0.000	0.000	0.000	0.000	0.000	0.000	0.000	0.000	-0.771	0.000	-0.830	0.000	0.000	0.000	0.000	-0.922	0.000	-0.674	0.000	0.000	-0.796	0.000	0.000	0.000	-0.857	0.000	0.000	0.000	-0.766	0.000	0.000	0.000	0.000	0.000	-0.897	-0.837	-0.698	0.000	-0.797	-0.874
EVI5	7813	1p22.1	0.000	0.000	0.000	0.000	0.000	-0.190	0.349	0.000	0.000	0.000	0.000	0.000	0.000	0.000	0.000	-0.771	0.000	-0.830	0.000	0.000	0.000	0.000	-0.922	0.000	-0.674	0.000	0.000	-0.796	0.000	0.000	0.000	-0.857	0.000	0.000	0.000	-0.766	0.000	0.000	0.000	0.000	0.000	-0.897	-0.837	-0.698	0.000	-0.797	-0.874
RPL5	6125	1p22.1	0.000	0.000	0.000	0.000	0.000	-0.190	0.349	0.000	0.000	0.000	0.000	0.000	0.000	0.000	0.000	-0.771	0.000	-0.830	0.000	0.000	0.000	0.000	-0.922	0.000	-0.674	0.000	0.000	-0.796	0.000	0.000	0.000	-0.857	0.000	0.000	0.000	-0.766	0.000	0.000	0.000	0.000	0.000	-0.897	-0.837	-0.698	0.000	-0.797	-0.874
FAM69A	388650	1p22.1	0.000	0.000	0.000	0.000	0.000	-0.190	0.349	0.000	0.000	0.000	0.000	0.000	0.000	0.000	0.000	-0.771	0.000	-0.830	0.000	0.000	0.000	0.000	-0.922	0.000	-0.674	0.000	0.000	-0.796	0.000	0.000	0.000	-0.857	0.000	0.000	0.000	-0.766	0.000	0.000	0.000	0.000	0.000	-0.897	-0.837	-0.698	0.000	-0.797	-0.874
SNORA66	26782	1p22.1	0.000	0.000	0.000	0.000	0.000	-0.190	0.349	0.000	0.000	0.000	0.000	0.000	0.000	0.000	0.000	-0.771	0.000	-0.830	0.000	0.000	0.000	0.000	-0.922	0.000	-0.674	0.000	0.000	-0.796	0.000	0.000	0.000	-0.857	0.000	0.000	0.000	-0.766	0.000	0.000	0.000	0.000	0.000	-0.897	-0.837	-0.698	0.000	-0.797	-0.874
SNORD21	6083	1p22.1	0.000	0.000	0.000	0.000	0.000	-0.190	0.349	0.000	0.000	0.000	0.000	0.000	0.000	0.000	0.000	-0.771	0.000	-0.830	0.000	0.000	0.000	0.000	-0.922	0.000	-0.674	0.000	0.000	-0.796	0.000	0.000	0.000	-0.857	0.000	0.000	0.000	-0.766	0.000	0.000	0.000	0.000	0.000	-0.897	-0.837	-0.698	0.000	-0.797	-0.874
MTF2	22823	1p22.1	0.000	0.000	0.000	0.000	0.000	-0.190	0.349	0.000	0.000	0.000	0.000	0.000	0.000	0.000	0.000	-0.771	0.000	-0.830	0.000	0.000	0.000	0.000	-0.922	0.000	-0.674	0.000	0.000	-0.796	0.000	0.000	0.000	-0.857	0.000	0.000	0.000	-0.766	0.000	0.000	0.000	0.000	0.000	-0.897	-0.837	-0.698	0.000	-0.797	-0.874
TMED5	50999	1p22.1	0.000	0.000	0.000	0.000	0.000	-0.190	0.349	0.000	0.000	0.000	0.000	0.000	0.000	0.000	0.000	-0.771	0.000	-0.830	0.000	0.000	0.000	0.000	-0.922	0.000	-0.674	0.000	0.000	-0.796	0.000	0.000	0.000	-0.857	0.000	0.000	0.000	-0.766	0.000	0.000	0.000	0.000	0.000	-0.897	-0.837	-0.698	0.000	-0.797	-0.874
CCDC18	343099	1p22.1	0.000	0.000	0.000	0.000	0.000	-0.190	0.349	0.000	0.000	0.000	0.000	0.000	0.000	0.000	0.000	-0.771	0.000	-0.830	0.000	0.000	0.000	0.000	-0.922	0.000	-0.674	0.000	0.000	-0.796	0.000	0.000	0.000	-0.857	0.000	0.000	0.000	-0.766	0.000	0.000	0.000	0.000	0.000	-0.897	-0.837	-0.698	0.000	-0.797	-0.874
LOC100131564	100131564	1p22.1	0.000	0.000	0.000	0.000	0.000	-0.190	0.349	0.000	0.000	0.000	0.000	0.000	0.000	0.000	0.000	-0.771	0.000	-0.830	0.000	0.000	0.000	0.000	-0.922	0.000	-0.674	0.000	0.000	-0.796	0.000	0.000	0.000	-0.857	0.000	0.000	0.000	-0.766	0.000	0.000	0.000	0.000	0.000	-0.897	-0.837	-0.698	0.000	-0.797	-0.874
DR1	1810	1p22.1	0.000	0.000	0.000	0.000	0.000	-0.190	0.349	0.000	0.000	0.000	0.000	0.000	0.000	0.000	0.000	-0.771	0.000	-0.830	0.000	0.000	0.000	0.000	-0.922	0.000	-0.674	0.000	0.000	-0.796	0.000	0.000	0.000	-0.857	0.000	0.000	0.000	-0.766	0.000	0.000	0.000	0.000	0.000	-0.897	-0.837	-0.698	0.000	-0.797	-0.874
FNBP1L	54874	1p22.1	0.000	0.000	0.000	0.000	0.000	-0.190	0.349	0.000	0.000	0.000	0.000	0.000	0.000	0.000	0.000	-0.771	0.000	-0.830	0.000	0.000	0.000	0.000	-0.922	0.000	-0.674	0.000	0.000	-0.796	0.000	0.000	0.000	-0.857	0.000	0.000	0.000	-0.766	0.000	0.000	0.000	0.000	0.000	-0.897	-0.837	-0.698	0.000	-0.797	-0.874
BCAR3	8412	1p22.1	0.000	0.000	0.000	0.000	0.000	-0.190	0.349	0.000	0.000	0.000	0.000	0.000	0.000	0.000	0.000	-0.771	0.000	-0.830	0.000	0.000	0.000	0.000	-0.922	0.000	-0.674	0.000	0.000	-0.796	0.000	0.000	0.000	-0.857	0.000	0.000	0.000	-0.766	0.000	0.000	0.000	0.000	0.000	-0.897	-0.837	-0.698	0.000	-0.797	-0.874
LOC100129046	100129046	1p22.1	0.000	0.000	0.000	0.000	0.000	-0.190	0.349	0.000	0.000	0.000	0.000	0.000	0.000	0.000	0.000	-0.771	0.000	-0.830	0.000	0.000	0.000	0.000	-0.922	0.000	-0.674	0.000	0.000	-0.796	0.000	0.000	0.000	-0.857	0.000	0.000	0.000	-0.766	0.000	0.000	0.000	0.000	0.000	-0.897	-0.837	-0.698	0.000	-0.797	-0.874
MIR760	100126348	1p22.1	0.000	0.000	0.000	0.000	0.000	-0.190	0.349	0.000	0.000	0.000	0.000	0.000	0.000	0.000	0.000	-0.771	0.000	-0.830	0.000	0.000	0.000	0.000	-0.922	0.000	-0.674	0.000	0.000	-0.796	0.000	0.000	0.000	-0.857	0.000	0.000	0.000	-0.766	0.000	0.000	0.000	0.000	0.000	-0.897	-0.837	-0.698	0.000	-0.797	-0.874
hsa-mir-760	-1304	1p22.1	0.000	0.000	0.000	0.000	0.000	-0.190	0.349	0.000	0.000	0.000	0.000	0.000	0.000	0.000	0.000	-0.771	0.000	-0.830	0.000	0.000	0.000	0.000	-0.922	0.000	-0.674	0.000	0.000	-0.796	0.000	0.000	0.000	-0.857	0.000	0.000	0.000	-0.766	0.000	0.000	0.000	0.000	0.000	-0.897	-0.837	-0.698	0.000	-0.797	-0.874
DNTTIP2	30836	1p22.1	0.000	0.000	0.000	0.000	0.000	-0.190	0.349	0.000	0.000	0.000	0.000	0.000	0.000	0.000	0.000	-0.771	0.000	-0.830	0.000	0.000	0.000	0.000	-0.922	0.000	-0.674	0.000	0.000	-0.796	0.000	0.000	0.000	-0.857	0.000	0.000	0.000	-0.766	0.000	0.000	0.000	0.000	0.000	-0.897	-0.837	-0.698	0.000	-0.797	-0.874
GCLM	2730	1p22.1	0.000	0.000	0.000	0.000	0.000	-0.190	0.349	0.000	0.000	0.000	0.000	0.000	0.000	0.000	0.000	-0.771	0.000	-0.830	0.000	0.000	0.000	0.000	-0.922	0.000	-0.674	0.000	0.000	-0.796	0.000	0.000	0.000	-0.857	0.000	0.000	0.000	-0.766	0.000	0.000	0.000	0.000	0.000	-0.897	-0.837	-0.698	0.000	-0.797	-0.874
ABCA4	24	1p22.1	0.000	0.000	0.000	0.000	0.000	-0.190	0.349	0.000	0.000	0.000	0.000	0.000	0.000	0.000	0.000	-0.771	0.000	-0.830	0.000	0.000	0.000	0.000	-0.922	0.000	-0.674	0.000	0.000	-0.796	0.000	0.000	0.000	-0.857	0.000	0.000	0.000	-0.766	0.000	0.000	0.000	0.000	0.000	-0.897	-0.837	-0.698	0.000	-0.797	-0.874
ARHGAP29	9411	1p22.1	0.000	0.000	0.000	0.000	0.000	-0.190	0.349	0.000	0.000	0.000	0.000	0.000	0.000	0.000	0.000	-0.771	0.000	-0.830	0.000	0.000	0.000	0.000	-0.922	0.000	-0.674	0.000	0.000	-0.796	0.000	0.000	0.000	-0.857	0.000	0.000	0.000	-0.766	0.000	0.000	0.000	0.000	0.000	-0.897	-0.837	-0.698	0.000	-0.797	-0.874
ABCD3	5825	1p21.3	0.000	0.000	0.000	0.000	0.000	-0.190	0.349	0.000	0.000	0.000	0.000	0.000	0.000	0.000	0.000	-0.771	0.000	-0.830	0.000	0.000	0.000	0.000	-0.922	0.000	-0.674	0.000	0.000	-0.796	0.000	0.000	0.000	-0.857	0.000	0.000	0.000	-0.766	0.000	0.000	0.000	0.000	0.000	-0.897	-0.837	-0.698	0.000	-0.797	-0.874
F3	2152	1p21.3	0.000	0.000	0.000	0.000	0.000	-0.190	0.349	0.000	0.000	0.000	0.000	0.000	0.000	0.000	0.000	-0.771	0.000	-0.830	0.000	0.000	0.000	0.000	-0.922	0.000	-0.674	0.000	0.000	-0.796	0.000	0.000	0.000	-0.857	0.000	0.000	0.000	-0.766	0.000	0.000	0.000	0.000	0.000	-0.897	-0.837	-0.698	0.000	-0.797	-0.874
SLC44A3	126969	1p21.3	0.000	0.000	0.000	0.000	0.000	-0.190	0.349	0.000	0.000	0.000	0.000	0.000	0.000	0.000	0.000	-0.771	0.000	-0.830	0.000	0.000	0.000	0.000	-0.922	0.000	-0.674	0.000	0.000	-0.796	0.000	0.000	0.000	-0.857	0.000	0.000	0.000	-0.766	0.000	0.000	0.000	0.000	0.000	-0.897	-0.837	-0.698	0.000	-0.797	-0.874
CNN3	1266	1p21.3	0.000	0.000	0.000	0.000	0.000	-0.190	0.349	0.000	0.000	0.000	0.000	0.000	0.000	0.000	0.000	-0.771	0.000	-0.830	0.000	0.000	0.000	0.000	-0.922	0.000	-0.674	0.000	0.000	-0.796	0.000	0.000	0.000	-0.857	0.000	0.000	0.000	-0.766	0.000	0.000	0.000	0.000	0.000	-0.897	-0.837	-0.698	0.000	-0.797	-0.874
LOC729970	729970	1p21.3	0.000	0.000	0.000	0.000	0.000	-0.190	0.349	0.000	0.000	0.000	0.000	0.000	0.000	0.000	0.000	-0.771	0.000	-0.830	0.000	0.000	0.000	0.000	-0.922	0.000	-0.674	0.000	0.000	-0.796	0.000	0.000	0.000	-0.857	0.000	0.000	0.000	-0.766	0.000	0.000	0.000	0.000	0.000	-0.897	-0.837	-0.698	0.000	-0.797	-0.874
ALG14	199857	1p21.3	0.000	0.000	0.000	0.000	0.000	-0.190	0.349	0.000	0.000	0.000	0.000	0.000	0.000	0.000	0.000	-0.771	0.000	-0.830	0.000	0.000	0.000	0.000	-0.922	0.000	-0.674	0.000	0.000	-0.796	0.000	0.000	0.000	-0.857	0.000	0.000	0.000	-0.766	0.000	0.000	0.000	0.000	0.000	-0.897	-0.837	-0.698	0.000	-0.797	-0.874
TMEM56	148534	1p21.3	0.000	0.000	0.000	0.000	0.000	-0.190	0.349	0.000	0.000	0.000	0.000	0.000	0.000	0.000	0.000	-0.771	0.000	-0.830	0.000	0.000	0.000	0.000	-0.922	0.000	-0.674	0.000	0.000	-0.796	0.000	0.000	0.000	-0.857	0.000	0.000	0.000	-0.766	0.000	0.000	0.000	0.000	0.000	-0.897	-0.837	-0.698	0.000	-0.797	-0.874
TMEM56-RWDD3	100527978	1p21.3	0.000	0.000	0.000	0.000	0.000	-0.190	0.349	0.000	0.000	0.000	0.000	0.000	0.000	0.000	0.000	-0.771	0.000	-0.830	0.000	0.000	0.000	0.000	-0.922	0.000	-0.674	0.000	0.000	-0.796	0.000	0.000	0.000	-0.857	0.000	0.000	0.000	-0.766	0.000	0.000	0.000	0.000	0.000	-0.897	-0.837	-0.698	0.000	-0.797	-0.874
RWDD3	25950	1p21.3	0.000	0.000	0.000	0.000	0.000	-0.190	0.349	0.000	0.000	0.000	0.000	0.000	0.000	0.000	0.000	-0.771	0.000	-0.830	0.000	0.000	0.000	0.000	-0.922	0.000	-0.674	0.000	0.000	-0.796	0.000	0.000	0.000	-0.857	0.000	0.000	0.000	-0.766	0.000	0.000	0.000	0.000	0.000	-0.897	-0.837	-0.698	0.000	-0.797	-0.874
FLJ31662	440594	1p21.3	0.000	0.000	0.000	0.000	0.000	-0.190	0.349	0.000	0.000	0.000	0.000	0.000	0.000	0.000	0.000	-0.771	0.000	-0.830	0.000	0.000	0.000	0.000	-0.922	0.000	-0.674	0.000	0.000	-0.796	0.000	0.000	0.000	-0.857	0.000	0.000	0.000	-0.766	0.000	0.000	0.000	0.000	0.000	-0.897	-0.837	-0.698	0.000	-0.797	-0.874
PTBP2	58155	1p21.3	0.000	0.000	0.000	0.000	0.000	-0.190	0.349	0.000	0.000	0.000	0.000	0.000	0.000	0.000	0.000	-0.771	0.000	-0.830	0.000	0.000	0.000	0.000	-0.922	0.000	-0.674	0.000	0.000	-0.796	0.000	0.000	0.000	-0.857	0.000	0.000	0.000	-0.766	0.000	0.000	0.000	0.000	0.000	-0.897	-0.837	-0.698	0.000	-0.797	-0.874
DPYD	1806	1p21.3	0.000	0.000	0.000	0.000	0.000	-0.190	0.349	0.000	0.000	0.000	0.000	0.000	0.000	0.000	0.000	-0.771	0.000	-0.830	0.000	0.000	0.000	0.000	-0.922	0.000	-0.674	0.000	0.000	-0.796	0.000	0.000	0.000	-0.857	0.000	0.000	0.000	-0.766	0.000	0.000	0.000	0.000	0.000	-0.897	-0.837	-0.698	0.000	-0.797	-0.874
MIR137HG	400765	1p21.3	0.000	0.000	0.000	0.000	0.000	-0.190	0.349	0.000	0.000	0.000	0.000	0.000	0.000	0.000	0.000	-0.771	0.000	-0.830	0.000	0.000	0.000	0.000	-0.922	0.000	-0.674	0.000	0.000	-0.796	0.000	0.000	0.000	-0.857	0.000	0.000	0.000	-0.766	0.000	0.000	0.000	0.000	0.000	-0.897	-0.837	-0.698	0.000	-0.797	-0.874
MIR137	406928	1p21.3	0.000	0.000	0.000	0.000	0.000	-0.190	0.349	0.000	0.000	0.000	0.000	0.000	0.000	0.000	0.000	-0.771	0.000	-0.830	0.000	0.000	0.000	0.000	-0.922	0.000	-0.674	0.000	0.000	-0.796	0.000	0.000	0.000	-0.857	0.000	0.000	0.000	-0.766	0.000	0.000	0.000	0.000	0.000	-0.897	-0.837	-0.698	0.000	-0.797	-0.874
MIR2682	100616452	1p21.3	0.000	0.000	0.000	0.000	0.000	-0.190	0.349	0.000	0.000	0.000	0.000	0.000	0.000	0.000	0.000	-0.771	0.000	-0.830	0.000	0.000	0.000	0.000	-0.922	0.000	-0.674	0.000	0.000	-0.796	0.000	0.000	0.000	-0.857	0.000	0.000	0.000	-0.766	0.000	0.000	0.000	0.000	0.000	-0.897	-0.837	-0.698	0.000	-0.797	-0.874
hsa-mir-137	-1336	1p21.3	0.000	0.000	0.000	0.000	0.000	-0.190	0.349	0.000	0.000	0.000	0.000	0.000	0.000	0.000	0.000	-0.771	0.000	-0.830	0.000	0.000	0.000	0.000	-0.922	0.000	-0.674	0.000	0.000	-0.796	0.000	0.000	0.000	-0.857	0.000	0.000	0.000	-0.766	0.000	0.000	0.000	0.000	0.000	-0.897	-0.837	-0.698	0.000	-0.797	-0.874
LOC729987	729987	1p21.3	0.000	0.000	0.000	0.000	0.000	-0.190	0.349	0.000	0.000	0.000	0.000	0.000	0.000	0.000	0.000	-0.771	0.000	-0.830	0.000	0.000	0.000	0.000	-0.922	0.000	-0.674	0.000	0.000	-0.796	0.000	0.000	0.000	-0.857	0.000	0.000	0.000	-0.766	0.000	0.000	0.000	0.000	0.000	-0.897	-0.837	-0.698	0.000	-0.797	-0.874
SNX7	51375	1p21.3	0.000	0.000	0.000	0.000	0.000	-0.190	0.349	0.000	0.000	0.000	0.000	0.000	0.000	0.000	0.000	-0.771	0.000	-0.830	0.000	0.000	0.000	0.000	-0.922	0.000	-0.674	0.000	0.000	-0.796	0.000	0.000	0.000	-0.857	0.000	0.000	0.000	-0.766	0.000	0.000	0.000	0.000	0.000	-0.897	-0.837	-0.698	0.000	-0.797	-0.874
LPPR5	163404	1p21.3	0.000	0.000	0.000	0.000	0.000	-0.190	0.349	0.000	0.000	0.000	0.000	0.000	0.000	0.000	0.000	-0.771	0.000	-0.830	0.000	0.000	0.000	0.000	-0.922	0.000	-0.674	0.000	0.000	-0.796	0.000	0.000	0.000	-0.857	0.000	0.000	0.000	-0.766	0.000	0.000	0.000	0.000	0.000	-0.897	-0.837	-0.698	0.000	-0.797	-0.874
LOC100129620	100129620	1p21.3	0.000	0.000	0.000	0.000	0.000	-0.190	0.349	0.000	0.000	0.000	0.000	0.000	0.000	0.000	0.000	-0.771	0.000	-0.830	0.000	0.000	0.000	0.000	-0.922	0.000	-0.674	0.000	0.000	-0.796	0.000	0.000	0.000	-0.857	0.000	0.000	0.000	-0.766	0.000	0.000	0.000	0.000	0.000	-0.897	-0.837	-0.698	0.000	-0.797	-0.874
LPPR4	9890	1p21.2	0.000	0.000	0.000	0.000	0.000	-0.190	0.349	0.000	0.000	0.000	0.000	0.000	0.000	0.000	0.000	-0.771	0.000	-0.830	0.000	0.000	0.000	0.000	-0.922	0.000	-0.674	0.000	0.000	-0.796	0.000	0.000	0.000	-0.857	0.000	0.000	0.000	-0.766	0.000	0.000	0.000	0.000	0.000	-0.897	-0.837	-0.698	0.000	-0.797	-0.874
PALMD	54873	1p21.2	0.000	0.000	0.000	0.000	0.000	-0.190	0.349	0.000	0.000	0.000	0.000	0.000	0.000	0.000	0.000	-0.771	0.000	-0.830	0.000	0.000	0.000	0.000	-0.922	0.000	-0.674	0.000	0.000	-0.796	0.000	0.000	0.000	-0.857	0.000	0.000	0.000	-0.766	0.000	0.000	0.000	0.000	0.000	-0.897	-0.837	-0.698	0.000	-0.797	-0.874
MIR548AA1	100500863	1p21.2	0.000	0.000	0.000	0.000	0.000	-0.190	0.349	0.000	0.000	0.000	0.000	0.000	0.000	0.000	0.000	-0.771	0.000	-0.830	0.000	0.000	0.000	0.000	-0.922	0.000	-0.674	0.000	0.000	-0.796	0.000	0.000	0.000	-0.857	0.000	0.000	0.000	-0.766	0.000	0.000	0.000	0.000	0.000	-0.897	-0.837	-0.698	0.000	-0.797	-0.874
MIR548D1	693130	1p21.2	0.000	0.000	0.000	0.000	0.000	-0.190	0.349	0.000	0.000	0.000	0.000	0.000	0.000	0.000	0.000	-0.771	0.000	-0.830	0.000	0.000	0.000	0.000	-0.922	0.000	-0.674	0.000	0.000	-0.796	0.000	0.000	0.000	-0.857	0.000	0.000	0.000	-0.766	0.000	0.000	0.000	0.000	0.000	-0.897	-0.837	-0.698	0.000	-0.797	-0.874
FRRS1	391059	1p21.2	0.000	0.000	0.000	0.000	0.000	-0.190	0.349	0.000	0.000	0.000	0.000	0.000	0.000	0.000	0.000	-0.771	0.000	-0.830	0.000	0.000	0.000	0.000	-0.922	0.000	-0.674	0.000	0.000	-0.796	0.000	0.000	0.000	-0.857	0.000	0.000	0.000	-0.766	0.000	0.000	0.000	0.000	0.000	-0.897	-0.837	-0.698	0.000	-0.797	-0.874
AGL	178	1p21.2	0.000	0.000	0.000	0.000	0.000	-0.190	0.349	0.000	0.000	0.000	0.000	0.000	0.000	0.000	0.000	-0.771	0.000	-0.830	0.000	0.000	0.000	0.000	-0.922	0.000	-0.674	0.000	0.000	-0.796	0.000	0.000	0.000	-0.857	0.000	0.000	0.000	-0.766	0.000	0.000	0.000	0.000	0.000	-0.897	-0.837	-0.698	0.000	-0.797	-0.874
SLC35A3	23443	1p21.2	0.000	0.000	0.000	0.000	0.000	-0.190	0.349	0.000	0.000	0.000	0.000	0.000	0.000	0.000	0.000	-0.771	0.000	-0.830	0.000	0.000	0.000	0.000	-0.922	0.000	-0.674	0.000	0.000	-0.796	0.000	0.000	0.000	-0.857	0.000	0.000	0.000	-0.766	0.000	0.000	0.000	0.000	0.000	-0.897	-0.837	-0.698	0.000	-0.797	-0.874
HIAT1	64645	1p21.2	0.000	0.000	0.000	0.000	0.000	-0.190	0.349	0.000	0.000	0.000	0.000	0.000	0.000	0.000	0.000	-0.771	0.000	-0.830	0.000	0.000	0.000	0.000	-0.922	0.000	-0.674	0.000	0.000	-0.796	0.000	0.000	0.000	-0.857	0.000	0.000	0.000	-0.766	0.000	0.000	0.000	0.000	0.000	-0.897	-0.837	-0.698	0.000	-0.797	-0.874
SASS6	163786	1p21.2	0.000	0.000	0.000	0.000	0.000	-0.190	0.349	0.000	0.000	0.000	0.000	0.000	0.000	0.000	0.000	-0.771	0.000	-0.830	0.000	0.000	0.000	0.000	-0.922	0.000	-0.674	0.000	0.000	-0.796	0.000	0.000	0.000	-0.857	0.000	0.000	0.000	-0.766	0.000	0.000	0.000	0.000	0.000	-0.897	-0.837	-0.698	0.000	-0.797	-0.874
CCDC76	54482	1p21.2	0.000	0.000	0.000	0.000	0.000	-0.190	0.349	0.000	0.000	0.000	0.000	0.000	0.000	0.000	0.000	-0.771	0.000	-0.830	0.000	0.000	0.000	0.000	-0.922	0.000	-0.674	0.000	0.000	-0.796	0.000	0.000	0.000	-0.857	0.000	0.000	0.000	-0.766	0.000	0.000	0.000	0.000	0.000	-0.897	-0.837	-0.698	0.000	-0.797	-0.874
LRRC39	127495	1p21.2	0.000	0.000	0.000	0.000	0.000	-0.190	0.349	0.000	0.000	0.000	0.000	0.000	0.000	0.000	0.000	-0.771	0.000	-0.830	0.000	0.000	0.000	0.000	-0.922	0.000	-0.674	0.000	0.000	-0.796	0.000	0.000	0.000	-0.857	0.000	0.000	0.000	-0.766	0.000	0.000	0.000	0.000	0.000	-0.897	-0.837	-0.698	0.000	-0.797	-0.874
DBT	1629	1p21.2	0.000	0.000	0.000	0.000	0.000	-0.190	0.349	0.000	0.000	0.000	0.000	0.000	0.000	0.000	0.000	-0.771	0.000	-0.830	0.000	0.000	0.000	0.000	-0.922	0.000	-0.674	0.000	0.000	-0.796	0.000	0.000	0.000	-0.857	0.000	0.000	0.000	-0.766	0.000	0.000	0.000	0.000	0.000	-0.897	-0.837	-0.698	0.000	-0.797	-0.874
RTCD1	8634	1p21.2	0.000	0.000	0.000	0.000	0.000	-0.190	0.349	0.000	0.000	0.000	0.000	0.000	0.000	0.000	0.000	-0.771	0.000	-0.830	0.000	0.000	0.000	0.000	-0.922	0.000	-0.674	0.000	0.000	-0.796	0.000	0.000	0.000	-0.857	0.000	0.000	0.000	-0.766	0.000	0.000	0.000	0.000	0.000	-0.897	-0.837	-0.698	0.000	-0.797	-0.874
MIR553	693138	1p21.2	0.000	0.000	0.000	0.000	0.000	-0.190	0.349	0.000	0.000	0.000	0.000	0.000	0.000	0.000	0.000	-0.771	0.000	-0.830	0.000	0.000	0.000	0.000	-0.922	0.000	-0.674	0.000	0.000	-0.796	0.000	0.000	0.000	-0.857	0.000	0.000	0.000	-0.766	0.000	0.000	0.000	0.000	0.000	-0.897	-0.837	-0.698	0.000	-0.797	-0.874
hsa-mir-553	-1353	1p21.2	0.000	0.000	0.000	0.000	0.000	-0.190	0.349	0.000	0.000	0.000	0.000	0.000	0.000	0.000	0.000	-0.771	0.000	-0.830	0.000	0.000	0.000	0.000	-0.922	0.000	-0.674	0.000	0.000	-0.796	0.000	0.000	0.000	-0.857	0.000	0.000	0.000	-0.766	0.000	0.000	0.000	0.000	0.000	-0.897	-0.837	-0.698	0.000	-0.797	-0.874
CDC14A	8556	1p21.2	0.000	0.000	0.000	0.000	0.000	-0.190	0.349	0.000	0.000	0.000	0.000	0.000	0.000	0.000	0.000	-0.771	0.000	-0.830	0.000	0.000	0.000	0.000	-0.922	0.000	-0.674	0.000	0.000	-0.796	0.000	0.000	0.000	-0.857	0.000	0.000	0.000	-0.766	0.000	0.000	0.000	0.000	0.000	-0.897	-0.837	-0.698	0.000	-0.797	-0.874
GPR88	54112	1p21.2	0.000	0.000	0.000	0.000	0.000	-0.190	0.349	0.000	0.000	0.000	0.000	0.000	0.000	0.000	0.000	-0.771	0.000	-0.830	0.000	0.000	0.000	0.000	-0.922	0.000	-0.674	0.000	0.000	-0.796	0.000	0.000	0.000	-0.857	0.000	0.000	0.000	-0.766	0.000	0.000	0.000	0.000	0.000	-0.897	-0.837	-0.698	0.000	-0.797	-0.874
LOC100128787	100128787	1p21.2	0.000	0.000	0.000	0.000	0.000	-0.190	0.349	0.000	0.000	0.000	0.000	0.000	0.000	0.000	0.000	-0.771	0.000	-0.830	0.000	0.000	0.000	0.000	-0.922	0.000	-0.674	0.000	0.000	-0.796	0.000	0.000	0.000	-0.857	0.000	0.000	0.000	-0.766	0.000	0.000	0.000	0.000	0.000	-0.897	-0.837	-0.698	0.000	-0.797	-0.874
VCAM1	7412	1p21.2	0.000	0.000	0.000	0.000	0.000	-0.190	0.349	0.000	0.000	0.000	0.000	0.000	0.000	0.000	0.000	-0.771	0.000	-0.830	0.000	0.000	0.000	0.000	-0.922	0.000	-0.674	0.000	0.000	-0.796	0.000	0.000	0.000	-0.857	0.000	0.000	0.000	-0.766	0.000	0.000	0.000	0.000	0.000	-0.897	-0.837	-0.698	0.000	-0.797	-0.874
EXTL2	2135	1p21.2	0.000	0.000	0.000	0.000	0.000	-0.190	0.349	0.000	0.000	0.000	0.000	0.000	0.000	0.000	0.000	-0.771	0.000	-0.830	0.000	0.000	0.000	0.000	-0.922	0.000	-0.674	0.000	0.000	-0.796	0.000	0.000	0.000	-0.857	0.000	0.000	0.000	-0.766	0.000	0.000	0.000	0.000	0.000	-0.897	-0.837	-0.698	0.000	-0.797	-0.874
SLC30A7	148867	1p21.2	0.000	0.000	0.000	0.000	0.000	-0.190	0.349	0.000	0.000	0.000	0.000	0.000	0.000	0.000	0.000	-0.771	0.000	-0.830	0.000	0.000	0.000	0.000	-0.922	0.000	-0.674	0.000	0.000	-0.796	0.000	0.000	0.000	-0.857	0.000	0.000	0.000	-0.766	0.000	0.000	0.000	0.000	0.000	-0.897	-0.837	-0.698	0.000	-0.797	-0.874
DPH5	51611	1p21.2	0.000	0.000	0.000	0.000	0.000	-0.190	0.349	0.000	0.000	0.000	0.000	0.000	0.000	0.000	0.000	-0.771	0.000	-0.830	0.000	0.000	0.000	0.000	-0.922	0.000	-0.674	0.000	0.000	-0.796	0.000	0.000	0.000	-0.857	0.000	0.000	0.000	-0.766	0.000	0.000	0.000	0.000	0.000	-0.897	-0.837	-0.698	0.000	-0.797	-0.874
S1PR1	1901	1p21.2	0.000	0.000	0.000	0.000	0.000	-0.190	0.349	0.000	0.000	0.000	0.000	0.000	0.000	0.000	0.000	-0.771	0.000	-0.830	0.000	0.000	0.000	0.000	-0.922	0.000	-0.674	0.000	0.000	-0.796	0.000	0.000	0.000	-0.857	0.000	0.000	0.000	-0.766	0.000	0.000	0.000	0.000	0.000	-0.897	-0.837	-0.698	0.000	-0.797	-0.874
OLFM3	118427	1p21.1	0.000	0.000	0.000	0.000	0.000	-0.190	0.349	0.000	0.000	0.000	0.000	0.000	0.000	0.000	0.000	-0.771	0.000	-0.830	0.000	0.000	0.000	0.000	-0.922	0.000	-0.674	0.000	0.000	-0.796	0.000	0.000	0.000	-0.857	0.000	0.000	0.000	-0.766	0.000	0.000	0.000	0.000	0.000	-0.897	-0.837	-0.698	0.000	-0.797	-0.874
DNAJA1P5	94236	1p21.1	0.000	0.000	0.000	0.000	0.000	-0.190	0.349	0.000	0.000	0.000	0.000	0.000	0.000	0.000	0.000	-0.771	0.000	-0.830	0.000	0.000	0.000	0.000	-0.922	0.000	-0.674	0.000	0.000	-0.796	0.000	0.000	0.000	-0.857	0.000	0.000	0.000	-0.766	0.000	0.000	0.000	0.000	0.000	-0.897	-0.837	-0.698	0.000	-0.797	-0.874
COL11A1	1301	1p21.1	0.000	0.000	0.000	0.000	0.000	-0.190	0.349	0.000	0.000	0.000	0.000	0.000	0.000	0.000	0.000	-0.771	0.000	-0.830	0.000	0.000	0.000	0.000	-0.922	0.000	-0.674	0.000	0.000	-0.796	0.000	0.000	0.000	-0.857	0.000	0.000	0.000	-0.766	0.000	0.000	0.000	0.000	0.000	-0.897	-0.837	-0.698	0.000	-0.797	-0.874
RNPC3	55599	1p21.1	0.000	0.000	0.000	0.000	0.000	-0.190	0.349	0.000	0.000	0.000	0.000	0.000	0.000	0.000	0.000	-0.771	0.000	-0.830	0.000	0.000	0.000	0.000	-0.922	0.000	-0.674	0.000	0.000	-0.796	0.000	0.000	0.000	-0.857	0.000	0.000	0.000	-0.766	0.000	0.000	0.000	0.000	0.000	-0.897	-0.837	-0.698	0.000	-0.797	-0.874
AMY2B	280	1p21.1	0.000	0.000	0.000	0.000	0.000	-0.190	0.349	0.000	0.000	0.000	0.000	0.000	0.000	0.000	0.000	-0.771	0.000	-0.830	0.000	0.000	0.000	0.000	-0.922	0.000	-0.674	0.000	0.000	-0.796	0.000	0.000	0.000	-0.857	0.000	0.000	0.000	-0.766	0.000	0.000	0.000	0.000	0.000	-0.897	-0.837	-0.698	0.000	-0.797	-0.874
LOC648740	648740	1p21.1	0.000	0.000	0.000	0.000	0.000	-0.190	0.349	0.000	0.000	0.000	0.000	0.000	0.000	0.000	0.000	-0.771	0.000	-0.830	0.000	0.000	0.000	0.000	-0.922	0.000	-0.674	0.000	0.000	-0.796	0.000	0.000	0.000	-0.857	0.000	0.000	0.000	-0.766	0.000	0.000	0.000	0.000	0.000	-0.897	-0.837	-0.698	0.000	-0.797	-0.874
AMY2A	279	1p21.1	0.000	0.000	0.000	0.000	0.000	-0.190	0.349	0.000	0.000	0.000	0.000	0.000	0.000	0.000	0.000	-0.771	0.000	-0.830	0.000	0.000	0.000	0.000	-0.922	0.000	-0.674	0.000	0.000	-0.796	0.000	0.000	0.000	-0.857	0.000	0.000	0.000	-0.766	0.000	0.000	0.000	0.000	0.000	-0.897	-0.837	-0.698	0.000	-0.797	-0.874
AMY1A	276	1p21.1	0.000	0.000	0.000	0.000	0.000	-0.190	0.349	0.000	0.000	0.000	0.000	0.000	0.000	0.000	0.000	-0.771	0.000	-0.830	0.000	0.000	0.000	0.000	-0.922	0.000	-0.674	0.000	0.000	-0.796	0.000	0.000	0.000	-0.857	0.000	0.000	0.000	-0.766	0.000	0.000	0.000	0.000	0.000	-0.897	-0.837	-0.698	0.000	-0.797	-0.874
AMY1B	277	1p21.1	0.000	0.000	0.000	0.000	0.000	-0.190	0.349	0.000	0.000	0.000	0.000	0.000	0.000	0.000	0.000	-0.771	0.000	-0.830	0.000	0.000	0.000	0.000	-0.922	0.000	-0.674	0.000	0.000	-0.796	0.000	0.000	0.000	-0.857	0.000	0.000	0.000	-0.766	0.000	0.000	0.000	0.000	0.000	-0.897	-0.837	-0.698	0.000	-0.797	-0.874
AMY1C	278	1p21.1	0.000	0.000	0.000	0.000	0.000	-0.190	0.349	0.000	0.000	0.000	0.000	0.000	0.000	0.000	0.000	-0.771	0.000	-0.830	0.000	0.000	0.000	0.000	-0.922	0.000	-0.674	0.000	0.000	-0.796	0.000	0.000	0.000	-0.857	0.000	0.000	0.000	-0.766	0.000	0.000	0.000	0.000	0.000	-0.897	-0.837	-0.698	0.000	-0.797	-0.874
LOC100129138	100129138	1p21.1	0.000	0.000	0.000	0.000	0.000	-0.190	0.349	0.000	0.000	0.000	0.000	0.000	0.000	0.000	0.000	-0.771	0.000	-0.830	0.000	0.000	0.000	0.000	-0.922	0.000	-0.674	0.000	0.000	-0.796	0.000	0.000	0.000	-0.857	0.000	0.000	0.000	-0.766	0.000	0.000	0.000	0.000	0.000	-0.897	-0.837	-0.698	0.000	-0.797	-0.874
PRMT6	55170	1p13.3	0.000	0.000	0.000	0.000	0.000	-0.190	0.349	0.000	0.000	0.000	0.000	0.000	0.000	0.000	0.000	-0.771	0.000	-0.830	0.000	0.000	0.000	0.000	-0.922	0.000	-0.674	0.000	0.000	-0.796	0.000	0.000	0.000	-0.857	0.000	0.000	0.000	-0.766	0.000	0.000	0.000	0.000	0.000	-0.897	-0.837	-0.698	0.000	-0.797	-0.874
NTNG1	22854	1p13.3	0.000	0.000	0.000	0.000	0.000	-0.190	0.349	0.000	0.000	0.000	0.000	0.000	0.000	0.000	0.000	-0.771	0.000	-0.830	0.000	0.000	0.000	0.000	-0.922	0.000	-0.674	0.000	0.000	-0.796	0.000	0.000	0.000	-0.857	0.000	0.000	0.000	-0.766	0.000	0.000	0.000	0.000	0.000	-0.897	-0.837	-0.698	0.000	-0.797	-0.874
VAV3	10451	1p13.3	0.000	0.000	0.000	0.000	0.000	-0.190	0.349	0.000	0.000	0.000	0.000	0.000	0.000	0.000	0.000	-0.771	0.000	-0.830	0.000	0.000	0.000	0.000	-0.922	0.000	-0.674	0.000	0.000	-0.796	0.000	0.000	0.000	-0.857	0.000	0.000	0.000	-0.766	0.000	0.000	0.000	0.000	0.000	-0.897	-0.837	-0.698	0.000	-0.797	-0.874
SLC25A24	29957	1p13.3	0.000	0.000	0.000	0.000	0.000	-0.190	0.349	0.000	0.000	0.000	0.000	0.000	0.000	0.000	0.000	-0.771	0.000	-0.830	0.000	0.000	0.000	0.000	-0.922	0.000	-0.674	0.000	0.000	-0.796	0.000	0.000	0.000	-0.857	0.000	0.000	0.000	-0.766	0.000	0.000	0.000	0.000	0.000	-0.897	-0.837	-0.698	0.000	-0.797	-0.874
NBPF4	148545	1p13.3	0.000	0.000	0.000	0.000	0.000	-0.190	0.349	0.000	0.000	0.000	0.000	0.000	0.000	0.000	0.000	-0.771	0.000	-0.830	0.000	0.000	0.000	0.000	-0.922	0.000	-0.674	0.000	0.000	-0.796	0.000	0.000	0.000	-0.857	0.000	0.000	0.000	-0.766	0.000	0.000	0.000	0.000	0.000	-0.897	-0.837	-0.698	0.000	-0.797	-0.874
NBPF6	653149	1p13.3	0.000	0.000	0.000	0.000	0.000	-0.190	0.349	0.000	0.000	0.000	0.000	0.000	0.000	0.000	0.000	-0.771	0.000	-0.830	0.000	0.000	0.000	0.000	-0.922	0.000	-0.674	0.000	0.000	-0.796	0.000	0.000	0.000	-0.857	0.000	0.000	0.000	-0.766	0.000	0.000	0.000	0.000	0.000	-0.897	-0.837	-0.698	0.000	-0.797	-0.874
FAM102B	284611	1p13.3	0.000	0.000	0.000	0.000	0.000	-0.190	0.349	0.000	0.000	0.000	0.000	0.000	0.000	0.000	0.000	-0.771	0.000	-0.830	0.000	0.000	0.000	0.000	-0.922	0.000	-0.674	0.000	0.000	-0.796	0.000	0.000	0.000	-0.857	0.000	0.000	0.000	-0.766	0.000	0.000	0.000	0.000	0.000	-0.897	-0.837	-0.698	0.000	-0.797	-0.874
HENMT1	113802	1p13.3	0.000	0.000	0.000	0.000	0.000	-0.190	0.349	0.000	0.000	0.000	0.000	0.000	0.000	0.000	0.000	-0.771	0.000	-0.830	0.000	0.000	0.000	0.000	-0.922	0.000	-0.674	0.000	0.000	-0.796	0.000	0.000	0.000	-0.857	0.000	0.000	0.000	-0.766	0.000	0.000	0.000	0.000	0.000	-0.897	-0.837	-0.698	0.000	-0.797	-0.874
PRPF38B	55119	1p13.3	0.000	0.000	0.000	0.000	0.000	-0.190	0.349	0.000	0.000	0.000	0.000	0.000	0.000	0.000	0.000	-0.771	0.000	-0.830	0.000	0.000	0.000	0.000	-0.922	0.000	-0.674	0.000	0.000	-0.796	0.000	0.000	0.000	-0.857	0.000	0.000	0.000	-0.766	0.000	0.000	0.000	0.000	0.000	-0.897	-0.837	-0.698	0.000	-0.797	-0.874
FNDC7	163479	1p13.3	0.000	0.000	0.000	0.000	0.000	-0.190	0.349	0.000	0.000	0.000	0.000	0.000	0.000	0.000	0.000	-0.771	0.000	-0.830	0.000	0.000	0.000	0.000	-0.922	0.000	-0.674	0.000	0.000	-0.796	0.000	0.000	0.000	-0.857	0.000	0.000	0.000	-0.766	0.000	0.000	0.000	0.000	0.000	-0.897	-0.837	-0.698	0.000	-0.797	-0.874
STXBP3	6814	1p13.3	0.000	0.000	0.000	0.000	0.000	-0.190	0.349	0.000	0.000	0.000	0.000	0.000	0.000	0.000	0.000	-0.771	0.000	-0.830	0.000	0.000	0.000	0.000	-0.922	0.000	-0.674	0.000	0.000	-0.796	0.000	0.000	0.000	-0.857	0.000	0.000	0.000	-0.766	0.000	0.000	0.000	0.000	0.000	-0.897	-0.837	-0.698	0.000	-0.797	-0.874
AKNAD1	254268	1p13.3	0.000	0.000	0.000	0.000	0.000	-0.190	0.349	0.000	0.000	0.000	0.000	0.000	0.000	0.000	0.000	-0.771	0.000	-0.830	0.000	0.000	0.000	0.000	-0.922	0.000	-0.674	0.000	0.000	-0.796	0.000	0.000	0.000	-0.857	0.000	0.000	0.000	-0.766	0.000	0.000	0.000	0.000	0.000	-0.897	-0.837	-0.698	0.000	-0.797	-0.874
SRG7	642864	1p13.3	0.000	0.000	0.000	0.000	0.000	-0.190	0.349	0.000	0.000	0.000	0.000	0.000	0.000	0.000	0.000	-0.771	0.000	-0.830	0.000	0.000	0.000	0.000	-0.922	0.000	-0.674	0.000	0.000	-0.796	0.000	0.000	0.000	-0.857	0.000	0.000	0.000	-0.766	0.000	0.000	0.000	0.000	0.000	-0.897	-0.837	-0.698	0.000	-0.797	-0.874
GPSM2	29899	1p13.3	0.000	0.000	0.000	0.000	0.000	-0.190	0.349	0.000	0.000	0.000	0.000	0.000	0.000	0.000	0.000	-0.771	0.000	-0.830	0.000	0.000	0.000	0.000	-0.922	0.000	-0.674	0.000	0.000	-0.796	0.000	0.000	0.000	-0.857	0.000	0.000	0.000	-0.766	0.000	0.000	0.000	0.000	0.000	-0.897	-0.837	-0.698	0.000	-0.797	-0.874
CLCC1	23155	1p13.3	0.000	0.000	0.000	0.000	0.000	-0.190	0.349	0.000	0.000	0.000	0.000	0.000	0.000	0.000	0.000	-0.771	0.000	-0.830	0.000	0.000	0.000	0.000	-0.922	0.000	-0.674	0.000	0.000	-0.796	0.000	0.000	0.000	-0.857	0.000	0.000	0.000	-0.766	0.000	0.000	0.000	0.000	0.000	-0.897	-0.837	-0.698	0.000	-0.797	-0.874
WDR47	22911	1p13.3	0.000	0.000	0.000	0.000	0.000	-0.190	0.349	0.000	0.000	0.000	0.000	0.000	0.000	0.000	0.000	-0.771	0.000	-0.830	0.000	0.000	0.000	0.000	-0.922	0.000	-0.674	0.000	0.000	-0.796	0.000	0.000	0.000	-0.857	0.000	0.000	0.000	-0.766	0.000	0.000	0.000	0.000	0.000	-0.897	-0.837	-0.698	0.000	-0.797	-0.874
TAF13	6884	1p13.3	0.000	0.000	0.000	0.000	0.000	-0.190	0.349	0.000	0.000	0.000	0.000	0.000	0.000	0.000	0.000	-0.771	0.000	-0.830	0.000	0.000	0.000	0.000	-0.922	0.000	-0.674	0.000	0.000	-0.796	0.000	0.000	0.000	-0.857	0.000	0.000	0.000	-0.766	0.000	0.000	0.000	0.000	0.000	-0.897	-0.837	-0.698	0.000	-0.797	-0.874
TMEM167B	56900	1p13.3	0.000	0.000	0.000	0.000	0.000	-0.190	0.349	0.000	0.000	0.000	0.000	0.000	0.000	0.000	0.000	-0.771	0.000	-0.830	0.000	0.000	0.000	0.000	-0.922	0.000	-0.674	0.000	0.000	-0.796	0.000	0.000	0.000	-0.857	0.000	0.000	0.000	-0.766	0.000	0.000	0.000	0.000	0.000	-0.897	-0.837	-0.698	0.000	-0.797	-0.874
SCARNA2	677766	1p13.3	0.000	0.000	0.000	0.000	0.000	-0.190	0.349	0.000	0.000	0.000	0.000	0.000	0.000	0.000	0.000	-0.771	0.000	-0.830	0.000	0.000	0.000	0.000	-0.922	0.000	-0.674	0.000	0.000	-0.796	0.000	0.000	0.000	-0.857	0.000	0.000	0.000	-0.766	0.000	0.000	0.000	0.000	0.000	-0.897	-0.837	-0.698	0.000	-0.797	-0.874
C1orf194	127003	1p13.3	0.000	0.000	0.000	0.000	0.000	-0.190	0.349	0.000	0.000	0.000	0.000	0.000	0.000	0.000	0.000	-0.771	0.000	-0.830	0.000	0.000	0.000	0.000	-0.922	0.000	-0.674	0.000	0.000	-0.796	0.000	0.000	0.000	-0.857	0.000	0.000	0.000	-0.766	0.000	0.000	0.000	0.000	0.000	-0.897	-0.837	-0.698	0.000	-0.797	-0.874
KIAA1324	57535	1p13.3	0.000	0.000	0.000	0.000	0.000	-0.190	0.349	0.000	0.000	0.000	0.000	0.000	0.000	0.000	0.000	-0.771	0.000	-0.830	0.000	0.000	0.000	0.000	-0.922	0.000	-0.674	0.000	0.000	-0.796	0.000	0.000	0.000	-0.857	0.000	0.000	0.000	-0.766	0.000	0.000	0.000	0.000	0.000	-0.897	-0.837	-0.698	0.000	-0.797	-0.874
SARS	6301	1p13.3	0.000	0.000	0.000	0.000	0.000	-0.190	0.349	0.000	0.000	0.000	0.000	0.000	0.000	0.000	0.000	-0.771	0.000	-0.830	0.000	0.000	0.000	0.000	-0.922	0.000	-0.674	0.000	0.000	-0.796	0.000	0.000	0.000	-0.857	0.000	0.000	0.000	-0.766	0.000	0.000	0.000	0.000	0.000	-0.897	-0.837	-0.698	0.000	-0.797	-0.874
CELSR2	1952	1p13.3	0.000	0.000	0.000	0.000	0.000	-0.190	0.349	0.000	0.000	0.000	0.000	0.000	0.000	0.000	0.000	-0.771	0.000	-0.830	0.000	0.000	0.000	0.000	-0.922	0.000	-0.674	0.000	0.000	-0.796	0.000	0.000	0.000	-0.857	0.000	0.000	0.000	-0.766	0.000	0.000	0.000	0.000	0.000	-0.897	-0.837	-0.698	0.000	-0.797	-0.874
PSRC1	84722	1p13.3	0.000	0.000	0.000	0.000	0.000	-0.190	0.349	0.000	0.000	0.000	0.000	0.000	0.000	0.000	0.000	-0.771	0.000	-0.830	0.000	0.000	0.000	0.000	-0.922	0.000	-0.674	0.000	0.000	-0.796	0.000	0.000	0.000	-0.857	0.000	0.000	0.000	-0.766	0.000	0.000	0.000	0.000	0.000	-0.897	-0.837	-0.698	0.000	-0.797	-0.874
MYBPHL	343263	1p13.3	0.000	0.000	0.000	0.000	0.000	-0.190	0.349	0.000	0.000	0.000	0.000	0.000	0.000	0.000	0.000	-0.771	0.000	-0.830	0.000	0.000	0.000	0.000	-0.922	0.000	-0.674	0.000	0.000	-0.796	0.000	0.000	0.000	-0.857	0.000	0.000	0.000	-0.766	0.000	0.000	0.000	0.000	0.000	-0.897	-0.837	-0.698	0.000	-0.797	-0.874
SORT1	6272	1p13.3	0.000	0.000	0.000	0.000	0.000	-0.190	0.349	0.000	0.000	0.000	0.000	0.000	0.000	0.000	0.000	-0.771	0.000	-0.830	0.000	0.000	0.000	0.000	-0.922	0.000	-0.674	0.000	0.000	-0.796	0.000	0.000	0.000	-0.857	0.000	0.000	0.000	-0.766	0.000	0.000	0.000	0.000	0.000	-0.897	-0.837	-0.698	0.000	-0.797	-0.874
PSMA5	5686	1p13.3	0.000	0.000	0.000	0.000	0.000	-0.190	0.349	0.000	0.000	0.000	0.000	0.000	0.000	0.000	0.000	-0.771	0.000	-0.830	0.000	0.000	0.000	0.000	-0.922	0.000	-0.674	0.000	0.000	-0.796	0.000	0.000	0.000	-0.857	0.000	0.000	0.000	-0.766	0.000	0.000	0.000	0.000	0.000	-0.897	-0.837	-0.698	0.000	-0.797	-0.874
SYPL2	284612	1p13.3	0.000	0.000	0.000	0.000	0.000	-0.190	0.349	0.000	0.000	0.000	0.000	0.000	0.000	0.000	0.000	-0.771	0.000	-0.830	0.000	0.000	0.000	0.000	-0.922	0.000	-0.674	0.000	0.000	-0.796	0.000	0.000	0.000	-0.857	0.000	0.000	0.000	-0.766	0.000	0.000	0.000	0.000	0.000	-0.897	-0.837	-0.698	0.000	-0.797	-0.874
ATXN7L2	127002	1p13.3	0.000	0.000	0.000	0.000	0.000	-0.190	0.349	0.000	0.000	0.000	0.000	0.000	0.000	0.000	0.000	-0.771	0.000	-0.830	0.000	0.000	0.000	0.000	-0.922	0.000	-0.674	0.000	0.000	-0.796	0.000	0.000	0.000	-0.857	0.000	0.000	0.000	-0.766	0.000	0.000	0.000	0.000	0.000	-0.897	-0.837	-0.698	0.000	-0.797	-0.874
CYB561D1	284613	1p13.3	0.000	0.000	0.000	0.000	0.000	-0.190	0.349	0.000	0.000	0.000	0.000	0.000	0.000	0.000	0.000	-0.771	0.000	-0.830	0.000	0.000	0.000	0.000	-0.922	0.000	-0.674	0.000	0.000	-0.796	0.000	0.000	0.000	-0.857	0.000	0.000	0.000	-0.766	0.000	0.000	0.000	0.000	0.000	-0.897	-0.837	-0.698	0.000	-0.797	-0.874
AMIGO1	57463	1p13.3	0.000	0.000	0.000	0.000	0.000	-0.190	0.349	0.000	0.000	0.000	0.000	0.000	0.000	0.000	0.000	-0.771	0.000	-0.830	0.000	0.000	0.000	0.000	-0.922	0.000	-0.674	0.000	0.000	-0.796	0.000	0.000	0.000	-0.857	0.000	0.000	0.000	-0.766	0.000	0.000	0.000	0.000	0.000	-0.897	-0.837	-0.698	0.000	-0.797	-0.874
GPR61	83873	1p13.3	0.000	0.000	0.000	0.000	0.000	-0.190	0.349	0.000	0.000	0.000	0.000	0.000	0.000	0.000	0.000	-0.771	0.000	-0.830	0.000	0.000	0.000	0.000	-0.922	0.000	-0.674	0.000	0.000	-0.796	0.000	0.000	0.000	-0.857	0.000	0.000	0.000	-0.766	0.000	0.000	0.000	0.000	0.000	-0.897	-0.837	-0.698	0.000	-0.797	-0.874
GNAI3	2773	1p13.3	0.000	0.000	0.000	0.000	0.000	-0.190	0.349	0.000	0.000	0.000	0.000	0.000	0.000	0.000	0.000	-0.771	0.000	-0.830	0.000	0.000	0.000	0.000	-0.922	0.000	-0.674	0.000	0.000	-0.796	0.000	0.000	0.000	-0.857	0.000	0.000	0.000	-0.766	0.000	0.000	0.000	0.000	0.000	-0.897	-0.837	-0.698	0.000	-0.797	-0.874
GNAT2	2780	1p13.3	0.000	0.000	0.000	0.000	0.000	-0.190	0.349	0.000	0.000	0.000	0.000	0.000	0.000	0.000	0.000	-0.771	0.000	-0.830	0.000	0.000	0.000	0.000	-0.922	0.000	-0.674	0.000	0.000	-0.796	0.000	0.000	0.000	-0.857	0.000	0.000	0.000	-0.766	0.000	0.000	0.000	0.000	0.000	-0.897	-0.837	-0.698	0.000	-0.797	-0.874
MIR197	406974	1p13.3	0.000	0.000	0.000	0.000	0.000	-0.190	0.349	0.000	0.000	0.000	0.000	0.000	0.000	0.000	0.000	-0.771	0.000	-0.830	0.000	0.000	0.000	0.000	-0.922	0.000	-0.674	0.000	0.000	-0.796	0.000	0.000	0.000	-0.857	0.000	0.000	0.000	-0.766	0.000	0.000	0.000	0.000	0.000	-0.897	-0.837	-0.698	0.000	-0.797	-0.874
hsa-mir-197	-1425	1p13.3	0.000	0.000	0.000	0.000	0.000	-0.190	0.349	0.000	0.000	0.000	0.000	0.000	0.000	0.000	0.000	-0.771	0.000	-0.830	0.000	0.000	0.000	0.000	-0.922	0.000	-0.674	0.000	0.000	-0.796	0.000	0.000	0.000	-0.857	0.000	0.000	0.000	-0.766	0.000	0.000	0.000	0.000	0.000	-0.897	-0.837	-0.698	0.000	-0.797	-0.874
AMPD2	271	1p13.3	0.000	0.000	0.000	0.000	0.000	-0.190	0.349	0.000	0.000	0.000	0.000	0.000	0.000	0.000	0.000	-0.771	0.000	-0.830	0.000	0.000	0.000	0.000	-0.922	0.000	-0.674	0.000	0.000	-0.796	0.000	0.000	0.000	-0.857	0.000	0.000	0.000	-0.766	0.000	0.000	0.000	0.000	0.000	-0.897	-0.837	-0.698	0.000	-0.797	-0.874
GSTM4	2948	1p13.3	0.000	0.000	0.000	0.000	0.000	-0.190	0.349	0.000	0.000	0.000	0.000	0.000	0.000	0.000	0.000	-0.771	0.000	-0.830	0.000	0.000	0.000	0.000	-0.922	0.000	-0.674	0.000	0.000	-0.796	0.000	0.000	0.000	-0.857	0.000	0.000	0.000	-0.766	0.000	0.000	0.000	0.000	0.000	-0.897	-0.837	-0.698	0.000	-0.797	-0.874
GSTM2	2946	1p13.3	0.000	0.000	0.000	0.000	0.000	-0.190	0.349	0.000	0.000	0.000	0.000	0.000	0.000	0.000	0.000	-0.771	0.000	-0.830	0.000	0.000	0.000	0.000	-0.922	0.000	-0.674	0.000	0.000	-0.796	0.000	0.000	0.000	-0.857	0.000	0.000	0.000	-0.766	0.000	0.000	0.000	0.000	0.000	-0.897	-0.837	-0.698	0.000	-0.797	-0.874
GSTM1	2944	1p13.3	0.000	0.000	0.000	0.000	0.000	-0.190	0.349	0.000	0.000	0.000	0.000	0.000	0.000	0.000	0.000	-0.771	0.000	-0.830	0.000	0.000	0.000	0.000	-0.922	0.000	-0.674	0.000	0.000	-0.796	0.000	0.000	0.000	-0.857	0.000	0.000	0.000	-0.766	0.000	0.000	0.000	0.000	0.000	-0.897	-0.837	-0.698	0.000	-0.797	-0.874
GSTM5	2949	1p13.3	0.000	0.000	0.000	0.000	0.000	-0.190	0.349	0.000	0.000	0.000	0.000	0.000	0.000	0.000	0.000	-0.771	0.000	-0.830	0.000	0.000	0.000	0.000	-0.922	0.000	-0.674	0.000	0.000	-0.796	0.000	0.000	0.000	-0.857	0.000	0.000	0.000	-0.766	0.000	0.000	0.000	0.000	0.000	-0.897	-0.837	-0.698	0.000	-0.797	-0.874
GSTM3	2947	1p13.3	0.000	0.000	0.000	0.000	0.000	-0.190	0.349	0.000	0.000	0.000	0.000	0.000	0.000	0.000	0.000	-0.771	0.000	-0.830	0.000	0.000	0.000	0.000	-0.922	0.000	-0.674	0.000	0.000	-0.796	0.000	0.000	0.000	-0.857	0.000	0.000	0.000	-0.766	0.000	0.000	0.000	0.000	0.000	-0.897	-0.837	-0.698	0.000	-0.797	-0.874
EPS8L3	79574	1p13.3	0.000	0.000	0.000	0.000	0.000	-0.190	0.349	0.000	0.000	0.000	0.000	0.000	0.000	0.000	0.000	-0.771	0.000	-0.830	0.000	0.000	0.000	0.000	-0.922	0.000	-0.674	0.000	0.000	-0.796	0.000	0.000	0.000	-0.857	0.000	0.000	0.000	-0.766	0.000	0.000	0.000	0.000	0.000	-0.897	-0.837	-0.698	0.000	-0.797	-0.874
CSF1	1435	1p13.3	0.000	0.000	0.000	0.000	0.000	-0.190	0.349	0.000	0.000	0.000	0.000	0.000	0.000	0.000	0.000	-0.771	0.000	-0.830	0.000	0.000	0.000	0.000	-0.922	0.000	-0.674	0.000	0.000	-0.796	0.000	0.000	0.000	-0.857	0.000	0.000	0.000	-0.766	0.000	0.000	0.000	0.000	0.000	-0.897	-0.837	-0.698	0.000	-0.797	-0.874
AHCYL1	10768	1p13.3	0.000	0.000	0.000	0.000	0.000	-0.190	0.349	0.000	0.000	0.000	0.000	0.000	0.000	0.000	0.000	-0.771	0.000	-0.830	0.000	0.000	0.000	0.000	-0.922	0.000	-0.674	0.000	0.000	-0.796	0.000	0.000	0.000	-0.857	0.000	0.000	0.000	-0.766	0.000	0.000	0.000	0.000	0.000	-0.897	-0.837	-0.698	0.000	-0.797	-0.874
FAM40A	85369	1p13.3	0.000	0.000	0.000	0.000	0.000	-0.190	0.349	0.000	0.000	0.000	0.000	0.000	0.000	0.000	0.000	-0.771	0.000	-0.830	0.000	0.000	0.000	0.000	-0.922	0.000	-0.674	0.000	0.000	-0.796	0.000	0.000	0.000	-0.857	0.000	0.000	0.000	-0.766	0.000	0.000	0.000	0.000	0.000	-0.897	-0.837	-0.698	0.000	-0.797	-0.874
ALX3	257	1p13.3	0.000	0.000	0.000	0.000	0.000	-0.190	0.349	0.000	0.000	0.000	0.000	0.000	0.000	0.000	0.000	-0.771	0.000	-0.830	0.000	0.000	0.000	0.000	-0.922	0.000	-0.674	0.000	0.000	-0.796	0.000	0.000	0.000	-0.857	0.000	0.000	0.000	-0.766	0.000	0.000	0.000	0.000	0.000	-0.897	-0.837	-0.698	0.000	-0.797	-0.874
UBL4B	164153	1p13.3	0.000	0.000	0.000	0.000	0.000	-0.190	0.349	0.000	0.000	0.000	0.000	0.000	0.000	0.000	0.000	-0.771	0.000	-0.830	0.000	0.000	0.000	0.000	-0.922	0.000	-0.674	0.000	0.000	-0.796	0.000	0.000	0.000	-0.857	0.000	0.000	0.000	-0.766	0.000	0.000	0.000	0.000	0.000	-0.897	-0.837	-0.698	0.000	-0.797	-0.874
SLC6A17	388662	1p13.3	0.000	0.000	0.000	0.000	0.000	-0.190	0.349	0.000	0.000	0.000	0.000	0.000	0.000	0.000	0.000	-0.771	0.000	-0.830	0.000	0.000	0.000	0.000	-0.922	0.000	-0.674	0.000	0.000	-0.796	0.000	0.000	0.000	-0.857	0.000	0.000	0.000	-0.766	0.000	0.000	0.000	0.000	0.000	-0.897	-0.837	-0.698	0.000	-0.797	-0.874
KCNC4	3749	1p13.3	0.000	0.000	0.000	0.000	0.000	-0.190	0.349	0.000	0.000	0.000	0.000	0.000	0.000	0.000	0.000	-0.771	0.000	-0.830	0.000	0.000	0.000	0.000	-0.922	0.000	-0.674	0.000	0.000	-0.796	0.000	0.000	0.000	-0.857	0.000	0.000	0.000	-0.766	0.000	0.000	0.000	0.000	0.000	-0.897	-0.837	-0.698	0.000	-0.797	-0.874
LOC440600	440600	1p13.3	0.000	0.000	0.000	0.000	0.000	-0.190	0.349	0.000	0.000	0.000	0.000	0.000	0.000	0.000	0.000	-0.771	0.000	-0.830	0.000	0.000	0.000	0.000	-0.922	0.000	-0.674	0.000	0.000	-0.796	0.000	0.000	0.000	-0.857	0.000	0.000	0.000	-0.766	0.000	0.000	0.000	0.000	0.000	-0.897	-0.837	-0.698	0.000	-0.797	-0.874
RBM15	64783	1p13.3	0.000	0.000	0.000	0.000	0.000	-0.190	0.349	0.000	0.000	0.000	0.000	0.000	0.000	0.000	0.000	-0.771	0.000	-0.830	0.000	0.000	0.000	0.000	-0.922	0.000	-0.674	0.000	0.000	-0.796	0.000	0.000	0.000	-0.857	0.000	0.000	0.000	-0.766	0.000	0.000	0.000	0.000	0.000	-0.897	-0.837	-0.698	0.000	-0.797	-0.874
SLC16A4	9122	1p13.3	0.000	0.000	0.000	0.000	0.000	-0.190	0.349	0.000	0.000	0.000	0.000	0.000	0.000	0.000	0.000	-0.771	0.000	-0.830	0.000	0.000	0.000	0.000	-0.922	0.000	-0.674	0.000	0.000	-0.796	0.000	0.000	0.000	-0.857	0.000	0.000	0.000	-0.766	0.000	0.000	0.000	0.000	0.000	-0.897	-0.837	-0.698	0.000	-0.797	-0.874
HBXIP	10542	1p13.3	0.000	0.000	0.000	0.000	0.000	-0.190	0.349	0.000	0.000	0.000	0.000	0.000	0.000	0.000	0.000	-0.771	0.000	-0.830	0.000	0.000	0.000	0.000	-0.922	0.000	-0.674	0.000	0.000	-0.796	0.000	0.000	0.000	-0.857	0.000	0.000	0.000	-0.766	0.000	0.000	0.000	0.000	0.000	-0.897	-0.837	-0.698	0.000	-0.797	-0.874
PROK1	84432	1p13.3	0.000	0.000	0.000	0.000	0.000	-0.190	0.349	0.000	0.000	0.000	0.000	0.000	0.000	0.000	0.000	-0.771	0.000	-0.830	0.000	0.000	0.000	0.000	-0.922	0.000	-0.674	0.000	0.000	-0.796	0.000	0.000	0.000	-0.857	0.000	0.000	0.000	-0.766	0.000	0.000	0.000	0.000	0.000	-0.897	-0.837	-0.698	0.000	-0.797	-0.874
CYMP	643160	1p13.3	0.000	0.000	0.000	0.000	0.000	-0.190	0.349	0.000	0.000	0.000	0.000	0.000	0.000	0.000	0.000	-0.771	0.000	-0.830	0.000	0.000	0.000	0.000	-0.922	0.000	-0.674	0.000	0.000	-0.796	0.000	0.000	0.000	-0.857	0.000	0.000	0.000	-0.766	0.000	0.000	0.000	0.000	0.000	-0.897	-0.837	-0.698	0.000	-0.797	-0.874
KCNA10	3744	1p13.3	0.000	0.000	0.000	0.000	0.000	-0.190	0.349	0.000	0.000	0.000	0.000	0.000	0.000	0.000	0.000	-0.771	0.000	-0.830	0.000	0.000	0.000	0.000	-0.922	0.000	-0.674	0.000	0.000	-0.796	0.000	0.000	0.000	-0.857	0.000	0.000	0.000	-0.766	0.000	0.000	0.000	0.000	0.000	-0.897	-0.837	-0.698	0.000	-0.797	-0.874
KCNA2	3737	1p13.3	0.000	0.000	0.000	0.000	0.000	-0.190	0.349	0.000	0.000	0.000	0.000	0.000	0.000	0.000	0.000	-0.771	0.000	-0.830	0.000	0.000	0.000	0.000	-0.922	0.000	-0.674	0.000	0.000	-0.796	0.000	0.000	0.000	-0.857	0.000	0.000	0.000	-0.766	0.000	0.000	0.000	0.000	0.000	-0.897	-0.837	-0.698	0.000	-0.797	-0.874
KCNA3	3738	1p13.3	0.000	0.000	0.000	0.000	0.000	-0.190	0.349	0.000	0.000	0.000	0.000	0.000	0.000	0.000	0.000	-0.771	0.000	-0.830	0.000	0.000	0.000	0.000	-0.922	0.000	-0.674	0.000	0.000	-0.796	0.000	0.000	0.000	-0.857	0.000	0.000	0.000	-0.766	0.000	0.000	0.000	0.000	0.000	-0.897	-0.837	-0.698	0.000	-0.797	-0.874
CD53	963	1p13.3	0.000	0.000	0.000	0.000	0.000	-0.190	0.349	0.000	0.000	0.000	0.000	0.000	0.000	0.000	0.000	-0.771	0.000	-0.830	0.000	0.000	0.000	0.000	-0.922	0.000	-0.674	0.000	0.000	-0.796	0.000	0.000	0.000	-0.857	0.000	0.000	0.000	-0.766	0.000	0.000	0.000	0.000	0.000	-0.897	-0.837	-0.698	0.000	-0.797	-0.874
LRIF1	55791	1p13.3	0.000	0.000	0.000	0.000	0.000	-0.190	0.349	0.000	0.000	0.000	0.000	0.000	0.000	0.000	0.000	-0.771	0.000	-0.830	0.000	0.000	0.000	0.000	-0.922	0.000	-0.674	0.000	0.000	-0.796	0.000	0.000	0.000	-0.857	0.000	0.000	0.000	-0.766	0.000	0.000	0.000	0.000	0.000	-0.897	-0.837	-0.698	0.000	-0.797	-0.874
DRAM2	128338	1p13.3	0.000	0.000	0.000	0.000	0.000	-0.190	0.349	0.000	0.000	0.000	0.000	0.000	0.000	0.000	0.000	-0.771	0.000	-0.830	0.000	0.000	0.000	0.000	-0.922	0.000	-0.674	0.000	0.000	-0.796	0.000	0.000	0.000	-0.857	0.000	0.000	0.000	-0.766	0.000	0.000	0.000	0.000	0.000	-0.897	-0.837	-0.698	0.000	-0.797	-0.874
CEPT1	10390	1p13.3	0.000	0.000	0.000	0.000	0.000	-0.190	0.349	0.000	0.000	0.000	0.000	0.000	0.000	0.000	0.000	-0.771	0.000	-0.830	0.000	0.000	0.000	0.000	-0.922	0.000	-0.674	0.000	0.000	-0.796	0.000	0.000	0.000	-0.857	0.000	0.000	0.000	-0.766	0.000	0.000	0.000	0.000	0.000	-0.897	-0.837	-0.698	0.000	-0.797	-0.874
DENND2D	79961	1p13.3	0.000	0.000	0.000	0.000	0.000	-0.190	0.349	0.000	0.000	0.000	0.000	0.000	0.000	0.000	0.000	-0.771	0.000	-0.830	0.000	0.000	0.000	0.000	-0.922	0.000	-0.674	0.000	0.000	-0.796	0.000	0.000	0.000	-0.857	0.000	0.000	0.000	-0.766	0.000	0.000	0.000	0.000	0.000	-0.897	-0.837	-0.698	0.000	-0.797	-0.874
CHI3L2	1117	1p13.3	0.000	0.000	0.000	0.000	0.000	-0.190	0.349	0.000	0.000	0.000	0.000	0.000	0.000	0.000	0.000	-0.771	0.000	-0.830	0.000	0.000	0.000	0.000	-0.922	0.000	-0.674	0.000	0.000	-0.796	0.000	0.000	0.000	-0.857	0.000	0.000	0.000	-0.766	0.000	0.000	0.000	0.000	0.000	-0.897	-0.837	-0.698	0.000	-0.797	-0.874
RP11-165H20.1	149620	1p13.2	0.000	0.000	0.000	0.000	0.000	-0.190	0.349	0.000	0.000	0.000	0.000	0.000	0.000	0.000	0.000	-0.771	0.000	-0.830	0.000	0.000	0.000	0.000	-0.922	0.000	-0.674	0.000	0.000	-0.796	0.000	0.000	0.000	-0.857	0.000	0.000	0.000	-0.766	0.000	0.000	0.000	0.000	0.000	-0.897	-0.837	-0.698	0.000	-0.797	-0.874
CHIA	27159	1p13.2	0.000	0.000	0.000	0.000	0.000	-0.190	0.349	0.000	0.000	0.000	0.000	0.000	0.000	0.000	0.000	-0.771	0.000	-0.830	0.000	0.000	0.000	0.000	-0.922	0.000	-0.674	0.000	0.000	-0.796	0.000	0.000	0.000	-0.857	0.000	0.000	0.000	-0.766	0.000	0.000	0.000	0.000	0.000	-0.897	-0.837	-0.698	0.000	-0.797	-0.874
C1orf88	128344	1p13.2	0.000	0.000	0.000	0.000	0.000	-0.190	0.349	0.000	0.000	0.000	0.000	0.000	0.000	0.000	0.000	-0.771	0.000	-0.830	0.000	0.000	0.000	0.000	-0.922	0.000	-0.674	0.000	0.000	-0.796	0.000	0.000	0.000	-0.857	0.000	0.000	0.000	-0.766	0.000	0.000	0.000	0.000	0.000	-0.897	-0.837	-0.698	0.000	-0.797	-0.874
PGCP1	441897	1p13.2	0.000	0.000	0.000	0.000	0.000	-0.190	0.349	0.000	0.000	0.000	0.000	0.000	0.000	0.000	0.000	-0.771	0.000	-0.830	0.000	0.000	0.000	0.000	-0.922	0.000	-0.674	0.000	0.000	-0.796	0.000	0.000	0.000	-0.857	0.000	0.000	0.000	-0.766	0.000	0.000	0.000	0.000	0.000	-0.897	-0.837	-0.698	0.000	-0.797	-0.874
OVGP1	5016	1p13.2	0.000	0.000	0.000	0.000	0.000	-0.190	0.349	0.000	0.000	0.000	0.000	0.000	0.000	0.000	0.000	-0.771	0.000	-0.830	0.000	0.000	0.000	0.000	-0.922	0.000	-0.674	0.000	0.000	-0.796	0.000	0.000	0.000	-0.857	0.000	0.000	0.000	-0.766	0.000	0.000	0.000	0.000	0.000	-0.897	-0.837	-0.698	0.000	-0.797	-0.874
WDR77	79084	1p13.2	0.000	0.000	0.000	0.000	0.000	-0.190	0.349	0.000	0.000	0.000	0.000	0.000	0.000	0.000	0.000	-0.771	0.000	-0.830	0.000	0.000	0.000	0.000	-0.922	0.000	-0.674	0.000	0.000	-0.796	0.000	0.000	0.000	-0.857	0.000	0.000	0.000	-0.766	0.000	0.000	0.000	0.000	0.000	-0.897	-0.837	-0.698	0.000	-0.797	-0.874
ATP5F1	515	1p13.2	0.000	0.000	0.000	0.000	0.000	-0.190	0.349	0.000	0.000	0.000	0.000	0.000	0.000	0.000	0.000	-0.771	0.000	-0.830	0.000	0.000	0.000	0.000	-0.922	0.000	-0.674	0.000	0.000	-0.796	0.000	0.000	0.000	-0.857	0.000	0.000	0.000	-0.766	0.000	0.000	0.000	0.000	0.000	-0.897	-0.837	-0.698	0.000	-0.797	-0.874
C1orf162	128346	1p13.2	0.000	0.000	0.000	0.000	0.000	-0.190	0.349	0.000	0.000	0.000	0.000	0.000	0.000	0.000	0.000	-0.771	0.000	-0.830	0.000	0.000	0.000	0.000	-0.922	0.000	-0.674	0.000	0.000	-0.796	0.000	0.000	0.000	-0.857	0.000	0.000	0.000	-0.766	0.000	0.000	0.000	0.000	0.000	-0.897	-0.837	-0.698	0.000	-0.797	-0.874
ADORA3	140	1p13.2	0.000	0.000	0.000	0.000	0.000	-0.190	0.349	0.000	0.000	0.000	0.000	0.000	0.000	0.000	0.000	-0.771	0.000	-0.830	0.000	0.000	0.000	0.000	-0.922	0.000	-0.674	0.000	0.000	-0.796	0.000	0.000	0.000	-0.857	0.000	0.000	0.000	-0.766	0.000	0.000	0.000	0.000	0.000	-0.897	-0.837	-0.698	0.000	-0.797	-0.874
LOC100129269	100129269	1p13.2	0.000	0.000	0.000	0.000	0.000	-0.190	0.349	0.000	0.000	0.000	0.000	0.000	0.000	0.000	0.000	-0.771	0.000	-0.830	0.000	0.000	0.000	0.000	-0.922	0.000	-0.674	0.000	0.000	-0.796	0.000	0.000	0.000	-0.857	0.000	0.000	0.000	-0.766	0.000	0.000	0.000	0.000	0.000	-0.897	-0.837	-0.698	0.000	-0.797	-0.874
RAP1A	5906	1p13.2	0.000	0.000	0.000	0.000	0.000	-0.190	0.349	0.000	0.000	0.000	0.000	0.000	0.000	0.000	0.000	-0.771	0.000	-0.830	0.000	0.000	0.000	0.000	-0.922	0.000	-0.674	0.000	0.000	-0.796	0.000	0.000	0.000	-0.857	0.000	0.000	0.000	-0.766	0.000	0.000	0.000	0.000	0.000	-0.897	-0.837	-0.698	0.000	-0.797	-0.874
FAM212B	55924	1p13.2	0.000	0.000	0.000	0.000	0.000	-0.190	0.349	0.000	0.000	0.000	0.000	0.000	0.000	0.000	0.000	-0.771	0.000	-0.830	0.000	0.000	0.000	0.000	-0.922	0.000	-0.674	0.000	0.000	-0.796	0.000	0.000	0.000	-0.857	0.000	0.000	0.000	-0.766	0.000	0.000	0.000	0.000	0.000	-0.897	-0.837	-0.698	0.000	-0.797	-0.874
LOC100506343	100506343	1p13.2	0.000	0.000	0.000	0.000	0.000	-0.190	0.349	0.000	0.000	0.000	0.000	0.000	0.000	0.000	0.000	-0.771	0.000	-0.830	0.000	0.000	0.000	0.000	-0.922	0.000	-0.674	0.000	0.000	-0.796	0.000	0.000	0.000	-0.857	0.000	0.000	0.000	-0.766	0.000	0.000	0.000	0.000	0.000	-0.897	-0.837	-0.698	0.000	-0.797	-0.874
DDX20	11218	1p13.2	0.000	0.000	0.000	0.000	0.000	-0.190	0.349	0.000	0.000	0.000	0.000	0.000	0.000	0.000	0.000	-0.771	0.000	-0.830	0.000	0.000	0.000	0.000	-0.922	0.000	-0.674	0.000	0.000	-0.796	0.000	0.000	0.000	-0.857	0.000	0.000	0.000	-0.766	0.000	0.000	0.000	0.000	0.000	-0.897	-0.837	-0.698	0.000	-0.797	-0.874
KCND3	3752	1p13.2	0.000	0.000	0.000	0.000	0.000	-0.190	0.349	0.000	0.000	0.000	0.000	0.000	0.000	0.000	0.000	-0.771	0.000	-0.830	0.000	0.000	0.000	0.000	-0.922	0.000	-0.674	0.000	0.000	-0.796	0.000	0.000	0.000	-0.857	0.000	0.000	0.000	-0.766	0.000	0.000	0.000	0.000	0.000	-0.897	-0.837	-0.698	0.000	-0.797	-0.874
CTTNBP2NL	55917	1p13.2	0.000	0.000	0.000	0.000	0.000	-0.190	0.349	0.000	0.000	0.000	0.000	0.000	0.000	0.000	0.000	-0.771	0.000	-0.830	0.000	0.000	0.000	0.000	-0.922	0.000	-0.674	0.000	0.000	-0.796	0.000	0.000	0.000	-0.857	0.000	0.000	0.000	-0.766	0.000	0.000	0.000	0.000	0.000	-0.897	-0.837	-0.698	0.000	-0.797	-0.874
MIR4256	100422976	1p13.2	0.000	0.000	0.000	0.000	0.000	-0.190	0.349	0.000	0.000	0.000	0.000	0.000	0.000	0.000	0.000	-0.771	0.000	-0.830	0.000	0.000	0.000	0.000	-0.922	0.000	-0.674	0.000	0.000	-0.796	0.000	0.000	0.000	-0.857	0.000	0.000	0.000	-0.766	0.000	0.000	0.000	0.000	0.000	-0.897	-0.837	-0.698	0.000	-0.797	-0.874
WNT2B	7482	1p13.2	0.000	0.000	0.000	0.000	0.000	-0.190	0.349	0.000	0.000	0.000	0.000	0.000	0.000	0.000	0.000	-0.771	0.000	-0.830	0.000	0.000	0.000	0.000	-0.922	0.000	-0.674	0.000	0.000	-0.796	0.000	0.000	0.000	-0.857	0.000	0.000	0.000	-0.766	0.000	0.000	0.000	0.000	0.000	-0.897	-0.837	-0.698	0.000	-0.797	-0.874
hsa-mir-4256	-1447	1p13.2	0.000	0.000	0.000	0.000	0.000	-0.190	0.349	0.000	0.000	0.000	0.000	0.000	0.000	0.000	0.000	-0.771	0.000	-0.830	0.000	0.000	0.000	0.000	-0.922	0.000	-0.674	0.000	0.000	-0.796	0.000	0.000	0.000	-0.857	0.000	0.000	0.000	-0.766	0.000	0.000	0.000	0.000	0.000	-0.897	-0.837	-0.698	0.000	-0.797	-0.874
ST7L	54879	1p13.2	0.000	0.000	0.000	0.000	0.000	-0.190	0.349	0.000	0.000	0.000	0.000	0.000	0.000	0.000	0.000	-0.771	0.000	-0.830	0.000	0.000	0.000	0.000	-0.922	0.000	-0.674	0.000	0.000	-0.796	0.000	0.000	0.000	-0.857	0.000	0.000	0.000	-0.766	0.000	0.000	0.000	0.000	0.000	-0.897	-0.837	-0.698	0.000	-0.797	-0.874
CAPZA1	829	1p13.2	0.000	0.000	0.000	0.000	0.000	-0.190	0.349	0.000	0.000	0.000	0.000	0.000	0.000	0.000	0.000	-0.771	0.000	-0.830	0.000	0.000	0.000	0.000	-0.922	0.000	-0.674	0.000	0.000	-0.796	0.000	0.000	0.000	-0.857	0.000	0.000	0.000	-0.766	0.000	0.000	0.000	0.000	0.000	-0.897	-0.837	-0.698	0.000	-0.797	-0.874
MOV10	4343	1p13.2	0.000	0.000	0.000	0.000	0.000	-0.190	0.349	0.000	0.000	0.000	0.000	0.000	0.000	0.000	0.000	-0.771	0.000	-0.830	0.000	0.000	0.000	0.000	-0.922	0.000	-0.674	0.000	0.000	-0.796	0.000	0.000	0.000	-0.857	0.000	0.000	0.000	-0.766	0.000	0.000	0.000	0.000	0.000	-0.897	-0.837	-0.698	0.000	-0.797	-0.874
RHOC	389	1p13.2	0.000	0.000	0.000	0.000	0.000	-0.190	0.349	0.000	0.000	0.000	0.000	0.000	0.000	0.000	0.000	-0.771	0.000	-0.830	0.000	0.000	0.000	0.000	-0.922	0.000	-0.674	0.000	0.000	-0.796	0.000	0.000	0.000	-0.857	0.000	0.000	0.000	-0.766	0.000	0.000	0.000	0.000	0.000	-0.897	-0.837	-0.698	0.000	-0.797	-0.874
PPM1J	333926	1p13.2	0.000	0.000	0.000	0.000	0.000	-0.190	0.349	0.000	0.000	0.000	0.000	0.000	0.000	0.000	0.000	-0.771	0.000	-0.830	0.000	0.000	0.000	0.000	-0.922	0.000	-0.674	0.000	0.000	-0.796	0.000	0.000	0.000	-0.857	0.000	0.000	0.000	-0.766	0.000	0.000	0.000	0.000	0.000	-0.897	-0.837	-0.698	0.000	-0.797	-0.874
FAM19A3	284467	1p13.2	0.000	0.000	0.000	0.000	0.000	-0.190	0.349	0.000	0.000	0.000	0.000	0.000	0.000	0.000	0.000	-0.771	0.000	-0.830	0.000	0.000	0.000	0.000	-0.922	0.000	-0.674	0.000	0.000	-0.796	0.000	0.000	0.000	-0.857	0.000	0.000	0.000	-0.766	0.000	0.000	0.000	0.000	0.000	-0.897	-0.837	-0.698	0.000	-0.797	-0.874
SLC16A1	6566	1p13.2	0.000	0.000	0.000	0.000	0.000	-0.190	0.349	0.000	0.000	0.000	0.000	0.000	0.000	0.000	0.000	-0.771	0.000	-0.830	0.000	0.000	0.000	0.000	-0.922	0.000	-0.674	0.000	0.000	-0.796	0.000	0.000	0.000	-0.857	0.000	0.000	0.000	-0.766	0.000	0.000	0.000	0.000	0.000	-0.897	-0.837	-0.698	0.000	-0.797	-0.874
AKR7A2P1	246182	1p13.2	0.000	0.000	0.000	0.000	0.000	-0.190	0.349	0.000	0.000	0.000	0.000	0.000	0.000	0.000	0.000	-0.771	0.000	-0.830	0.000	0.000	0.000	0.000	-0.922	0.000	-0.674	0.000	0.000	-0.796	0.000	0.000	0.000	-0.857	0.000	0.000	0.000	-0.766	0.000	0.000	0.000	0.000	0.000	-0.897	-0.837	-0.698	0.000	-0.797	-0.874
LRIG2	9860	1p13.2	0.000	0.000	0.000	0.000	0.000	-0.190	0.349	0.000	0.000	0.000	0.000	0.000	0.000	0.000	0.000	-0.771	0.000	-0.830	0.000	0.000	0.000	0.000	-0.922	0.000	-0.674	0.000	0.000	-0.796	0.000	0.000	0.000	-0.857	0.000	0.000	0.000	-0.766	0.000	0.000	0.000	0.000	0.000	-0.897	-0.837	-0.698	0.000	-0.797	-0.874
LOC643441	643441	1p13.2	0.000	0.000	0.000	0.000	0.000	-0.190	0.349	0.000	0.000	0.000	0.000	0.000	0.000	0.000	0.000	-0.771	0.000	-0.830	0.000	0.000	0.000	0.000	-0.922	0.000	-0.674	0.000	0.000	-0.796	0.000	0.000	0.000	-0.857	0.000	0.000	0.000	-0.766	0.000	0.000	0.000	0.000	0.000	-0.897	-0.837	-0.698	0.000	-0.797	-0.874
MAGI3	260425	1p13.2	0.000	0.000	0.000	0.000	0.000	-0.190	0.349	0.000	0.000	0.000	0.000	0.000	0.000	0.000	0.000	-0.771	0.000	-0.830	0.000	0.000	0.000	0.000	-0.922	0.000	-0.674	0.000	0.000	-0.796	0.000	0.000	0.000	-0.857	0.000	0.000	0.000	-0.766	0.000	0.000	0.000	0.000	0.000	-0.897	-0.837	-0.698	0.000	-0.797	-0.874
PHTF1	10745	1p13.2	0.000	0.000	0.000	0.000	0.000	-0.190	0.349	0.000	0.000	0.000	0.000	0.000	0.000	0.000	0.000	-0.771	0.000	-0.830	0.000	0.000	0.000	0.000	-0.922	0.000	-0.674	0.000	0.000	-0.796	0.000	0.000	0.000	-0.857	0.000	0.000	0.000	-0.766	0.000	0.000	0.000	0.000	0.000	-0.897	-0.837	-0.698	0.000	-0.797	-0.874
RSBN1	54665	1p13.2	0.000	0.000	0.000	0.000	0.000	-0.190	0.349	0.000	0.000	0.000	0.000	0.000	0.000	0.000	0.000	-0.771	0.000	-0.830	0.000	0.000	0.000	0.000	-0.922	0.000	-0.674	0.000	0.000	-0.796	0.000	0.000	0.000	-0.857	0.000	0.000	0.000	-0.766	0.000	0.000	0.000	0.000	0.000	-0.897	-0.837	-0.698	0.000	-0.797	-0.874
PTPN22	26191	1p13.2	0.000	0.000	0.000	0.000	0.000	-0.190	0.349	0.000	0.000	0.000	0.000	0.000	0.000	0.000	0.000	-0.771	0.000	-0.830	0.000	0.000	0.000	0.000	-0.922	0.000	-0.674	0.000	0.000	-0.796	0.000	0.000	0.000	-0.857	0.000	0.000	0.000	-0.766	0.000	0.000	0.000	0.000	0.000	-0.897	-0.837	-0.698	0.000	-0.797	-0.874
LOC100287722	100287722	1p13.2	0.000	0.000	0.000	0.000	0.000	-0.190	0.349	0.000	0.000	0.000	0.000	0.000	0.000	0.000	0.000	-0.771	0.000	-0.830	0.000	0.000	0.000	0.000	-0.922	0.000	-0.674	0.000	0.000	-0.796	0.000	0.000	0.000	-0.857	0.000	0.000	0.000	-0.766	0.000	0.000	0.000	0.000	0.000	-0.897	-0.837	-0.698	0.000	-0.797	-0.874
BCL2L15	440603	1p13.2	0.000	0.000	0.000	0.000	0.000	-0.190	0.349	0.000	0.000	0.000	0.000	0.000	0.000	0.000	0.000	-0.771	0.000	-0.830	0.000	0.000	0.000	0.000	-0.922	0.000	-0.674	0.000	0.000	-0.796	0.000	0.000	0.000	-0.857	0.000	0.000	0.000	-0.766	0.000	0.000	0.000	0.000	0.000	-0.897	-0.837	-0.698	0.000	-0.797	-0.874
AP4B1	10717	1p13.2	0.000	0.000	0.000	0.000	0.000	-0.190	0.349	0.000	0.000	0.000	0.000	0.000	0.000	0.000	0.000	-0.771	0.000	-0.830	0.000	0.000	0.000	0.000	-0.922	0.000	-0.674	0.000	0.000	-0.796	0.000	0.000	0.000	-0.857	0.000	0.000	0.000	-0.766	0.000	0.000	0.000	0.000	0.000	-0.897	-0.837	-0.698	0.000	-0.797	-0.874
DCLRE1B	64858	1p13.2	0.000	0.000	0.000	0.000	0.000	-0.190	0.349	0.000	0.000	0.000	0.000	0.000	0.000	0.000	0.000	-0.771	0.000	-0.830	0.000	0.000	0.000	0.000	-0.922	0.000	-0.674	0.000	0.000	-0.796	0.000	0.000	0.000	-0.857	0.000	0.000	0.000	-0.766	0.000	0.000	0.000	0.000	0.000	-0.897	-0.837	-0.698	0.000	-0.797	-0.874
HIPK1	204851	1p13.2	0.000	0.000	0.000	0.000	0.000	-0.190	0.349	0.000	0.000	0.000	0.000	0.000	0.000	0.000	0.000	-0.771	0.000	-0.830	0.000	0.000	0.000	0.000	-0.922	0.000	-0.674	0.000	0.000	-0.796	0.000	0.000	0.000	-0.857	0.000	0.000	0.000	-0.766	0.000	0.000	0.000	0.000	0.000	-0.897	-0.837	-0.698	0.000	-0.797	-0.874
OLFML3	56944	1p13.2	0.000	0.000	0.000	0.000	0.000	-0.190	0.349	0.000	0.000	0.000	0.000	0.000	0.000	0.000	0.000	-0.771	0.000	-0.830	0.000	0.000	0.000	0.000	-0.922	0.000	-0.674	0.000	0.000	-0.796	0.000	0.000	0.000	-0.857	0.000	0.000	0.000	-0.766	0.000	0.000	0.000	0.000	0.000	-0.897	-0.837	-0.698	0.000	-0.797	-0.874
SYT6	148281	1p13.2	0.000	0.000	0.000	0.000	0.000	-0.190	0.349	0.000	0.000	0.000	0.000	0.000	0.000	0.000	0.000	-0.771	0.000	-0.830	0.000	0.000	0.000	0.000	-0.922	0.000	-0.674	0.000	0.000	-0.796	0.000	0.000	0.000	-0.857	0.000	0.000	0.000	-0.766	0.000	0.000	0.000	0.000	0.000	-0.897	-0.837	-0.698	0.000	-0.797	-0.874
TRIM33	51592	1p13.2	0.000	0.000	0.000	0.000	0.000	-0.190	0.349	0.000	0.000	0.000	0.000	0.000	0.000	0.000	0.000	-0.771	0.000	-0.830	0.000	0.000	0.000	0.000	-0.922	0.000	-0.674	0.000	0.000	-0.796	0.000	0.000	0.000	-0.857	0.000	0.000	0.000	-0.766	0.000	0.000	0.000	0.000	0.000	-0.897	-0.837	-0.698	0.000	-0.797	-0.874
BCAS2	10286	1p13.2	0.000	0.000	0.000	0.000	0.000	-0.190	0.349	0.000	0.000	0.000	0.000	0.000	0.000	0.000	0.000	-0.771	0.000	-0.830	0.000	0.000	0.000	0.000	-0.922	0.000	-0.674	0.000	0.000	-0.796	0.000	0.000	0.000	-0.857	0.000	0.000	0.000	-0.766	0.000	0.000	0.000	0.000	0.000	-0.897	-0.837	-0.698	0.000	-0.797	-0.874
DENND2C	163259	1p13.2	0.000	0.000	0.000	0.000	0.000	-0.190	0.349	0.000	0.000	0.000	0.000	0.000	0.000	0.000	0.000	-0.771	0.000	-0.830	0.000	0.000	0.000	0.000	-0.922	0.000	-0.674	0.000	0.000	-0.796	0.000	0.000	0.000	-0.857	0.000	0.000	0.000	-0.766	0.000	0.000	0.000	0.000	0.000	-0.897	-0.837	-0.698	0.000	-0.797	-0.874
AMPD1	270	1p13.2	0.000	0.000	0.000	0.000	0.000	-0.190	0.349	0.000	0.000	0.000	0.000	0.000	0.000	0.000	0.000	-0.771	0.000	-0.830	0.000	0.000	0.000	0.000	-0.922	0.000	-0.674	0.000	0.000	-0.796	0.000	0.000	0.000	-0.857	0.000	0.000	0.000	-0.766	0.000	0.000	0.000	0.000	0.000	-0.897	-0.837	-0.698	0.000	-0.797	-0.874
NRAS	4893	1p13.2	0.000	0.000	0.000	0.000	0.000	-0.190	0.349	0.000	0.000	0.000	0.000	0.000	0.000	0.000	0.000	-0.771	0.000	-0.830	0.000	0.000	0.000	0.000	-0.922	0.000	-0.674	0.000	0.000	-0.796	0.000	0.000	0.000	-0.857	0.000	0.000	0.000	-0.766	0.000	0.000	0.000	0.000	0.000	-0.897	-0.837	-0.698	0.000	-0.797	-0.874
CSDE1	7812	1p13.2	0.000	0.000	0.000	0.000	0.000	-0.190	0.349	0.000	0.000	0.000	0.000	0.000	0.000	0.000	0.000	-0.771	0.000	-0.830	0.000	0.000	0.000	0.000	-0.922	0.000	-0.674	0.000	0.000	-0.796	0.000	0.000	0.000	-0.857	0.000	0.000	0.000	-0.766	0.000	0.000	0.000	0.000	0.000	-0.897	-0.837	-0.698	0.000	-0.797	-0.874
SIKE1	80143	1p13.2	0.000	0.000	0.000	0.000	0.000	-0.190	0.349	0.000	0.000	0.000	0.000	0.000	0.000	0.000	0.000	-0.771	0.000	-0.830	0.000	0.000	0.000	0.000	-0.922	0.000	-0.674	0.000	0.000	-0.796	0.000	0.000	0.000	-0.857	0.000	0.000	0.000	-0.766	0.000	0.000	0.000	0.000	0.000	-0.897	-0.837	-0.698	0.000	-0.797	-0.874
SYCP1	6847	1p13.2	0.000	0.000	0.000	0.000	0.000	-0.190	0.349	0.000	0.000	0.000	0.000	0.000	0.000	0.000	0.000	-0.771	0.000	-0.830	0.000	0.000	0.000	0.000	-0.922	0.000	-0.674	0.000	0.000	-0.796	0.000	0.000	0.000	-0.857	0.000	0.000	0.000	-0.766	0.000	0.000	0.000	0.000	0.000	-0.897	-0.837	-0.698	0.000	-0.797	-0.874
TSHB	7252	1p13.2	0.000	0.000	0.000	0.000	0.000	-0.190	0.349	0.000	0.000	0.000	0.000	0.000	0.000	0.000	0.000	-0.771	0.000	-0.830	0.000	0.000	0.000	0.000	-0.922	0.000	-0.674	0.000	0.000	-0.796	0.000	0.000	0.000	-0.857	0.000	0.000	0.000	-0.766	0.000	0.000	0.000	0.000	0.000	-0.897	-0.837	-0.698	0.000	-0.797	-0.874
TSPAN2	10100	1p13.2	0.000	0.000	0.000	0.000	0.000	-0.190	0.349	0.000	0.000	0.000	0.000	0.000	0.000	0.000	0.000	-0.771	0.000	-0.830	0.000	0.000	0.000	0.000	-0.922	0.000	-0.674	0.000	0.000	-0.796	0.000	0.000	0.000	-0.857	0.000	0.000	0.000	-0.766	0.000	0.000	0.000	0.000	0.000	-0.897	-0.837	-0.698	0.000	-0.797	-0.874
NGF	4803	1p13.2	0.000	0.000	0.000	0.000	0.000	-0.190	0.349	0.000	0.000	0.000	0.000	0.000	0.000	0.000	0.000	-0.771	0.000	0.000	0.000	0.000	0.000	0.000	-0.922	0.000	-0.674	0.000	0.000	-0.796	0.000	0.000	0.000	-0.857	0.000	0.000	0.000	-0.766	0.000	0.000	0.000	0.000	0.000	-0.897	-0.837	-0.698	0.000	-0.797	-0.874
VANGL1	81839	1p13.1	0.000	0.000	0.000	0.000	0.000	-0.190	0.349	0.000	0.000	0.000	0.000	0.000	0.000	0.000	0.000	-0.771	0.000	0.000	0.000	0.000	0.000	0.000	-0.922	0.000	-0.674	0.000	0.000	-0.796	0.000	0.000	0.000	-0.857	0.000	0.000	0.000	-0.766	0.000	0.000	0.000	0.000	0.000	-0.897	-0.837	-0.698	0.000	-0.797	-0.874
CASQ2	845	1p13.1	0.000	0.000	0.000	0.000	0.000	-0.190	0.349	0.000	0.000	0.000	0.000	0.000	0.000	0.000	0.000	-0.771	0.000	0.000	0.000	0.000	0.000	0.000	-0.922	0.000	-0.674	0.000	0.000	-0.796	0.000	0.000	0.000	-0.857	0.000	0.000	0.000	-0.766	0.000	0.000	0.000	0.000	0.000	-0.897	-0.837	-0.698	0.000	-0.797	-0.874
NHLH2	4808	1p13.1	0.000	0.000	0.000	0.000	0.000	-0.190	0.349	0.000	0.000	0.000	0.000	0.000	0.000	0.000	0.000	-0.771	0.000	0.000	0.000	0.000	0.000	0.000	-0.922	0.000	-0.674	0.000	0.000	-0.796	0.000	0.000	0.000	-0.857	0.000	0.000	0.000	-0.766	0.000	0.000	0.000	0.000	0.000	-0.897	-0.837	-0.698	0.000	-0.797	-0.874
SLC22A15	55356	1p13.1	0.000	0.000	0.000	0.000	0.000	-0.190	0.349	0.000	0.000	0.000	0.000	0.000	0.000	0.000	0.000	-0.771	0.000	0.000	0.000	0.000	0.000	0.000	-0.922	0.000	-0.674	0.000	0.000	-0.796	0.000	0.000	0.000	-0.857	0.000	0.000	0.000	-0.766	0.000	0.000	0.000	0.000	0.000	-0.897	-0.837	-0.698	0.000	-0.797	-0.874
MAB21L3	126868	1p13.1	0.000	0.000	0.000	0.000	0.000	-0.190	0.349	0.000	0.000	0.000	0.000	0.000	0.000	0.000	0.000	-0.771	0.000	0.000	0.000	0.000	0.000	0.000	-0.922	0.000	-0.674	0.000	0.000	-0.796	0.000	0.000	0.000	-0.857	0.000	0.000	0.000	-0.766	0.000	0.000	0.000	0.000	0.000	-0.897	-0.837	-0.698	0.000	-0.797	-0.874
ATP1A1	476	1p13.1	0.000	0.000	0.000	0.000	0.000	-0.190	0.349	0.000	0.000	0.000	0.000	0.000	0.000	0.000	0.000	-0.771	0.000	0.000	0.000	0.000	0.000	0.000	-0.922	0.000	-0.674	0.000	0.000	-0.796	0.000	0.000	0.000	-0.857	0.000	0.000	0.000	-0.766	0.000	0.000	0.000	0.000	0.000	-0.897	-0.837	-0.698	0.000	-0.797	-0.874
ATP1A1OS	84852	1p13.1	0.000	0.000	0.000	0.000	0.000	-0.190	0.349	0.000	0.000	0.000	0.000	0.000	0.000	0.000	0.000	-0.771	0.000	0.000	0.000	0.000	0.000	0.000	-0.922	0.000	-0.674	0.000	0.000	-0.796	0.000	0.000	0.000	-0.857	0.000	0.000	0.000	-0.766	0.000	0.000	0.000	0.000	0.000	-0.897	-0.837	-0.698	0.000	-0.797	-0.874
CD58	965	1p13.1	0.000	0.000	0.000	0.000	0.000	-0.190	0.349	0.000	0.000	0.000	0.000	0.000	0.000	0.000	0.000	-0.771	0.000	0.000	0.000	0.000	0.000	0.000	-0.922	0.000	-0.674	0.000	0.000	-0.796	0.000	0.000	0.000	-0.857	0.000	0.000	0.000	-0.766	0.000	0.000	0.000	0.000	0.000	-0.897	-0.837	-0.698	0.000	-0.797	-0.874
IGSF3	3321	1p13.1	0.000	0.000	0.000	0.000	0.000	-0.190	0.349	0.000	0.000	0.000	0.000	0.000	0.000	0.000	0.000	-0.771	0.000	0.000	0.000	0.000	0.000	0.000	-0.922	0.000	-0.674	0.000	0.000	-0.796	0.000	0.000	0.000	-0.857	0.000	0.000	0.000	-0.766	0.000	0.000	0.000	0.000	0.000	-0.897	-0.837	-0.698	0.000	-0.797	-0.874
MIR320B1	100302117	1p13.1	0.000	0.000	0.000	0.000	0.000	-0.190	0.349	0.000	0.000	0.000	0.000	0.000	0.000	0.000	0.000	-0.771	0.000	0.000	0.000	0.000	0.000	0.000	-0.922	0.000	-0.674	0.000	0.000	-0.796	0.000	0.000	0.000	-0.857	0.000	0.000	0.000	-0.766	0.000	0.000	0.000	0.000	0.000	-0.897	-0.837	-0.698	0.000	-0.797	-0.874
hsa-mir-320b-1	-1479	1p13.1	0.000	0.000	0.000	0.000	0.000	-0.190	0.349	0.000	0.000	0.000	0.000	0.000	0.000	0.000	0.000	-0.771	0.000	0.000	0.000	0.000	0.000	0.000	-0.922	0.000	-0.674	0.000	0.000	-0.796	0.000	0.000	0.000	-0.857	0.000	0.000	0.000	-0.766	0.000	0.000	0.000	0.000	0.000	-0.897	-0.837	-0.698	0.000	-0.797	-0.874
CD2	914	1p13.1	0.000	0.000	0.000	0.000	0.000	-0.190	0.349	0.000	0.000	0.000	0.000	0.000	0.000	0.000	0.000	-0.771	0.000	0.000	0.000	0.000	0.000	0.000	-0.922	0.000	-0.674	0.000	0.000	-0.796	0.000	0.000	0.000	-0.857	0.000	0.000	0.000	-0.766	0.000	0.000	0.000	0.000	0.000	-0.897	-0.837	-0.698	0.000	-0.797	-0.874
PTGFRN	5738	1p13.1	0.000	0.000	0.000	0.000	0.000	-0.190	0.349	0.000	0.000	0.000	0.000	0.000	0.000	0.000	0.000	-0.771	0.000	0.000	0.000	0.000	0.000	0.000	-0.922	0.000	-0.674	0.000	0.000	-0.796	0.000	0.000	0.000	-0.857	0.000	0.000	0.000	-0.766	0.000	0.000	0.000	0.000	0.000	-0.897	-0.837	-0.698	0.000	-0.797	-0.874
CD101	9398	1p13.1	0.000	0.000	0.000	0.000	0.000	-0.190	0.349	0.000	0.000	0.000	0.000	0.000	0.000	0.000	0.000	-0.771	0.000	0.000	0.000	0.000	0.000	0.000	-0.922	0.000	-0.674	0.000	0.000	-0.796	0.000	0.000	0.000	-0.857	0.000	0.000	0.000	-0.766	0.000	0.000	0.000	0.000	0.000	-0.897	-0.837	-0.698	0.000	-0.797	-0.874
TTF2	8458	1p13.1	0.000	0.000	0.000	0.000	0.000	-0.190	0.349	0.000	0.000	0.000	0.000	0.000	0.000	0.000	0.000	-0.771	0.000	0.000	0.000	0.000	0.000	0.000	-0.922	0.000	-0.674	0.000	0.000	-0.796	0.000	0.000	0.000	-0.857	0.000	0.000	0.000	-0.766	0.000	0.000	0.000	0.000	0.000	-0.897	-0.837	-0.698	0.000	-0.797	-0.874
MIR942	100126331	1p13.1	0.000	0.000	0.000	0.000	0.000	-0.190	0.349	0.000	0.000	0.000	0.000	0.000	0.000	0.000	0.000	-0.771	0.000	0.000	0.000	0.000	0.000	0.000	-0.922	0.000	-0.674	0.000	0.000	-0.796	0.000	0.000	0.000	-0.857	0.000	0.000	0.000	-0.766	0.000	0.000	0.000	0.000	0.000	-0.897	-0.837	-0.698	0.000	-0.797	-0.874
hsa-mir-942	-1482	1p13.1	0.000	0.000	0.000	0.000	0.000	-0.190	0.349	0.000	0.000	0.000	0.000	0.000	0.000	0.000	0.000	-0.771	0.000	0.000	0.000	0.000	0.000	0.000	-0.922	0.000	-0.674	0.000	0.000	-0.796	0.000	0.000	0.000	-0.857	0.000	0.000	0.000	-0.766	0.000	0.000	0.000	0.000	0.000	-0.897	-0.837	-0.698	0.000	-0.797	-0.874
TRIM45	80263	1p13.1	0.000	0.000	0.000	0.000	0.000	-0.190	0.349	0.000	0.000	0.000	0.000	0.000	0.000	0.000	0.000	-0.771	0.000	0.000	0.000	0.000	0.000	0.000	-0.922	0.000	-0.674	0.000	0.000	-0.796	0.000	0.000	0.000	-0.857	0.000	0.000	0.000	-0.766	0.000	0.000	0.000	0.000	0.000	-0.897	-0.837	-0.698	0.000	-0.797	-0.874
VTCN1	79679	1p13.1	0.000	0.000	0.000	0.000	0.000	-0.190	0.349	0.000	0.000	0.000	0.000	0.000	0.000	0.000	0.000	-0.771	0.000	0.000	0.000	0.000	0.000	0.000	-0.922	0.000	-0.674	0.000	0.000	-0.796	0.000	0.000	0.000	-0.857	0.000	0.000	0.000	-0.766	0.000	0.000	0.000	0.000	0.000	-0.897	-0.837	-0.698	0.000	-0.797	-0.874
MAN1A2	10905	1p12	0.000	0.000	0.000	0.000	0.000	-0.190	0.349	0.000	0.000	0.000	0.000	0.000	0.000	0.000	0.000	-0.771	0.000	0.000	0.000	0.000	0.000	0.000	-0.922	0.000	-0.674	0.000	0.000	-0.796	0.000	0.000	0.000	-0.857	0.000	0.000	0.000	-0.766	0.000	0.000	0.000	0.000	0.000	-0.897	-0.837	-0.698	0.000	-0.797	-0.874
FAM46C	54855	1p12	0.000	0.000	0.000	0.000	0.000	-0.190	0.349	0.000	0.000	0.000	0.000	0.000	0.000	0.000	0.000	-0.771	0.000	0.000	0.000	0.000	0.000	0.000	-0.922	0.000	-0.674	0.000	0.000	-0.796	0.000	0.000	0.000	-0.857	0.000	0.000	0.000	-0.766	0.000	0.000	0.000	0.000	0.000	-0.897	-0.837	-0.698	0.000	-0.797	-0.874
GDAP2	54834	1p12	0.000	0.000	0.000	0.000	0.000	-0.190	0.349	0.000	0.000	0.000	0.000	0.000	0.000	0.000	0.000	-0.771	0.000	0.000	0.000	0.000	0.000	0.000	-0.922	0.000	-0.674	0.000	0.000	-0.796	0.000	0.000	0.000	-0.857	0.000	0.000	0.000	-0.766	0.000	0.000	0.000	0.000	0.000	-0.897	-0.837	-0.698	0.000	-0.797	-0.874
WDR3	10885	1p12	0.000	0.000	0.000	0.000	0.000	-0.190	0.349	0.000	0.000	0.000	0.000	0.000	0.000	0.000	0.000	-0.771	0.000	0.000	0.000	0.000	0.000	0.000	-0.922	0.000	-0.674	0.000	0.000	-0.796	0.000	0.000	0.000	-0.857	0.000	0.000	0.000	-0.766	0.000	0.000	0.000	0.000	0.000	-0.897	-0.837	-0.698	0.000	-0.797	-0.874
SPAG17	200162	1p12	0.000	0.000	0.000	0.000	0.000	-0.190	0.349	0.000	0.000	0.000	0.000	0.000	0.000	0.000	0.000	-0.771	0.000	0.000	0.000	0.000	0.000	0.000	-0.922	0.000	-0.674	0.000	0.000	-0.796	0.000	0.000	0.000	-0.857	0.000	0.000	0.000	-0.766	0.000	0.000	0.000	0.000	0.000	-0.897	-0.837	-0.698	0.000	-0.797	-0.874
TBX15	6913	1p12	0.000	0.000	0.000	0.000	0.000	-0.190	0.349	0.000	0.000	0.000	0.000	0.000	0.000	0.000	0.000	-0.771	0.000	0.000	0.000	0.000	0.000	0.000	-0.922	0.000	-0.674	0.000	0.000	-0.796	0.000	0.000	0.000	-0.857	0.000	0.000	0.000	-0.766	0.000	0.000	0.000	0.000	0.000	-0.897	-0.837	-0.698	0.000	-0.797	-0.874
WARS2	10352	1p12	0.000	0.000	0.000	0.000	0.000	-0.190	0.349	0.000	0.000	0.000	0.000	0.000	0.000	0.000	0.000	-0.771	0.000	0.000	0.000	0.000	0.000	0.000	-0.922	0.000	-0.674	0.000	0.000	-0.796	0.000	0.000	0.000	-0.857	0.000	0.000	0.000	-0.766	0.000	0.000	0.000	0.000	0.000	-0.897	-0.837	-0.698	0.000	-0.797	-0.874
HAO2	51179	1p12	0.000	0.000	0.000	0.000	0.000	-0.190	0.349	0.000	0.000	0.000	0.000	0.000	0.000	0.000	0.000	-0.771	0.000	0.000	0.000	0.000	0.000	0.000	-0.922	0.000	-0.674	0.000	0.000	-0.796	0.000	0.000	0.000	-0.857	0.000	0.000	0.000	-0.766	0.000	0.000	0.000	0.000	0.000	-0.897	-0.837	-0.698	0.000	-0.797	-0.874
HSD3B2	3284	1p12	0.000	0.000	0.000	0.000	0.000	-0.190	0.349	0.000	0.000	0.000	0.000	0.000	0.000	0.000	0.000	-0.771	0.000	0.000	0.000	0.000	0.000	0.000	-0.922	0.000	-0.674	0.000	0.000	-0.796	0.000	0.000	0.000	-0.857	0.000	0.000	0.000	-0.766	0.000	0.000	0.000	0.000	0.000	-0.897	-0.837	-0.698	0.000	-0.797	-0.874
HSD3B1	3283	1p12	0.000	0.000	0.000	0.000	0.000	-0.190	0.349	0.000	0.000	0.000	0.000	0.000	0.000	0.000	0.000	-0.771	0.000	0.000	0.000	0.000	0.000	0.000	-0.922	0.000	-0.674	0.000	0.000	-0.796	0.000	0.000	0.000	-0.857	0.000	0.000	0.000	-0.766	0.000	0.000	0.000	0.000	0.000	-0.897	-0.837	-0.698	0.000	-0.797	-0.874
HSD3BP4	128102	1p12	0.000	0.000	0.000	0.000	0.000	-0.190	0.349	0.000	0.000	0.000	0.000	0.000	0.000	0.000	0.000	-0.771	0.000	0.000	0.000	0.000	0.000	0.000	-0.922	0.000	-0.674	0.000	0.000	-0.796	0.000	0.000	0.000	-0.857	0.000	0.000	0.000	-0.766	0.000	0.000	0.000	0.000	0.000	-0.897	-0.837	-0.698	0.000	-0.797	-0.874
LOC644242	644242	1p12	0.000	0.000	0.000	0.000	0.000	-0.190	0.349	0.000	0.000	0.000	0.000	0.000	0.000	0.000	0.000	-0.771	0.000	0.000	0.000	0.000	0.000	0.000	-0.922	0.000	-0.674	0.000	0.000	-0.796	0.000	0.000	0.000	-0.857	0.000	0.000	0.000	-0.766	0.000	0.000	0.000	0.000	0.000	-0.897	-0.837	-0.698	0.000	-0.797	-0.874
ZNF697	90874	1p12	0.000	0.000	0.000	0.000	0.000	-0.190	0.349	0.000	0.000	0.000	0.000	0.000	0.000	0.000	0.000	-0.771	0.000	0.000	0.000	0.000	0.000	0.000	-0.922	0.000	-0.674	0.000	0.000	-0.796	0.000	0.000	0.000	-0.857	0.000	0.000	0.000	-0.766	0.000	0.000	0.000	0.000	0.000	-0.897	-0.837	-0.698	0.000	-0.797	-0.874
[truncated: 21,858 more rows]
[truncated: 330 more columns]
