# Supplementary material for: Machine learning-based identification of glycosyltransferase-related mRNAs for improving outcomes and the anti-tumor therapeutic response of gliomas
Source: Front Pharmacol. 2023 Aug 16;14:1200795. doi: 10.3389/fphar.2023.1200795 (PMC10468601; doi:10.3389/fphar.2023.1200795)
Supplement: Supplementary file 1 [file DataSheet3.zip › cnv/490406/del_genes.conf_90.txt]

cytoband	9p21.3	2q37.3	4q35.2	10q26.13	11p15.5	19q13.43	1p32.3	12q12	14q23.2	5q34	3q29	8q24.3	7p22.3	18q23	3p21.31	13q34	19q13.32	9p23	1q44	3q13.31	12q24.11	13q12.11	1p36.32	13q31.1	9p24.3	9p24.1	12p13.1	1p36.31	22q13.31	15q21.3	6p25.3	6q27	19q13.41	5p15.33	5q15
q value	8.7892e-21	6.7407e-19	3.2174e-11	3.5095e-11	4.4169e-10	3.9716e-10	1.9303e-06	0.00010312	0.00072332	0.0016518	0.0028309	0.0073025	0.0098216	0.014516	0.015769	0.030293	0.0019119	0.0020696	0.057982	0.057982	0.057684	0.061234	0.0068368	0.064587	0.0017706	0.0014379	0.12797	0.010677	0.13399	0.14878	0.15575	0.16433	7.9352e-07	0.24159	0.25735
residual q value	8.7892e-21	6.7407e-19	3.2174e-11	3.5095e-11	4.4169e-10	7.0958e-07	1.9303e-06	0.00010515	0.00075271	0.0016518	0.0028309	0.0073059	0.010227	0.015103	0.015769	0.029036	0.030872	0.048353	0.057982	0.057982	0.057982	0.060362	0.065094	0.065094	0.079744	0.12966	0.12966	0.14019	0.14019	0.15255	0.15734	0.16766	0.17314	0.24196	0.24915
wide peak boundaries	chr9:21860429-22449924	chr2:240270974-243199373	chr4:187640679-191154276	chr10:119020792-135534747	chr11:1-1944201	chr19:53886299-59128983	chr1:50886167-51568326	chr12:41958746-46582794	chr14:58742777-96124645	chr5:150401389-180915260	chr3:194500654-198022430	chr8:144496683-146364022	chr7:1-3345371	chr18:74979706-78077248	chr3:37473321-57996345	chr13:114620052-115169878	chr19:45414113-46734265	chr9:7794227-12693402	chr1:221503036-249250621	chr3:59026026-137485467	chr12:105541311-116594409	chr13:1-35525105	chr1:1-4473159	chr13:70710784-86368222	chr9:1-2020838	chr9:6011641-7804094	chr12:12848557-12888615	chr1:4841848-10273061	chr22:42168159-51304566	chr15:1-64460024	chr6:1-4023725	chr6:117742488-171115067	chr19:50117102-59128983	chr5:1-180915260	chr5:1-180915260
genes in wide peak	CDKN2A	hsa-mir-3133	FRG1	hsa-mir-202	hsa-mir-4298	hsa-mir-1274b	CDKN2C	NELL2	hsa-mir-3173	hsa-mir-340	hsa-mir-922	hsa-mir-1234	hsa-mir-339	NFATC1	hsa-mir-135a-1	CDC16	hsa-mir-769	PTPRD	hsa-mir-3124	hsa-mir-1280	hsa-mir-620	hsa-mir-2276	hsa-mir-551a	KLF5	hsa-mir-1302-9	GLDC	CDKN1B	hsa-mir-34a	hsa-mir-3201	hsa-mir-422a	BPHL	hsa-mir-1913	hsa-mir-1274b	hsa-mir-340	hsa-mir-340
	CDKN2B	hsa-mir-149	HSP90AA4P	hsa-mir-378c	hsa-mir-210	hsa-mir-935	FAF1	TWF1	hsa-mir-1260	hsa-mir-1229	hsa-mir-570	hsa-mir-939	GNA12	CTDP1	hsa-mir-566	RASA3	hsa-mir-642	C9orf123	hsa-mir-3123	hsa-mir-548i-1	hsa-mir-1302-1	PARP4	hsa-mir-4251	BTF3P11	DMRT1	KDM4C		hsa-mir-4252	hsa-let-7b	hsa-mir-190	SERPINB1	hsa-mir-1202	hsa-mir-935	hsa-mir-1229	hsa-mir-1229
	C9orf53	AGXT	DUX4	hsa-mir-4297	AP2A2	hsa-mir-373		RNY5	hsa-mir-625	hsa-mir-4281	hsa-mir-3137	hsa-mir-661	GPER	TXNL4A	hsa-mir-4271	UPF3A	APOC1		hsa-mir-1537	hsa-mir-544b	hsa-mir-619	ALOX5AP	hsa-mir-429	CLN5	FOXD4	TPD52L3		RERE	hsa-mir-1249	hsa-mir-2116	FOXF2	hsa-mir-1273c	hsa-mir-373	hsa-mir-4281	hsa-mir-4281
	CDKN2B-AS1	KIF1A	DUX2	hsa-mir-4296	CD151	hsa-mir-1283-2		SCAF11	hsa-mir-548h-1	hsa-mir-1271	APOD	hsa-mir-937	LFNG	ADNP2	hsa-mir-191	CHAMP1	APOC1P1		hsa-mir-1182	hsa-mir-198	ACACB	ATP12A	hsa-mir-1302-2	DACH1	DMRT2	IL33		CA6	hsa-mir-33a	hsa-mir-628	FOXC1	hsa-mir-3145	hsa-mir-1283-2	hsa-mir-1271	hsa-mir-1271
		BOK	ZFP42	ACADSB	CTSD	A1BG		YAF2	SERPINA3	hsa-mir-585	BDH1	CYC1	NUDT1	KCNG2	hsa-mir-711		APOC2		hsa-mir-320b-2	hsa-mir-568	ALDH2	BRCA2	CDK11B	EDNRB	KANK1	C9orf123		ENO1	ACR	hsa-mir-1266	GMDS	hsa-mir-548a-2	hsa-mir-643	hsa-mir-585	hsa-mir-585
		DTYMK	TRIML2	ADAM8	DRD4	FCAR		PLEKHA8P1	ACTN1	hsa-mir-218-2	DLG1	EEF1D	PDGFA	SALL3	hsa-mir-2115		APOC4		ACTA1	hsa-mir-567	ATP2A2	CDK8	DFFB	LMO7	CBWD1	UHRF2		ZBTB48	ARSA	hsa-mir-147b	IRF4	hsa-mir-588	hsa-mir-125a	hsa-mir-218-2	hsa-mir-218-2
		GPC1	LOC339975	BNIP3	DUSP8	FKBP1AP1		IRAK4	ACYP1	hsa-mir-103-1-as	MFI2	GPT	PRKAR1B	RBFA	hsa-mir-1226		CKM		ACTN2	hsa-mir-4273	CMKLR1	CDX2	DVL1	POU4F1	DMRT3			TNFRSF9	BIK	hsa-mir-1282	NQO2	hsa-mir-3144	A1BG	hsa-mir-103-1-as	hsa-mir-103-1-as
		GPR35	TRIML1	CTBP2	HRAS	IL11		PPHLN1	ARG2	hsa-mir-146a	MUC4	GRINA	MAFK	PQLC1	hsa-mir-564		CLPTM1		PARP1	hsa-mir-1324	CRY1	FGF9	MEGF6	UCHL3	DOCK8			PIK3CD	TSPO	hsa-mir-627	SERPINB6	hsa-mir-548b	AP2A1	hsa-mir-146a	hsa-mir-146a
		HDLBP	LOC401164	CYP2E1	IRF7	KIR2DL1		ADAMTS20	ZFP36L1	hsa-mir-3142	PAK2	HSF1	MAD1L1	PARD6G	hsa-mir-138-1		DMPK		ADSS	hsa-mir-1284	DAO	FLT1	GABRD	SCEL	C9orf66			RPL22	MPPED1	hsa-mir-4310	SERPINB9	ACAT2	KLK3	hsa-mir-3142	hsa-mir-3142
		NDUFA10	DUX4L4	DMBT1	LSP1	KIR2DL3		PUS7L	CALM1	hsa-mir-1303	PCYT1A	TONSL	EIF3B	ATP9B	hsa-mir-26a-1		DMWD		AGT	hsa-mir-3136	DTX1	FLT3	GNB1	TBC1D4	FAM138C			SLC2A5	CHKB	hsa-mir-626	TUBB2A	ARG1	CD33	hsa-mir-1303	hsa-mir-1303
		SEPT2	FRG2	DOCK1	MUC2	KIR2DL4		RACGAP1P	SERPINA6	hsa-mir-3141	PPP1R2	PLEC	ADAP1	HSBP1L1	ACAA1		ERCC1		ARF1	hsa-mir-4272	MVK	GJA3	PEX10	SPRY2	WASH1			KCNAB2	CPT1B	hsa-mir-1233-2	RIPK1	CCR6	SIGLEC6	hsa-mir-3141	hsa-mir-3141
		PDCD1	DUX4L6	ECHS1	MUC6	KIR2DS4		TMEM117	ENTPD5	hsa-mir-1294	RPL35A	RPL8	IQCE	LOC100130522	ACVR2B		ERCC2		CAPN2	ACPP	MYL2	GJB2	PRKCZ	PIBF1				TNFRSF25	CYP2D7P1	hsa-mir-1233-1	FAM50B	CTGF	ETFB	hsa-mir-1294	hsa-mir-1294
		PPP1R7	DUX4L5	EMX2	POLR2L	KIR3DL1		ZCRB1	FOXN3	ADRA1B	TFRC	TSTA3	SUN1		ACY1		FOSB		CHML	ADCY5	OAS1	GPR12	SCNN1D	KLF12				PER3	CYP2D6	hsa-mir-211	EXOC2	EPB41L2	FCAR	hsa-mir-378	hsa-mir-378
		FARP2	DUX4L3	FGFR2	PSMD13	KIR3DL2		PRICKLE1	CHGA	ANXA6	KIAA0226	ZNF7	INTS1		ALAS1		GIPR		LYST	ADPRH	OAS2	GTF3A	SKI	DIS3				VAMP3	CYB5R3	hsa-mir-1268	WRNIP1	EYA4	FKBP1AP1	hsa-mir-145	hsa-mir-145
		STK25	DUX4L2	PRLHR	RNH1	LAIR1		ANO6	DIO2	ATOX1	TNK2	ZNF16	SNX8		AMT		GPR4		CHRM3	ALCAM	OAS3	HMGB1	TP73	MYCBP2				H6PD	TYMP	hsa-mir-3118-6	DUSP22	ESR1	FPR1	hsa-mir-584	hsa-mir-584
		CAPN10	LOC100288255	GPR26	RPLP2	LAIR2		ARID2	DLST	BNIP1	NCBP2	DGAT1	FTSJ2		APEH		FOXA3		EPHX1	ATP6V1A	PPP1CC	PDX1	TNFRSF4	FBXL3				KLHL21	FBLN1	hsa-mir-3118-4	SLC22A23	FABP7	FPR2	hsa-mir-874	hsa-mir-874
		PASK		GRK5	SCT	NDUFA3		GXYLT1	EIF2S1	CANX	ACAP2	GPAA1	GET4		ARF4		NOVA2		FH	CASR	PTPN11	MIPEP	MMP23B	NDFIP2				UBE4B	NAGA	ACTC1	FOXQ1	FUCA2	FPR3	hsa-mir-886	hsa-mir-886
		ATG4B		HMX2	TALDO1	CNOT3		LOC400027	ERH	CCNG1	UBXN7	FOXH1	CYP2W1		RHOA		RELB		GALNT2	CBLB	RFX4	PABPC3	MMP23A	RBM26				UTS2	NDUFA6	ADAM10	HUS1B	GJA1	GPR32	hsa-mir-1289-2	hsa-mir-1289-2
		SNED1		INPP5A	TSPAN4	PEG3		DBX2	ESR2	CLTB	PIGX	RECQL4	HEATR2		C3orf51		RTN2		GNG4	CD80	RPL6	UBL3	TNFRSF14	RNF219				PARK7	PPARA	ANXA2	C6orf195	GPR31	HAS1	hsa-mir-1244-2	hsa-mir-1244-2
		ANO7		MGMT	TNNI2	PRKCG			ESRRB	NKX2-5	PIGZ	LRRC14	CHST12		CACNA1D		SNRPD2		GUK1	CD86	ATXN2	RFC3	TNFRSF18	BORA				ACOT7	MAPK11	APBA2	PXDC1	GRM1	PRMT1	hsa-mir-548f-3	hsa-mir-548f-3
		THAP4		MKI67	RASSF7	PTPRH			FNTB	DBN1	IQCG	ZNF623	FAM20C		SLC25A20		VASP		H3F3A	CD47	SELPLG	RNF6	ISG15	SLITRK1				CLSTN1	MAPK12	AQP9	MGC39372	HIVEP2	IL11	hsa-mir-548p	hsa-mir-548p
		ANKMY1		OAT	IFITM1	RPL28			FOS	DOCK2	FYTTD1	PUF60	MICALL2		CAMP		SYMPK		HNRNPU	COL8A1	TBX5	RPL21	PLCH2	KCTD12				CAMTA1	SBF1	B2M	LOC285768	HSF2	IRF3	hsa-mir-583	hsa-mir-583
		RNPEPL1		HTRA1	BRSK2	RPS5			FUT8	DRD1	LRCH3	ZC3H3	TTYH3		CCK		PGLYRP1		ITPKB	CPOX	TBX3	SGCG	CEP104	SLAIN1				ICMT	SREBF2	NBEAP1	MYLK4	IFNGR1	KCNC3	hsa-mir-2277	hsa-mir-2277
		GAL3ST2		PTPRE	IFITM3	RPS9			GALC	DUSP1	CEP19	BOP1	PSMG3		ENTPD3		PPP1R13L		KCNK1	CSTA	UNG	SLC7A1	SLC35E2	COMMD6				CHD5	TCF20	BNIP2	TUBB2B	IGF2R	KIR2DL1	hsa-mir-9-2	hsa-mir-9-2
		C2orf54		RGS10	DEAF1	AURKC			GPX2	EBF1	LMLN	SCRIB	C7orf50		CDC25A		CD3EAP		LBR	DRD3	BRAP	TUBA3C	RER1	LINC00347				SLC45A1	UPK3A	BUB1B	PSMG4	KIF25	KIR2DL3	hsa-mir-4280	hsa-mir-4280
		ING5		TIAL1	IFITM2	SYT5			GSTZ1	F12	TM4SF19	FBXL6	CARD11		CISH		CLASRP		LGALS8	EPHA3	RASAL1	ZMYM2	NOC2L	MZT1				ERRFI1	WNT7B	CA12	DKFZP686I15217	LAMA2	KIR2DL4	hsa-mir-582	hsa-mir-582
		NEU4		UROS	PKP3	TNNI3			GTF2A1	FABP6	ZDHHC19	OPLAH	ZFAND2A		CCR1		FBXO46		MTR	EPHB1	MAPKAPK5	IFT88	OR4F3	CTAGE11P				HES2	CELSR1	CAPN3	LOC100507194	LPA	KIR2DS4	hsa-mir-449c	hsa-mir-449c
		MTERFD2		ADAM12	SIRT3	TNNT1			HIF1A	FAT2	XXYLT1	COMMD5	COX19		CCR3		EML2		NID1	FHIT	ADAM1	MTMR6	ARHGEF16	MIR3665				DNAJC11	PPP6R2	CHRM5	LOC100508120	MAN1A1	KIR3DL1	hsa-mir-581	hsa-mir-581
		OTOS		UTF1	BET1L	ZNF8			HSPA2	FGFR4	LOC152217	CPSF1	KIAA1908		CCR5		IRF2BP1		NVL	GAP43	WSCD2	ZMYM5	SSU72	RBM26-AS1				CTNNBIP1	ZBED4	CHRNA7	MIR4645	MAS1	KIR3DL2	hsa-mir-1274a	hsa-mir-1274a
		MYEOV2		EIF3A	CEND1	ZNF17			IFI27	FOXI1	RNF168	CYHR1	GPR146		CCR8		QPCTL		PSEN2	GATA2	SART3	KL	WRAP73					PLEKHG5	SCO2	CKMT1B		MAP3K4	KLK1	hsa-mir-580	hsa-mir-580
		OR6B3		BUB3	CDHR5	MZF1			ITPK1	FLT4	OSTalpha	VPS28	AMZ1		CCBP2		MARK4		RAB4A	GBE1	GIT2	NUPL1	SDF4					NMNAT1	PKDREJ	CYP19A1		MAP3K5	KLK2	hsa-mir-579	hsa-mir-579
		LOC150935		BAG3	TOLLIP	ZNF132			LTBP2	GABRA1	FBXO45	FAM203A	TMEM184A		COL7A1		TRAPPC6A		RGS7	GOLGB1	NUAK1	FRY	MXRA8					NOL9	NUP50	DUT		MLLT4	LAIR1	hsa-mir-4279	hsa-mir-4279
		LOC200772		FAM53B	PIDD	ZNF134			MAX	GABRA6	MUC20	EXOSC4	BRAT1		CTNNB1		GEMIN7		RYR2	GP9	RBM19	USPL1	CPSF3L					GPR157	RABL2B	EPB42		MYB	LAIR2	hsa-mir-887	hsa-mir-887
		CXXC11		GLRX3	PNPLA2	ZNF135			ATXN3	GABRB2	SENP5	SLC39A4	TFAMP1		CX3CR1		OPA3		SRP9	GPR15	SH2B3	SAP18	C1orf159					SPSB1	PACSIN2	FBN1		NMBR	LIM2	hsa-mir-4278	hsa-mir-4278
		DUSP28		DPYSL4	PHRF1	ZNF154			MAP3K9	GABRG2	LOC220729	ZNF250	UNCX		CYP8B1		RSPH6A		TARBP1	GPR27	ARPC3	N4BP2L2	AURKAIP1					TAS1R1	GRAMD4	FGF7		OPRM1	MYBPC2	hsa-mir-4277	hsa-mir-4277
		AQP12A		TACC2	SIGIRR	UBE2M			ALDH6A1	GABRP	TCTEX1D2	PYCRL	ELFN1		DAG1		EXOC3L2		TBCE	GSK3B	TRAFD1	GJB6	MRPL20					ESPN	TTLL12	GABPB1		PARK2	NDUFA3	ADCY2	ADCY2
		OR6B2		TUBGCP2	RIC8A	ZNF264			MNAT1	GLRA1	C3orf43	C8orf33	FLJ44511		DOCK3		DKFZp434J0226		LEFTY2	GTF2E1	ERP29	HSPH1	ATAD3A					SLC25A33	MLC1	GABRA5		PCMT1	NKG7	ADRA1B	ADRA1B
		MIR149		PRDX3	EPS8L2	NCR1			MTHFD1	GM2A	SDHAP1	GPR172A	LOC442497		DUSP7		PPM1N		TLR5	HCLS1	CKAP4	WASF3	PANK4					LZIC	KIAA0930	GABRB3		PDCD2	CNOT3	ADRB2	ADRB2
		PRR21		ATE1	CHID1	TRIM28			NDUFB1	GRK6	WDR53	GSDMD	MIR339		CELSR3		KLC3		GPR137B	HGD	SDS	PDS5B	TP73-AS1					THAP3	MAPK8IP2	GABRG3		ENPP1	PEG3	ANXA6	ANXA6
		AQP12B		SEC23IP	SLC25A22	ZNF256			SIX6	GRIA1	ANKRD18DP	ARHGAP39	LOC100288524		GNAI2		SIX5		TP53BP2	HTR1F	PRDM4	MTUS2	LRRC47					RBP7	PLXNB2	GALK2		ENPP3	POLD1	APC	APC
		D2HGDH		RAB11FIP2	ATHL1	LILRB2			SERPINA5	GRM6	LRRC33	ZNF34	MIR4648		GNAT1		IGFL2		TSNAX	ITGB5	PWP1	SACS	HES4					PHF13	BRD1	GANC		PEX7	PPP2R1A	TRIM23	TRIM23
		LOC728323		INPP5F	PTDSS2	ZNF211			PGF	HK3	LOC401109	SHARPIN	MIR4655		XCR1		ZNF296		WNT9A	KPNA1	FICD	LATS2	PRDM16					SLC2A7	ARHGAP8	GATM		PLAGL1	PRKCG	ARSB	ARSB
		PP14571		DUX4	MOB2	TRAPPC2P1			SERPINA1	HMMR	MIR570	EPPK1			GPX1		PPP1R37		ZNF124	LSAMP	RPH3A	SNORD102	VWA1					TMEM201	TBC1D22A	GCHFR		PLG	KLK7	ATOX1	ATOX1
		BOK-AS1		FAM175B	SYT8	ZNF274			SERPINA4	HNRNPAB	SDHAP2	SCRT1			GRM2		NKPD1		HIST3H3	MCM2	CUX2	POLR1D	NADK					NPHP4	TTLL1	PDIA3		PLN	KLK6	ALDH7A1	ALDH7A1
		MIR2467		C10orf137	ODF3	ZNF460			PIGH	HNRNPH1	FAM157A	MAF1			HYAL1		MYPOP		GNPAT	MITF	ISCU	CRYL1	MMEL1					GPR153	SAMM50	GTF2A2		PKIB	KLK10	BHMT	BHMT
		MIR4786		DUX2	LRRC56	LILRB1			PPM1A	HRH2	MIR922	PARP10			IMPDH2		NANOS2		CDC42BPA	CD200	CORO1C	POMP	OR4F5					RNF207	ATXN10	HDC		PSMB1	PTPRH	BNIP1	BNIP1
				VENTX	LOC143666	LILRB5			PPP2R5E	IL12B	MFI2-AS1	TIGD5			ITGA9		BLOC1S3		DEGS1	MYLK	IFT81	ATP8A2	LINC00115					HES3	FAM19A5	ONECUT1		PTPRK	RPL28	BTF3	BTF3
				CUZD1	SCGB1C1	SLC27A5			PRKCH	ITK	LOC100507086	PPP1R16A			ITIH1		LOC388553		KMO	NCK1	FAM216A	IL17D	MORN1					MIR34A	SULT4A1	IPW		RPS6KA2	RPS5	C6	C6
				CALY	NLRP6	LILRB4			LGMN	KCNMB1	TM4SF19-TCTEX1D2	ZNF251			ITIH3		IGFL3		TAF1A	NDUFB4	GPN3	MPHOSPH8	GLTPD1					C1orf200	RIBC2	ITPKA		RPS12	RPS9	C7	C7
				CHST15	NS3BP	LILRA1			PSEN1	LCP2	MIR4797	KIFC2			ITIH4		MIR330		EXO1	CNTN3	GLTP	PSPC1	OR4F16					MIR4252	ARFGAP3	IVD		SGK1	RRAS	C9	C9
				ZRANB1	LOC255512	LILRB3			PSMC1	LTC4S		NAPRT1			LAMB2		IGFL4		GGPS1	PCCB	C12orf47	TNFRSF19	CCNL2					ENO1-AS1	SMC1B	LIPC		SLC22A1	CLEC11A	CAMK4	CAMK4
				TTC40	C11orf35	LILRA3			ABCD4	MFAP3		MFSD3			RPSA		MIR642A		TMEM63A	PLXNA1	ANAPC7	CENPJ	TAS1R3					MIR4689	RRP7A	LTK		SLC22A3	SPIB	CAMK2A	CAMK2A
				NSMCE4A	EFCAB4A	LILRA2			RAD51B	MGAT1		ADCK5			LTF		CCDC61		TOMM20	POU1F1	VPS29	RNF17	ATAD3B					MIR4417	MCAT	MAP1A		SLC22A2	AURKC	CAMLG	CAMLG
				WDR11	TMEM80	U2AF2			ARID4A	MSX2		MAPK15			MAP4		MIR769		URB2	PPP2R3A	TPCN1	XPO4	PLEKHN1						PARVB	MEIS2		SOD2	SYT5	CANX	CANX
				DHX32	ANO9	PPP6R1			RTN1	NPM1		ZNF707			MOBP		LOC100287177		CEP170	PROS1	SSH1	MRP63	C1orf170						NCAPH2	MFAP1		T	TNNI3	CAST	CAST
				PPP2R2D	LOC338651	LILRA4			SEL1L	MAPK9		BREA2			MST1		MIR642B		AKT3	PTPRG	RIC8B	KATNAL1	KIAA1751						GTSE1	TRPM1		TBP	TNNT1	CCNB1	CCNB1
				FAM45B	B4GALNT4	ZIM2			SRSF5	PROP1		FAM83H			MST1R		APOC4-APOC2		ZNF238	RHO	APPL2	C13orf33	LOC115110						A4GALT	MYO1E		TCF21	NR1H2	CCNG1	CCNG1
				BCCIP	PDDC1	HSPBP1			SIX1	RARS		ZNF252			MYD88				LEFTY1	ROBO1	SVOP	STARD13	ACAP3						MOV10L1	MYO5A		TCP1	ZNF8	CCNH	CCNH
				PLEKHA1	KRTAP5-1	ZNF324			SLC8A3	SGCD		TMED10P1			MYL3				SPHAR	ROBO2	POLR3B	N4BP2L1	UBE2J2						FAM118A	NDN		TCP10	ZNF17	CD14	CD14
				FAM204A	KRTAP5-3	PRPF31			SLC10A1	SLC34A1		C8orf77			NKTR				CAPN9	RPL24	TRPV4	TPTE2	PUSL1						TTC38	NEDD4		TCTE3	ZNF28	CD74	CD74
				LHPP	KRTAP5-4	CHMP2A			SNAPC1	SLIT3		NRBP2			PFKFB4				SDCCAG8	RPN1	LHX5	CG030	B3GALT6						C22orf26	OCA2		DYNLT1	MZF1	CDC25C	CDC25C
				IKZF5	IFITM5	ZNF544			SPTB	SNCB		ZNF517			PLCD1				DUSP10	RYK	DDX54	RXFP2	TPRG1L						MIOX	PLCB2		THBS2	ZNF132	CDH6	CDH6
				MCMBP	FAM99A	UBE2S			TGFB3	SPARC		KIAA1875			PLXNB1				COG2	ATXN7	TCTN1	TEX26	FAM213B						PRR5	PPIB		TNFAIP3	ZNF134	CDH9	CDH9
				C10orf88	IFITM10	TFPT			TSHR	STK10		C8ORFK29			PRKAR2A				RBM34	SLC15A2	NAA25	B3GALTL	ACTRT2						TRMU	MAPK6		TPD52L1	ZNF135	CDH10	CDH10
				LRRC27	MIR210	CCDC106			ZBTB25	ZNF354A		SPATC1			PRKCD				FBXO28	SLCO2A1	SLC24A6	EEF1DP3	MIB2						SEPT3	RAB27A		UTRN	ZNF137P	CDH12	CDH12
				GPR123	KRTAP5-5	EPN1			DPF3	TTC1		MAFA			PTH1R				ABCB10	TF	MTERFD3	FAM123A	SAMD11						PANX2	RAD51		EZR	ZNF154	CDH18	CDH18
				NKX6-2	KRTAP5-2	ZNF580			GPR68	STC2		C8orf82			QARS				OPN3	TMF1	ACAD10	USP12	LOC148413						PARVG	RORA		VIP	ZNF175	CDK7	CDK7
				KNDC1	KRTAP5-6	GP6			GPR65	ADAM19		LRRC24			SNORA62				TRIM58	TRH	KCTD10	MTIF3	CCDC27						CERK	RYR3		STL	SIGLEC5	CDO1	CDO1
				MTG1	SNORA52	ZNF581			NUMB	FGF18		C8orf73			RPL29				AHCTF1	UPK1B	TCHP	GSX1	CALML6						EFCAB6	SCG5		EPM2A	UBE2M	CDX1	CDX1
				FANK1	LOC653486	PPP1R12C			ADAM21	SQSTM1		SCXB			SCN5A				OR1C1	UMPS	HVCN1	N6AMT2	C1orf86						CENPM	SLC12A1		STX7	ZNF264	CETN3	CETN3
				SYCE1	MUC5B	ZNF586			ADAM20	ATP6V0E1		MIR661			SCN10A				OR2M4	CNBP	USP30	SKA3	ATAD3C						ALG12	SNRPN		PEX3	NCR1	CHD1	CHD1
				PRAP1	FAM99B	EPS8L1			DCAF5	PTTG1		HEATR7A			SEMA3F				OR2L2	ZNF80	C12orf34	EFHA1	LOC254099						CRELD2	SNX1		RNASET2	NAPSA	CKMT2	CKMT2
				ZNF511	LOC100133161	ZNF444			ALKBH1	PDLIM7		MIR937			SMARCC1				OR2L1P	ZNF148	C12orf52	SPATA13	TTLL10						CCDC134	SORD		STX11	KLK4	ERCC8	ERCC8
				C10orf90	MIR4298	ZNF331			EIF2B2	CNOT8		MIR939			NEK4				OR2T1	RAB7A	MGC14436	LNX2	FAM41C						ADM2	SPINT1		SYNJ2	ZNF432	AP3S1	AP3S1
				BTBD16	MIR210HG	NLRP2			PNMA1	HAND1		LOC100128338			TCTA				TAF5L	SOX14	ANKRD13A	ZDHHC20	C1orf174						SCUBE1	SRP14		VNN2	TRIM28	CLTB	CLTB
				FAM24A		ZNF416			RPS6KA5	MED7		SCXA			TDGF1				DISC2	BFSP2	TMEM116	PAN3	KLHL17						TRABD	TCF12		VNN1	ZNF256	COX7C	COX7C
				PSTK		ZNF446			TRIP11	ADAMTS2		CCDC166			TGM4				DISC1	CGGBP1	UBE3B	PHF2P1	TMEM240						PNPLA3	THBS1		TAAR5	LILRB2	CRHBP	CRHBP
				MMP21		NAT14			NRXN3	CLINT1		MIR1234			TKT				CNIH4	RUVBL1	C12orf23	SLC46A3	TMEM52						SELO	TJP1		MAP7	ZNF211	HAPLN1	HAPLN1
				PDZD8		VN1R1			AKAP5	MAML1		MIR4664			CLEC3B				PYCR2	CADPS	SDSL	ANKRD20A9P	AGRN						HDAC10	TP53BP1		LATS1	TRAPPC2P1	CSF1R	CSF1R
				CTAGE7P		ZNF304			SPTLC2	GFPT2					TNNC1				PPPDE1	B4GALT4	IQCD	C1QTNF9	FAM132A						LDOC1L	TPM1		TAAR2	ZNF274	CSF2	CSF2
				CLRN3		TTYH1			RGS6	G3BP1					UBA7				SCCPDH	SNX4	ASCL4	LINC00442	HES5						POLDIP3	TYRO3		TAAR3	ZNF460	CSNK1A1	CSNK1A1
				SFXN4		ZNF471			KIAA0247	TNIP1					USP4				TRIM17	SUCLG2	BTBD11	TPTE2P6	LOC388588						KIAA1644	UBE3A		MED23	LILRB1	CSNK1G3	CSNK1G3
				CPXM2		USP29			KIAA0586	GNB2L1					UQCRC1				ARID4B	NR1I2	ALKBH2	RASL11A	RNF223						SHANK3	MKRN3		QKI	LILRB5	VCAN	VCAN
				C10orf46		ZNF71			KIAA0317	SLU7					VIPR1				EGLN1	MBD4	FOXN4	C1QTNF9B	MIR200A						TUBGCP6	SLC30A4		AKAP7	SLC27A5	NKX2-5	NKX2-5
				C10orf91		CACNG8			GOLGA5	RGS14					WNT5A				KIAA1383	H1FX	RAD9B	SHISA2	MIR200B						LOC90834	PAR5		TBPL1	LILRB4	CTNNA1	CTNNA1
				PWWP2B		CACNG7			MED6	CPLX2					ZNF35				SUSD4	KALRN	FAM109A	ATP5EP2	FLJ42875						LMF2	EIF3J		WTAP	KLK11	CTNND2	CTNND2
				EMX2OS		CACNG6			GPHN	C5orf4					IFRD2				KIF26B	UBA3	PPTC7	LOC440131	ANKRD65						C22orf32	JMJD7-PLA2G4B		AKAP12	LILRA1	DAB2	DAB2
				PPAPDC1A		ZNF667			VTI1B	FAM114A2					MAPKAPK3				HEATR1	MAGI1	CCDC63	C1QTNF9B-AS1	MIR429						RRP7B	SNAP23		KIAA0408	LILRB3	DAP	DAP
				PAOX		ZSCAN18			FBLN5	BTNL3					SEMA3B				ZNF692	STXBP5L	PLBD2	SNORA27	FAM138F						SERHL	ALDH1A2		PHACTR2	LILRA3	DBN1	DBN1
				FAM24B		MGC2752			BATF	LMAN2					SLMAP				ENAH	GUCA1C	TCP11L2	BASP1P1	LOC643837						PHF21B	HERC2		BCLAF1	LILRA2	DMXL1	DMXL1
				EBF3		TSEN34			NPC2	SOX30					MANF				NUP133	IQCB1	LOC255480	TPTE2P1	TMEM88B						KLHDC7B	HERC1		UST	KLK8	DHFR	DHFR
				CASC2		MBOAT7			AHSA1	MGAT4B					BAP1				ERO1LB	DZIP3	MYO1H	PRHOXNB	C1orf233						TNFRSF13C	SNURF		TRDN	PNKP	DIAPH1	DIAPH1
				TCERG1L		ZSCAN5A			ACOT2	B4GALT7					HYAL3				FMN2	PSMD6	C12orf51	ZAR1L	FAM138A						FAM109B	USP8		CITED2	U2AF2	DNAH5	DNAH5
				C10orf125		LENG1			TMED10	RNF44					HYAL2				ADCK3	TOMM70A	MMAB	ANKRD26P3	WASH7P						NFAM1	CCNB2		HBS1L	ATF5	DOCK2	DOCK2
				JAKMIP3		LILRP2			PTPN21	TBC1D9B					HESX1				ZNF695	COX17	TMEM119	RPL21P28	MIR551A						PNPLA5	SLC28A2		PDE10A	PPP6R1	DPYSL3	DPYSL3
				STK32C		LILRA6			C14orf1	ATP10B					BSN				GJC2	CD96	C12orf75	LINC00426	CDK11A						LOC150381	CCPG1		SMPDL3A	LILRA4	DRD1	DRD1
				LOC283038		ZNF329			VASH1	N4BP3					LIMD1				SIPA1L2	STAG1	CCDC42B	LINC00421	SLC35E2B						C22orf40	GCNT3		RAB32	ZIM2	SLC26A2	SLC26A2
				LOC283089		ZNF419			ZBTB1	FAF2					CCRL2				ZP4	TFG	C12orf76	PAN3-AS1	LOC728716						CN5H6.4	COPS2		KATNA1	NUP62	HBEGF	HBEGF
				NANOS1		ISOC2			SNW1	WWC1					RPL14				RHOU	ST3GAL6	MIR620	MIR2276	LOC729737						WBP2NL	TGM5		FGFR1OP	HSPBP1	DUSP1	DUSP1
				HMX3		ZNF552			PCNX	FBXW11					SEC22C				TFB2M	ARL6IP5	LOC728739	LINC00327	OR4F29						SERHL2	PIGB		SCAF8	ZNF324	EBF1	EBF1
				FLJ46361		ZNF671			DAAM1	LARP1					RRP9				GREM2	POLQ	LOC100131138	TEX26-AS1	LOC100129534						RNU12	PPIP5K1		TAB2	KLK5	EFNA5	EFNA5
				ARMS2		ZNF606			TTLL5	ZNF346					CACNA2D2				ACBD3	ALDH1L1	LOC100131733	MIR4499	LOC100130417						ATP5L2	AQR		SASH1	ZNF473	EGR1	EGR1
				C10orf122		BRSK1			SYNE2	GEMIN5					SLC22A14				SMYD3	PDIA5	LOC100287944		LOC100132062						LOC284933	SECISBP2L		SYNE1	KLK13	ETF1	ETF1
				LOC387723		SUV420H2			ANGEL1	CCDC69					SLC22A13				ARV1	TOPBP1	LOC100505978		LOC100132287						RPL23AP82	ARHGAP11A		HEY2	PRPF31	F2R	F2R
				NKX1-2		ZBTB45			DICER1	TSPAN17					VPRBP				AIDA	HHLA2	MIR4497		LOC100133331						BK250D10.8	LCMT2		HEBP2	SIGLEC7	F2RL1	F2RL1
				C10orf120		ZNF587			ZFYVE26	OR4F3					IP6K1				JMJD4	FSTL1			LOC100133445						LOC339685	USP3		BRD7P3	SIGLEC9	F2RL2	F2RL2
				LOC399815		FIZ1			TTC9	HAVCR1					DLEC1				C1orf35	MRPL3			LOC100133612						C22orf34	SLC12A6		ASF1A	SIGLEC8	F12	F12
				METTL10		GALP			FLRT2	CYFIP2					EXOG				TTC13	FILIP1L			DDX11L1						CHKB-CPT1B	BCL2L10		CCDC28A	CHMP2A	FABP6	FABP6
				FLJ37035		ZNF628			PLEKHG3	PRELID1					XYLB				PGBD5	MGLL			TTC34						LOC388906	RASGRP1		MTHFD1L	ZNF544	FAT2	FAT2
				FOXI2		KIR3DX1			SIPA1L1	MAT2B					OXSR1				HHIPL2	COPG			LOC100288069						LINC00207	SERF2		MOXD1	UBE2S	FBN2	FBN2
				FLJ46300		ZNF551			DCAF4	MRPL22					PARP3				ZNF669	MYH15			MIR4251						MIRLET7BHG	GNB5		IPCEF1	TFPT	FER	FER
				LOC399829		ZNF835			C14orf109	TLX3					ZNF197				ZNF672	TMCC1									FLJ46257	ARPP19		TIAM2	CCDC106	FGF1	FGF1
				SPRNP1		ZNF765			PLEK2	KCNIP1					RBM6				PCNXL2	PDZRN3									IL17REL	SLC27A2		C6orf123	EPN1	FGF10	FGF10
				FAM45A		NLRP12			TIMM9	ZNF354C					RBM5				WDR26	PLXND1									MIRLET7A3	GPR176		FBXO5	KLK14	FGFR4	FGFR4
				FRG2B		MYADM			MLH3	RPL26L1					NME6				SH3BP5L	FRMD4B									MIRLET7B	CHP		RGS17	KLK12	FOXD1	FOXD1
				SPRN		LENG9			KCNH5	C5orf45					CTDSPL				OR2G3	DNAJC13									MIR33A	OIP5		PDE7B	SHANK1	FOXI1	FOXI1
				MIR202		RDH13			PRO1768	DDX41					EIF1B				OR2G2	RYBP									LINC00229	BAHD1		DLL1	ZNF580	FLT4	FLT4
				NPS		ZIM3			POMT2	NOP16					TRAIP				OR2C3	C3orf27									FAM116B	FAN1		MRPL18	GP6	FYB	FYB
				LOC619207		LENG8			COQ6	HMP19					ARIH2				TRIM11	ANAPC13									PIM3	CEP152		CLDN20	VRK3	GABRA1	GABRA1
				SNORA19		KIR3DL3			FCF1	UIMC1					NPRL2				MIXL1	C3orf17									SHISA8	MAPKBP1		NOX3	ZNF581	GABRA6	GABRA6
				FAM196A		ZNF837			RDH11	RAB24					CXCR6				C1orf124	ABI3BP									ODF3B	GOLGA8A		HDDC2	PTOV1	GABRB2	GABRB2
				DUX4L7		ZNF543			SERPINA10	NEURL1B					CSPG5				OBSCN	PVRL3									PRR5-ARHGAP8	RTF1		TFB1M	PPP1R12C	GABRG2	GABRG2
				DUX4L6		COX6B2			GLRX5	FAM193B					CCR9				NTPCR	CHMP2B									SYCE3	CYFIP1		AIG1	ZNF586	GABRP	GABRP
				DUX4L5		OSCAR			COX16	TMED9					USP19				EFCAB2	LRIG1									LOC730668	MGA		SNX9	EPS8L1	GDF9	GDF9
				DUX4L3		ZNF813			DACT1	CDHR2					SLC38A3				KIAA1804	ZBTB20									LOC100128946	DMXL2		VTA1	ZNF444	GDNF	GDNF
				DUX4L2		NLRP13			ATP6V1D	CCDC99					CYB561D2				ZNF496	OR5K1									LOC100132273	VPS39		BRP44L	ZNF331	GFRA3	GFRA3
				LOC100169752		NLRP8			JKAMP	THG1L					TMEM115				C1orf198	OR5H1									LOC100144603	FAM189A1		HECA	KLK15	GHR	GHR
				MIR378C		NLRP5			DHRS7	GALNT10					WDR6				DISP1	FAM162A									LOC100271722	AP4E1		IL20RA	NLRP2	GLRA1	GLRA1
				MIR4297		ZNF787			ASB2	NHP2					RASSF1				WNT3A	SEC22A									MIR1249	CCNDBP1		UNC93A	ZNF416	GLRX	GLRX
				MIR4296		ZFP28			SIX4	RNF130					NISCH				HIST3H2A	NPHP3									MIR3201	DAPK2		MTRF1L	ZNF446	GM2A	GM2A
				MIR3941		LOC147670			ZFYVE1	NMUR2					TREX1				ZNF670	ATP2C1									MIR3619	EID1		AHI1	ZNF701	GRK6	GRK6
				MIR3944		C19orf18			CPSF2	KIAA1191					SCN11A				NLRP3	FOXP1									LOC100506714	C15orf2		RMND1	ZNF83	GPX3	GPX3
				FAM24B-CUZD1		ZNF418			KCNK10	ERGIC1					TUSC2				FAM36A	ZBTB11									MIR4763	C15orf63		PHF10	ZNF415	GRIA1	GRIA1
				MIR4682		ZNF417			C14orf102	CLK4					TWF2				SNAP47	MORC1									MIR4762	TMEM87A		VNN3	NAT14	NR3C1	NR3C1
				MIR4484		ZNF548			UBR7	ODZ2					TRAK1				C1orf96	ACAD9									MIR4535	RPAP1		C6orf70	VN1R1	GRM6	GRM6
				MIR4681		TMEM190			EXD2	CNOT6					DHX30				OR2M5	ASTE1										DKFZP434L187		ECHDC1	ZNF304	GTF2H2	GTF2H2
						TMC4			VRTN	C5orf54					SACM1L				OR2M3	KLF15										PYGO1		AGPAT4	TTYH1	GZMA	GZMA
						LOC147804			SYNJ2BP	NSD1					SCAP				OR2T12	GTPBP8										PLDN		TULP4	ZNF471	GZMK	GZMK
						ZNF524			SLC39A9	GMCL1P1					LAMB2P1				OR14C36	TAGLN3										GREM1		HYMAI	USP29	HARS	HARS
						ZNF784			FLVCR2	RMND5B					EXOSC7				OR2T34	SEC61A1										FOXB1		GOPC	ZNF71	HEXB	HEXB
						NLRP4			C14orf118	RANBP17					RAD54L2				OR2T10	PIK3R4										RPUSD2		GPR126	SCAF1	HINT1	HINT1
						ZNF542			SMEK1	CCNJL					STAB1				OR2T4	PODXL2										TUBGCP4		KIAA1244	CACNG8	HK3	HK3
						ZNF582			BTBD7	PANK3					NBEAL2				OR2T11	TRAT1										SCG3		NHSL1	CACNG7	HMGCR	HMGCR
						ZNF583			TDP1	SAP30L					FAM208A				DNAH14	IMPG2										TMOD3		PLEKHG1	CACNG6	HMGCS1	HMGCS1
						CDC42EP5			SPATA7	BTNL8					KLHL18				OR2B11	TIMMDC1										TMOD2		ARID1B	ZNF350	HMMR	HMMR
						ZNF497			YLPM1	DOK3					LARS2				WDR64	PLA1A										EHD4		SERINC1	TSKS	HNRNPAB	HNRNPAB
						ZNF550			KCNK13	ZFP2					NAT6				C1orf131	AMOTL2										DUOX2		TMEM181	ZNF667	HNRNPH1	HNRNPH1
						ZNF579			C14orf162	RUFY1					ABHD14A				EDARADD	CCRL1										MYEF2		ZBTB2	ZNF649	HRH2	HRH2
						NLRP7			DDX24	CPEB4					POC1A				MRPL55	RAB6B										RPS27L		C6orf115	ZSCAN18	HSD17B4	HSD17B4
						ZNF584			ADCK1	PRR7					TMEM158				HIST3H2BB	FBXO40										NDUFAF1		PBOV1	MGC2752	HSPA4	HSPA4
						ZSCAN4			TMEM63C	OR4F16					NDUFAF3				BROX	IL20RB										RSL24D1		TRMT11	TSEN34	HSPA9	HSPA9
						NLRP11			RHOJ	TRIM7					MYRIP				SLC35F3	SEMA5B										NUSAP1		PERP	MBOAT7	NDST1	NDST1
						TMEM86B			GALNTL1	MXD3					PTPN23				B3GALNT2	WDR5B										TMEM85		SMOC2	ZSCAN5A	HTR1A	HTR1A
						ZNF549			PLEKHH1	THOC3					DNAH1				C1orf150	PARP14										SPTBN5		ALDH8A1	LENG1	HTR4	HTR4
						SSC5D			TRMT5	TRIM52					HIGD1A				LOC148824	GRAMD1C										CTDSPL2		ULBP3	LILRP2	IK	IK
						ZNF547			UNC79	HAVCR2					ERC2				CNIH3	ROPN1										KLF13		OR2A4	LILRA6	IL3	IL3
						ZIK1			PPP4R4	AGXT2L2					APPL1				LOC149134	SIDT1										RAB8B		C6orf211	ZNF329	IL4	IL4
						ZNF776			ZNF410	UNC5A					GNL3				EXOC8	RG9MTD1										DUOX1		FAM184A	TBC1D17	IL5	IL5
						ZSCAN1			NGB	TRIM41					SPCS1				RNF187	SLC41A3										MAGEL2		ZDHHC14	ZNF419	IL6ST	IL6ST
						LOC284379			RBM25	BOD1					SETD2				C1orf55	SLC35A5										DLL4		ADGB	ISOC2	IL7R	IL7R
						VSTM1			C14orf133	COL23A1					PRSS50				CNST	TMEM45A										INO80		FRMD1	MYH14	IL9	IL9
						TMEM150B			SMOC1	TIMD4					RBM15B				C1orf65	FEZF2										FAM63B		AGPAT4-IT1	ZNF665	IL12B	IL12B
						FAM71E2			MOAP1	UBTD2					GMPPB				PLD5	IFT57										RNF111		C6orf208	ZNF552	IL13	IL13
						NLRP9			IRF2BPL	SCGB3A1					ARHGEF3				C1orf100	EBLN2										ZNF280D		C6orf97	ZNF671	IRF1	IRF1
						RFPL4A			MPP5	SFXN1					VILL				IBA57	SHQ1										TRPM7		MYCT1	ZNF613	ISL1	ISL1
						ZSCAN5B			C14orf135	GPRIN1					ABHD5				OR2T6	MSL2										VPS13C		ULBP2	ZNF702P	ITGA1	ITGA1
						ZSCAN22			GPR135	PWWP2A					C3orf18				LOC255654	DPPA4										PPP1R14D		ULBP1	ZNF606	ITGA2	ITGA2
						ZNF530			OTUB2	C1QTNF2					SS18L2				C1orf101	TMEM39A										MTMR10		LPAL2	ZNF614	ITK	ITK
						C19orf51			LINC00341	ZNF354B					SHISA5				PGBD2	ZNF654										ZNF770		PPP1R14C	FUZ	KCNMB1	KCNMB1
						LILRA5			ZC2HC1C	C5orf47					ZDHHC3				OR2L13	ABHD10										FLJ10038		RNF146	ZNF611	KCNN2	KCNN2
						ZNF773			C14orf169	C5orf58					ZMYND10				OR14A16	CDV3										HAUS2		SF3B5	MED25	KIF2A	KIF2A
						LOC386758			CLMN	OR2Y1					TEX264				HNRNPU-AS1	IFT122										FAM82A2		TAAR8	BCL2L12	TNPO1	TNPO1
						ZNF761			CATSPERB	LSM11					CCDC72				LIN9	TBC1D23										DNAJC17		RSPH3	SYT3	LCP2	LCP2
						TMEM238			ZC3H14	NUDCD2					ZNF589				VN1R5	WDR52										MNS1		TTLL2	AKT1S1	LECT2	LECT2
						ZNF470			RIN3	UBLCP1					HEMK1				ZNF678	EAF2										NOP10		FBXO30	ZNF528	LIFR	LIFR
						ZNF749			C14orf159	SLC36A2					IP6K2				PRSS38	LMOD3										MYO5C		L3MBTL3	BRSK1	LMNB1	LMNB1
						ZNF324B			C14orf45	C5orf41					SFMBT1				LOC339529	CLDND1										NDNL2		FAM120B	ZNF347	LNPEP	LNPEP
						ZNF805			SGPP1	BTNL9					NCKIPSD				LOC339535	MUC13										FAM214A		FNDC1	ZNF577	LOX	LOX
						ZNF772			SLIRP	PPP1R2P3					PHF7				OR6F1	C3orf37										C15orf24		RSPO3	SUV420H2	LTC4S	LTC4S
						TARM1			DNAL1	FAM71B					TLR9				OR2W3	NIT2										PAK6		LRP11	C19orf48	CD180	CD180
						MIR371A			RPS6KL1	RNF145					LZTFL1				OR2T8	POGLUT1										DTWD1		LTV1	ZBTB45	SMAD5	SMAD5
						MIR372			SYT16	HIGD2A					P4HTM				OR2T3	BBX										CASC5		SERAC1	ZNF587	MAN2A1	MAN2A1
						MIR373			IFI27L2	FAM153B					SLC6A20				OR2T29	ADAMTS9										AVEN		REPS1	FIZ1	MAP1B	MAP1B
						A1BG-AS1			C14orf142	LOC202181					IL17RD				IRF2BP2	PCNP										ATP10A		PPIL4	GALP	MCC	MCC
						DPRX			STON2	SLC36A1					C3orf75				MIA3	SENP7										GJD2		LINC00473	SIGLEC10	MEF2C	MEF2C
						DUXA			KIAA1737	EIF4E1B					SNRK				C1orf95	C3orf14										STARD9		ARHGAP18	SIGLEC12	MAP3K1	MAP3K1
						MIR512-1			PAPLN	RASGEF1C					QRICH1				FAM89A	ISY1										VPS18		SYTL3	ZNF628	MFAP3	MFAP3
						MIR512-2			FAM181A	LOC257358					SLC25A38				CAPN8	HEG1										SQRDL		FAM54A	KIR3DX1	MGAT1	MGAT1
						MIR498			EFCAB11	EFCAB9					ULK4				C1orf31	KIAA1257										ZFP106		SFT2D1	ZNF551	MOCS2	MOCS2
						MIR520E			CHURC1	SH3PXD2B					ANO10				C1orf229	ARHGAP31										RFX7		TMEM200A	ZNF616	MSH3	MSH3
						MIR515-1			C14orf43	LOC285593					DALRD3				OR2M1P	KIAA1407										SPATA5L1		NUS1	ZNF766	MSX2	MSX2
						MIR519E			LIN52	FAM153A					PBRM1				OR11L1	KIAA1524										CHAC1		C6orf72	ZNF468	MTRR	MTRR
						MIR520F			NEK9	ARL10					CHDH				OR2L8	SRPRB										NARG2		IL22RA2	ZNF160	MYO10	MYO10
						MIR515-2			IFT43	LOC285626					IL17RB				OR2AK2	PROK2										C15orf29		C6orf192	CTU1	NAIP	NAIP
						MIR519C			WDR89	LOC285627					CACNA2D3				OR2L3	EEFSEC										SLTM		TAGAP	ZNF835	NDUFA2	NDUFA2
						MIR520A			C14orf149	LOC285629					DCP1A				OR2M2	NSUN3										SNX22		ADAT2	ZNF765	NDUFS4	NDUFS4
						MIR526B			IFI27L1	SLC36A3					GLT8D1				OR2T33	POPDC2										ATP8B4		CLVS2	NLRP12	NDUFS6	NDUFS6
						MIR519B			GPHB5	KIF4B					ZNF167				OR2M7	NFKBIZ										WDR76		TAAR9	MYADM	NEUROG1	NEUROG1
						MIR525			NOXRED1	OR2V2					SEMA3G				OR2G6	ATG3										TMEM62		TAAR1	ZNF845	NPM1	NPM1
						MIR523			JDP2	ZNF454					KIF15				C1orf140	CCDC14										SEMA6D		STXBP5	ACPT	NPR3	NPR3
						MIR518F			ISCA2	C5orf60					PCBP4				FAM177B	TMEM108										SPG11		NCOA7	LRRC4B	NPY6R	NPY6R
						MIR520B			ACOT4	LOC340037					LRTM1				ZNF847P	OR5H6										ELL3		HINT3	LENG9	OXCT1	OXCT1
						MIR518B			TTC8	PFN3					KIAA1143				OR2T2	OR5H2										POLR2M		PACRG	BIRC8	PAM	PAM
						MIR526A1			TC2N	ZNF879					HHATL				OR2T5	ZXDC										NIPA2		RAET1E	FAM71E1	PCDH1	PCDH1
						MIR520C			SLC24A4	FBLL1					WDR48				OR14I1	ZBED2										APH1B		LOC153910	RDH13	PCDHGC3	PCDHGC3
						MIR518C			RDH12	NIPAL4					SELK				OR2T27	CEP97										TLN2		ZC2HC1B	ZIM3	PCSK1	PCSK1
						MIR524			ADAM21P1	C5orf25					RNF123				OR2T35	HSPBAP1										FAM96A		CNKSR3	SIGLEC11	PDE4D	PDE4D
						MIR517A			GSC	FLJ38109					KIF9				TRIM67	C3orf52										C15orf48		RAET1L	LENG8	PDE6A	PDE6A
						MIR519D			SERPINA12	MIR103A1					CSRNP1				MAP1LC3C	QTRTD1										C15orf41		SAMD3	KIR3DL3	PDGFRB	PDGFRB
						MIR521-2			PRIMA1	MIR146A					GORASP1				H3F3AP4	CCDC48										SPPL2A		MGC34034	ZNF837	PFDN1	PFDN1
						MIR520D			PPP1R36	MIR218-2					CDCP1				OR2W5	NEK11										ZFYVE19		SLC2A12	CLDND2	PGGT1B	PGGT1B
						MIR517B			SLC38A6	FNDC9					CCDC71				OR13G1	UBA5										CGNL1		LOC154092	ZNF816	PIK3R1	PIK3R1
						MIR520G			LOC145474	FLJ16171					NT5DC2				DUSP5P	C3orf36										FRMD5		PNLDC1	ZNF543	PITX1	PITX1
						MIR516B2			PTGR2	MIR340					SLC26A6				SNRPD2P2	THOC7										DISP2		RNF217	COX6B2	PMCHL1	PMCHL1
						MIR526A2			FAM161B	SNORD95					CAMKV				RPS7P5	NAA50										CHRFAM7A		NKAIN2	OSCAR	PMCHL2	PMCHL2
						MIR518E			C14orf166B	SNORD96A					LRRC2				LOC646627	CEP63										ULK4P3		LOC154449	ZNF813	POU4F3	POU4F3
						MIR518A1			ISM2	LOC643201					FYCO1				SNORA14B	ABTB1										ULK4P1		OLIG3	JOSD2	PPIC	PPIC
						MIR518D			CEP128	ZFP62					CCDC51				LOC731275	TMEM22										ARHGAP11B		TXLNB	IZUMO2	PPP2CA	PPP2CA
						MIR516B1			TTC7B	CBY3					WDR82				LOC100130093	OR5AC2										ATPBD4		DACT2	CPT1C	PPP2R2B	PPP2R2B
						MIR518A2			FAM71D	FAM153C					RTP3				LOC100130331	PARP9										C15orf57		C6orf118	NLRP13	PRKAA1	PRKAA1
						MIR517C			TMEM229B	SNORA74B					ATRIP				LOC100287814	ID2B										C15orf23		OSTCP1	NLRP8	MAPK9	MAPK9
						MIR520H			C14orf49	MIR585					NICN1				LGALS8-AS1	ARL6										BMF		C6orf170	NLRP5	PRLR	PRLR
						MIR521-1			TMEM30B	LOC728554					MON1A				MIR1182	ACAD11										SHF		SLC35F1	ZNF787	PROP1	PROP1
						MIR522			SAMD15	AACSP1					ABHD14B				MIR1537	CHCHD6										DUOXA1		C6orf191	ZFP28	PTGER4	PTGER4
						MIR519A1			EML5	LOC729678					C3orf39				LINC00184	C3orf26										SNORD107		WDR27	VSIG10L	RAD1	RAD1
						MIR527			LINC00521	OR4F29					UCN2				TSNAX-DISC1	KBTBD8										LDHAL6B		MCM9	LOC147646	PURA	PURA
						MIR516A1			SERPINA11	FAM196B					ZNF502				MIR320B2	SLC12A8										CHST14		SHPRH	LINC00085	RAD17	RAD17
						MIR516A2			PROX2	LOC100132062					RFT1				MIR3123	RETNLB										CASC4		LINC00326	ZNF480	RARS	RARS
						MIR519A2			ZDHHC22	LOC100132287					ZBTB47				MIR3124	CCDC54										LACTB		LOC285740	ZNF534	RASA1	RASA1
						SBK2			TMED8	LOC100133331					ACTR8				MIR3620	MINA										TUBGCP5		DCBLD1	ZNF578	RASGRF2	RASGRF2
						LOC646862			C14orf178	C5orf52					ZNF501				MIR3916	GPR128										TGM7		LOC285762	ERVV-1	RPL37	RPL37
						SHISA7			LOC283585	LOC100268168					GPR62				LOC100506795	DIRC2										CATSPER2		LOC285796	LOC147670	RPS14	RPS14
						ZNF814			LOC283587	MIR1229					LYZL4				LOC100506810	C3orf15										LEO1		PRR18	C19orf18	RPS23	RPS23
						MIMT1			FAM181A-AS1	MIR103B1					KBTBD5				ZNF670-ZNF695	PHLDB2										NIPA1		TAAR6	ZNF418	SDHA	SDHA
						MIR935			SNHG10	MIR3142					TMEM42				MIR4753	LOC90246										PLA2G4E		SLC35D3	ZNF417	SEPP1	SEPP1
						LOC100128252			C14orf55	MIR3141					IQCF1				MIR4666A	C3orf25										TRIM69		ZC3H12D	ZNF548	SGCD	SGCD
						LOC100128398			C14orf39	MIR4281					GLYCTK				MIR4677	BOC										PAR1		ECT2L	TMEM190	SKP1	SKP1
						SGK110			ITPK1-AS1	MIR3912					PPM1M				MIR4671	FAM55C										C15orf43		NUP43	TMC4	SKP2	SKP2
						LOC100131691			SNORD56B	LOC100507387					C3orf45				MIR4427	TXNRD3										LOC145663		C6orf58	LOC147804	SLC1A3	SLC1A3
						PEG3-AS1			SERPINA9	MIR4634					ASB14				MIR4742	OSBPL11										C2CD4A		RAET1G	ZNF524	SLC6A3	SLC6A3
						ZNF587B			VSX2	MIR4638					CCDC12					SLC25A26										FAM81A		HMGA1P7	ZNF784	SLC6A7	SLC6A7
						MIR1283-2			COX8C	MIR378E					CCDC13					LRRC58										GCOM1		SUMO4	NLRP4	SLC9A3	SLC9A3
						MIR1323			RAB15	LOC100859930					XIRP1					CPNE4										LOC145783		CENPW	ZNF542	SLC12A2	SLC12A2
						MIR1283-1			TOMM20L						TTC21A					CCDC58										FLJ27352		C6orf174	ZNF582	SLC34A1	SLC34A1
						ZNF865			SERPINA13						KLHDC8B					ZPLD1										LOC145845		CEP85L	ZNF583	SLC22A4	SLC22A4
						MIR4754			HEATR4						DNAH12					CD200R1										TMCO5A		C6orf120	CDC42EP5	SLC22A5	SLC22A5
						MIR4752			FLJ22447						PDE12					DCBLD2										ZSCAN29		THEMIS	ZNF836	SLIT3	SLIT3
						MIR371B			PLEKHD1						FAM116A					TPRA1										TTBK2		SAMD5	ZNF610	SMN1	SMN1
									LOC400236						ZNF620					UROC1										CDAN1		IYD	ZNF600	SMN2	SMN2
									LOC400238						ALS2CL					NUDT16										STRC		DKFZp451B082	ZNF320	SNCB	SNCB
									DICER1-AS1						TMIE					COL6A6										DYX1C1		TCP10L2	ZNF497	SNX2	SNX2
									LINC00238						FBXW12					FAM172BP										CSNK1A1P1		LINC00242	ZNF550	SPARC	SPARC
									CCDC88C						ENTPD3-AS1					C3orf49										OTUD7A		GTF2H5	ZNF579	SPINK1	SPINK1
									TEX21P						ZNF619					SNTN										SPRED1		FLJ46906	ZNF525	SPOCK1	SPOCK1
									ACOT1						ZNF621					SYNPR										PGBD4		LOC441177	NLRP7	SRD5A1	SRD5A1
									ACOT6						CCDC66					RPL32P3										ADAL		SNORD101	C19orf76	SRP19	SRP19
									LOC645431						C3orf23					H1FOO										EXD1		SNORD100	ZNF584	STK10	STK10
									FLJ43390						ZNF660					DTX3L										FSIP1		SNORA33	ZSCAN4	TAF7	TAF7
									SYNDIG1L						FLJ39534					FAM19A4										RHOV		LOC643623	NLRP11	TAF9	TAF9
									SCARNA13						CCDC36					LOC151658										C15orf33		CTAGE9	TMEM86B	TARS	TARS
									SNORA79						PRSS42					DPPA2										MGC15885		LOC645434	ZNF549	TBCA	TBCA
									C14orf38						ZNF445					CCDC80										UBR1		RAET1K	NAPSB	TCF7	TCF7
									LOC731223						SPATA12					BTLA										PATL2		MLLT4-AS1	IL4I1	ZNF354A	ZNF354A
									SNORA11B						C3orf77					PPP4R2										LPCAT4		SNORA20	SSC5D	TCOF1	TCOF1
									LOC100289511						C3orf62					ROPN1B										PLA2G4F		SNORA29	ZNF547	TERT	TERT
									MIR1260A						TMEM110					C3orf22										LRRC57		MIR548B	ZIK1	NR2F1	NR2F1
									MIR3173						PRSS45					SPICE1										LYSMD2		LOC729176	ZNF776	TGFBI	TGFBI
									LOC100506321						AMIGO3					NUDT16P1										C15orf55		LOC729178	ZSCAN1	THBS4	THBS4
									SYNJ2BP-COX16						ZNF662					LOC152225										WDR72		TMEM242	C19orf63	TRIO	TRIO
									CHURC1-FNTB						CDHR4					IGSF11										HMGN2P46		LOC729603	MGC45922	TTC1	TTC1
									MIR4505						FAM212A					C3orf30										SLC24A5		HGC6.3	KLK9	UBE2B	UBE2B
									MIR4708						IQCF2					PARP15										PRTG		LOC100128176	SIGLECP3	UBE2D2	UBE2D2
									MIR4709						IQCF5					DNAJB8										LOC283663		LOC100129518	C19orf75	VDAC1	VDAC1
									MIR4706						MUSTN1					GPR156										LOC283683		C6orf99	ZNF615	WNT8A	WNT8A
									LOC100628307						IQCF3					CHST13										OR4N4		LINC00271	ZNF841	XRCC4	XRCC4
									HIF1A-AS2						MIRLET7G					PRICKLE2										LOC283710		LOC100132735	LOC284379	ZNF131	ZNF131
															MIR135A1					KBTBD12										FAM98B		LOC100287632	VSTM1	ST8SIA4	ST8SIA4
															MIR138-1					ALG1L										PLA2G4D		LOC100289495	TMEM150B	REEP5	REEP5
															MIR191					ARL13B										HERC2P3		NHEG1	FAM71E2	SERF1A	SERF1A
															MIR26A1					DHFRL1										GOLGA6L1		MIR1913	VN1R2	NME5	NME5
															FLJ33065					GABRR3										GOLGA8G		MIR3145	VN1R4	ENC1	ENC1
															TMEM89					PTPLB										GOLGA8IP		MIR3918	NLRP9	AP3B1	AP3B1
															IQCF6					LOC201617										FBXL22		MIR3939	C19orf81	PDLIM4	PDLIM4
															C3orf78					TIGIT										SNORD108		MIR3668	ZNF677	PPAP2A	PPAP2A
															MIR425					KIAA2018										SNORD109A		MIR3662	RFPL4A	STC2	STC2
															SNORA6					CADM2										SNORD109B		MIR3692	ZSCAN5B	PDE8B	PDE8B
															LOC644714					ZDHHC23										SNORD115-1		LOC100507203	ZSCAN22	EIF4EBP3	EIF4EBP3
															SPINK8					LOC255025										WHAMMP3		LOC100507254	ZNF530	PCDHGB4	PCDHGB4
															C3orf71					NUP210P1										POTEB		LOC100507462	C19orf51	CDC23	CDC23
															LOC646498					COL6A5										GLDN		LOC100507489	LILRA5	ADAM19	ADAM19
															SNORD19					PLCXD2										FMN1		LOC100507557	ZNF773	FGF18	FGF18
															SNORD69					GCET2										SNORD64		CAHM	LOC386758	HDAC3	HDAC3
															MIR564					LSAMP-AS3										PAR4		MIR4466	ZNF808	SQSTM1	SQSTM1
															FAM198A					C3orf64										PAR-SN		MIR4465	ZNF761	P4HA2	P4HA2
															CCR2					LOC285205										LOC348120		MIR4644	TMEM238	HSPB3	HSPB3
															ESRG					EPHA6										MRPL42P5		LOC100652739	ZNF470	ATP6V0E1	ATP6V0E1
															SNORD19B					DNAJB8-AS1										USP50			ZNF749	SEMA5A	SEMA5A
															C3orf74					C3orf38										TEX9			ZNF324B	ATG12	ATG12
															LOC100128640					RABL3										C15orf52			ZNF805	OSMR	OSMR
															NRADDP					SLC9A10										TNFAIP8L3			ZNF321P	PTTG1	PTTG1
															LOC100132146					LOC285359										C2CD4B			SIGLEC16	PDLIM7	PDLIM7
															BSN-AS2					LOC285401										GOLGA8E			FLJ26850	NREP	NREP
															PRSS46					ILDR1										OR4M2			ZNF880	TRIP13	TRIP13
															MIR1226					EIF4E3										OR4N3P			ZNF772	CNOT8	CNOT8
															MIR711					RAB43										SHC4			IGLON5	RAB9BP1	RAB9BP1
															MIR4271					KY										CTXN2			MIRLET7E	HAND1	HAND1
															MIR3938					LOC339874										HERC2P2			MIR125A	MED7	MED7
															KRBOX1					H1FX-AS1										C15orf53			MIR99B	HOMER1	HOMER1
															IQCF4					LOC344595										C15orf54			TARM1	MYOT	MYOT
															ABHD14A-ACY1					TMPRSS7										DUOXA2			MIR371A	ADAMTS2	ADAMTS2
															TMEM110-MUSTN1					CD200R1L										MIR190A			MIR372	SCAMP1	SCAMP1
															MIR4793					LNP1										MIR211			MIR373	NRG2	NRG2
															MIR4787					CCDC37										NF1P2			A1BG-AS1	CXCL14	CXCL14
															MIR4443					NPHP3-AS1										HERC2P9			DPRX	H2AFY	H2AFY
															LUST					VGLL3										WHAMMP2			DUXA	SMAD5-AS1	SMAD5-AS1
																				LOC401074										GOLGA8B			ASPDH	RNF14	RNF14
																				FLJ22763										EIF2AK4			MIR512-1	CARTPT	CARTPT
																				FLJ25363										CATSPER2P1			MIR512-2	SNCAIP	SNCAIP
																				OR5K2										UNC13C			MIR498	NUP155	NUP155
																				OR5H14										LOC503519			MIR520E	TTC37	TTC37
																				OR5H15										CKMT1A			MIR515-1	CLINT1	CLINT1
																				OR5K3										SERINC4			MIR519E	PCDHGA8	PCDHGA8
																				OR5K4										C15orf62			MIR520F	PCDHA9	PCDHA9
																				MIR198										C15orf56			MIR515-2	ZFYVE16	ZFYVE16
																				FAM19A1										PHGR1			MIR519C	MATR3	MATR3
																				STX19										LOC645212			MIR520A	MAML1	MAML1
																				LOC440970										CHEK2P2			MIR526B	KIAA0141	KIAA0141
																				ARGFX										LOC646214			MIR519B	JAKMIP2	JAKMIP2
																				TMEM30C										CXADRP2			MIR525	PJA2	PJA2
																				ALG1L2										LOC646278			MIR523	DDX46	DDX46
																				TXNRD3NB										REREP3			MIR518F	GFPT2	GFPT2
																				COL6A4P2										LOC653061			MIR520B	SLC23A1	SLC23A1
																				FLJ20518										LOC653075			MIR518B	GNPDA1	GNPDA1
																				LOC653712										HSP90AB4P			MIR526A1	SRA1	SRA1
																				LINC00488										MIR626			MIR520C	PDCD6	PDCD6
																				SNORA7B										MIR627			MIR518C	EDIL3	EDIL3
																				SNORA58										MIR628			MIR524	COL4A3BP	COL4A3BP
																				FAM86DP										ANP32AP1			MIR517A	RAD50	RAD50
																				MIR548A2										SNORD116-19			MIR519D	KIF20A	KIF20A
																				MIR548A3										GOLGA6L6			MIR521-2	G3BP1	G3BP1
																				MIR567										LOC727924			MIR520D	LHFPL2	LHFPL2
																				MIR568										LOC728758			MIR517B	CWC27	CWC27
																				GXYLT2										OIP5-AS1			MIR520G	MARCH6	MARCH6
																				FAM86HP										GOLGA8C			MIR516B2	APBB3	APBB3
																				LOC100009676										PWRN1			MIR526A2	CCNO	CCNO
																				LOC100125556										PWRN2			MIR518E	TNIP1	TNIP1
																				LOC100129550										SNORD116-1			MIR518A1	GNB2L1	GNB2L1
																				ZBTB20-AS1										SNORD116-2			MIR518D	BASP1	BASP1
																				ZNF717										SNORD116-3			MIR516B1	NSA2	NSA2
																				LOC100287879										SNORD116-4			MIR518A2	FST	FST
																				FRG2C										SNORD116-5			MIR517C	SLU7	SLU7
																				MIR1284										SNORD116-6			MIR520H	PAIP1	PAIP1
																				MIR1280										SNORD116-7			MIR521-1	POLR3G	POLR3G
																				MIR548I1										SNORD116-8			MIR522	RGS14	RGS14
																				MIR1324										SNORD116-9			MIR519A1	SLC12A7	SLC12A7
																				LOC100302640										SNORD116-10			MIR527	PLK2	PLK2
																				MIR548G										SNORD116-11			MIR516A1	IQGAP2	IQGAP2
																				MIR3136										SNORD116-12			MIR516A2	SEC24A	SEC24A
																				MIR4272										SNORD116-13			MIR519A2	CPLX2	CPLX2
																				MIR4273										SNORD116-14			KLKP1	C5orf4	C5orf4
																				MIR3921										SNORD116-15			LOC646508	FAM114A2	FAM114A2
																				PVRL3-AS1										SNORD116-16			SBK2	MRPS30	MRPS30
																				IGSF11-AS1										SNORD116-17			LOC646862	BRD8	BRD8
																				MYLK-AS1										SNORD116-18			SNORD88A	TCERG1	TCERG1
																				LOC100506994										SNORD116-20			SNORD88B	BTNL3	BTNL3
																				LOC100507032										SNORD116-21			SNORD88C	SUB1	SUB1
																				LOC100507062										SNORD116-22			MIR643	HNRNPA0	HNRNPA0
																				ADAMTS9-AS2										SNORD116-23			CEACAM18	LMAN2	LMAN2
																				NPHP3-ACAD11										SNORD116-24			SHISA7	SPINK5	SPINK5
																				ISY1-RAB43										SNORD116-25			FLJ30403	SMA4	SMA4
																				MIR4795										SNORD115-2			ZNF814	SMA5	SMA5
																				MIR4796										SNORD116-26			SIGLEC14	PAPD7	PAPD7
																				MIR4788										SNORD116-27			MIMT1	SOX30	SOX30
																				MIR4444-1										SNORD115-3			MIR935	TPPP	TPPP
																				MIR4446										SNORD115-4			SNAR-F	ESM1	ESM1
																				LOC100652759										SNORD115-5			LOC100128252	KIF3A	KIF3A
																														SNORD115-6			LOC100128398	ADAMTS6	ADAMTS6
																														SNORD115-7			LOC100129083	MGAT4B	MGAT4B
																														SNORD115-8			SGK110	B4GALT7	B4GALT7
																														SNORD115-9			LOC100131691	EXOC3	EXOC3
																														SNORD115-10			PEG3-AS1	SYNPO	SYNPO
																														SNORD115-11			SNAR-A3	RHOBTB3	RHOBTB3
																														SNORD115-12			SNAR-A5	RNF44	RNF44
																														SNORD115-13			SNAR-A7	ABLIM3	ABLIM3
																														SNORD115-14			SNAR-A11	ELL2	ELL2
																														SNORD115-15			SNAR-A9	CCT5	CCT5
																														SNORD115-16			SNAR-A4	SV2C	SV2C
																														SNORD115-17			SNAR-A6	HMGXB3	HMGXB3
																														SNORD115-18			SNAR-A8	PDZD2	PDZD2
																														SNORD115-19			SNAR-A10	TBC1D9B	TBC1D9B
																														SNORD115-20			SNAR-B2	ARHGAP26	ARHGAP26
																														SNORD115-21			SNAR-B1	FSTL4	FSTL4
																														SNORD115-22			SNAR-D	MRPS27	MRPS27
																														SNORD115-23			SNAR-A14	ATP10B	ATP10B
																														SNORD115-25			ERVV-2	N4BP3	N4BP3
																														SNORD115-26			ZNF587B	SEPT8	SEPT8
																														SNORD115-29			MIR1283-2	FBXL7	FBXL7
																														SNORD115-30			MIR1323	FAF2	FAF2
																														SNORD115-31			MIR1283-1	PPIP5K2	PPIP5K2
																														SNORD115-32			LOC100506033	WWC1	WWC1
																														SNORD115-33			ZNF865	FBXW11	FBXW11
																														SNORD115-34			ZNF816-ZNF321P	ACSL6	ACSL6
																														SNORD115-35			MIR4754	PHF15	PHF15
																														SNORD115-36			MIR4752	LARP1	LARP1
																														SNORD115-37			MIR371B	KIAA0947	KIAA0947
																														SNORD115-38			MIR4749	PPWD1	PPWD1
																														SNORD115-39			MIR4750	HARS2	HARS2
																														SNORD115-40			MIR4751	OTP	OTP
																														SNORD115-41				SKIV2L2	SKIV2L2
																														SNORD115-42				NNT	NNT
																														SNORD115-43				TTC33	TTC33
																														SNORD115-44				ZNF346	ZNF346
																														SNORD116-28				AMACR	AMACR
																														SNORD116-29				SSBP2	SSBP2
																														SNORD115-48				BHMT2	BHMT2
																														SNORD115-24				TNFAIP8	TNFAIP8
																														SNORD115-27				NIPBL	NIPBL
																														SNORD115-28				PP7080	PP7080
																														SNORD115-45				PART1	PART1
																														SNORD115-47				GEMIN5	GEMIN5
																														MIR147B				PCDHGA12	PCDHGA12
																														LOC100128714				LRRTM2	LRRTM2
																														LOC100129387				FAM169A	FAM169A
																														LOC100130855				RAI14	RAI14
																														LOC100131089				CCDC69	CCDC69
																														ANKRD63				PCDHB5	PCDHB5
																														HERC2P7				FBXL21	FBXL21
																														GOLGA8F				KLHL3	KLHL3
																														LOC100132724				TSPAN17	TSPAN17
																														GOLGA8DP				FBXO4	FBXO4
																														JMJD7				OR4F3	OR4F3
																														PLA2G4B				HAVCR1	HAVCR1
																														ULK4P2				SNORD63	SNORD63
																														LOC100288615				SNORA74A	SNORA74A
																														LOC100288637				RNU5E-1	RNU5E-1
																														LOC100289656				RNU5D-1	RNU5D-1
																														MIR1233-1				CYFIP2	CYFIP2
																														MIR1266				PKD2L2	PKD2L2
																														MIR1282				UQCRQ	UQCRQ
																														LOC100306975				AFF4	AFF4
																														MIR2116				PRELID1	PRELID1
																														MIR1233-2				IL17B	IL17B
																														MIR4310				DIMT1	DIMT1
																														MIR3942				MAT2B	MAT2B
																														LOC100505648				SLC27A6	SLC27A6
																														LOC100507466				SNX24	SNX24
																														SERF2-C15ORF63				MRPL22	MRPL22
																														DYX1C1-CCPG1				DROSHA	DROSHA
																														MIR4509-1				PCDHB1	PCDHB1
																														MIR4509-2				DMGDH	DMGDH
																														MIR4508				TLX3	TLX3
																														MIR4510				KCNIP1	KCNIP1
																														MIR4716				ZNF354C	ZNF354C
																														MIR4713				IRX4	IRX4
																														MIR4509-3				TAS2R1	TAS2R1
																														MIR4712				TMED7	TMED7
																														MIR4715				ISOC1	ISOC1
																														TMCO5B				RPL26L1	RPL26L1
																														MYZAP				SAR1B	SAR1B
																																		C5orf45	C5orf45
																																		SLC45A2	SLC45A2
																																		DCTN4	DCTN4
																																		IPO11	IPO11
																																		MZB1	MZB1
																																		PAIP2	PAIP2
																																		CDKL3	CDKL3
																																		RXFP3	RXFP3
																																		PCDH12	PCDH12
																																		GCNT4	GCNT4
																																		FAM13B	FAM13B
																																		FAM53C	FAM53C
																																		REEP2	REEP2
																																		PRR16	PRR16
																																		COMMD10	COMMD10
																																		POLK	POLK
																																		DDX41	DDX41
																																		NOP16	NOP16
																																		LARS	LARS
																																		CXXC5	CXXC5
																																		HMP19	HMP19
																																		ZFR	ZFR
																																		UIMC1	UIMC1
																																		RAPGEF6	RAPGEF6
																																		ERAP1	ERAP1
																																		KDM3B	KDM3B
																																		PHAX	PHAX
																																		RAB24	RAB24
																																		PELO	PELO
																																		RBM27	RBM27
																																		FAM134B	FAM134B
																																		FAM105A	FAM105A
																																		NEURL1B	NEURL1B
																																		DHX29	DHX29
																																		FLJ11235	FLJ11235
																																		DDX4	DDX4
																																		FAM193B	FAM193B
																																		MTMR12	MTMR12
																																		SGTB	SGTB
																																		ARL15	ARL15
																																		PCDHB18	PCDHB18
																																		PCDHB17	PCDHB17
																																		TMED9	TMED9
																																		ZCCHC10	ZCCHC10
																																		CDHR2	CDHR2
																																		GIN1	GIN1
																																		WDR55	WDR55
																																		ANKHD1	ANKHD1
																																		NSUN2	NSUN2
																																		CCDC99	CCDC99
																																		THG1L	THG1L
																																		WDR70	WDR70
																																		AGGF1	AGGF1
																																		WDR41	WDR41
																																		BRIX1	BRIX1
																																		C5orf22	C5orf22
																																		TMCO6	TMCO6
																																		TRIM36	TRIM36
																																		GALNT10	GALNT10
																																		NHP2	NHP2
																																		RBM22	RBM22
																																		CEP72	CEP72
																																		RIOK2	RIOK2
																																		DEPDC1B	DEPDC1B
																																		BDP1	BDP1
																																		RNF130	RNF130
																																		ERBB2IP	ERBB2IP
																																		PCDHGC5	PCDHGC5
																																		PCDHGC4	PCDHGC4
																																		PCDHGB7	PCDHGB7
																																		PCDHGB6	PCDHGB6
																																		PCDHGB5	PCDHGB5
																																		PCDHGB3	PCDHGB3
																																		PCDHGB2	PCDHGB2
																																		PCDHGB1	PCDHGB1
																																		PCDHGA11	PCDHGA11
																																		PCDHGA10	PCDHGA10
																																		PCDHGA9	PCDHGA9
																																		PCDHGA7	PCDHGA7
																																		PCDHGA6	PCDHGA6
																																		PCDHGA5	PCDHGA5
																																		PCDHGA4	PCDHGA4
																																		PCDHGA3	PCDHGA3
																																		PCDHGA2	PCDHGA2
																																		PCDHGA1	PCDHGA1
																																		PCDHGB8P	PCDHGB8P
																																		PCDHB15	PCDHB15
																																		PCDHB14	PCDHB14
																																		PCDHB13	PCDHB13
																																		PCDHB12	PCDHB12
																																		PCDHB11	PCDHB11
																																		PCDHB10	PCDHB10
																																		PCDHB9	PCDHB9
																																		PCDHB8	PCDHB8
																																		PCDHB7	PCDHB7
																																		PCDHB6	PCDHB6
																																		PCDHB4	PCDHB4
																																		PCDHB3	PCDHB3
																																		PCDHB2	PCDHB2
																																		PCDHAC2	PCDHAC2
																																		PCDHAC1	PCDHAC1
																																		PCDHA13	PCDHA13
																																		PCDHA12	PCDHA12
																																		PCDHA11	PCDHA11
																																		PCDHA10	PCDHA10
																																		PCDHA8	PCDHA8
																																		PCDHA7	PCDHA7
																																		PCDHA6	PCDHA6
																																		PCDHA5	PCDHA5
																																		PCDHA4	PCDHA4
																																		PCDHA3	PCDHA3
																																		PCDHA2	PCDHA2
																																		PCDHA1	PCDHA1
																																		ANKH	ANKH
																																		CCL28	CCL28
																																		VTRNA1-3	VTRNA1-3
																																		VTRNA1-2	VTRNA1-2
																																		VTRNA1-1	VTRNA1-1
																																		NMUR2	NMUR2
																																		FEM1C	FEM1C
																																		C5orf15	C5orf15
																																		PRDM9	PRDM9
																																		CDC42SE2	CDC42SE2
																																		TRPC7	TRPC7
																																		KIAA1191	KIAA1191
																																		ERGIC1	ERGIC1
																																		CLK4	CLK4
																																		ODZ2	ODZ2
																																		CNOT6	CNOT6
																																		NLN	NLN
																																		AHRR	AHRR
																																		ZNF608	ZNF608
																																		KCTD16	KCTD16
																																		SEMA6A	SEMA6A
																																		ARRDC3	ARRDC3
																																		ZSWIM6	ZSWIM6
																																		PCDHB16	PCDHB16
																																		ANKRA2	ANKRA2
																																		HMHB1	HMHB1
																																		C5orf54	C5orf54
																																		GOLPH3	GOLPH3
																																		MCCC2	MCCC2
																																		EPB41L4A	EPB41L4A
																																		CENPK	CENPK
																																		ERAP2	ERAP2
																																		RGNEF	RGNEF
																																		NSD1	NSD1
																																		SIL1	SIL1
																																		GMCL1P1	GMCL1P1
																																		ARAP3	ARAP3
																																		C5orf28	C5orf28
																																		RMND5B	RMND5B
																																		FBXL17	FBXL17
																																		YTHDC2	YTHDC2
																																		RANBP17	RANBP17
																																		AGXT2	AGXT2
																																		SLC30A5	SLC30A5
																																		CENPH	CENPH
																																		MRPL36	MRPL36
																																		GPBP1	GPBP1
																																		C5orf42	C5orf42
																																		BRD9	BRD9
																																		GRAMD3	GRAMD3
																																		PCYOX1L	PCYOX1L
																																		FASTKD3	FASTKD3
																																		IRX1	IRX1
																																		CCNJL	CCNJL
																																		SH3TC2	SH3TC2
																																		PANK3	PANK3
																																		PARP8	PARP8
																																		SAP30L	SAP30L
																																		ANKRD55	ANKRD55
																																		TXNDC15	TXNDC15
																																		MCTP1	MCTP1
																																		PTCD2	PTCD2
																																		ZDHHC11	ZDHHC11
																																		LPCAT1	LPCAT1
																																		BTNL8	BTNL8
																																		SPEF2	SPEF2
																																		DOK3	DOK3
																																		ELOVL7	ELOVL7
																																		C5orf44	C5orf44
																																		ZFP2	ZFP2
																																		RUFY1	RUFY1
																																		CPEB4	CPEB4
																																		PRR7	PRR7
																																		NDFIP1	NDFIP1
																																		CLPTM1L	CLPTM1L
																																		OR4F16	OR4F16
																																		FBXO38	FBXO38
																																		YIPF5	YIPF5
																																		TRIM7	TRIM7
																																		TIGD6	TIGD6
																																		ADAMTS12	ADAMTS12
																																		SPRY4	SPRY4
																																		MXD3	MXD3
																																		NUDT12	NUDT12
																																		SLC4A9	SLC4A9
																																		ATG10	ATG10
																																		ROPN1L	ROPN1L
																																		SLC25A2	SLC25A2
																																		SPATA9	SPATA9
																																		TSSK1B	TSSK1B
																																		FAM172A	FAM172A
																																		PCDHB19P	PCDHB19P
																																		GPR98	GPR98
																																		PCBD2	PCBD2
																																		UTP15	UTP15
																																		ZCCHC9	ZCCHC9
																																		MED10	MED10
																																		PSD2	PSD2
																																		ANKRD32	ANKRD32
																																		THOC3	THOC3
																																		ZBED3	ZBED3
																																		GFM2	GFM2
																																		C5orf32	C5orf32
																																		MEGF10	MEGF10
																																		SPINK7	SPINK7
																																		SPZ1	SPZ1
																																		CARD6	CARD6
																																		TRIM52	TRIM52
																																		HAVCR2	HAVCR2
																																		AGXT2L2	AGXT2L2
																																		C5orf62	C5orf62
																																		NKD2	NKD2
																																		TSLP	TSLP
																																		FCHSD1	FCHSD1
																																		UNC5A	UNC5A
																																		FAM105B	FAM105B
																																		C5orf30	C5orf30
																																		ZNF622	ZNF622
																																		LYRM7	LYRM7
																																		TRIM41	TRIM41
																																		SLC25A46	SLC25A46
																																		BOD1	BOD1
																																		CDKN2AIPNL	CDKN2AIPNL
																																		COL23A1	COL23A1
																																		TIMD4	TIMD4
																																		NDUFAF2	NDUFAF2
																																		ZNF300	ZNF300
																																		MYOZ3	MYOZ3
																																		UBTD2	UBTD2
																																		LMBRD2	LMBRD2
																																		MRPS36	MRPS36
																																		ATP6AP1L	ATP6AP1L
																																		SCGB3A1	SCGB3A1
																																		PRDM6	PRDM6
																																		FTMT	FTMT
																																		SFXN1	SFXN1
																																		FNIP1	FNIP1
																																		SNX18	SNX18
																																		SLC35A4	SLC35A4
																																		GPRIN1	GPRIN1
																																		PWWP2A	PWWP2A
																																		C1QTNF2	C1QTNF2
																																		C1QTNF3	C1QTNF3
																																		EPB41L4A-AS1	EPB41L4A-AS1
																																		MARCH3	MARCH3
																																		FCHO2	FCHO2
																																		RAB3C	RAB3C
																																		LYSMD3	LYSMD3
																																		C5orf55	C5orf55
																																		LEAP2	LEAP2
																																		SCGB3A2	SCGB3A2
																																		ZNF354B	ZNF354B
																																		C5orf35	C5orf35
																																		IL31RA	IL31RA
																																		EMB	EMB
																																		SLCO6A1	SLCO6A1
																																		C5orf47	C5orf47
																																		PPARGC1B	PPARGC1B
																																		HEATR7B2	HEATR7B2
																																		EGFLAM	EGFLAM
																																		PRRC1	PRRC1
																																		NADKD1	NADKD1
																																		UGT3A1	UGT3A1
																																		CAPSL	CAPSL
																																		JMY	JMY
																																		C5orf58	C5orf58
																																		ZNF474	ZNF474
																																		CCDC127	CCDC127
																																		OR2Y1	OR2Y1
																																		UBE2QL1	UBE2QL1
																																		C5orf49	C5orf49
																																		FAM173B	FAM173B
																																		CMBL	CMBL
																																		POU5F2	POU5F2
																																		DNAJC21	DNAJC21
																																		AFAP1L1	AFAP1L1
																																		GRPEL2	GRPEL2
																																		TMEM171	TMEM171
																																		TMEM174	TMEM174
																																		LSM11	LSM11
																																		POC5	POC5
																																		GPR151	GPR151
																																		STARD4	STARD4
																																		WDR36	WDR36
																																		ZNF300P1	ZNF300P1
																																		NUDCD2	NUDCD2
																																		UBLCP1	UBLCP1
																																		ACOT12	ACOT12
																																		SOWAHA	SOWAHA
																																		SHROOM1	SHROOM1
																																		C5orf24	C5orf24
																																		SREK1	SREK1
																																		C5orf20	C5orf20
																																		SLC38A9	SLC38A9
																																		SLC36A2	SLC36A2
																																		SPINK13	SPINK13
																																		C5orf41	C5orf41
																																		CEP120	CEP120
																																		SLC25A48	SLC25A48
																																		TMEM167A	TMEM167A
																																		MBLAC2	MBLAC2
																																		TMEM161B	TMEM161B
																																		SRFBP1	SRFBP1
																																		LOC153469	LOC153469
																																		PLEKHG4B	PLEKHG4B
																																		ZMAT2	ZMAT2
																																		MARVELD2	MARVELD2
																																		C5orf38	C5orf38
																																		IRX2	IRX2
																																		BTNL9	BTNL9
																																		ARSK	ARSK
																																		FAM81B	FAM81B
																																		TTC23L	TTC23L
																																		LOC153684	LOC153684
																																		CCDC112	CCDC112
																																		PPP1R2P3	PPP1R2P3
																																		FAM71B	FAM71B
																																		PRELID2	PRELID2
																																		SH3RF2	SH3RF2
																																		PLAC8L1	PLAC8L1
																																		RNF145	RNF145
																																		MIER3	MIER3
																																		CDC20B	CDC20B
																																		UGT3A2	UGT3A2
																																		PAPD4	PAPD4
																																		DCP2	DCP2
																																		NIM1	NIM1
																																		LIX1	LIX1
																																		ZNF366	ZNF366
																																		FAM151B	FAM151B
																																		S100Z	S100Z
																																		ADAMTS16	ADAMTS16
																																		ADAMTS19	ADAMTS19
																																		HIGD2A	HIGD2A
																																		SPATA24	SPATA24
																																		DNAJC18	DNAJC18
																																		FAM153B	FAM153B
																																		RANBP3L	RANBP3L
																																		LOC202181	LOC202181
																																		CCDC125	CCDC125
																																		C5orf27	C5orf27
																																		GAPT	GAPT
																																		CMYA5	CMYA5
																																		STK32A	STK32A
																																		AQPEP	AQPEP
																																		SLC36A1	SLC36A1
																																		RICTOR	RICTOR
																																		EIF4E1B	EIF4E1B
																																		LOC255167	LOC255167
																																		RASGEF1C	RASGEF1C
																																		ANKRD31	ANKRD31
																																		SERINC5	SERINC5
																																		LOC257358	LOC257358
																																		LOC257396	LOC257396
																																		LOC285577	LOC285577
																																		EFCAB9	EFCAB9
																																		SH3PXD2B	SH3PXD2B
																																		LOC285593	LOC285593
																																		FAM153A	FAM153A
																																		ARL10	ARL10
																																		KIAA0825	KIAA0825
																																		GPR150	GPR150
																																		DTWD2	DTWD2
																																		RELL2	RELL2
																																		NBPF22P	NBPF22P
																																		LOC285626	LOC285626
																																		LOC285627	LOC285627
																																		LOC285629	LOC285629
																																		C5orf51	C5orf51
																																		SLC36A3	SLC36A3
																																		KIF4B	KIF4B
																																		OR2V2	OR2V2
																																		C5orf64	C5orf64
																																		RNF180	RNF180
																																		SREK1IP1	SREK1IP1
																																		ZNF454	ZNF454
																																		C5orf60	C5orf60
																																		LOC285692	LOC285692
																																		LOC285696	LOC285696
																																		RGMB	RGMB
																																		RFESD	RFESD
																																		CHSY3	CHSY3
																																		SLC6A19	SLC6A19
																																		LOC340037	LOC340037
																																		TMEM173	TMEM173
																																		FAM170A	FAM170A
																																		LOC340073	LOC340073
																																		LOC340074	LOC340074
																																		ARSI	ARSI
																																		LOC340094	LOC340094
																																		LOC340107	LOC340107
																																		LOC340113	LOC340113
																																		ANKRD34B	ANKRD34B
																																		PFN3	PFN3
																																		ZNF879	ZNF879
																																		PLCXD3	PLCXD3
																																		IRGM	IRGM
																																		FBLL1	FBLL1
																																		IDAS	IDAS
																																		ACTBL2	ACTBL2
																																		FAM174A	FAM174A
																																		MTX3	MTX3
																																		CATSPER3	CATSPER3
																																		SLC6A18	SLC6A18
																																		NIPAL4	NIPAL4
																																		HCN1	HCN1
																																		SLCO4C1	SLCO4C1
																																		TICAM2	TICAM2
																																		DND1	DND1
																																		C5orf34	C5orf34
																																		MAST4	MAST4
																																		C5orf25	C5orf25
																																		RNF138P1	RNF138P1
																																		FLJ38109	FLJ38109
																																		LRRC14B	LRRC14B
																																		C5orf39	C5orf39
																																		C5orf48	C5orf48
																																		LOC389332	LOC389332
																																		C5orf65	C5orf65
																																		C5orf46	C5orf46
																																		ARHGEF37	ARHGEF37
																																		FLJ33360	FLJ33360
																																		LOC401177	LOC401177
																																		RGS7BP	RGS7BP
																																		C5orf63	C5orf63
																																		SPINK6	SPINK6
																																		TAG	TAG
																																		ANKHD1-EIF4EBP3	ANKHD1-EIF4EBP3
																																		MIR103A1	MIR103A1
																																		MIR143	MIR143
																																		MIR145	MIR145
																																		MIR146A	MIR146A
																																		MIR218-2	MIR218-2
																																		MIR9-2	MIR9-2
																																		SPINK14	SPINK14
																																		FNDC9	FNDC9
																																		MARCH11	MARCH11
																																		CRSP8P	CRSP8P
																																		FLJ42709	FLJ42709
																																		C5orf56	C5orf56
																																		FLJ16171	FLJ16171
																																		LOC442132	LOC442132
																																		MIR340	MIR340
																																		IGIP	IGIP
																																		GPX8	GPX8
																																		TIFAB	TIFAB
																																		FLJ35946	FLJ35946
																																		LOC553103	LOC553103
																																		MIR449A	MIR449A
																																		CTXN3	CTXN3
																																		SNORD72	SNORD72
																																		SNORD95	SNORD95
																																		SNORD96A	SNORD96A
																																		ECSCR	ECSCR
																																		LOC642366	LOC642366
																																		TMEM232	TMEM232
																																		C5orf43	C5orf43
																																		LOC643201	LOC643201
																																		GRXCR2	GRXCR2
																																		SPINK9	SPINK9
																																		LOC643401	LOC643401
																																		ZFP62	ZFP62
																																		LOC644100	LOC644100
																																		FLJ33630	FLJ33630
																																		LOC644936	LOC644936
																																		CCNI2	CCNI2
																																		LINC00461	LINC00461
																																		CBY3	CBY3
																																		LOC646719	LOC646719
																																		LOC647859	LOC647859
																																		LOC648987	LOC648987
																																		ANKRD33B	ANKRD33B
																																		GUSBP3	GUSBP3
																																		GTF2H2B	GTF2H2B
																																		FAM153C	FAM153C
																																		SNORA13	SNORA13
																																		SCARNA18	SCARNA18
																																		SNORA47	SNORA47
																																		SNORA74B	SNORA74B
																																		MIR449B	MIR449B
																																		MIR580	MIR580
																																		MIR581	MIR581
																																		MIR583	MIR583
																																		MIR585	MIR585
																																		SNHG4	SNHG4
																																		MIR143HG	MIR143HG
																																		GTF2H2C	GTF2H2C
																																		LOC728342	LOC728342
																																		GUSBP1	GUSBP1
																																		SERF1B	SERF1B
																																		LOC728554	LOC728554
																																		SDHAP3	SDHAP3
																																		LOC728613	LOC728613
																																		LOC728723	LOC728723
																																		LOC729080	LOC729080
																																		LOC729506	LOC729506
																																		AACSP1	AACSP1
																																		LOC729678	LOC729678
																																		OR4F29	OR4F29
																																		LOC729862	LOC729862
																																		GTF2H2D	GTF2H2D
																																		GUSBP9	GUSBP9
																																		SNORD123	SNORD123
																																		VTRNA2-1	VTRNA2-1
																																		MIR874	MIR874
																																		LOC100129716	LOC100129716
																																		CCDC152	CCDC152
																																		LRRC70	LRRC70
																																		LOC100130744	LOC100130744
																																		LOC100131067	LOC100131067
																																		FAM196B	FAM196B
																																		LOC100132062	LOC100132062
																																		LOC100132287	LOC100132287
																																		LOC100132356	LOC100132356
																																		FAM159B	FAM159B
																																		LOC100133050	LOC100133050
																																		LOC100133331	LOC100133331
																																		LOC100170939	LOC100170939
																																		C5orf52	C5orf52
																																		LOC100268168	LOC100268168
																																		LOC100272216	LOC100272216
																																		LOC100289230	LOC100289230
																																		LOC100289673	LOC100289673
																																		MIR1289-2	MIR1289-2
																																		MIR1229	MIR1229
																																		MIR103B1	MIR103B1
																																		MIR1244-1	MIR1244-1
																																		TMED7-TICAM2	TMED7-TICAM2
																																		NCRUPAR	NCRUPAR
																																		LOC100303749	LOC100303749
																																		MIR2277	MIR2277
																																		MIR449C	MIR449C
																																		MIR1244-3	MIR1244-3
																																		MIR4279	MIR4279
																																		MIR1244-2	MIR1244-2
																																		MIR4280	MIR4280
																																		MIR3142	MIR3142
																																		MIR3141	MIR3141
																																		MIR4281	MIR4281
																																		MIR4277	MIR4277
																																		MIR4278	MIR4278
																																		MTRNR2L2	MTRNR2L2
																																		MIR3607	MIR3607
																																		MIR3655	MIR3655
																																		MIR3650	MIR3650
																																		MIR3660	MIR3660
																																		MIR3912	MIR3912
																																		MIR3936	MIR3936
																																		MIR3661	MIR3661
																																		LOC100505658	LOC100505658
																																		LOC100505678	LOC100505678
																																		LOC100505738	LOC100505738
																																		LOC100505806	LOC100505806
																																		LOC100505841	LOC100505841
																																		LOC100505894	LOC100505894
																																		LOC100506548	LOC100506548
																																		OCLN	OCLN
																																		LOC100506688	LOC100506688
																																		LOC100507387	LOC100507387
																																		C1QTNF3-AMACR	C1QTNF3-AMACR
																																		MIR4458	MIR4458
																																		MIR4804	MIR4804
																																		MIR4633	MIR4633
																																		MIR4634	MIR4634
																																		MIR4461	MIR4461
																																		MIR4454	MIR4454
																																		MIR4457	MIR4457
																																		MIR4637	MIR4637
																																		MIR3977	MIR3977
																																		MIR4460	MIR4460
																																		MIR4636	MIR4636
																																		MIR4638	MIR4638
																																		MIR4803	MIR4803
																																		MIR4456	MIR4456
																																		MIR4635	MIR4635
																																		MIR378E	MIR378E
																																		EGFLAM-AS4	EGFLAM-AS4
																																		LOC100859930	LOC100859930
