# Supplementary material for: Machine learning-based identification of glycosyltransferase-related mRNAs for improving outcomes and the anti-tumor therapeutic response of gliomas
Source: Front Pharmacol. 2023 Aug 16;14:1200795. doi: 10.3389/fphar.2023.1200795 (PMC10468601; doi:10.3389/fphar.2023.1200795)
Supplement: Supplementary file 1 [file DataSheet3.zip › cnv/490406/gp_execution_log.txt]

# Job: 490406
# User: chunyu
# Submitted: 2023-02-01 01:09:51.0
# Completed: 02023-31-01 01:31:40.720
# ET(ms): 1309720    server:  https://cloud.genepattern.org/gp/
# Module: GISTIC_2.0 urn:lsid:broad.mit.edu:cancer.software.genepattern.module.analysis:00125:6.15.28
# Parameters: 
#    refgene.file = ftp://gpftp.broadinstitute.org/module_support_files/GISTIC/refgene/Human_Hg19.mat # file size 	-1
#    seg.file = low_CNV_input.txt   https://cloud.genepattern.org/gp/users/chunyu/tmp/run355492306007601924.tmp/seg.file/1/low_CNV_input.txt # file size 	1585007
#    markers.file = 
#    maxspace = 10000
#    array.list.file = 
#    cnv.file = 
#    gene.gistic = yes
#    amplifications.threshold = 
#    deletions.threshold = 
#    join.segment.size = 
#    q-value.threshold = 
#    remove.X = (not set)
#    cap.val = (not set)
#    confidence.level = 0.90
#    run.broad.analysis = no
#    focal.length.cutoff = 0.50
#    max.sample.segs = 
#    arm.peel = no
#    sample.center = (not set)
#    gene.collapse.method = extreme
#    output.prefix = 
#    logdat = autodetect
