# Supplementary material for: Machine learning-based identification of glycosyltransferase-related mRNAs for improving outcomes and the anti-tumor therapeutic response of gliomas
Source: Front Pharmacol. 2023 Aug 16;14:1200795. doi: 10.3389/fphar.2023.1200795 (PMC10468601; doi:10.3389/fphar.2023.1200795)
Supplement: Supplementary file 1 [file DataSheet3.zip › cnv/490406/regions_track.conf_90.bed]

track name=GISTIC.conf_90 color=0,0,255
chr1	204249687	204709001	Any-AP1
chr1	156835526	157032642	Any-AP2
chr2	1	21228783	Any-AP3
chr4	54958647	55102558	Any-AP4
chr4	52775629	52808534	Any-AP5
chr4	57743493	57859538	Any-AP6
chr7	54912829	55034025	Any-AP7
chr7	130492287	130727159	Any-AP8
chr7	92224314	92304196	Any-AP9
chr8	120747224	133169765	Any-AP10
chr8	135449511	146364022	Any-AP11
chr8	96916024	135062248	Any-AP12
chr9	140299948	141213431	Any-AP13
chr10	1	13081167	Any-AP14
chr11	117576434	128546633	Any-AP15
chr11	117910958	135006516	Any-AP16
chr12	58086910	58202972	Any-AP17
chr12	4013428	4108983	Any-AP18
chr12	129381416	129556378	Any-AP19
chr12	19456074	28919159	Any-AP20
chr13	108927929	110451345	Any-AP21
chr14	1	49420715	Any-AP22
chr19	713557	835865	Any-AP23
chr1	50886167	51568326	Any-DP1
chr1	1	4473159	Any-DP2
chr1	221503036	249250621	Any-DP3
chr1	4841848	10273061	Any-DP4
chr2	240270974	243199373	Any-DP5
chr3	194500654	198022430	Any-DP6
chr3	37473321	57996345	Any-DP7
chr3	59026026	137485467	Any-DP8
chr4	187640679	191154276	Any-DP9
chr5	150401389	180915260	Any-DP10
chr5	1	180915260	Any-DP11
chr5	1	180915260	Any-DP12
chr6	1	4023725	Any-DP13
chr6	117742488	171115067	Any-DP14
chr7	1	3345371	Any-DP15
chr8	144496683	146364022	Any-DP16
chr9	21860429	22449924	Any-DP17
chr9	6011641	7804094	Any-DP18
chr9	1	2020838	Any-DP19
chr9	7794227	12693402	Any-DP20
chr10	119020792	135534747	Any-DP21
chr11	1	1944201	Any-DP22
chr12	41958746	46582794	Any-DP23
chr12	105541311	116594409	Any-DP24
chr12	12848557	12888615	Any-DP25
chr13	114620052	115169878	Any-DP26
chr13	1	35525105	Any-DP27
chr13	70710784	86368222	Any-DP28
chr14	58742777	96124645	Any-DP29
chr15	1	64460024	Any-DP30
chr18	74979706	78077248	Any-DP31
chr19	53886299	59128983	Any-DP32
chr19	45414113	46734265	Any-DP33
chr19	50117102	59128983	Any-DP34
chr22	42168159	51304566	Any-DP35
