# Supplementary material for: Machine learning-based identification of glycosyltransferase-related mRNAs for improving outcomes and the anti-tumor therapeutic response of gliomas
Source: Front Pharmacol. 2023 Aug 16;14:1200795. doi: 10.3389/fphar.2023.1200795 (PMC10468601; doi:10.3389/fphar.2023.1200795)
Supplement: Supplementary file 1 [file DataSheet3.zip › cnv/490406/sample_cutoffs.txt]

# Using amp_thresh=0.10, del_thresh=0.10
Sample	Low	High
TCGA.06.0129.01	-0.575000	0.100000
TCGA.06.0178.01	-0.100000	0.100000
TCGA.06.0238.01	-0.793000	0.835000
TCGA.06.0749.01	-0.686000	0.667000
TCGA.06.2567.01	-0.913000	0.779000
TCGA.06.5411.01	-0.699000	0.747000
TCGA.08.0386.01	-0.914000	1.268000
TCGA.15.1444.01	-0.705000	0.100000
TCGA.16.0846.01	-0.785000	0.685000
TCGA.26.1442.01	-0.873000	0.233000
TCGA.27.1834.01	-0.817000	0.875000
TCGA.32.2638.01	-1.103000	1.196000
TCGA.CS.4938.01	-0.878000	0.873000
TCGA.CS.4942.01	-0.823000	0.815000
TCGA.CS.4944.01	-0.781000	0.100000
TCGA.CS.5390.01	-0.871000	0.100000
TCGA.CS.5393.01	-0.616000	1.871000
TCGA.CS.5394.01	-0.930000	0.100000
TCGA.CS.5397.01	-0.709000	0.662000
TCGA.CS.6290.01	-0.246000	0.253000
TCGA.CS.6666.01	-0.576000	1.961000
TCGA.CS.6667.01	-0.100000	0.870000
TCGA.CS.6668.01	-1.022000	0.927000
TCGA.CS.6669.01	-0.100000	0.100000
TCGA.CS.6670.01	-0.774000	0.216000
TCGA.DB.5270.01	-0.100000	0.622000
TCGA.DB.5273.01	-0.100000	0.981000
TCGA.DB.5274.01	-0.896000	0.354000
TCGA.DB.5275.01	-0.931000	0.943000
TCGA.DB.5276.01	-0.242000	0.100000
TCGA.DB.5277.01	-0.923000	1.116000
TCGA.DB.5279.01	-0.989000	0.100000
TCGA.DB.5280.01	-0.897000	0.100000
TCGA.DB.5281.01	-0.882000	0.527000
TCGA.DB.A4X9.01	-0.100000	0.967000
TCGA.DB.A4XA.01	-0.866000	0.100000
TCGA.DB.A4XB.01	-1.004000	0.240000
TCGA.DB.A4XC.01	-0.646000	0.100000
TCGA.DB.A4XD.01	-0.209000	0.591000
TCGA.DB.A4XE.01	-0.544000	0.960000
TCGA.DB.A4XF.01	-0.493000	0.910000
TCGA.DB.A4XG.01	-0.997000	0.215000
TCGA.DB.A4XH.01	-0.937000	0.270000
TCGA.DB.A64L.01	-0.798000	0.445000
TCGA.DB.A64O.01	-0.639000	0.592000
TCGA.DB.A64P.01	-0.897000	0.840000
TCGA.DB.A64Q.01	-0.974000	0.949000
TCGA.DB.A64R.01	-0.961000	0.218000
TCGA.DB.A64S.01	-0.100000	0.100000
TCGA.DB.A64U.01	-0.847000	0.100000
TCGA.DB.A64V.01	-0.627000	0.100000
TCGA.DB.A64W.01	-0.977000	0.868000
TCGA.DB.A64X.01	-0.485000	1.861000
TCGA.DB.A75K.01	-0.877000	0.100000
TCGA.DB.A75L.01	-0.858000	0.857000
TCGA.DB.A75M.01	-0.215000	0.619000
TCGA.DB.A75O.01	-0.784000	0.471000
TCGA.DB.A75P.01	-0.524000	0.100000
TCGA.DH.5141.01	-0.852000	0.100000
TCGA.DH.5143.01	-0.270000	0.222000
TCGA.DH.5144.01	-0.981000	0.242000
TCGA.DH.A66B.01	-0.626000	0.492000
TCGA.DH.A66D.01	-0.908000	0.507000
TCGA.DH.A66F.01	-0.956000	0.223000
TCGA.DH.A7UR.01	-0.757000	0.283000
TCGA.DH.A7US.01	-0.763000	0.100000
TCGA.DH.A7UT.01	-0.787000	0.658000
TCGA.DH.A7UU.01	-0.855000	1.579000
TCGA.DH.A7UV.01	-0.100000	0.631000
TCGA.DU.5847.01	-0.790000	0.100000
TCGA.DU.5849.01	-0.698000	0.926000
TCGA.DU.5853.01	-0.423000	0.370000
TCGA.DU.5855.01	-0.754000	0.593000
TCGA.DU.5870.01	-0.866000	0.752000
TCGA.DU.5871.01	-0.584000	0.821000
TCGA.DU.5872.01	-0.976000	0.842000
TCGA.DU.5874.01	-0.943000	0.207000
TCGA.DU.6393.01	-0.972000	0.903000
TCGA.DU.6394.01	-1.005000	0.240000
TCGA.DU.6395.01	-0.591000	1.111000
TCGA.DU.6397.01	-0.847000	0.226000
TCGA.DU.6399.01	-0.552000	0.471000
TCGA.DU.6400.01	-0.919000	0.269000
TCGA.DU.6401.01	-0.499000	0.100000
TCGA.DU.6407.01	-0.539000	0.885000
TCGA.DU.6408.01	-0.963000	0.972000
TCGA.DU.6410.01	-1.011000	0.945000
TCGA.DU.6542.01	-0.888000	0.330000
TCGA.DU.7008.01	-0.551000	0.959000
TCGA.DU.7009.01	-0.900000	0.213000
TCGA.DU.7010.01	-0.900000	3.757000
TCGA.DU.7011.01	-0.100000	0.319000
TCGA.DU.7012.01	-0.639000	0.616000
TCGA.DU.7015.01	-0.314000	0.849000
TCGA.DU.7018.01	-0.961000	0.765000
TCGA.DU.7019.01	-0.857000	0.535000
TCGA.DU.7290.01	-0.768000	0.510000
TCGA.DU.7294.01	-0.966000	0.100000
TCGA.DU.7298.01	-0.840000	0.528000
TCGA.DU.7299.01	-0.733000	1.137000
TCGA.DU.7300.01	-0.773000	0.100000
TCGA.DU.7301.01	-0.950000	1.024000
TCGA.DU.7302.01	-0.968000	0.100000
TCGA.DU.7304.01	-0.240000	0.999000
TCGA.DU.7306.01	-0.525000	1.689000
TCGA.DU.7309.01	-0.381000	0.205000
TCGA.DU.8162.01	-0.201000	0.302000
TCGA.DU.8163.01	-0.100000	0.646000
TCGA.DU.8164.01	-0.993000	0.220000
TCGA.DU.8165.01	-0.862000	0.784000
TCGA.DU.8166.01	-0.943000	0.865000
TCGA.DU.8167.01	-0.514000	0.100000
TCGA.DU.8168.01	-1.079000	0.548000
TCGA.DU.A5TR.01	-0.824000	0.848000
TCGA.DU.A5TS.01	-0.897000	1.015000
TCGA.DU.A5TT.01	-0.658000	1.553000
TCGA.DU.A5TW.01	-0.100000	1.740000
TCGA.DU.A6S2.01	-0.784000	0.202000
TCGA.DU.A6S3.01	-0.890000	0.100000
TCGA.DU.A6S6.01	-0.926000	0.894000
TCGA.DU.A6S7.01	-0.481000	0.560000
TCGA.DU.A6S8.01	-0.996000	0.311000
TCGA.DU.A76K.01	-0.644000	0.606000
TCGA.DU.A76O.01	-0.100000	0.883000
TCGA.DU.A76R.01	-0.886000	0.268000
TCGA.DU.A7T6.01	-0.763000	0.390000
TCGA.DU.A7T8.01	-0.649000	1.050000
TCGA.DU.A7TA.01	-0.535000	0.877000
TCGA.DU.A7TB.01	-0.100000	0.671000
TCGA.DU.A7TC.01	-0.828000	0.100000
TCGA.DU.A7TG.01	-0.402000	0.100000
TCGA.E1.5302.01	-0.862000	0.897000
TCGA.E1.5303.01	-0.460000	0.346000
TCGA.E1.5305.01	-0.873000	0.795000
TCGA.E1.5307.01	-0.680000	0.767000
TCGA.E1.5311.01	-0.804000	0.100000
TCGA.E1.5318.01	-0.918000	0.251000
TCGA.E1.5319.01	-0.724000	0.100000
TCGA.E1.5322.01	-0.855000	0.811000
TCGA.E1.A7YO.01	-0.925000	0.218000
TCGA.E1.A7YV.01	-1.025000	1.100000
TCGA.E1.A7YW.01	-0.412000	0.848000
TCGA.E1.A7Z6.01	-0.100000	0.100000
TCGA.EZ.7264.01	-0.976000	0.100000
TCGA.F6.A8O3.01	-1.004000	0.100000
TCGA.F6.A8O4.01	-0.914000	0.849000
TCGA.FG.5962.01	-0.743000	0.373000
TCGA.FG.5964.01	-0.671000	0.619000
TCGA.FG.5965.01	-0.794000	0.473000
TCGA.FG.6688.01	-0.462000	0.751000
TCGA.FG.6689.01	-0.672000	0.100000
TCGA.FG.6690.01	-0.386000	0.567000
TCGA.FG.6691.01	-0.100000	0.789000
TCGA.FG.7634.01	-0.710000	0.522000
TCGA.FG.7636.01	-0.590000	0.100000
TCGA.FG.7638.01	-1.022000	0.100000
TCGA.FG.7641.01	-0.834000	0.100000
TCGA.FG.7643.01	-0.371000	0.376000
TCGA.FG.8181.01	-0.100000	0.100000
TCGA.FG.8182.01	-0.100000	0.422000
TCGA.FG.8185.01	-0.967000	1.544000
TCGA.FG.8186.01	-0.884000	1.542000
TCGA.FG.8187.01	-0.765000	0.100000
TCGA.FG.8188.01	-0.278000	0.724000
TCGA.FG.8189.01	-0.220000	0.100000
TCGA.FG.8191.01	-0.782000	0.243000
TCGA.FG.A4MT.01	-1.031000	0.231000
TCGA.FG.A4MX.01	-1.031000	0.100000
TCGA.FG.A4MY.01	-0.852000	0.769000
TCGA.FG.A60J.01	-0.952000	0.779000
TCGA.FG.A60K.01	-1.004000	0.217000
TCGA.FG.A60L.01	-0.701000	1.047000
TCGA.FG.A6IZ.01	-1.103000	0.100000
TCGA.FG.A6J1.01	-0.990000	0.100000
TCGA.FG.A70Y.01	-0.100000	1.659000
TCGA.FG.A710.01	-0.864000	0.100000
TCGA.FG.A711.01	-0.839000	0.709000
TCGA.FG.A713.01	-0.514000	0.100000
TCGA.FG.A87Q.01	-0.628000	0.876000
TCGA.FN.7833.01	-0.993000	0.100000
TCGA.HT.7467.01	-0.453000	0.100000
TCGA.HT.7468.01	-0.985000	0.248000
TCGA.HT.7470.01	-0.790000	0.456000
TCGA.HT.7471.01	-0.982000	0.100000
TCGA.HT.7473.01	-0.100000	0.803000
TCGA.HT.7474.01	-0.670000	0.667000
TCGA.HT.7475.01	-0.941000	2.200000
TCGA.HT.7476.01	-0.835000	0.768000
TCGA.HT.7477.01	-0.993000	2.365000
TCGA.HT.7478.01	-0.678000	0.628000
TCGA.HT.7479.01	-0.100000	0.588000
TCGA.HT.7480.01	-0.939000	0.205000
TCGA.HT.7481.01	-0.637000	0.100000
TCGA.HT.7485.01	-0.100000	0.100000
TCGA.HT.7601.01	-0.735000	0.694000
TCGA.HT.7602.01	-0.100000	0.100000
TCGA.HT.7603.01	-0.661000	0.100000
TCGA.HT.7604.01	-0.234000	1.909000
TCGA.HT.7605.01	-0.766000	0.232000
TCGA.HT.7606.01	-1.009000	0.268000
TCGA.HT.7607.01	-0.454000	0.462000
TCGA.HT.7608.01	-0.876000	0.100000
TCGA.HT.7609.01	-0.364000	0.100000
TCGA.HT.7610.01	-0.649000	0.513000
TCGA.HT.7611.01	-0.813000	0.100000
TCGA.HT.7616.01	-0.901000	0.100000
TCGA.HT.7620.01	-0.492000	0.100000
TCGA.HT.7676.01	-0.100000	0.100000
TCGA.HT.7677.01	-0.917000	0.100000
TCGA.HT.7680.01	-0.100000	0.100000
TCGA.HT.7681.01	-0.802000	0.100000
TCGA.HT.7686.01	-0.825000	0.680000
TCGA.HT.7687.01	-0.888000	0.210000
TCGA.HT.7688.01	-0.642000	0.660000
TCGA.HT.7689.01	-0.791000	0.100000
TCGA.HT.7690.01	-0.840000	0.100000
TCGA.HT.7691.01	-0.100000	0.100000
TCGA.HT.7692.01	-1.002000	0.100000
TCGA.HT.7693.01	-0.987000	1.000000
TCGA.HT.7694.01	-0.564000	0.100000
TCGA.HT.7695.01	-0.820000	0.200000
TCGA.HT.7854.01	-0.100000	0.100000
TCGA.HT.7855.01	-0.529000	0.423000
TCGA.HT.7856.01	-0.425000	0.100000
TCGA.HT.7858.01	-0.599000	0.100000
TCGA.HT.7860.01	-0.805000	0.788000
TCGA.HT.7873.01	-0.907000	1.728000
TCGA.HT.7874.01	-0.478000	0.100000
TCGA.HT.7875.01	-0.926000	0.220000
TCGA.HT.7877.01	-0.587000	0.100000
TCGA.HT.7879.01	-0.484000	0.947000
TCGA.HT.7880.01	-0.100000	0.100000
TCGA.HT.7881.01	-0.481000	0.100000
TCGA.HT.7884.01	-0.551000	0.720000
TCGA.HT.7902.01	-0.468000	0.100000
TCGA.HT.8010.01	-0.616000	0.100000
TCGA.HT.8012.01	-0.877000	0.228000
TCGA.HT.8013.01	-0.264000	0.844000
TCGA.HT.8015.01	-0.100000	0.100000
TCGA.HT.8018.01	-0.328000	0.454000
TCGA.HT.8019.01	-0.100000	0.100000
TCGA.HT.8105.01	-0.856000	0.100000
TCGA.HT.8107.01	-0.100000	0.100000
TCGA.HT.8108.01	-0.644000	0.923000
TCGA.HT.8109.01	-0.720000	0.252000
TCGA.HT.8110.01	-0.626000	0.606000
TCGA.HT.8111.01	-0.234000	0.835000
TCGA.HT.8113.01	-0.265000	0.100000
TCGA.HT.8114.01	-0.100000	0.694000
TCGA.HT.A4DS.01	-0.967000	0.930000
TCGA.HT.A4DV.01	-0.549000	0.100000
TCGA.HT.A5R5.01	-0.100000	0.922000
TCGA.HT.A5R7.01	-0.457000	0.725000
TCGA.HT.A5R9.01	-0.954000	1.000000
TCGA.HT.A5RB.01	-0.904000	0.100000
TCGA.HT.A614.01	-0.435000	0.906000
TCGA.HT.A615.01	-0.822000	0.210000
TCGA.HT.A616.01	-0.638000	0.777000
TCGA.HT.A618.01	-0.806000	0.223000
TCGA.HT.A619.01	-0.971000	0.867000
TCGA.HT.A74H.01	-0.483000	0.912000
TCGA.HT.A74J.01	-0.282000	0.873000
TCGA.HT.A74O.01	-0.100000	0.983000
TCGA.HW.7486.01	-0.629000	0.100000
TCGA.HW.7487.01	-0.676000	0.100000
TCGA.HW.7489.01	-0.261000	0.273000
TCGA.HW.7490.01	-0.942000	0.942000
TCGA.HW.7491.01	-0.965000	0.100000
TCGA.HW.7495.01	-0.750000	0.616000
TCGA.HW.8319.01	-0.860000	0.739000
TCGA.HW.8320.01	-0.477000	0.100000
TCGA.HW.8321.01	-0.265000	0.862000
TCGA.HW.8322.01	-0.914000	0.851000
TCGA.HW.A5KJ.01	-0.949000	0.924000
TCGA.HW.A5KL.01	-0.223000	0.100000
TCGA.HW.A5KM.01	-0.818000	0.835000
TCGA.IK.8125.01	-0.847000	0.100000
TCGA.KT.A74X.01	-0.905000	0.100000
TCGA.P5.A5EV.01	-0.867000	0.885000
TCGA.P5.A5EW.01	-0.954000	0.100000
TCGA.P5.A5EY.01	-0.100000	0.100000
TCGA.P5.A5EZ.01	-0.722000	0.417000
TCGA.P5.A5F0.01	-0.866000	0.943000
TCGA.P5.A5F1.01	-0.100000	1.082000
TCGA.P5.A5F2.01	-0.935000	0.100000
TCGA.P5.A5F4.01	-0.790000	0.826000
TCGA.P5.A72W.01	-0.925000	0.471000
TCGA.P5.A72X.01	-0.206000	0.599000
TCGA.P5.A72Z.01	-0.988000	0.100000
TCGA.P5.A730.01	-0.942000	0.220000
TCGA.P5.A731.01	-0.918000	1.909000
TCGA.P5.A733.01	-0.743000	0.100000
TCGA.QH.A65R.01	-0.957000	0.100000
TCGA.QH.A65S.01	-0.776000	1.178000
TCGA.QH.A65V.01	-0.744000	0.100000
TCGA.QH.A65X.01	-0.844000	0.795000
TCGA.QH.A65Z.01	-0.975000	0.100000
TCGA.QH.A6CS.01	-0.438000	0.444000
TCGA.QH.A6CY.01	-0.775000	0.100000
TCGA.QH.A6CZ.01	-0.999000	0.963000
TCGA.QH.A6X3.01	-0.100000	0.989000
TCGA.QH.A6X4.01	-0.878000	0.100000
TCGA.QH.A6X5.01	-0.828000	0.100000
TCGA.QH.A6X8.01	-0.865000	0.100000
TCGA.QH.A6X9.01	-0.566000	0.988000
TCGA.QH.A6XA.01	-0.273000	0.655000
TCGA.QH.A6XC.01	-0.854000	1.520000
TCGA.QH.A86X.01	-0.942000	0.210000
TCGA.QH.A870.01	-0.850000	0.916000
TCGA.R8.A6MK.01	-0.883000	0.216000
TCGA.R8.A6ML.01	-1.030000	0.237000
TCGA.R8.A6MO.01	-0.789000	0.100000
TCGA.R8.A73M.01	-1.072000	0.259000
TCGA.S9.A6TS.01	-0.828000	0.377000
TCGA.S9.A6TU.01	-0.100000	0.317000
TCGA.S9.A6TW.01	-0.695000	0.636000
TCGA.S9.A6TX.01	-0.880000	0.201000
TCGA.S9.A6TY.01	-0.894000	0.877000
TCGA.S9.A6TZ.01	-0.964000	0.559000
TCGA.S9.A6U1.01	-0.205000	0.319000
TCGA.S9.A6U2.01	-0.735000	0.217000
TCGA.S9.A6U5.01	-0.815000	0.100000
TCGA.S9.A6U6.01	-0.636000	0.100000
TCGA.S9.A6U8.01	-0.100000	0.100000
TCGA.S9.A6U9.01	-0.372000	0.100000
TCGA.S9.A6UB.01	-0.931000	0.100000
TCGA.S9.A6WD.01	-0.740000	0.659000
TCGA.S9.A6WE.01	-0.894000	0.100000
TCGA.S9.A6WG.01	-0.100000	0.100000
TCGA.S9.A6WH.01	-0.963000	0.893000
TCGA.S9.A6WI.01	-0.250000	0.100000
TCGA.S9.A6WL.01	-0.683000	0.418000
TCGA.S9.A6WO.01	-0.100000	0.892000
TCGA.S9.A6WP.01	-0.882000	0.100000
TCGA.S9.A6WQ.01	-0.679000	0.100000
TCGA.S9.A7IQ.01	-0.576000	0.539000
TCGA.S9.A7IY.01	-0.866000	0.100000
TCGA.S9.A7IZ.01	-0.886000	0.870000
TCGA.S9.A7J1.01	-0.794000	0.207000
TCGA.S9.A7J2.01	-0.972000	0.220000
TCGA.S9.A7J3.01	-0.909000	0.100000
TCGA.S9.A7QW.01	-0.100000	0.959000
TCGA.S9.A7QX.01	-0.511000	0.568000
TCGA.S9.A7QY.01	-0.781000	0.766000
TCGA.S9.A7QZ.01	-0.874000	0.219000
TCGA.S9.A7R1.01	-0.933000	1.559000
TCGA.S9.A7R2.01	-0.585000	0.582000
TCGA.S9.A7R3.01	-1.009000	0.100000
TCGA.S9.A7R4.01	-0.231000	0.100000
TCGA.S9.A7R7.01	-0.722000	0.100000
TCGA.S9.A7R8.01	-0.975000	0.100000
TCGA.S9.A89Z.01	-0.913000	0.981000
TCGA.TM.A7C4.01	-0.754000	0.720000
TCGA.TM.A7C5.01	-0.920000	0.100000
TCGA.TM.A7CA.01	-0.100000	0.711000
TCGA.TM.A7CF.01	-0.733000	0.252000
TCGA.TM.A84C.01	-0.100000	0.100000
TCGA.TM.A84F.01	-0.609000	0.100000
TCGA.TM.A84G.01	-0.932000	0.241000
TCGA.TM.A84L.01	-0.758000	0.100000
TCGA.TM.A84M.01	-1.008000	0.987000
TCGA.TM.A84O.01	-0.838000	0.100000
TCGA.TM.A84Q.01	-0.953000	0.949000
TCGA.TM.A84R.01	-0.450000	0.100000
TCGA.TM.A84S.01	-0.869000	0.100000
TCGA.TM.A84T.01	-0.241000	0.100000
TCGA.VM.A8C8.01	-0.510000	0.547000
TCGA.VM.A8CA.01	-0.633000	0.486000
TCGA.VM.A8CB.01	-1.039000	0.732000
TCGA.VM.A8CE.01	-0.864000	0.202000
TCGA.VM.A8CH.01	-0.100000	0.834000
TCGA.VV.A829.01	-0.965000	0.937000
TCGA.VV.A86M.01	-0.878000	0.100000
TCGA.VW.A7QS.01	-0.964000	0.981000
TCGA.W9.A837.01	-0.885000	0.207000
TCGA.WH.A86K.01	-0.434000	0.871000
TCGA.WY.A858.01	-0.782000	0.645000
