# Supplementary material for: Machine learning-based identification of glycosyltransferase-related mRNAs for improving outcomes and the anti-tumor therapeutic response of gliomas
Source: Front Pharmacol. 2023 Aug 16;14:1200795. doi: 10.3389/fphar.2023.1200795 (PMC10468601; doi:10.3389/fphar.2023.1200795)
Supplement: Supplementary file 1 [file DataSheet3.zip › cnv/490406/sample_seg_counts.txt]

sample	segment_count	included
TCGA.06.0129.01	538	yes
TCGA.06.0178.01	31	yes
TCGA.06.0238.01	66	yes
TCGA.06.0749.01	80	yes
TCGA.06.2567.01	72	yes
TCGA.06.5411.01	54	yes
TCGA.08.0386.01	116	yes
TCGA.15.1444.01	94	yes
TCGA.16.0846.01	114	yes
TCGA.26.1442.01	101	yes
TCGA.27.1834.01	101	yes
TCGA.32.2638.01	101	yes
TCGA.CS.4938.01	56	yes
TCGA.CS.4942.01	47	yes
TCGA.CS.4944.01	51	yes
TCGA.CS.5390.01	39	yes
TCGA.CS.5393.01	91	yes
TCGA.CS.5394.01	44	yes
TCGA.CS.5397.01	134	yes
TCGA.CS.6290.01	43	yes
TCGA.CS.6666.01	133	yes
TCGA.CS.6667.01	50	yes
TCGA.CS.6668.01	45	yes
TCGA.CS.6669.01	36	yes
TCGA.CS.6670.01	44	yes
TCGA.DB.5270.01	53	yes
TCGA.DB.5273.01	48	yes
TCGA.DB.5274.01	34	yes
TCGA.DB.5275.01	140	yes
TCGA.DB.5276.01	34	yes
TCGA.DB.5277.01	280	yes
TCGA.DB.5279.01	47	yes
TCGA.DB.5280.01	30	yes
TCGA.DB.5281.01	193	yes
TCGA.DB.A4X9.01	35	yes
TCGA.DB.A4XA.01	48	yes
TCGA.DB.A4XB.01	51	yes
TCGA.DB.A4XC.01	63	yes
TCGA.DB.A4XD.01	50	yes
TCGA.DB.A4XE.01	41	yes
TCGA.DB.A4XF.01	66	yes
TCGA.DB.A4XG.01	35	yes
TCGA.DB.A4XH.01	52	yes
TCGA.DB.A64L.01	39	yes
TCGA.DB.A64O.01	54	yes
TCGA.DB.A64P.01	42	yes
TCGA.DB.A64Q.01	59	yes
TCGA.DB.A64R.01	47	yes
TCGA.DB.A64S.01	32	yes
TCGA.DB.A64U.01	42	yes
TCGA.DB.A64V.01	54	yes
TCGA.DB.A64W.01	54	yes
TCGA.DB.A64X.01	88	yes
TCGA.DB.A75K.01	49	yes
TCGA.DB.A75L.01	61	yes
TCGA.DB.A75M.01	40	yes
TCGA.DB.A75O.01	116	yes
TCGA.DB.A75P.01	43	yes
TCGA.DH.5141.01	61	yes
TCGA.DH.5143.01	29	yes
TCGA.DH.5144.01	45	yes
TCGA.DH.A66B.01	92	yes
TCGA.DH.A66D.01	51	yes
TCGA.DH.A66F.01	43	yes
TCGA.DH.A7UR.01	39	yes
TCGA.DH.A7US.01	36	yes
TCGA.DH.A7UT.01	47	yes
TCGA.DH.A7UU.01	67	yes
TCGA.DH.A7UV.01	42	yes
TCGA.DU.5847.01	70	yes
TCGA.DU.5849.01	51	yes
TCGA.DU.5853.01	44	yes
TCGA.DU.5855.01	92	yes
TCGA.DU.5870.01	42	yes
TCGA.DU.5871.01	52	yes
TCGA.DU.5872.01	51	yes
TCGA.DU.5874.01	57	yes
TCGA.DU.6393.01	41	yes
TCGA.DU.6394.01	58	yes
TCGA.DU.6395.01	56	yes
TCGA.DU.6397.01	57	yes
TCGA.DU.6399.01	80	yes
TCGA.DU.6400.01	42	yes
TCGA.DU.6401.01	58	yes
TCGA.DU.6407.01	61	yes
TCGA.DU.6408.01	51	yes
TCGA.DU.6410.01	49	yes
TCGA.DU.6542.01	185	yes
TCGA.DU.7008.01	79	yes
TCGA.DU.7009.01	47	yes
TCGA.DU.7010.01	173	yes
TCGA.DU.7011.01	37	yes
TCGA.DU.7012.01	63	yes
TCGA.DU.7015.01	83	yes
TCGA.DU.7018.01	37	yes
TCGA.DU.7019.01	74	yes
TCGA.DU.7290.01	70	yes
TCGA.DU.7294.01	51	yes
TCGA.DU.7298.01	66	yes
TCGA.DU.7299.01	78	yes
TCGA.DU.7300.01	52	yes
TCGA.DU.7301.01	67	yes
TCGA.DU.7302.01	52	yes
TCGA.DU.7304.01	76	yes
TCGA.DU.7306.01	79	yes
TCGA.DU.7309.01	47	yes
TCGA.DU.8162.01	74	yes
TCGA.DU.8163.01	35	yes
TCGA.DU.8164.01	43	yes
TCGA.DU.8165.01	60	yes
TCGA.DU.8166.01	52	yes
TCGA.DU.8167.01	76	yes
TCGA.DU.8168.01	65	yes
TCGA.DU.A5TR.01	48	yes
TCGA.DU.A5TS.01	70	yes
TCGA.DU.A5TT.01	62	yes
TCGA.DU.A5TW.01	76	yes
TCGA.DU.A6S2.01	52	yes
TCGA.DU.A6S3.01	41	yes
TCGA.DU.A6S6.01	55	yes
TCGA.DU.A6S7.01	43	yes
TCGA.DU.A6S8.01	59	yes
TCGA.DU.A76K.01	63	yes
TCGA.DU.A76O.01	55	yes
TCGA.DU.A76R.01	55	yes
TCGA.DU.A7T6.01	49	yes
TCGA.DU.A7T8.01	60	yes
TCGA.DU.A7TA.01	150	yes
TCGA.DU.A7TB.01	40	yes
TCGA.DU.A7TC.01	177	yes
TCGA.DU.A7TG.01	29	yes
TCGA.E1.5302.01	68	yes
TCGA.E1.5303.01	44	yes
TCGA.E1.5305.01	65	yes
TCGA.E1.5307.01	74	yes
TCGA.E1.5311.01	35	yes
TCGA.E1.5318.01	84	yes
TCGA.E1.5319.01	45	yes
TCGA.E1.5322.01	50	yes
TCGA.E1.A7YO.01	42	yes
TCGA.E1.A7YV.01	65	yes
TCGA.E1.A7YW.01	37	yes
TCGA.E1.A7Z6.01	46	yes
TCGA.EZ.7264.01	39	yes
TCGA.F6.A8O3.01	45	yes
TCGA.F6.A8O4.01	50	yes
TCGA.FG.5962.01	50	yes
TCGA.FG.5964.01	45	yes
TCGA.FG.5965.01	63	yes
TCGA.FG.6688.01	43	yes
TCGA.FG.6689.01	36	yes
TCGA.FG.6690.01	60	yes
TCGA.FG.6691.01	50	yes
TCGA.FG.7634.01	50	yes
TCGA.FG.7636.01	106	yes
TCGA.FG.7638.01	55	yes
TCGA.FG.7641.01	39	yes
TCGA.FG.7643.01	42	yes
TCGA.FG.8181.01	29	yes
TCGA.FG.8182.01	36	yes
TCGA.FG.8185.01	80	yes
TCGA.FG.8186.01	45	yes
TCGA.FG.8187.01	46	yes
TCGA.FG.8188.01	43	yes
TCGA.FG.8189.01	38	yes
TCGA.FG.8191.01	40	yes
TCGA.FG.A4MT.01	46	yes
TCGA.FG.A4MX.01	65	yes
TCGA.FG.A4MY.01	60	yes
TCGA.FG.A60J.01	40	yes
TCGA.FG.A60K.01	52	yes
TCGA.FG.A60L.01	71	yes
TCGA.FG.A6IZ.01	42	yes
TCGA.FG.A6J1.01	40	yes
TCGA.FG.A70Y.01	61	yes
TCGA.FG.A710.01	52	yes
TCGA.FG.A711.01	50	yes
TCGA.FG.A713.01	40	yes
TCGA.FG.A87Q.01	101	yes
TCGA.FN.7833.01	60	yes
TCGA.HT.7467.01	46	yes
TCGA.HT.7468.01	49	yes
TCGA.HT.7470.01	120	yes
TCGA.HT.7471.01	44	yes
TCGA.HT.7473.01	95	yes
TCGA.HT.7474.01	46	yes
TCGA.HT.7475.01	85	yes
TCGA.HT.7476.01	82	yes
TCGA.HT.7477.01	394	yes
TCGA.HT.7478.01	45	yes
TCGA.HT.7479.01	37	yes
TCGA.HT.7480.01	36	yes
TCGA.HT.7481.01	40	yes
TCGA.HT.7485.01	50	yes
TCGA.HT.7601.01	39	yes
TCGA.HT.7602.01	46	yes
TCGA.HT.7603.01	62	yes
TCGA.HT.7604.01	78	yes
TCGA.HT.7605.01	52	yes
TCGA.HT.7606.01	73	yes
TCGA.HT.7607.01	43	yes
TCGA.HT.7608.01	35	yes
TCGA.HT.7609.01	43	yes
TCGA.HT.7610.01	43	yes
TCGA.HT.7611.01	78	yes
TCGA.HT.7616.01	48	yes
TCGA.HT.7620.01	47	yes
TCGA.HT.7676.01	40	yes
TCGA.HT.7677.01	37	yes
TCGA.HT.7680.01	57	yes
TCGA.HT.7681.01	37	yes
TCGA.HT.7686.01	128	yes
TCGA.HT.7687.01	39	yes
TCGA.HT.7688.01	83	yes
TCGA.HT.7689.01	64	yes
TCGA.HT.7690.01	75	yes
TCGA.HT.7691.01	34	yes
TCGA.HT.7692.01	50	yes
TCGA.HT.7693.01	55	yes
TCGA.HT.7694.01	37	yes
TCGA.HT.7695.01	38	yes
TCGA.HT.7854.01	38	yes
TCGA.HT.7855.01	38	yes
TCGA.HT.7856.01	43	yes
TCGA.HT.7858.01	44	yes
TCGA.HT.7860.01	56	yes
TCGA.HT.7873.01	108	yes
TCGA.HT.7874.01	26	yes
TCGA.HT.7875.01	35	yes
TCGA.HT.7877.01	30	yes
TCGA.HT.7879.01	51	yes
TCGA.HT.7880.01	27	yes
TCGA.HT.7881.01	53	yes
TCGA.HT.7884.01	39	yes
TCGA.HT.7902.01	41	yes
TCGA.HT.8010.01	40	yes
TCGA.HT.8012.01	40	yes
TCGA.HT.8013.01	30	yes
TCGA.HT.8015.01	42	yes
TCGA.HT.8018.01	29	yes
TCGA.HT.8019.01	28	yes
TCGA.HT.8105.01	30	yes
TCGA.HT.8107.01	34	yes
TCGA.HT.8108.01	65	yes
TCGA.HT.8109.01	39	yes
TCGA.HT.8110.01	48	yes
TCGA.HT.8111.01	41	yes
TCGA.HT.8113.01	34	yes
TCGA.HT.8114.01	44	yes
TCGA.HT.A4DS.01	70	yes
TCGA.HT.A4DV.01	35	yes
TCGA.HT.A5R5.01	53	yes
TCGA.HT.A5R7.01	88	yes
TCGA.HT.A5R9.01	56	yes
TCGA.HT.A5RB.01	48	yes
TCGA.HT.A614.01	179	yes
TCGA.HT.A615.01	45	yes
TCGA.HT.A616.01	45	yes
TCGA.HT.A618.01	69	yes
TCGA.HT.A619.01	47	yes
TCGA.HT.A74H.01	85	yes
TCGA.HT.A74J.01	54	yes
TCGA.HT.A74O.01	53	yes
TCGA.HW.7486.01	32	yes
TCGA.HW.7487.01	39	yes
TCGA.HW.7489.01	70	yes
TCGA.HW.7490.01	47	yes
TCGA.HW.7491.01	67	yes
TCGA.HW.7495.01	34	yes
TCGA.HW.8319.01	37	yes
TCGA.HW.8320.01	30	yes
TCGA.HW.8321.01	59	yes
TCGA.HW.8322.01	34	yes
TCGA.HW.A5KJ.01	53	yes
TCGA.HW.A5KL.01	36	yes
TCGA.HW.A5KM.01	64	yes
TCGA.IK.8125.01	43	yes
TCGA.KT.A74X.01	36	yes
TCGA.P5.A5EV.01	69	yes
TCGA.P5.A5EW.01	39	yes
TCGA.P5.A5EY.01	46	yes
TCGA.P5.A5EZ.01	138	yes
TCGA.P5.A5F0.01	51	yes
TCGA.P5.A5F1.01	53	yes
TCGA.P5.A5F2.01	55	yes
TCGA.P5.A5F4.01	87	yes
TCGA.P5.A72W.01	90	yes
TCGA.P5.A72X.01	46	yes
TCGA.P5.A72Z.01	35	yes
TCGA.P5.A730.01	36	yes
TCGA.P5.A731.01	49	yes
TCGA.P5.A733.01	60	yes
TCGA.QH.A65R.01	46	yes
TCGA.QH.A65S.01	69	yes
TCGA.QH.A65V.01	45	yes
TCGA.QH.A65X.01	44	yes
TCGA.QH.A65Z.01	46	yes
TCGA.QH.A6CS.01	56	yes
TCGA.QH.A6CY.01	33	yes
TCGA.QH.A6CZ.01	41	yes
TCGA.QH.A6X3.01	36	yes
TCGA.QH.A6X4.01	44	yes
TCGA.QH.A6X5.01	39	yes
TCGA.QH.A6X8.01	36	yes
TCGA.QH.A6X9.01	67	yes
TCGA.QH.A6XA.01	57	yes
TCGA.QH.A6XC.01	55	yes
TCGA.QH.A86X.01	55	yes
TCGA.QH.A870.01	48	yes
TCGA.R8.A6MK.01	41	yes
TCGA.R8.A6ML.01	47	yes
TCGA.R8.A6MO.01	49	yes
TCGA.R8.A73M.01	54	yes
TCGA.S9.A6TS.01	51	yes
TCGA.S9.A6TU.01	48	yes
TCGA.S9.A6TW.01	39	yes
TCGA.S9.A6TX.01	49	yes
TCGA.S9.A6TY.01	43	yes
TCGA.S9.A6TZ.01	44	yes
TCGA.S9.A6U1.01	47	yes
TCGA.S9.A6U2.01	40	yes
TCGA.S9.A6U5.01	32	yes
TCGA.S9.A6U6.01	54	yes
TCGA.S9.A6U8.01	38	yes
TCGA.S9.A6U9.01	74	yes
TCGA.S9.A6UB.01	48	yes
TCGA.S9.A6WD.01	43	yes
TCGA.S9.A6WE.01	53	yes
TCGA.S9.A6WG.01	56	yes
TCGA.S9.A6WH.01	57	yes
TCGA.S9.A6WI.01	28	yes
TCGA.S9.A6WL.01	31	yes
TCGA.S9.A6WO.01	42	yes
TCGA.S9.A6WP.01	52	yes
TCGA.S9.A6WQ.01	60	yes
TCGA.S9.A7IQ.01	43	yes
TCGA.S9.A7IY.01	45	yes
TCGA.S9.A7IZ.01	95	yes
TCGA.S9.A7J1.01	44	yes
TCGA.S9.A7J2.01	34	yes
TCGA.S9.A7J3.01	53	yes
TCGA.S9.A7QW.01	62	yes
TCGA.S9.A7QX.01	77	yes
TCGA.S9.A7QY.01	63	yes
TCGA.S9.A7QZ.01	33	yes
TCGA.S9.A7R1.01	34	yes
TCGA.S9.A7R2.01	75	yes
TCGA.S9.A7R3.01	134	yes
TCGA.S9.A7R4.01	50	yes
TCGA.S9.A7R7.01	67	yes
TCGA.S9.A7R8.01	44	yes
TCGA.S9.A89Z.01	84	yes
TCGA.TM.A7C4.01	61	yes
TCGA.TM.A7C5.01	35	yes
TCGA.TM.A7CA.01	33	yes
TCGA.TM.A7CF.01	239	yes
TCGA.TM.A84C.01	36	yes
TCGA.TM.A84F.01	41	yes
TCGA.TM.A84G.01	57	yes
TCGA.TM.A84L.01	56	yes
TCGA.TM.A84M.01	54	yes
TCGA.TM.A84O.01	35	yes
TCGA.TM.A84Q.01	67	yes
TCGA.TM.A84R.01	35	yes
TCGA.TM.A84S.01	40	yes
TCGA.TM.A84T.01	53	yes
TCGA.VM.A8C8.01	97	yes
TCGA.VM.A8CA.01	33	yes
TCGA.VM.A8CB.01	45	yes
TCGA.VM.A8CE.01	39	yes
TCGA.VM.A8CH.01	33	yes
TCGA.VV.A829.01	49	yes
TCGA.VV.A86M.01	44	yes
TCGA.VW.A7QS.01	66	yes
TCGA.W9.A837.01	38	yes
TCGA.WH.A86K.01	106	yes
TCGA.WY.A858.01	42	yes
