# Supplementary material for: Machine learning-based identification of glycosyltransferase-related mRNAs for improving outcomes and the anti-tumor therapeutic response of gliomas
Source: Front Pharmacol. 2023 Aug 16;14:1200795. doi: 10.3389/fphar.2023.1200795 (PMC10468601; doi:10.3389/fphar.2023.1200795)
Supplement: Supplementary file 1 [file DataSheet3.zip › cnv/490406/scores.gistic]

Type	Chromosome	Start	End	-log10(q-value)	G-score	average amplitude	frequency
Amp	1	3218610	3368143	-0.000000	0.003323	0.589236	0.018568
Amp	1	3377343	3535924	-0.000000	0.000000	0.598389	0.015915
Amp	1	3538501	3609007	-0.000000	0.006842	0.660853	0.018568
Amp	1	3614480	13862750	-0.000000	0.000000	0.598389	0.015915
Amp	1	13871942	14355202	-0.000000	0.023903	1.027464	0.018568
Amp	1	14358807	22696066	-0.000000	0.000000	0.589232	0.015915
Amp	1	22698447	23142351	-0.000000	0.003082	0.576230	0.018568
Amp	1	23142496	23327815	-0.000000	0.007154	0.580508	0.021220
Amp	1	23331569	23436769	-0.000000	0.003082	0.576230	0.018568
Amp	1	23438417	23480584	-0.000000	0.000000	0.589232	0.015915
Amp	1	23483603	23585150	-0.000000	0.004224	0.595535	0.018568
Amp	1	23585725	24300865	-0.000000	0.000000	0.589232	0.015915
Amp	1	24345750	25698469	-0.000000	0.002670	0.567399	0.018568
Amp	1	25699995	26383125	-0.000000	0.009719	0.628886	0.021220
Amp	1	26383169	26707395	-0.000000	0.002670	0.567399	0.018568
Amp	1	26709504	26804477	-0.000000	0.005191	0.621391	0.018568
Amp	1	26850295	31724744	-0.000000	0.000000	0.589232	0.015915
Amp	1	31725975	32942699	-0.000000	0.003604	0.565207	0.021220
Amp	1	32950002	40183922	-0.000000	0.000000	0.568764	0.018568
Amp	1	40184072	40308992	-0.000000	0.004419	0.582058	0.021220
Amp	1	40311946	42159937	-0.000000	0.000000	0.568764	0.018568
Amp	1	42162252	43009332	-0.000000	0.004998	0.596017	0.021220
Amp	1	43014447	47988294	-0.000000	0.000000	0.568764	0.018568
Amp	1	47989572	48215379	-0.000000	0.006097	0.615275	0.021220
Amp	1	48215587	54671488	-0.000000	0.000000	0.568764	0.018568
Amp	1	54677128	54905921	-0.000000	0.002508	0.540939	0.021220
Amp	1	54907167	67205327	-0.000000	0.000000	0.564345	0.018568
Amp	1	67206312	67655954	-0.000000	0.004819	0.583034	0.021220
Amp	1	67656507	68268036	-0.000000	0.000000	0.557771	0.018568
Amp	1	68270836	68681199	-0.000000	0.004089	0.569348	0.021220
Amp	1	68682111	72739953	-0.000000	0.000000	0.557771	0.018568
Amp	1	72828321	73007962	-0.000000	0.002387	0.534652	0.021220
Amp	1	73097180	75674858	-0.000000	0.000000	0.557771	0.018568
Amp	1	75677214	75768464	-0.000000	0.005123	0.584063	0.021220
Amp	1	75774678	80306582	-0.000000	0.000000	0.557771	0.018568
Amp	1	80307611	80403167	-0.000000	0.003927	0.587504	0.021220
Amp	1	80403974	82480707	-0.000000	0.000000	0.584897	0.018568
Amp	1	82484590	82679812	-0.000000	0.004914	0.553327	0.023873
Amp	1	82680330	82817449	-0.000000	0.000000	0.530404	0.021220
Amp	1	82818243	109674281	-0.000000	0.004536	0.547028	0.023873
Amp	1	109689314	110356778	-0.000000	0.015367	0.597676	0.029178
Amp	1	110361548	110485495	-0.000000	0.004536	0.494184	0.026525
Amp	1	110490341	110560618	-0.000000	0.008489	0.503262	0.029178
Amp	1	110570076	111993224	-0.000000	0.004536	0.494184	0.026525
Amp	1	111999998	112374899	-0.000000	0.000000	0.473536	0.023873
Amp	1	112374943	112551389	-0.000000	0.005402	0.508262	0.026525
Amp	1	112558475	120523902	-0.000000	0.000000	0.473536	0.023873
Amp	1	120523955	120523955	-0.000000	0.002762	0.404224	0.029178
Amp	1	120527361	120527361	-0.000000	0.005299	0.380714	0.034483
Amp	1	149881398	149881398	-0.000000	0.007085	0.398163	0.050398
Amp	1	149882014	150092942	-0.000000	0.009740	0.406717	0.055703
Amp	1	150093758	154233016	-0.000000	0.014549	0.425306	0.063660
Amp	1	154234864	154717517	-0.000000	0.022635	0.456848	0.066313
Amp	1	154717732	155392474	0.216910	0.029127	0.477501	0.068966
Amp	1	155394497	155782130	-0.000000	0.022635	0.456848	0.066313
Amp	1	155783370	155866401	0.104155	0.026854	0.465786	0.068966
Amp	1	155867382	155955046	0.393332	0.032839	0.483205	0.071618
Amp	1	155958000	156048311	0.033830	0.024753	0.455103	0.068966
Amp	1	156055009	156398943	0.409514	0.033072	0.484499	0.071618
Amp	1	156411150	156590696	0.857008	0.041777	0.514537	0.074271
Amp	1	156592502	156808981	0.551006	0.036160	0.485073	0.074271
Amp	1	156809890	156844070	0.335947	0.031941	0.477512	0.071618
Amp	1	156847129	156851855	1.794517	0.056331	0.591060	0.074271
Amp	1	156852489	157012575	1.588245	0.053243	0.595048	0.071618
Amp	1	157024292	157057697	1.030236	0.044924	0.569904	0.068966
Amp	1	157058424	157406411	0.689157	0.038939	0.555257	0.066313
Amp	1	157407963	157505158	0.919508	0.043223	0.560489	0.068966
Amp	1	157507938	157703587	0.769139	0.040120	0.542600	0.068966
Amp	1	157703995	158293942	0.689157	0.038939	0.555257	0.066313
Amp	1	158296154	159896482	-0.000000	0.014549	0.426023	0.063660
Amp	1	159904020	160342944	-0.000000	0.022647	0.458630	0.066313
Amp	1	160349201	162520523	-0.000000	0.014549	0.426967	0.063660
Amp	1	162521816	162836591	-0.000000	0.015680	0.419440	0.066313
Amp	1	162836850	163265329	-0.000000	0.014549	0.427804	0.063660
Amp	1	163276052	163366684	-0.000000	0.019414	0.441362	0.066313
Amp	1	163369291	163466520	-0.000000	0.015513	0.417965	0.066313
Amp	1	163472106	164159503	-0.000000	0.014549	0.427804	0.063660
Amp	1	164159810	164336233	-0.000000	0.015561	0.418253	0.066313
Amp	1	164338427	164983593	-0.000000	0.014549	0.427804	0.063660
Amp	1	164983997	165373302	-0.000000	0.009740	0.404106	0.063660
Amp	1	165375040	166204081	-0.000000	0.013966	0.426561	0.063660
Amp	1	166206473	166392303	-0.000000	0.017482	0.432619	0.066313
Amp	1	166393150	166528085	-0.000000	0.013966	0.426342	0.063660
Amp	1	166536684	166835230	-0.000000	0.009740	0.414816	0.061008
Amp	1	166837875	166888046	-0.000000	0.006978	0.414504	0.058355
Amp	1	166889364	167243567	-0.000000	0.010384	0.418688	0.061008
Amp	1	167252651	168799588	-0.000000	0.006978	0.414504	0.058355
Amp	1	168799899	168903858	-0.000000	0.010898	0.423663	0.061008
Amp	1	168909952	169189771	-0.000000	0.006978	0.414504	0.058355
Amp	1	169189807	169346194	-0.000000	0.011743	0.430661	0.061008
Amp	1	169347545	169895294	-0.000000	0.006978	0.414504	0.058355
Amp	1	169895996	169957961	-0.000000	0.010852	0.423615	0.061008
Amp	1	169958231	171707530	-0.000000	0.006978	0.414504	0.058355
Amp	1	171709380	171847295	-0.000000	0.010378	0.422310	0.061008
Amp	1	171847465	174633305	-0.000000	0.006978	0.414504	0.058355
Amp	1	174635727	175892597	-0.000000	0.015982	0.455374	0.061008
Amp	1	175893092	176088262	-0.000000	0.014196	0.463011	0.058355
Amp	1	176093129	177276580	-0.000000	0.005191	0.420559	0.055703
Amp	1	177283043	177355420	-0.000000	0.009601	0.432922	0.058355
Amp	1	177355562	177448217	-0.000000	0.005191	0.420103	0.055703
Amp	1	177452548	177549045	-0.000000	0.009012	0.429862	0.058355
Amp	1	177551193	179770280	-0.000000	0.005191	0.420103	0.055703
Amp	1	179771665	179881004	-0.000000	0.009480	0.418285	0.061008
Amp	1	179887125	180039137	-0.000000	0.005191	0.406374	0.058355
Amp	1	180041394	180921903	-0.000000	0.010137	0.421652	0.061008
Amp	1	180930334	181208299	-0.000000	0.007600	0.422715	0.058355
Amp	1	181209171	181287293	-0.000000	0.011804	0.434319	0.061008
Amp	1	181287494	183316890	-0.000000	0.007600	0.422715	0.058355
Amp	1	183318414	183409271	-0.000000	0.011026	0.444221	0.058355
Amp	1	183409649	184646193	-0.000000	0.007600	0.437932	0.055703
Amp	1	184649803	185135745	-0.000000	0.002655	0.421940	0.053050
Amp	1	185136458	185918757	-0.000000	0.011452	0.464860	0.055703
Amp	1	185923575	185994487	-0.000000	0.015585	0.474679	0.058355
Amp	1	185996313	186555040	-0.000000	0.011452	0.464860	0.055703
Amp	1	186560978	188285523	-0.000000	0.002655	0.421940	0.053050
Amp	1	188293407	188513756	-0.000000	0.007198	0.436474	0.055703
Amp	1	188513900	190519149	-0.000000	0.002655	0.423742	0.053050
Amp	1	190522315	190597470	-0.000000	0.007144	0.438371	0.055703
Amp	1	190598406	191218759	-0.000000	0.002655	0.423742	0.053050
Amp	1	191225499	191501393	-0.000000	0.016004	0.524627	0.053050
Amp	1	191501657	192263589	-0.000000	0.002655	0.424554	0.053050
Amp	1	192269211	192378979	-0.000000	0.006807	0.436742	0.055703
Amp	1	192379022	192667184	-0.000000	0.002655	0.424554	0.053050
Amp	1	192667887	193078414	-0.000000	0.003412	0.411521	0.055703
Amp	1	193082149	193475966	-0.000000	0.002655	0.409558	0.055703
Amp	1	193478200	193569560	-0.000000	0.006814	0.421840	0.058355
Amp	1	193582120	193754519	-0.000000	0.002655	0.409558	0.055703
Amp	1	193754806	194074550	-0.000000	0.009059	0.455547	0.055703
Amp	1	194080827	194137549	-0.000000	0.002655	0.400580	0.055703
Amp	1	194138690	198943015	-0.000000	0.000000	0.400708	0.053050
Amp	1	198945533	199024573	-0.000000	0.005291	0.419336	0.055703
Amp	1	199026767	199254405	-0.000000	0.000000	0.397482	0.053050
Amp	1	199258638	199357490	-0.000000	0.003972	0.410288	0.055703
Amp	1	199359159	200357799	-0.000000	0.000000	0.397482	0.053050
Amp	1	200358114	200947527	-0.000000	0.003413	0.402982	0.055703
Amp	1	200950563	201097881	-0.000000	0.006977	0.410649	0.058355
Amp	1	201100482	201190196	-0.000000	0.003413	0.402982	0.055703
Amp	1	201192884	201378435	-0.000000	0.006309	0.406566	0.058355
Amp	1	201379148	202531741	-0.000000	0.003413	0.402982	0.055703
Amp	1	202532313	203279366	0.148733	0.027802	0.550885	0.058355
Amp	1	203280294	203342619	1.519856	0.052192	0.662415	0.063660
Amp	1	203348671	203590984	1.701327	0.054693	0.678041	0.063660
Amp	1	203594802	203932993	1.519856	0.052192	0.685928	0.061008
Amp	1	203945625	204244886	2.323629	0.063372	0.727187	0.063660
Amp	1	204249686	204258019	3.842393	0.083969	0.822383	0.066313
Amp	1	204260598	204694686	5.867566	0.108166	0.931401	0.068966
Amp	1	204699500	204889532	4.104397	0.087569	0.844374	0.066313
Amp	1	204890299	204949826	2.323629	0.063372	0.727187	0.063660
Amp	1	204953346	204956664	0.689157	0.038981	0.599810	0.061008
Amp	1	204959432	205549274	-0.000000	0.014593	0.460854	0.058355
Amp	1	205551920	205683109	-0.000000	0.011180	0.458372	0.055703
Amp	1	205685352	205741816	-0.000000	0.015863	0.471149	0.058355
Amp	1	205745684	205755046	-0.000000	0.004683	0.413768	0.055703
Amp	1	205756484	212379741	-0.000000	0.000000	0.397482	0.053050
Amp	1	212383926	212602868	-0.000000	0.000769	0.387402	0.055703
Amp	1	212603413	212944252	-0.000000	0.003250	0.405109	0.055703
Amp	1	212944257	217750053	-0.000000	0.000000	0.399136	0.053050
Amp	1	217750248	217991813	-0.000000	0.001226	0.393470	0.055703
Amp	1	217994086	218479990	-0.000000	0.000000	0.399136	0.053050
Amp	1	218486814	218557045	-0.000000	0.004065	0.410934	0.055703
Amp	1	218557319	220488956	-0.000000	0.000000	0.399136	0.053050
Amp	1	220488972	221345223	-0.000000	0.004216	0.419979	0.055703
Amp	1	221345966	221445505	-0.000000	0.008049	0.442350	0.055703
Amp	1	221455886	223933438	-0.000000	0.004216	0.433863	0.053050
Amp	1	223933462	224076114	-0.000000	0.006542	0.430626	0.055703
Amp	1	224085000	225537487	-0.000000	0.004216	0.414018	0.055703
Amp	1	225543166	225621417	-0.000000	0.008103	0.442239	0.055703
Amp	1	225622264	225883415	-0.000000	0.004216	0.414485	0.055703
Amp	1	225886318	225980594	-0.000000	0.011886	0.448111	0.058355
Amp	1	226061066	226166430	-0.000000	0.007866	0.440542	0.055703
Amp	1	226166497	228497470	-0.000000	0.004216	0.429553	0.053050
Amp	1	228793246	228932384	-0.000000	0.008917	0.441266	0.055703
Amp	1	228933473	231169128	-0.000000	0.004216	0.427969	0.053050
Amp	1	231170013	231215216	-0.000000	0.007953	0.436048	0.055703
Amp	1	231217924	236062647	-0.000000	0.004216	0.427969	0.053050
Amp	1	236065239	236103925	-0.000000	0.008403	0.425621	0.050398
Amp	1	236106425	238536508	-0.000000	0.004216	0.408932	0.047745
Amp	1	238543341	238649757	-0.000000	0.009516	0.424226	0.050398
Amp	1	238652672	238665527	-0.000000	0.014400	0.440473	0.053050
Amp	1	238668435	238747963	-0.000000	0.018972	0.453344	0.055703
Amp	1	238752707	238775825	-0.000000	0.013672	0.436140	0.053050
Amp	1	238776287	238778606	-0.000000	0.008788	0.419665	0.050398
Amp	1	238783059	238838405	-0.000000	0.004216	0.403492	0.047745
Amp	1	238848925	238991363	-0.000000	0.009420	0.423462	0.050398
Amp	1	239002310	239153101	-0.000000	0.004216	0.406195	0.047745
Amp	1	239159611	239701246	-0.000000	0.008678	0.420173	0.050398
Amp	1	239701649	239824045	-0.000000	0.004216	0.406195	0.047745
Amp	1	239826659	239902925	-0.000000	0.008879	0.422324	0.050398
Amp	1	239905189	240360119	-0.000000	0.012408	0.427663	0.053050
Amp	1	240366340	240592636	-0.000000	0.017555	0.444929	0.055703
Amp	1	240594069	241005274	-0.000000	0.012408	0.427663	0.053050
Amp	1	241006953	241608403	-0.000000	0.007745	0.412664	0.050398
Amp	1	241609758	241722619	-0.000000	0.022334	0.501399	0.053050
Amp	1	241724922	242221720	-0.000000	0.007745	0.413509	0.050398
Amp	1	242223343	242695869	-0.000000	0.008506	0.397684	0.053050
Amp	1	242696190	242885747	-0.000000	0.007745	0.412609	0.050398
Amp	1	242886193	243031885	-0.000000	0.008999	0.401381	0.053050
Amp	1	243036667	247813706	-0.000000	0.007745	0.412609	0.050398
Amp	2	484222	2730803	0.038315	0.025313	0.414426	0.042440
Amp	2	2734670	7263133	-0.000000	0.023194	0.420874	0.039788
Amp	2	7263908	8630849	-0.000000	0.017708	0.392182	0.037135
Amp	2	8632587	9518934	0.541331	0.035771	0.547177	0.039788
Amp	2	9519821	9788503	0.198338	0.028781	0.477306	0.039788
Amp	2	9789403	11036754	-0.000000	0.017708	0.392182	0.037135
Amp	2	11037882	11119221	0.324057	0.031525	0.504144	0.039788
Amp	2	11125210	11988837	0.567920	0.036496	0.553829	0.039788
Amp	2	11991593	13338166	-0.000000	0.017708	0.392182	0.037135
Amp	2	13338190	14478004	-0.000000	0.021841	0.435009	0.037135
Amp	2	14485156	15094592	0.038315	0.025108	0.470000	0.037135
Amp	2	15097318	15218152	0.069244	0.026275	0.453276	0.039788
Amp	2	15221494	16058046	0.038315	0.025108	0.470000	0.037135
Amp	2	16060359	16156999	0.216910	0.029058	0.478316	0.039788
Amp	2	16162461	16226880	0.673066	0.038622	0.538254	0.042440
Amp	2	16229032	16250271	0.725156	0.039556	0.517427	0.045093
Amp	2	16358510	16421027	0.247706	0.029992	0.459933	0.042440
Amp	2	16421926	16464227	0.069244	0.026042	0.450946	0.039788
Amp	2	16467586	16578563	0.038315	0.025108	0.470000	0.037135
Amp	2	16578951	20029685	-0.000000	0.016528	0.407201	0.034483
Amp	2	20033753	20545779	-0.000000	0.020446	0.420072	0.037135
Amp	2	20549434	21217644	-0.000000	0.015100	0.390728	0.034483
Amp	2	21218805	21707779	-0.000000	0.008879	0.345416	0.031830
Amp	2	21709002	24160931	-0.000000	0.004961	0.323418	0.029178
Amp	2	24166661	25013627	-0.000000	0.007792	0.332376	0.031830
Amp	2	25017708	25498556	-0.000000	0.004961	0.323418	0.029178
Amp	2	25499187	27370055	-0.000000	0.000000	0.280708	0.026525
Amp	2	27378300	27635582	-0.000000	0.004636	0.318374	0.029178
Amp	2	27648117	27729866	-0.000000	0.009966	0.362287	0.031830
Amp	2	27737256	34185761	-0.000000	0.005331	0.332038	0.029178
Amp	2	34194663	34261848	-0.000000	0.014994	0.463756	0.029178
Amp	2	34264101	37364852	-0.000000	0.005331	0.331859	0.029178
Amp	2	37365640	38408960	-0.000000	0.007652	0.362766	0.029178
Amp	2	38409220	39660239	-0.000000	0.005331	0.330116	0.029178
Amp	2	39666119	39699037	-0.000000	0.009094	0.345526	0.029178
Amp	2	39699170	41795417	-0.000000	0.011790	0.350425	0.031830
Amp	2	41796257	45154279	-0.000000	0.009094	0.351191	0.031830
Amp	2	45163660	45668353	-0.000000	0.013968	0.378894	0.031830
Amp	2	45668670	48544667	-0.000000	0.009094	0.345526	0.029178
Amp	2	48550210	48846647	-0.000000	0.011542	0.352327	0.034483
Amp	2	48847077	50325306	-0.000000	0.009094	0.350551	0.031830
Amp	2	50328062	50387243	-0.000000	0.012384	0.363717	0.031830
Amp	2	50388064	50861450	-0.000000	0.009094	0.345526	0.029178
Amp	2	50863213	51482579	-0.000000	0.013042	0.371942	0.031830
Amp	2	51484393	51755731	-0.000000	0.009094	0.345526	0.029178
Amp	2	51758275	55680496	-0.000000	0.005331	0.323660	0.026525
Amp	2	55681325	55809752	-0.000000	0.010200	0.361358	0.029178
Amp	2	55815692	57394595	-0.000000	0.005331	0.323660	0.026525
Amp	2	57447412	57539294	-0.000000	0.008346	0.335565	0.029178
Amp	2	57539475	61779830	-0.000000	0.005331	0.323660	0.026525
Amp	2	61781037	61933020	-0.000000	0.008175	0.333226	0.029178
Amp	2	61937867	62193503	-0.000000	0.005331	0.323660	0.026525
Amp	2	62234345	62462213	-0.000000	0.023211	0.537943	0.029178
Amp	2	62464483	62623581	-0.000000	0.016094	0.440938	0.029178
Amp	2	62623771	63845722	-0.000000	0.005331	0.323660	0.026525
Amp	2	63849609	64096551	-0.000000	0.008852	0.376463	0.026525
Amp	2	64103741	64561699	-0.000000	0.005331	0.323066	0.026525
Amp	2	64562539	65191204	-0.000000	0.000000	0.265255	0.023873
Amp	2	65197699	65278023	-0.000000	0.004774	0.314716	0.026525
Amp	2	65287896	65639060	-0.000000	0.000000	0.265255	0.023873
Amp	2	65640229	66357905	-0.000000	0.004649	0.339935	0.023873
Amp	2	66360462	68418735	-0.000000	0.000000	0.262481	0.023873
Amp	2	68424436	68548233	-0.000000	0.004933	0.315641	0.026525
Amp	2	68549881	68625298	-0.000000	0.009927	0.355019	0.029178
Amp	2	68629654	68672253	-0.000000	0.004933	0.315641	0.026525
Amp	2	68908175	74083158	-0.000000	0.000000	0.266561	0.023873
Amp	2	74086936	74187703	-0.000000	0.003254	0.287178	0.026525
Amp	2	74194193	75145151	-0.000000	0.000000	0.264881	0.023873
Amp	2	75152500	75242288	-0.000000	0.005556	0.321844	0.026525
Amp	2	75242863	85461012	-0.000000	0.000000	0.264881	0.023873
Amp	2	85464811	85934595	-0.000000	0.002386	0.275083	0.026525
Amp	2	85934784	86157494	-0.000000	0.000000	0.264881	0.023873
Amp	2	86157997	86514021	-0.000000	0.006892	0.341999	0.026525
Amp	2	86516984	86925213	-0.000000	0.000000	0.264881	0.023873
Amp	2	86925380	87066780	-0.000000	0.002447	0.275297	0.026525
Amp	2	87071059	101358062	-0.000000	0.000000	0.264881	0.023873
Amp	2	101359214	101933599	-0.000000	0.005078	0.329226	0.023873
Amp	2	101937726	107382050	-0.000000	0.000000	0.275156	0.021220
Amp	2	107385100	107646765	-0.000000	0.001456	0.268847	0.023873
Amp	2	107656811	107929913	-0.000000	0.000000	0.275156	0.021220
Amp	2	107931509	108035193	-0.000000	0.005454	0.335435	0.023873
Amp	2	108038159	110341585	-0.000000	0.000000	0.275156	0.021220
Amp	2	110347011	111967592	-0.000000	0.001146	0.263674	0.023873
Amp	2	111972288	112827174	-0.000000	0.000000	0.294710	0.018568
Amp	2	112827286	113523967	-0.000000	0.000930	0.258016	0.023873
Amp	2	113529183	113752102	-0.000000	0.000000	0.272845	0.021220
Amp	2	113752731	116934003	-0.000000	0.001570	0.268678	0.023873
Amp	2	116938103	121441830	-0.000000	0.000000	0.274345	0.021220
Amp	2	121445475	121612994	-0.000000	0.002215	0.264332	0.026525
Amp	2	121617257	121709536	-0.000000	0.000000	0.255817	0.023873
Amp	2	121715035	122189631	-0.000000	0.004624	0.299570	0.026525
Amp	2	122190072	124907611	-0.000000	0.000000	0.255817	0.023873
Amp	2	124909715	126548551	-0.000000	0.002376	0.265862	0.026525
Amp	2	126548970	139410569	-0.000000	0.000000	0.255817	0.023873
Amp	2	139410992	140695463	-0.000000	0.002833	0.273995	0.026525
Amp	2	140695816	141124952	-0.000000	0.008084	0.322887	0.029178
Amp	2	141128843	141157971	0.033830	0.024911	0.506221	0.031830
Amp	2	141165673	141255746	-0.000000	0.019660	0.478440	0.029178
Amp	2	141257617	141490897	-0.000000	0.002833	0.273995	0.026525
Amp	2	141491320	142062178	-0.000000	0.000000	0.256634	0.023873
Amp	2	142064988	142504546	-0.000000	0.020647	0.539314	0.026525
Amp	2	142505730	143397767	-0.000000	0.000000	0.255285	0.023873
Amp	2	143400537	143643358	-0.000000	0.014408	0.445774	0.026525
Amp	2	143647319	143726704	-0.000000	0.000000	0.255285	0.023873
Amp	2	143733376	144069496	-0.000000	0.001545	0.252927	0.026525
Amp	2	144069889	167143210	-0.000000	0.000000	0.255285	0.023873
Amp	2	167149203	167234432	-0.000000	0.002905	0.294452	0.023873
Amp	2	167235028	167393107	-0.000000	0.005595	0.339267	0.023873
Amp	2	167394796	181574715	-0.000000	0.000000	0.274304	0.021220
Amp	2	181576294	181698359	-0.000000	0.015075	0.494662	0.023873
Amp	2	181708245	182339467	-0.000000	0.002118	0.278805	0.023873
Amp	2	182340306	182370174	-0.000000	0.000000	0.273961	0.021220
Amp	2	182372151	182817552	-0.000000	0.002838	0.301507	0.023873
Amp	2	182818300	183597462	-0.000000	0.000000	0.273961	0.021220
Amp	2	183599768	184437826	-0.000000	0.001260	0.264851	0.023873
Amp	2	184441055	184790475	-0.000000	0.000000	0.274337	0.021220
Amp	2	184848569	185531388	-0.000000	0.015820	0.507395	0.023873
Amp	2	185539677	186298224	-0.000000	0.000000	0.274337	0.021220
Amp	2	186889260	187237560	-0.000000	0.002094	0.278731	0.023873
Amp	2	187237621	187621427	-0.000000	0.000000	0.274337	0.021220
Amp	2	187622916	187816563	-0.000000	0.005538	0.336109	0.023873
Amp	2	187819439	188053293	-0.000000	0.001182	0.263550	0.023873
Amp	2	188071278	188249784	-0.000000	0.006439	0.316764	0.026525
Amp	2	188252723	188361764	-0.000000	0.005257	0.332265	0.023873
Amp	2	188364894	188812179	-0.000000	0.000000	0.274337	0.021220
Amp	2	188813656	189032553	-0.000000	0.001848	0.274635	0.023873
Amp	2	189032750	189109416	-0.000000	0.000000	0.274337	0.021220
Amp	2	189112278	189449765	-0.000000	0.001970	0.276677	0.023873
Amp	2	189450863	194378260	-0.000000	0.000000	0.274337	0.021220
Amp	2	194380961	194680620	-0.000000	0.005265	0.334199	0.023873
Amp	2	194708138	200420213	-0.000000	0.000000	0.276005	0.021220
Amp	2	200420736	208763977	-0.000000	0.004392	0.318502	0.023873
Amp	2	208765325	209023253	-0.000000	0.007603	0.335247	0.026525
Amp	2	209025732	209885116	-0.000000	0.004392	0.318502	0.023873
Amp	2	209890349	210742033	-0.000000	0.008308	0.348313	0.026525
Amp	2	210743483	225752628	-0.000000	0.004392	0.318502	0.023873
Amp	2	225754752	225978933	-0.000000	0.005622	0.303663	0.026525
Amp	2	225979797	229628242	-0.000000	0.004392	0.316903	0.023873
Amp	2	229634948	230098768	-0.000000	0.007627	0.334430	0.026525
Amp	2	230100632	231042480	-0.000000	0.004392	0.318976	0.023873
Amp	2	231045382	231125221	-0.000000	0.009475	0.332244	0.029178
Amp	2	231136290	231136290	-0.000000	0.005748	0.308819	0.026525
Amp	2	231139215	233180413	-0.000000	0.004392	0.319755	0.023873
Amp	2	233184542	234762215	-0.000000	0.000000	0.258871	0.023873
Amp	2	234764497	234905538	-0.000000	0.004570	0.302562	0.026525
Amp	2	234908368	236417071	-0.000000	0.000000	0.258871	0.023873
Amp	2	236421814	236584910	-0.000000	0.005560	0.318783	0.026525
Amp	2	236589977	241610281	-0.000000	0.000000	0.258871	0.023873
Amp	2	241727945	241846140	-0.000000	0.005814	0.322211	0.026525
Amp	2	241865616	242476062	-0.000000	0.000000	0.258871	0.023873
Amp	3	2212571	2348121	0.373788	0.032562	0.429577	0.053050
Amp	3	2350257	2365026	0.271320	0.030389	0.433106	0.050398
Amp	3	2365123	3096927	0.046163	0.025496	0.416412	0.047745
Amp	3	3097810	3463664	-0.000000	0.022775	0.412122	0.045093
Amp	3	3468694	3558494	0.038315	0.025148	0.414546	0.047745
Amp	3	3558527	6150592	-0.000000	0.022775	0.412122	0.045093
Amp	3	6152486	8231490	-0.000000	0.019995	0.373247	0.047745
Amp	3	8236852	9315785	-0.000000	0.014761	0.353148	0.045093
Amp	3	9317603	10411827	-0.000000	0.018941	0.365052	0.047745
Amp	3	10413526	11447873	-0.000000	0.014761	0.349345	0.045093
Amp	3	11451643	11525995	-0.000000	0.019242	0.382964	0.045093
Amp	3	11549596	12673371	-0.000000	0.014761	0.364728	0.042440
Amp	3	12756946	12829315	-0.000000	0.019765	0.387960	0.045093
Amp	3	12839843	14062746	-0.000000	0.014761	0.364728	0.042440
Amp	3	14065678	22219165	-0.000000	0.013904	0.374105	0.039788
Amp	3	22227368	22481346	-0.000000	0.015680	0.377329	0.039788
Amp	3	22482089	22624379	-0.000000	0.014469	0.390930	0.037135
Amp	3	22626116	22796240	0.393332	0.032994	0.589317	0.037135
Amp	3	22884739	23257156	-0.000000	0.012694	0.400528	0.034483
Amp	3	23257309	23302757	-0.000000	0.010175	0.395424	0.031830
Amp	3	23303753	23411134	-0.000000	0.011594	0.381368	0.034483
Amp	3	23412880	23506427	-0.000000	0.019883	0.476973	0.034483
Amp	3	23506833	23570654	0.069244	0.026098	0.548648	0.034483
Amp	3	23572781	24313959	-0.000000	0.010175	0.395424	0.031830
Amp	3	24317591	24821211	0.137618	0.027374	0.563370	0.034483
Amp	3	24823636	26878393	-0.000000	0.010175	0.395424	0.031830
Amp	3	26891466	26963258	0.038315	0.025252	0.538897	0.034483
Amp	3	27082698	28061024	-0.000000	0.010175	0.395424	0.031830
Amp	3	28071769	28426978	-0.000000	0.012296	0.389464	0.034483
Amp	3	28427029	28739799	-0.000000	0.010175	0.395424	0.031830
Amp	3	28740089	28879823	0.046163	0.025541	0.542230	0.034483
Amp	3	28882188	29156049	-0.000000	0.010175	0.395424	0.031830
Amp	3	29158022	29248834	0.069244	0.026059	0.548204	0.034483
Amp	3	29253044	29598605	-0.000000	0.010175	0.395424	0.031830
Amp	3	29602086	29750143	-0.000000	0.023288	0.516242	0.034483
Amp	3	29753088	29817116	0.120915	0.027229	0.561690	0.034483
Amp	3	29817658	29926677	0.324057	0.031620	0.569177	0.037135
Amp	3	29928668	29969516	0.120915	0.027229	0.561690	0.034483
Amp	3	29970748	30194342	-0.000000	0.010175	0.395424	0.031830
Amp	3	30195787	30357514	0.056615	0.025922	0.546619	0.034483
Amp	3	30358258	30629647	-0.000000	0.010175	0.395424	0.031830
Amp	3	30637515	30707276	-0.000000	0.017699	0.451783	0.034483
Amp	3	30708432	30797125	0.056615	0.025815	0.545389	0.034483
Amp	3	30799068	31074695	-0.000000	0.023541	0.519163	0.034483
Amp	3	31076896	35077113	-0.000000	0.010175	0.395424	0.031830
Amp	3	35077946	38648821	-0.000000	0.005372	0.365901	0.029178
Amp	3	38652719	39806891	-0.000000	0.004010	0.382080	0.026525
Amp	3	39811908	40005156	-0.000000	0.005471	0.367254	0.029178
Amp	3	40007027	40161054	-0.000000	0.004010	0.382080	0.026525
Amp	3	40163640	40656091	-0.000000	0.005211	0.363719	0.029178
Amp	3	40657949	44286265	-0.000000	0.004010	0.382080	0.026525
Amp	3	44288843	49773864	-0.000000	0.000000	0.357729	0.023873
Amp	3	49782831	50271213	-0.000000	0.003822	0.379264	0.026525
Amp	3	50281168	52688063	-0.000000	0.000000	0.357729	0.023873
Amp	3	52692176	53014724	-0.000000	0.002040	0.374678	0.023873
Amp	3	53014814	53100214	-0.000000	0.000000	0.383273	0.021220
Amp	3	53101580	53660030	-0.000000	0.002130	0.376167	0.023873
Amp	3	53662618	61026499	-0.000000	0.000000	0.383273	0.021220
Amp	3	61026631	63040149	-0.000000	0.003653	0.359122	0.023873
Amp	3	63041182	63430848	-0.000000	0.004640	0.338010	0.026525
Amp	3	63433571	63439414	-0.000000	0.003653	0.359122	0.023873
Amp	3	63449206	63667679	-0.000000	0.010014	0.419557	0.026525
Amp	3	63670140	65309731	-0.000000	0.003653	0.359122	0.023873
Amp	3	65309789	66791147	-0.000000	0.000000	0.335548	0.021220
Amp	3	66791222	66921788	-0.000000	0.004834	0.380936	0.023873
Amp	3	66933583	99878116	-0.000000	0.000000	0.335548	0.021220
Amp	3	99884957	101109804	-0.000000	0.002687	0.345759	0.015915
Amp	3	101112973	101370389	-0.000000	0.005452	0.355597	0.018568
Amp	3	101371291	104971808	-0.000000	0.002687	0.345759	0.015915
Amp	3	104973442	105371140	-0.000000	0.007226	0.392891	0.018568
Amp	3	105373836	109429116	-0.000000	0.002687	0.344925	0.015915
Amp	3	109433855	109538875	-0.000000	0.014464	0.543466	0.018568
Amp	3	109541375	110600517	-0.000000	0.002687	0.339748	0.015915
Amp	3	110600596	111043298	-0.000000	0.012909	0.510160	0.018568
Amp	3	111046228	111875026	-0.000000	0.002687	0.339748	0.015915
Amp	3	111875119	113123907	-0.000000	0.000000	0.314181	0.013263
Amp	3	113131455	114538213	-0.000000	0.009513	0.499531	0.015915
Amp	3	114539805	115170446	-0.000000	0.012278	0.489609	0.018568
Amp	3	115175884	115382714	-0.000000	0.017328	0.524349	0.021220
Amp	3	115383399	115598396	-0.000000	0.009165	0.371366	0.021220
Amp	3	115605144	115666993	-0.000000	0.004115	0.314770	0.018568
Amp	3	115670872	115912429	-0.000000	0.001350	0.295553	0.015915
Amp	3	115913202	115942952	-0.000000	0.004813	0.327511	0.018568
Amp	3	115943118	116211209	-0.000000	0.006068	0.354387	0.018568
Amp	3	116212243	121740304	-0.000000	0.002605	0.358471	0.013263
Amp	3	121742506	123884163	-0.000000	0.004131	0.374774	0.015915
Amp	3	123889449	124449291	-0.000000	0.012485	0.583538	0.015915
Amp	3	124453383	124553971	-0.000000	0.004131	0.367864	0.015915
Amp	3	124554130	125205130	-0.000000	0.011441	0.474897	0.018568
Amp	3	125206397	128945573	-0.000000	0.004131	0.367864	0.015915
Amp	3	128945868	129577126	-0.000000	0.011500	0.473552	0.018568
Amp	3	129577172	132725875	-0.000000	0.004131	0.364817	0.015915
Amp	3	132732007	137027679	-0.000000	0.010742	0.530028	0.015915
Amp	3	137027954	137524357	-0.000000	0.009972	0.510783	0.015915
Amp	3	137530487	137658973	-0.000000	0.000000	0.313910	0.013263
Amp	3	137662094	137766829	-0.000000	0.011982	0.560998	0.015915
Amp	3	137851198	139262793	-0.000000	0.000000	0.313910	0.013263
Amp	3	139265636	139350528	-0.000000	0.010997	0.536402	0.015915
Amp	3	139353607	143747860	-0.000000	0.000000	0.313910	0.013263
Amp	3	143755704	145808885	-0.000000	0.009340	0.498438	0.015915
Amp	3	145810210	152403025	-0.000000	0.000000	0.313910	0.013263
Amp	3	152403639	152481414	-0.000000	0.005583	0.416727	0.015915
Amp	3	152481575	160246749	-0.000000	0.000000	0.313910	0.013263
Amp	3	160250097	160279879	-0.000000	0.005107	0.389226	0.015915
Amp	3	160281889	160436701	-0.000000	0.016379	0.575060	0.018568
Amp	3	160446255	163088821	-0.000000	0.005107	0.389226	0.015915
Amp	3	163089669	163339837	-0.000000	0.005972	0.352152	0.018568
Amp	3	163347630	165172501	-0.000000	0.005107	0.389226	0.015915
Amp	3	165172773	165350376	-0.000000	0.010185	0.521373	0.015915
Amp	3	165356648	169564752	-0.000000	0.005107	0.394481	0.015915
Amp	3	169565571	169677090	-0.000000	0.008309	0.411136	0.018568
Amp	3	169677945	169839617	-0.000000	0.017286	0.527978	0.021220
Amp	3	169859158	171820342	-0.000000	0.008309	0.411136	0.018568
Amp	3	171821010	177443968	-0.000000	0.009605	0.385278	0.021220
Amp	3	177449803	178008993	-0.000000	0.004498	0.284063	0.023873
Amp	3	178009433	178025728	-0.000000	0.008808	0.320272	0.026525
Amp	3	178031364	178168900	0.120915	0.027089	0.540325	0.029178
Amp	3	178174308	178188582	-0.000000	0.008808	0.320272	0.026525
Amp	3	178189436	178228373	-0.000000	0.013937	0.361072	0.029178
Amp	3	178229935	181037276	-0.000000	0.009627	0.332563	0.026525
Amp	3	181047241	181487115	-0.000000	0.012644	0.367889	0.026525
Amp	3	181488235	181847343	-0.000000	0.009627	0.357267	0.023873
Amp	3	181852072	182578660	-0.000000	0.012369	0.368043	0.026525
Amp	3	182587221	182587251	-0.000000	0.017180	0.440177	0.026525
Amp	3	182587429	182748495	-0.000000	0.021622	0.465512	0.029178
Amp	3	182751411	184575434	-0.000000	0.016810	0.426937	0.026525
Amp	3	184575831	185358052	-0.000000	0.011682	0.389725	0.023873
Amp	3	185361144	186029147	-0.000000	0.007240	0.348584	0.021220
Amp	3	186031030	186075388	-0.000000	0.010930	0.371327	0.023873
Amp	3	186086283	186230742	-0.000000	0.015851	0.407971	0.026525
Amp	3	186234463	186270989	-0.000000	0.010930	0.371327	0.023873
Amp	3	186273154	186670598	-0.000000	0.007240	0.348584	0.021220
Amp	3	186672020	186894768	-0.000000	0.012557	0.403433	0.023873
Amp	3	186900554	187916895	-0.000000	0.007240	0.348584	0.021220
Amp	3	187919958	188689504	-0.000000	0.004498	0.331949	0.018568
Amp	3	188694532	189298408	-0.000000	0.011750	0.426368	0.021220
Amp	3	189298764	190269671	-0.000000	0.016126	0.450842	0.023873
Amp	3	190270735	190621368	-0.000000	0.011750	0.422507	0.021220
Amp	3	190621874	191014928	-0.000000	0.016329	0.454223	0.023873
Amp	3	191017547	191050015	-0.000000	0.018842	0.457977	0.026525
Amp	3	191051189	191344113	-0.000000	0.014263	0.430202	0.023873
Amp	3	191344923	191758352	-0.000000	0.011750	0.388341	0.023873
Amp	3	191758409	192022601	-0.000000	0.014883	0.440523	0.023873
Amp	3	192027020	192772634	-0.000000	0.011750	0.422507	0.021220
Amp	3	192776173	196098775	-0.000000	0.016689	0.457853	0.023873
Amp	3	196098921	196367400	-0.000000	0.018621	0.446272	0.026525
Amp	3	196970125	196974183	-0.000000	0.013682	0.413567	0.023873
Amp	3	196974318	196981640	-0.000000	0.011750	0.422507	0.021220
Amp	3	196985344	197538677	-0.000000	0.012431	0.386905	0.023873
Amp	4	1053934	1297569	-0.000000	0.007368	0.361723	0.031830
Amp	4	1511831	1663728	-0.000000	0.012531	0.378583	0.037135
Amp	4	1664623	1778801	-0.000000	0.015010	0.380040	0.039788
Amp	4	1792018	1975026	-0.000000	0.018364	0.407526	0.042440
Amp	4	1983556	2699655	-0.000000	0.015885	0.407998	0.039788
Amp	4	2702115	3200288	-0.000000	0.019878	0.447908	0.039788
Amp	4	3211096	3332479	-0.000000	0.022458	0.444661	0.042440
Amp	4	3339682	3380339	-0.000000	0.018015	0.403027	0.042440
Amp	4	3380675	3533066	-0.000000	0.015435	0.403498	0.039788
Amp	4	3536002	3595045	-0.000000	0.012081	0.369971	0.039788
Amp	4	3624139	3692118	-0.000000	0.016864	0.392426	0.042440
Amp	4	3692434	3741260	-0.000000	0.016144	0.407533	0.039788
Amp	4	3744011	3871062	-0.000000	0.011361	0.384554	0.037135
Amp	4	4184697	5310171	-0.000000	0.010571	0.405026	0.034483
Amp	4	5330566	5633688	-0.000000	0.006578	0.378264	0.031830
Amp	4	5636105	5707733	0.247706	0.029740	0.668960	0.031830
Amp	4	5711334	6290526	-0.000000	0.006578	0.379571	0.031830
Amp	4	6291003	6673462	-0.000000	0.002891	0.356019	0.029178
Amp	4	6677063	7050354	-0.000000	0.007656	0.386538	0.031830
Amp	4	7058191	7186257	-0.000000	0.017209	0.509872	0.031830
Amp	4	7188349	7300147	-0.000000	0.012444	0.490565	0.029178
Amp	4	7302748	8446429	-0.000000	0.002891	0.360359	0.029178
Amp	4	8447263	8503359	-0.000000	0.006817	0.383882	0.031830
Amp	4	8536188	8705387	-0.000000	0.003610	0.343818	0.031830
Amp	4	8705504	8705921	-0.000000	0.006595	0.381110	0.031830
Amp	4	9595918	10529224	-0.000000	0.011445	0.441706	0.031830
Amp	4	10542160	11782632	-0.000000	0.007741	0.426465	0.029178
Amp	4	11783389	11790581	-0.000000	0.002891	0.352298	0.029178
Amp	4	11792007	12172669	-0.000000	0.007374	0.389259	0.031830
Amp	4	12176716	12328912	-0.000000	0.002891	0.333248	0.031830
Amp	4	12330756	12662979	-0.000000	0.007185	0.386897	0.031830
Amp	4	12670107	15752165	-0.000000	0.002891	0.352298	0.029178
Amp	4	15755099	16567248	-0.000000	0.007082	0.401966	0.031830
Amp	4	16575832	16685006	-0.000000	0.015923	0.508464	0.031830
Amp	4	16693715	17762306	-0.000000	0.007082	0.394667	0.031830
Amp	4	17764721	18083997	-0.000000	0.011096	0.414765	0.034483
Amp	4	18084119	18820102	-0.000000	0.006905	0.389817	0.031830
Amp	4	18830942	19373340	-0.000000	0.002891	0.365623	0.029178
Amp	4	19381178	19993464	-0.000000	0.007089	0.393459	0.031830
Amp	4	19995494	20827722	-0.000000	0.002891	0.365623	0.029178
Amp	4	20831331	21102278	-0.000000	0.000000	0.358841	0.026525
Amp	4	21113049	21527186	-0.000000	0.022175	0.691934	0.026525
Amp	4	21537168	21747178	0.087272	0.026581	0.694001	0.029178
Amp	4	21751087	21866683	-0.000000	0.013731	0.518865	0.029178
Amp	4	21870453	22044975	-0.000000	0.005327	0.404316	0.029178
Amp	4	22075594	22096231	0.087272	0.026581	0.694001	0.029178
Amp	4	22104753	22306577	-0.000000	0.022175	0.691934	0.026525
Amp	4	22307101	22565688	-0.000000	0.010549	0.517637	0.026525
Amp	4	22566498	22676365	-0.000000	0.000000	0.359470	0.026525
Amp	4	22684192	22803498	-0.000000	0.013328	0.566950	0.026525
Amp	4	22806763	23977708	-0.000000	0.000000	0.367126	0.026525
Amp	4	23978109	24095375	-0.000000	0.000869	0.350024	0.029178
Amp	4	24100241	25933687	-0.000000	0.000000	0.367126	0.026525
Amp	4	25934220	26270816	-0.000000	0.004723	0.403035	0.029178
Amp	4	26273531	26591175	-0.000000	0.016639	0.565453	0.029178
Amp	4	26596099	26597475	-0.000000	0.011916	0.545786	0.026525
Amp	4	26609625	26774754	-0.000000	0.000000	0.340485	0.026525
Amp	4	26778410	26936122	-0.000000	0.013141	0.540843	0.026525
Amp	4	26940369	26955127	-0.000000	0.017165	0.552120	0.029178
Amp	4	26959417	27313156	-0.000000	0.004025	0.373010	0.029178
Amp	4	27313876	28821006	-0.000000	0.000000	0.343822	0.026525
Amp	4	28822090	28979272	-0.000000	0.004392	0.378015	0.029178
Amp	4	28979883	31811489	-0.000000	0.000000	0.343822	0.026525
Amp	4	31811897	31811897	-0.000000	0.003883	0.356080	0.029178
Amp	4	31849223	31910345	-0.000000	0.015167	0.509877	0.029178
Amp	4	31917873	31954792	-0.000000	0.020559	0.536537	0.031830
Amp	4	31957044	32030061	-0.000000	0.009276	0.394554	0.031830
Amp	4	32036925	32296288	-0.000000	0.013272	0.414456	0.034483
Amp	4	32296310	32316567	-0.000000	0.012390	0.404282	0.034483
Amp	4	32320620	32327249	-0.000000	0.008507	0.389452	0.031830
Amp	4	32328885	32405314	-0.000000	0.004510	0.365468	0.029178
Amp	4	32405883	32675566	-0.000000	0.001374	0.322721	0.029178
Amp	4	32681330	33223455	-0.000000	0.000000	0.332261	0.026525
Amp	4	33233817	33936745	-0.000000	0.011062	0.499570	0.026525
Amp	4	33941302	34054278	-0.000000	0.013324	0.578959	0.023873
Amp	4	34064265	35054287	-0.000000	0.000000	0.356988	0.023873
Amp	4	35057574	35066353	-0.000000	0.003803	0.387667	0.026525
Amp	4	35066959	35255071	-0.000000	0.008555	0.419132	0.029178
Amp	4	35255416	35343876	-0.000000	0.003803	0.387667	0.026525
Amp	4	35349031	39662080	-0.000000	0.000000	0.356988	0.023873
Amp	4	39670446	39922348	-0.000000	0.013289	0.530650	0.026525
Amp	4	39923830	40053077	-0.000000	0.018693	0.556069	0.029178
Amp	4	40180440	40368848	-0.000000	0.013289	0.530650	0.026525
Amp	4	40372916	40387873	-0.000000	0.017355	0.543106	0.029178
Amp	4	40388637	41065500	-0.000000	0.004066	0.360540	0.029178
Amp	4	41067012	41445525	-0.000000	0.000000	0.342416	0.023873
Amp	4	41449204	42025284	-0.000000	0.004089	0.374886	0.026525
Amp	4	42031437	44073950	-0.000000	0.000000	0.342416	0.023873
Amp	4	44081217	44228174	-0.000000	0.004786	0.387428	0.026525
Amp	4	44232526	45072206	-0.000000	0.000000	0.342416	0.023873
Amp	4	45072796	45296637	-0.000000	0.001043	0.323806	0.026525
Amp	4	45299940	45983901	-0.000000	0.000000	0.342416	0.023873
Amp	4	45985395	46069777	-0.000000	0.003282	0.268780	0.026525
Amp	4	46074170	46509524	-0.000000	0.000000	0.237969	0.023873
Amp	4	46514930	47984361	-0.000000	0.007208	0.358550	0.023873
Amp	4	47984713	48068783	-0.000000	0.003171	0.291284	0.023873
Amp	4	48068826	48068826	-0.000000	0.006326	0.309462	0.026525
Amp	4	52698757	52785237	3.646187	0.080718	1.294816	0.029178
Amp	4	52794744	52794795	3.911367	0.084880	1.238919	0.031830
Amp	4	52799047	53254810	2.630379	0.067433	1.020933	0.031830
Amp	4	53258878	53462020	3.672810	0.081404	1.195490	0.031830
Amp	4	53467238	53726099	2.630379	0.067433	1.016857	0.031830
Amp	4	53726440	53773610	3.565347	0.079713	1.080261	0.034483
Amp	4	53773871	53779546	3.226205	0.075550	1.118278	0.031830
Amp	4	53784015	53825219	2.227712	0.062152	0.950872	0.031830
Amp	4	53828649	53949828	3.995495	0.085783	1.246119	0.031830
Amp	4	53953137	54193254	4.789158	0.095465	1.262325	0.034483
Amp	4	54194521	54221628	5.164453	0.099781	1.218983	0.037135
Amp	4	54224949	54242045	5.637960	0.105446	1.196232	0.039788
Amp	4	54245476	54258095	6.115824	0.111054	1.252288	0.039788
Amp	4	54261605	54328268	6.641421	0.116977	1.237620	0.042440
Amp	4	54339116	54383074	6.266652	0.112979	1.200156	0.042440
Amp	4	54385682	54390949	7.477577	0.126378	1.325710	0.042440
Amp	4	54391151	54419980	7.793773	0.130511	1.284426	0.045093
Amp	4	54421344	54510137	8.218520	0.135209	1.325860	0.045093
Amp	4	54513660	54519907	8.569762	0.139209	1.366546	0.045093
Amp	4	54522468	54570277	9.474823	0.150255	1.463965	0.045093
Amp	4	54570419	54828430	8.732790	0.141525	1.386974	0.045093
Amp	4	54834446	54968200	10.675540	0.165666	1.513078	0.047745
Amp	4	54971097	55093975	10.675540	0.172971	1.577242	0.047745
Amp	4	55102454	55102559	9.960524	0.155779	1.434044	0.047745
Amp	4	55102958	55104755	9.602626	0.151926	1.401949	0.047745
Amp	4	55105019	55107618	9.474823	0.150550	1.390487	0.047745
Amp	4	55115703	55115760	9.118544	0.146366	1.351206	0.047745
Amp	4	55120557	55139082	9.272610	0.148045	1.365192	0.047745
Amp	4	55139160	55141055	10.399633	0.161686	1.482436	0.047745
Amp	4	55141293	55206044	10.675540	0.166039	1.518696	0.047745
Amp	4	55213155	55219285	10.675540	0.164835	1.508661	0.047745
Amp	4	55221801	55240995	10.675540	0.168919	1.542683	0.047745
Amp	4	55241063	55326444	10.675540	0.165978	1.607004	0.045093
Amp	4	55332555	55452412	10.675540	0.169529	1.638322	0.045093
Amp	4	55455016	55575418	9.054164	0.145388	1.512163	0.042440
Amp	4	55575491	55612975	9.144765	0.146698	1.524437	0.042440
Amp	4	55613145	55675252	9.244149	0.147619	1.550780	0.042440
Amp	4	55679135	55801904	8.569762	0.139116	1.471104	0.042440
Amp	4	55802108	55871814	8.158782	0.134460	1.427473	0.042440
Amp	4	55874994	55877758	6.851243	0.119332	1.363836	0.039788
Amp	4	55877829	55890636	6.702654	0.117653	1.340919	0.039788
Amp	4	55891531	56253252	5.923132	0.108949	1.253920	0.039788
Amp	4	56259679	56445812	6.297322	0.113269	1.297101	0.039788
Amp	4	56452318	56786831	5.840991	0.107722	1.241650	0.039788
Amp	4	56788854	57017493	5.019314	0.098197	1.145760	0.039788
Amp	4	57017726	57028972	4.846471	0.096203	1.201949	0.037135
Amp	4	57029835	57160248	5.311342	0.101462	1.258262	0.037135
Amp	4	57162287	57256201	5.619120	0.105231	1.212051	0.039788
Amp	4	57259465	57384946	5.395130	0.102708	1.186832	0.039788
Amp	4	57387706	57419150	5.311342	0.101462	1.258262	0.037135
Amp	4	57427252	57749721	3.592904	0.080342	1.032089	0.037135
Amp	4	57752735	57825190	5.311342	0.101462	1.258262	0.037135
Amp	4	57826050	57849251	5.561641	0.104424	1.289989	0.037135
Amp	4	57850657	57903948	3.618703	0.080524	1.107922	0.034483
Amp	4	57905794	58329383	3.887786	0.084396	1.152577	0.034483
Amp	4	58331633	58396575	3.116693	0.074258	1.097504	0.031830
Amp	4	58405213	58698027	2.323629	0.063404	1.049328	0.029178
Amp	4	58700243	59101669	1.864331	0.057331	0.966561	0.029178
Amp	4	59104709	59155542	1.588245	0.053198	1.000829	0.026525
Amp	4	59155560	59317369	2.063525	0.059755	1.109666	0.026525
Amp	4	59317574	59453315	2.108261	0.060630	1.020708	0.029178
Amp	4	59453499	59852670	1.653665	0.054073	0.931334	0.029178
Amp	4	59861179	59876989	1.588245	0.053198	1.011355	0.026525
Amp	4	59878013	59972879	2.063525	0.059746	1.109533	0.026525
Amp	4	59990876	60095852	0.567920	0.036366	0.826497	0.023873
Amp	4	60098643	60157828	0.673066	0.038443	0.775988	0.026525
Amp	4	60158636	60512343	0.335947	0.031895	0.670982	0.026525
Amp	4	60514430	60600669	0.494104	0.034812	0.651220	0.029178
Amp	4	60602916	60701256	0.857008	0.041948	0.748479	0.029178
Amp	4	60701803	60981455	0.247706	0.029933	0.636657	0.026525
Amp	4	60982047	60982047	0.120915	0.027016	0.656997	0.023873
Amp	4	60989118	60993159	0.033830	0.024939	0.698946	0.021220
Amp	4	60998663	62179541	0.137618	0.027352	0.669652	0.023873
Amp	4	62179887	62946610	0.033830	0.024939	0.717459	0.018568
Amp	4	62951415	63024396	0.216910	0.029303	0.718553	0.021220
Amp	4	63025675	63463697	0.033830	0.024939	0.717459	0.018568
Amp	4	63484633	63498508	-0.000000	0.021784	0.758191	0.015915
Amp	4	63504538	63523651	0.120915	0.027238	0.776972	0.018568
Amp	4	63527110	63636424	-0.000000	0.012298	0.517510	0.015915
Amp	4	63638981	63754993	-0.000000	0.014266	0.507372	0.018568
Amp	4	63755284	63909815	-0.000000	0.012298	0.517510	0.015915
Amp	4	63915195	63959060	-0.000000	0.006375	0.427383	0.013263
Amp	4	64159469	69138386	-0.000000	0.000921	0.311813	0.010610
Amp	4	69144316	70704876	-0.000000	0.000000	0.244957	0.010610
Amp	4	70709207	70959206	-0.000000	0.004463	0.374397	0.013263
Amp	4	70962661	72926707	-0.000000	0.000000	0.181750	0.010610
Amp	4	72926900	73267569	-0.000000	0.002219	0.306986	0.013263
Amp	4	73268874	73474060	-0.000000	0.001106	0.273636	0.013263
Amp	4	73474681	85467274	-0.000000	0.000000	0.262698	0.010610
Amp	4	85468070	85545001	-0.000000	0.004183	0.348561	0.013263
Amp	4	85546826	86349632	-0.000000	0.000000	0.278094	0.010610
Amp	4	86350683	89171313	-0.000000	0.003185	0.362208	0.013263
Amp	4	89174193	89185287	-0.000000	0.009642	0.525118	0.013263
Amp	4	89187328	89228383	-0.000000	0.006458	0.406743	0.013263
Amp	4	89229829	90107114	-0.000000	0.000000	0.266372	0.010610
Amp	4	90107892	93339269	-0.000000	0.005724	0.385922	0.013263
Amp	4	93362178	93375074	-0.000000	0.010719	0.446433	0.015915
Amp	4	93383764	93989387	-0.000000	0.004996	0.362895	0.013263
Amp	4	93993208	94045502	-0.000000	0.000000	0.266372	0.010610
Amp	4	94047615	94109643	-0.000000	0.006926	0.420773	0.013263
Amp	4	94115759	95240869	-0.000000	0.000000	0.319567	0.007958
Amp	4	95296041	98597314	-0.000000	0.007397	0.559708	0.007958
Amp	4	98599698	104545477	-0.000000	0.000000	0.161124	0.007958
Amp	4	104547489	104624663	-0.000000	0.002991	0.327189	0.007958
Amp	4	104628059	105531459	-0.000000	0.012770	0.611969	0.010610
Amp	4	105535060	107279541	-0.000000	0.009780	0.490158	0.010610
Amp	4	107280606	107397759	-0.000000	0.015019	0.549235	0.013263
Amp	4	107398990	108346130	-0.000000	0.009780	0.495925	0.013263
Amp	4	108347526	109315791	-0.000000	0.012936	0.598322	0.013263
Amp	4	109317217	111316132	-0.000000	0.008011	0.450644	0.013263
Amp	4	111318796	113542472	-0.000000	0.009960	0.520065	0.013263
Amp	4	113544682	115334709	-0.000000	0.005105	0.468102	0.010610
Amp	4	115349850	115434478	-0.000000	0.009790	0.500256	0.010610
Amp	4	115448690	115450219	-0.000000	0.005105	0.432869	0.007958
Amp	4	115453797	115974648	-0.000000	0.000000	0.165605	0.007958
Amp	4	115974680	116421669	-0.000000	0.004714	0.300909	0.010610
Amp	4	116431463	118477471	-0.000000	0.000000	0.165605	0.007958
Amp	4	118480260	118585202	-0.000000	0.001789	0.191271	0.010610
Amp	4	118592899	119399558	-0.000000	0.004931	0.309025	0.010610
Amp	4	119407089	119407089	-0.000000	0.009248	0.497194	0.010610
Amp	4	119408351	120371273	-0.000000	0.013796	0.668976	0.010610
Amp	4	120374639	120559039	-0.000000	0.018088	0.716298	0.013263
Amp	4	120563641	122106924	-0.000000	0.009248	0.451220	0.013263
Amp	4	122107253	122428870	-0.000000	0.011841	0.442590	0.015915
Amp	4	122429378	122650962	-0.000000	0.007524	0.334709	0.015915
Amp	4	122654843	123122171	-0.000000	0.011324	0.374774	0.018568
Amp	4	123125928	123838107	-0.000000	0.008731	0.370662	0.015915
Amp	4	123840027	124190067	-0.000000	0.012914	0.468253	0.015915
Amp	4	124195796	127681212	-0.000000	0.007983	0.412982	0.013263
Amp	4	127684071	128214127	-0.000000	0.003800	0.268956	0.010610
Amp	4	128215667	130077584	-0.000000	0.011078	0.551920	0.010610
Amp	4	130077982	130906517	-0.000000	0.015626	0.701128	0.010610
Amp	4	130911622	130929950	-0.000000	0.016436	0.585174	0.013263
Amp	4	130936784	130951827	-0.000000	0.008087	0.548151	0.007958
Amp	4	130952981	133707730	-0.000000	0.007277	0.761547	0.005305
Amp	4	133717781	134026923	-0.000000	0.013346	0.811018	0.007958
Amp	4	134028031	136821087	-0.000000	0.007277	0.761547	0.005305
Amp	4	136824561	137034426	-0.000000	0.013279	0.642336	0.010610
Amp	4	137037949	137104609	-0.000000	0.017479	0.639809	0.013263
Amp	4	137116996	137170281	-0.000000	0.013279	0.804127	0.007958
Amp	4	137177991	151664860	-0.000000	0.007277	0.752924	0.005305
Amp	4	151668146	152071888	-0.000000	0.014541	0.680615	0.010610
Amp	4	152078781	153082694	-0.000000	0.007277	0.544444	0.007958
Amp	4	153086476	164799000	-0.000000	0.000000	0.195372	0.005305
Amp	4	164801153	165499371	-0.000000	0.003915	0.339491	0.007958
Amp	4	165912962	174551745	-0.000000	0.000000	0.195372	0.005305
Amp	4	174555217	174716947	-0.000000	0.006708	0.421188	0.010610
Amp	4	174719713	175214970	-0.000000	0.000000	0.226320	0.007958
Amp	4	175219813	175579626	-0.000000	0.010444	0.561202	0.010610
Amp	4	175582909	176376710	-0.000000	0.000000	0.226320	0.007958
Amp	4	176377284	176771297	-0.000000	0.002550	0.265333	0.010610
Amp	4	176772851	179843141	-0.000000	0.000000	0.226320	0.007958
Amp	4	179844639	179958000	-0.000000	0.006593	0.516602	0.007958
Amp	4	179960049	180379357	-0.000000	0.000000	0.280628	0.005305
Amp	4	180383910	180621780	-0.000000	0.004034	0.388702	0.007958
Amp	4	180621895	182784721	-0.000000	0.000000	0.280628	0.005305
Amp	4	182789614	182928460	-0.000000	0.004355	0.471155	0.005305
Amp	4	182929702	184550445	-0.000000	0.000000	0.289356	0.002653
Amp	4	185103720	185352210	-0.000000	0.012321	1.068326	0.005305
Amp	4	185353799	188762240	-0.000000	0.000000	0.289356	0.002653
Amp	5	914233	1287703	-0.000000	0.014243	0.559380	0.018568
Amp	5	1288019	1351538	-0.000000	0.017197	0.544821	0.021220
Amp	5	1359938	1371093	-0.000000	0.012672	0.525731	0.018568
Amp	5	1372613	1428514	-0.000000	0.009718	0.539534	0.015915
Amp	5	1890233	3812458	-0.000000	0.004333	0.485390	0.013263
Amp	5	3813226	3905994	-0.000000	0.007215	0.493846	0.015915
Amp	5	3907548	4811859	-0.000000	0.004333	0.506196	0.013263
Amp	5	4815207	5068694	-0.000000	0.000000	0.459505	0.010610
Amp	5	5077035	5228797	-0.000000	0.003196	0.463453	0.013263
Amp	5	5232346	11341218	-0.000000	0.000000	0.459505	0.010610
Amp	5	11344202	11597666	-0.000000	0.003303	0.466659	0.013263
Amp	5	11598105	17458474	-0.000000	0.000000	0.459505	0.010610
Amp	5	17756201	18341313	-0.000000	0.009813	0.842097	0.010610
Amp	5	18345873	24266637	-0.000000	0.000000	0.474269	0.010610
Amp	5	24270564	24610222	-0.000000	0.003015	0.307849	0.010610
Amp	5	24617958	24968064	-0.000000	0.000000	0.259775	0.007958
Amp	5	24968286	25802163	-0.000000	0.003185	0.314213	0.010610
Amp	5	25806490	25969014	-0.000000	0.005869	0.340524	0.013263
Amp	5	26003284	27695937	-0.000000	0.002684	0.306274	0.010610
Amp	5	27696389	28287675	-0.000000	0.005642	0.463035	0.015915
Amp	5	28288986	29017425	-0.000000	0.002684	0.466924	0.013263
Amp	5	29017460	29117411	-0.000000	0.005149	0.450719	0.015915
Amp	5	29125814	29403491	-0.000000	0.002684	0.466924	0.013263
Amp	5	29408803	29701322	-0.000000	0.005546	0.460642	0.015915
Amp	5	29703260	32045351	-0.000000	0.002684	0.466924	0.013263
Amp	5	32047663	32267612	-0.000000	0.005258	0.453438	0.015915
Amp	5	32269810	32984015	-0.000000	0.002684	0.466924	0.013263
Amp	5	32989759	33215580	-0.000000	0.005486	0.459129	0.015915
Amp	5	33224528	33603759	-0.000000	0.002684	0.466924	0.013263
Amp	5	33604841	34793039	-0.000000	0.006839	0.493750	0.015915
Amp	5	34794128	34956838	-0.000000	0.009979	0.387302	0.015915
Amp	5	34959615	35024618	-0.000000	0.006839	0.370596	0.013263
Amp	5	35025524	37283937	-0.000000	0.002684	0.306274	0.010610
Amp	5	37285576	37427143	-0.000000	0.009294	0.398060	0.015915
Amp	5	37438621	37438621	-0.000000	0.014743	0.458087	0.018568
Amp	5	37667440	37754437	-0.000000	0.008133	0.369244	0.015915
Amp	5	37756145	38227721	-0.000000	0.002684	0.279442	0.013263
Amp	5	38230851	38414330	-0.000000	0.005388	0.360529	0.013263
Amp	5	38415090	38823853	-0.000000	0.002684	0.306274	0.010610
Amp	5	38827193	38904328	-0.000000	0.000000	0.259775	0.007958
Amp	5	38907977	39727166	-0.000000	0.003008	0.332377	0.010610
Amp	5	39727753	40647763	-0.000000	0.000000	0.259775	0.007958
Amp	5	40649108	40750702	-0.000000	0.002974	0.306321	0.010610
Amp	5	40753084	40950897	-0.000000	0.000000	0.259775	0.007958
Amp	5	40951944	41370765	-0.000000	0.002882	0.302855	0.010610
Amp	5	41375224	42295522	-0.000000	0.000000	0.259775	0.007958
Amp	5	42298259	42521327	-0.000000	0.002790	0.299409	0.010610
Amp	5	42528515	45378456	-0.000000	0.000000	0.259775	0.007958
Amp	5	50124856	50124856	-0.000000	0.007083	0.613738	0.007958
Amp	5	50133344	50545368	-0.000000	0.011551	0.627794	0.010610
Amp	5	50545674	51207236	-0.000000	0.007083	0.613738	0.007958
Amp	5	51213768	51316717	-0.000000	0.010331	0.683752	0.007958
Amp	5	51318450	51726476	-0.000000	0.007083	0.782134	0.005305
Amp	5	51728385	51828510	-0.000000	0.002965	0.473434	0.005305
Amp	5	51837859	51941547	-0.000000	0.005415	0.438087	0.007958
Amp	5	51947011	52173770	-0.000000	0.002965	0.473434	0.005305
Amp	5	52174041	53244840	-0.000000	0.007653	0.824905	0.005305
Amp	5	53257436	53544264	-0.000000	0.012983	0.816327	0.007958
Amp	5	53547138	53740888	-0.000000	0.007653	0.824905	0.005305
Amp	5	53744075	54064436	-0.000000	0.000000	0.307038	0.002653
Amp	5	54064575	54316878	-0.000000	0.003324	0.418701	0.005305
Amp	5	54391025	56145997	-0.000000	0.006450	0.435395	0.007958
Amp	5	56146665	56810277	-0.000000	0.003127	0.387910	0.005305
Amp	5	56810798	58367957	-0.000000	0.000000	0.307038	0.002653
Amp	5	58369719	59212186	-0.000000	0.004716	0.523110	0.005305
Amp	5	59215283	59600041	-0.000000	0.007738	0.499770	0.007958
Amp	5	59600054	59904607	-0.000000	0.004716	0.523110	0.005305
Amp	5	59908582	60770161	-0.000000	0.000000	0.307038	0.002653
Amp	5	60770569	62080508	-0.000000	0.006137	0.629578	0.005305
Amp	5	62083707	62502381	-0.000000	0.000000	0.307038	0.002653
Amp	5	62504074	62552514	-0.000000	0.003701	0.430998	0.005305
Amp	5	62556286	63747616	-0.000000	0.000000	0.307038	0.002653
Amp	5	63748418	64057281	-0.000000	0.002983	0.377177	0.005305
Amp	5	64057580	64145376	-0.000000	0.000000	0.307038	0.002653
Amp	5	64145975	64257620	-0.000000	0.002947	0.374465	0.005305
Amp	5	64259995	65656048	-0.000000	0.000000	0.307038	0.002653
Amp	5	65657889	65753556	-0.000000	0.003357	0.405142	0.005305
Amp	5	65757688	67796990	-0.000000	0.000000	0.307038	0.002653
Amp	5	67799287	68740021	-0.000000	0.002344	0.329203	0.005305
Amp	5	68740487	71150412	-0.000000	0.000000	0.307038	0.002653
Amp	5	71154794	71429591	-0.000000	0.003248	0.397013	0.005305
Amp	5	71430074	75041946	-0.000000	0.000000	0.307038	0.002653
Amp	5	75043968	75157462	-0.000000	0.001895	0.295548	0.005305
Amp	5	75160466	75524235	-0.000000	0.000000	0.307038	0.002653
Amp	5	75524339	75697771	-0.000000	0.002895	0.370579	0.005305
Amp	5	75700967	76071966	-0.000000	0.000000	0.307038	0.002653
Amp	5	76137035	76330401	-0.000000	0.002662	0.353074	0.005305
Amp	5	76341082	78234241	-0.000000	0.000000	0.307038	0.002653
Amp	5	78234405	80140942	-0.000000	0.002507	0.341490	0.005305
Amp	5	80143646	80490287	-0.000000	0.008418	0.525345	0.007958
Amp	5	80490927	81771442	-0.000000	0.002507	0.341490	0.005305
Amp	5	81807563	81884538	-0.000000	0.005752	0.389817	0.007958
Amp	5	81891815	82360397	-0.000000	0.002507	0.341490	0.005305
Amp	5	82364144	82640477	-0.000000	0.005290	0.366706	0.007958
Amp	5	82643074	82783064	-0.000000	0.002507	0.341490	0.005305
Amp	5	82785612	82893980	-0.000000	0.005879	0.323108	0.010610
Amp	5	82896905	86495116	-0.000000	0.002507	0.262310	0.007958
Amp	5	86507043	86733475	-0.000000	0.004851	0.344783	0.007958
Amp	5	86734901	86840966	-0.000000	0.002507	0.341490	0.005305
Amp	5	86842168	87127069	-0.000000	0.005886	0.396508	0.007958
Amp	5	87130859	88715172	-0.000000	0.002507	0.341490	0.005305
Amp	5	88716431	88815214	-0.000000	0.006055	0.404948	0.007958
Amp	5	88815722	88953243	-0.000000	0.002507	0.341490	0.005305
Amp	5	88953910	89565917	-0.000000	0.005757	0.390047	0.007958
Amp	5	89571251	89681290	-0.000000	0.002507	0.341490	0.005305
Amp	5	89686397	89999045	-0.000000	0.005557	0.380051	0.007958
Amp	5	89999954	91201134	-0.000000	0.002507	0.341490	0.005305
Amp	5	91273510	91576697	-0.000000	0.005531	0.378747	0.007958
Amp	5	91582096	91635515	-0.000000	0.010266	0.461572	0.010610
Amp	5	91689107	91716836	-0.000000	0.016421	0.556233	0.013263
Amp	5	91724768	91772925	-0.000000	0.018093	0.513140	0.015915
Amp	5	91785541	91900389	-0.000000	0.011938	0.428792	0.013263
Amp	5	91900785	92083665	-0.000000	0.010266	0.461572	0.010610
Amp	5	92084331	92090153	-0.000000	0.013044	0.452552	0.013263
Amp	5	92099344	92164271	-0.000000	0.010021	0.452374	0.010610
Amp	5	92171891	92201080	-0.000000	0.007514	0.477852	0.007958
Amp	5	92204235	93065683	-0.000000	0.004736	0.508544	0.005305
Amp	5	93072854	93318319	-0.000000	0.007985	0.501416	0.007958
Amp	5	93320938	95491858	-0.000000	0.004736	0.508544	0.005305
Amp	5	95491997	95581035	-0.000000	0.005731	0.404424	0.007958
Amp	5	95584848	96246022	-0.000000	0.004736	0.508544	0.005305
Amp	5	96255017	96320431	-0.000000	0.007537	0.479025	0.007958
Amp	5	96336322	96355668	-0.000000	0.004736	0.508544	0.005305
Amp	5	96358077	96444894	-0.000000	0.008017	0.504987	0.007958
Amp	5	96448173	97349572	-0.000000	0.004736	0.508544	0.005305
Amp	5	97350656	97442594	-0.000000	0.007793	0.491818	0.007958
Amp	5	97446209	97586298	-0.000000	0.013188	0.571086	0.010610
Amp	5	97588400	97832206	-0.000000	0.007793	0.491818	0.007958
Amp	5	97837876	97846441	-0.000000	0.004736	0.508544	0.005305
Amp	5	97852202	97971445	-0.000000	0.008032	0.519423	0.007958
Amp	5	97973326	98080108	-0.000000	0.004736	0.508544	0.005305
Amp	5	98084253	98107141	-0.000000	0.009118	0.558153	0.007958
Amp	5	98108649	98347643	-0.000000	0.011250	0.498524	0.010610
Amp	5	98361341	101445231	-0.000000	0.006868	0.445575	0.007958
Amp	5	101540823	101664059	-0.000000	0.009545	0.434542	0.010610
Amp	5	101669106	102368255	-0.000000	0.006868	0.445575	0.007958
Amp	5	102400063	102848543	-0.000000	0.009816	0.444697	0.010610
Amp	5	102852240	103942877	-0.000000	0.006868	0.445575	0.007958
Amp	5	103947777	104028389	-0.000000	0.010002	0.451677	0.010610
Amp	5	104028909	106779714	-0.000000	0.006868	0.445575	0.007958
Amp	5	106780529	108065194	-0.000000	0.004736	0.508544	0.005305
Amp	5	108065499	108171645	-0.000000	0.007576	0.567958	0.005305
Amp	5	108187489	110327951	-0.000000	0.004736	0.507744	0.005305
Amp	5	110331974	110416590	-0.000000	0.010232	0.613920	0.007958
Amp	5	110455202	111891417	-0.000000	0.004736	0.507744	0.005305
Amp	5	111891997	111933556	-0.000000	0.007432	0.473253	0.007958
Amp	5	111935877	111994478	-0.000000	0.008426	0.392203	0.010610
Amp	5	111994752	112074031	-0.000000	0.005730	0.388180	0.007958
Amp	5	112077507	112198865	-0.000000	0.004736	0.507744	0.005305
Amp	5	112204896	112839667	-0.000000	0.007828	0.493048	0.007958
Amp	5	112842197	115222986	-0.000000	0.004736	0.507744	0.005305
Amp	5	115452145	115543623	-0.000000	0.007325	0.467883	0.007958
Amp	5	115547416	117307729	-0.000000	0.004736	0.507744	0.005305
Amp	5	117309560	117503502	-0.000000	0.007874	0.495328	0.007958
Amp	5	117531757	119802026	-0.000000	0.004736	0.507744	0.005305
Amp	5	119810041	120293092	-0.000000	0.007966	0.499907	0.007958
Amp	5	120293585	121493624	-0.000000	0.004736	0.507744	0.005305
Amp	5	121497094	121653774	-0.000000	0.007749	0.489073	0.007958
Amp	5	121659704	122585862	-0.000000	0.004736	0.507744	0.005305
Amp	5	122592756	122806500	-0.000000	0.007643	0.483765	0.007958
Amp	5	122812518	123613235	-0.000000	0.004736	0.507744	0.005305
Amp	5	123620112	123649166	-0.000000	0.010582	0.630919	0.007958
Amp	5	123649793	123735241	-0.000000	0.013730	0.591156	0.010610
Amp	5	123735602	123761074	-0.000000	0.008994	0.551524	0.007958
Amp	5	123764653	123883525	-0.000000	0.005847	0.591354	0.005305
Amp	5	123889184	123920862	-0.000000	0.011800	0.691791	0.007958
Amp	5	123923522	123946822	-0.000000	0.005954	0.599053	0.005305
Amp	5	123948730	126766176	-0.000000	0.000000	0.305439	0.002653
Amp	5	126767961	126948816	-0.000000	0.002511	0.340939	0.005305
Amp	5	126949223	127445532	-0.000000	0.000000	0.305439	0.002653
Amp	5	127446910	128064525	-0.000000	0.002805	0.362966	0.005305
Amp	5	128069791	129639673	-0.000000	0.000000	0.305439	0.002653
Amp	5	129641602	129774691	-0.000000	0.004466	0.487498	0.005305
Amp	5	129776120	129916539	-0.000000	0.007026	0.475519	0.007958
Amp	5	129920525	130174676	-0.000000	0.002560	0.378500	0.005305
Amp	5	130175107	131100875	-0.000000	0.006342	0.441344	0.007958
Amp	5	131106589	131309809	-0.000000	0.007415	0.472393	0.007958
Amp	5	131311851	131466264	-0.000000	0.003782	0.436234	0.005305
Amp	5	131467793	131640536	-0.000000	0.007751	0.489196	0.007958
Amp	5	131643940	132543001	-0.000000	0.003782	0.436234	0.005305
Amp	5	132544220	132752498	-0.000000	0.005312	0.367269	0.007958
Amp	5	132760326	133358359	-0.000000	0.006653	0.434294	0.007958
Amp	5	133364258	133421066	-0.000000	0.003782	0.436234	0.005305
Amp	5	133423890	133536285	-0.000000	0.007014	0.452348	0.007958
Amp	5	133537058	135872528	-0.000000	0.003782	0.436234	0.005305
Amp	5	135875183	139241540	-0.000000	0.008693	0.537011	0.007958
Amp	5	139242290	139479159	-0.000000	0.003782	0.436234	0.005305
Amp	5	139482007	139747914	-0.000000	0.006618	0.432554	0.007958
Amp	5	139750529	140417580	-0.000000	0.003782	0.436234	0.005305
Amp	5	140418178	140851455	-0.000000	0.007779	0.490569	0.007958
Amp	5	140852158	144631871	-0.000000	0.003782	0.436234	0.005305
Amp	5	144632828	145053525	-0.000000	0.007408	0.472033	0.007958
Amp	5	145053925	149625537	-0.000000	0.003782	0.436234	0.005305
Amp	5	149634296	150169092	-0.000000	0.006523	0.427805	0.007958
Amp	5	150224095	150484787	-0.000000	0.009101	0.417481	0.010610
Amp	5	150485241	150537629	-0.000000	0.006523	0.427805	0.007958
Amp	5	150539469	150620428	-0.000000	0.003782	0.436234	0.005305
Amp	5	150623705	150829291	-0.000000	0.006211	0.412195	0.007958
Amp	5	150837222	156368545	-0.000000	0.003782	0.436234	0.005305
Amp	5	156369171	157919382	-0.000000	0.008151	0.509149	0.007958
Amp	5	157955018	158127206	-0.000000	0.011356	0.502016	0.010610
Amp	5	158128208	162226243	-0.000000	0.008151	0.509149	0.007958
Amp	5	162228395	166233519	-0.000000	0.003782	0.436234	0.005305
Amp	5	166241127	166404080	-0.000000	0.006474	0.425358	0.007958
Amp	5	166404859	169040866	-0.000000	0.003782	0.436234	0.005305
Amp	5	169044591	169631546	-0.000000	0.008373	0.520260	0.007958
Amp	5	169633755	169705161	-0.000000	0.011148	0.494228	0.010610
Amp	5	169750439	169823541	-0.000000	0.014720	0.502493	0.013263
Amp	5	169827662	172196711	-0.000000	0.011148	0.494228	0.010610
Amp	5	172203377	172712993	-0.000000	0.015779	0.535660	0.013263
Amp	5	172715221	172900654	-0.000000	0.018913	0.524685	0.015915
Amp	5	172902359	173164282	-0.000000	0.014282	0.489345	0.013263
Amp	5	173164663	173311406	-0.000000	0.011506	0.507647	0.010610
Amp	5	173313507	177101851	-0.000000	0.008373	0.520260	0.007958
Amp	5	177410416	177616112	-0.000000	0.012960	0.573973	0.010610
Amp	5	177616209	179017037	-0.000000	0.008373	0.520260	0.007958
Amp	5	179019922	179103726	-0.000000	0.013568	0.587954	0.010610
Amp	5	179108197	179388982	-0.000000	0.018521	0.619246	0.013263
Amp	5	179389936	179560137	-0.000000	0.019654	0.549687	0.015915
Amp	5	179563435	180360469	-0.000000	0.018521	0.619246	0.013263
Amp	6	1014281	1270673	-0.000000	0.008884	0.369542	0.021220
Amp	6	1272183	6084559	-0.000000	0.006489	0.362455	0.018568
Amp	6	6094360	6485869	-0.000000	0.011937	0.384652	0.023873
Amp	6	6492644	6606182	-0.000000	0.013564	0.370587	0.026525
Amp	6	6606227	7222813	-0.000000	0.011937	0.384652	0.023873
Amp	6	7225535	7535258	-0.000000	0.013416	0.374355	0.026525
Amp	6	7536052	7721074	-0.000000	0.011937	0.384652	0.023873
Amp	6	7723467	7784234	-0.000000	0.006489	0.330623	0.021220
Amp	6	7786413	10133585	-0.000000	0.007822	0.322755	0.023873
Amp	6	10133838	10467101	-0.000000	0.006489	0.330623	0.021220
Amp	6	10535663	11947955	-0.000000	0.008302	0.330764	0.023873
Amp	6	11951289	12957708	-0.000000	0.006489	0.330623	0.021220
Amp	6	12957825	13427346	-0.000000	0.011902	0.385782	0.023873
Amp	6	13432650	13667769	-0.000000	0.006489	0.330623	0.021220
Amp	6	13670346	13913849	-0.000000	0.010957	0.368331	0.023873
Amp	6	13914344	14179483	-0.000000	0.006489	0.330623	0.021220
Amp	6	14180087	14329195	-0.000000	0.008640	0.336391	0.023873
Amp	6	14333787	15803938	-0.000000	0.006489	0.330623	0.021220
Amp	6	15804605	16350678	-0.000000	0.011819	0.382684	0.023873
Amp	6	16351543	18819634	-0.000000	0.006489	0.363381	0.018568
Amp	6	18819800	19169642	-0.000000	0.008868	0.370038	0.021220
Amp	6	19169718	19461554	-0.000000	0.006489	0.363381	0.018568
Amp	6	19461820	19905552	-0.000000	0.009121	0.374786	0.021220
Amp	6	19905961	24405768	-0.000000	0.006489	0.363381	0.018568
Amp	6	24409195	25151421	-0.000000	0.003083	0.338854	0.015915
Amp	6	25155207	25739887	-0.000000	0.005577	0.352415	0.018568
Amp	6	25740329	28518116	-0.000000	0.003083	0.338854	0.015915
Amp	6	28522935	28826405	-0.000000	0.006992	0.390489	0.021220
Amp	6	28836817	28910876	-0.000000	0.003083	0.362564	0.018568
Amp	6	28916972	29622220	-0.000000	0.004400	0.341919	0.021220
Amp	6	29623594	29733223	-0.000000	0.005859	0.369254	0.021220
Amp	6	29762178	30561724	-0.000000	0.001317	0.322592	0.018568
Amp	6	30562021	31087133	-0.000000	0.000000	0.343456	0.015915
Amp	6	31087354	31206408	-0.000000	0.004805	0.397300	0.018568
Amp	6	32869045	33204274	-0.000000	0.000000	0.269205	0.013263
Amp	6	33213755	33256397	-0.000000	0.006576	0.408184	0.015915
Amp	6	33272855	33389381	-0.000000	0.010819	0.461826	0.018568
Amp	6	33389464	33587443	-0.000000	0.005514	0.348188	0.018568
Amp	6	33587726	34558120	-0.000000	0.008627	0.414879	0.018568
Amp	6	34566255	34671679	-0.000000	0.013410	0.453179	0.021220
Amp	6	34673149	34923864	-0.000000	0.009438	0.378741	0.021220
Amp	6	34925371	35092473	-0.000000	0.008627	0.414879	0.018568
Amp	6	35100416	35114542	-0.000000	0.004243	0.320974	0.018568
Amp	6	35117363	35202791	-0.000000	0.006342	0.320183	0.021220
Amp	6	35203491	35321704	-0.000000	0.008764	0.365577	0.021220
Amp	6	35322482	35658894	-0.000000	0.011593	0.418608	0.021220
Amp	6	35661743	36468133	0.446356	0.033885	0.836385	0.021220
Amp	6	36469069	36678934	0.182175	0.028633	0.826651	0.018568
Amp	6	36683741	36785511	0.289324	0.030951	0.766752	0.021220
Amp	6	36786072	37444261	0.182175	0.028633	0.826651	0.018568
Amp	6	37447075	37628197	0.306391	0.031210	0.777690	0.021220
Amp	6	37629349	37912402	0.182175	0.028633	0.826651	0.018568
Amp	6	37916511	38007640	-0.000000	0.004243	0.354951	0.015915
Amp	6	38010456	38036566	-0.000000	0.008360	0.392431	0.018568
Amp	6	38036885	38160968	-0.000000	0.011293	0.400609	0.021220
Amp	6	38162180	38742708	-0.000000	0.007175	0.369651	0.018568
Amp	6	38744556	39732432	0.324057	0.031565	0.780552	0.021220
Amp	6	39736402	39882693	-0.000000	0.008931	0.356350	0.021220
Amp	6	39890217	40010677	-0.000000	0.012274	0.418997	0.021220
Amp	6	40014616	40191122	-0.000000	0.007175	0.369651	0.018568
Amp	6	40191279	40349366	-0.000000	0.004243	0.354951	0.015915
Amp	6	40350399	40530561	-0.000000	0.008970	0.405483	0.018568
Amp	6	40532893	41090682	-0.000000	0.004243	0.354951	0.015915
Amp	6	41090907	41131797	-0.000000	0.006140	0.344868	0.018568
Amp	6	41133522	41177252	-0.000000	0.009532	0.365336	0.021220
Amp	6	41180828	41194623	-0.000000	0.007635	0.376902	0.018568
Amp	6	41195420	41274806	-0.000000	0.004243	0.354951	0.015915
Amp	6	41276384	41351077	-0.000000	0.007360	0.371014	0.018568
Amp	6	41353798	41425410	-0.000000	0.009964	0.373426	0.021220
Amp	6	41430429	41682281	-0.000000	0.006846	0.360002	0.018568
Amp	6	41684645	41841799	-0.000000	0.012423	0.419508	0.021220
Amp	6	41847516	42138715	0.306391	0.031237	0.772109	0.021220
Amp	6	42139723	42170662	0.182175	0.028633	0.826651	0.018568
Amp	6	42172416	42403022	-0.000000	0.004243	0.354951	0.015915
Amp	6	42403796	42474566	-0.000000	0.006800	0.359007	0.018568
Amp	6	42476806	42707630	-0.000000	0.004243	0.354951	0.015915
Amp	6	42708628	42758850	0.182175	0.028633	0.826651	0.018568
Amp	6	42758981	42760040	0.255078	0.030202	0.752719	0.021220
Amp	6	42764197	43192451	-0.000000	0.005812	0.337842	0.018568
Amp	6	43193877	45275593	-0.000000	0.004243	0.354951	0.015915
Amp	6	45283432	46772213	-0.000000	0.000000	0.248924	0.015915
Amp	6	46776613	48718589	-0.000000	0.004372	0.348354	0.015915
Amp	6	48719003	49746884	-0.000000	0.006245	0.338694	0.018568
Amp	6	49747114	50437042	-0.000000	0.004372	0.348354	0.015915
Amp	6	50440090	50586702	-0.000000	0.014201	0.509100	0.018568
Amp	6	50593985	50736169	-0.000000	0.004372	0.348354	0.015915
Amp	6	50737128	50865778	-0.000000	0.006304	0.339959	0.018568
Amp	6	50871634	51707566	-0.000000	0.004372	0.316097	0.018568
Amp	6	51711321	51918098	-0.000000	0.011052	0.441665	0.018568
Amp	6	51919253	52168653	-0.000000	0.007609	0.367913	0.018568
Amp	6	52169951	53569146	-0.000000	0.003237	0.309226	0.015915
Amp	6	53571394	53951827	-0.000000	0.008044	0.377226	0.018568
Amp	6	53951990	54094374	-0.000000	0.004807	0.359219	0.015915
Amp	6	54094582	55255927	-0.000000	0.007257	0.360373	0.018568
Amp	6	55262595	55744924	-0.000000	0.002450	0.276298	0.018568
Amp	6	55745468	56414961	-0.000000	0.007766	0.390160	0.018568
Amp	6	56425900	56747618	-0.000000	0.004388	0.317816	0.018568
Amp	6	56748857	62236967	-0.000000	0.000000	0.261131	0.015915
Amp	6	62306468	62564094	-0.000000	0.001386	0.215328	0.015915
Amp	6	62564691	64658652	-0.000000	0.000000	0.216837	0.013263
Amp	6	64659402	65366280	-0.000000	0.002732	0.262408	0.015915
Amp	6	65366321	65955303	-0.000000	0.000000	0.216837	0.013263
Amp	6	65966079	66229244	-0.000000	0.007344	0.368611	0.015915
Amp	6	66234737	68129432	-0.000000	0.000000	0.216837	0.013263
Amp	6	68159916	68394403	-0.000000	0.000714	0.198533	0.015915
Amp	6	68398230	68539414	-0.000000	0.000000	0.213294	0.015915
Amp	6	68541435	68757308	-0.000000	0.000901	0.202122	0.018568
Amp	6	68763734	73358846	-0.000000	0.000000	0.213294	0.015915
Amp	6	73363310	74134199	-0.000000	0.002573	0.256322	0.013263
Amp	6	74136911	84180355	-0.000000	0.000000	0.223859	0.010610
Amp	6	84181611	85018352	-0.000000	0.005355	0.339659	0.013263
Amp	6	85025401	86458425	-0.000000	0.006644	0.315265	0.015915
Amp	6	86458938	87119490	-0.000000	0.001289	0.217746	0.013263
Amp	6	87120712	87299611	-0.000000	0.000000	0.223859	0.010610
Amp	6	87302557	87630549	-0.000000	0.000742	0.201338	0.013263
Amp	6	87637465	87738870	-0.000000	0.000000	0.223859	0.010610
Amp	6	87739154	87836521	-0.000000	0.001843	0.234350	0.013263
Amp	6	87842654	91531952	-0.000000	0.000000	0.223859	0.010610
Amp	6	91537437	91604859	-0.000000	0.004790	0.346107	0.013263
Amp	6	91614289	91756812	-0.000000	0.000000	0.223859	0.010610
Amp	6	91767864	91980887	-0.000000	0.004688	0.322519	0.013263
Amp	6	92130161	92733329	-0.000000	0.000000	0.223859	0.010610
Amp	6	92733343	93420422	-0.000000	0.004957	0.342307	0.013263
Amp	6	93420822	94104527	-0.000000	0.000000	0.223859	0.010610
Amp	6	94105528	94245774	-0.000000	0.005109	0.341722	0.013263
Amp	6	94252622	94419845	-0.000000	0.000000	0.223859	0.010610
Amp	6	94432259	95331411	-0.000000	0.005516	0.344498	0.013263
Amp	6	95836632	96616566	-0.000000	0.000000	0.223859	0.010610
Amp	6	96617566	97014557	-0.000000	0.005211	0.341449	0.013263
Amp	6	97024163	97212059	-0.000000	0.000000	0.223859	0.010610
Amp	6	97223025	97571053	-0.000000	0.005095	0.337991	0.013263
Amp	6	97575196	102230218	-0.000000	0.000000	0.223859	0.010610
Amp	6	102230254	103612416	-0.000000	0.002877	0.265371	0.013263
Amp	6	103614997	107187060	-0.000000	0.000000	0.223859	0.010610
Amp	6	107192823	107551811	0.018696	0.024357	1.602713	0.013263
Amp	6	107552480	108111097	-0.000000	0.000000	0.218865	0.010610
Amp	6	108112496	108987307	-0.000000	0.008008	0.520257	0.010610
Amp	6	108989368	118343392	-0.000000	0.000000	0.220113	0.010610
Amp	6	118343461	119353018	-0.000000	0.002453	0.261631	0.013263
Amp	6	119361257	131873953	-0.000000	0.000000	0.235108	0.010610
Amp	6	131874031	132252743	-0.000000	0.003836	0.306247	0.013263
Amp	6	132252941	137197662	-0.000000	0.000000	0.235108	0.010610
Amp	6	137204514	137842209	-0.000000	0.004656	0.313017	0.013263
Amp	6	137846257	152191598	-0.000000	0.000000	0.214894	0.010610
Amp	6	152193996	154575958	-0.000000	0.001971	0.231264	0.013263
Amp	6	154578345	155556469	-0.000000	0.000000	0.215205	0.010610
Amp	6	155559750	155991298	-0.000000	0.002090	0.234839	0.013263
Amp	6	155991449	156629862	-0.000000	0.000000	0.215205	0.010610
Amp	6	156631123	156738568	-0.000000	0.000682	0.192604	0.013263
Amp	6	156740191	162481460	-0.000000	0.000000	0.215205	0.010610
Amp	6	162483614	162636455	-0.000000	0.005460	0.335902	0.013263
Amp	6	163122220	163902509	-0.000000	0.000000	0.215205	0.010610
Amp	6	163903826	163961569	-0.000000	0.002771	0.260407	0.013263
Amp	6	163963716	164123977	-0.000000	0.007511	0.335449	0.015915
Amp	6	164124945	164653830	-0.000000	0.004740	0.314296	0.013263
Amp	6	164655369	164687433	-0.000000	0.007961	0.342877	0.015915
Amp	6	164689078	164695636	-0.000000	0.003222	0.269320	0.013263
Amp	6	164695748	165720400	-0.000000	0.000000	0.215205	0.010610
Amp	6	165736586	165807530	-0.000000	0.001370	0.213232	0.013263
Amp	6	165808448	170903919	-0.000000	0.000000	0.215205	0.010610
Amp	7	708774	828552	-0.000000	0.011303	0.576921	0.175066
Amp	7	832985	1746307	-0.000000	0.008712	0.579822	0.172414
Amp	7	1746349	2202374	-0.000000	0.007907	0.586768	0.169761
Amp	7	2203345	4464967	-0.000000	0.005199	0.589418	0.167109
Amp	7	4468250	4792762	-0.000000	0.000000	0.578749	0.167109
Amp	7	4795710	5748994	-0.000000	0.003799	0.578624	0.169761
Amp	7	6039080	7780852	-0.000000	0.000000	0.578361	0.167109
Amp	7	7786079	8002535	-0.000000	0.002247	0.576033	0.172414
Amp	7	8005557	8065111	-0.000000	0.011917	0.599556	0.172414
Amp	7	8071236	8550975	-0.000000	0.002247	0.577404	0.172414
Amp	7	8551854	8633885	-0.000000	0.000000	0.579926	0.169761
Amp	7	8634212	8800448	-0.000000	0.010392	0.595076	0.172414
Amp	7	9233055	9362638	-0.000000	0.000000	0.580029	0.169761
Amp	7	9374660	9475415	-0.000000	0.012984	0.601598	0.172414
Amp	7	9482649	10050105	-0.000000	0.010067	0.594869	0.172414
Amp	7	10121066	12138784	-0.000000	0.000000	0.580029	0.169761
Amp	7	12138885	12178933	-0.000000	0.005800	0.578359	0.175066
Amp	7	12183771	12626721	-0.000000	0.000000	0.573852	0.172414
Amp	7	12633008	12733802	-0.000000	0.001836	0.569328	0.175066
Amp	7	12743592	13632436	-0.000000	0.000000	0.573852	0.172414
Amp	7	13632645	13864009	-0.000000	0.004033	0.594237	0.177719
Amp	7	13867407	14154838	-0.000000	0.000000	0.593366	0.175066
Amp	7	14162525	14415451	-0.000000	0.005187	0.597162	0.177719
Amp	7	14415901	14420512	-0.000000	0.011820	0.603130	0.180371
Amp	7	14421029	14473239	-0.000000	0.015839	0.603248	0.183024
Amp	7	14477074	14551906	-0.000000	0.010651	0.599653	0.180371
Amp	7	14553576	14629978	-0.000000	0.004019	0.593633	0.177719
Amp	7	14632553	16930526	-0.000000	0.000000	0.593366	0.175066
Amp	7	16931039	17059174	-0.000000	0.003483	0.617761	0.169761
Amp	7	17799600	20444081	-0.000000	0.000000	0.609119	0.169761
Amp	7	20446793	20574565	-0.000000	0.004307	0.609586	0.172414
Amp	7	20581559	22962752	-0.000000	0.000000	0.609020	0.169761
Amp	7	22970317	23134126	-0.000000	0.001167	0.592752	0.169761
Amp	7	23136235	23236797	-0.000000	0.000000	0.599384	0.167109
Amp	7	23240577	23450798	-0.000000	0.014860	0.624830	0.169761
Amp	7	23454124	23951873	-0.000000	0.000000	0.599384	0.167109
Amp	7	23955245	24012208	-0.000000	0.016047	0.634844	0.172414
Amp	7	24017978	24116356	-0.000000	0.000000	0.607466	0.169761
Amp	7	24120790	24267358	-0.000000	0.002766	0.611414	0.169761
Amp	7	24268387	29882816	-0.000000	0.000000	0.614206	0.167109
Amp	7	29885841	30037353	-0.000000	0.001462	0.607452	0.169761
Amp	7	30040865	30238400	-0.000000	0.019453	0.649598	0.169761
Amp	7	30239078	31527374	-0.000000	0.000000	0.613615	0.167109
Amp	7	31528385	32585443	-0.000000	0.002691	0.610422	0.169761
Amp	7	32589237	32934669	-0.000000	0.007048	0.611249	0.172414
Amp	7	32935524	33367633	-0.000000	0.002691	0.610422	0.169761
Amp	7	33368463	34232693	-0.000000	0.008060	0.608757	0.172414
Amp	7	34232820	39998486	-0.000000	0.002691	0.605690	0.169761
Amp	7	40006195	40012831	-0.000000	0.006760	0.607657	0.172414
Amp	7	40017942	40133623	-0.000000	0.011203	0.608825	0.175066
Amp	7	40140472	40142139	-0.000000	0.016779	0.612216	0.177719
Amp	7	40149239	40160063	-0.000000	0.012336	0.611117	0.175066
Amp	7	40165836	40274829	-0.000000	0.008267	0.601873	0.175066
Amp	7	40280335	42599161	-0.000000	0.002691	0.598271	0.172414
Amp	7	42599676	42726618	-0.000000	0.007770	0.600744	0.175066
Amp	7	43292323	43345837	-0.000000	0.012136	0.601873	0.177719
Amp	7	43346016	44978350	-0.000000	0.007058	0.593643	0.177719
Amp	7	44984014	45032666	0.166223	0.028068	0.641016	0.177719
Amp	7	45033177	45459004	0.505372	0.035033	0.647076	0.180371
Amp	7	45459733	46419712	0.271320	0.030667	0.646638	0.177719
Amp	7	46423488	47194483	-0.000000	0.023702	0.640284	0.175066
Amp	7	47207922	47487162	-0.000000	0.002691	0.593988	0.172414
Amp	7	47487735	47673536	-0.000000	0.014497	0.611808	0.175066
Amp	7	47673830	51043991	-0.000000	0.002691	0.593988	0.172414
Amp	7	51046552	51174421	0.001472	0.024072	0.643306	0.172414
Amp	7	51178345	52336385	-0.000000	0.002691	0.593705	0.172414
Amp	7	52338597	52670845	-0.000000	0.007011	0.604926	0.172414
Amp	7	52671177	54157084	-0.000000	0.002691	0.594963	0.172414
Amp	7	54167578	54250470	-0.000000	0.017078	0.628118	0.172414
Amp	7	54253772	54260925	0.673066	0.038459	0.677719	0.172414
Amp	7	54261149	54303680	1.495804	0.051709	0.697684	0.175066
Amp	7	54304169	54561141	2.179228	0.061386	0.719667	0.175066
Amp	7	54562439	54808323	3.795755	0.083155	0.769120	0.175066
Amp	7	54809935	54817231	5.531287	0.104166	0.812221	0.177719
Amp	7	54819127	54912828	7.398160	0.125140	0.859157	0.177719
Amp	7	54917259	54917259	8.444882	0.137507	0.887066	0.177719
Amp	7	54939416	55025067	8.847976	0.142806	0.898939	0.177719
Amp	7	55025372	55077293	8.218520	0.135261	0.882056	0.177719
Amp	7	55082175	55293361	7.756194	0.129963	0.870199	0.177719
Amp	7	55300905	55321346	5.867566	0.108193	0.820820	0.177719
Amp	7	55323098	55403025	4.081997	0.087219	0.773585	0.177719
Amp	7	55403859	55497494	2.529504	0.066208	0.725513	0.177719
Amp	7	55498417	55921458	2.179228	0.061386	0.697874	0.177719
Amp	7	55923548	55987513	2.555507	0.066449	0.700443	0.180371
Amp	7	55987920	55987920	1.048338	0.045068	0.652955	0.180371
Amp	7	56005991	56118306	0.289324	0.030681	0.619803	0.180371
Amp	7	56122134	56700978	0.046163	0.025618	0.617724	0.177719
Amp	7	56702254	57244041	-0.000000	0.022927	0.620969	0.175066
Amp	7	57252686	63146277	-0.000000	0.010160	0.595535	0.169761
Amp	7	63150615	64506904	-0.000000	0.000000	0.582294	0.169761
Amp	7	64509365	65875549	-0.000000	0.005440	0.577483	0.177719
Amp	7	65881415	66778327	-0.000000	0.002854	0.574865	0.180371
Amp	7	66780053	69715726	-0.000000	0.008553	0.579143	0.183024
Amp	7	69722976	70149364	-0.000000	0.002854	0.568730	0.183024
Amp	7	70152624	70302639	-0.000000	0.014448	0.593923	0.183024
Amp	7	70365589	70609559	-0.000000	0.002142	0.567184	0.183024
Amp	7	70612015	71797644	-0.000000	0.012675	0.590070	0.183024
Amp	7	71803292	71849745	-0.000000	0.016908	0.597044	0.188329
Amp	7	71850063	71861002	-0.000000	0.021760	0.599393	0.190981
Amp	7	71862985	71922544	-0.000000	0.017528	0.586796	0.188329
Amp	7	71926044	71988216	-0.000000	0.012675	0.584233	0.185676
Amp	7	72325006	72359695	-0.000000	0.018134	0.599634	0.188329
Amp	7	72367818	72802217	-0.000000	0.023962	0.603654	0.190981
Amp	7	72804017	73714018	-0.000000	0.013429	0.580933	0.190981
Amp	7	73716864	73774180	-0.000000	0.007602	0.576593	0.188329
Amp	7	73779506	76053571	-0.000000	0.019451	0.601616	0.188329
Amp	7	76054285	76960819	-0.000000	0.023840	0.635546	0.206897
Amp	7	76962209	78495913	-0.000000	0.019451	0.627111	0.206897
Amp	7	78503745	84543031	-0.000000	0.005459	0.612520	0.209549
Amp	7	84543824	84804276	-0.000000	0.009574	0.626659	0.236074
Amp	7	84806028	85360158	-0.000000	0.005459	0.628777	0.236074
Amp	7	85361076	85442374	-0.000000	0.009014	0.627954	0.238727
Amp	7	85443602	85566769	-0.000000	0.012574	0.633885	0.238727
Amp	7	85573660	85846195	-0.000000	0.005459	0.628777	0.236074
Amp	7	85852988	85948420	-0.000000	0.012377	0.633556	0.238727
Amp	7	85959208	86493170	-0.000000	0.005459	0.628777	0.236074
Amp	7	86497809	86637075	-0.000000	0.023146	0.651255	0.238727
Amp	7	86640871	87608986	-0.000000	0.008355	0.626614	0.238727
Amp	7	87609357	87813409	-0.000000	0.013418	0.626327	0.244032
Amp	7	87813807	87978808	-0.000000	0.008355	0.619165	0.244032
Amp	7	87979577	91532728	-0.000000	0.005459	0.621585	0.241379
Amp	7	91541119	91892995	0.247706	0.029850	0.664251	0.262599
Amp	7	91897644	92083154	0.541331	0.035773	0.667079	0.265252
Amp	7	92085233	92180378	0.791099	0.040555	0.667877	0.267905
Amp	7	92182358	92227383	1.185260	0.047083	0.671138	0.270557
Amp	7	92228400	92290278	1.986437	0.058897	0.680928	0.273210
Amp	7	92294443	92514227	1.541974	0.052369	0.677868	0.270557
Amp	7	92514407	92623141	1.588245	0.053135	0.678959	0.270557
Amp	7	92624407	93268868	0.791099	0.040555	0.666393	0.267905
Amp	7	93279482	93983962	-0.000000	0.016165	0.650008	0.265252
Amp	7	93985838	94386193	-0.000000	0.019873	0.644380	0.270557
Amp	7	94386547	95117703	-0.000000	0.016165	0.645040	0.267905
Amp	7	95120636	95310561	-0.000000	0.019823	0.644281	0.270557
Amp	7	95311960	95834985	-0.000000	0.016165	0.644194	0.270557
Amp	7	95841067	96014045	0.038315	0.025281	0.651258	0.273210
Amp	7	96017011	96304664	0.228634	0.029398	0.650931	0.275862
Amp	7	96308943	96378040	0.673066	0.038529	0.657853	0.278515
Amp	7	96382079	96503855	0.409514	0.033070	0.649959	0.278515
Amp	7	96503974	96553479	0.216910	0.029186	0.644413	0.278515
Amp	7	96553514	96769999	-0.000000	0.020070	0.637419	0.275862
Amp	7	96772899	97475613	0.033830	0.024736	0.643859	0.278515
Amp	7	97476155	97663760	0.255078	0.030299	0.648135	0.283820
Amp	7	97672828	99204231	0.033830	0.024736	0.646176	0.281167
Amp	7	99204540	100255470	-0.000000	0.020070	0.641098	0.286472
Amp	7	100256501	100800131	0.018696	0.024384	0.654963	0.291777
Amp	7	100802316	102406747	-0.000000	0.018461	0.652753	0.289125
Amp	7	102411532	104050547	-0.000000	0.014344	0.649129	0.291777
Amp	7	104057456	104158259	-0.000000	0.020207	0.660132	0.294430
Amp	7	104163062	104431188	-0.000000	0.014344	0.652395	0.294430
Amp	7	104435775	104463871	-0.000000	0.018675	0.658246	0.294430
Amp	7	104478587	104530816	0.120915	0.027298	0.664069	0.297082
Amp	7	104536662	104642297	-0.000000	0.022967	0.660868	0.297082
Amp	7	104643947	107361436	-0.000000	0.014344	0.655016	0.294430
Amp	7	107362406	116325326	-0.000000	0.018627	0.656520	0.305040
Amp	7	116325986	116434469	0.373788	0.032532	0.668725	0.307692
Amp	7	116434621	116585724	0.708083	0.039024	0.677375	0.307692
Amp	7	116589124	116662815	0.373788	0.032532	0.668984	0.307692
Amp	7	116665851	117020981	-0.000000	0.018627	0.657608	0.305040
Amp	7	117021093	117382948	-0.000000	0.014344	0.657733	0.302387
Amp	7	117385651	118126637	-0.000000	0.019624	0.658968	0.305040
Amp	7	118131222	118873556	0.056615	0.025708	0.661162	0.307692
Amp	7	118880797	119153258	-0.000000	0.021394	0.655543	0.305040
Amp	7	119164454	119509178	-0.000000	0.016114	0.654352	0.305040
Amp	7	119512369	119951035	-0.000000	0.019141	0.652634	0.307692
Amp	7	119952288	120587999	-0.000000	0.023727	0.652933	0.310345
Amp	7	120588528	120649321	-0.000000	0.017643	0.650687	0.307692
Amp	7	120649940	120854733	-0.000000	0.021369	0.650081	0.310345
Amp	7	120855290	120860870	0.001472	0.024036	0.648102	0.312997
Amp	7	120864428	120915359	0.182175	0.028495	0.653767	0.312997
Amp	7	120917772	123395200	0.033830	0.024769	0.654400	0.310345
Amp	7	123395903	124951907	0.247706	0.029774	0.655069	0.312997
Amp	7	124954012	125400663	0.038315	0.025316	0.648677	0.312997
Amp	7	125402247	127158422	0.216910	0.029030	0.653396	0.312997
Amp	7	127158803	128468412	0.505372	0.035187	0.655942	0.315650
Amp	7	128469377	128523054	0.426352	0.033585	0.652969	0.315650
Amp	7	128525671	129325768	0.632395	0.037867	0.658364	0.315650
Amp	7	129327420	129721644	0.857008	0.041887	0.663428	0.315650
Amp	7	129721932	129796198	1.207459	0.047619	0.672608	0.318302
Amp	7	129796921	129889232	1.541974	0.052607	0.673230	0.320955
Amp	7	129893023	130151083	2.108261	0.060571	0.677571	0.323607
Amp	7	130295403	130502130	2.667444	0.068142	0.686876	0.323607
Amp	7	130519078	130713701	3.433439	0.078244	0.699290	0.323607
Amp	7	130717723	130816477	2.667444	0.068142	0.691652	0.320955
Amp	7	130821331	131033636	2.248483	0.062410	0.690112	0.318302
Amp	7	131034686	131636596	2.645380	0.067702	0.696724	0.318302
Amp	7	131639873	132411901	1.724873	0.055142	0.686755	0.315650
Amp	7	132413024	134973016	0.857008	0.041887	0.674178	0.310345
Amp	7	134976789	135644274	0.886464	0.042557	0.675799	0.310345
Amp	7	135647683	135883871	1.138811	0.046373	0.674693	0.312997
Amp	7	135884085	136712804	0.886464	0.042557	0.675557	0.310345
Amp	7	136715167	137462038	0.632395	0.037774	0.674935	0.307692
Amp	7	137466666	137548208	0.903867	0.042907	0.675924	0.310345
Amp	7	137551946	137740144	1.607935	0.053690	0.689742	0.310345
Amp	7	137742714	138540126	0.903867	0.042907	0.675745	0.310345
Amp	7	138541212	138541488	1.229013	0.047864	0.673264	0.315650
Amp	7	138541868	138803564	1.564894	0.052961	0.679688	0.315650
Amp	7	138809277	140488256	1.229013	0.047864	0.673266	0.315650
Amp	7	140495446	141462903	0.903867	0.042907	0.672270	0.312997
Amp	7	141467742	142707516	0.586843	0.036751	0.670175	0.310345
Amp	7	142711588	143131367	0.828872	0.041103	0.675753	0.310345
Amp	7	143139210	144755236	0.541331	0.035856	0.674721	0.307692
Amp	7	144763223	145953292	0.810044	0.041006	0.679151	0.307692
Amp	7	145953487	146840628	0.541331	0.035856	0.678376	0.305040
Amp	7	146841694	146942952	0.725156	0.039567	0.682110	0.305040
Amp	7	146945495	147379056	0.541331	0.035856	0.683213	0.302387
Amp	7	147381782	147422519	0.857008	0.041829	0.680278	0.307692
Amp	7	147424394	147458935	0.984388	0.044188	0.676070	0.307692
Amp	7	147460433	147790370	1.282291	0.048800	0.676307	0.310345
Amp	7	147790781	147962730	1.632051	0.054014	0.679148	0.315650
Amp	7	147963192	149886485	1.245421	0.048041	0.664841	0.310345
Amp	7	149889843	150696503	1.072160	0.045682	0.664048	0.310345
Amp	7	150697276	150855244	0.828872	0.041069	0.664204	0.307692
Amp	7	150859813	151503810	0.943172	0.043487	0.661624	0.310345
Amp	7	151506155	154104142	0.828872	0.041069	0.663958	0.307692
Amp	7	154104183	154669005	1.030236	0.044876	0.671124	0.305040
Amp	7	154672646	154929322	0.828872	0.041069	0.665227	0.302387
Amp	7	154931807	155052274	1.030236	0.044886	0.673201	0.299735
Amp	7	155054726	155400908	0.828872	0.041069	0.668137	0.299735
Amp	7	155403168	156457417	0.673066	0.038402	0.669011	0.294430
Amp	7	156457826	156664783	0.984388	0.044138	0.670675	0.297082
Amp	7	156674125	156677267	0.673066	0.038402	0.668943	0.294430
Amp	7	156681893	157106478	0.612260	0.037476	0.667691	0.294430
Amp	7	157108607	157474083	0.409514	0.033188	0.666420	0.291777
Amp	7	157474209	158385118	0.708083	0.039286	0.681587	0.289125
Amp	8	617667	2113792	-0.000000	0.017529	0.509517	0.084881
Amp	8	2707196	2708112	-0.000000	0.022406	0.481086	0.082228
Amp	8	2710392	2920183	-0.000000	0.014571	0.470229	0.076923
Amp	8	2925862	3796293	-0.000000	0.009694	0.460904	0.074271
Amp	8	3796585	4800589	-0.000000	0.005848	0.431199	0.071618
Amp	8	4802438	5247522	-0.000000	0.009235	0.453772	0.076923
Amp	8	6207719	6207753	-0.000000	0.005848	0.453140	0.074271
Amp	8	6207787	6208035	-0.000000	0.011614	0.467326	0.076923
Amp	8	6208138	6305747	-0.000000	0.007245	0.444735	0.076923
Amp	8	6305954	16888193	-0.000000	0.001478	0.429742	0.074271
Amp	8	16929783	17036261	-0.000000	0.007410	0.437535	0.079576
Amp	8	17041428	17411457	-0.000000	0.001478	0.419624	0.076923
Amp	8	17411471	17534362	-0.000000	0.006501	0.432224	0.079576
Amp	8	17534575	19170889	-0.000000	0.001478	0.419624	0.076923
Amp	8	19173379	19371674	-0.000000	0.005927	0.427869	0.079576
Amp	8	19375010	20775242	-0.000000	0.001478	0.419624	0.076923
Amp	8	20775473	22707109	-0.000000	0.000000	0.422951	0.074271
Amp	8	22707565	22921776	-0.000000	0.004515	0.432223	0.076923
Amp	8	22922692	24646314	-0.000000	0.000000	0.422951	0.074271
Amp	8	24647105	27254130	-0.000000	0.005379	0.436272	0.076923
Amp	8	27254636	27484677	-0.000000	0.008933	0.439711	0.079576
Amp	8	27484952	32530657	-0.000000	0.005379	0.436272	0.076923
Amp	8	32532799	34287761	-0.000000	0.000000	0.422116	0.074271
Amp	8	34295809	41377399	-0.000000	0.014823	0.472264	0.079576
Amp	8	41377769	42055473	-0.000000	0.017266	0.463061	0.084881
Amp	8	42056049	42211771	-0.000000	0.019377	0.458764	0.087533
Amp	8	42213105	42254380	-0.000000	0.017266	0.463061	0.084881
Amp	8	42256326	42933372	-0.000000	0.018103	0.466982	0.084881
Amp	8	47460945	47695392	-0.000000	0.001694	0.397684	0.076923
Amp	8	47700165	47807322	-0.000000	0.002635	0.428316	0.082228
Amp	8	47811560	48573229	-0.000000	0.001694	0.423766	0.082228
Amp	8	48573973	50285079	-0.000000	0.006502	0.433265	0.084881
Amp	8	50287193	50545165	-0.000000	0.011335	0.442694	0.087533
Amp	8	50545758	53380843	-0.000000	0.006502	0.433265	0.084881
Amp	8	53380905	53509120	-0.000000	0.012136	0.481830	0.087533
Amp	8	53511192	54175475	-0.000000	0.006502	0.470359	0.084881
Amp	8	54177317	54249089	-0.000000	0.008406	0.463643	0.090186
Amp	8	54249110	58404821	-0.000000	0.006502	0.469041	0.087533
Amp	8	58406263	58432065	-0.000000	0.013041	0.518046	0.092838
Amp	8	58432773	58548970	-0.000000	0.015762	0.530773	0.092838
Amp	8	58561563	59206246	-0.000000	0.009223	0.517251	0.090186
Amp	8	59208525	59365430	-0.000000	0.014142	0.526354	0.092838
Amp	8	59366934	59382032	-0.000000	0.009223	0.517251	0.090186
Amp	8	59383568	60002813	-0.000000	0.006502	0.505251	0.090186
Amp	8	60006484	60117133	-0.000000	0.008838	0.503059	0.092838
Amp	8	60121734	61070445	-0.000000	0.011350	0.513821	0.092838
Amp	8	61079142	61925233	-0.000000	0.006502	0.505251	0.090186
Amp	8	61926238	62698770	-0.000000	0.011350	0.502407	0.095491
Amp	8	62698929	63371016	-0.000000	0.016117	0.508146	0.098143
Amp	8	63371836	63701089	-0.000000	0.017795	0.514943	0.098143
Amp	8	63703527	63923764	-0.000000	0.018740	0.518772	0.098143
Amp	8	63927377	64727598	-0.000000	0.013973	0.513329	0.095491
Amp	8	64734738	65371610	-0.000000	0.009124	0.504990	0.092838
Amp	8	65371690	66334953	-0.000000	0.006502	0.492669	0.092838
Amp	8	66344987	67102701	-0.000000	0.011223	0.500994	0.095491
Amp	8	67107158	70954834	-0.000000	0.006502	0.492669	0.092838
Amp	8	70961161	71346002	-0.000000	0.008823	0.472839	0.095491
Amp	8	71348476	73892529	-0.000000	0.006502	0.481419	0.098143
Amp	8	73895113	77665853	-0.000000	0.011487	0.489405	0.100796
Amp	8	77667715	78916625	-0.000000	0.006680	0.534470	0.103448
Amp	8	78918716	79030944	-0.000000	0.010645	0.542802	0.108753
Amp	8	79034160	83052225	-0.000000	0.006680	0.541511	0.106101
Amp	8	83054172	83393807	-0.000000	0.012931	0.556635	0.111406
Amp	8	83423209	84955428	-0.000000	0.007945	0.551683	0.108753
Amp	8	84959054	87142395	-0.000000	0.001694	0.550968	0.106101
Amp	8	87144627	87973614	-0.000000	0.004094	0.551557	0.116711
Amp	8	87975435	88193787	-0.000000	0.001694	0.551137	0.119363
Amp	8	88194564	88501234	-0.000000	0.006344	0.567472	0.119363
Amp	8	88504060	89192836	-0.000000	0.010397	0.568741	0.122016
Amp	8	89198240	90453776	-0.000000	0.006344	0.562216	0.127321
Amp	8	90464580	90656739	-0.000000	0.012430	0.570278	0.129973
Amp	8	90659475	91526209	-0.000000	0.007780	0.558221	0.129973
Amp	8	91529217	92113262	-0.000000	0.010444	0.579948	0.137931
Amp	8	92187738	92337154	-0.000000	0.008749	0.588116	0.135279
Amp	8	92339250	94925419	-0.000000	0.009806	0.609543	0.140584
Amp	8	94932840	95942244	-0.000000	0.019799	0.624661	0.153846
Amp	8	95942792	96442573	0.038315	0.025212	0.652263	0.153846
Amp	8	96442676	96577774	0.137618	0.027473	0.647551	0.156499
Amp	8	96645599	96901876	1.185260	0.047172	0.686163	0.159151
Amp	8	96906719	96925327	1.030236	0.044911	0.691450	0.156499
Amp	8	96925737	97381497	1.327332	0.049487	0.691706	0.159151
Amp	8	97381875	97492799	1.632051	0.053791	0.692150	0.161804
Amp	8	97499703	98534812	1.794517	0.056032	0.686978	0.164456
Amp	8	98539896	98693566	1.887298	0.057473	0.680392	0.167109
Amp	8	98696031	98916846	2.108261	0.060469	0.687523	0.167109
Amp	8	98917218	98939723	1.794517	0.056032	0.686978	0.164456
Amp	8	98939974	99289990	1.632051	0.053791	0.708226	0.161804
Amp	8	99292714	99381619	1.794517	0.056258	0.687703	0.164456
Amp	8	99382777	99436341	2.082813	0.060293	0.687653	0.167109
Amp	8	99436477	99996347	1.912027	0.057826	0.692208	0.164456
Amp	8	100003226	100150686	1.588245	0.053250	0.691433	0.161804
Amp	8	100151013	100391513	1.745467	0.055470	0.686220	0.164456
Amp	8	100393033	100950390	1.588245	0.053250	0.691433	0.161804
Amp	8	100959765	101085778	1.724873	0.055340	0.685906	0.164456
Amp	8	101092895	101161217	2.108261	0.060541	0.687704	0.167109
Amp	8	101166455	101180650	1.960717	0.058451	0.693171	0.164456
Amp	8	101181328	101484682	2.273680	0.063002	0.693328	0.167109
Amp	8	101485007	101675584	2.452191	0.065223	0.688250	0.169761
Amp	8	101683207	103281024	2.825457	0.070204	0.690717	0.172414
Amp	8	103287669	103296323	2.889632	0.071056	0.691116	0.172414
Amp	8	103298754	103608120	3.324791	0.077010	0.694536	0.175066
Amp	8	103611260	104249854	2.998883	0.072459	0.694405	0.172414
Amp	8	104252101	104526985	2.692591	0.068424	0.694558	0.169761
Amp	8	104528452	105566722	3.068577	0.073498	0.696057	0.172414
Amp	8	105571894	105949889	3.433439	0.078267	0.698985	0.175066
Amp	8	105953741	106538167	3.842393	0.084017	0.701774	0.177719
Amp	8	106538880	106809839	3.433439	0.078063	0.698515	0.175066
Amp	8	106811682	106977229	3.685953	0.081897	0.698017	0.177719
Amp	8	107498559	107639428	3.324791	0.076823	0.696593	0.175066
Amp	8	107640336	107822761	3.672810	0.081515	0.697749	0.177719
Amp	8	107823148	107863151	4.012865	0.086156	0.698181	0.180371
Amp	8	107863203	107878900	4.104397	0.087620	0.701409	0.180371
Amp	8	107880864	108185709	4.618409	0.093555	0.704490	0.183024
Amp	8	108186599	108563293	5.395130	0.102535	0.724003	0.183024
Amp	8	108565328	109612726	5.619120	0.105340	0.719753	0.185676
Amp	8	109619596	110006597	5.254445	0.100799	0.710026	0.185676
Amp	8	110010527	110058559	5.637960	0.105563	0.720634	0.185676
Amp	8	110059051	110251312	5.965852	0.109610	0.719138	0.188329
Amp	8	110253866	110391347	5.591640	0.104846	0.709078	0.188329
Amp	8	110393142	110514038	5.723447	0.106595	0.712772	0.188329
Amp	8	110518534	110595907	6.115824	0.111146	0.713127	0.190981
Amp	8	110603219	110648781	5.723447	0.106595	0.716856	0.185676
Amp	8	110650105	110801210	5.923132	0.108844	0.712298	0.188329
Amp	8	110803401	110888969	5.994614	0.109769	0.714251	0.188329
Amp	8	110891470	111014941	6.176781	0.112024	0.719012	0.188329
Amp	8	111023423	111066394	5.813327	0.107520	0.714465	0.188329
Amp	8	111066994	111231723	5.311342	0.101434	0.711636	0.185676
Amp	8	111232881	111419698	5.813327	0.107532	0.722528	0.185676
Amp	8	111420247	111593694	5.994614	0.109812	0.719305	0.188329
Amp	8	111595049	111790501	6.206380	0.112351	0.717163	0.190981
Amp	8	111794013	111932394	6.702654	0.117654	0.728207	0.190981
Amp	8	111932759	112090877	7.130448	0.122094	0.737451	0.190981
Amp	8	112100424	112253842	7.540403	0.126870	0.737926	0.193634
Amp	8	112257134	112264415	7.952887	0.132308	0.753980	0.190981
Amp	8	112266844	112266844	7.248791	0.123658	0.735968	0.190981
Amp	8	112271597	112364779	6.882844	0.119549	0.727412	0.190981
Amp	8	112369953	112423491	6.945200	0.120241	0.719466	0.193634
Amp	8	112427518	112539968	7.304764	0.124117	0.729046	0.193634
Amp	8	112542404	112636581	7.248791	0.123450	0.737003	0.190981
Amp	8	112639147	112851005	7.598334	0.127881	0.740619	0.190981
Amp	8	112851325	112851325	7.191816	0.122953	0.732290	0.193634
Amp	8	112851872	112851872	6.794862	0.118523	0.732456	0.190981
Amp	8	112852290	113128599	7.220305	0.123202	0.742342	0.190981
Amp	8	113129647	113422382	7.756194	0.130013	0.755777	0.190981
Amp	8	113422429	114044650	8.569762	0.139329	0.765685	0.193634
Amp	8	114048396	114406942	8.651723	0.140417	0.772251	0.190981
Amp	8	114413370	114579612	8.070376	0.133607	0.753661	0.193634
Amp	8	114592701	114705389	8.314542	0.136348	0.759292	0.193634
Amp	8	114707601	114825157	7.825804	0.130910	0.746923	0.193634
Amp	8	114826475	115107480	7.540403	0.126920	0.738729	0.193634
Amp	8	115109608	115168901	7.477577	0.126231	0.737312	0.193634
Amp	8	115181572	117057700	7.598334	0.127608	0.740141	0.193634
Amp	8	117061748	117135529	7.952887	0.132241	0.741165	0.196286
Amp	8	117148418	117413831	7.598334	0.127608	0.731777	0.196286
Amp	8	117415285	117457137	7.952887	0.132236	0.727869	0.198939
Amp	8	117460471	117571728	8.040005	0.133175	0.734211	0.198939
Amp	8	117572451	117689905	7.952887	0.132236	0.737443	0.196286
Amp	8	117693586	117959487	8.190385	0.134815	0.732804	0.198939
Amp	8	117960214	118061952	8.544451	0.138951	0.732058	0.201592
Amp	8	118062556	118152629	9.244149	0.147639	0.749399	0.201592
Amp	8	118157911	118313012	8.946471	0.143999	0.742218	0.201592
Amp	8	118317982	118752520	8.609282	0.139864	0.743100	0.198939
Amp	8	118754993	119559855	8.975049	0.144270	0.742753	0.201592
Amp	8	119566977	120021049	9.272610	0.147990	0.750574	0.201592
Amp	8	120021164	120171540	9.346714	0.148940	0.751376	0.201592
Amp	8	120179790	120411076	9.118544	0.146360	0.756123	0.198939
Amp	8	120414548	120757008	8.732790	0.141691	0.746789	0.198939
Amp	8	120757170	121085508	9.272610	0.147744	0.758888	0.198939
Amp	8	121093395	121829337	9.054164	0.145080	0.752938	0.198939
Amp	8	121830295	121882582	9.474823	0.150709	0.754159	0.201592
Amp	8	121888110	122183825	9.960524	0.155921	0.754832	0.204244
Amp	8	122186685	122881737	9.474823	0.150293	0.767696	0.201592
Amp	8	122887670	123204183	9.602626	0.152054	0.769956	0.201592
Amp	8	123204750	123422947	9.474823	0.150293	0.756210	0.201592
Amp	8	123429470	123600265	10.286478	0.159387	0.769965	0.201592
Amp	8	123600841	123718287	10.675540	0.168940	0.793344	0.201592
Amp	8	123718989	125381523	10.286478	0.159387	0.773558	0.201592
Amp	8	125383035	130402572	10.675540	0.164243	0.785157	0.204244
Amp	8	130405281	130886364	10.675540	0.167035	0.781444	0.206897
Amp	8	130888652	131296286	10.675540	0.164243	0.785271	0.204244
Amp	8	131296551	131962578	10.286478	0.159318	0.775680	0.204244
Amp	8	131963290	132061409	9.895899	0.155149	0.767563	0.204244
Amp	8	132062175	132215280	10.675540	0.165219	0.787171	0.204244
Amp	8	132218566	132242270	10.503286	0.162512	0.781900	0.204244
Amp	8	132247891	133164371	9.657338	0.152442	0.764535	0.201592
Amp	8	133165582	133169766	9.176917	0.146922	0.753646	0.201592
Amp	8	133170645	133701503	8.544451	0.138436	0.735988	0.201592
Amp	8	133705089	133808946	8.817260	0.142688	0.745341	0.201592
Amp	8	133813018	135051808	8.544451	0.138436	0.736640	0.201592
Amp	8	135052769	135328582	7.640246	0.128443	0.715677	0.198939
Amp	8	135328785	135458403	7.764183	0.130208	0.718955	0.198939
Amp	8	135460715	136113026	8.633217	0.140144	0.729096	0.201592
Amp	8	136115903	136191268	8.585983	0.139453	0.736852	0.198939
Amp	8	136199483	136546773	9.054164	0.145373	0.758497	0.198939
Amp	8	136546873	136986018	8.651723	0.140489	0.748733	0.198939
Amp	8	136987791	137288426	8.585983	0.139453	0.732951	0.196286
Amp	8	137290070	137666373	8.099901	0.134039	0.721804	0.196286
Amp	8	137666728	138570565	7.756194	0.129992	0.722057	0.193634
Amp	8	138577525	138793205	7.424810	0.125585	0.722130	0.190981
Amp	8	138794446	138891896	7.725257	0.129689	0.721687	0.193634
Amp	8	138891978	139299197	7.424810	0.125431	0.712942	0.193634
Amp	8	139300780	139751302	7.040172	0.121327	0.705469	0.193634
Amp	8	139758053	140160894	7.279412	0.123974	0.702055	0.196286
Amp	8	140161825	140320084	7.598334	0.127442	0.700669	0.198939
Amp	8	140323589	140372789	7.888640	0.131413	0.700172	0.201592
Amp	8	140374497	140453852	7.976634	0.132470	0.702257	0.201592
Amp	8	140456545	140597862	7.640246	0.128499	0.702782	0.198939
Amp	8	140602372	140703184	7.279412	0.123974	0.702055	0.196286
Amp	8	140703213	140868169	7.695840	0.129073	0.712547	0.196286
Amp	8	140870229	140908971	8.007974	0.132884	0.720268	0.196286
Amp	8	140909484	141287992	7.598334	0.127784	0.709936	0.196286
Amp	8	141288769	141461062	7.952887	0.132155	0.711095	0.198939
Amp	8	141463572	141484507	7.566539	0.127386	0.701561	0.198939
Amp	8	141485040	141558803	7.191816	0.123015	0.701131	0.196286
Amp	8	141559125	141629199	7.640246	0.128702	0.704209	0.198939
Amp	8	142163918	142186444	7.191816	0.123015	0.701131	0.196286
Amp	8	142188039	143511426	7.398160	0.125273	0.697062	0.198939
Amp	8	143514434	143652160	7.191816	0.123015	0.712183	0.190981
Amp	8	143659309	143659309	7.279412	0.123781	0.703999	0.193634
Amp	8	143664312	144224817	6.826532	0.118732	0.689893	0.193634
Amp	8	144226487	144310617	6.641421	0.116752	0.695351	0.190981
Amp	8	144314377	144408435	7.335150	0.124464	0.714173	0.190981
Amp	8	144410798	145232496	7.620170	0.128348	0.722262	0.190981
Amp	9	789932	881891	-0.000000	0.003172	0.473071	0.026525
Amp	9	884614	1761864	-0.000000	0.002305	0.497426	0.026525
Amp	9	1762242	6256144	-0.000000	0.000000	0.481069	0.026525
Amp	9	7055253	8418344	-0.000000	0.004456	0.498066	0.029178
Amp	9	8420673	8471762	-0.000000	0.008617	0.512664	0.031830
Amp	9	8472856	8590605	-0.000000	0.004456	0.502553	0.029178
Amp	9	8593035	13008952	-0.000000	0.000000	0.481281	0.026525
Amp	9	13024535	15262008	-0.000000	0.012733	0.611085	0.029178
Amp	9	15262817	15317820	-0.000000	0.017204	0.633928	0.031830
Amp	9	15319412	16001203	-0.000000	0.012733	0.627557	0.029178
Amp	9	16003183	16129630	-0.000000	0.015541	0.612298	0.031830
Amp	9	16129809	16488167	-0.000000	0.012733	0.627557	0.029178
Amp	9	16490671	18205644	-0.000000	0.000000	0.499400	0.026525
Amp	9	18207637	18260419	-0.000000	0.014860	0.656538	0.029178
Amp	9	18261124	19235270	-0.000000	0.000000	0.499400	0.026525
Amp	9	19236489	19372990	-0.000000	0.005628	0.532396	0.029178
Amp	9	19377239	24786754	-0.000000	0.000000	0.499400	0.026525
Amp	9	24824749	25251861	-0.000000	0.004283	0.545206	0.026525
Amp	9	25353053	27018020	-0.000000	0.000000	0.534438	0.023873
Amp	9	27032230	27361118	-0.000000	0.001155	0.468418	0.029178
Amp	9	27361333	27443243	-0.000000	0.005680	0.488129	0.031830
Amp	9	27443374	27602277	-0.000000	0.001155	0.468418	0.029178
Amp	9	27602921	27820352	-0.000000	0.000000	0.497943	0.026525
Amp	9	27820354	29732140	-0.000000	0.001331	0.470815	0.029178
Amp	9	29733159	30072022	-0.000000	0.000000	0.484818	0.023873
Amp	9	30074416	31302341	-0.000000	0.003336	0.486349	0.026525
Amp	9	31306011	31368616	-0.000000	0.005077	0.397381	0.029178
Amp	9	31373830	31476083	-0.000000	0.001741	0.387107	0.026525
Amp	9	31476820	31670794	-0.000000	0.005535	0.405989	0.029178
Amp	9	31672906	31678988	-0.000000	0.003794	0.420482	0.026525
Amp	9	31679894	31771659	-0.000000	0.005046	0.439254	0.026525
Amp	9	31775814	32079002	-0.000000	0.015611	0.543316	0.029178
Amp	9	32093241	32549602	-0.000000	0.005046	0.439254	0.026525
Amp	9	32561301	32657956	-0.000000	0.014602	0.529568	0.029178
Amp	9	32659772	32781443	-0.000000	0.005046	0.439254	0.026525
Amp	9	32781475	33079763	-0.000000	0.000000	0.401112	0.023873
Amp	9	33082969	34101373	-0.000000	0.001532	0.405762	0.026525
Amp	9	34103044	34719822	-0.000000	0.003772	0.399400	0.029178
Amp	9	34723181	34905958	-0.000000	0.002274	0.378995	0.029178
Amp	9	34911879	35084366	-0.000000	0.005164	0.383525	0.031830
Amp	9	35085433	35536846	-0.000000	0.003632	0.397510	0.029178
Amp	9	35539262	35843080	-0.000000	0.012875	0.480279	0.031830
Amp	9	35848188	35873245	-0.000000	0.012133	0.513821	0.029178
Amp	9	35874516	35919468	-0.000000	0.014605	0.578476	0.029178
Amp	9	35921630	36197382	-0.000000	0.016106	0.549019	0.031830
Amp	9	36200678	36963805	-0.000000	0.014605	0.578476	0.029178
Amp	9	36967476	37033159	-0.000000	0.005363	0.497250	0.026525
Amp	9	37033361	37952192	-0.000000	0.002890	0.460175	0.026525
Amp	9	37952391	38116137	-0.000000	0.004219	0.436453	0.029178
Amp	9	38117647	38337291	-0.000000	0.002890	0.460175	0.026525
Amp	9	38342261	38505855	-0.000000	0.003897	0.432067	0.029178
Amp	9	38507665	38747688	-0.000000	0.002890	0.460175	0.026525
Amp	9	71039044	97399506	-0.000000	0.000000	0.495443	0.042440
Amp	9	97400090	97833522	-0.000000	0.005062	0.483736	0.050398
Amp	9	97834573	98289493	-0.000000	0.000000	0.468443	0.047745
Amp	9	98289812	98808840	-0.000000	0.005201	0.485931	0.050398
Amp	9	98815145	100058702	-0.000000	0.000000	0.468443	0.047745
Amp	9	100064485	100639275	-0.000000	0.005012	0.484023	0.050398
Amp	9	100645307	107996543	-0.000000	0.000000	0.468443	0.047745
Amp	9	107996910	108944135	-0.000000	0.000693	0.475410	0.047745
Amp	9	108950694	111845798	-0.000000	0.000000	0.468008	0.047745
Amp	9	111849042	111870223	-0.000000	0.004276	0.480095	0.050398
Amp	9	111874065	111960384	-0.000000	0.008510	0.488545	0.053050
Amp	9	111961328	112244604	-0.000000	0.004234	0.476929	0.050398
Amp	9	112247074	112366635	-0.000000	0.008329	0.487190	0.053050
Amp	9	112366665	112401674	-0.000000	0.006592	0.474165	0.053050
Amp	9	112408136	112708088	-0.000000	0.002358	0.464958	0.050398
Amp	9	112709660	113171262	-0.000000	0.000000	0.467364	0.047745
Amp	9	113171442	113678078	-0.000000	0.002086	0.462810	0.050398
Amp	9	113678096	113756464	-0.000000	0.003940	0.477436	0.050398
Amp	9	113757169	113836214	-0.000000	0.000979	0.454074	0.050398
Amp	9	113856221	113957700	-0.000000	0.002222	0.465179	0.050398
Amp	9	113957958	114044959	-0.000000	0.004362	0.483515	0.050398
Amp	9	114045044	114179618	-0.000000	0.002222	0.466626	0.050398
Amp	9	114182014	115300660	-0.000000	0.000979	0.455368	0.050398
Amp	9	115300724	115641181	-0.000000	0.000000	0.467364	0.047745
Amp	9	115643649	115889726	-0.000000	0.004889	0.484929	0.050398
Amp	9	115890071	115890157	-0.000000	0.009614	0.496446	0.053050
Amp	9	115890675	115960716	-0.000000	0.006893	0.476048	0.053050
Amp	9	115965795	116100368	-0.000000	0.002168	0.463457	0.050398
Amp	9	116104405	120719038	-0.000000	0.000000	0.467364	0.047745
Amp	9	120719576	123260264	-0.000000	0.000735	0.454130	0.050398
Amp	9	123265291	123816062	-0.000000	0.004566	0.461008	0.053050
Amp	9	123823635	124185315	-0.000000	0.000735	0.454130	0.050398
Amp	9	124185520	124527677	-0.000000	0.001537	0.442652	0.053050
Amp	9	124531106	124625886	-0.000000	0.005459	0.472052	0.053050
Amp	9	124629932	124719179	-0.000000	0.004020	0.461266	0.053050
Amp	9	124720206	124840375	-0.000000	0.001537	0.440844	0.053050
Amp	9	124841242	125396746	-0.000000	0.004316	0.461679	0.053050
Amp	9	125398609	125752337	-0.000000	0.000735	0.454130	0.050398
Amp	9	125753436	126543688	-0.000000	0.005954	0.474305	0.053050
Amp	9	126549935	127322091	-0.000000	0.009706	0.478534	0.055703
Amp	9	127324767	130139464	-0.000000	0.013335	0.483287	0.058355
Amp	9	130139765	130956153	-0.000000	0.016369	0.482048	0.061008
Amp	9	130957358	132467024	-0.000000	0.011149	0.449608	0.061008
Amp	9	132469195	134087293	-0.000000	0.016107	0.464683	0.063660
Amp	9	134093261	134236346	0.104155	0.026899	0.510816	0.066313
Amp	9	134237148	134345810	0.255078	0.030075	0.510443	0.068966
Amp	9	134348324	134400899	0.104155	0.026899	0.495315	0.068966
Amp	9	134409607	134526076	-0.000000	0.016107	0.450406	0.066313
Amp	9	134529122	139051477	-0.000000	0.011149	0.435365	0.063660
Amp	9	139051872	139513675	-0.000000	0.012204	0.430656	0.066313
Amp	9	139513683	140051238	-0.000000	0.013581	0.422031	0.068966
Amp	9	140084485	140086045	-0.000000	0.016022	0.420105	0.071618
Amp	9	140141301	140219868	0.018696	0.024588	0.435851	0.076923
Amp	9	140290821	140309073	0.198338	0.028875	0.442751	0.079576
Amp	9	140310046	140384335	0.426352	0.033428	0.450630	0.082228
Amp	9	140466816	140938752	0.673066	0.038674	0.476001	0.082228
Amp	10	415240	488151	1.185260	0.047165	0.689936	0.119363
Amp	10	592926	785941	0.984388	0.044301	0.680396	0.119363
Amp	10	809567	1051952	1.030236	0.044994	0.684785	0.122016
Amp	10	1312422	1414085	0.769139	0.040157	0.669019	0.122016
Amp	10	1414544	1558145	0.673066	0.038486	0.663981	0.124668
Amp	10	1560068	1804579	0.586843	0.036827	0.658688	0.124668
Amp	10	1806520	1830110	0.353395	0.032145	0.657273	0.122016
Amp	10	1830144	2314655	0.551006	0.036295	0.671984	0.122016
Amp	10	2317738	4271872	0.598538	0.037120	0.686134	0.122016
Amp	10	4274407	4359834	0.393332	0.032970	0.670484	0.122016
Amp	10	4361265	4616919	0.689157	0.038848	0.706331	0.122016
Amp	10	4619787	5992544	0.393332	0.032970	0.683604	0.119363
Amp	10	5994694	6393610	0.104155	0.026995	0.677455	0.116711
Amp	10	6398978	6398984	0.046163	0.025474	0.659767	0.116711
Amp	10	6404210	6993426	0.018696	0.024642	0.671587	0.114058
Amp	10	6993531	7330875	0.166223	0.028214	0.694671	0.114058
Amp	10	7336661	8003333	0.409514	0.033343	0.728998	0.114058
Amp	10	8008334	9150022	0.459226	0.034264	0.732207	0.114058
Amp	10	9150084	9194334	0.505372	0.035098	0.718408	0.116711
Amp	10	9197454	9239134	0.324057	0.031526	0.706236	0.116711
Amp	10	9240148	11014168	0.247706	0.029938	0.700826	0.116711
Amp	10	11015567	11288960	0.409514	0.033247	0.713342	0.116711
Amp	10	11290997	11957776	0.247706	0.029938	0.702067	0.116711
Amp	10	11960544	12349090	0.426352	0.033355	0.713712	0.116711
Amp	10	12356437	12403028	0.198338	0.028952	0.714649	0.114058
Amp	10	12408275	13066324	0.033830	0.024927	0.717298	0.111406
Amp	10	13071214	14226873	-0.000000	0.021510	0.705287	0.111406
Amp	10	14227289	14531570	-0.000000	0.019170	0.730188	0.106101
Amp	10	14534336	15089980	-0.000000	0.013148	0.706925	0.106101
Amp	10	15095336	15892331	-0.000000	0.017744	0.725650	0.106101
Amp	10	15892691	16372917	-0.000000	0.022251	0.724753	0.108753
Amp	10	16373339	17010965	-0.000000	0.017744	0.725650	0.106101
Amp	10	17011175	18392980	-0.000000	0.012382	0.705551	0.106101
Amp	10	18395165	18886411	-0.000000	0.016752	0.703974	0.108753
Amp	10	18890387	19506833	-0.000000	0.016069	0.718433	0.106101
Amp	10	19509369	19583957	-0.000000	0.015016	0.714487	0.106101
Amp	10	19608171	21352013	-0.000000	0.009887	0.695261	0.106101
Amp	10	21352636	22666657	-0.000000	0.005291	0.681837	0.106101
Amp	10	22677115	22954152	-0.000000	0.009514	0.697665	0.106101
Amp	10	22957855	23886088	-0.000000	0.005291	0.662923	0.106101
Amp	10	23889209	26465426	-0.000000	0.004370	0.652392	0.103448
Amp	10	26471637	27333024	-0.000000	0.009330	0.636195	0.100796
Amp	10	27334884	28960618	-0.000000	0.004370	0.634510	0.100796
Amp	10	28960667	29461164	-0.000000	0.009675	0.640865	0.103448
Amp	10	29462290	31070211	-0.000000	0.014449	0.642736	0.106101
Amp	10	31077396	31172320	-0.000000	0.017502	0.631424	0.100796
Amp	10	31174190	31586772	-0.000000	0.014449	0.617027	0.100796
Amp	10	31594511	31783338	-0.000000	0.019763	0.621632	0.103448
Amp	10	31783564	32026252	-0.000000	0.023813	0.621326	0.106101
Amp	10	32028122	32787824	-0.000000	0.018499	0.616830	0.103448
Amp	10	32788410	33123413	-0.000000	0.014449	0.603808	0.092838
Amp	10	33127703	33511047	-0.000000	0.009144	0.596730	0.087533
Amp	10	33513669	34125789	-0.000000	0.013602	0.597371	0.087533
Amp	10	34126386	34469451	-0.000000	0.012541	0.592552	0.087533
Amp	10	34473443	34877263	-0.000000	0.007767	0.593222	0.082228
Amp	10	34878530	34885048	-0.000000	0.004370	0.595973	0.079576
Amp	10	34887423	35063656	-0.000000	0.009229	0.600249	0.082228
Amp	10	35066113	37016901	-0.000000	0.004859	0.597975	0.079576
Amp	10	37021357	38323783	-0.000000	0.000000	0.567926	0.074271
Amp	10	38326822	38475638	-0.000000	0.005278	0.596656	0.066313
Amp	10	38485886	44627180	-0.000000	0.000000	0.508318	0.066313
Amp	10	44627832	51580018	-0.000000	0.005316	0.292454	0.018568
Amp	10	52479016	56597845	-0.000000	0.010952	0.363853	0.018568
Amp	10	56600994	58760152	-0.000000	0.005316	0.274121	0.013263
Amp	10	58762979	66767197	-0.000000	0.001161	0.149528	0.013263
Amp	10	66767977	66844316	-0.000000	0.007000	0.334156	0.010610
Amp	10	66852707	66856177	-0.000000	0.014055	0.591221	0.010610
Amp	10	66856505	66910487	-0.000000	0.023104	0.746017	0.013263
Amp	10	66918855	66935939	-0.000000	0.017338	0.573104	0.013263
Amp	10	66940035	67826977	-0.000000	0.008289	0.375080	0.010610
Amp	10	67828971	68726829	-0.000000	0.003725	0.204008	0.010610
Amp	10	68726844	69001356	-0.000000	0.005983	0.234328	0.013263
Amp	10	69002502	69193601	-0.000000	0.003420	0.196810	0.010610
Amp	10	69210198	70933387	-0.000000	0.001161	0.143877	0.007958
Amp	10	70941130	72396646	-0.000000	0.005491	0.360273	0.007958
Amp	10	72396831	77620021	-0.000000	0.002055	0.188554	0.007958
Amp	10	77621520	77772312	-0.000000	0.003855	0.227101	0.010610
Amp	10	77778918	78115346	-0.000000	0.002961	0.206901	0.007958
Amp	10	78118248	81244527	-0.000000	0.001161	0.138979	0.005305
Amp	10	82012099	84985763	-0.000000	0.004881	0.281970	0.007958
Amp	10	84990500	85123926	-0.000000	0.007290	0.318815	0.010610
Amp	10	85127276	86315323	-0.000000	0.004881	0.304698	0.007958
Amp	10	86323214	86594341	-0.000000	0.006940	0.305706	0.010610
Amp	10	86594607	86952752	-0.000000	0.004881	0.304698	0.007958
Amp	10	86953013	87047573	-0.000000	0.006939	0.305666	0.010610
Amp	10	87048863	88868671	-0.000000	0.004881	0.304698	0.007958
Amp	10	89166468	89480785	-0.000000	0.001161	0.138979	0.005305
Amp	10	89482833	89552283	-0.000000	0.000000	0.103885	0.002653
Amp	10	89555714	89717066	-0.000000	0.001172	0.139815	0.005305
Amp	10	89717182	89876255	-0.000000	0.000000	0.103885	0.002653
Amp	10	89878442	89967240	-0.000000	0.001029	0.129078	0.005305
Amp	10	89970531	96388835	-0.000000	0.000000	0.103885	0.002653
Amp	10	96397924	96478910	-0.000000	0.004143	0.364882	0.005305
Amp	10	96484162	97057643	-0.000000	0.000000	0.103885	0.002653
Amp	10	97058377	97140342	-0.000000	0.001410	0.211461	0.002653
Amp	10	97143266	101897934	-0.000000	0.000000	0.000000	0.000000
Amp	10	101905477	102109202	-0.000000	0.004596	0.703822	0.002653
Amp	10	102110125	102930854	-0.000000	0.000000	0.000000	0.000000
Amp	10	102932435	103403069	-0.000000	0.002052	0.320020	0.002653
Amp	10	103403769	105223999	-0.000000	0.003803	0.291325	0.005305
Amp	10	105224066	105345984	-0.000000	0.002052	0.320020	0.002653
Amp	10	105348250	105898011	-0.000000	0.003233	0.248554	0.005305
Amp	10	105899122	106038683	-0.000000	0.002052	0.320020	0.002653
Amp	10	106038707	106523985	-0.000000	0.000000	0.000000	0.000000
Amp	10	106527652	107099922	-0.000000	0.001773	0.265768	0.002653
Amp	10	107102142	107108937	-0.000000	0.007581	0.570977	0.005305
Amp	10	107109515	107317004	-0.000000	0.011608	0.581907	0.007958
Amp	10	107319989	107319989	-0.000000	0.007581	0.570977	0.005305
Amp	10	107320011	107487035	-0.000000	0.001773	0.265768	0.002653
Amp	10	107494440	111406513	-0.000000	0.000000	0.000000	0.000000
Amp	10	111408907	111609303	-0.000000	0.007893	1.183349	0.002653
Amp	10	111609941	112111936	-0.000000	0.000000	0.000000	0.000000
Amp	10	112112032	112234219	-0.000000	0.001860	0.293896	0.002653
Amp	10	112235106	112287302	-0.000000	0.005684	0.867314	0.002653
Amp	10	112287596	112589402	-0.000000	0.001860	0.278841	0.002653
Amp	10	112591134	119807319	-0.000000	0.000000	0.000000	0.000000
Amp	10	119813416	120090621	-0.000000	0.001959	0.293737	0.002653
Amp	10	120095572	120189986	-0.000000	0.002758	0.209691	0.005305
Amp	10	120192347	120232373	-0.000000	0.001959	0.293737	0.002653
Amp	10	120240232	120296760	-0.000000	0.000000	0.000000	0.000000
Amp	10	120298753	120931936	-0.000000	0.002084	0.312414	0.002653
Amp	10	120933324	121003355	-0.000000	0.012520	0.938581	0.005305
Amp	10	121006227	121168023	-0.000000	0.010436	1.564748	0.002653
Amp	10	121169208	121336367	-0.000000	0.012577	0.942836	0.005305
Amp	10	121338507	122408474	-0.000000	0.010436	1.564748	0.002653
Amp	10	122411068	123942782	-0.000000	0.012189	0.913775	0.005305
Amp	10	123943329	124513498	-0.000000	0.010436	1.564748	0.002653
Amp	10	124513569	125412209	-0.000000	0.012060	0.904084	0.005305
Amp	10	125416261	131985240	-0.000000	0.010436	1.564748	0.002653
Amp	10	131986822	133136714	-0.000000	0.005191	0.778295	0.002653
Amp	10	133727734	134279989	-0.000000	0.000000	0.000000	0.000000
Amp	10	134284019	134560596	-0.000000	0.003465	0.519435	0.002653
Amp	10	134560811	134945927	-0.000000	0.004557	0.341643	0.005305
Amp	10	134956549	135056464	-0.000000	0.003465	0.519435	0.002653
Amp	10	135063027	135225087	-0.000000	0.005142	0.385478	0.005305
Amp	11	456120	6019922	-0.000000	0.004508	0.375423	0.058355
Amp	11	6133230	12253548	-0.000000	0.006992	0.378090	0.063660
Amp	11	12255471	13526633	-0.000000	0.004508	0.376392	0.061008
Amp	11	13532513	14789583	-0.000000	0.008240	0.380787	0.063660
Amp	11	14797932	16991017	-0.000000	0.011263	0.399462	0.068966
Amp	11	16997250	17480317	-0.000000	0.013588	0.405869	0.068966
Amp	11	17488661	18709517	-0.000000	0.011263	0.400979	0.063660
Amp	11	18710396	19240125	-0.000000	0.016247	0.444980	0.066313
Amp	11	19241320	19832523	-0.000000	0.011263	0.414871	0.066313
Amp	11	19834736	19835031	-0.000000	0.006755	0.403995	0.063660
Amp	11	19836495	21526429	-0.000000	0.003732	0.401831	0.061008
Amp	11	21526443	27417696	-0.000000	0.000000	0.382637	0.061008
Amp	11	27422453	27725775	-0.000000	0.000804	0.371261	0.063660
Amp	11	27728102	32760036	-0.000000	0.000000	0.381851	0.061008
Amp	11	32768255	33070065	-0.000000	0.003715	0.379707	0.066313
Amp	11	33074078	33131063	-0.000000	0.000000	0.371850	0.063660
Amp	11	33136661	33763858	-0.000000	0.004915	0.387149	0.066313
Amp	11	33764485	34416666	-0.000000	0.000000	0.371850	0.063660
Amp	11	34420816	34639284	-0.000000	0.002160	0.356774	0.063660
Amp	11	34794024	38033676	-0.000000	0.004819	0.373386	0.063660
Amp	11	38034328	38150435	-0.000000	0.006962	0.377552	0.063660
Amp	11	38151233	38802898	-0.000000	0.004819	0.364168	0.063660
Amp	11	38803823	38948978	-0.000000	0.011318	0.409257	0.063660
Amp	11	38949121	41774809	-0.000000	0.004819	0.368658	0.063660
Amp	11	41782412	41941506	-0.000000	0.000000	0.351099	0.061008
Amp	11	41943134	42063362	-0.000000	0.004680	0.364021	0.061008
Amp	11	42069186	44772726	-0.000000	0.000000	0.346401	0.058355
Amp	11	44774562	45054779	-0.000000	0.004263	0.350126	0.063660
Amp	11	45054822	45111746	-0.000000	0.009243	0.383596	0.063660
Amp	11	45112084	45580419	-0.000000	0.004263	0.352487	0.063660
Amp	11	45581701	45909851	-0.000000	0.000000	0.326240	0.063660
Amp	11	45910173	46087488	-0.000000	0.003287	0.342705	0.063660
Amp	11	46088367	46392300	-0.000000	0.000000	0.335190	0.061008
Amp	11	46396479	46485149	-0.000000	0.003813	0.345341	0.063660
Amp	11	46487227	46618305	-0.000000	0.002053	0.334342	0.063660
Amp	11	46619645	46651896	-0.000000	0.000000	0.335190	0.061008
Amp	11	46659617	47181737	-0.000000	0.002585	0.338305	0.063660
Amp	11	47206082	47393638	-0.000000	0.000000	0.335190	0.061008
Amp	11	47394305	47655034	-0.000000	0.001706	0.332685	0.063660
Amp	11	47655512	47696643	-0.000000	0.000000	0.335190	0.061008
Amp	11	47699398	48199897	-0.000000	0.003818	0.345591	0.063660
Amp	11	48203984	48305384	-0.000000	0.013414	0.389558	0.066313
Amp	11	48312248	48354131	-0.000000	0.003818	0.345591	0.063660
Amp	11	48354518	48374491	-0.000000	0.000000	0.335190	0.061008
Amp	11	48976356	50051296	-0.000000	0.005381	0.375308	0.063660
Amp	11	50055330	50055330	-0.000000	0.000000	0.354194	0.071618
Amp	11	56013798	56237487	-0.000000	0.004311	0.373719	0.079576
Amp	11	56239958	56656936	-0.000000	0.000000	0.369341	0.079576
Amp	11	56658632	57219089	-0.000000	0.005119	0.382919	0.082228
Amp	11	57222540	57501182	-0.000000	0.000000	0.369341	0.079576
Amp	11	57503701	58425224	-0.000000	0.004718	0.380500	0.082228
Amp	11	58434191	61521621	-0.000000	0.000000	0.359750	0.084881
Amp	11	61523735	62011245	-0.000000	0.005049	0.393041	0.095491
Amp	11	62016713	62293416	-0.000000	0.009631	0.401598	0.098143
Amp	11	62294573	62541289	-0.000000	0.017495	0.422058	0.100796
Amp	11	62543994	63526425	-0.000000	0.009631	0.401598	0.098143
Amp	11	63537509	64592908	-0.000000	0.005049	0.393509	0.098143
Amp	11	65670510	65793797	-0.000000	0.009058	0.403346	0.106101
Amp	11	65802478	65894653	-0.000000	0.003173	0.390645	0.103448
Amp	11	65895006	66493294	-0.000000	0.000000	0.388027	0.100796
Amp	11	66498868	66608991	-0.000000	0.007500	0.412677	0.106101
Amp	11	66619804	67294308	-0.000000	0.012455	0.421286	0.108753
Amp	11	67770619	70842919	-0.000000	0.007500	0.427634	0.111406
Amp	11	70846404	71077484	-0.000000	0.012293	0.426879	0.116711
Amp	11	71079815	71353265	-0.000000	0.011367	0.423724	0.116711
Amp	11	71356791	71527547	-0.000000	0.009146	0.416156	0.116711
Amp	11	71527696	72059705	-0.000000	0.012211	0.426599	0.116711
Amp	11	72068897	74861545	-0.000000	0.007500	0.419566	0.114058
Amp	11	74862883	75201776	-0.000000	0.012196	0.431247	0.119363
Amp	11	75204622	76005100	-0.000000	0.007500	0.424530	0.116711
Amp	11	76008668	78139662	-0.000000	0.000000	0.408504	0.114058
Amp	11	78146093	78384548	-0.000000	0.003095	0.409870	0.116711
Amp	11	78384802	78388626	-0.000000	0.000000	0.408504	0.114058
Amp	11	78395189	78436131	-0.000000	0.004647	0.415054	0.116711
Amp	11	78441119	78900969	-0.000000	0.009738	0.423297	0.119363
Amp	11	78910058	79158562	-0.000000	0.005091	0.417669	0.116711
Amp	11	79161940	79735923	-0.000000	0.010579	0.427083	0.119363
Amp	11	79757165	79949070	-0.000000	0.005091	0.423238	0.114058
Amp	11	79955550	80024763	-0.000000	0.008656	0.426007	0.116711
Amp	11	80025521	81192956	-0.000000	0.005091	0.413585	0.119363
Amp	11	81195405	81201287	-0.000000	0.000000	0.403232	0.119363
Amp	11	81201632	81319078	-0.000000	0.002564	0.402822	0.122016
Amp	11	81322864	82233045	-0.000000	0.000000	0.403232	0.119363
Amp	11	82359954	82436792	-0.000000	0.006123	0.413743	0.122016
Amp	11	82440868	82599774	-0.000000	0.008924	0.414393	0.124668
Amp	11	82605135	82633316	-0.000000	0.002800	0.403104	0.122016
Amp	11	82636067	83341316	-0.000000	0.000000	0.402190	0.119363
Amp	11	83343475	84199350	-0.000000	0.005137	0.418349	0.127321
Amp	11	84203688	84798497	-0.000000	0.000000	0.410304	0.124668
Amp	11	84799134	84993767	-0.000000	0.001455	0.406301	0.127321
Amp	11	84994884	85192241	-0.000000	0.005731	0.414007	0.129973
Amp	11	85199247	86483040	-0.000000	0.001455	0.400923	0.129973
Amp	11	86490580	86671733	-0.000000	0.006181	0.412388	0.129973
Amp	11	86678091	86813118	-0.000000	0.001455	0.405743	0.127321
Amp	11	86816438	87050820	-0.000000	0.005160	0.408800	0.129973
Amp	11	87058717	89410463	-0.000000	0.001455	0.405842	0.127321
Amp	11	89414797	89905236	-0.000000	0.004570	0.407723	0.129973
Amp	11	89907151	90329780	-0.000000	0.010984	0.427517	0.129973
Amp	11	90337496	90532113	-0.000000	0.016350	0.435512	0.132626
Amp	11	90593851	92672325	-0.000000	0.010984	0.427517	0.129973
Amp	11	92679778	93514237	-0.000000	0.007869	0.425653	0.127321
Amp	11	93514941	93592540	-0.000000	0.006414	0.430068	0.124668
Amp	11	93602840	93678975	-0.000000	0.012176	0.440003	0.127321
Amp	11	93681832	94026762	-0.000000	0.007962	0.426842	0.127321
Amp	11	94027568	94028238	-0.000000	0.013099	0.434101	0.129973
Amp	11	94037559	94136804	-0.000000	0.011550	0.437412	0.127321
Amp	11	94139241	94158883	-0.000000	0.006414	0.430068	0.124668
Amp	11	94163245	94610908	-0.000000	0.012751	0.441801	0.127321
Amp	11	94615366	94657451	-0.000000	0.016227	0.444440	0.129973
Amp	11	94660310	95009735	-0.000000	0.011415	0.429714	0.129973
Amp	11	95016298	95167761	-0.000000	0.009890	0.433007	0.127321
Amp	11	95168437	95242237	-0.000000	0.017115	0.446783	0.129973
Amp	11	95243717	95602755	-0.000000	0.009890	0.433093	0.127321
Amp	11	95603153	95615765	-0.000000	0.013667	0.435812	0.129973
Amp	11	95620336	95762965	-0.000000	0.016065	0.434288	0.132626
Amp	11	95769340	95953493	-0.000000	0.020455	0.438904	0.135279
Amp	11	95954095	95960307	-0.000000	0.016065	0.434497	0.132626
Amp	11	95962690	95967811	-0.000000	0.012288	0.431807	0.129973
Amp	11	95972510	96900867	-0.000000	0.009890	0.433311	0.127321
Amp	11	96901121	96930317	-0.000000	0.011421	0.429155	0.129973
Amp	11	96930824	99373483	-0.000000	0.007945	0.426197	0.127321
Amp	11	99379009	100498887	-0.000000	0.011113	0.428219	0.129973
Amp	11	100505949	100919640	-0.000000	0.007945	0.426206	0.127321
Amp	11	100919777	101400380	-0.000000	0.008832	0.414877	0.132626
Amp	11	101406049	101444109	-0.000000	0.013090	0.422276	0.135279
Amp	11	101447736	101984747	-0.000000	0.008832	0.416453	0.132626
Amp	11	102263273	102815030	-0.000000	0.010876	0.410971	0.137931
Amp	11	102817093	103146791	-0.000000	0.017507	0.422754	0.140584
Amp	11	103147201	103975177	-0.000000	0.010876	0.411367	0.137931
Amp	11	103976947	104393031	-0.000000	0.011658	0.412549	0.137931
Amp	11	104393228	104516433	-0.000000	0.016160	0.418045	0.140584
Amp	11	104518765	105733195	-0.000000	0.011658	0.412549	0.137931
Amp	11	105735110	106248591	-0.000000	0.005244	0.395413	0.137931
Amp	11	106255861	107743582	-0.000000	0.010283	0.402637	0.140584
Amp	11	107954011	108435330	-0.000000	0.005244	0.395520	0.137931
Amp	11	108441401	108576213	-0.000000	0.002418	0.387372	0.137931
Amp	11	108577323	111938048	-0.000000	0.003728	0.391149	0.137931
Amp	11	111947509	113198394	-0.000000	0.007905	0.395477	0.140584
Amp	11	113203023	113634339	-0.000000	0.012069	0.399825	0.143236
Amp	11	113636183	114030252	-0.000000	0.021164	0.418620	0.145889
Amp	11	114032412	114380204	0.056615	0.025970	0.424417	0.148541
Amp	11	114381448	114456874	0.426352	0.033614	0.437441	0.151194
Amp	11	114459317	114480480	0.056615	0.025970	0.425101	0.148541
Amp	11	114480777	114585285	-0.000000	0.021164	0.419316	0.145889
Amp	11	114586066	115083172	0.198338	0.028768	0.432555	0.148541
Amp	11	115083213	115259539	0.335947	0.031842	0.440786	0.148541
Amp	11	115260760	116112178	0.586843	0.036802	0.446499	0.151194
Amp	11	116112459	116468169	0.335947	0.031842	0.440786	0.148541
Amp	11	116472468	116660493	0.522179	0.035680	0.443715	0.151194
Amp	11	116662579	116705568	0.708083	0.039044	0.444803	0.153846
Amp	11	116705719	117296892	1.261204	0.048552	0.461700	0.156499
Amp	11	117301940	117404769	1.519856	0.052234	0.463687	0.159151
Amp	11	117405696	117585918	1.653665	0.054227	0.461251	0.161804
Amp	11	117593119	117649675	2.273680	0.062950	0.474969	0.164456
Amp	11	117658881	117764641	2.477467	0.065489	0.473834	0.167109
Amp	11	117766139	117791794	2.645380	0.067754	0.479225	0.167109
Amp	11	117795521	117920577	2.843286	0.070409	0.477955	0.169761
Amp	11	117925251	118074117	3.685953	0.081907	0.497284	0.172414
Amp	11	118074959	118188902	4.415191	0.091058	0.510604	0.175066
Amp	11	118190607	118306332	3.711761	0.082336	0.498279	0.172414
Amp	11	118315446	118534976	3.433439	0.078315	0.489006	0.172414
Amp	11	118538187	118625392	3.739326	0.082482	0.491837	0.175066
Amp	11	118627778	118629709	3.377539	0.077678	0.487971	0.172414
Amp	11	118633171	118703992	3.068577	0.073511	0.485035	0.169761
Amp	11	118711069	118986895	3.272019	0.076173	0.483932	0.172414
Amp	11	118997841	121279024	3.646187	0.080798	0.487417	0.175066
Amp	11	121293038	121385947	4.012865	0.086264	0.494406	0.177719
Amp	11	121389333	122631453	3.646187	0.080798	0.488408	0.175066
Amp	11	122631578	122676882	3.842393	0.083796	0.487906	0.177719
Amp	11	122677047	122768378	4.012865	0.086217	0.494706	0.177719
Amp	11	122769765	123741683	3.795755	0.083219	0.495311	0.175066
Amp	11	123742298	124007157	3.646187	0.080798	0.489811	0.175066
Amp	11	124011770	124158637	3.842393	0.084015	0.496932	0.175066
Amp	11	124162350	124600733	4.246521	0.089160	0.501368	0.177719
Amp	11	124600758	125276743	3.995495	0.085943	0.493547	0.177719
[truncated: 7,807 more rows]
