# Supplementary material for: Machine learning-based identification of glycosyltransferase-related mRNAs for improving outcomes and the anti-tumor therapeutic response of gliomas
Source: Front Pharmacol. 2023 Aug 16;14:1200795. doi: 10.3389/fphar.2023.1200795 (PMC10468601; doi:10.3389/fphar.2023.1200795)
Supplement: Supplementary file 1 [file DataSheet3.zip › cnv/490406/stdout.txt]

GISTIC version 2.0.23
Warning: Shortened 6 segments in '/opt/gpcloud/gp_home/users/chunyu/uploads/tmp/run355492306007601924.tmp/seg.file/1/low_CNV_input.txt' that overlap by one marker.
[> In make_D_from_segseq_data at 122
  In run_gistic2_from_seg at 193
  In gp_gistic2_from_seg at 97] 
   100

   200

   300

    25

    50

    75

   100

   125

   150

   175

   200

   225

   250

   275

   300

   325

   350

   375

   100

   200

   300

Conv:.........................................................................................................................................................................................................................................................................................................................................................................................
   100

   200

   300

Conv:.........................................................................................................................................................................................................................................................................................................................................................................................
Conv:............................................................................
Conv:............................................................................
Conv:............................................................................
Conv:............................................................................
Conv:............................................................................
Conv:............................................................................
Conv:............................................................................
Conv:............................................................................
Conv:............................................................................
Conv:............................................................................
Conv:............................................................................
Conv:............................................................................
Conv:............................................................................
Conv:............................................................................
Conv:............................................................................
Conv:............................................................................
Conv:............................................................................
Conv:............................................................................
Conv:............................................................................
Conv:............................................................................
Conv:............................................................................
Conv:............................................................................
Conv:............................................................................
Conv:............................................................................
Conv:............................................................................
Conv:............................................................................
Conv:............................................................................
Conv:............................................................................
Conv:............................................................................
Conv:............................................................................
Conv:............................................................................
Conv:............................................................................
Conv:............................................................................
Conv:............................................................................
Conv:............................................................................
Conv:............................................................................
Conv:............................................................................
Conv:............................................................................
Conv:............................................................................
Conv:............................................................................
Conv:............................................................................
Conv:............................................................................
Conv:............................................................................
Conv:............................................................................
Conv:............................................................................
Conv:............................................................................
Conv:............................................................................
Conv:............................................................................
Conv:............................................................................
Conv:............................................................................
Conv:............................................................................
Conv:............................................................................
Conv:............................................................................
Conv:............................................................................
Conv:............................................................................
Conv:............................................................................
Conv:............................................................................
Conv:............................................................................
Conv:............................................................................
Conv:............................................................................
Conv:............................................................................
Conv:............................................................................
Conv:............................................................................
Conv:............................................................................
Conv:............................................................................
Conv:............................................................................
Conv:............................................................................
Conv:............................................................................
Conv:............................................................................
Conv:............................................................................
Conv:............................................................................
Conv:............................................................................
Conv:............................................................................
Conv:............................................................................
Conv:............................................................................
Conv:............................................................................
Conv:............................................................................
Conv:............................................................................
Conv:............................................................................
Conv:............................................................................
Conv:............................................................................
Conv:............................................................................
Conv:............................................................................
Conv:............................................................................
Conv:............................................................................
Conv:............................................................................
Conv:............................................................................
Conv:............................................................................
Conv:............................................................................
Conv:............................................................................
Conv:............................................................................
Conv:............................................................................
Conv:............................................................................
Conv:............................................................................
Conv:............................................................................
Conv:............................................................................
Conv:............................................................................
Conv:............................................................................
Conv:............................................................................
Conv:............................................................................
Conv:............................................................................
Conv:............................................................................
Conv:............................................................................
Conv:............................................................................
Conv:............................................................................
Conv:............................................................................
Conv:............................................................................
Conv:............................................................................
Conv:............................................................................
Conv:............................................................................
Conv:............................................................................
Conv:............................................................................
Conv:............................................................................
Conv:............................................................................
Conv:............................................................................
Conv:............................................................................
Conv:............................................................................
Conv:............................................................................
Conv:............................................................................
Conv:............................................................................
Conv:............................................................................
Conv:............................................................................
Conv:............................................................................
Conv:............................................................................
Conv:............................................................................
Conv:............................................................................
Conv:............................................................................
Conv:............................................................................
Conv:............................................................................
Conv:............................................................................
Conv:............................................................................
Conv:............................................................................
Conv:............................................................................
Conv:............................................................................
Conv:............................................................................
Conv:............................................................................
Conv:............................................................................
Conv:............................................................................
Conv:............................................................................
Conv:............................................................................
Conv:............................................................................
Conv:............................................................................
Conv:............................................................................
Conv:............................................................................
Conv:............................................................................
Conv:............................................................................
Conv:............................................................................
Conv:............................................................................
Conv:............................................................................
Conv:............................................................................
Conv:............................................................................
Finding peaks on chromosome 1
Amplification peak at chr1:204260598-204694686(18673:18723)
q-value = 1.3565e-06 & residual q-value = 1.3565e-06
Amplification peak at chr1:156847129-156851855(13493:13494)
q-value = 0.01605 & residual q-value = 0.01605
Finding peaks on chromosome 2
Amplification peak at chr2:16229032-16250271(25086:25089)
q-value = 0.1883 & residual q-value = 0.1883
Finding peaks on chromosome 3
Finding peaks on chromosome 4
Resolving conflicts...
Resolving conflicts...
Amplification peak at chr4:54971097-55093975(73661:73674)
q-value = 2.1109e-11 & residual q-value = 8.0577e-10
Amplification peak at chr4:52794744-52794795(73399:73400)
q-value = 0.00012264 & residual q-value = 0.078214
Amplification peak at chr4:57826050-57849251(74040:74045)
q-value = 2.7438e-06 & residual q-value = 0.048189
Finding peaks on chromosome 5
Finding peaks on chromosome 6
Finding peaks on chromosome 7
Resolving conflicts...
Resolving conflicts...
Amplification peak at chr7:54939416-55025067(130192:130201)
q-value = 1.4191e-09 & residual q-value = 1.4191e-09
Amplification peak at chr7:130519078-130713701(137471:137491)
q-value = 0.00036861 & residual q-value = 0.00053454
Amplification peak at chr7:92228400-92290278(133447:133458)
q-value = 0.010317 & residual q-value = 0.01605
Finding peaks on chromosome 8
Resolving conflicts...
Resolving conflicts...
Amplification peak at chr8:123600841-123718287(152763:152775)
q-value = 2.1109e-11 & residual q-value = 7.7426e-07
Amplification peak at chr8:144410798-145232496(154913:154998)
q-value = 2.3979e-08 & residual q-value = 0.0027289
Amplification peak at chr8:112257134-112264415(151470:151471)
q-value = 1.1146e-08 & residual q-value = 0.027059
Finding peaks on chromosome 9
Resolving conflicts...
Amplification peak at chr9:140466816-140938752(166655:166706)
q-value = 0.21229 & residual q-value = 0.21229
Finding peaks on chromosome 10
Amplification peak at chr10:415240-488151(166707:166717)
q-value = 0.065274 & residual q-value = 0.065274
Finding peaks on chromosome 11
Resolving conflicts...
Amplification peak at chr11:118074959-118188902(192813:192825)
q-value = 3.8442e-05 & residual q-value = 0.0020146
Amplification peak at chr11:133269550-133322722(194457:194466)
q-value = 0.00028978 & residual q-value = 0.085079
Finding peaks on chromosome 12
Amplification peak at chr12:58101331-58191008(200309:200320)
q-value = 2.1109e-11 & residual q-value = 2.1109e-11
Amplification peak at chr12:4023310-4102849(194902:194912)
q-value = 3.5694e-08 & residual q-value = 3.5694e-08
Amplification peak at chr12:129394012-129520927(208082:208095)
q-value = 0.049701 & residual q-value = 0.049701
Amplification peak at chr12:25424082-25797724(197278:197320)
q-value = 0.14474 & residual q-value = 0.14474
Finding peaks on chromosome 13
Resolving conflicts...
Amplification peak at chr13:108967411-110431751(217921:218086)
q-value = 9.1296e-05 & residual q-value = 9.1296e-05
Finding peaks on chromosome 14
Amplification peak at chr14:23595721-23933013(218778:218825)
q-value = 0.17883 & residual q-value = 0.17883
Finding peaks on chromosome 15
Finding peaks on chromosome 16
Finding peaks on chromosome 17
Finding peaks on chromosome 18
Finding peaks on chromosome 19
Amplification peak at chr19:750173-807592(258626:258632)
q-value = 9.565e-06 & residual q-value = 9.565e-06
Finding peaks on chromosome 20
Finding peaks on chromosome 21
Finding peaks on chromosome 22
Finding peaks on chromosome 1
Resolving conflicts...
Resolving conflicts...
Deletion peak at genes: CDKN2C
q-value = 1.9303e-06 & residual q-value = 1.9303e-06
Deletion peak at genes: TP73
q-value = 0.0068368 & residual q-value = 0.065094
Deletion peak at genes: AHCTF1
q-value = 0.057982 & residual q-value = 0.057982
Deletion peak at genes: GPR153
q-value = 0.010677 & residual q-value = 0.14019
Finding peaks on chromosome 2
Deletion peak at genes: ANO7
q-value = 6.7407e-19 & residual q-value = 6.7407e-19
Finding peaks on chromosome 3
Resolving conflicts...
Deletion peak at genes: BDH1
q-value = 0.0028309 & residual q-value = 0.0028309
Deletion peak at genes: C3orf75
q-value = 0.015769 & residual q-value = 0.015769
Deletion peak at genes: LSAMP
q-value = 0.057982 & residual q-value = 0.057982
Finding peaks on chromosome 4
Deletion peak at genes: LOC339975
q-value = 3.2174e-11 & residual q-value = 3.2174e-11
Finding peaks on chromosome 5
Deletion peak at genes: CCNG1
q-value = 0.0016518 & residual q-value = 0.0016518
Deletion peak at genes: C5orf38
q-value = 0.24159 & residual q-value = 0.24196
Deletion peak at genes: CAST
q-value = 0.25735 & residual q-value = 0.24915
Finding peaks on chromosome 6
Deletion peak at genes: DUSP22
q-value = 0.15575 & residual q-value = 0.15734
Deletion peak at genes: BRP44L
q-value = 0.16433 & residual q-value = 0.16766
Finding peaks on chromosome 7
Deletion peak at genes: FAM20C
q-value = 0.0098216 & residual q-value = 0.010227
Finding peaks on chromosome 8
Deletion peak at genes: GSDMD
q-value = 0.0073025 & residual q-value = 0.0073059
Finding peaks on chromosome 9
Resolving conflicts...
Resolving conflicts...
Resolving conflicts...
Deletion peak at genes: CDKN2A
q-value = 8.7892e-21 & residual q-value = 8.7892e-21
Deletion peak at genes: KDM4C
q-value = 0.0014379 & residual q-value = 0.12966
Deletion peak at genes: C9orf66
q-value = 0.0017706 & residual q-value = 0.079744
Deletion peak at genes: PTPRD
q-value = 0.0020696 & residual q-value = 0.048353
Finding peaks on chromosome 10
Deletion peak at genes: CTBP2
q-value = 3.5095e-11 & residual q-value = 3.5095e-11
Finding peaks on chromosome 11
Deletion peak at genes: ANO9
q-value = 4.4169e-10 & residual q-value = 4.4169e-10
Finding peaks on chromosome 12
Deletion peak at genes: TMEM117
q-value = 0.00010312 & residual q-value = 0.00010515
Deletion peak at genes: C12orf34
q-value = 0.057684 & residual q-value = 0.057982
Deletion peak at genes: CDKN1B
q-value = 0.12797 & residual q-value = 0.12966
Finding peaks on chromosome 13
Resolving conflicts...
Deletion peak at genes: CDC16
q-value = 0.030293 & residual q-value = 0.029036
Deletion peak at genes: GJA3
q-value = 0.061234 & residual q-value = 0.060362
Deletion peak at genes: NDFIP2
q-value = 0.064587 & residual q-value = 0.065094
Finding peaks on chromosome 14
Deletion peak at genes: SYNE2
q-value = 0.00072332 & residual q-value = 0.00075271
Finding peaks on chromosome 15
Resolving conflicts...
Deletion peak at genes: TCF12
q-value = 0.14878 & residual q-value = 0.15255
Finding peaks on chromosome 16
Finding peaks on chromosome 17
Finding peaks on chromosome 18
Deletion peak at genes: ATP9B
q-value = 0.014516 & residual q-value = 0.015103
Finding peaks on chromosome 19
Resolving conflicts...
Resolving conflicts...
Resolving conflicts...
Deletion peak at genes: CCDC106
q-value = 3.9716e-10 & residual q-value = 7.0958e-07
Deletion peak at genes: GEMIN7
q-value = 0.0019119 & residual q-value = 0.030872
Deletion peak at genes: FLJ30403
q-value = 7.9352e-07 & residual q-value = 0.17314
Finding peaks on chromosome 20
Finding peaks on chromosome 21
Finding peaks on chromosome 22
Deletion peak at genes: FAM19A5
q-value = 0.13399 & residual q-value = 0.14019
Performing permutation 1 of 25
Performing permutation 2 of 25
Performing permutation 3 of 25
Performing permutation 4 of 25
Performing permutation 5 of 25
Performing permutation 6 of 25
Performing permutation 7 of 25
Performing permutation 8 of 25
Performing permutation 9 of 25
Performing permutation 10 of 25
Performing permutation 11 of 25
Performing permutation 12 of 25
Performing permutation 13 of 25
Performing permutation 14 of 25
Performing permutation 15 of 25
Performing permutation 16 of 25
Performing permutation 17 of 25
Performing permutation 18 of 25
Performing permutation 19 of 25
Performing permutation 20 of 25
Performing permutation 21 of 25
Performing permutation 22 of 25
Performing permutation 23 of 25
Performing permutation 24 of 25
Performing permutation 25 of 25
Performing permutation 1 of 25
Performing permutation 2 of 25
Performing permutation 3 of 25
Performing permutation 4 of 25
Performing permutation 5 of 25
Performing permutation 6 of 25
Performing permutation 7 of 25
Performing permutation 8 of 25
Performing permutation 9 of 25
Performing permutation 10 of 25
Performing permutation 11 of 25
Performing permutation 12 of 25
Performing permutation 13 of 25
Performing permutation 14 of 25
Performing permutation 15 of 25
Performing permutation 16 of 25
Performing permutation 17 of 25
Performing permutation 18 of 25
Performing permutation 19 of 25
Performing permutation 20 of 25
Performing permutation 21 of 25
Performing permutation 22 of 25
Performing permutation 23 of 25
Performing permutation 24 of 25
Performing permutation 25 of 25
     1

     2

Amplification wide peak at chr1:204258019-204699500(18672:18724)
Amplification wide peak at chr1:156844070-157024292(13492:13513)
Amplification wide peak at chr2:484222-21218805(23383:25619)
Amplification wide peak at chr4:54968200-55102454(73660:73675)
Amplification wide peak at chr4:52785237-52799047(73398:73401)
Amplification wide peak at chr4:57749721-57850657(74030:74046)
Amplification wide peak at chr7:54917259-55025372(130191:130202)
Amplification wide peak at chr7:130502130-130717723(137470:137492)
Amplification wide peak at chr7:92227383-92294443(133446:133459)
Amplification wide peak at chr8:120757008-133165582(152434:153805)
Amplification wide peak at chr8:135458403-145232496(154084:154998)
Amplification wide peak at chr8:96925327-135052769(149828:154027)
Amplification wide peak at chr9:140309073-140938752(166644:166706)
Amplification wide peak at chr10:415240-13071214(166707:168039)
Amplification wide peak at chr11:117585918-128541543(192747:193982)
Amplification wide peak at chr11:117920577-134142530(192792:194535)
Amplification wide peak at chr12:58094293-58193937(200308:200321)
Amplification wide peak at chr12:4021523-4105471(194901:194913)
Amplification wide peak at chr12:129390014-129547125(208081:208096)
Amplification wide peak at chr12:19465487-28911615(196606:197658)
Amplification wide peak at chr13:108937833-110441353(217920:218087)
Amplification wide peak at chr14:20501368-49410806(218541:221505)
Amplification wide peak at chr19:715430-826420(258625:258633)
Deletion wide peak at chr1:50896059-51558715(5202:5293)
Deletion wide peak at chr1:3218610-4463584(1:148)
Deletion wide peak at chr1:221512465-247813706(20584:23382)
Deletion wide peak at chr1:4851265-10263147(201:815)
Deletion wide peak at chr2:240280884-242476062(47768:48012)
Deletion wide peak at chr3:194510481-197538677(68137:68397)
Deletion wide peak at chr3:37483197-57986526(51863:54037)
Deletion wide peak at chr3:59035804-137475746(54143:62149)
Deletion wide peak at chr4:187650423-188762240(87988:88113)
Deletion wide peak at chr5:150404383-180360469(103291:106563)
Deletion wide peak at chr5:914233-180360469(88114:106563)
Deletion wide peak at chr5:914233-180360469(88114:106563)
Deletion wide peak at chr6:1014281-4013786(106564:106923)
Deletion wide peak at chr6:117752480-170903919(119014:124626)
Deletion wide peak at chr7:708774-3335557(124627:124923)
Deletion wide peak at chr8:144506454-145232496(154924:154998)
Deletion wide peak at chr9:21867694-22441296(157243:157342)
Deletion wide peak at chr9:6020944-7794226(155571:155692)
Deletion wide peak at chr9:789932-2010942(154999:155106)
Deletion wide peak at chr9:7804095-12689377(155693:156083)
Deletion wide peak at chr10:119030004-135225087(178891:180712)
Deletion wide peak at chr11:456120-1936419(180713:180846)
Deletion wide peak at chr12:41968707-46573093(198513:199024)
Deletion wide peak at chr12:105551170-116584570(205496:206706)
Deletion wide peak at chr12:12858504-12879570(195850:195853)
Deletion wide peak at chr13:114628937-114987458(218522:218540)
Deletion wide peak at chr13:19450806-35515255(208305:210046)
Deletion wide peak at chr13:70720689-86358354(213670:215408)
Deletion wide peak at chr14:58752673-96114842(222551:226655)
Deletion wide peak at chr15:23687685-64451308(227752:231887)
Deletion wide peak at chr18:74983005-77109240(258337:258578)
Deletion wide peak at chr19:53895062-58878226(263887:264436)
Deletion wide peak at chr19:45423645-46724802(262902:263060)
Deletion wide peak at chr19:50131865-58878226(263463:264436)
Deletion wide peak at chr22:42177862-49331012(276348:277200)
Writing all_lesions file to: ./all_lesions.conf_90.txt
Adding gene annotations
Writing output gene table files
        1000

        2000

        3000

        4000

        5000

        6000

        7000

        8000

        9000

       10000

       11000

       12000

       13000

       14000

       15000

       16000

       17000

       18000

       19000

       20000

       21000

       22000

       23000

        1000

        2000

        3000

        4000

        5000

        6000

        7000

        8000

        9000

       10000

       11000

       12000

       13000

       14000

       15000

       16000

       17000

       18000

       19000

       20000

       21000

       22000

       23000

        1000

        2000

        3000

        4000

        5000

        6000

        7000

        8000

        9000

       10000

       11000

       12000

       13000

       14000

       15000

       16000

       17000

       18000

       19000

       20000

       21000

       22000

       23000

   100

   200

   300

   400

   500

   600

   700

   800

   900

        1000

        1100

        1200

        1300

        1400

        1500

        1600

        1700

        1800

        1900

        2000

        2100

        2200

        2300

        2400

        2500

        2600

        2700

        2800

        2900

        3000

        3100

        3200

        3300

        3400

        3500

        3600

        3700

        3800

        3900

        4000

        4100

        4200

        4300

        4400

        4500

        4600

        4700

        4800

        4900

        5000

        5100

        5200

        5300

        5400

        5500

        5600

        5700

        5800

        5900

        6000

        6100

        6200

        6300

        6400

        6500

        6600

        6700

        6800

        6900

        7000

        7100

        7200

        7300

        7400

        7500

        7600

        7700

        7800

        7900

        8000

        8100

        8200

        8300

        8400

        8500

        8600

        8700

        8800

        8900

        9000

        9100

        9200

        9300

        9400

        9500

        9600

        9700

        9800

        9900

       10000

       10100

       10200

       10300

       10400

       10500

       10600

       10700

       10800

       10900

       11000

       11100

       11200

       11300

       11400

       11500

       11600

       11700

       11800

       11900

       12000

       12100

       12200

       12300

       12400

       12500

       12600

       12700

       12800

       12900

       13000

       13100

       13200

       13300

       13400

       13500

       13600

       13700

       13800

       13900

       14000

       14100

       14200

       14300

       14400

       14500

       14600

       14700

       14800

       14900

       15000

       15100

       15200

       15300

       15400

       15500

       15600

       15700

       15800

       15900

       16000

       16100

       16200

       16300

       16400

       16500

       16600

       16700

       16800

       16900

       17000

       17100

       17200

       17300

       17400

       17500

       17600

       17700

       17800

       17900

       18000

       18100

       18200

       18300

       18400

       18500

       18600

       18700

       18800

       18900

       19000

       19100

       19200

       19300

       19400

       19500

       19600

       19700

       19800

       19900

       20000

       20100

       20200

       20300

       20400

       20500

       20600

       20700

       20800

       20900

       21000

       21100

       21200

       21300

       21400

       21500

       21600

       21700

       21800

       21900

       22000

       22100

       22200

       22300

       22400

       22500

       22600

       22700

       22800

       22900

       23000

       23100
