# Supplementary material for: Machine learning-based identification of glycosyltransferase-related mRNAs for improving outcomes and the anti-tumor therapeutic response of gliomas
Source: Front Pharmacol. 2023 Aug 16;14:1200795. doi: 10.3389/fphar.2023.1200795 (PMC10468601; doi:10.3389/fphar.2023.1200795)
Supplement: Supplementary file 1 [file DataSheet3.zip › code/boxplots.R]

setwd("F:\\ÉúÐÅÃâÒß\\ÉúÐÅ18cibersort\\NEW-gliomaÓÐÒâÒå5ÎÞrem\\30¸Äcgga_cluster·Ö×é\\03TME_distribution\\CGGA")
```{r}
library(reshape2)
library(ggplot2)
library(ggpubr)
library(tidyverse)

Sys.setenv(LANGUAGE = "en") #ÏÔÊ¾Ó¢ÎÄ±¨´íÐÅÏ¢
options(stringsAsFactors = FALSE) #½ûÖ¹chr×ª³Éfactor

pdata=read.csv("glioma_therapy_marker_exp.txt",header = T,sep = "\t",check.names = F,row.names = 1)
pdata=t(pdata)
#pdata=pdata[,-1]
pdata=scale(pdata)
pdata[pdata > 2] <- 2 # ½Ø¶Ï¼«¶ËÖµ
pdata[pdata < -2] <- -2 # ½Ø¶Ï¼«¶ËÖµ

write.csv(pdata,"immune_activator_pdata2.csv")
pdata=read.csv("immune_activator_pdata2.csv")

#Êý¾Ý¿í×ª³¤
pdata_melt <- melt(pdata,
                 id.vars = c("ID","Genecluster"),
                 variable.name ="Signature",
                 value.name = "Signature_score")

# Êä³öµ½ÎÄ¼þ
write.csv(pdata_melt, "Èý×émarker_easy_input_immunecheck.csv", row.names = F, quote = F)


## ¿ªÊ¼»­Í¼

pdata_melt <- read.csv("Èý×émarker_easy_input_immunecheck.csv", header = T)

head(pdata_melt)

# Ê¹ÓÃggplo2»­Í¼
c <- ggplot(pdata_melt,
            aes(x=Signature, y=Signature_score, 
                fill = Genecluster))+ #°´ÀàÌî³äÑÕÉ«
                #color = score)) + #°´Àà¸ø±ß¿ò×ÅÉ«
  geom_boxplot(notch = F, alpha = 0.95, 
               outlier.shape = 16,
               outlier.colour = "black", #outlierµãÓÃºÚÉ«
               outlier.size = 0.4) +
  #×Ô¶¨ÒåÅäÉ«
  scale_fill_manual(values= c("#E21F26","#2874C5","#EABF00")) +
  #ggtitle("Gene signature score", "stratified by TME-cluster") + 
  theme_classic() +
  theme(axis.text.x = element_text(angle = 60, hjust = 1,size = 10), 
        axis.text.y = element_text(angle = 90, size = 12),
        axis.title.y = element_text(angle = 90, size = 15)) +
  theme(legend.position = "top")

# ±ê×¢p value
c + stat_compare_means(aes(label = paste0("p = ", ..p.format..)))

# ±ê×¢*
# `****` = 1e-04, `***` = 0.001, `**` = 0.01, `*` = 0.05, ns = 1
p <- c + stat_compare_means(label = "p.signif",method="kruskal.test")
p+ coord_flip()+theme(axis.text.y =element_text(angle=0,hjust = 1))
p 
ggsave(p, filename = "CGGA_cibersort.pdf", width = 13, height = 6)
``wilcox.test`

```{r}
sessionInfo()
```
