# Supplementary material for: Machine learning-based identification of glycosyltransferase-related mRNAs for improving outcomes and the anti-tumor therapeutic response of gliomas
Source: Front Pharmacol. 2023 Aug 16;14:1200795. doi: 10.3389/fphar.2023.1200795 (PMC10468601; doi:10.3389/fphar.2023.1200795)
Supplement: Supplementary file 1 [file DataSheet3.zip › code/complexHeatmap_FC.R]

library(ComplexHeatmap)
library(circlize)
set.seed(123)

mat1=read.table("Diff_FC_input.txt",header = T,sep = "\t",row.names = 1)
anno=read.table("annotation_input.txt",header = T,sep = "\t",row.names = 1)

col_letters = c( "pink", "purple",  "blue")

col_letters = c( "up-regulated"="pink", "down-regulated"="purple")


col_rnorm = colorRamp2(c(-3, 0, 3), c("green", "white", "red"))

p=Heatmap(mat1, name = "Log2FC",col = col_rnorm)
p2=Heatmap(anno, name = "Group", col = col_letters)
p+p2 
