# Supplementary material for: Machine learning-based identification of glycosyltransferase-related mRNAs for improving outcomes and the anti-tumor therapeutic response of gliomas
Source: Front Pharmacol. 2023 Aug 16;14:1200795. doi: 10.3389/fphar.2023.1200795 (PMC10468601; doi:10.3389/fphar.2023.1200795)
Supplement: Supplementary file 1 [file DataSheet3.zip › code/corplot.r]

library(corrplot)
library(RColorBrewer)
library(pheatmap)
Sys.setenv(LANGUAGE = "en") #显示英文报错信息
options(stringsAsFactors = FALSE) #禁止chr转成factor


tcga_expr <- data.table::fread("GRA261exp.mean.txt", data.table = F)
### 读入感兴趣的基因
genelist <- read.table("DIFFGENE.txt", header = T,sep = "\t")
genelistexp=merge(tcga_expr,genelist,by="ID")
write.csv(genelistexp,"genelistexp.csv")

intersection_matrix <- as.matrix(read.table("genelistexp.txt", header = T,sep = "\t",row.names = 1))
intersection_matrix=t(intersection_matrix)
intersection_matrix <- cor(intersection_matrix, method="spearman")
# 充分利用corrplot的参数，让图上展示的信息更丰富

pdf("Intervene_pairwise_frac_plus.pdf", width=8, height=8)
#自定义颜色
cols <- brewer.pal(11,"Spectral") #更多可选的调色板：BrBG PiYG PRGn PuOr RdBu RdGy RdYlBu RdYlGn Spectral
corrplot(intersection_matrix, 
         method ="color", 
         title="Pairwise intersection-pearson correlation(Fraction of overlap)", 
         tl.col="black", tl.cex=0.8, 
         is.corr = TRUE, 
         diag=FALSE, 
         col = cols, #如果想要用默认颜色，就去掉这行
         order = "hclust", #按聚类排序
         addrect = 4, #画4个正方形
         mar=c(0,0,2,1), 
         rect.col = "black")
invisible(dev.off())
