# Supplementary material for: Machine learning-based identification of glycosyltransferase-related mRNAs for improving outcomes and the anti-tumor therapeutic response of gliomas
Source: Front Pharmacol. 2023 Aug 16;14:1200795. doi: 10.3389/fphar.2023.1200795 (PMC10468601; doi:10.3389/fphar.2023.1200795)
Supplement: Supplementary file 1 [file DataSheet3.zip › code/correlation_hallmark.R]

setwd("F:\\04ÌÇ»ù»¯ÐÞÊÎ2\\13cor_diff_immunegene")
### ¶ÁÈëssGSEAµÄ½á¹û
tcga_gsva <- read.csv("immune_geneTCGA.csv",row.names = 1)
#rownames(tcga_gsva) <- gsub("\\.","-",rownames(tcga_gsva))
head(tcga_gsva)[,1:3]

### ¶ÁÈë±í´ïÁ¿Êý¾Ý
tcga_expr <- data.table::fread("TCGAtpm586.txt", data.table = F, )
## µÚÒ»ÁÐ×ªÎªÐÐÃû
rownames(tcga_expr) <- tcga_expr[,1]
tcga_expr <- tcga_expr[,-1]
## µ÷ÕûÃâÒß¾ØÕóÖÐµÄÑù±¾Ë³Ðò
tcga_gsva <- tcga_gsva[colnames(tcga_expr),]
tcga_expr[1:6,1:4]
tcga_gsva

### ¶ÁÈë¸ÐÐËÈ¤µÄ»ùÒò
genelist <- read.table("DIFFGENE.txt")
genelist <- read.table("immune_gene.txt")
genelist <- genelist$V1


gene <- genelist
immuscore <- function(gene){
  y <- as.numeric(tcga_expr[gene,])
  colnames <- colnames(tcga_gsva)
  do.call(rbind,lapply(colnames, function(x){
    dd  <- cor.test(as.numeric(tcga_gsva[,x]),y,type="spearman")
    data.frame(gene=gene,immune_cells=x,cor=dd$estimate,p.value=dd$p.value )
  }))
}

#ÒÔFOXP3ÎªÀý£¬²âÊÔÒ»ÏÂº¯Êý
immuscore("ALG5")

#ÅúÁ¿¼ÆËãgenelist¸úÃâÒß½þÈóÏà¹ØÐÔµÄ½á¹û
data <- do.call(rbind,lapply(genelist,immuscore))
head(data)


#±£´æµ½ÎÄ¼þ
write.csv(data, "correlation_tcga_TCGA.csv", quote = F, row.names = F)


data=read.csv("¹¤×÷²¾1.csv")
#Ôö¼ÓÒ»ÁÐ£¬Çø·ÖpÖµµÄ´óÐ¡
#Ê¹ÓÃÁ½¸öifelseÊµÏÖÈý·ÖÀà
data$pstar <- ifelse(data$p.value < 0.05,
                     ifelse(data$p.value < 0.01,"**","*"),
                     "")
data$pstar[1:20]


#¿ªÊ¼»­Í¼
library(ggplot2)
library(dplyr)
library(viridis)
ggplot(data, aes(immune_cells, gene)) + 
  geom_tile(aes(fill = cor), colour = "white",size=1)+
  scale_fill_gradient2(low = "#2b8cbe",mid = "white",high = "#e41a1c")+
  geom_text(aes(label=pstar),col ="black",size = 5)+
  theme_minimal()+# ²»Òª±³¾°
  theme(axis.title.x=element_blank(),#²»Òªtitle
        axis.ticks.x=element_blank(),#²»ÒªxÖá
        axis.title.y=element_blank(),#²»ÒªyÖá
        axis.text.x = element_text(angle = 90, hjust = 1),# µ÷ÕûxÖáÎÄ×Ö
        axis.text.y = element_text(size = 8))+#µ÷ÕûyÖáÎÄ×Ö
  coord_flip()+#Ðý×ª×ø±êÖá
  #µ÷Õûlegen
  labs(fill =paste0(" * p < 0.05","\n\n","** p < 0.01","\n\n","Correlation"))


#±£´æµ½ÎÄ¼þ
#ggsave("correlation.immune.geneCGGA.pdf", width = 15, height = 10)
ggsave("correlation.immune.geneTCGA_other_immune_checkpoint.pdf", width = 10, height = 5.2)
ggsave("correlation.immune.geneTCGA_B7_CD28.pdf", width = 10, height = 3.5)
