# Supplementary material for: Machine learning-based identification of glycosyltransferase-related mRNAs for improving outcomes and the anti-tumor therapeutic response of gliomas
Source: Front Pharmacol. 2023 Aug 16;14:1200795. doi: 10.3389/fphar.2023.1200795 (PMC10468601; doi:10.3389/fphar.2023.1200795)
Supplement: Supplementary file 1 [file DataSheet3.zip › code/GDSC_heatmap.r]

library(ComplexHeatmap) # ÓÃÓÚ»æÖÆÈÈÍ¼
library(circlize) # ÓÃÓÚÈÈÍ¼ÑÕÉ«ÉèÖÃ

# ¶ÁÈ¡Êý¾Ý #
sinfo <- read.table(file = "RSFscoreccga_cli_C.txt",sep = "\t",row.names = 1,check.names = F,stringsAsFactors = F,header = T)
expr <- read.table(file = "predictedBoxdatCGGA_FIL.txt",sep = "\t",row.names = 1,check.names = F,stringsAsFactors = F,header = T)
expr=t(scale(t(expr)))
subt <- unique(sinfo$subtype) # »ñÈ¡ÑÇÐÍÃû

# ³õÊ¼»¯»æÍ¼¾ØÕó
expMat <- as.data.frame(t(expr))
expMat$subtype <- sinfo[rownames(expMat), "subtype"]
expMat <- as.data.frame(t(apply(expMat[,setdiff(colnames(expMat), "subtype")], 2, 
                                function(x) 
                                  tapply(x, 
                                         INDEX = factor(expMat$subtype), 
                                         FUN = median, 
                                         na.rm = TRUE)))) # ¶ÔÍ¬Ò»ÑÇÐÍÄÚµÄÑù±¾È¡ÖÐÎ»Êý
cgga=pheatmap(expMat,
              cluster_rows = F,
              cluster_cols = F,
              colorRampPalette(c("white","#1F77B4"))(100))

#
# ¶ÁÈ¡Êý¾Ý #
sinfo <- read.table(file = "RSFscorecombat_CLI_C.txt",sep = "\t",row.names = 1,check.names = F,stringsAsFactors = F,header = T)
expr <- read.table(file = "predictedBoxdatCOMBAT_FIL.txt",sep = "\t",row.names = 1,check.names = F,stringsAsFactors = F,header = T)
expr=t(scale(t(expr)))

subt <- unique(sinfo$subtype) # »ñÈ¡ÑÇÐÍÃû

# ³õÊ¼»¯»æÍ¼¾ØÕó
expMat <- as.data.frame(t(expr))
expMat$subtype <- sinfo[rownames(expMat), "subtype"]
expMat.combat <- as.data.frame(t(apply(expMat[,setdiff(colnames(expMat), "subtype")], 2, 
                                       function(x) 
                                         tapply(x, 
                                                INDEX = factor(expMat$subtype), 
                                                FUN = median, 
                                                na.rm = TRUE)))) # ¶ÔÍ¬Ò»ÑÇÐÍÄÚµÄÑù±¾È¡ÖÐÎ»Êý
combat=pheatmap(expMat.combat,
                cluster_rows = F,
                cluster_cols = F,
                colorRampPalette(c("white","#2CA02C"))(100))


# ¶ÁÈ¡Êý¾Ý #
sinfo <- read.table(file = "RSFscoregra_cli_C2.txt",sep = "\t",row.names = 1,check.names = F,stringsAsFactors = F,header = T)
expr <- read.table(file = "predictedBoxdatgra_FIL.txt",sep = "\t",row.names = 1,check.names = F,stringsAsFactors = F,header = T)
expr=t(scale(t(expr)))

subt <- unique(sinfo$subtype) # »ñÈ¡ÑÇÐÍÃû

# ³õÊ¼»¯»æÍ¼¾ØÕó
expMat <- as.data.frame(t(expr))
expMat$subtype <- sinfo[rownames(expMat), "subtype"]
expMat.gra <- as.data.frame(t(apply(expMat[,setdiff(colnames(expMat), "subtype")], 2, 
                                    function(x) 
                                      tapply(x, 
                                             INDEX = factor(expMat$subtype), 
                                             FUN = median, 
                                             na.rm = TRUE)))) # ¶ÔÍ¬Ò»ÑÇÐÍÄÚµÄÑù±¾È¡ÖÐÎ»Êý
gra=pheatmap(expMat.gra,
             cluster_rows = F,
             cluster_cols = F,
             colorRampPalette(c("white","#C47AC4"))(100))


#kam
# ¶ÁÈ¡Êý¾Ý #
sinfo <- read.table(file = "RSFscorekam_cli_C.txt",sep = "\t",row.names = 1,check.names = F,stringsAsFactors = F,header = T)
expr <- read.table(file = "predictedBoxdatKAM._FILcsv.txt",sep = "\t",row.names = 1,check.names = F,stringsAsFactors = F,header = T)
expr=t(scale(expr))

subt <- unique(sinfo$subtype) # »ñÈ¡ÑÇÐÍÃû

# ³õÊ¼»¯»æÍ¼¾ØÕó
expMat <- as.data.frame(t(expr))
expMat$subtype <- sinfo[rownames(expMat), "subtype"]
expMat.kam <- as.data.frame(t(apply(expMat[,setdiff(colnames(expMat), "subtype")], 2, 
                                    function(x) 
                                      tapply(x, 
                                             INDEX = factor(expMat$subtype), 
                                             FUN = median, 
                                             na.rm = TRUE)))) # ¶ÔÍ¬Ò»ÑÇÐÍÄÚµÄÑù±¾È¡ÖÐÎ»Êý
kam=pheatmap(expMat.kam,
             cluster_rows = F,
             cluster_cols = F,
             colorRampPalette(c("white","#FF906E"))(100))


#
# ¶ÁÈ¡Êý¾Ý #
sinfo <- read.table(file = "RSFscorerem_cli_C.txt",sep = "\t",row.names = 1,check.names = F,stringsAsFactors = F,header = T)
expr <- read.csv(file = "predictedBoxdatREM_FIL.csv",row.names = 1)
expr=t(scale(expr))

subt <- unique(sinfo$subtype) # »ñÈ¡ÑÇÐÍÃû

# ³õÊ¼»¯»æÍ¼¾ØÕó
expMat <- as.data.frame(t(expr))
expMat$subtype <- sinfo[rownames(expMat), "subtype"]
expMat.rem <- as.data.frame(t(apply(expMat[,setdiff(colnames(expMat), "subtype")], 2, 
                                    function(x) 
                                      tapply(x, 
                                             INDEX = factor(expMat$subtype), 
                                             FUN = median, 
                                             na.rm = TRUE)))) # ¶ÔÍ¬Ò»ÑÇÐÍÄÚµÄÑù±¾È¡ÖÐÎ»Êý
rem=pheatmap(expMat.rem,
             cluster_rows = F,
             cluster_cols = F,
             colorRampPalette(c("white","#149390"))(100))


#tcga
# ¶ÁÈ¡Êý¾Ý #
sinfo <- read.table(file = "RSFscoretcga_cli_C.txt",sep = "\t",row.names = 1,check.names = F,stringsAsFactors = F,header = T)
expr <- read.csv(file = "predictedBoxdatTCGA.FIL.csv",row.names = 1)
expr=t(scale(expr))

subt <- unique(sinfo$subtype) # »ñÈ¡ÑÇÐÍÃû

# ³õÊ¼»¯»æÍ¼¾ØÕó
expMat <- as.data.frame(t(expr))
expMat$subtype <- sinfo[rownames(expMat), "subtype"]
expMat.tcga<- as.data.frame(t(apply(expMat[,setdiff(colnames(expMat), "subtype")], 2, 
                                    function(x) 
                                      tapply(x, 
                                             INDEX = factor(expMat$subtype), 
                                             FUN = median, 
                                             na.rm = TRUE)))) # ¶ÔÍ¬Ò»ÑÇÐÍÄÚµÄÑù±¾È¡ÖÐÎ»Êý
tcga=pheatmap(expMat.tcga,
              cluster_rows = F,
              cluster_cols = F,
              colorRampPalette(c("white","red"))(100))

cgga+combat+gra+kam+rem+tcga
