# Supplementary material for: Machine learning-based identification of glycosyltransferase-related mRNAs for improving outcomes and the anti-tumor therapeutic response of gliomas
Source: Front Pharmacol. 2023 Aug 16;14:1200795. doi: 10.3389/fphar.2023.1200795 (PMC10468601; doi:10.3389/fphar.2023.1200795)
Supplement: Supplementary file 1 [file DataSheet3.zip › code/maftools.r]

library(maftools)
library(TCGAbiolinks)
library(TCGAWorkflow)
library(GenVisR)
library(readr)
locale("ko")


normal_exprs<-read.csv("TCGA.glioma.mutect.maf.csv")
tumor_exprs<-read.table("high.txt",header=T,sep="\t")
#½²TºÍNºÏ²¢
probe_exprs<-merge(normal_exprs,tumor_exprs,by="ID")
dim(probe_exprs)
write.csv(probe_exprs,"H_glioma_maf.csv")

##2
tumor_exprs2<-read.table("low.txt",header=T,sep="\t")
#½²TºÍNºÏ²¢
probe_exprs<-merge(normal_exprs,tumor_exprs2,by="ID")

write.csv(probe_exprs,"L_glioma_maf.csv")


#¶ÁÈ¡csvÎÄ¼þ µ¼³öMAFÎÄ¼þ
laml <- read.csv("L_glioma_maf.csv",header=TRUE, fileEncoding = 'GBK')
laml = read.maf(maf = laml)
write.mafSummary(maf = laml, basename = 'L_SCORE')

#Ö±½Ó»­Í¼ ²»º¬ÁÙ´²Êý¾Ý
#1,Ê×ÏÈ»æÖÆMAFÎÄ¼þµÄÕûÌå½á¹ûÍ¼
plotmafSummary(maf = laml, rmOutlier = TRUE, addStat = 'median', 
               dashboard = TRUE, titvRaw = FALSE)

#2,oncoplotÍ¼
#oncoplot for top ten mutated genes.
oncoplot(maf = laml, top = 20)

#9 Comparing two cohorts (MAFs)
#ÓÉÓÚ°©Ö¢µÄÍ»±äÄ£Ê½¸÷²»ÏàÍ¬£¬Òò´Ë¿ÉÊÇ mafComapre²ÎÊý±È½ÏÁ½¸ö²»Í¬¶ÓÁÐµÄ²îÒìÍ»±ä»ùÒò£¬¼ìÑé·½Ê½Îªfisher¼ìÑé¡£

#ÊäÈëÁíÒ»¸ö MAF ÎÄ¼þ
Our_maf <- read.csv("H_glioma_maf.csv",header=TRUE, fileEncoding = 'GBK')
our_maf = read.maf(maf = Our_maf)
write.mafSummary(maf = our_maf, basename = 'H_SCORE')
#±È½Ï×îÉÙMut¸öÊýÎª5µÄ»ùÒò
pt.vs.rt <- mafCompare(m1 = laml, m2 = our_maf, m1Name = 'L_SCORE', m2Name = 'H_SCORE', minMut = 5)
print(pt.vs.rt)
#write.csv(pt.vs.rt,"pt.vs.rt.csv")
#1£© Forest plots
forestPlot(mafCompareRes = pt.vs.rt, pVal = 0.001, color = c('royalblue', 'maroon'), geneFontSize = 0.8)
somaticInteractions(maf = laml, genes = c("IDH1",	"EGFR",	"PTEN",	"CIC",	"ATRX",	"FUBP1"	,"RB1","TP53","NOTCH1","SPTA1","AHNAK2",	"COL6A3",	"PCDH11X",	"IDH2"), pvalue = c(0.05, 0.1))

#9.2 Detecting cancer driver genes based on positional clustering
L.sig = oncodrive(maf = laml, AACol = 'HGVSp_Short', minMut = 5, pvalMethod = 'zscore')
H.sig = oncodrive(maf = our_maf, AACol = 'HGVSp_Short', minMut = 5, pvalMethod = 'zscore')


plotOncodrive(res = L.sig, fdrCutOff = 0.1, useFraction = TRUE)

#Ê¹ÓÃcoOncoplot²¢ÅÅ»æÖÆÁ½¸ö¶ÓÁÐµÄoncoplot
genes <- c("IDH1"	,"EGFR"	,"PTEN"	,"CIC",	"ATRX",	"FUBP1","NOTCH1",	"NF1"	,"RB1"	,"SPTA1",	"TP53",	"AHNAK2"	,"KEL",	"TTN"	,"COL6A3",	"IDH2",	"FLG2",	"PCDH11X",	"LRP2",	"RIMS2"	,"GABRA6")
coOncoplot(m1=laml, m2=our_maf, m1Name="LOW", m2Name="HIGH", genes=genes)


library(maftools)           #ÒýÓÃ°ü
library("RColorBrewer")
#¶ÁÈ¡×¢ÊÍÎÄ¼þ
maf=read.maf(maf="H_SCORE_maftools.maf", clinicalData="ANN.txt")

col <- brewer.pal(8,'Accent')# ´ÓAccent ·½°¸ÖÐÑ¡³ö8¸öÑÕÉ«£¬²¢¸³Öµ¸øcol
plot(1:8,rep(1,8),col= col,pch=16,cex=2)#»æÍ¼¿´Ò»ÏÂÑÕÉ«

col1<- brewer.pal(8,'Set2')
col2 <- brewer.pal(8,"Set1")
mycolor <- c(col1[2:6],col2[1:5])#ÌôÑ¡Dark2Ç°5¸ö£¬accentÖÐµÄÇ°ËÄ¸ö
plot(1:10,rep(1,10),col= mycolor,pch=16,cex=2)
#¸Ä±äÅäÉ«
#Í»±äÅäÉ«
#col = RColorBrewer::brewer.pal(n = 10, name = 'Paired')
#col = brewer.pal(10,"Set3")[2:11]
names(mycolor) = c('Frame_Shift_Del','Missense_Mutation', 'Nonsense_Mutation', 'Frame_Shift_Ins','In_Frame_Ins', 'Splice_Site', 'In_Frame_Del','Nonstop_Mutation','Translation_Start_Site','Multi_Hit')

#Gender
Gendercolors = c("#001C7D","#FF30F7")
names(Gendercolors) = c("Male","Female")
#Histology
Histologycolors = c("grey","red")
names(Histologycolors) = c("GBM","LGG")
#RSx
RSxscolors = c("#008ECB","#D14039")
names(RSxscolors) = c("high","low")
#OS.time
OS.timecolors = c("grey","black")
names(OS.timecolors) = c("Alive","Dead")

annocolors = list(Gender = Gendercolors, Histology = Histologycolors, RSx = RSxscolors, 
                  OS.time=OS.timecolors)


pdf("H_oncoplotTop20_col.pdf",width = 12,height = 6)
oncoplot(maf = maf,
         colors = mycolor,#¸øÍ»±äÅäÉ«
         annotationColor = annocolors,#¸øÁÙ´²ÐÅÏ¢ÅäÉ«
         top = 20,
         #fontSize = 8,legendFontSize = 8,annotationFontSize = 8,
         clinicalFeatures = c("RSx","OS.time","Gender",	"Histology"),
         writeMatrix =T)

dev.off()
