# Supplementary material for: Machine learning-based identification of glycosyltransferase-related mRNAs for improving outcomes and the anti-tumor therapeutic response of gliomas
Source: Front Pharmacol. 2023 Aug 16;14:1200795. doi: 10.3389/fphar.2023.1200795 (PMC10468601; doi:10.3389/fphar.2023.1200795)
Supplement: Supplementary file 1 [file DataSheet3.zip › code/model2.r]

library("randomSurvivalForest")
library(survival)
library(randomForestSRC)
library(glmnet)
library(plsRcox)
library(superpc)
library(gbm)
library(CoxBoost)
library(survivalsvm)
library(dplyr)
library(tibble)
library(BART)
library(miscTools)
library(compareC)
library(ggplot2)
library(ggsci)
library(tidyr)
library(dplyr)
library(randomForestSRC)


# ¼ÓÔØÊý¾Ý¼¯
cgga <- read.table("uni_cgga831_cli_YEAR_input.txt", header = T,sep = "\t", quote = "", check.names = F)
tcga <- read.table("uni_tcga_expcli_input_year.txt", header = T, sep = "\t", quote = "", check.names = F)
rem <- read.table("uni_rem209expcli_YEAR_Input.txt", header = T, sep = "\t", quote = "", check.names = F)
kam <- read.table("uni_kam_expcli_YEAR_Input.txt", header = T, sep = "\t", quote = "", check.names = F,)
gra <- read.table("uni_gra261cliInput.txt", header = T, sep = "\t", quote = "", check.names = F)
combat <- read.table("uni_COMBAT2030_cli_Input.txt", header = T, sep = "\t", quote = "", check.names = F)
dim(combat)

# Éú³É°üº¬Èý¸öÊý¾Ý¼¯µÄÁÐ±í
mm <- list(cgga = cgga,
           tcga = tcga,
           rem = rem,
           kam = kam,
           gra = gra,
           combat=combat)

# Êý¾Ý±ê×¼»¯
mm <- lapply(mm,function(x){
  x[,-c(1:3)] <- scale(x[,-c(1:3)])
  return(x)})

result <- data.frame()
# TCGA×÷ÎªÑµÁ·¼¯
est_data <- mm$cgga
dim(est_data)

# GEO×÷ÎªÑéÖ¤¼¯
val_data_list <- mm


pre_var <- colnames(est_data)[-c(1:3)]
est_dd <- est_data[, c('OS.time', 'OS', pre_var)]
val_dd_list <- lapply(val_data_list, function(x){x[, c('OS.time', 'OS', pre_var)]})

# ÉèÖÃÖÖ×ÓÊýºÍ½ÚµãÊý£¬ÆäÖÐ½ÚµãÊý¿ÉÒÔµ÷Õû
rf_nodesize <- 5
seed <- 123


##################################
#### 1-1.RSF ####
##################################

set.seed(seed)
fit <- rfsrc(Surv(OS.time,OS)~.,data = est_dd,
             ntree = 1000,nodesize = 5,##¸ÃÖµ½¨Òé¶àµ÷Õû  
             splitrule = 'logrank',
             importance = T,
             proximity = T,
             forest = T,
             seed = seed)


#Õ¹Ê¾Ëæ»úÉ­ÁÖ½á¹û
jk.obj <- subsample(fit)
pdf("VIMPsur2.pdf", width = 15, height = 20)
par(oma = c(0.5, 10, 0.5, 0.5))
par(cex.axis = 2.0, cex.lab = 2.0, cex.main = 2.0, mar = c(6.0,17,1,1), mgp = c(4, 1, 0))
plot(jk.obj, xlab = "Variable Importance (x 100)", cex = 1.2)
dev.off()

surv.rf=fit
# Í¼1. ´íÎóÂÊ
err.rate <- surv.rf$err.rate
pdf("error rate.pdf",width = 5,height = 5)
par(bty = "o", mgp = c(1.5,.33,0), mar = c(3,4,1,2),las = 1, tcl = -.25)
plot(1:1000,err.rate,
     xlab = "Number of Trees",
     ylab = "",
     type = "l",
     las = 1,
     cex = 1.5)
mtext("Error Rate",side = 2,line = 2.5,las = 3)
dev.off()
# Í¼2. ÖØÒªÐÔ
raw.imp <- surv.rf$importance; names(raw.imp) <- gsub("_","-",names(raw.imp)) # ½«»ùÒòÃûµÄ¡°_¡±»¹Ô­Îª¡°-¡±
rel.imp <- raw.imp/max(abs(raw.imp)) # calculate relative importance

# Êä³öÖØÒªÐÔ¾ØÕó
imp.res <- data.frame(gene = names(raw.imp),
                      raw.importance = raw.imp,
                      rel.importance = rel.imp,
                      stringsAsFactors = F)
write.csv(imp.res[order(imp.res$rel.importance,decreasing = T),],"importance result.csv",row.names = F,quote = F)

# É¸Ñ¡ºó»­Í¼
imp.cutoff <- 0.1 # Ô­ÎÄµÄÖØÒªÐÔãÐÖµÎª0.65
rel.imp.sel <- rel.imp[rel.imp > imp.cutoff] # È¡³ö´óÓÚãÐÖµµÄ±äÁ¿
rel.imp.sel <- sort(rel.imp.sel) # ¸ù¾ÝÖØÒªÐÔÅÅÐò
xrange <- range(pretty(range(rel.imp.sel))) # ¸ù¾ÝÖØÒªÐÔÇø¼äÈ·¶¨xÖá·¶Î§
yrange <- c(1,length(rel.imp.sel))  # ¸ù¾ÝÖØÒª±äÁ¿¸öÊýÈ·¶¨yÖá·¶Î§


num.imp <- 16
rel.imp <- sort(surv.rf$importance, decreasing = T)
rel.imp.sel <- rel.imp[1:num.imp] # È¡³öÒ»¶¨ÊýÁ¿µÄ»ùÒò
names(rel.imp.sel) <- gsub("_","-",names(rel.imp.sel)) # »¹Ô­»ùÒòÃû

otu_id.select =names(rel.imp.sel) 


pdf("relative importance.pdf",width = 5,height = 5)
par(bty = "o", mgp = c(1.5,.33,0), mar = c(3,6,1,2),las = 1, tcl = -.25)
plot(NULL,NULL,
     xlim = xrange,
     ylim = yrange,
     xlab = "Variable Relative Importance",
     ylab = "",
     yaxt = "n",
     las = 1)
axis(side = 2,at = 1:length(rel.imp.sel),names(rel.imp.sel)) # ²¹ÆëyÖá
for (i in 1:length(rel.imp.sel)) { # Ñ­»·Ìí¼ÓÏß
  lines(c(xrange[1],rel.imp.sel[i]),
        c(i,i),
        lwd = 2.5,
        col = "steelblue") # ÑÕÉ«¿ÉÐÞ¸Ä
}
invisible(dev.off())

#È·¶¨É¸Ñ¡ºóµÄ»ù½ð
fit <- rfsrc(Surv(OS.time,OS)~.,data = est_dd[,c("OS.time","OS",otu_id.select)],
             ntree = 1000,nodesize = 5,##¸ÃÖµ½¨Òé¶àµ÷Õû  
             splitrule = 'logrank',
             importance = T,
             proximity = T,
             forest = T,
             seed = seed)
rs <- lapply(val_dd_list,function(x){cbind(x[,1:2],RS=predict(fit,newdata = x)$predicted)})
cc <- data.frame(Cindex=sapply(rs,function(x){as.numeric(summary(coxph(Surv(OS.time,OS)~RS,x))$concordance[1])}))%>%
  rownames_to_column('ID')
cc$Model <- 'RSF'
result <- rbind(result,cc)


#ÏÂÃæ¿ªÊ¼ÊµÏÖ10ÖÖ·½·¨£º
##################################
#### 1-1.RSF ####
##################################

set.seed(seed)
fit <- rfsrc(Surv(OS.time,OS)~.,data = est_dd[,c("OS.time","OS",otu_id.select)],
             ntree = 1000,nodesize = 5,##¸ÃÖµ½¨Òé¶àµ÷Õû  
             splitrule = 'logrank',
             importance = T,
             proximity = T,
             forest = T,
             seed = seed)
rs <- lapply(val_dd_list,function(x){cbind(x[,1:2],RS=predict(fit,newdata = x)$predicted)})
cc <- data.frame(Cindex=sapply(rs,function(x){as.numeric(summary(coxph(Surv(OS.time,OS)~RS,x))$concordance[1])}))%>%
  rownames_to_column('ID')
cc$Model <- 'RSF'
result <- rbind(result,cc)

## 1-2.RSF + CoxBoost
set.seed(seed)
fit <- rfsrc(Surv(OS.time,OS)~.,data = est_dd[,c("OS.time","OS",otu_id.select)],
             ntree = 1000,nodesize = 5,##¸ÃÖµ½¨Òé¶àµ÷Õû  
             splitrule = 'logrank',
             importance = T,
             proximity = T,
             forest = T,
             seed = seed)
rid <- var.select(object = fit, conservative = "high")
rid <- rid$topvars
est_dd2 <- est_data[, c('OS.time', 'OS', rid)]
val_dd_list2 <- lapply(val_data_list, function(x){x[, c('OS.time', 'OS', rid)]})
set.seed(seed)
pen <- optimCoxBoostPenalty(est_dd2[, 'OS.time'], est_dd2[, 'OS'], as.matrix(est_dd2[, -c(1, 2)]), 
                            trace=TRUE, start.penalty = 500, parallel = T)


cv.res <- cv.CoxBoost(est_dd2[, 'OS.time'], est_dd2[, 'OS'], as.matrix(est_dd2[, -c(1, 2)]), 
                      maxstepno = 500, K = 10, type = "verweij",  penalty = pen$penalty)
fit <- CoxBoost(est_dd2[, 'OS.time'], est_dd2[, 'OS'], as.matrix(est_dd2[, -c(1, 2)]), 
                stepno = cv.res$optimal.step, penalty = pen$penalty)
rs <- lapply(val_dd_list2, function(x){cbind(x[, 1:2], RS = as.numeric(predict(fit, newdata = x[, -c(1, 2)], newtime = x[, 1],  newstatus = x[, 2], type = "lp")))})
cc <- data.frame(Cindex = sapply(rs, function(x){as.numeric(summary(coxph(Surv(OS.time, OS) ~ RS, x))$concordance[1])})) %>%
  rownames_to_column('ID')
cc$Model <- paste0('RSF + CoxBoost')
result <- rbind(result, cc)

## 1-3.RSF + Enet
set.seed(seed)
fit <- rfsrc(Surv(OS.time,OS)~.,data = est_dd[,c("OS.time","OS",otu_id.select)],
             ntree = 1000,nodesize = 5,##¸ÃÖµ½¨Òé¶àµ÷Õû  
             splitrule = 'logrank',
             importance = T,
             proximity = T,
             forest = T,
             seed = seed)
rid <- var.select(object = fit, conservative = "high")

rid <- rid$topvars
est_dd2 <- est_data[, c('OS.time', 'OS', rid)]
val_dd_list2 <- lapply(val_data_list, function(x){x[, c('OS.time', 'OS', rid)]})
x1 <- as.matrix(est_dd2[, rid])
x2 <- as.matrix(Surv(est_dd2$OS.time, est_dd2$OS))
for (alpha in seq(0.1, 0.9, 0.1)) {
  set.seed(seed)
  fit = cv.glmnet(x1, x2, family = "cox", alpha = alpha, nfolds = 10)
  rs <- lapply(val_dd_list2, function(x){cbind(x[, 1:2], RS = as.numeric(predict(fit, type = 'link', newx = as.matrix(x[, -c(1, 2)]), s = fit$lambda.min)))})
  cc <- data.frame(Cindex = sapply(rs, function(x){as.numeric(summary(coxph(Surv(OS.time, OS) ~ RS, x))$concordance[1])})) %>%
    rownames_to_column('ID')
  cc$Model <- paste0('RSF + ', 'Enet', '[¦Á=', alpha, ']')
  result <- rbind(result, cc)
}

## 1-4.RSF + GBM
set.seed(seed)
fit <- rfsrc(Surv(OS.time,OS)~.,data = est_dd[,c("OS.time","OS",otu_id.select)],
             ntree = 1000,nodesize = 5,##¸ÃÖµ½¨Òé¶àµ÷Õû  
             splitrule = 'logrank',
             importance = T,
             proximity = T,
             forest = T,
             seed = seed)
rid <- var.select(object = fit, conservative = "high")

rid <- rid$topvars
est_dd2 <- est_data[, c('OS.time', 'OS', rid)]
val_dd_list2 <- lapply(val_data_list, function(x){x[, c('OS.time', 'OS', rid)]})
set.seed(seed)
fit <- gbm(formula = Surv(OS.time, OS)~., data = est_dd2, distribution = 'coxph',
           n.trees = 10000,
           interaction.depth = 3,
           n.minobsinnode = 10,
           shrinkage = 0.001,
           cv.folds = 10, n.cores = 6)

# find index for number trees with minimum CV error
best <- which.min(fit$cv.error)
set.seed(seed)
fit <- gbm(formula = Surv(OS.time,OS)~., data = est_dd2, distribution = 'coxph',
           n.trees = best,
           interaction.depth = 3,
           n.minobsinnode = 10,
           shrinkage = 0.001,
           cv.folds = 10,n.cores = 8)
rs <- lapply(val_dd_list2, function(x){cbind(x[, 1:2], RS = as.numeric(predict(fit, x, n.trees = best, type = 'link')))})
cc <- data.frame(Cindex=sapply(rs, function(x){as.numeric(summary(coxph(Surv(OS.time, OS) ~ RS, x))$concordance[1])})) %>%
  rownames_to_column('ID')
cc$Model <- paste0('RSF + ', 'GBM')
result <- rbind(result, cc)


## 1-5.RSF + Lasso
set.seed(seed)
fit <- rfsrc(Surv(OS.time,OS)~.,data = est_dd[,c("OS.time","OS",otu_id.select)],
             ntree = 1000,nodesize = 5,##¸ÃÖµ½¨Òé¶àµ÷Õû  
             splitrule = 'logrank',
             importance = T,
             proximity = T,
             forest = T,
             seed = seed)
rid <- var.select(object = fit, conservative = "high")

rid <- rid$topvars
est_dd2 <- est_data[, c('OS.time', 'OS', rid)]
val_dd_list2 <- lapply(val_data_list, function(x){x[, c('OS.time', 'OS', rid)]})
x1 <- as.matrix(est_dd2[, rid])
x2 <- as.matrix(Surv(est_dd2$OS.time, est_dd2$OS))
set.seed(seed)
fit = cv.glmnet(x1, x2,
                nfold = 10, #ÀýÎÄÃèÊö£º10-fold cross-validation
                family = "cox", alpha = 1)
rs <- lapply(val_dd_list2, function(x){cbind(x[, 1:2], RS = as.numeric(predict(fit, type = 'response', newx = as.matrix(x[, -c(1, 2)]), s = fit$lambda.min)))})
cc <- data.frame(Cindex = sapply(rs, function(x){as.numeric(summary(coxph(Surv(OS.time, OS) ~ RS, x))$concordance[1])})) %>%
  rownames_to_column('ID')
cc$Model <- paste0('RSF + ', 'Lasso')
result <- rbind(result, cc)


## 1-6.RSF + plsRcox
set.seed(seed)
fit <- rfsrc(Surv(OS.time,OS)~.,data = est_dd[,c("OS.time","OS",otu_id.select)],
             ntree = 1000,nodesize = 5,##¸ÃÖµ½¨Òé¶àµ÷Õû  
             splitrule = 'logrank',
             importance = T,
             proximity = T,
             forest = T,
             seed = seed)
rid <- var.select(object = fit, conservative = "high")

rid <- rid$topvars
est_dd2 <- est_data[, c('OS.time', 'OS', rid)]
val_dd_list2 <- lapply(val_data_list, function(x){x[, c('OS.time', 'OS', rid)]})
set.seed(seed)
cv.plsRcox.res = cv.plsRcox(list(x = est_dd2[, rid], time = est_dd2$OS.time, status = est_dd2$OS), nt = 10, verbose = FALSE)

fit <- plsRcox(est_dd2[, rid], time = est_dd2$OS.time, event = est_dd2$OS, nt = as.numeric(cv.plsRcox.res[5]))
rs <- lapply(val_dd_list2, function(x){cbind(x[, 1:2], RS = as.numeric(predict(fit, type = "lp", newdata = x[, -c(1, 2)])))})
cc <- data.frame(Cindex = sapply(rs, function(x){as.numeric(summary(coxph(Surv(OS.time, OS) ~ RS, x))$concordance[1])})) %>%
  rownames_to_column('ID')
cc$Model <- paste0('RSF + ', 'plsRcox')
result <- rbind(result, cc)

#########################################################
## 1-7.RSF + Ridge
set.seed(seed)
fit <- rfsrc(Surv(OS.time,OS)~.,data = est_dd[,c("OS.time","OS",otu_id.select)],
             ntree = 1000,nodesize = 5,##¸ÃÖµ½¨Òé¶àµ÷Õû  
             splitrule = 'logrank',
             importance = T,
             proximity = T,
             forest = T,
             seed = seed)
rid <- var.select(object = fit, conservative = "high")

rid <- rid$topvars
est_dd2 <- est_data[, c('OS.time', 'OS', rid)]
val_dd_list2 <- lapply(val_data_list, function(x){x[, c('OS.time', 'OS', rid)]})
x1 <- as.matrix(est_dd2[, rid])
x2 <- as.matrix(Surv(est_dd2$OS.time, est_dd2$OS))
set.seed(seed)
fit = cv.glmnet(x1, x2,
                nfold=10, #ÀýÎÄÃèÊö£º10-fold cross-validation
                family = "cox", alpha = 0)
rs <- lapply(val_dd_list2, function(x){cbind(x[, 1:2], RS = as.numeric(predict(fit, type = 'link', newx = as.matrix(x[, -c(1, 2)]), s = fit$lambda.min)))})
cc <- data.frame(Cindex = sapply(rs, function(x){as.numeric(summary(coxph(Surv(OS.time, OS) ~ RS, x))$concordance[1])})) %>%
  rownames_to_column('ID')
cc$Model <- paste0('RSF + ', 'Ridge')
result <- rbind(result, cc)


## 1-8.RSF + StepCox
set.seed(seed)
fit <- rfsrc(Surv(OS.time,OS)~.,data = est_dd[,c("OS.time","OS",otu_id.select)],
             ntree = 1000,nodesize = 5,##¸ÃÖµ½¨Òé¶àµ÷Õû  
             splitrule = 'logrank',
             importance = T,
             proximity = T,
             forest = T,
             seed = seed)
rid <- var.select(object = fit, conservative = "high")

rid <- rid$topvars
est_dd2 <- est_data[, c('OS.time', 'OS', rid)]
val_dd_list2 <- lapply(val_data_list, function(x){x[, c('OS.time', 'OS', rid)]})
for (direction in c("both", "backward", "forward")) {
  fit <- step(coxph(Surv(OS.time, OS)~., est_dd2), direction = direction)
  rs <- lapply(val_dd_list2, function(x){cbind(x[, 1:2], RS=predict(fit, type = 'risk', newdata = x))})
  cc <- data.frame(Cindex = sapply(rs, function(x){as.numeric(summary(coxph(Surv(OS.time, OS) ~ RS, x))$concordance[1])})) %>%
    rownames_to_column('ID')
  cc$Model <- paste0('RSF + ', 'StepCox', '[', direction, ']')
  result <- rbind(result, cc)
}

## 1-9.RSF + SuperPC
set.seed(seed)
fit <- rfsrc(Surv(OS.time,OS)~.,data = est_dd[,c("OS.time","OS",otu_id.select)],
             ntree = 1000,nodesize = 5,##¸ÃÖµ½¨Òé¶àµ÷Õû  
             splitrule = 'logrank',
             importance = T,
             proximity = T,
             forest = T,
             seed = seed)
rid <- var.select(object = fit, conservative = "high")

rid <- rid$topvars
est_dd2 <- est_data[, c('OS.time', 'OS', rid)]
val_dd_list2 <- lapply(val_data_list, function(x){x[, c('OS.time', 'OS', rid)]})
data <- list(x = t(est_dd2[, -c(1, 2)]), y = est_dd2$OS.time,
             censoring.status = est_dd2$OS, 
             featurenames = colnames(est_dd2)[-c(1, 2)])
set.seed(seed)
fit <- superpc.train(data = data, type = 'survival', s0.perc = 0.5) #default
cv.fit <- superpc.cv(fit, data, n.threshold = 20, #default
                     n.fold = 10, 
                     n.components = 3, 
                     min.features = 5, 
                     max.features = nrow(data$x), 
                     compute.fullcv = TRUE, 
                     compute.preval = TRUE)
rs <- lapply(val_dd_list2, function(w){
  test <- list(x = t(w[, -c(1, 2)]), y = w$OS.time, censoring.status=w$OS, featurenames = colnames(w)[-c(1, 2)])
  ff <- superpc.predict(fit, data, test, threshold = cv.fit$thresholds[which.max(cv.fit[["scor"]][1, ])], n.components = 1)
  rr <- as.numeric(ff$v.pred)
  rr2 <- cbind(w[, 1:2], RS = rr)
  return(rr2)
})
cc <- data.frame(Cindex=sapply(rs, function(x){as.numeric(summary(coxph(Surv(OS.time, OS) ~ RS, x))$concordance[1])}))%>%
  rownames_to_column('ID')
cc$Model <- paste0('RSF + ', 'SuperPC')
result <- rbind(result, cc)


## 1-10.RSF + survival-SVM
set.seed(seed)
fit <- rfsrc(Surv(OS.time,OS)~.,data = est_dd[,c("OS.time","OS",otu_id.select)],
             ntree = 1000,nodesize = 5,##¸ÃÖµ½¨Òé¶àµ÷Õû  
             splitrule = 'logrank',
             importance = T,
             proximity = T,
             forest = T,
             seed = seed)
rid <- var.select(object = fit, conservative = "high")

rid <- rid$topvars
est_dd2 <- est_data[, c('OS.time', 'OS', rid)]
val_dd_list2 <- lapply(val_data_list, function(x){x[, c('OS.time', 'OS', rid)]})
fit = survivalsvm(Surv(OS.time, OS)~., data= est_dd2, gamma.mu = 1)
rs <- lapply(val_dd_list2, function(x){cbind(x[, 1:2], RS=as.numeric(predict(fit, x)$predicted))})
cc <- data.frame(Cindex = sapply(rs, function(x){as.numeric(summary(coxph(Surv(OS.time, OS) ~ RS, x))$concordance[1])})) %>%
  rownames_to_column('ID')
cc$Model <- paste0('RSF + ', 'survival-SVM')
result <- rbind(result,cc)


##################################
#### 2-1.Enet ####
##################################

x1 <- as.matrix(est_dd[,pre_var])
x2 <- as.matrix(Surv(est_dd$OS.time,est_dd$OS))

for (alpha in seq(0,1,0.1)) {
  set.seed(seed)
  fit = cv.glmnet(x1, x2,family = "cox",alpha=alpha,nfolds = 10)
  rs <- lapply(val_dd_list,function(x){cbind(x[,1:2],RS=as.numeric(predict(fit,type='link',newx=as.matrix(x[,-c(1,2)]),s=fit$lambda.min)))})
  
  cc <- data.frame(Cindex=sapply(rs,function(x){as.numeric(summary(coxph(Surv(OS.time,OS)~RS,x))$concordance[1])}))%>%
    rownames_to_column('ID')
  cc$Model <- paste0('Enet','[¦Á=',alpha,']')
  result <- rbind(result,cc)
}

##################################
#### 3-1.StepCox ####
##################################

for (direction in c("both", "backward", "forward")) {
  fit <- step(coxph(Surv(OS.time,OS)~.,est_dd),direction = direction)
  rs <- lapply(val_dd_list,function(x){cbind(x[,1:2],RS=predict(fit,type = 'risk',newdata = x))})
  
  cc <- data.frame(Cindex=sapply(rs,function(x){as.numeric(summary(coxph(Surv(OS.time,OS)~RS,x))$concordance[1])}))%>%
    rownames_to_column('ID')
  cc$Model <- paste0('StepCox','[',direction,']')
  result <- rbind(result,cc)
}


##########################
##stepCOX+CoxBoost+Enet+GBM+Lasso+plsRcox+Ridge+RSF+SuperPC+survival-SVM
#########################
for (direction in c("both", "backward", "forward")) {
  fit <- step(coxph(Surv(OS.time, OS)~., est_dd), direction = direction)
  rid <- names(coef(fit))#ÕâÀï²»ÓÃ¿¨PÖµ£¬µü´úµÄ½á¹û¾ÍÊÇ¿ÉÒÔÄÉÈëµÄ»ùÒò
  est_dd2 <- est_data[,c('OS.time', 'OS', rid)]
  val_dd_list2 <- lapply(val_data_list, function(x){x[, c('OS.time', 'OS', rid)]})
  set.seed(seed)
  pen <- optimCoxBoostPenalty(est_dd2[, 'OS.time'], est_dd2[, 'OS'], as.matrix(est_dd2[, -c(1,2)]),
                              trace=TRUE, start.penalty = 500, parallel = T)
  cv.res <- cv.CoxBoost(est_dd2[, 'OS.time'], est_dd2[, 'OS'], as.matrix(est_dd2[, -c(1,2)]),
                        maxstepno = 500, K = 10 , type = "verweij", penalty = pen$penalty)
  fit <- CoxBoost(est_dd2[, 'OS.time'], est_dd2[, 'OS'], as.matrix(est_dd2[, -c(1, 2)]),
                  stepno = cv.res$optimal.step, penalty = pen$penalty)
  rs <- lapply(val_dd_list2, function(x){cbind(x[, 1:2], RS = as.numeric(predict(fit, newdata = x[, -c(1, 2)], newtime=x[, 1], newstatus=x[,2], type="lp")))})
  cc <- data.frame(Cindex = sapply(rs,function(x){as.numeric(summary(coxph(Surv(OS.time, OS) ~ RS, x))$concordance[1])})) %>%
    rownames_to_column('ID')
  cc$Model <- paste0('StepCox', '[', direction, ']', ' + CoxBoost')
  result <- rbind(result, cc)
  x1 <- as.matrix(est_dd2[, rid])
  x2 <- as.matrix(Surv(est_dd2$OS.time, est_dd2$OS))
  for (alpha in seq(0.1, 0.9, 0.1)) {
    set.seed(seed)
    fit = cv.glmnet(x1, x2, family = "cox",alpha = alpha, nfolds = 10)
    rs <- lapply(val_dd_list2, function(x){cbind(x[, 1:2], RS = as.numeric(predict(fit, type = 'link', newx = as.matrix(x[, -c(1, 2)]), s = fit$lambda.min)))})
    cc <- data.frame(Cindex = sapply(rs,function(x){as.numeric(summary(coxph(Surv(OS.time, OS) ~ RS, x))$concordance[1])})) %>%
      rownames_to_column('ID')
    cc$Model <- paste0('StepCox', '[', direction, ']', ' + Enet', '[¦Á=', alpha, ']')
    result <- rbind(result, cc)
  }
  set.seed(seed)
  fit <- gbm(formula = Surv(OS.time, OS)~., data = est_dd2, distribution = 'coxph',
             n.trees = 10000,
             interaction.depth = 3,
             n.minobsinnode = 10,
             shrinkage = 0.001,
             cv.folds = 10,n.cores = 6)
  # find index for number trees with minimum CV error
  best <- which.min(fit$cv.error)
  set.seed(seed)
  fit <- gbm(formula = Surv(OS.time, OS)~., data = est_dd2, distribution = 'coxph',
             n.trees = best,
             interaction.depth = 3,
             n.minobsinnode = 10,
             shrinkage = 0.001,
             cv.folds = 10,n.cores = 8)
  rs <- lapply(val_dd_list2, function(x){cbind(x[,1:2], RS = as.numeric(predict(fit, x, n.trees = best, type = 'link')))})
  cc <- data.frame(Cindex=sapply(rs, function(x){as.numeric(summary(coxph(Surv(OS.time, OS) ~ RS, x))$concordance[1])})) %>%
    rownames_to_column('ID')
  cc$Model <- paste0('StepCox', '[', direction, ']', ' + GBM')
  result <- rbind(result, cc)
  x1 <- as.matrix(est_dd2[, rid])
  x2 <- as.matrix(Surv(est_dd2$OS.time, est_dd2$OS))
  set.seed(seed)
  fit = cv.glmnet(x1, x2,
                  nfold=10, #ÀýÎÄÃèÊö£º10-fold cross-validation
                  family = "cox", alpha = 1)
  rs <- lapply(val_dd_list2, function(x){cbind(x[,1:2], RS = as.numeric(predict(fit, type = 'link', newx = as.matrix(x[, -c(1, 2)]), s = fit$lambda.min)))})
  cc <- data.frame(Cindex = sapply(rs, function(x){as.numeric(summary(coxph(Surv(OS.time, OS) ~ RS, x))$concordance[1])})) %>%
    rownames_to_column('ID')
  cc$Model <- paste0('StepCox', '[', direction, ']', ' + Lasso')
  result <- rbind(result, cc)
  set.seed(seed)
  cv.plsRcox.res = cv.plsRcox(list(x = est_dd2[,rid], time = est_dd2$OS.time, status = est_dd2$OS), nt = 10, verbose = FALSE)
  fit <- plsRcox(est_dd2[, rid], time = est_dd2$OS.time,
                 event = est_dd2$OS, nt = as.numeric(cv.plsRcox.res[5]))
  rs <- lapply(val_dd_list2, function(x){cbind(x[, 1:2], RS = as.numeric(predict(fit, type = "lp", newdata = x[, -c(1,2)])))})
  cc <- data.frame(Cindex = sapply(rs, function(x){as.numeric(summary(coxph(Surv(OS.time, OS) ~ RS, x))$concordance[1])})) %>%
    rownames_to_column('ID')
  cc$Model <- paste0('StepCox', '[', direction, ']', ' + plsRcox')
  result <- rbind(result, cc)
  x1 <- as.matrix(est_dd2[, rid])
  x2 <- as.matrix(Surv(est_dd2$OS.time, est_dd2$OS))
  set.seed(seed)
  fit = cv.glmnet(x1, x2,
                  nfold = 10, #ÀýÎÄÃèÊö£º10-fold cross-validation
                  family = "cox", alpha = 0)
  rs <- lapply(val_dd_list2, function(x){cbind(x[,1:2], RS = as.numeric(predict(fit, type = 'link', newx = as.matrix(x[, -c(1, 2)]), s = fit$lambda.min)))})
  cc <- data.frame(Cindex = sapply(rs, function(x){as.numeric(summary(coxph(Surv(OS.time, OS) ~ RS, x))$concordance[1])})) %>%
    rownames_to_column('ID')
  cc$Model <- paste0('StepCox', '[', direction, ']', ' + Ridge')
  result <- rbind(result, cc)
  set.seed(seed)
  fit <- rfsrc(Surv(OS.time,OS)~., data = est_dd2,
               ntree = 1000, nodesize = rf_nodesize, #¸ÃÖµ½¨Òé¶àµ÷Õû
               splitrule = 'logrank',
               importance = T,
               proximity = T,
               forest = T,
               seed = seed)
  rs <- lapply(val_dd_list2, function(x){cbind(x[, 1:2], RS = predict(fit, newdata = x)$predicted)})
  cc <- data.frame(Cindex = sapply(rs, function(x){as.numeric(summary(coxph(Surv(OS.time, OS) ~ RS, x))$concordance[1])})) %>%
    rownames_to_column('ID')
  cc$Model <- paste0('StepCox', '[', direction, ']', ' + RSF')
  result <- rbind(result, cc)
  data <- list(x = t(est_dd2[, -c(1, 2)]), y = est_dd2$OS.time,
               censoring.status = est_dd2$OS,
               featurenames = colnames(est_dd2)[-c(1,2)])
  set.seed(seed)
  fit <- superpc.train(data = data,type = 'survival', s0.perc = 0.5) #default
  cv.fit <- superpc.cv(fit, data, n.threshold = 20, #default
                       n.fold = 10,
                       n.components = 3,
                       min.features = 5,
                       max.features = nrow(data$x),
                       compute.fullcv = TRUE,
                       compute.preval = TRUE)
  rs <- lapply(val_dd_list2, function(w){
    test <- list(x = t(w[, -c(1,2)]), y = w$OS.time, censoring.status = w$OS, featurenames = colnames(w)[-c(1,2)])
    ff <- superpc.predict(fit, data, test, threshold = cv.fit$thresholds[which.max(cv.fit[["scor"]][1,])], n.components = 1)
    rr <- as.numeric(ff$v.pred)
    rr2 <- cbind(w[,1:2], RS = rr)
    return(rr2)
  })
  cc <- data.frame(Cindex = sapply(rs, function(x){as.numeric(summary(coxph(Surv(OS.time, OS) ~ RS, x))$concordance[1])})) %>%
    rownames_to_column('ID')
  cc$Model <- paste0('StepCox', '[', direction, ']', ' + SuperPC')
  result <- rbind(result, cc)
  fit = survivalsvm(Surv(OS.time,OS)~., data = est_dd2, gamma.mu = 1)
  rs <- lapply(val_dd_list2, function(x){cbind(x[, 1:2], RS = as.numeric(predict(fit, x)$predicted))})
  cc <- data.frame(Cindex = sapply(rs, function(x){as.numeric(summary(coxph(Surv(OS.time, OS) ~ RS, x))$concordance[1])})) %>%
    rownames_to_column('ID')
  cc$Model <- paste0('StepCox', '[', direction, ']', ' + survival-SVM')
  result <- rbind(result, cc)
}

#########################################################################


##################################
#### 4-1.CoxBoost ####
##################################
## 4-1.CoxBoost
set.seed(seed)
pen <- optimCoxBoostPenalty(est_dd[, 'OS.time'], est_dd[, 'OS'], as.matrix(est_dd[, -c(1,2)]), 
                            trace = TRUE, start.penalty = 500, parallel = T)

cv.res <- cv.CoxBoost(est_dd[, 'OS.time'], est_dd[, 'OS'], as.matrix(est_dd[, -c(1,2)]), maxstepno = 500, K = 10, type = "verweij", penalty = pen$penalty)
fit <- CoxBoost(est_dd[, 'OS.time'], est_dd[, 'OS'], as.matrix(est_dd[, -c(1,2)]),
                stepno = cv.res$optimal.step, penalty = pen$penalty)
rs <- lapply(val_dd_list, function(x){cbind(x[,1:2], RS = as.numeric(predict(fit, newdata = x[, -c(1,2)], newtime = x[,1], newstatus = x[,2], type = "lp")))})
cc <- data.frame(Cindex = sapply(rs,function(x){as.numeric(summary(coxph(Surv(OS.time, OS) ~ RS, x))$concordance[1])})) %>%
  rownames_to_column('ID')
cc$Model <- paste0('CoxBoost')
result <- rbind(result, cc)


## 4-2.CoxBoost + Enet
set.seed(seed)
pen <- optimCoxBoostPenalty(est_dd[, 'OS.time'], est_dd[, 'OS'], as.matrix(est_dd[, -c(1,2)]),
                            trace = TRUE, start.penalty = 500, parallel = T)


cv.res <- cv.CoxBoost(est_dd[, 'OS.time'], est_dd[, 'OS'], as.matrix(est_dd[, -c(1,2)]),
                      maxstepno = 500, K = 10, type = "verweij", penalty = pen$penalty)
fit <- CoxBoost(est_dd[, 'OS.time'], est_dd[, 'OS'], as.matrix(est_dd[, -c(1,2)]),
                stepno = cv.res$optimal.step, penalty = pen$penalty)
rid <- as.data.frame(coef(fit))
rid$id <- rownames(rid)
rid <- rid[which(rid$`coef(fit)`!=0), "id"]
est_dd2 <- est_data[, c('OS.time', 'OS', rid)]
val_dd_list2 <- lapply(val_data_list, function(x){x[, c('OS.time', 'OS', rid)]})
x1 <- as.matrix(est_dd2[, rid])
x2 <- as.matrix(Surv(est_dd2$OS.time, est_dd2$OS))
for (alpha in seq(0.1, 0.9, 0.1)) {
  set.seed(seed)
  fit = cv.glmnet(x1, x2, family = "cox", alpha = alpha, nfolds = 10)
  rs <- lapply(val_dd_list2, function(x){cbind(x[, 1:2], RS = as.numeric(predict(fit, type = 'link', newx = as.matrix(x[, -c(1,2)]), s = fit$lambda.min)))})
  cc <- data.frame(Cindex = sapply(rs, function(x){as.numeric(summary(coxph(Surv(OS.time, OS) ~ RS, x))$concordance[1])})) %>%
    rownames_to_column('ID')
  cc$Model <- paste0('CoxBoost', ' + Enet', '[¦Á=', alpha, ']')
  result <- rbind(result, cc)
}

## 4-3.CoxBoost + GBM
set.seed(seed)
pen <- optimCoxBoostPenalty(est_dd[, 'OS.time'], est_dd[, 'OS'], as.matrix(est_dd[, -c(1,2)]),
                            trace = TRUE, start.penalty = 500, parallel = T)

cv.res <- cv.CoxBoost(est_dd[, 'OS.time'], est_dd[, 'OS'], as.matrix(est_dd[, -c(1,2)]),
                      maxstepno = 500, K= 10, type = "verweij", penalty = pen$penalty)
fit <- CoxBoost(est_dd[, 'OS.time'], est_dd[, 'OS'], as.matrix(est_dd[, -c(1,2)]),
                stepno = cv.res$optimal.step, penalty = pen$penalty)
rid <- as.data.frame(coef(fit))
rid$id <- rownames(rid)
rid <- rid[which(rid$`coef(fit)`!=0), "id"]
est_dd2 <- est_data[, c('OS.time', 'OS', rid)]
val_dd_list2 <- lapply(val_data_list, function(x){x[,c('OS.time', 'OS', rid)]})
set.seed(seed)
fit <- gbm(formula = Surv(OS.time,OS)~., data = est_dd2, distribution = 'coxph',
           n.trees = 10000,
           interaction.depth = 3,
           n.minobsinnode = 10,
           shrinkage = 0.001,
           cv.folds = 10, n.cores = 6)
# find index for number trees with minimum CV error
best <- which.min(fit$cv.error)
set.seed(seed)
fit <- gbm(formula = Surv(OS.time,OS)~., data = est_dd2, distribution = 'coxph',
           n.trees = best,
           interaction.depth = 3,
           n.minobsinnode = 10,
           shrinkage = 0.001,
           cv.folds = 10,n.cores = 8)
rs <- lapply(val_dd_list2,function(x){cbind(x[, 1:2], RS = as.numeric(predict(fit, x, n.trees = best, type = 'link')))})
cc <- data.frame(Cindex=sapply(rs, function(x){as.numeric(summary(coxph(Surv(OS.time, OS) ~ RS, x))$concordance[1])})) %>%
  rownames_to_column('ID')
cc$Model <- paste0('CoxBoost + ', 'GBM')
result <- rbind(result, cc)


## 4-4.CoxBoost + Lasso
set.seed(seed)
pen <- optimCoxBoostPenalty(est_dd[, 'OS.time'], est_dd[, 'OS'], as.matrix(est_dd[, -c(1,2)]),
                            trace = TRUE, start.penalty = 500, parallel = T)

cv.res <- cv.CoxBoost(est_dd[, 'OS.time'], est_dd[, 'OS'], as.matrix(est_dd[, -c(1,2)]),
                      maxstepno = 500, K = 10, type = "verweij", penalty = pen$penalty)
fit <- CoxBoost(est_dd[, 'OS.time'], est_dd[, 'OS'], as.matrix(est_dd[, -c(1,2)]),
                stepno=cv.res$optimal.step, penalty=pen$penalty)
rid <- as.data.frame(coef(fit))

rid$id <- rownames(rid)
rid <- rid[which(rid$`coef(fit)` != 0), "id"]
est_dd2 <- est_data[,c('OS.time', 'OS', rid)]
val_dd_list2 <- lapply(val_data_list, function(x){x[, c('OS.time', 'OS', rid)]})
x1 <- as.matrix(est_dd2[, rid])
x2 <- as.matrix(Surv(est_dd2$OS.time, est_dd2$OS))
set.seed(seed)
fit = cv.glmnet(x1, x2,
                nfold = 10, #ÀýÎÄÃèÊö£º10-fold cross-validation
                family = "cox", alpha = 1)
rs <- lapply(val_dd_list2, function(x){cbind(x[,1:2], RS = as.numeric(predict(fit, type = 'link', newx = as.matrix(x[, -c(1,2)]), s = fit$lambda.min)))})
cc <- data.frame(Cindex = sapply(rs, function(x){as.numeric(summary(coxph(Surv(OS.time, OS) ~ RS, x))$concordance[1])})) %>%
  rownames_to_column('ID')
cc$Model <- paste0('CoxBoost + ', 'Lasso')
result <- rbind(result, cc)


## 4-5.CoxBoost + plsRcox
set.seed(seed)
pen <- optimCoxBoostPenalty(est_dd[, 'OS.time'], est_dd[, 'OS'], as.matrix(est_dd[, -c(1,2)]),
                            trace = TRUE, start.penalty = 500, parallel = T)

cv.res <- cv.CoxBoost(est_dd[, 'OS.time'], est_dd[, 'OS'], as.matrix(est_dd[, -c(1,2)]),
                      maxstepno = 500, K = 10, type = "verweij", penalty = pen$penalty)
fit <- CoxBoost(est_dd[, 'OS.time'], est_dd[, 'OS'], as.matrix(est_dd[, -c(1,2)]),
                stepno = cv.res$optimal.step, penalty = pen$penalty)
rid <- as.data.frame(coef(fit))
rid$id <- rownames(rid)
rid <- rid[which(rid$`coef(fit)` != 0), "id"]
est_dd2 <- est_data[,c('OS.time', 'OS', rid)]
val_dd_list2 <- lapply(val_data_list, function(x){x[,c('OS.time', 'OS', rid)]})
set.seed(seed)
cv.plsRcox.res = cv.plsRcox(list(x = est_dd2[,rid], time = est_dd2$OS.time, status = est_dd2$OS), nt = 10, verbose = FALSE)

fit <- plsRcox(est_dd2[, rid], time = est_dd2$OS.time, event = est_dd2$OS, nt = as.numeric(cv.plsRcox.res[5]))

rs <- lapply(val_dd_list2, function(x){cbind(x[,1:2], RS = as.numeric(predict(fit, type="lp", newdata = x[, -c(1,2)])))})
cc <- data.frame(Cindex = sapply(rs, function(x){as.numeric(summary(coxph(Surv(OS.time, OS) ~ RS, x))$concordance[1])})) %>%
  rownames_to_column('ID')
cc$Model <- paste0('CoxBoost + ', 'plsRcox')
result <- rbind(result, cc)


## 4-6.CoxBoost + Ridge
set.seed(seed)
pen <- optimCoxBoostPenalty(est_dd[, 'OS.time'], est_dd[, 'OS'], as.matrix(est_dd[, -c(1,2)]),
                            trace = TRUE, start.penalty = 500, parallel = T)

cv.res <- cv.CoxBoost(est_dd[, 'OS.time'], est_dd[, 'OS'], as.matrix(est_dd[, -c(1,2)]),
                      maxstepno = 500, K=10, type="verweij", penalty = pen$penalty)
fit <- CoxBoost(est_dd[, 'OS.time'], est_dd[, 'OS'], as.matrix(est_dd[, -c(1,2)]),
                stepno = cv.res$optimal.step, penalty = pen$penalty)
rid <- as.data.frame(coef(fit))
rid$id <- rownames(rid)
rid <- rid[which(rid$`coef(fit)` != 0), "id"]
est_dd2 <- est_data[,c('OS.time', 'OS', rid)]
val_dd_list2 <- lapply(val_data_list, function(x){x[,c('OS.time', 'OS', rid)]})
x1 <- as.matrix(est_dd2[, rid])
x2 <- as.matrix(Surv(est_dd2$OS.time, est_dd2$OS))
set.seed(seed)
fit = cv.glmnet(x1, x2,
                nfold=10, #ÀýÎÄÃèÊö£º10-fold cross-validation
                family = "cox", alpha = 0)
rs <- lapply(val_dd_list2, function(x){cbind(x[,1:2], RS = as.numeric(predict(fit, type = 'link', newx = as.matrix(x[, -c(1,2)]), s = fit$lambda.min)))})
cc <- data.frame(Cindex = sapply(rs,function(x){as.numeric(summary(coxph(Surv(OS.time, OS) ~ RS, x))$concordance[1])})) %>%
  rownames_to_column('ID')
cc$Model <- paste0('CoxBoost + ', 'Ridge')
result <- rbind(result, cc)


## 4-7.CoxBoost + StepCox
set.seed(seed)
pen <- optimCoxBoostPenalty(est_dd[, 'OS.time'], est_dd[, 'OS'], as.matrix(est_dd[, -c(1,2)]),
                            trace = TRUE, start.penalty = 500, parallel = T)


cv.res <- cv.CoxBoost(est_dd[, 'OS.time'], est_dd[, 'OS'], as.matrix(est_dd[, -c(1,2)]),
                      maxstepno = 500, K = 10, type = "verweij", penalty = pen$penalty)
fit <- CoxBoost(est_dd[, 'OS.time'], est_dd[, 'OS'], as.matrix(est_dd[, -c(1,2)]),
                stepno = cv.res$optimal.step, penalty = pen$penalty)
rid <- as.data.frame(coef(fit))
rid$id <- rownames(rid)
rid <- rid[which(rid$`coef(fit)` != 0), "id"]
est_dd2 <- est_data[,c('OS.time', 'OS', rid)]
val_dd_list2 <- lapply(val_data_list, function(x){x[,c('OS.time', 'OS', rid)]})
for (direction in c("both", "backward", "forward")) {
  fit <- step(coxph(Surv(OS.time,OS)~., est_dd2), direction = direction)
  rs <- lapply(val_dd_list2, function(x){cbind(x[,1:2], RS = predict(fit, type = 'risk', newdata = x))})
  cc <- data.frame(Cindex = sapply(rs, function(x){as.numeric(summary(coxph(Surv(OS.time, OS) ~ RS, x))$concordance[1])})) %>%
    rownames_to_column('ID')
  cc$Model <- paste0('CoxBoost + ', 'StepCox', '[', direction, ']')
  result <- rbind(result, cc)
}

## 4-8.CoxBoost + SuperPC
set.seed(seed)
pen <- optimCoxBoostPenalty(est_dd[, 'OS.time'], est_dd[, 'OS'], as.matrix(est_dd[, -c(1,2)]),
                            trace = TRUE, start.penalty = 500, parallel = T)

cv.res <- cv.CoxBoost(est_dd[, 'OS.time'], est_dd[, 'OS'], as.matrix(est_dd[,-c(1,2)]),
                      maxstepno = 500, K= 10, type = "verweij", penalty = pen$penalty)
fit <- CoxBoost(est_dd[, 'OS.time'], est_dd[, 'OS'], as.matrix(est_dd[,-c(1,2)]),
                stepno = cv.res$optimal.step, penalty = pen$penalty)
rid <- as.data.frame(coef(fit))
rid$id <- rownames(rid)
rid <- rid[which(rid$`coef(fit)` != 0), "id"]
est_dd2 <- est_data[,c('OS.time', 'OS', rid)]
val_dd_list2 <- lapply(val_data_list, function(x){x[,c('OS.time', 'OS', rid)]})
data <- list(x = t(est_dd2[, -c(1,2)]), y = est_dd2$OS.time, censoring.status = est_dd2$OS,
             featurenames = colnames(est_dd2)[-c(1,2)])
set.seed(seed)
fit <- superpc.train(data = data, type = 'survival', s0.perc = 0.5) #default
cv.fit <- superpc.cv(fit, data, n.threshold = 20, #default
                     n.fold = 10,
                     n.components = 3,
                     min.features = 5,
                     max.features = nrow(data$x),
                     compute.fullcv = TRUE,
                     compute.preval =TRUE)
rs <- lapply(val_dd_list2, function(w){
  test <- list(x=t(w[, -c(1,2)]), y = w$OS.time, censoring.status = w$OS, featurenames = colnames(w)[-c(1,2)])
  ff <- superpc.predict(fit, data, test, threshold = cv.fit$thresholds[which.max(cv.fit[["scor"]][1,])], n.components = 1)
  rr <- as.numeric(ff$v.pred)
  rr2 <- cbind(w[,1:2], RS = rr)
  return(rr2)
})
cc <- data.frame(Cindex = sapply(rs,function(x){as.numeric(summary(coxph(Surv(OS.time, OS) ~ RS, x))$concordance[1])})) %>%
  rownames_to_column('ID')
cc$Model <- paste0('CoxBoost + ', 'SuperPC')
result <- rbind(result, cc)


## 4-9.CoxBoost + survival-SVM
set.seed(seed)
pen <- optimCoxBoostPenalty(est_dd[, 'OS.time'], est_dd[, 'OS'], as.matrix(est_dd[, -c(1,2)]),
                            trace = TRUE, start.penalty = 500, parallel = T)


cv.res <- cv.CoxBoost(est_dd[, 'OS.time'], est_dd[, 'OS'], as.matrix(est_dd[, -c(1,2)]),
                      maxstepno = 500, K = 10, type = "verweij", penalty = pen$penalty)
fit <- CoxBoost(est_dd[, 'OS.time'], est_dd[, 'OS'], as.matrix(est_dd[,-c(1,2)]),
                stepno = cv.res$optimal.step, penalty = pen$penalty)
rid <- as.data.frame(coef(fit))
rid$id <- rownames(rid)
rid <- rid[which(rid$`coef(fit)` != 0), "id"]
est_dd2 <- est_data[, c('OS.time', 'OS', rid)]
val_dd_list2 <- lapply(val_data_list, function(x){x[, c('OS.time', 'OS', rid)]})
fit = survivalsvm(Surv(OS.time, OS)~., data = est_dd2, gamma.mu = 1)
rs <- lapply(val_dd_list2, function(x){cbind(x[, 1:2], RS = as.numeric(predict(fit, x)$predicted))})
cc <- data.frame(Cindex = sapply(rs, function(x){as.numeric(summary(coxph(Surv(OS.time, OS) ~ RS, x))$concordance[1])})) %>%
  rownames_to_column('ID')
cc$Model <- paste0('CoxBoost + ', 'survival-SVM')
result <- rbind(result, cc)


###5.plsRcox
set.seed(seed)
cv.plsRcox.res = cv.plsRcox(list(x = est_dd[,pre_var], time = est_dd$OS.time, status = est_dd$OS), nt = 10, verbose = FALSE)

fit <- plsRcox(est_dd[,pre_var], time = est_dd$OS.time, event = est_dd$OS, nt = as.numeric(cv.plsRcox.res[5]))
rs <- lapply(val_dd_list, function(x){cbind(x[, 1:2], RS = as.numeric(predict(fit,type = "lp", newdata = x[, -c(1, 2)])))})
cc <- data.frame(Cindex = sapply(rs, function(x){as.numeric(summary(coxph(Surv(OS.time,OS) ~ RS, x))$concordance[1])})) %>%
  rownames_to_column('ID')
cc$Model <- paste0('plsRcox')
result <- rbind(result, cc)


#####6.superpc
data <- list(x = t(est_dd[, -c(1,2)]), y = est_dd$OS.time, censoring.status = est_dd$OS, featurenames = colnames(est_dd)[-c(1, 2)])
set.seed(seed) 
fit <- superpc.train(data = data,type = 'survival', s0.perc = 0.5) #default
cv.fit <- superpc.cv(fit, data, n.threshold = 20, #default
                     n.fold = 10,
                     n.components = 3,
                     min.features = 5,
                     max.features = nrow(data$x),
                     compute.fullcv = TRUE,
                     compute.preval = TRUE)
rs <- lapply(val_dd_list, function(w){
  test <- list(x = t(w[,-c(1,2)]), y = w$OS.time, censoring.status = w$OS, featurenames = colnames(w)[-c(1,2)])
  ff <- superpc.predict(fit, data, test, threshold = cv.fit$thresholds[which.max(cv.fit[["scor"]][1,])], n.components = 1)
  rr <- as.numeric(ff$v.pred)
  rr2 <- cbind(w[,1:2], RS = rr)
  return(rr2)
})
cc <- data.frame(Cindex = sapply(rs,function(x){as.numeric(summary(coxph(Surv(OS.time, OS) ~ RS, x))$concordance[1])})) %>%
  rownames_to_column('ID')
cc$Model <- paste0('SuperPC')
result <- rbind(result, cc)


#7.GBM
set.seed(seed)
fit <- gbm(formula = Surv(OS.time,OS)~., data = est_dd, distribution = 'coxph',
           n.trees = 10000,
           interaction.depth = 3,
           n.minobsinnode = 10,
           shrinkage = 0.001,
           cv.folds = 10, n.cores = 6)
# find index for number trees with minimum CV error
best <- which.min(fit$cv.error)
set.seed(seed)
fit <- gbm(formula = Surv(OS.time, OS)~., data = est_dd, distribution = 'coxph',
           n.trees = best,
           interaction.depth = 3,
           n.minobsinnode = 10,
           shrinkage = 0.001,
           cv.folds = 10, n.cores = 8)
rs <- lapply(val_dd_list,function(x){cbind(x[,1:2], RS = as.numeric(predict(fit, x, n.trees = best, type = 'link')))})
cc <- data.frame(Cindex = sapply(rs, function(x){as.numeric(summary(coxph(Surv(OS.time, OS) ~ RS, x))$concordance[1])})) %>%
  rownames_to_column('ID')
cc$Model <- paste0('GBM')
result <- rbind(result, cc)

#8.survivalsvm
fit = survivalsvm(Surv(OS.time,OS)~., data = est_dd, gamma.mu = 1)
rs <- lapply(val_dd_list, function(x){cbind(x[,1:2], RS = as.numeric(predict(fit, x)$predicted))})
cc <- data.frame(Cindex = sapply(rs, function(x){as.numeric(summary(coxph(Surv(OS.time, OS) ~ RS, x))$concordance[1])})) %>%
  rownames_to_column('ID')
cc$Model <- paste0('survival - SVM')
result <- rbind(result, cc)


###9.Ridge
x1 <- as.matrix(est_dd[, pre_var])
x2 <- as.matrix(Surv(est_dd$OS.time, est_dd$OS))
set.seed(seed)
fit = glmnet(x1, x2, family = "cox", alpha = 0, lambda = NULL)
cvfit = cv.glmnet(x1, x2,
                  nfold = 10, #ÀýÎÄÃèÊö£º10-fold cross-validation
                  family = "cox")

rs <- lapply(val_dd_list, function(x){cbind(x[, 1:2], RS = as.numeric(predict(fit, type = 'response', newx = as.matrix(x[, -c(1,2)]), s = cvfit$lambda.min)))})
cc <- data.frame(Cindex = sapply(rs, function(x){as.numeric(summary(coxph(Surv(OS.time,OS) ~ RS, x))$concordance[1])})) %>%
  rownames_to_column('ID')
cc$Model <- paste0('Ridge')
result <- rbind(result, cc)


###10.Lasso
x1 <- as.matrix(est_dd[, pre_var])
x2 <- as.matrix(Surv(est_dd$OS.time, est_dd$OS))
set.seed(seed)
fit = cv.glmnet(x1, x2,
                nfold = 10, #ÀýÎÄÃèÊö£º10-fold cross-validation
                family = "cox", alpha = 1)
rs <- lapply(val_dd_list, function(x){cbind(x[, 1:2], RS = as.numeric(predict(fit, type = 'response', newx = as.matrix(x[, -c(1,2)]), s = fit$lambda.min)))})
cc <- data.frame(Cindex = sapply(rs, function(x){as.numeric(summary(coxph(Surv(OS.time, OS) ~ RS, x))$concordance[1])})) %>%
  rownames_to_column('ID')
cc$Model <- paste0('Lasso')
result <- rbind(result, cc)

## 10.1.Lasso + CoxBoost
x1 <- as.matrix(est_dd[, pre_var])
x2 <- as.matrix(Surv(est_dd$OS.time, est_dd$OS))
set.seed(seed)
fit = cv.glmnet(x1, x2,
                nfold = 10, #ÀýÎÄÃèÊö£º10-fold cross-validation
                family = "cox", alpha = 1)
fit$lambda.min

myCoefs <- coef(fit, s = "lambda.min");
rid <- myCoefs@Dimnames[[1]][which(myCoefs != 0 )]
rid <- rid[-1]
est_dd2 <- est_data[, c('OS.time', 'OS', rid)]
val_dd_list2 <- lapply(val_data_list, function(x){x[, c('OS.time', 'OS', rid)]})
set.seed(seed)
pen <- optimCoxBoostPenalty(est_dd2[, 'OS.time'], est_dd2[, 'OS'], as.matrix(est_dd2[, -c(1,2)]),
                            trace = TRUE, start.penalty = 500, parallel = T)

cv.res <- cv.CoxBoost(est_dd2[, 'OS.time'], est_dd2[, 'OS'], as.matrix(est_dd2[, -c(1,2)]),
                      maxstepno = 500, K = 10, type = "verweij", penalty = pen$penalty)
fit <- CoxBoost(est_dd2[, 'OS.time'], est_dd2[, 'OS'], as.matrix(est_dd2[, -c(1,2)]),
                stepno = cv.res$optimal.step, penalty = pen$penalty)
rs <- lapply(val_dd_list2, function(x){cbind(x[,1:2], RS = as.numeric(predict(fit, newdata = x[,-c(1,2)], newtime = x[,1], newstatus = x[,2], type = "lp")))})
cc <- data.frame(Cindex=sapply(rs, function(x){as.numeric(summary(coxph(Surv(OS.time, OS) ~ RS, x))$concordance[1])})) %>%
  rownames_to_column('ID')
cc$Model <- paste0('Lasso + CoxBoost')
result <- rbind(result, cc)


## 10.2.Lasso + GBM
x1 <- as.matrix(est_dd[, pre_var])
x2 <- as.matrix(Surv(est_dd$OS.time, est_dd$OS))
set.seed(seed)
fit = cv.glmnet(x1, x2,
                nfold = 10, #ÀýÎÄÃèÊö£º10-fold cross-validation
                family = "cox", alpha = 1)
fit$lambda.min

myCoefs <- coef(fit, s = "lambda.min");
rid <- myCoefs@Dimnames[[1]][which(myCoefs != 0 )]
rid <- rid[-1]
est_dd2 <- est_data[,c('OS.time', 'OS', rid)]
val_dd_list2 <- lapply(val_data_list, function(x){x[,c('OS.time', 'OS', rid)]})
set.seed(seed)
fit <- gbm(formula = Surv(OS.time,OS)~., data = est_dd2, distribution = 'coxph',
           n.trees = 10000,
           interaction.depth = 3,
           n.minobsinnode = 10,
           shrinkage = 0.001,
           cv.folds = 10, n.cores = 6)

# find index for number trees with minimum CV error
best <- which.min(fit$cv.error)
set.seed(seed)
fit <- gbm(formula = Surv(OS.time,OS)~., data = est_dd2, distribution = 'coxph',
           n.trees = best,
           interaction.depth = 3,
           n.minobsinnode = 10,
           shrinkage = 0.001,
           cv.folds = 10, n.cores = 8)
rs <- lapply(val_dd_list2, function(x){cbind(x[, 1:2], RS = as.numeric(predict(fit, x, n.trees = best, type = 'link')))})
cc <- data.frame(Cindex = sapply(rs,function(x){as.numeric(summary(coxph(Surv(OS.time, OS) ~ RS, x))$concordance[1])}))%>%
  rownames_to_column('ID')
cc$Model <- paste0('Lasso + ', 'GBM')
result <- rbind(result, cc)

## 10.3.Lasso + plsRcox
x1 <- as.matrix(est_dd[, pre_var])
x2 <- as.matrix(Surv(est_dd$OS.time, est_dd$OS))
set.seed(seed)
fit = cv.glmnet(x1, x2,
                nfold = 10, #ÀýÎÄÃèÊö£º10-fold cross-validation
                family = "cox", alpha = 1)
fit$lambda.min

myCoefs <- coef(fit, s = "lambda.min");
rid <- myCoefs@Dimnames[[1]][which(myCoefs != 0 )]
rid <- rid[-1]
est_dd2 <- est_data[,c('OS.time', 'OS', rid)]
val_dd_list2 <- lapply(val_data_list, function(x){x[,c('OS.time', 'OS', rid)]})
set.seed(seed)
cv.plsRcox.res = cv.plsRcox(list(x = est_dd2[, rid], time = est_dd2$OS.time, status = est_dd2$OS), nt = 10, verbose = FALSE)
fit <- plsRcox(est_dd2[, rid], time = est_dd2$OS.time, event = est_dd2$OS, nt = as.numeric(cv.plsRcox.res[5]))

rs <- lapply(val_dd_list2, function(x){cbind(x[, 1:2], RS = as.numeric(predict(fit, type = "lp", newdata = x[,-c(1,2)])))})
cc <- data.frame(Cindex = sapply(rs, function(x){as.numeric(summary(coxph(Surv(OS.time, OS) ~ RS, x))$concordance[1])})) %>%
  rownames_to_column('ID')
cc$Model <- paste0('Lasso + ', 'plsRcox')
result <- rbind(result, cc)


## 10.4.Lasso + RSF
x1 <- as.matrix(est_dd[, pre_var])
x2 <- as.matrix(Surv(est_dd$OS.time, est_dd$OS))
set.seed(seed)
fit = cv.glmnet(x1, x2,
                nfold = 10, #ÀýÎÄÃèÊö£º10-fold cross-validation
                family = "cox", alpha = 1)
fit$lambda.min

myCoefs <- coef(fit, s = "lambda.min");
rid <- myCoefs@Dimnames[[1]][which(myCoefs != 0 )]
rid<-rid[-1]
est_dd2 <- est_data[,c('OS.time', 'OS', rid)]
val_dd_list2 <- lapply(val_data_list, function(x){x[, c('OS.time', 'OS', rid)]})
set.seed(seed)
fit <- rfsrc(Surv(OS.time,OS)~.,data = est_dd[,c("OS.time","OS",otu_id.select)],
             ntree = 1000,nodesize = 5,##¸ÃÖµ½¨Òé¶àµ÷Õû  
             splitrule = 'logrank',
             importance = T,
             proximity = T,
             forest = T,
             seed = seed)
rs <- lapply(val_dd_list2, function(x){cbind(x[, 1:2], RS = predict(fit, newdata = x)$predicted)})
cc <- data.frame(Cindex = sapply(rs, function(x){as.numeric(summary(coxph(Surv(OS.time, OS) ~ RS, x))$concordance[1])})) %>%
  rownames_to_column('ID')
cc$Model <- paste0('Lasso', ' + RSF')
result <- rbind(result, cc)


## 10.5.Lasso + stepcox
x1 <- as.matrix(est_dd[, pre_var])
x2 <- as.matrix(Surv(est_dd$OS.time, est_dd$OS))
set.seed(seed)
fit = cv.glmnet(x1, x2,
                nfold = 10, #ÀýÎÄÃèÊö£º10-fold cross-validation
                family = "cox", alpha = 1)
fit$lambda.min
myCoefs <- coef(fit, s = "lambda.min");
rid <- myCoefs@Dimnames[[1]][which(myCoefs != 0 )]
rid <- rid[-1]
est_dd2 <- est_data[, c('OS.time', 'OS', rid)]
val_dd_list2 <- lapply(val_data_list, function(x){x[, c('OS.time', 'OS', rid)]})
for (direction in c("both", "backward", "forward")) {
  fit <- step(coxph(Surv(OS.time,OS)~., est_dd2), direction = direction)
  rs <- lapply(val_dd_list2, function(x){cbind(x[, 1:2], RS = predict(fit, type = 'risk', newdata = x))})
  cc <- data.frame(Cindex = sapply(rs, function(x){as.numeric(summary(coxph(Surv(OS.time, OS) ~ RS, x))$concordance[1])})) %>%
    rownames_to_column('ID')
  cc$Model <- paste0('Lasso + ', 'StepCox', '[', direction, ']')
  result <- rbind(result, cc)
}


## 10.6.Lasso + superPC
x1 <- as.matrix(est_dd[, pre_var])
x2 <- as.matrix(Surv(est_dd$OS.time, est_dd$OS))
set.seed(seed)
fit = cv.glmnet(x1, x2,
                nfold = 10, #ÀýÎÄÃèÊö£º10-fold cross-validation
                family = "cox", alpha = 1)
fit$lambda.min

myCoefs <- coef(fit, s = "lambda.min");
rid <- myCoefs@Dimnames[[1]][which(myCoefs != 0 )]
rid <- rid[-1]
est_dd2 <- est_data[,c('OS.time', 'OS', rid)]
val_dd_list2 <- lapply(val_data_list, function(x){x[, c('OS.time', 'OS', rid)]})
data <- list(x = t(est_dd2[,-c(1,2)]), y = est_dd2$OS.time, censoring.status = est_dd2$OS,
             featurenames = colnames(est_dd2)[-c(1,2)])
set.seed(seed)
fit <- superpc.train(data = data,type = 'survival', s0.perc = 0.5) #default
cv.fit <- superpc.cv(fit,data,n.threshold = 20, #default
                     n.fold = 10,
                     n.components = 3,
                     min.features = 5,
                     max.features = nrow(data$x),
                     compute.fullcv = TRUE,
                     compute.preval = TRUE)
rs <- lapply(val_dd_list2, function(w){
  test <- list(x = t(w[,-c(1,2)]), y = w$OS.time, censoring.status = w$OS, featurenames = colnames(w)[-c(1,2)])
  ff <- superpc.predict(fit, data, test, threshold = cv.fit$thresholds[which.max(cv.fit[["scor"]][1,])], n.components = 1)
  rr <- as.numeric(ff$v.pred)
  rr2 <- cbind(w[, 1:2], RS = rr)
  return(rr2)
})
cc <- data.frame(Cindex = sapply(rs, function(x){as.numeric(summary(coxph(Surv(OS.time, OS) ~ RS, x))$concordance[1])})) %>%
  rownames_to_column('ID')
cc$Model <- paste0('Lasso + ', 'SuperPC')
result <- rbind(result, cc)


## 10.7.Lasso + survival-SVM
x1 <- as.matrix(est_dd[, pre_var])
x2 <- as.matrix(Surv(est_dd$OS.time, est_dd$OS))
set.seed(seed)
fit = cv.glmnet(x1, x2,
                nfold = 10, #ÀýÎÄÃèÊö£º10-fold cross-validation
                family = "cox", alpha = 1)
fit$lambda.min
myCoefs <- coef(fit, s = "lambda.min");
rid <- myCoefs@Dimnames[[1]][which(myCoefs != 0 )]
rid <- rid[-1]
est_dd2 <- est_data[,c('OS.time', 'OS', rid)]
val_dd_list2 <- lapply(val_data_list, function(x){x[,c('OS.time', 'OS', rid)]})
fit = survivalsvm(Surv(OS.time,OS)~., data = est_dd2, gamma.mu = 1)
rs <- lapply(val_dd_list2, function(x){cbind(x[,1:2], RS = as.numeric(predict(fit, x)$predicted))})
cc <- data.frame(Cindex = sapply(rs, function(x){as.numeric(summary(coxph(Surv(OS.time, OS) ~ RS, x))$concordance[1])})) %>%
  rownames_to_column('ID')
cc$Model <- paste0('Lasso + ', 'survival-SVM')
result <- rbind(result, cc)


#½«µÃµ½µÄ½á¹û¸³¸øresult2±äÁ¿½øÐÐ²Ù×÷
result2 <- result

###½«½á¹ûµÄ³¤Êý¾Ý×ª»»Îª¿íÊý¾Ý
dd2 <- pivot_wider(result2, names_from = 'ID', values_from = 'Cindex') %>% as.data.frame()
dd3=as.matrix(dd2)
write.csv(dd3,"dd2.csv")


data2=read.csv("dd2.csv")
#½«CÖ¸Êý¶¨ÒåÎªÊýÖµÐÍ
data2[,-1] <- apply(data2[,-1], 2, as.numeric)

#ÇóÃ¿¸öÄ£ÐÍµÄCÖ¸ÊýÔÚÈý¸öÊý¾Ý¼¯µÄ¾ùÖµ
data2$mean <- apply(data2[,2:3], 1, mean)
#ÇóÃ¿¸öÄ£ÐÍµÄCÖ¸ÊýÔÚGEOÑéÖ¤¼¯µÄ¾ùÖµ
#data2$GEO <- apply(data2[,2:3], 1, mean)
###²é¿´Ã¿¸öÄ£ÐÍµÄCÖ¸Êý
head(data2)
#Êä³öCÖ¸Êý½á¹û
write.table(data2,"output_C_index.txt", col.names = T, row.names = F, sep = "\t", quote = F)


result2 <- result
result2$Model <- gsub('¦Á','a',result2$Model)
library(ggplot2)
library(ggsci)
library(tidyr)
library(ggbreak)
range(result2$Cindex)
result2%>%filter(ID!='TCGA')%>%
  ggplot(aes(Cindex,reorder(Model,Cindex)))+
  geom_bar(width = 0.7,stat = 'summary',fun='mean',fill='orange2')+
  theme_classic()+
  labs(y=NULL)

dd <- result2%>%
  #filter(ID!='TCGA')%>%
  group_by(Model)%>%
  summarise(Cindex=mean(Cindex))

dd%>%
  ggplot(aes(Cindex,reorder(Model,Cindex)))+
  geom_bar(width=0.7,stat = 'identity',fill='orange')+
  scale_x_break(c(0.05,0.53),scales = 20)


dd2 <- pivot_wider(result2,names_from = 'ID',values_from = 'Cindex')%>%as.data.frame()


#Í¼C - Ä£ÐÍ±È½Ï
#Ê×ÏÈ»ñÈ¡TCGAÑù±¾µÄStepCox[forward] + lassoÄ£ÐÍµÄ·çÏÕ·ÖÊý
##################################
#### 1-1.RSF ####
##################################
names(rel.imp.sel) 
set.seed(seed) 
fit <- rfsrc(Surv(OS.time,OS)~.,data = est_dd[,c("OS.time","OS",otu_id.select)],
             ntree = 1000,nodesize = 5,##¸ÃÖµ½¨Òé¶àµ÷Õû  
             splitrule = 'logrank',
             importance = T,
             proximity = T,
             forest = T,
             seed = seed)
rs <- lapply(val_dd_list,function(x){cbind(x[,1:2],RS=predict(fit,newdata = x)$predicted)})
cc <- data.frame(Cindex=sapply(rs,function(x){as.numeric(summary(coxph(Surv(OS.time,OS)~RS,x))$concordance[1])}))%>%
  rownames_to_column('ID')
cc$Model <- 'RSF'
result <- rbind(result,cc)


#Õ¹Ê¾Ëæ»úÉ­ÁÖ½á¹û
jk.obj <- subsample(fit)
pdf("VIMPsur2.pdf", width = 15, height = 20)
par(oma = c(0.5, 10, 0.5, 0.5))
par(cex.axis = 2.0, cex.lab = 2.0, cex.main = 2.0, mar = c(6.0,17,1,1), mgp = c(4, 1, 0))
plot(jk.obj, xlab = "Variable Importance (x 100)", cex = 1.2)
dev.off()

surv.rf=fit
# Í¼1. ´íÎóÂÊ
err.rate <- surv.rf$err.rate
pdf("error rate.pdf",width = 5,height = 5)
par(bty = "o", mgp = c(1.5,.33,0), mar = c(3,4,1,2),las = 1, tcl = -.25)
plot(1:1000,err.rate,
     xlab = "Number of Trees",
     ylab = "",
     type = "l",
     las = 1,
     cex = 1.5)
mtext("Error Rate",side = 2,line = 2.5,las = 3)
dev.off()
# Í¼2. ÖØÒªÐÔ
raw.imp <- surv.rf$importance; names(raw.imp) <- gsub("_","-",names(raw.imp)) # ½«»ùÒòÃûµÄ¡°_¡±»¹Ô­Îª¡°-¡±
rel.imp <- raw.imp/max(abs(raw.imp)) # calculate relative importance

# Êä³öÖØÒªÐÔ¾ØÕó
imp.res <- data.frame(gene = names(raw.imp),
                      raw.importance = raw.imp,
                      rel.importance = rel.imp,
                      stringsAsFactors = F)
write.csv(imp.res[order(imp.res$rel.importance,decreasing = T),],"importance result.csv",row.names = F,quote = F)

# É¸Ñ¡ºó»­Í¼
imp.cutoff <- 0.1 # Ô­ÎÄµÄÖØÒªÐÔãÐÖµÎª0.65
rel.imp.sel <- rel.imp[rel.imp > imp.cutoff] # È¡³ö´óÓÚãÐÖµµÄ±äÁ¿
rel.imp.sel <- sort(rel.imp.sel) # ¸ù¾ÝÖØÒªÐÔÅÅÐò
xrange <- range(pretty(range(rel.imp.sel))) # ¸ù¾ÝÖØÒªÐÔÇø¼äÈ·¶¨xÖá·¶Î§
yrange <- c(1,length(rel.imp.sel))  # ¸ù¾ÝÖØÒª±äÁ¿¸öÊýÈ·¶¨yÖá·¶Î§


num.imp <- 16
rel.imp <- sort(surv.rf$importance, decreasing = T)
rel.imp.sel <- rel.imp[1:num.imp] # È¡³öÒ»¶¨ÊýÁ¿µÄ»ùÒò
names(rel.imp.sel) <- gsub("_","-",names(rel.imp.sel)) # »¹Ô­»ùÒòÃû

otu_id.select =names(rel.imp.sel) 


pdf("relative importance.pdf",width = 5,height = 5)
par(bty = "o", mgp = c(1.5,.33,0), mar = c(3,6,1,2),las = 1, tcl = -.25)
plot(NULL,NULL,
     xlim = xrange,
     ylim = yrange,
     xlab = "Variable Relative Importance",
     ylab = "",
     yaxt = "n",
     las = 1)
axis(side = 2,at = 1:length(rel.imp.sel),names(rel.imp.sel)) # ²¹ÆëyÖá
for (i in 1:length(rel.imp.sel)) { # Ñ­»·Ìí¼ÓÏß
  lines(c(xrange[1],rel.imp.sel[i]),
        c(i,i),
        lwd = 2.5,
        col = "steelblue") # ÑÕÉ«¿ÉÐÞ¸Ä
}
invisible(dev.off())


write.csv(rs$cgga,"RSFscoreccga2.csv")

write.csv(rs$tcga,"RSFscoretcga2.csv")
write.csv(rs$gra,"RSFscoregra2.csv")
write.csv(rs$kam,"RSFscorekam2.csv")
write.csv(rs$rem,"RSFscorerem2.csv")
write.csv(rs$combat,"RSFscorecombat2.csv")


library("ComplexHeatmap")
dd3=read.table("dd2.txt",header = T,sep="\t")
library(RColorBrewer)
# ¸ù¾ÝCÖ¸ÊýÅÅÐò
dd3 <- dd3[order(dd3$mean, decreasing = T),]
# ½ö»æÖÆGEOÑéÖ¤¼¯µÄCÖ¸ÊýÈÈÍ¼
dt <- dd3[, 2:7]
rownames(dt) <- dd3$Model
col_ha <- HeatmapAnnotation(which = "col", Cohort = c("cgga",	'tcga',	'rem'	,'kam',	'gra',	'combat'),
                            annotation_name_gp = gpar(fontsize = 9, fontface = "bold"),
                            annotation_name_side = "left",
                            col = list(Cohort=c("cgga"="#00A087B2",
                                                "tcga"="#7C7CE5",
                                                "rem"="#4DBC58",
                                                "kam"="#AF4B9A",
                                                'gra'="#BC724D",
                                                "combat"="#864ADD" )),
                            annotation_legend_param = list(Cohort=list(title = "Cohort",
                                                                       title_position = "topleft",
                                                                       title_gp = gpar(fontsize = 12, fontface = "bold"),
                                                                       labels_rot = 0,
                                                                       legend_height = unit(1,"cm"),
                                                                       legend_width = unit(5,"mm"),
                                                                       labels_gp = gpar(fontsize = 9,
                                                                                        fontface = "bold"))
                            )
)
# ÐÐ×¢ÊÍ
row_ha <- rowAnnotation('Mean Cindex' = anno_barplot(round(rowMeans(dt), 3), bar_width = 1, add_numbers = T,
                                                     labels = c("Mean Cindex"), height = unit(1, "mm"),
                                                     gp = gpar(col = "white", fill = "skyblue1"), numbers_gp = gpar(fontsize = 8),
                                                     axis_param = list(at = c(0, 0.5, 1),
                                                                       labels = c("0", "0.5", "1")),
                                                     width = unit(2.5, "cm")),
                        annotation_name_side = "bottom",
                        annotation_name_gp = gpar(fontsize = 11, fontface = "bold", angle = 90))

# ×Ô¶¨ÒåÍ¼ÐÎ£¬Ö÷ÒªÊÇÈÈÍ¼ÓÒ²àµÄÌõÐÎÍ¼
cell_fun <- function(j, i, x, y, width, height, fill) {
  grid.text(
    round(dt[i, j], 3), 
    x, y,
    gp = gpar(
      fontsize = 10
    ))
}

library(circlize)
# »­³öÈÈÍ¼
pdf("ComplexHeatmap2.pdf", width = 10, height = 18)
heatmap <- Heatmap(dt,name = " ", #Í¼Àý±êÌâ
                   #²ÎÕÕcolor_mapping_legendº¯ÊýÉèÖÃÍ¼Àý
                   heatmap_legend_param = list(title="",title_position = "topleft", labels_rot = 0,
                                               legend_height = unit(8,"cm"),
                                               legend_width = unit(5,"mm"),
                                               labels_gp = gpar(fontsize = 15, fontface = "bold")),
                   border = TRUE,
                   column_split = c("cgga",	'tcga',	'rem'	,'kam',	'gra',	'combat'),
                   column_gap = unit(3, "mm"),
                   show_column_names = F,
                   show_row_names = T,
                   col = colorRamp2(c(0.4,0.55,0.7), c("#4DBBD5B2", "white", "#E64B35B2")), # Ñ¡ÔñÑÕÉ«
                   column_title ="", # ÁÐ±êÌâ
                   #row_title ="Intersect Gene",
                   column_title_side = "top", # ÁÐ±êÌâÎ»ÖÃ
                   row_title_side = "left",
                   row_title_rot = 90, # Ðý×ª·½Ïò
                   column_title_gp = gpar(fontsize = 12, fontface = "bold",col = "black"), # ÑÕÉ«£¬×ÖÌå£¬´óÐ¡
                   #row_title_gp = gpar(fontsize = 15, fontface = "bold",col = "black"),
                   cluster_columns =F,
                   cluster_rows = F,
                   column_order = c(colnames(dt)),
                   show_row_dend = F, # ÊÇ·ñÏÔÊ¾¾ÛÀàÊ÷
                   cell_fun = cell_fun,
                   top_annotation = col_ha,
                   right_annotation = row_ha
)
heatmap
dev.off()
