# Supplementary material for: Machine learning-based identification of glycosyltransferase-related mRNAs for improving outcomes and the anti-tumor therapeutic response of gliomas
Source: Front Pharmacol. 2023 Aug 16;14:1200795. doi: 10.3389/fphar.2023.1200795 (PMC10468601; doi:10.3389/fphar.2023.1200795)
Supplement: Supplementary file 1 [file DataSheet3.zip › code/ROC_Time_dependent.R]

library(timeROC)
library("survival")
library(survivalROC)

Rocinput= read.csv("RSFscoreccga2.csv")


###########################################################
##time-dependent ROC
###########################################################
Rocinput= read.table("RSFscoreccga_cli_C.txt",header = T,sep = "\t")
#time-dependent ROC
time_roc_res <- timeROC(
  T = Rocinput$OS.time,
  delta = Rocinput$OS,
  marker = Rocinput$RSx,
  cause = 1,
  
  weighting="marginal",
  times = c(1, 2,3,4,5),
  ROC = TRUE,
  
  iid = TRUE
)

time_ROC_df <- data.frame(
  TP_1year = time_roc_res$TP[, 1],
  FP_1year = time_roc_res$FP[, 1],
  TP_2year = time_roc_res$TP[, 2],
  FP_2year = time_roc_res$FP[, 2],
  TP_3year = time_roc_res$TP[, 3],
  FP_3year = time_roc_res$FP[, 3],
  TP_4year = time_roc_res$TP[, 4],
  FP_4year = time_roc_res$FP[, 4],
  TP_5year = time_roc_res$TP[, 5],
  FP_5year = time_roc_res$FP[, 5])


library(ggplot2)
ggplot(data = time_ROC_df) +
  geom_line(aes(x = FP_1year, y = TP_1year), size = 1, color = "#BC3C29FF") +
  geom_line(aes(x = FP_2year, y = TP_2year), size = 1, color = "#0072B5FF") +
  geom_line(aes(x = FP_3year, y = TP_3year), size = 1, color = "#E18727FF")+
  geom_line(aes(x = FP_4year, y = TP_4year), size = 1, color = "#8A39D8") +
  geom_line(aes(x = FP_5year, y = TP_5year), size = 1, color = "#0F8582")+
  geom_abline(slope = 1, intercept = 0, color = "grey", size = 1, linetype = 2) +
  theme_bw() +
  annotate("text",
           x = 0.75, y = 0.45, size = 4.5,
           label = paste0("AUC at 1 years = ", sprintf("%.3f", time_roc_res$AUC[[1]])), color = "#BC3C29FF"
  ) +
  annotate("text",
           x = 0.75, y = 0.35, size = 4.5,
           label = paste0("AUC at 2 years = ", sprintf("%.3f", time_roc_res$AUC[[2]])), color = "#0072B5FF"
  ) +
  annotate("text",
           x = 0.75, y = 0.25, size = 4.5,
           label = paste0("AUC at 3 years = ", sprintf("%.3f", time_roc_res$AUC[[3]])), color = "#E18727FF"
  ) + annotate("text",
               x = 0.75, y = 0.15, size = 4.5,
               label = paste0("AUC at 4 years = ", sprintf("%.3f", time_roc_res$AUC[[4]])), color = "#8A39D8"
  ) +
  annotate("text",
           x = 0.75, y = 0.05, size = 4.5,
           label = paste0("AUC at 5 years = ", sprintf("%.3f", time_roc_res$AUC[[5]])), color = "#0F8582"
  ) +
  labs(x = "False positive rate", y = "True positive rate") +
  theme(
    axis.text = element_text(face = "bold", size = 11, color = "black"),
    axis.title.x = element_text(face = "bold", size = 14, color = "black", margin = margin(c(15, 0, 0, 0))),
    axis.title.y = element_text(face = "bold", size = 14, color = "black", margin = margin(c(0, 15, 0, 0)))
  )


#±È½Ï¶à¸ötime-dependent AUC
#°´ÕÕÉÏÊö·½Ê½¶Ômayoscore4marker×öÀàËÆµÄ·ÖÎö
tcga= read.table("RSFscoregra_cli_C2.txt",header = T,sep = "\t")
#time-dependent ROC
time_roc_res <- timeROC(
  T = tcga$OS.time,
  delta = tcga$OS,
  marker = tcga$RS,
  cause = 1,
  
  weighting="marginal",
  times = c(1, 2,3,4,5),
  ROC = TRUE,
  
  iid = TRUE
)


cgga=read.csv("RSFscoreccga.csv")
time_roc_res2 <- timeROC(
  T = cgga$OS.time,
  delta = cgga$OS,
  marker = cgga$RS,
  cause = 1,
  weighting="marginal",
  times = c(1,2,3,4,5),
  ROC = TRUE,
  iid = TRUE
)
gra=read.csv("RSFscoregra.csv")
time_roc_res3 <- timeROC(
  T = gra$OS.time,
  delta = gra$OS,
  marker = gra$RS,
  cause = 1,
  weighting="marginal",
  times = c(1,2,3,4,5),
  ROC = TRUE,
  iid = TRUE
)
kam=read.csv("RSFscorekam.csv")
time_roc_res4 <- timeROC(
  T = kam$OS.time,
  delta = kam$OS,
  marker = kam$RS,
  cause = 1,
  weighting="marginal",
  times = c(1,2,3,4,5),
  ROC = TRUE,
  iid = TRUE
)

rem=read.csv("RSFscorerem.csv")
time_roc_res5 <- timeROC(
  T = rem$OS.time,
  delta = rem$OS,
  marker = rem$RS,
  cause = 1,
  weighting="marginal",
  times = c(1,2,3,4,5),
  ROC = TRUE,
  iid = TRUE
)
combat=read.csv("RSFscorecombat.csv")
time_roc_res6 <- timeROC(
  T = combat$OS.time,
  delta = combat$OS,
  marker = combat$RS,
  cause = 1,
  weighting="marginal",
  times = c(1,2,3,4,5),
  ROC = TRUE,
  iid = TRUE
)

plotAUCcurve(time_roc_res, conf.int=F, col="#BC3C29FF")
plotAUCcurve(time_roc_res2, conf.int=F, col="#0072B5FF", add=TRUE)
plotAUCcurve(time_roc_res3, conf.int=F, col="#E18727FF", add=TRUE)
plotAUCcurve(time_roc_res4, conf.int=F, col="#8A39D8", add=TRUE)
plotAUCcurve(time_roc_res5, conf.int=F, col="#0F8582", add=TRUE)
plotAUCcurve(time_roc_res6, conf.int=F, col="black", add=TRUE)

legend("bottomright",c("TCGA", "CGGA","Gravendeel","Kamoun","Rembrant","Combat"),
       col = c("#BC3C29FF","#0072B5FF","#E18727FF","#8A39D8","#0F8582","black"), lty=1, lwd=2)
