# Supplementary material for: Machine learning-based identification of glycosyltransferase-related mRNAs for improving outcomes and the anti-tumor therapeutic response of gliomas
Source: Front Pharmacol. 2023 Aug 16;14:1200795. doi: 10.3389/fphar.2023.1200795 (PMC10468601; doi:10.3389/fphar.2023.1200795)
Supplement: Supplementary file 1 [file DataSheet3.zip › code/ssGSEA_hallmark.R]

rm(list = ls())
library(dplyr)
library(data.table)
library(tidyr)
library(tibble)
library(GSVA)
library(ConsensusClusterPlus)
library(ComplexHeatmap)
library(ggplot2)
library(ggsci)
library(ggpubr)
library(ComplexHeatmap)
library(circlize)

library("devtools")
library("export")
library(msigdbr)
all_gene_sets = msigdbr(species = "Homo sapiens",
                        category='H')
length(unique(table(all_gene_sets$gs_name)))
tail(table(all_gene_sets$gs_name))

gcSample = split(all_gene_sets$gene_symbol,
                 all_gene_sets$gs_name)


tcga_expr=read.table("TCGAtpm586.txt",header = T,sep = "\t",row.names = 1)
tcga_gsva <- as.data.frame(t(gsva(as.matrix(tcga_expr), kcdf='Gaussian',gcSample, method = "ssgsea")))
# 把ssGSEA结果保存到文件
write.csv(tcga_gsva, "ssGSEA_output.tcga_hallmark.csv", quote = F, row.names = T)


library(pheatmap)
tcga_gsva2=t(scale(tcga_gsva))
tcga_gsva2[tcga_gsva2 > 2] <- 2 # 截断极端值
tcga_gsva2[tcga_gsva2 < -2] <- -2 # 截断极端值
write.csv(tcga_gsva2,"tcga.gsva.csv")


tcga_gsva2=read.csv("cgga.gsva.csv")
clin=read.table("cgga_group.txt",sep="\t",header=T,row.names=1)
pheatmap(t(tcga_gsva2),show_colnames = T, show_rownames = F,color = colorRampPalette(c("navy", "white", "firebrick3"))(50))
pheatmap(t(tcga_gsva2), show_colnames = FALSE, show_rownames = T,
         cluster_cols = F,cluster_row =F,fontsize_row= 6,fontsize_col=6,
         annotation=clin, #annotation_colors = annColors,
         #color = colorRampPalette(c("green", "black", "red"))(50) )
         #color = colorRampPalette(c("MediumBlue","white","red"))(256))
         #color = colorRampPalette(c("green","white","red"))(256))
         #color = colorRampPalette(c("navy", "white", "firebrick3"))(50))
         #color = colorRampPalette(rev(brewer.pal(n = 7,name = "RdYlBu")))(100))###Rcolorbrewer
         #col = colorRampPalette(c("lightblue", "orange",  "red"))(300))
         #col = colorRampPalette(c("#7DFFFA", "#F4FFFE",  "#FA83F6"))(300))
         #col = colorRampPalette(c("#FFEF1E", "#26FF00",  "#1800FF"))(300))
         #color = colorRampPalette(c("#FFFF01","WHITE","#FF2500"))(256))
         #color = colorRampPalette(c( "#B2D9FF","WHITE","#EE7622"))(300))
         #color = NMF:::ccRamp(c("#EAD90F","black","#0533D8"),64))
         color = NMF:::ccRamp(c("#1da8a8","white","#f20000"),64))
# color = NMF:::ccRamp(c("#49FAF8","black","#ECE700"),64))


tcga_gsva=read.csv("ssGSEA_output.tcga.csv",row.names = 1)
anti_tumor <- c('Activated CD4 T cell', 'Activated CD8 T cell', 'Central memory CD4 T cell', 'Central memory CD8 T cell', 'Effector memeory CD4 T cell', 'Effector memeory CD8 T cell', 'Type 1 T helper cell', 'Type 17 T helper cell', 'Activated dendritic cell', 'CD56bright natural killer cell', 'Natural killer cell', 'Natural killer T cell')
pro_tumor <- c('Regulatory T cell', 'Type 2 T helper cell', 'CD56dim natural killer cell', 'Immature dendritic cell', 'Macrophage', 'MDSC', 'Neutrophil', 'Plasmacytoid dendritic cell')
load('score.Rdata')

gsva_matrix1=tcga_gsva
anti<- as.data.frame(gsva_matrix1[gsub('^ ','',rownames(gsva_matrix1))%in%anti_tumor,])
pro<- as.data.frame(gsva_matrix1[gsub('^ ','',rownames(gsva_matrix1))%in%pro_tumor,])
anti_n<- apply(anti,2,sum)
pro_n<- apply(pro,2,sum)
patient <- pheno$num2[match(colnames(gsva_matrix1),pheno$num1)]
library(ggplot2)

rt=read.table("tcga_group.txt",header = T,sep = "\t")
data <- data.frame(anti=anti_n,pro=pro_n)
anti_pro<- cor.test(anti_n,pro_n,method='pearson')
gg<- ggplot(data,aes(x = anti, y = pro),color=rt$RS) + 
  # xlim(-20,15)+ylim(-15,10)+
  labs(x="Anti-tumor immunity", y="Pro-tumor suppression") +
  geom_point(aes(color=patient),size=3)+geom_smooth(method='lm')+
  annotate("text", x = -5, y =7.5,label=paste0('R=',round(anti_pro$estimate,4),'\n','p<0.001'))
ggsave(gg,filename = 'cor.pdf', height = 6, width = 8)
