# Supplementary material for: Machine learning-based identification of glycosyltransferase-related mRNAs for improving outcomes and the anti-tumor therapeutic response of gliomas
Source: Front Pharmacol. 2023 Aug 16;14:1200795. doi: 10.3389/fphar.2023.1200795 (PMC10468601; doi:10.3389/fphar.2023.1200795)
Supplement: Supplementary file 1 [file DataSheet3.zip › code/Survminer.R]

#2.1 
library("survminer")	

require("survival")
risk = read.csv("RSFscorerem2.csv")
#risk[,"time"]=risk[,"time"]/12
#risk = read.csv("cgga199_cut.csv")
res.cut=surv_cutpoint(risk,time = "OS.time", event = "OS",variables = "RS")
#res.cut2=surv_cutpoint(risk,time = "OS", event = "OS.time",variables = "TMB.mutations.Mb.")
res.cat=surv_categorize(res.cut)
write.csv(res.cat,"cut_rem_RS.csv")
#res.cat2=surv_categorize(res.cut2)
fit<- survfit(Surv(OS.time, OS) ~ RS, data = res.cat)
#fit<- survfit(Surv(OS, Censor) ~Group, data =risk)	
#TMB+SCORE_KM
ggsurvplot(fit, main = "Survival curve",
           font.main = 12,
           font.x =  12,
           font.y = 12,
           font.tickslab = 12,
           #risk.table = TRUE, risk.table.col = "strata",
           #risk.table.height = 0.3, 
           #ggtheme = theme_bw(),
           pval = T,
           palette = c("#60BED7", "#FF4E36"))
ggsave("KMrem.pdf",width = 4,height = 4)
