# Supplementary material for: Machine learning-based identification of glycosyltransferase-related mRNAs for improving outcomes and the anti-tumor therapeutic response of gliomas
Source: Front Pharmacol. 2023 Aug 16;14:1200795. doi: 10.3389/fphar.2023.1200795 (PMC10468601; doi:10.3389/fphar.2023.1200795)
Supplement: Supplementary file 1 [file DataSheet3.zip › code/unicox..forest.r]

library(ggplot2)
library(magrittr)
library(tidyverse)
library(ggsci)
library(ggh4x)

UniVar=read.table("unicox_sigHR.txt",header = T,sep = "\t")


theme1<-theme_test()+  theme(plot.title = element_text(hjust = 0.5,size=10,face = 'italic'))+
  theme(panel.border = element_rect(fill=NA,color="black", size=0.5, linetype="solid"),
        axis.text.y =element_blank(),
        axis.text.x = element_text(size = 10,face = 'italic'),
        axis.ticks = element_blank())


col_1<-c("#606f8a","#ea9c9d","#e8c559","#005496")
p1<-ggplot(UniVar,aes(x=HR,y=id))+
  geom_errorbar(aes(xmin = HR.95L, xmax = HR.95H,color=factor),width=0.5,size=0.5)+
  #Ê¹ÓÃµãÐÍµþ¼Ó
  geom_point(pch=22,size=4,fill='white',aes(color=factor))+
  geom_point(pch=16,size=1.5,aes(color=factor))+
  geom_vline(xintercept = 1,color = 'black',size = 0.5,lty='dashed')+
  xlab(bquote(italic('Hazard Ratios')))+ylab(NULL)+
  ggtitle('Univariate Cox Analysis (OS)')+
  theme1+
  #paletteer::scale_color_paletteer_d("wesanderson::FantasticFox1")
  scale_colour_brewer(palette = "Dark2")
p1


col1<- brewer.pal(8,'Dark2')
col2 <- brewer.pal(8,"Set1")
mycolor <- c(col1[2:6],col2[1:5])#ÌôÑ¡Dark2Ç°5¸ö£¬accentÖÐµÄÇ°ËÄ¸ö


exp_univar=read.table("uncox_sigExp.txt",header = T,sep = "\t",row.names = 1)
# ×Ô¶¨Òåº¯Êý
standarize.fun <- function(indata=NULL, halfwidth=NULL, centerFlag=T, scaleFlag=T) {  
  outdata=t(scale(t(indata), center=centerFlag, scale=scaleFlag))
  if (!is.null(halfwidth)) {
    outdata[outdata>halfwidth]=halfwidth
    outdata[outdata<(-halfwidth)]= -halfwidth
  }
  return(outdata)
}

exp_scale <- standarize.fun(exp_univar, halfwidth = 3)
exp_scale[1:3,1:3]
#Ê×ÏÈÉú³ÉÐÐºÍÁÐµÄ¾ÛÀàÊ÷
yclust <- hclust(dist(exp_scale))
xclust <- hclust(dist(t(exp_scale)))

theme2<-  theme(panel.grid = element_blank(), panel.background = element_rect(fill = NA), 
                legend.background = element_rect(fill = NA), plot.background = element_rect(fill = 'NA'), 
                axis.line = element_blank(), axis.ticks = element_blank(), 
                axis.text.x = element_blank(),#xÖá±êÇ©¿Ì¶È
                axis.title = element_blank()) +
  theme(panel.border = element_rect(fill=NA,color="black", size=1, linetype="solid"))+#Ìí¼Ó±ß¿òÏß
  theme(axis.text.y = element_text(face ='italic' ))


library(paletteer)

p2 = exp_scale %>% 
  as.data.frame() %>% 
  rownames_to_column() %>% 
  pivot_longer(cols = 2:ncol(.),names_to = "sample",values_to = "exp") %>% #¿íÊý¾Ý×ªÎª³¤Êý¾ÝÊäÈëµ½ggplot2»­Í¼
  
  ggplot(aes(x = sample,y = rowname))+
  geom_tile(aes(fill = exp),colour = "NA", size = 1)+#ÓÃgeom_tile»­ÈÈÍ¼ colorÉèÖÃ±ß½çÑÕÉ«
 scale_fill_paletteer_c("ggthemes::Classic Orange-White-Blue", direction = -1)+
  #scale_fill_gradient2(midpoint = 0,  low="#003366", high="#990033", mid="white") +
  #scale_fill_gradientn(colours = RColorBrewer::brewer.pal(11, "RdBu"))+
  #scale_fill_gradient2(midpoint = 0,  low="#27B3AE", high="#FF8827", mid="white") +
  scale_y_dendrogram(hclust = yclust,position = 'left') +
  scale_x_dendrogram(hclust = xclust,position = 'top',labels=NULL,expand = c(0,0)) +
  guides(fill=guide_colorbar(direction = "vertical",#µ÷ÕûÍ¼Àý
                             reverse = F,barwidth = unit(.5, "cm"),
                             barheight = unit(3,"cm")))+
  theme2

p2

library(aplot)

p2%>%insert_right(p1, width =0.5)
