# Supplementary material for: Machine learning-based identification of glycosyltransferase-related mRNAs for improving outcomes and the anti-tumor therapeutic response of gliomas
Source: Front Pharmacol. 2023 Aug 16;14:1200795. doi: 10.3389/fphar.2023.1200795 (PMC10468601; doi:10.3389/fphar.2023.1200795)
Supplement: Supplementary file 1 [file DataSheet3.zip › gsea/GSEGSEA-log10p.txt]

gene	CGGA	GRA	KAM	REM	TCGA	COMBAT	id	CGGA	GRA	KAM	REM	TCGA	COMBAT
HALLMARK_ALLOGRAFT_REJECTION	2.70	9.34	6.10	9.38	9.38	9.41	HALLMARK_ALLOGRAFT_REJECTION	2.19	2.00	1.92	2.19	2.20	2.14
HALLMARK_APOPTOSIS	4.78	8.47	5.61	9.38	9.38	9.41	HALLMARK_APOPTOSIS	2.82	1.94	1.89	2.14	2.06	2.15
HALLMARK_COAGULATION	5.41	9.34	7.10	9.38	9.38	9.41	HALLMARK_COAGULATION	2.89	2.26	2.01	2.35	2.24	2.30
HALLMARK_COMPLEMENT	3.67	9.34	8.23	9.38	9.38	9.41	HALLMARK_COMPLEMENT	2.41	2.15	2.02	2.15	1.99	2.12
HALLMARK_E2F_TARGETS	3.42	5.04	9.00	9.38	9.38	9.41	HALLMARK_E2F_TARGETS	2.38	1.70	2.60	2.11	2.29	2.26
HALLMARK_EPITHELIAL_MESENCHYMAL_TRANSITION	8.46	9.34	9.00	9.38	9.38	9.41	HALLMARK_EPITHELIAL_MESENCHYMAL_TRANSITION	4.16	2.47	2.37	2.60	2.48	2.62
HALLMARK_G2M_CHECKPOINT	3.77	4.05	9.00	7.39	9.38	9.41	HALLMARK_G2M_CHECKPOINT	2.48	1.62	2.50	1.92	2.25	2.21
HALLMARK_HYPOXIA	3.03	9.34	6.68	9.38	9.38	9.41	HALLMARK_HYPOXIA	2.25	2.22	1.93	2.34	2.07	2.23
HALLMARK_IL6_JAK_STAT3_SIGNALING	1.18	9.34	5.62	9.30	8.73	9.41	HALLMARK_IL6_JAK_STAT3_SIGNALING	1.70	2.08	1.98	2.18	2.08	2.22
HALLMARK_INFLAMMATORY_RESPONSE	3.26	9.34	8.12	9.38	9.38	9.41	HALLMARK_INFLAMMATORY_RESPONSE	2.31	2.26	2.03	2.18	2.17	2.26
HALLMARK_INTERFERON_GAMMA_RESPONSE	3.77	9.34	9.00	9.38	9.38	9.41	HALLMARK_INTERFERON_GAMMA_RESPONSE	2.43	2.38	2.37	2.46	2.41	2.46
HALLMARK_TNFA_SIGNALING_VIA_NFKB	5.26	9.34	9.00	9.38	9.38	9.41	HALLMARK_TNFA_SIGNALING_VIA_NFKB	2.81	2.33	2.26	2.40	2.27	2.40
HALLMARK_IL2_STAT5_SIGNALING	1.61	7.21	3.23	5.73	7.41	9.01	HALLMARK_IL2_STAT5_SIGNALING	1.77	1.82	1.63	1.80	1.82	1.95
HALLMARK_ANGIOGENESIS	4.34	5.58	4.55	6.64	6.41	8.44	HALLMARK_ANGIOGENESIS	2.69	2.00	2.02	2.15	2.08	2.23
HALLMARK_GLYCOLYSIS	4.12	9.34	4.55	9.38	7.11	6.60	HALLMARK_GLYCOLYSIS	2.65	2.06	1.79	2.11	1.84	1.84
HALLMARK_KRAS_SIGNALING_UP	1.85	6.17	2.15	3.27	5.62	5.94	HALLMARK_KRAS_SIGNALING_UP	1.86	1.77	1.50	1.62	1.74	1.80
HALLMARK_MTORC1_SIGNALING	1.74	7.15	4.62	6.09	5.79	5.91	HALLMARK_MTORC1_SIGNALING	1.84	1.82	1.75	1.83	1.75	1.77
HALLMARK_MITOTIC_SPINDLE	2.06	1.78	8.46	2.36	1.32	4.83	HALLMARK_MITOTIC_SPINDLE	2.01	1.37	2.03	1.45	1.31	1.67
HALLMARK_P53_PATHWAY	1.61	4.73	1.38	4.84	5.06	4.66	HALLMARK_P53_PATHWAY	1.76	1.70	1.34	1.76	1.67	1.70
HALLMARK_ESTROGEN_RESPONSE_LATE	3.03	4.24	3.37	5.02	4.15	4.55	HALLMARK_ESTROGEN_RESPONSE_LATE	2.30	1.64	1.66	1.72	1.63	1.68
HALLMARK_UV_RESPONSE_DN	3.67	3.52	1.61	2.35	2.55	4.16	HALLMARK_UV_RESPONSE_DN	2.51	1.67	1.40	1.53	1.52	1.73
