# Supplementary material for: Machine learning-based identification of glycosyltransferase-related mRNAs for improving outcomes and the anti-tumor therapeutic response of gliomas
Source: Front Pharmacol. 2023 Aug 16;14:1200795. doi: 10.3389/fphar.2023.1200795 (PMC10468601; doi:10.3389/fphar.2023.1200795)
Supplement: Supplementary file 1 [file DataSheet3.zip › hallmark.immune/correlation_tcga_hallmark.csv]

gene	tumor	Correlation	Pvalue	group
ALG5	HALLMARK_ADIPOGENESIS	0.291582896	6.00E-13	positive
ALG5	HALLMARK_ALLOGRAFT_REJECTION	0.41219071	1.93E-25	positive
ALG5	HALLMARK_ANDROGEN_RESPONSE	0.050750106	0.219936344	positive
ALG5	HALLMARK_ANGIOGENESIS	0.583858617	7.70E-55	positive
ALG5	HALLMARK_APICAL_JUNCTION	0.050056639	0.226311825	positive
ALG5	HALLMARK_APICAL_SURFACE	-0.075362899	0.06829726	negative
ALG5	HALLMARK_APOPTOSIS	0.43316004	3.37E-28	positive
ALG5	HALLMARK_BILE_ACID_METABOLISM	-0.119959891	0.003634816	negative
ALG5	HALLMARK_CHOLESTEROL_HOMEOSTASIS	0.36703001	3.98E-20	positive
ALG5	HALLMARK_COAGULATION	0.52128692	3.86E-42	positive
ALG5	HALLMARK_COMPLEMENT	0.463980645	1.28E-32	positive
ALG5	HALLMARK_DNA_REPAIR	0.614618471	3.68E-62	positive
ALG5	HALLMARK_E2F_TARGETS	0.592950898	6.37E-57	positive
ALG5	HALLMARK_EPITHELIAL_MESENCHYMAL_TRANSITION	0.536594687	5.28E-45	positive
ALG5	HALLMARK_ESTROGEN_RESPONSE_EARLY	-0.329501761	2.63E-16	negative
ALG5	HALLMARK_ESTROGEN_RESPONSE_LATE	0.298299237	1.65E-13	positive
ALG5	HALLMARK_FATTY_ACID_METABOLISM	0.132637169	0.00129007	positive
ALG5	HALLMARK_G2M_CHECKPOINT	0.53163132	4.65E-44	positive
ALG5	HALLMARK_GLYCOLYSIS	0.565396261	8.28E-51	positive
ALG5	HALLMARK_HEDGEHOG_SIGNALING	-0.473918133	3.82E-34	negative
ALG5	HALLMARK_HEME_METABOLISM	-0.451445196	9.10E-31	negative
ALG5	HALLMARK_HYPOXIA	0.43469311	2.08E-28	positive
ALG5	HALLMARK_IL2_STAT5_SIGNALING	0.421978562	1.05E-26	positive
ALG5	HALLMARK_IL6_JAK_STAT3_SIGNALING	0.38047848	1.27E-21	positive
ALG5	HALLMARK_INFLAMMATORY_RESPONSE	0.400071421	6.22E-24	positive
ALG5	HALLMARK_INTERFERON_ALPHA_RESPONSE	0.419164348	2.45E-26	positive
ALG5	HALLMARK_INTERFERON_GAMMA_RESPONSE	0.456188964	1.85E-31	positive
ALG5	HALLMARK_KRAS_SIGNALING_DN	-0.611644713	2.03E-61	negative
ALG5	HALLMARK_KRAS_SIGNALING_UP	0.456764686	1.52E-31	positive
ALG5	HALLMARK_MITOTIC_SPINDLE	-0.046674633	0.259288001	negative
ALG5	HALLMARK_MTORC1_SIGNALING	0.60251183	3.48E-59	positive
ALG5	HALLMARK_MYC_TARGETS_V1	0.59857934	3.03E-58	positive
ALG5	HALLMARK_MYC_TARGETS_V2	0.418964105	2.61E-26	positive
ALG5	HALLMARK_MYOGENESIS	0.003776633	0.927311652	positive
ALG5	HALLMARK_NOTCH_SIGNALING	-0.124686934	0.002496924	negative
ALG5	HALLMARK_OXIDATIVE_PHOSPHORYLATION	0.262201215	1.14E-10	positive
ALG5	HALLMARK_P53_PATHWAY	0.450805693	1.13E-30	positive
ALG5	HALLMARK_PANCREAS_BETA_CELLS	-0.366585002	4.45E-20	negative
ALG5	HALLMARK_PEROXISOME	0.1659243	5.44E-05	positive
ALG5	HALLMARK_PI3K_AKT_MTOR_SIGNALING	0.431087155	6.44E-28	positive
ALG5	HALLMARK_PROTEIN_SECRETION	0.064575846	0.118403926	positive
ALG5	HALLMARK_REACTIVE_OXYGEN_SPECIES_PATHWAY	0.340635903	2.19E-17	positive
ALG5	HALLMARK_SPERMATOGENESIS	0.132356198	0.001321351	positive
ALG5	HALLMARK_TGF_BETA_SIGNALING	0.228701974	2.16E-08	positive
ALG5	HALLMARK_TNFA_SIGNALING_VIA_NFKB	0.386013382	2.93E-22	positive
ALG5	HALLMARK_UNFOLDED_PROTEIN_RESPONSE	0.579804017	6.22E-54	positive
ALG5	HALLMARK_UV_RESPONSE_DN	-0.020650071	0.617870173	negative
ALG5	HALLMARK_UV_RESPONSE_UP	0.382682874	7.09E-22	positive
ALG5	HALLMARK_WNT_BETA_CATENIN_SIGNALING	-0.199828582	1.08E-06	negative
ALG5	HALLMARK_XENOBIOTIC_METABOLISM	0.316153716	4.55E-15	positive
B3GNT4	HALLMARK_ADIPOGENESIS	-0.189298358	3.94E-06	negative
B3GNT4	HALLMARK_ALLOGRAFT_REJECTION	-0.392804887	4.66E-23	negative
B3GNT4	HALLMARK_ANDROGEN_RESPONSE	0.007703107	0.852384313	positive
B3GNT4	HALLMARK_ANGIOGENESIS	-0.257442388	2.52E-10	negative
B3GNT4	HALLMARK_APICAL_JUNCTION	0.06383258	0.122709951	positive
B3GNT4	HALLMARK_APICAL_SURFACE	0.05429723	0.189331712	positive
B3GNT4	HALLMARK_APOPTOSIS	-0.302523303	7.22E-14	negative
B3GNT4	HALLMARK_BILE_ACID_METABOLISM	-0.027654203	0.504046933	negative
B3GNT4	HALLMARK_CHOLESTEROL_HOMEOSTASIS	-0.073112181	0.076986242	negative
B3GNT4	HALLMARK_COAGULATION	-0.264921672	7.21E-11	negative
B3GNT4	HALLMARK_COMPLEMENT	-0.313122655	8.51E-15	negative
B3GNT4	HALLMARK_DNA_REPAIR	-0.491882714	4.97E-37	negative
B3GNT4	HALLMARK_E2F_TARGETS	-0.332318124	1.42E-16	negative
B3GNT4	HALLMARK_EPITHELIAL_MESENCHYMAL_TRANSITION	-0.216122065	1.27E-07	negative
B3GNT4	HALLMARK_ESTROGEN_RESPONSE_EARLY	0.249883875	8.59E-10	positive
B3GNT4	HALLMARK_ESTROGEN_RESPONSE_LATE	0.051626682	0.212062747	positive
B3GNT4	HALLMARK_FATTY_ACID_METABOLISM	0.014600766	0.724304932	positive
B3GNT4	HALLMARK_G2M_CHECKPOINT	-0.31972907	2.15E-15	negative
B3GNT4	HALLMARK_GLYCOLYSIS	-0.218715976	8.89E-08	negative
B3GNT4	HALLMARK_HEDGEHOG_SIGNALING	0.259172721	1.89E-10	positive
B3GNT4	HALLMARK_HEME_METABOLISM	0.178059204	1.45E-05	positive
B3GNT4	HALLMARK_HYPOXIA	-0.141101161	0.00061354	negative
B3GNT4	HALLMARK_IL2_STAT5_SIGNALING	-0.356895815	4.82E-19	negative
B3GNT4	HALLMARK_IL6_JAK_STAT3_SIGNALING	-0.405314591	1.41E-24	negative
B3GNT4	HALLMARK_INFLAMMATORY_RESPONSE	-0.273204933	1.72E-11	negative
B3GNT4	HALLMARK_INTERFERON_ALPHA_RESPONSE	-0.394616609	2.83E-23	negative
B3GNT4	HALLMARK_INTERFERON_GAMMA_RESPONSE	-0.399286654	7.75E-24	negative
B3GNT4	HALLMARK_KRAS_SIGNALING_DN	0.733134822	7.40E-100	positive
B3GNT4	HALLMARK_KRAS_SIGNALING_UP	-0.222549434	5.20E-08	negative
B3GNT4	HALLMARK_MITOTIC_SPINDLE	-0.126783303	0.002105289	negative
B3GNT4	HALLMARK_MTORC1_SIGNALING	-0.187681764	4.78E-06	negative
B3GNT4	HALLMARK_MYC_TARGETS_V1	-0.434646673	2.11E-28	negative
B3GNT4	HALLMARK_MYC_TARGETS_V2	-0.415328363	7.68E-26	negative
B3GNT4	HALLMARK_MYOGENESIS	0.137176589	0.000870474	positive
B3GNT4	HALLMARK_NOTCH_SIGNALING	-0.350475462	2.23E-18	negative
B3GNT4	HALLMARK_OXIDATIVE_PHOSPHORYLATION	0.06397076	0.121900321	positive
B3GNT4	HALLMARK_P53_PATHWAY	-0.356109309	5.82E-19	negative
B3GNT4	HALLMARK_PANCREAS_BETA_CELLS	0.519817157	7.15E-42	positive
B3GNT4	HALLMARK_PEROXISOME	-0.053084431	0.19942234	negative
B3GNT4	HALLMARK_PI3K_AKT_MTOR_SIGNALING	-0.317688706	3.30E-15	negative
B3GNT4	HALLMARK_PROTEIN_SECRETION	-0.103170778	0.012460102	negative
B3GNT4	HALLMARK_REACTIVE_OXYGEN_SPECIES_PATHWAY	-0.068200634	0.099074272	negative
B3GNT4	HALLMARK_SPERMATOGENESIS	0.411943346	2.08E-25	positive
B3GNT4	HALLMARK_TGF_BETA_SIGNALING	-0.397012964	1.46E-23	negative
B3GNT4	HALLMARK_TNFA_SIGNALING_VIA_NFKB	-0.244087777	2.14E-09	negative
B3GNT4	HALLMARK_UNFOLDED_PROTEIN_RESPONSE	-0.452601931	6.19E-31	negative
B3GNT4	HALLMARK_UV_RESPONSE_DN	0.262586827	1.07E-10	positive
B3GNT4	HALLMARK_UV_RESPONSE_UP	-0.146202472	0.000384169	negative
B3GNT4	HALLMARK_WNT_BETA_CATENIN_SIGNALING	-0.37052539	1.65E-20	negative
B3GNT4	HALLMARK_XENOBIOTIC_METABOLISM	-0.270768134	2.64E-11	negative
B3GNT9	HALLMARK_ADIPOGENESIS	0.243374083	2.39E-09	positive
B3GNT9	HALLMARK_ALLOGRAFT_REJECTION	0.32284957	1.11E-15	positive
B3GNT9	HALLMARK_ANDROGEN_RESPONSE	0.264948656	7.18E-11	positive
B3GNT9	HALLMARK_ANGIOGENESIS	0.41539295	7.53E-26	positive
B3GNT9	HALLMARK_APICAL_JUNCTION	0.363989802	8.49E-20	positive
B3GNT9	HALLMARK_APICAL_SURFACE	0.135582199	0.001000825	positive
B3GNT9	HALLMARK_APOPTOSIS	0.38047923	1.27E-21	positive
B3GNT9	HALLMARK_BILE_ACID_METABOLISM	0.183279543	8.00E-06	positive
B3GNT9	HALLMARK_CHOLESTEROL_HOMEOSTASIS	0.283936893	2.50E-12	positive
B3GNT9	HALLMARK_COAGULATION	0.415722054	6.83E-26	positive
B3GNT9	HALLMARK_COMPLEMENT	0.382574611	7.30E-22	positive
B3GNT9	HALLMARK_DNA_REPAIR	0.091452746	0.026845958	positive
B3GNT9	HALLMARK_E2F_TARGETS	0.226461145	2.98E-08	positive
B3GNT9	HALLMARK_EPITHELIAL_MESENCHYMAL_TRANSITION	0.435044622	1.86E-28	positive
B3GNT9	HALLMARK_ESTROGEN_RESPONSE_EARLY	0.123443527	0.00275954	positive
B3GNT9	HALLMARK_ESTROGEN_RESPONSE_LATE	0.364659685	7.19E-20	positive
B3GNT9	HALLMARK_FATTY_ACID_METABOLISM	0.113227078	0.006071149	positive
B3GNT9	HALLMARK_G2M_CHECKPOINT	0.20436804	6.06E-07	positive
B3GNT9	HALLMARK_GLYCOLYSIS	0.37203592	1.12E-20	positive
B3GNT9	HALLMARK_HEDGEHOG_SIGNALING	-0.213778348	1.75E-07	negative
B3GNT9	HALLMARK_HEME_METABOLISM	0.00265945	0.948778228	positive
B3GNT9	HALLMARK_HYPOXIA	0.358937001	2.94E-19	positive
B3GNT9	HALLMARK_IL2_STAT5_SIGNALING	0.373681608	7.39E-21	positive
B3GNT9	HALLMARK_IL6_JAK_STAT3_SIGNALING	0.334343011	9.03E-17	positive
B3GNT9	HALLMARK_INFLAMMATORY_RESPONSE	0.35481556	7.95E-19	positive
B3GNT9	HALLMARK_INTERFERON_ALPHA_RESPONSE	0.417806292	3.68E-26	positive
B3GNT9	HALLMARK_INTERFERON_GAMMA_RESPONSE	0.41532852	7.68E-26	positive
B3GNT9	HALLMARK_KRAS_SIGNALING_DN	-0.244578521	1.98E-09	negative
B3GNT9	HALLMARK_KRAS_SIGNALING_UP	0.335336262	7.24E-17	positive
B3GNT9	HALLMARK_MITOTIC_SPINDLE	0.125146403	0.002405799	positive
B3GNT9	HALLMARK_MTORC1_SIGNALING	0.347785827	4.20E-18	positive
B3GNT9	HALLMARK_MYC_TARGETS_V1	0.105015806	0.010966247	positive
B3GNT9	HALLMARK_MYC_TARGETS_V2	-0.005482216	0.894645745	negative
B3GNT9	HALLMARK_MYOGENESIS	0.248797039	1.02E-09	positive
B3GNT9	HALLMARK_NOTCH_SIGNALING	0.103907166	0.011843574	positive
B3GNT9	HALLMARK_OXIDATIVE_PHOSPHORYLATION	-0.109631378	0.007901766	negative
B3GNT9	HALLMARK_P53_PATHWAY	0.361101781	1.73E-19	positive
B3GNT9	HALLMARK_PANCREAS_BETA_CELLS	-0.34303646	1.26E-17	negative
B3GNT9	HALLMARK_PEROXISOME	0.178771316	1.34E-05	positive
B3GNT9	HALLMARK_PI3K_AKT_MTOR_SIGNALING	0.285998143	1.71E-12	positive
B3GNT9	HALLMARK_PROTEIN_SECRETION	0.164682262	6.19E-05	positive
B3GNT9	HALLMARK_REACTIVE_OXYGEN_SPECIES_PATHWAY	0.220886498	6.57E-08	positive
B3GNT9	HALLMARK_SPERMATOGENESIS	-0.072259725	0.08050333	negative
B3GNT9	HALLMARK_TGF_BETA_SIGNALING	0.320798803	1.71E-15	positive
B3GNT9	HALLMARK_TNFA_SIGNALING_VIA_NFKB	0.324581215	7.65E-16	positive
B3GNT9	HALLMARK_UNFOLDED_PROTEIN_RESPONSE	0.282008872	3.56E-12	positive
B3GNT9	HALLMARK_UV_RESPONSE_DN	0.267898453	4.33E-11	positive
B3GNT9	HALLMARK_UV_RESPONSE_UP	0.311418913	1.21E-14	positive
B3GNT9	HALLMARK_WNT_BETA_CATENIN_SIGNALING	-0.103296398	0.012352964	negative
B3GNT9	HALLMARK_XENOBIOTIC_METABOLISM	0.320697433	1.75E-15	positive
B4GALNT1	HALLMARK_ADIPOGENESIS	-0.445191666	7.16E-30	negative
B4GALNT1	HALLMARK_ALLOGRAFT_REJECTION	-0.320580726	1.79E-15	negative
B4GALNT1	HALLMARK_ANDROGEN_RESPONSE	-0.199920538	1.07E-06	negative
B4GALNT1	HALLMARK_ANGIOGENESIS	-0.207497563	4.03E-07	negative
B4GALNT1	HALLMARK_APICAL_JUNCTION	-0.029608117	0.474384715	negative
B4GALNT1	HALLMARK_APICAL_SURFACE	-0.181904095	9.38E-06	negative
B4GALNT1	HALLMARK_APOPTOSIS	-0.305056735	4.37E-14	negative
B4GALNT1	HALLMARK_BILE_ACID_METABOLISM	-0.466060114	6.19E-33	negative
B4GALNT1	HALLMARK_CHOLESTEROL_HOMEOSTASIS	-0.122639461	0.002942513	negative
B4GALNT1	HALLMARK_COAGULATION	-0.286099205	1.68E-12	negative
B4GALNT1	HALLMARK_COMPLEMENT	-0.319489603	2.26E-15	negative
B4GALNT1	HALLMARK_DNA_REPAIR	-0.083363574	0.043672365	negative
B4GALNT1	HALLMARK_E2F_TARGETS	0.110080475	0.007648926	positive
B4GALNT1	HALLMARK_EPITHELIAL_MESENCHYMAL_TRANSITION	-0.240453117	3.75E-09	negative
B4GALNT1	HALLMARK_ESTROGEN_RESPONSE_EARLY	-0.07803275	0.059050274	negative
B4GALNT1	HALLMARK_ESTROGEN_RESPONSE_LATE	-0.111911093	0.006691502	negative
B4GALNT1	HALLMARK_FATTY_ACID_METABOLISM	-0.351028043	1.96E-18	negative
B4GALNT1	HALLMARK_G2M_CHECKPOINT	0.155834359	0.000152196	positive
B4GALNT1	HALLMARK_GLYCOLYSIS	-0.187481024	4.89E-06	negative
B4GALNT1	HALLMARK_HEDGEHOG_SIGNALING	0.430323203	8.16E-28	positive
B4GALNT1	HALLMARK_HEME_METABOLISM	-0.216864205	1.15E-07	negative
B4GALNT1	HALLMARK_HYPOXIA	-0.208598027	3.49E-07	negative
B4GALNT1	HALLMARK_IL2_STAT5_SIGNALING	-0.380678375	1.20E-21	negative
B4GALNT1	HALLMARK_IL6_JAK_STAT3_SIGNALING	-0.346407755	5.79E-18	negative
B4GALNT1	HALLMARK_INFLAMMATORY_RESPONSE	-0.320709624	1.75E-15	negative
B4GALNT1	HALLMARK_INTERFERON_ALPHA_RESPONSE	-0.338119951	3.87E-17	negative
B4GALNT1	HALLMARK_INTERFERON_GAMMA_RESPONSE	-0.34562994	6.94E-18	negative
B4GALNT1	HALLMARK_KRAS_SIGNALING_DN	0.335443897	7.07E-17	positive
B4GALNT1	HALLMARK_KRAS_SIGNALING_UP	-0.241634419	3.13E-09	negative
B4GALNT1	HALLMARK_MITOTIC_SPINDLE	0.214790377	1.52E-07	positive
B4GALNT1	HALLMARK_MTORC1_SIGNALING	-0.128691539	0.001798528	negative
B4GALNT1	HALLMARK_MYC_TARGETS_V1	0.000614221	0.988162246	positive
B4GALNT1	HALLMARK_MYC_TARGETS_V2	0.057501759	0.164483799	positive
B4GALNT1	HALLMARK_MYOGENESIS	-0.101103935	0.014344521	negative
B4GALNT1	HALLMARK_NOTCH_SIGNALING	-0.203861156	6.47E-07	negative
B4GALNT1	HALLMARK_OXIDATIVE_PHOSPHORYLATION	-0.188275017	4.45E-06	negative
B4GALNT1	HALLMARK_P53_PATHWAY	-0.276589639	9.45E-12	negative
B4GALNT1	HALLMARK_PANCREAS_BETA_CELLS	0.551463358	6.26E-48	positive
B4GALNT1	HALLMARK_PEROXISOME	-0.322316802	1.24E-15	negative
B4GALNT1	HALLMARK_PI3K_AKT_MTOR_SIGNALING	-0.238748107	4.86E-09	negative
B4GALNT1	HALLMARK_PROTEIN_SECRETION	-0.215851817	1.32E-07	negative
B4GALNT1	HALLMARK_REACTIVE_OXYGEN_SPECIES_PATHWAY	-0.233664562	1.04E-08	negative
B4GALNT1	HALLMARK_SPERMATOGENESIS	0.471806127	8.13E-34	positive
B4GALNT1	HALLMARK_TGF_BETA_SIGNALING	-0.286267562	1.63E-12	negative
B4GALNT1	HALLMARK_TNFA_SIGNALING_VIA_NFKB	-0.280239083	4.91E-12	negative
B4GALNT1	HALLMARK_UNFOLDED_PROTEIN_RESPONSE	-0.134100628	0.001137883	negative
B4GALNT1	HALLMARK_UV_RESPONSE_DN	-0.060500348	0.143529941	negative
B4GALNT1	HALLMARK_UV_RESPONSE_UP	-0.161863962	8.29E-05	negative
B4GALNT1	HALLMARK_WNT_BETA_CATENIN_SIGNALING	0.122010734	0.003093205	positive
B4GALNT1	HALLMARK_XENOBIOTIC_METABOLISM	-0.426350177	2.78E-27	negative
B4GALNT3	HALLMARK_ADIPOGENESIS	-0.228857777	2.11E-08	negative
B4GALNT3	HALLMARK_ALLOGRAFT_REJECTION	-0.176054173	1.82E-05	negative
B4GALNT3	HALLMARK_ANDROGEN_RESPONSE	0.004389809	0.915550896	positive
B4GALNT3	HALLMARK_ANGIOGENESIS	0.057980736	0.160990654	positive
B4GALNT3	HALLMARK_APICAL_JUNCTION	0.201105193	9.20E-07	positive
B4GALNT3	HALLMARK_APICAL_SURFACE	0.083481649	0.043374152	positive
B4GALNT3	HALLMARK_APOPTOSIS	-0.102236881	0.013282655	negative
B4GALNT3	HALLMARK_BILE_ACID_METABOLISM	-0.344117112	9.85E-18	negative
B4GALNT3	HALLMARK_CHOLESTEROL_HOMEOSTASIS	0.149336266	0.000285967	positive
B4GALNT3	HALLMARK_COAGULATION	-0.023180541	0.575466764	negative
B4GALNT3	HALLMARK_COMPLEMENT	-0.102792369	0.012787812	negative
B4GALNT3	HALLMARK_DNA_REPAIR	-0.072443374	0.079734824	negative
B4GALNT3	HALLMARK_E2F_TARGETS	0.125613939	0.0023162	positive
B4GALNT3	HALLMARK_EPITHELIAL_MESENCHYMAL_TRANSITION	0.043186673	0.29662726	positive
B4GALNT3	HALLMARK_ESTROGEN_RESPONSE_EARLY	-0.003586685	0.930958195	negative
B4GALNT3	HALLMARK_ESTROGEN_RESPONSE_LATE	0.066910524	0.105643742	positive
B4GALNT3	HALLMARK_FATTY_ACID_METABOLISM	-0.229264638	1.99E-08	negative
B4GALNT3	HALLMARK_G2M_CHECKPOINT	0.157179306	0.000133151	positive
B4GALNT3	HALLMARK_GLYCOLYSIS	0.02418369	0.559045	positive
B4GALNT3	HALLMARK_HEDGEHOG_SIGNALING	0.104468243	0.011392093	positive
B4GALNT3	HALLMARK_HEME_METABOLISM	-0.292677041	4.88E-13	negative
B4GALNT3	HALLMARK_HYPOXIA	-0.023126574	0.576356618	negative
B4GALNT3	HALLMARK_IL2_STAT5_SIGNALING	-0.113779196	0.005826642	negative
B4GALNT3	HALLMARK_IL6_JAK_STAT3_SIGNALING	-0.179990477	1.17E-05	negative
B4GALNT3	HALLMARK_INFLAMMATORY_RESPONSE	-0.11414357	0.005670166	negative
B4GALNT3	HALLMARK_INTERFERON_ALPHA_RESPONSE	-0.137381806	0.000854888	negative
B4GALNT3	HALLMARK_INTERFERON_GAMMA_RESPONSE	-0.13601727	0.000963574	negative
B4GALNT3	HALLMARK_KRAS_SIGNALING_DN	0.24190235	3.00E-09	positive
B4GALNT3	HALLMARK_KRAS_SIGNALING_UP	-0.072182596	0.08082787	negative
B4GALNT3	HALLMARK_MITOTIC_SPINDLE	0.185323944	6.31E-06	positive
B4GALNT3	HALLMARK_MTORC1_SIGNALING	0.043284742	0.295530715	positive
B4GALNT3	HALLMARK_MYC_TARGETS_V1	0.026694858	0.518960084	positive
B4GALNT3	HALLMARK_MYC_TARGETS_V2	0.051784184	0.210669832	positive
B4GALNT3	HALLMARK_MYOGENESIS	0.054993213	0.183713268	positive
B4GALNT3	HALLMARK_NOTCH_SIGNALING	-0.270076086	2.97E-11	negative
B4GALNT3	HALLMARK_OXIDATIVE_PHOSPHORYLATION	-0.109276505	0.008106811	negative
B4GALNT3	HALLMARK_P53_PATHWAY	-0.103675032	0.012034946	negative
B4GALNT3	HALLMARK_PANCREAS_BETA_CELLS	0.253932107	4.48E-10	positive
B4GALNT3	HALLMARK_PEROXISOME	-0.171408785	3.03E-05	negative
B4GALNT3	HALLMARK_PI3K_AKT_MTOR_SIGNALING	-0.085582214	0.038349122	negative
B4GALNT3	HALLMARK_PROTEIN_SECRETION	-0.193689048	2.32E-06	negative
B4GALNT3	HALLMARK_REACTIVE_OXYGEN_SPECIES_PATHWAY	-0.015604606	0.706200428	negative
B4GALNT3	HALLMARK_SPERMATOGENESIS	0.281490523	3.91E-12	positive
B4GALNT3	HALLMARK_TGF_BETA_SIGNALING	-0.131626842	0.001405839	negative
B4GALNT3	HALLMARK_TNFA_SIGNALING_VIA_NFKB	-0.078984339	0.056015884	negative
B4GALNT3	HALLMARK_UNFOLDED_PROTEIN_RESPONSE	-0.052430347	0.205024413	negative
B4GALNT3	HALLMARK_UV_RESPONSE_DN	0.16700364	4.85E-05	positive
B4GALNT3	HALLMARK_UV_RESPONSE_UP	-0.032038657	0.438861895	negative
B4GALNT3	HALLMARK_WNT_BETA_CATENIN_SIGNALING	-0.069237469	0.094033781	negative
B4GALNT3	HALLMARK_XENOBIOTIC_METABOLISM	-0.238359047	5.15E-09	negative
B4GALT1	HALLMARK_ADIPOGENESIS	0.398351296	1.01E-23	positive
B4GALT1	HALLMARK_ALLOGRAFT_REJECTION	0.728414301	5.62E-98	positive
B4GALT1	HALLMARK_ANDROGEN_RESPONSE	0.498291335	4.22E-38	positive
B4GALT1	HALLMARK_ANGIOGENESIS	0.550413038	1.02E-47	positive
B4GALT1	HALLMARK_APICAL_JUNCTION	0.541899626	4.96E-46	positive
B4GALT1	HALLMARK_APICAL_SURFACE	0.455451853	2.37E-31	positive
B4GALT1	HALLMARK_APOPTOSIS	0.701248408	7.03E-88	positive
B4GALT1	HALLMARK_BILE_ACID_METABOLISM	0.1865514	5.46E-06	positive
B4GALT1	HALLMARK_CHOLESTEROL_HOMEOSTASIS	0.238797073	4.82E-09	positive
B4GALT1	HALLMARK_COAGULATION	0.671212007	5.69E-78	positive
B4GALT1	HALLMARK_COMPLEMENT	0.708684987	1.58E-90	positive
B4GALT1	HALLMARK_DNA_REPAIR	0.120761683	0.00341358	positive
B4GALT1	HALLMARK_E2F_TARGETS	0.195820611	1.78E-06	positive
B4GALT1	HALLMARK_EPITHELIAL_MESENCHYMAL_TRANSITION	0.630455318	2.96E-66	positive
B4GALT1	HALLMARK_ESTROGEN_RESPONSE_EARLY	0.349632169	2.72E-18	positive
B4GALT1	HALLMARK_ESTROGEN_RESPONSE_LATE	0.56701566	3.76E-51	positive
B4GALT1	HALLMARK_FATTY_ACID_METABOLISM	0.126517104	0.002151696	positive
B4GALT1	HALLMARK_G2M_CHECKPOINT	0.18866993	4.25E-06	positive
B4GALT1	HALLMARK_GLYCOLYSIS	0.584004756	7.14E-55	positive
B4GALT1	HALLMARK_HEDGEHOG_SIGNALING	-0.344200774	9.66E-18	negative
B4GALT1	HALLMARK_HEME_METABOLISM	0.122419648	0.002994421	positive
B4GALT1	HALLMARK_HYPOXIA	0.62714632	2.22E-65	positive
B4GALT1	HALLMARK_IL2_STAT5_SIGNALING	0.737213646	1.63E-101	positive
B4GALT1	HALLMARK_IL6_JAK_STAT3_SIGNALING	0.75006302	6.04E-107	positive
B4GALT1	HALLMARK_INFLAMMATORY_RESPONSE	0.782759701	2.14E-122	positive
B4GALT1	HALLMARK_INTERFERON_ALPHA_RESPONSE	0.534736439	1.20E-44	positive
B4GALT1	HALLMARK_INTERFERON_GAMMA_RESPONSE	0.647262685	7.19E-71	positive
B4GALT1	HALLMARK_KRAS_SIGNALING_DN	-0.46629643	5.70E-33	negative
B4GALT1	HALLMARK_KRAS_SIGNALING_UP	0.706235778	1.20E-89	positive
B4GALT1	HALLMARK_MITOTIC_SPINDLE	0.092100054	0.02578158	positive
B4GALT1	HALLMARK_MTORC1_SIGNALING	0.473647584	4.21E-34	positive
B4GALT1	HALLMARK_MYC_TARGETS_V1	0.176933494	1.65E-05	positive
B4GALT1	HALLMARK_MYC_TARGETS_V2	-0.006365964	0.87778621	negative
B4GALT1	HALLMARK_MYOGENESIS	0.32019224	1.95E-15	positive
B4GALT1	HALLMARK_NOTCH_SIGNALING	0.236495082	6.83E-09	positive
B4GALT1	HALLMARK_OXIDATIVE_PHOSPHORYLATION	-0.094890726	0.021599244	negative
B4GALT1	HALLMARK_P53_PATHWAY	0.614453667	4.04E-62	positive
B4GALT1	HALLMARK_PANCREAS_BETA_CELLS	-0.561954315	4.39E-50	negative
B4GALT1	HALLMARK_PEROXISOME	0.319767036	2.13E-15	positive
B4GALT1	HALLMARK_PI3K_AKT_MTOR_SIGNALING	0.564021506	1.62E-50	positive
B4GALT1	HALLMARK_PROTEIN_SECRETION	0.281477239	3.92E-12	positive
B4GALT1	HALLMARK_REACTIVE_OXYGEN_SPECIES_PATHWAY	0.517523987	1.86E-41	positive
B4GALT1	HALLMARK_SPERMATOGENESIS	-0.37825275	2.27E-21	negative
B4GALT1	HALLMARK_TGF_BETA_SIGNALING	0.736352242	3.67E-101	positive
B4GALT1	HALLMARK_TNFA_SIGNALING_VIA_NFKB	0.724769639	1.49E-96	positive
B4GALT1	HALLMARK_UNFOLDED_PROTEIN_RESPONSE	0.483978909	9.71E-36	positive
B4GALT1	HALLMARK_UV_RESPONSE_DN	0.411054757	2.69E-25	positive
B4GALT1	HALLMARK_UV_RESPONSE_UP	0.381715545	9.16E-22	positive
B4GALT1	HALLMARK_WNT_BETA_CATENIN_SIGNALING	-0.138960364	0.00074335	negative
B4GALT1	HALLMARK_XENOBIOTIC_METABOLISM	0.550933094	8.01E-48	positive
B4GALT4	HALLMARK_ADIPOGENESIS	0.203620928	6.67E-07	positive
B4GALT4	HALLMARK_ALLOGRAFT_REJECTION	0.413431659	1.34E-25	positive
B4GALT4	HALLMARK_ANDROGEN_RESPONSE	0.268881093	3.66E-11	positive
B4GALT4	HALLMARK_ANGIOGENESIS	0.438379855	6.46E-29	positive
B4GALT4	HALLMARK_APICAL_JUNCTION	0.219624453	7.83E-08	positive
B4GALT4	HALLMARK_APICAL_SURFACE	0.016351904	0.692828932	positive
B4GALT4	HALLMARK_APOPTOSIS	0.41024987	3.40E-25	positive
B4GALT4	HALLMARK_BILE_ACID_METABOLISM	0.154573	0.000172357	positive
B4GALT4	HALLMARK_CHOLESTEROL_HOMEOSTASIS	0.219841098	7.60E-08	positive
B4GALT4	HALLMARK_COAGULATION	0.442609513	1.66E-29	positive
B4GALT4	HALLMARK_COMPLEMENT	0.430180505	8.53E-28	positive
B4GALT4	HALLMARK_DNA_REPAIR	0.204192572	6.19E-07	positive
B4GALT4	HALLMARK_E2F_TARGETS	0.312872392	8.96E-15	positive
B4GALT4	HALLMARK_EPITHELIAL_MESENCHYMAL_TRANSITION	0.439797645	4.10E-29	positive
B4GALT4	HALLMARK_ESTROGEN_RESPONSE_EARLY	0.041052014	0.321168063	positive
B4GALT4	HALLMARK_ESTROGEN_RESPONSE_LATE	0.305459991	4.03E-14	positive
B4GALT4	HALLMARK_FATTY_ACID_METABOLISM	0.021793927	0.598533086	positive
B4GALT4	HALLMARK_G2M_CHECKPOINT	0.294447753	3.48E-13	positive
B4GALT4	HALLMARK_GLYCOLYSIS	0.380246914	1.35E-21	positive
B4GALT4	HALLMARK_HEDGEHOG_SIGNALING	-0.295851644	2.66E-13	negative
B4GALT4	HALLMARK_HEME_METABOLISM	-0.057840484	0.162007669	negative
B4GALT4	HALLMARK_HYPOXIA	0.340995145	2.02E-17	positive
B4GALT4	HALLMARK_IL2_STAT5_SIGNALING	0.417513963	4.02E-26	positive
B4GALT4	HALLMARK_IL6_JAK_STAT3_SIGNALING	0.409044457	4.82E-25	positive
B4GALT4	HALLMARK_INFLAMMATORY_RESPONSE	0.398868332	8.71E-24	positive
B4GALT4	HALLMARK_INTERFERON_ALPHA_RESPONSE	0.466706022	4.94E-33	positive
B4GALT4	HALLMARK_INTERFERON_GAMMA_RESPONSE	0.482441304	1.72E-35	positive
B4GALT4	HALLMARK_KRAS_SIGNALING_DN	-0.436080844	1.34E-28	negative
B4GALT4	HALLMARK_KRAS_SIGNALING_UP	0.36738556	3.64E-20	positive
B4GALT4	HALLMARK_MITOTIC_SPINDLE	0.179168435	1.28E-05	positive
B4GALT4	HALLMARK_MTORC1_SIGNALING	0.379842977	1.50E-21	positive
B4GALT4	HALLMARK_MYC_TARGETS_V1	0.231628487	1.41E-08	positive
B4GALT4	HALLMARK_MYC_TARGETS_V2	0.076426137	0.064481593	positive
B4GALT4	HALLMARK_MYOGENESIS	0.10184614	0.013640781	positive
B4GALT4	HALLMARK_NOTCH_SIGNALING	0.21748998	1.05E-07	positive
B4GALT4	HALLMARK_OXIDATIVE_PHOSPHORYLATION	-0.170251765	3.43E-05	negative
B4GALT4	HALLMARK_P53_PATHWAY	0.398616656	9.34E-24	positive
B4GALT4	HALLMARK_PANCREAS_BETA_CELLS	-0.457142241	1.34E-31	negative
B4GALT4	HALLMARK_PEROXISOME	0.1679799	4.37E-05	positive
B4GALT4	HALLMARK_PI3K_AKT_MTOR_SIGNALING	0.364311988	7.84E-20	positive
B4GALT4	HALLMARK_PROTEIN_SECRETION	0.246922342	1.37E-09	positive
B4GALT4	HALLMARK_REACTIVE_OXYGEN_SPECIES_PATHWAY	0.204401451	6.03E-07	positive
B4GALT4	HALLMARK_SPERMATOGENESIS	-0.166041622	5.37E-05	negative
B4GALT4	HALLMARK_TGF_BETA_SIGNALING	0.398389442	9.95E-24	positive
B4GALT4	HALLMARK_TNFA_SIGNALING_VIA_NFKB	0.371427772	1.31E-20	positive
B4GALT4	HALLMARK_UNFOLDED_PROTEIN_RESPONSE	0.399899971	6.52E-24	positive
B4GALT4	HALLMARK_UV_RESPONSE_DN	0.171233065	3.09E-05	positive
B4GALT4	HALLMARK_UV_RESPONSE_UP	0.247127413	1.33E-09	positive
B4GALT4	HALLMARK_WNT_BETA_CATENIN_SIGNALING	-0.052361226	0.205623016	negative
B4GALT4	HALLMARK_XENOBIOTIC_METABOLISM	0.322326688	1.24E-15	positive
B4GALT5	HALLMARK_ADIPOGENESIS	-0.090722002	0.028092804	negative
B4GALT5	HALLMARK_ALLOGRAFT_REJECTION	0.32492102	7.11E-16	positive
B4GALT5	HALLMARK_ANDROGEN_RESPONSE	0.270187485	2.92E-11	positive
B4GALT5	HALLMARK_ANGIOGENESIS	0.472023338	7.53E-34	positive
B4GALT5	HALLMARK_APICAL_JUNCTION	0.403338406	2.47E-24	positive
B4GALT5	HALLMARK_APICAL_SURFACE	0.124050109	0.002628433	positive
B4GALT5	HALLMARK_APOPTOSIS	0.365369755	6.03E-20	positive
B4GALT5	HALLMARK_BILE_ACID_METABOLISM	-0.242069199	2.92E-09	negative
B4GALT5	HALLMARK_CHOLESTEROL_HOMEOSTASIS	0.191914851	2.88E-06	positive
B4GALT5	HALLMARK_COAGULATION	0.405816722	1.22E-24	positive
B4GALT5	HALLMARK_COMPLEMENT	0.340935035	2.04E-17	positive
B4GALT5	HALLMARK_DNA_REPAIR	0.168518365	4.13E-05	positive
B4GALT5	HALLMARK_E2F_TARGETS	0.436315723	1.24E-28	positive
B4GALT5	HALLMARK_EPITHELIAL_MESENCHYMAL_TRANSITION	0.454763928	2.99E-31	positive
B4GALT5	HALLMARK_ESTROGEN_RESPONSE_EARLY	0.032686434	0.429658393	positive
B4GALT5	HALLMARK_ESTROGEN_RESPONSE_LATE	0.272928413	1.81E-11	positive
B4GALT5	HALLMARK_FATTY_ACID_METABOLISM	-0.274364657	1.40E-11	negative
B4GALT5	HALLMARK_G2M_CHECKPOINT	0.475663924	2.04E-34	positive
B4GALT5	HALLMARK_GLYCOLYSIS	0.387040562	2.22E-22	positive
B4GALT5	HALLMARK_HEDGEHOG_SIGNALING	-0.025775971	0.533454501	negative
B4GALT5	HALLMARK_HEME_METABOLISM	-0.232835987	1.18E-08	negative
B4GALT5	HALLMARK_HYPOXIA	0.330065246	2.33E-16	positive
B4GALT5	HALLMARK_IL2_STAT5_SIGNALING	0.304404808	4.97E-14	positive
B4GALT5	HALLMARK_IL6_JAK_STAT3_SIGNALING	0.320053685	2.01E-15	positive
B4GALT5	HALLMARK_INFLAMMATORY_RESPONSE	0.363071434	1.07E-19	positive
B4GALT5	HALLMARK_INTERFERON_ALPHA_RESPONSE	0.282690214	3.14E-12	positive
B4GALT5	HALLMARK_INTERFERON_GAMMA_RESPONSE	0.339647767	2.74E-17	positive
B4GALT5	HALLMARK_KRAS_SIGNALING_DN	-0.377665963	2.64E-21	negative
B4GALT5	HALLMARK_KRAS_SIGNALING_UP	0.343178951	1.22E-17	positive
B4GALT5	HALLMARK_MITOTIC_SPINDLE	0.409569551	4.14E-25	positive
B4GALT5	HALLMARK_MTORC1_SIGNALING	0.408639577	5.42E-25	positive
B4GALT5	HALLMARK_MYC_TARGETS_V1	0.337112689	4.86E-17	positive
B4GALT5	HALLMARK_MYC_TARGETS_V2	0.191633955	2.98E-06	positive
B4GALT5	HALLMARK_MYOGENESIS	-0.010006378	0.808998991	negative
B4GALT5	HALLMARK_NOTCH_SIGNALING	0.171247241	3.08E-05	positive
B4GALT5	HALLMARK_OXIDATIVE_PHOSPHORYLATION	-0.2773686	8.22E-12	negative
B4GALT5	HALLMARK_P53_PATHWAY	0.217183999	1.10E-07	positive
B4GALT5	HALLMARK_PANCREAS_BETA_CELLS	-0.288523791	1.07E-12	negative
B4GALT5	HALLMARK_PEROXISOME	-0.040331197	0.329745393	negative
B4GALT5	HALLMARK_PI3K_AKT_MTOR_SIGNALING	0.379688504	1.56E-21	positive
B4GALT5	HALLMARK_PROTEIN_SECRETION	0.271092255	2.49E-11	positive
B4GALT5	HALLMARK_REACTIVE_OXYGEN_SPECIES_PATHWAY	0.153059211	0.000199858	positive
B4GALT5	HALLMARK_SPERMATOGENESIS	0.054932914	0.184195111	positive
B4GALT5	HALLMARK_TGF_BETA_SIGNALING	0.433634577	2.90E-28	positive
B4GALT5	HALLMARK_TNFA_SIGNALING_VIA_NFKB	0.355203676	7.24E-19	positive
B4GALT5	HALLMARK_UNFOLDED_PROTEIN_RESPONSE	0.458841527	7.50E-32	positive
B4GALT5	HALLMARK_UV_RESPONSE_DN	0.416979366	4.71E-26	positive
B4GALT5	HALLMARK_UV_RESPONSE_UP	0.095871875	0.020275735	positive
B4GALT5	HALLMARK_WNT_BETA_CATENIN_SIGNALING	-0.026189255	0.526910227	negative
B4GALT5	HALLMARK_XENOBIOTIC_METABOLISM	0.069062516	0.094869618	positive
CHSY1	HALLMARK_ADIPOGENESIS	0.104458752	0.011399602	positive
CHSY1	HALLMARK_ALLOGRAFT_REJECTION	0.466692839	4.96E-33	positive
CHSY1	HALLMARK_ANDROGEN_RESPONSE	0.532682942	2.94E-44	positive
CHSY1	HALLMARK_ANGIOGENESIS	0.620793097	9.93E-64	positive
CHSY1	HALLMARK_APICAL_JUNCTION	0.549280446	1.72E-47	positive
CHSY1	HALLMARK_APICAL_SURFACE	0.274967743	1.26E-11	positive
CHSY1	HALLMARK_APOPTOSIS	0.560909924	7.25E-50	positive
CHSY1	HALLMARK_BILE_ACID_METABOLISM	-0.153861351	0.000184811	negative
CHSY1	HALLMARK_CHOLESTEROL_HOMEOSTASIS	0.323651359	9.33E-16	positive
CHSY1	HALLMARK_COAGULATION	0.553903725	2.01E-48	positive
CHSY1	HALLMARK_COMPLEMENT	0.511294161	2.40E-40	positive
CHSY1	HALLMARK_DNA_REPAIR	0.164746881	6.15E-05	positive
CHSY1	HALLMARK_E2F_TARGETS	0.433511387	3.02E-28	positive
CHSY1	HALLMARK_EPITHELIAL_MESENCHYMAL_TRANSITION	0.644426464	4.53E-70	positive
CHSY1	HALLMARK_ESTROGEN_RESPONSE_EARLY	0.203493387	6.78E-07	positive
CHSY1	HALLMARK_ESTROGEN_RESPONSE_LATE	0.424515131	4.88E-27	positive
CHSY1	HALLMARK_FATTY_ACID_METABOLISM	-0.185789905	5.97E-06	negative
CHSY1	HALLMARK_G2M_CHECKPOINT	0.471894108	7.88E-34	positive
CHSY1	HALLMARK_GLYCOLYSIS	0.521123107	4.14E-42	positive
CHSY1	HALLMARK_HEDGEHOG_SIGNALING	-0.153519757	0.000191084	negative
CHSY1	HALLMARK_HEME_METABOLISM	-0.177611732	1.53E-05	negative
CHSY1	HALLMARK_HYPOXIA	0.556284401	6.55E-49	positive
CHSY1	HALLMARK_IL2_STAT5_SIGNALING	0.541132152	7.01E-46	positive
CHSY1	HALLMARK_IL6_JAK_STAT3_SIGNALING	0.511710991	2.02E-40	positive
CHSY1	HALLMARK_INFLAMMATORY_RESPONSE	0.569874257	9.20E-52	positive
CHSY1	HALLMARK_INTERFERON_ALPHA_RESPONSE	0.378288968	2.25E-21	positive
CHSY1	HALLMARK_INTERFERON_GAMMA_RESPONSE	0.470532852	1.28E-33	positive
CHSY1	HALLMARK_KRAS_SIGNALING_DN	-0.472008889	7.57E-34	negative
CHSY1	HALLMARK_KRAS_SIGNALING_UP	0.531182712	5.65E-44	positive
CHSY1	HALLMARK_MITOTIC_SPINDLE	0.409204502	4.60E-25	positive
CHSY1	HALLMARK_MTORC1_SIGNALING	0.542164001	4.41E-46	positive
CHSY1	HALLMARK_MYC_TARGETS_V1	0.344819521	8.37E-18	positive
CHSY1	HALLMARK_MYC_TARGETS_V2	0.170305317	3.41E-05	positive
CHSY1	HALLMARK_MYOGENESIS	0.164371877	6.39E-05	positive
CHSY1	HALLMARK_NOTCH_SIGNALING	0.17929713	1.26E-05	positive
CHSY1	HALLMARK_OXIDATIVE_PHOSPHORYLATION	-0.246894178	1.38E-09	negative
CHSY1	HALLMARK_P53_PATHWAY	0.441605594	2.29E-29	positive
CHSY1	HALLMARK_PANCREAS_BETA_CELLS	-0.403317194	2.49E-24	negative
CHSY1	HALLMARK_PEROXISOME	0.023609649	0.568414386	positive
CHSY1	HALLMARK_PI3K_AKT_MTOR_SIGNALING	0.498948693	3.26E-38	positive
CHSY1	HALLMARK_PROTEIN_SECRETION	0.333918603	9.93E-17	positive
CHSY1	HALLMARK_REACTIVE_OXYGEN_SPECIES_PATHWAY	0.309257017	1.88E-14	positive
CHSY1	HALLMARK_SPERMATOGENESIS	-0.125370196	0.002362524	negative
CHSY1	HALLMARK_TGF_BETA_SIGNALING	0.674030928	7.51E-79	positive
CHSY1	HALLMARK_TNFA_SIGNALING_VIA_NFKB	0.600611503	9.95E-59	positive
CHSY1	HALLMARK_UNFOLDED_PROTEIN_RESPONSE	0.610812027	3.27E-61	positive
CHSY1	HALLMARK_UV_RESPONSE_DN	0.594951453	2.17E-57	positive
CHSY1	HALLMARK_UV_RESPONSE_UP	0.255224929	3.63E-10	positive
CHSY1	HALLMARK_WNT_BETA_CATENIN_SIGNALING	0.001413852	0.972755399	positive
CHSY1	HALLMARK_XENOBIOTIC_METABOLISM	0.263862785	8.63E-11	positive
EXT1	HALLMARK_ADIPOGENESIS	-0.172312438	2.74E-05	negative
EXT1	HALLMARK_ALLOGRAFT_REJECTION	0.116303017	0.004817977	positive
EXT1	HALLMARK_ANDROGEN_RESPONSE	0.233801808	1.02E-08	positive
EXT1	HALLMARK_ANGIOGENESIS	0.290181299	7.82E-13	positive
EXT1	HALLMARK_APICAL_JUNCTION	0.274894874	1.28E-11	positive
EXT1	HALLMARK_APICAL_SURFACE	0.12006126	0.003606145	positive
EXT1	HALLMARK_APOPTOSIS	0.178638734	1.36E-05	positive
EXT1	HALLMARK_BILE_ACID_METABOLISM	-0.263023227	9.95E-11	negative
EXT1	HALLMARK_CHOLESTEROL_HOMEOSTASIS	0.018039978	0.662978472	positive
EXT1	HALLMARK_COAGULATION	0.175292849	1.98E-05	positive
EXT1	HALLMARK_COMPLEMENT	0.115973242	0.004940148	positive
EXT1	HALLMARK_DNA_REPAIR	0.142669688	0.00053215	positive
EXT1	HALLMARK_E2F_TARGETS	0.399845349	6.62E-24	positive
EXT1	HALLMARK_EPITHELIAL_MESENCHYMAL_TRANSITION	0.299073945	1.42E-13	positive
EXT1	HALLMARK_ESTROGEN_RESPONSE_EARLY	0.01937573	0.63972795	positive
EXT1	HALLMARK_ESTROGEN_RESPONSE_LATE	0.092667887	0.024878055	positive
EXT1	HALLMARK_FATTY_ACID_METABOLISM	-0.336353349	5.76E-17	negative
EXT1	HALLMARK_G2M_CHECKPOINT	0.464537737	1.05E-32	positive
EXT1	HALLMARK_GLYCOLYSIS	0.225434284	3.45E-08	positive
EXT1	HALLMARK_HEDGEHOG_SIGNALING	0.015537247	0.707410231	positive
EXT1	HALLMARK_HEME_METABOLISM	-0.254646337	3.99E-10	negative
EXT1	HALLMARK_HYPOXIA	0.156761918	0.000138807	positive
EXT1	HALLMARK_IL2_STAT5_SIGNALING	0.139568311	0.000704112	positive
EXT1	HALLMARK_IL6_JAK_STAT3_SIGNALING	0.137891752	0.000817267	positive
EXT1	HALLMARK_INFLAMMATORY_RESPONSE	0.140630971	0.000640102	positive
EXT1	HALLMARK_INTERFERON_ALPHA_RESPONSE	0.10402086	0.01175083	positive
EXT1	HALLMARK_INTERFERON_GAMMA_RESPONSE	0.135640994	0.000995715	positive
EXT1	HALLMARK_KRAS_SIGNALING_DN	-0.316819567	3.96E-15	negative
EXT1	HALLMARK_KRAS_SIGNALING_UP	0.104453558	0.011403713	positive
EXT1	HALLMARK_MITOTIC_SPINDLE	0.509431679	5.10E-40	positive
EXT1	HALLMARK_MTORC1_SIGNALING	0.21110966	2.50E-07	positive
EXT1	HALLMARK_MYC_TARGETS_V1	0.320158622	1.96E-15	positive
EXT1	HALLMARK_MYC_TARGETS_V2	0.273140712	1.74E-11	positive
EXT1	HALLMARK_MYOGENESIS	-0.123094494	0.002837654	negative
EXT1	HALLMARK_NOTCH_SIGNALING	0.29831238	1.65E-13	positive
EXT1	HALLMARK_OXIDATIVE_PHOSPHORYLATION	-0.376114745	3.95E-21	negative
EXT1	HALLMARK_P53_PATHWAY	0.052816914	0.201699931	positive
EXT1	HALLMARK_PANCREAS_BETA_CELLS	-0.20979089	2.98E-07	negative
EXT1	HALLMARK_PEROXISOME	-0.163144019	7.26E-05	negative
EXT1	HALLMARK_PI3K_AKT_MTOR_SIGNALING	0.151047532	0.000242795	positive
EXT1	HALLMARK_PROTEIN_SECRETION	0.21655774	1.20E-07	positive
EXT1	HALLMARK_REACTIVE_OXYGEN_SPECIES_PATHWAY	-0.019299677	0.641042594	negative
EXT1	HALLMARK_SPERMATOGENESIS	-0.000410002	0.992097957	negative
EXT1	HALLMARK_TGF_BETA_SIGNALING	0.406683309	9.52E-25	positive
EXT1	HALLMARK_TNFA_SIGNALING_VIA_NFKB	0.171231093	3.09E-05	positive
EXT1	HALLMARK_UNFOLDED_PROTEIN_RESPONSE	0.395954363	1.96E-23	positive
EXT1	HALLMARK_UV_RESPONSE_DN	0.363627157	9.29E-20	positive
EXT1	HALLMARK_UV_RESPONSE_UP	-0.034931671	0.398636837	negative
EXT1	HALLMARK_WNT_BETA_CATENIN_SIGNALING	0.209677528	3.02E-07	positive
EXT1	HALLMARK_XENOBIOTIC_METABOLISM	-0.091287145	0.027124263	negative
EXT2	HALLMARK_ADIPOGENESIS	0.103878062	0.011867419	positive
EXT2	HALLMARK_ALLOGRAFT_REJECTION	0.363167529	1.04E-19	positive
EXT2	HALLMARK_ANDROGEN_RESPONSE	0.234210105	9.61E-09	positive
EXT2	HALLMARK_ANGIOGENESIS	0.557009045	4.65E-49	positive
EXT2	HALLMARK_APICAL_JUNCTION	0.284838063	2.12E-12	positive
EXT2	HALLMARK_APICAL_SURFACE	0.084267822	0.041432016	positive
EXT2	HALLMARK_APOPTOSIS	0.410523772	3.14E-25	positive
EXT2	HALLMARK_BILE_ACID_METABOLISM	-0.100382163	0.015059325	negative
EXT2	HALLMARK_CHOLESTEROL_HOMEOSTASIS	0.308634279	2.13E-14	positive
EXT2	HALLMARK_COAGULATION	0.480696054	3.26E-35	positive
EXT2	HALLMARK_COMPLEMENT	0.422652021	8.59E-27	positive
EXT2	HALLMARK_DNA_REPAIR	0.35468308	8.20E-19	positive
EXT2	HALLMARK_E2F_TARGETS	0.560459066	8.99E-50	positive
EXT2	HALLMARK_EPITHELIAL_MESENCHYMAL_TRANSITION	0.530772274	6.76E-44	positive
EXT2	HALLMARK_ESTROGEN_RESPONSE_EARLY	-0.044419843	0.283035846	negative
EXT2	HALLMARK_ESTROGEN_RESPONSE_LATE	0.340146993	2.45E-17	positive
EXT2	HALLMARK_FATTY_ACID_METABOLISM	-0.109527027	0.007961573	negative
EXT2	HALLMARK_G2M_CHECKPOINT	0.555530643	9.34E-49	positive
EXT2	HALLMARK_GLYCOLYSIS	0.498130523	4.49E-38	positive
EXT2	HALLMARK_HEDGEHOG_SIGNALING	-0.22259519	5.17E-08	negative
EXT2	HALLMARK_HEME_METABOLISM	-0.316370244	4.35E-15	negative
EXT2	HALLMARK_HYPOXIA	0.38237899	7.69E-22	positive
EXT2	HALLMARK_IL2_STAT5_SIGNALING	0.366656345	4.37E-20	positive
EXT2	HALLMARK_IL6_JAK_STAT3_SIGNALING	0.33153842	1.68E-16	positive
EXT2	HALLMARK_INFLAMMATORY_RESPONSE	0.396917528	1.50E-23	positive
EXT2	HALLMARK_INTERFERON_ALPHA_RESPONSE	0.385389942	3.46E-22	positive
EXT2	HALLMARK_INTERFERON_GAMMA_RESPONSE	0.421839078	1.10E-26	positive
EXT2	HALLMARK_KRAS_SIGNALING_DN	-0.490874686	7.29E-37	negative
EXT2	HALLMARK_KRAS_SIGNALING_UP	0.4119167	2.09E-25	positive
EXT2	HALLMARK_MITOTIC_SPINDLE	0.260667726	1.48E-10	positive
EXT2	HALLMARK_MTORC1_SIGNALING	0.544072801	1.86E-46	positive
EXT2	HALLMARK_MYC_TARGETS_V1	0.448893145	2.12E-30	positive
EXT2	HALLMARK_MYC_TARGETS_V2	0.283230252	2.85E-12	positive
EXT2	HALLMARK_MYOGENESIS	-0.006786296	0.869786285	negative
EXT2	HALLMARK_NOTCH_SIGNALING	0.043113511	0.297447078	positive
EXT2	HALLMARK_OXIDATIVE_PHOSPHORYLATION	-0.11087779	0.007217808	negative
EXT2	HALLMARK_P53_PATHWAY	0.353583009	1.07E-18	positive
EXT2	HALLMARK_PANCREAS_BETA_CELLS	-0.301857476	8.24E-14	negative
EXT2	HALLMARK_PEROXISOME	0.095189729	0.021188178	positive
EXT2	HALLMARK_PI3K_AKT_MTOR_SIGNALING	0.431899027	5.00E-28	positive
EXT2	HALLMARK_PROTEIN_SECRETION	0.205959377	4.93E-07	positive
EXT2	HALLMARK_REACTIVE_OXYGEN_SPECIES_PATHWAY	0.204986779	5.59E-07	positive
EXT2	HALLMARK_SPERMATOGENESIS	0.130626508	0.001529806	positive
EXT2	HALLMARK_TGF_BETA_SIGNALING	0.345229341	7.62E-18	positive
EXT2	HALLMARK_TNFA_SIGNALING_VIA_NFKB	0.371008326	1.46E-20	positive
EXT2	HALLMARK_UNFOLDED_PROTEIN_RESPONSE	0.52657265	4.12E-43	positive
EXT2	HALLMARK_UV_RESPONSE_DN	0.298133815	1.71E-13	positive
EXT2	HALLMARK_UV_RESPONSE_UP	0.239969274	4.03E-09	positive
EXT2	HALLMARK_WNT_BETA_CATENIN_SIGNALING	-0.115569699	0.005093447	negative
EXT2	HALLMARK_XENOBIOTIC_METABOLISM	0.188981503	4.09E-06	positive
EXTL1	HALLMARK_ADIPOGENESIS	-0.316272426	4.43E-15	negative
EXTL1	HALLMARK_ALLOGRAFT_REJECTION	-0.382564903	7.32E-22	negative
EXTL1	HALLMARK_ANDROGEN_RESPONSE	-0.061960579	0.134095864	negative
EXTL1	HALLMARK_ANGIOGENESIS	-0.41858528	2.92E-26	negative
EXTL1	HALLMARK_APICAL_JUNCTION	-0.067324205	0.103500676	negative
EXTL1	HALLMARK_APICAL_SURFACE	0.032297441	0.435171656	positive
EXTL1	HALLMARK_APOPTOSIS	-0.397998558	1.11E-23	negative
EXTL1	HALLMARK_BILE_ACID_METABOLISM	-0.04555739	0.270877244	negative
EXTL1	HALLMARK_CHOLESTEROL_HOMEOSTASIS	-0.163610834	6.92E-05	negative
EXTL1	HALLMARK_COAGULATION	-0.370142909	1.82E-20	negative
EXTL1	HALLMARK_COMPLEMENT	-0.383148209	6.27E-22	negative
EXTL1	HALLMARK_DNA_REPAIR	-0.494165454	2.08E-37	negative
EXTL1	HALLMARK_E2F_TARGETS	-0.377061601	3.09E-21	negative
EXTL1	HALLMARK_EPITHELIAL_MESENCHYMAL_TRANSITION	-0.387988313	1.72E-22	negative
EXTL1	HALLMARK_ESTROGEN_RESPONSE_EARLY	0.18895897	4.10E-06	positive
EXTL1	HALLMARK_ESTROGEN_RESPONSE_LATE	-0.108047942	0.008853858	negative
EXTL1	HALLMARK_FATTY_ACID_METABOLISM	-0.069192967	0.094245826	negative
EXTL1	HALLMARK_G2M_CHECKPOINT	-0.342409715	1.46E-17	negative
EXTL1	HALLMARK_GLYCOLYSIS	-0.382437583	7.57E-22	negative
EXTL1	HALLMARK_HEDGEHOG_SIGNALING	0.323333944	9.99E-16	positive
EXTL1	HALLMARK_HEME_METABOLISM	0.167369468	4.67E-05	positive
EXTL1	HALLMARK_HYPOXIA	-0.345502773	7.15E-18	negative
EXTL1	HALLMARK_IL2_STAT5_SIGNALING	-0.445436344	6.61E-30	negative
EXTL1	HALLMARK_IL6_JAK_STAT3_SIGNALING	-0.439404072	4.65E-29	negative
EXTL1	HALLMARK_INFLAMMATORY_RESPONSE	-0.363386099	9.86E-20	negative
EXTL1	HALLMARK_INTERFERON_ALPHA_RESPONSE	-0.40116375	4.57E-24	negative
EXTL1	HALLMARK_INTERFERON_GAMMA_RESPONSE	-0.415544943	7.20E-26	negative
EXTL1	HALLMARK_KRAS_SIGNALING_DN	0.650898995	6.61E-72	positive
EXTL1	HALLMARK_KRAS_SIGNALING_UP	-0.301574587	8.71E-14	negative
EXTL1	HALLMARK_MITOTIC_SPINDLE	-0.077368938	0.061246605	negative
EXTL1	HALLMARK_MTORC1_SIGNALING	-0.360787822	1.87E-19	negative
EXTL1	HALLMARK_MYC_TARGETS_V1	-0.481202165	2.71E-35	negative
EXTL1	HALLMARK_MYC_TARGETS_V2	-0.363784497	8.94E-20	negative
EXTL1	HALLMARK_MYOGENESIS	-0.014902218	0.718851441	negative
EXTL1	HALLMARK_NOTCH_SIGNALING	-0.314131735	6.91E-15	negative
EXTL1	HALLMARK_OXIDATIVE_PHOSPHORYLATION	-0.126598037	0.002137489	negative
EXTL1	HALLMARK_P53_PATHWAY	-0.411905488	2.10E-25	negative
EXTL1	HALLMARK_PANCREAS_BETA_CELLS	0.513879019	8.35E-41	positive
EXTL1	HALLMARK_PEROXISOME	-0.140008081	0.000676934	negative
EXTL1	HALLMARK_PI3K_AKT_MTOR_SIGNALING	-0.433150065	3.38E-28	negative
EXTL1	HALLMARK_PROTEIN_SECRETION	-0.102825918	0.012758454	negative
EXTL1	HALLMARK_REACTIVE_OXYGEN_SPECIES_PATHWAY	-0.238063363	5.39E-09	negative
EXTL1	HALLMARK_SPERMATOGENESIS	0.282013693	3.55E-12	positive
EXTL1	HALLMARK_TGF_BETA_SIGNALING	-0.441275638	2.55E-29	negative
EXTL1	HALLMARK_TNFA_SIGNALING_VIA_NFKB	-0.38835224	1.56E-22	negative
EXTL1	HALLMARK_UNFOLDED_PROTEIN_RESPONSE	-0.48942159	1.26E-36	negative
EXTL1	HALLMARK_UV_RESPONSE_DN	0.065240191	0.114655994	positive
EXTL1	HALLMARK_UV_RESPONSE_UP	-0.326399588	5.17E-16	negative
EXTL1	HALLMARK_WNT_BETA_CATENIN_SIGNALING	-0.147515407	0.000339716	negative
EXTL1	HALLMARK_XENOBIOTIC_METABOLISM	-0.356714297	5.03E-19	negative
FUT1	HALLMARK_ADIPOGENESIS	-0.07954921	0.054276714	negative
FUT1	HALLMARK_ALLOGRAFT_REJECTION	-0.268744209	3.75E-11	negative
FUT1	HALLMARK_ANDROGEN_RESPONSE	0.093530671	0.023557589	positive
FUT1	HALLMARK_ANGIOGENESIS	-0.116179414	0.004863445	negative
FUT1	HALLMARK_APICAL_JUNCTION	0.131877491	0.001376259	positive
FUT1	HALLMARK_APICAL_SURFACE	0.096140796	0.019925533	positive
FUT1	HALLMARK_APOPTOSIS	-0.169765655	3.61E-05	negative
FUT1	HALLMARK_BILE_ACID_METABOLISM	-0.030991839	0.45397115	negative
FUT1	HALLMARK_CHOLESTEROL_HOMEOSTASIS	-0.027020403	0.513874088	negative
FUT1	HALLMARK_COAGULATION	-0.176205786	1.79E-05	negative
FUT1	HALLMARK_COMPLEMENT	-0.178547913	1.37E-05	negative
FUT1	HALLMARK_DNA_REPAIR	-0.402004287	3.61E-24	negative
FUT1	HALLMARK_E2F_TARGETS	-0.266831701	5.21E-11	negative
FUT1	HALLMARK_EPITHELIAL_MESENCHYMAL_TRANSITION	-0.116035009	0.004917055	negative
FUT1	HALLMARK_ESTROGEN_RESPONSE_EARLY	0.267685323	4.50E-11	positive
FUT1	HALLMARK_ESTROGEN_RESPONSE_LATE	0.080224269	0.052257467	positive
FUT1	HALLMARK_FATTY_ACID_METABOLISM	0.048124301	0.244767622	positive
FUT1	HALLMARK_G2M_CHECKPOINT	-0.250206731	8.15E-10	negative
FUT1	HALLMARK_GLYCOLYSIS	-0.174227908	2.22E-05	negative
FUT1	HALLMARK_HEDGEHOG_SIGNALING	0.24459872	1.98E-09	positive
FUT1	HALLMARK_HEME_METABOLISM	0.170231017	3.44E-05	positive
FUT1	HALLMARK_HYPOXIA	-0.053749243	0.193843545	negative
FUT1	HALLMARK_IL2_STAT5_SIGNALING	-0.223125615	4.80E-08	negative
FUT1	HALLMARK_IL6_JAK_STAT3_SIGNALING	-0.26845983	3.94E-11	negative
FUT1	HALLMARK_INFLAMMATORY_RESPONSE	-0.16607905	5.35E-05	negative
FUT1	HALLMARK_INTERFERON_ALPHA_RESPONSE	-0.261061521	1.38E-10	negative
FUT1	HALLMARK_INTERFERON_GAMMA_RESPONSE	-0.272782121	1.85E-11	negative
FUT1	HALLMARK_KRAS_SIGNALING_DN	0.564792607	1.11E-50	positive
FUT1	HALLMARK_KRAS_SIGNALING_UP	-0.092085393	0.025805279	negative
FUT1	HALLMARK_MITOTIC_SPINDLE	-0.111412993	0.006940751	negative
FUT1	HALLMARK_MTORC1_SIGNALING	-0.109382542	0.008045051	negative
FUT1	HALLMARK_MYC_TARGETS_V1	-0.346302409	5.94E-18	negative
FUT1	HALLMARK_MYC_TARGETS_V2	-0.350985187	1.98E-18	negative
FUT1	HALLMARK_MYOGENESIS	0.175564941	1.92E-05	positive
FUT1	HALLMARK_NOTCH_SIGNALING	-0.310521177	1.45E-14	negative
FUT1	HALLMARK_OXIDATIVE_PHOSPHORYLATION	0.124258717	0.002584674	positive
FUT1	HALLMARK_P53_PATHWAY	-0.220903444	6.55E-08	negative
FUT1	HALLMARK_PANCREAS_BETA_CELLS	0.418015592	3.46E-26	positive
FUT1	HALLMARK_PEROXISOME	-0.069490667	0.092834571	negative
FUT1	HALLMARK_PI3K_AKT_MTOR_SIGNALING	-0.18555329	6.14E-06	negative
FUT1	HALLMARK_PROTEIN_SECRETION	-0.052540141	0.204076165	negative
FUT1	HALLMARK_REACTIVE_OXYGEN_SPECIES_PATHWAY	-0.030342114	0.463494218	negative
FUT1	HALLMARK_SPERMATOGENESIS	0.30337212	6.11E-14	positive
FUT1	HALLMARK_TGF_BETA_SIGNALING	-0.265086534	7.01E-11	negative
FUT1	HALLMARK_TNFA_SIGNALING_VIA_NFKB	-0.14164482	0.000584104	negative
FUT1	HALLMARK_UNFOLDED_PROTEIN_RESPONSE	-0.325885186	5.77E-16	negative
FUT1	HALLMARK_UV_RESPONSE_DN	0.321690978	1.42E-15	positive
FUT1	HALLMARK_UV_RESPONSE_UP	-0.057209953	0.166639656	negative
FUT1	HALLMARK_WNT_BETA_CATENIN_SIGNALING	-0.179834764	1.19E-05	negative
FUT1	HALLMARK_XENOBIOTIC_METABOLISM	-0.173211542	2.49E-05	negative
GALNT1	HALLMARK_ADIPOGENESIS	-0.099797683	0.015660903	negative
GALNT1	HALLMARK_ALLOGRAFT_REJECTION	0.338157293	3.84E-17	positive
GALNT1	HALLMARK_ANDROGEN_RESPONSE	0.267959418	4.29E-11	positive
GALNT1	HALLMARK_ANGIOGENESIS	0.290951792	6.76E-13	positive
GALNT1	HALLMARK_APICAL_JUNCTION	0.13424711	0.001123599	positive
GALNT1	HALLMARK_APICAL_SURFACE	-0.002713302	0.947742488	negative
GALNT1	HALLMARK_APOPTOSIS	0.306044244	3.58E-14	positive
GALNT1	HALLMARK_BILE_ACID_METABOLISM	-0.168113909	4.31E-05	negative
GALNT1	HALLMARK_CHOLESTEROL_HOMEOSTASIS	-0.014601232	0.724296483	negative
GALNT1	HALLMARK_COAGULATION	0.281450896	3.94E-12	positive
GALNT1	HALLMARK_COMPLEMENT	0.268670429	3.79E-11	positive
GALNT1	HALLMARK_DNA_REPAIR	0.216081177	1.28E-07	positive
GALNT1	HALLMARK_E2F_TARGETS	0.414985284	8.50E-26	positive
GALNT1	HALLMARK_EPITHELIAL_MESENCHYMAL_TRANSITION	0.289724814	8.52E-13	positive
GALNT1	HALLMARK_ESTROGEN_RESPONSE_EARLY	-0.09244299	0.025232583	negative
GALNT1	HALLMARK_ESTROGEN_RESPONSE_LATE	0.094717697	0.021840271	positive
GALNT1	HALLMARK_FATTY_ACID_METABOLISM	-0.267098294	4.97E-11	negative
GALNT1	HALLMARK_G2M_CHECKPOINT	0.468161935	2.96E-33	positive
GALNT1	HALLMARK_GLYCOLYSIS	0.257650945	2.44E-10	positive
GALNT1	HALLMARK_HEDGEHOG_SIGNALING	-0.115656013	0.005060302	negative
GALNT1	HALLMARK_HEME_METABOLISM	-0.135136314	0.001040379	negative
GALNT1	HALLMARK_HYPOXIA	0.194451139	2.11E-06	positive
GALNT1	HALLMARK_IL2_STAT5_SIGNALING	0.252659251	5.50E-10	positive
GALNT1	HALLMARK_IL6_JAK_STAT3_SIGNALING	0.333566653	1.07E-16	positive
GALNT1	HALLMARK_INFLAMMATORY_RESPONSE	0.302279733	7.58E-14	positive
GALNT1	HALLMARK_INTERFERON_ALPHA_RESPONSE	0.210343439	2.77E-07	positive
GALNT1	HALLMARK_INTERFERON_GAMMA_RESPONSE	0.285156964	2.00E-12	positive
GALNT1	HALLMARK_KRAS_SIGNALING_DN	-0.573354311	1.63E-52	negative
GALNT1	HALLMARK_KRAS_SIGNALING_UP	0.258920613	1.98E-10	positive
GALNT1	HALLMARK_MITOTIC_SPINDLE	0.453950527	3.94E-31	positive
GALNT1	HALLMARK_MTORC1_SIGNALING	0.272708469	1.88E-11	positive
GALNT1	HALLMARK_MYC_TARGETS_V1	0.398303287	1.02E-23	positive
GALNT1	HALLMARK_MYC_TARGETS_V2	0.185472004	6.20E-06	positive
GALNT1	HALLMARK_MYOGENESIS	-0.26422362	8.12E-11	negative
GALNT1	HALLMARK_NOTCH_SIGNALING	0.335156514	7.54E-17	positive
GALNT1	HALLMARK_OXIDATIVE_PHOSPHORYLATION	-0.336153503	6.03E-17	negative
GALNT1	HALLMARK_P53_PATHWAY	0.147543609	0.000338816	positive
GALNT1	HALLMARK_PANCREAS_BETA_CELLS	-0.382690265	7.08E-22	negative
GALNT1	HALLMARK_PEROXISOME	-0.023231213	0.574631829	negative
GALNT1	HALLMARK_PI3K_AKT_MTOR_SIGNALING	0.289130164	9.53E-13	positive
GALNT1	HALLMARK_PROTEIN_SECRETION	0.422738525	8.36E-27	positive
GALNT1	HALLMARK_REACTIVE_OXYGEN_SPECIES_PATHWAY	0.02042092	0.621776559	positive
GALNT1	HALLMARK_SPERMATOGENESIS	-0.070679232	0.087367973	negative
GALNT1	HALLMARK_TGF_BETA_SIGNALING	0.548811469	2.14E-47	positive
GALNT1	HALLMARK_TNFA_SIGNALING_VIA_NFKB	0.274330724	1.41E-11	positive
GALNT1	HALLMARK_UNFOLDED_PROTEIN_RESPONSE	0.452897519	5.60E-31	positive
GALNT1	HALLMARK_UV_RESPONSE_DN	0.238318974	5.18E-09	positive
GALNT1	HALLMARK_UV_RESPONSE_UP	-0.048075265	0.245249284	negative
GALNT1	HALLMARK_WNT_BETA_CATENIN_SIGNALING	0.147969605	0.00032549	positive
GALNT1	HALLMARK_XENOBIOTIC_METABOLISM	0.019256163	0.641795267	positive
GALNT10	HALLMARK_ADIPOGENESIS	0.078963339	0.056081421	positive
GALNT10	HALLMARK_ALLOGRAFT_REJECTION	0.444510371	8.94E-30	positive
GALNT10	HALLMARK_ANDROGEN_RESPONSE	0.322287157	1.25E-15	positive
GALNT10	HALLMARK_ANGIOGENESIS	0.367457288	3.58E-20	positive
GALNT10	HALLMARK_APICAL_JUNCTION	0.356880423	4.84E-19	positive
GALNT10	HALLMARK_APICAL_SURFACE	0.243774789	2.25E-09	positive
GALNT10	HALLMARK_APOPTOSIS	0.405156598	1.47E-24	positive
GALNT10	HALLMARK_BILE_ACID_METABOLISM	-0.012136147	0.769393342	negative
GALNT10	HALLMARK_CHOLESTEROL_HOMEOSTASIS	0.194192347	2.18E-06	positive
GALNT10	HALLMARK_COAGULATION	0.40073614	5.16E-24	positive
GALNT10	HALLMARK_COMPLEMENT	0.399290569	7.74E-24	positive
GALNT10	HALLMARK_DNA_REPAIR	0.078993258	0.055988066	positive
GALNT10	HALLMARK_E2F_TARGETS	0.218601261	9.03E-08	positive
GALNT10	HALLMARK_EPITHELIAL_MESENCHYMAL_TRANSITION	0.3826861	7.09E-22	positive
GALNT10	HALLMARK_ESTROGEN_RESPONSE_EARLY	0.194471819	2.11E-06	positive
GALNT10	HALLMARK_ESTROGEN_RESPONSE_LATE	0.2798586	5.26E-12	positive
GALNT10	HALLMARK_FATTY_ACID_METABOLISM	-0.121444399	0.003234917	negative
GALNT10	HALLMARK_G2M_CHECKPOINT	0.247099323	1.33E-09	positive
GALNT10	HALLMARK_GLYCOLYSIS	0.305266745	4.19E-14	positive
GALNT10	HALLMARK_HEDGEHOG_SIGNALING	-0.101092175	0.014355924	negative
GALNT10	HALLMARK_HEME_METABOLISM	-0.046724584	0.258777974	negative
GALNT10	HALLMARK_HYPOXIA	0.282556802	3.22E-12	positive
GALNT10	HALLMARK_IL2_STAT5_SIGNALING	0.392024037	5.77E-23	positive
GALNT10	HALLMARK_IL6_JAK_STAT3_SIGNALING	0.423230095	7.21E-27	positive
GALNT10	HALLMARK_INFLAMMATORY_RESPONSE	0.410495633	3.17E-25	positive
GALNT10	HALLMARK_INTERFERON_ALPHA_RESPONSE	0.398644047	9.27E-24	positive
GALNT10	HALLMARK_INTERFERON_GAMMA_RESPONSE	0.446719619	4.34E-30	positive
GALNT10	HALLMARK_KRAS_SIGNALING_DN	-0.406888036	8.98E-25	negative
GALNT10	HALLMARK_KRAS_SIGNALING_UP	0.374708682	5.68E-21	positive
GALNT10	HALLMARK_MITOTIC_SPINDLE	0.285364827	1.92E-12	positive
GALNT10	HALLMARK_MTORC1_SIGNALING	0.27081	2.62E-11	positive
GALNT10	HALLMARK_MYC_TARGETS_V1	0.146108406	0.000387553	positive
GALNT10	HALLMARK_MYC_TARGETS_V2	0.034732248	0.401336497	positive
GALNT10	HALLMARK_MYOGENESIS	0.08864622	0.031909605	positive
GALNT10	HALLMARK_NOTCH_SIGNALING	0.262541322	1.08E-10	positive
GALNT10	HALLMARK_OXIDATIVE_PHOSPHORYLATION	-0.291853481	5.70E-13	negative
GALNT10	HALLMARK_P53_PATHWAY	0.33500956	7.79E-17	positive
GALNT10	HALLMARK_PANCREAS_BETA_CELLS	-0.376507706	3.57E-21	negative
GALNT10	HALLMARK_PEROXISOME	0.063861948	0.122537529	positive
GALNT10	HALLMARK_PI3K_AKT_MTOR_SIGNALING	0.34976301	2.64E-18	positive
GALNT10	HALLMARK_PROTEIN_SECRETION	0.281284771	4.06E-12	positive
GALNT10	HALLMARK_REACTIVE_OXYGEN_SPECIES_PATHWAY	0.182021912	9.25E-06	positive
GALNT10	HALLMARK_SPERMATOGENESIS	-0.280331803	4.82E-12	negative
GALNT10	HALLMARK_TGF_BETA_SIGNALING	0.511436688	2.26E-40	positive
GALNT10	HALLMARK_TNFA_SIGNALING_VIA_NFKB	0.370073777	1.85E-20	positive
GALNT10	HALLMARK_UNFOLDED_PROTEIN_RESPONSE	0.340563951	2.22E-17	positive
GALNT10	HALLMARK_UV_RESPONSE_DN	0.285399705	1.91E-12	positive
GALNT10	HALLMARK_UV_RESPONSE_UP	0.14356775	0.000490188	positive
GALNT10	HALLMARK_WNT_BETA_CATENIN_SIGNALING	0.079856516	0.053349583	positive
GALNT10	HALLMARK_XENOBIOTIC_METABOLISM	0.237112776	6.22E-09	positive
GALNT15	HALLMARK_ADIPOGENESIS	0.085079609	0.039504205	positive
GALNT15	HALLMARK_ALLOGRAFT_REJECTION	0.308424213	2.22E-14	positive
GALNT15	HALLMARK_ANDROGEN_RESPONSE	0.308407861	2.23E-14	positive
GALNT15	HALLMARK_ANGIOGENESIS	0.038566203	0.351366374	positive
GALNT15	HALLMARK_APICAL_JUNCTION	0.175291693	1.98E-05	positive
GALNT15	HALLMARK_APICAL_SURFACE	0.095694121	0.020510144	positive
GALNT15	HALLMARK_APOPTOSIS	0.246575581	1.45E-09	positive
GALNT15	HALLMARK_BILE_ACID_METABOLISM	0.232471903	1.24E-08	positive
GALNT15	HALLMARK_CHOLESTEROL_HOMEOSTASIS	0.007766031	0.851192471	positive
GALNT15	HALLMARK_COAGULATION	0.171430559	3.02E-05	positive
GALNT15	HALLMARK_COMPLEMENT	0.250822496	7.39E-10	positive
GALNT15	HALLMARK_DNA_REPAIR	-0.213026679	1.93E-07	negative
GALNT15	HALLMARK_E2F_TARGETS	-0.20730073	4.14E-07	negative
GALNT15	HALLMARK_EPITHELIAL_MESENCHYMAL_TRANSITION	0.079958407	0.053045108	positive
GALNT15	HALLMARK_ESTROGEN_RESPONSE_EARLY	0.305325869	4.14E-14	positive
GALNT15	HALLMARK_ESTROGEN_RESPONSE_LATE	0.142714704	0.000529969	positive
GALNT15	HALLMARK_FATTY_ACID_METABOLISM	0.035145091	0.395759798	positive
GALNT15	HALLMARK_G2M_CHECKPOINT	-0.19565131	1.82E-06	negative
GALNT15	HALLMARK_GLYCOLYSIS	0.005550003	0.893350765	positive
GALNT15	HALLMARK_HEDGEHOG_SIGNALING	0.109053731	0.008237944	positive
GALNT15	HALLMARK_HEME_METABOLISM	0.401290177	4.41E-24	positive
GALNT15	HALLMARK_HYPOXIA	0.153785131	0.000186194	positive
GALNT15	HALLMARK_IL2_STAT5_SIGNALING	0.239890931	4.08E-09	positive
GALNT15	HALLMARK_IL6_JAK_STAT3_SIGNALING	0.298484775	1.59E-13	positive
GALNT15	HALLMARK_INFLAMMATORY_RESPONSE	0.288646339	1.04E-12	positive
GALNT15	HALLMARK_INTERFERON_ALPHA_RESPONSE	0.246959477	1.36E-09	positive
GALNT15	HALLMARK_INTERFERON_GAMMA_RESPONSE	0.278843571	6.31E-12	positive
GALNT15	HALLMARK_KRAS_SIGNALING_DN	-0.110361843	0.007494227	negative
GALNT15	HALLMARK_KRAS_SIGNALING_UP	0.234691438	8.94E-09	positive
GALNT15	HALLMARK_MITOTIC_SPINDLE	0.026738243	0.518280794	positive
GALNT15	HALLMARK_MTORC1_SIGNALING	0.00265783	0.948809394	positive
GALNT15	HALLMARK_MYC_TARGETS_V1	-0.19532147	1.90E-06	negative
GALNT15	HALLMARK_MYC_TARGETS_V2	-0.274321607	1.41E-11	negative
GALNT15	HALLMARK_MYOGENESIS	0.163200333	7.22E-05	positive
GALNT15	HALLMARK_NOTCH_SIGNALING	0.232057538	1.32E-08	positive
GALNT15	HALLMARK_OXIDATIVE_PHOSPHORYLATION	-0.208167391	3.69E-07	negative
GALNT15	HALLMARK_P53_PATHWAY	0.203578828	6.70E-07	positive
GALNT15	HALLMARK_PANCREAS_BETA_CELLS	-0.165283063	5.81E-05	negative
GALNT15	HALLMARK_PEROXISOME	0.059387068	0.151057395	positive
GALNT15	HALLMARK_PI3K_AKT_MTOR_SIGNALING	0.151114491	0.000241237	positive
GALNT15	HALLMARK_PROTEIN_SECRETION	0.390414433	8.94E-23	positive
GALNT15	HALLMARK_REACTIVE_OXYGEN_SPECIES_PATHWAY	0.101278213	0.014176466	positive
GALNT15	HALLMARK_SPERMATOGENESIS	-0.303120161	6.42E-14	negative
GALNT15	HALLMARK_TGF_BETA_SIGNALING	0.358268668	3.45E-19	positive
GALNT15	HALLMARK_TNFA_SIGNALING_VIA_NFKB	0.244629622	1.97E-09	positive
GALNT15	HALLMARK_UNFOLDED_PROTEIN_RESPONSE	0.085498582	0.038539315	positive
GALNT15	HALLMARK_UV_RESPONSE_DN	0.158572386	0.0001158	positive
GALNT15	HALLMARK_UV_RESPONSE_UP	0.12109581	0.00332505	positive
GALNT15	HALLMARK_WNT_BETA_CATENIN_SIGNALING	0.035118097	0.396123005	positive
GALNT15	HALLMARK_XENOBIOTIC_METABOLISM	0.237172296	6.17E-09	positive
GALNT9	HALLMARK_ADIPOGENESIS	-0.422425471	9.20E-27	negative
GALNT9	HALLMARK_ALLOGRAFT_REJECTION	-0.47353625	4.38E-34	negative
GALNT9	HALLMARK_ANDROGEN_RESPONSE	-0.137061081	0.000879363	negative
GALNT9	HALLMARK_ANGIOGENESIS	-0.610669754	3.55E-61	negative
GALNT9	HALLMARK_APICAL_JUNCTION	-0.191511176	3.02E-06	negative
GALNT9	HALLMARK_APICAL_SURFACE	0.02833693	0.493572847	positive
GALNT9	HALLMARK_APOPTOSIS	-0.492731097	3.60E-37	negative
GALNT9	HALLMARK_BILE_ACID_METABOLISM	-0.181298245	1.01E-05	negative
GALNT9	HALLMARK_CHOLESTEROL_HOMEOSTASIS	-0.457725663	1.10E-31	negative
GALNT9	HALLMARK_COAGULATION	-0.57229951	2.76E-52	negative
GALNT9	HALLMARK_COMPLEMENT	-0.53613355	6.48E-45	negative
GALNT9	HALLMARK_DNA_REPAIR	-0.469462021	1.87E-33	negative
GALNT9	HALLMARK_E2F_TARGETS	-0.461444476	3.07E-32	negative
GALNT9	HALLMARK_EPITHELIAL_MESENCHYMAL_TRANSITION	-0.567425748	3.07E-51	negative
GALNT9	HALLMARK_ESTROGEN_RESPONSE_EARLY	0.150267544	0.000261656	positive
GALNT9	HALLMARK_ESTROGEN_RESPONSE_LATE	-0.368702264	2.62E-20	negative
GALNT9	HALLMARK_FATTY_ACID_METABOLISM	-0.251930248	6.19E-10	negative
GALNT9	HALLMARK_G2M_CHECKPOINT	-0.394117967	3.25E-23	negative
GALNT9	HALLMARK_GLYCOLYSIS	-0.529628447	1.11E-43	negative
GALNT9	HALLMARK_HEDGEHOG_SIGNALING	0.518233494	1.38E-41	positive
GALNT9	HALLMARK_HEME_METABOLISM	0.212431454	2.09E-07	positive
GALNT9	HALLMARK_HYPOXIA	-0.464662526	1.01E-32	negative
GALNT9	HALLMARK_IL2_STAT5_SIGNALING	-0.535974985	6.95E-45	negative
GALNT9	HALLMARK_IL6_JAK_STAT3_SIGNALING	-0.460536406	4.20E-32	negative
GALNT9	HALLMARK_INFLAMMATORY_RESPONSE	-0.45025179	1.35E-30	negative
GALNT9	HALLMARK_INTERFERON_ALPHA_RESPONSE	-0.546629912	5.81E-47	negative
GALNT9	HALLMARK_INTERFERON_GAMMA_RESPONSE	-0.56005828	1.09E-49	negative
GALNT9	HALLMARK_KRAS_SIGNALING_DN	0.570161009	7.98E-52	positive
GALNT9	HALLMARK_KRAS_SIGNALING_UP	-0.452520856	6.36E-31	negative
GALNT9	HALLMARK_MITOTIC_SPINDLE	0.040820726	0.323904291	positive
GALNT9	HALLMARK_MTORC1_SIGNALING	-0.568758149	1.60E-51	negative
GALNT9	HALLMARK_MYC_TARGETS_V1	-0.419022875	2.56E-26	negative
GALNT9	HALLMARK_MYC_TARGETS_V2	-0.283609783	2.65E-12	negative
GALNT9	HALLMARK_MYOGENESIS	-0.199585294	1.11E-06	negative
GALNT9	HALLMARK_NOTCH_SIGNALING	0.036595566	0.376539935	positive
GALNT9	HALLMARK_OXIDATIVE_PHOSPHORYLATION	-0.15802924	0.000122295	negative
GALNT9	HALLMARK_P53_PATHWAY	-0.529868509	9.99E-44	negative
GALNT9	HALLMARK_PANCREAS_BETA_CELLS	0.533716732	1.87E-44	positive
GALNT9	HALLMARK_PEROXISOME	-0.304652546	4.73E-14	negative
GALNT9	HALLMARK_PI3K_AKT_MTOR_SIGNALING	-0.489394446	1.28E-36	negative
GALNT9	HALLMARK_PROTEIN_SECRETION	-0.081452006	0.04874563	negative
GALNT9	HALLMARK_REACTIVE_OXYGEN_SPECIES_PATHWAY	-0.382980079	6.56E-22	negative
GALNT9	HALLMARK_SPERMATOGENESIS	0.091258499	0.027172656	positive
GALNT9	HALLMARK_TGF_BETA_SIGNALING	-0.277816334	7.59E-12	negative
GALNT9	HALLMARK_TNFA_SIGNALING_VIA_NFKB	-0.423770571	6.12E-27	negative
GALNT9	HALLMARK_UNFOLDED_PROTEIN_RESPONSE	-0.484617006	7.66E-36	negative
GALNT9	HALLMARK_UV_RESPONSE_DN	-0.05714712	0.167106625	negative
GALNT9	HALLMARK_UV_RESPONSE_UP	-0.423232149	7.20E-27	negative
GALNT9	HALLMARK_WNT_BETA_CATENIN_SIGNALING	0.141713707	0.00058047	positive
GALNT9	HALLMARK_XENOBIOTIC_METABOLISM	-0.472922267	5.46E-34	negative
GALNTL6	HALLMARK_ADIPOGENESIS	-0.330565444	2.08E-16	negative
GALNTL6	HALLMARK_ALLOGRAFT_REJECTION	-0.52160495	3.38E-42	negative
GALNTL6	HALLMARK_ANDROGEN_RESPONSE	-0.035910403	0.385546228	negative
GALNTL6	HALLMARK_ANGIOGENESIS	-0.448615861	2.33E-30	negative
GALNTL6	HALLMARK_APICAL_JUNCTION	-0.109204356	0.008149075	negative
GALNTL6	HALLMARK_APICAL_SURFACE	0.05554781	0.179325116	positive
GALNTL6	HALLMARK_APOPTOSIS	-0.480184623	3.93E-35	negative
GALNTL6	HALLMARK_BILE_ACID_METABOLISM	-0.034093636	0.41005502	negative
GALNTL6	HALLMARK_CHOLESTEROL_HOMEOSTASIS	-0.170307132	3.41E-05	negative
GALNTL6	HALLMARK_COAGULATION	-0.4733623	4.66E-34	negative
GALNTL6	HALLMARK_COMPLEMENT	-0.474539583	3.06E-34	negative
GALNTL6	HALLMARK_DNA_REPAIR	-0.583559151	8.99E-55	negative
GALNTL6	HALLMARK_E2F_TARGETS	-0.465074141	8.73E-33	negative
GALNTL6	HALLMARK_EPITHELIAL_MESENCHYMAL_TRANSITION	-0.426669067	2.52E-27	negative
GALNTL6	HALLMARK_ESTROGEN_RESPONSE_EARLY	0.244582687	1.98E-09	positive
GALNTL6	HALLMARK_ESTROGEN_RESPONSE_LATE	-0.166054121	5.36E-05	negative
GALNTL6	HALLMARK_FATTY_ACID_METABOLISM	-0.067476729	0.102719281	negative
GALNTL6	HALLMARK_G2M_CHECKPOINT	-0.42728055	2.09E-27	negative
GALNTL6	HALLMARK_GLYCOLYSIS	-0.435223876	1.76E-28	negative
GALNTL6	HALLMARK_HEDGEHOG_SIGNALING	0.396101969	1.88E-23	positive
GALNTL6	HALLMARK_HEME_METABOLISM	0.179765449	1.20E-05	positive
GALNTL6	HALLMARK_HYPOXIA	-0.363802648	8.90E-20	negative
GALNTL6	HALLMARK_IL2_STAT5_SIGNALING	-0.499460981	2.67E-38	negative
GALNTL6	HALLMARK_IL6_JAK_STAT3_SIGNALING	-0.53246388	3.24E-44	negative
GALNTL6	HALLMARK_INFLAMMATORY_RESPONSE	-0.430145841	8.63E-28	negative
GALNTL6	HALLMARK_INTERFERON_ALPHA_RESPONSE	-0.511780914	1.97E-40	negative
GALNTL6	HALLMARK_INTERFERON_GAMMA_RESPONSE	-0.536086723	6.61E-45	negative
GALNTL6	HALLMARK_KRAS_SIGNALING_DN	0.724680634	1.62E-96	positive
GALNTL6	HALLMARK_KRAS_SIGNALING_UP	-0.366346704	4.73E-20	negative
GALNTL6	HALLMARK_MITOTIC_SPINDLE	-0.115402117	0.005158358	negative
GALNTL6	HALLMARK_MTORC1_SIGNALING	-0.391639866	6.40E-23	negative
GALNTL6	HALLMARK_MYC_TARGETS_V1	-0.533789899	1.81E-44	negative
GALNTL6	HALLMARK_MYC_TARGETS_V2	-0.445953704	5.58E-30	negative
GALNTL6	HALLMARK_MYOGENESIS	-0.065695021	0.112144194	negative
GALNTL6	HALLMARK_NOTCH_SIGNALING	-0.27733748	8.27E-12	negative
GALNTL6	HALLMARK_OXIDATIVE_PHOSPHORYLATION	-0.081496446	0.048622315	negative
GALNTL6	HALLMARK_P53_PATHWAY	-0.506556903	1.62E-39	negative
GALNTL6	HALLMARK_PANCREAS_BETA_CELLS	0.615559969	2.13E-62	positive
GALNTL6	HALLMARK_PEROXISOME	-0.192591897	2.65E-06	negative
GALNTL6	HALLMARK_PI3K_AKT_MTOR_SIGNALING	-0.50364486	5.15E-39	negative
GALNTL6	HALLMARK_PROTEIN_SECRETION	-0.04814143	0.244599524	negative
GALNTL6	HALLMARK_REACTIVE_OXYGEN_SPECIES_PATHWAY	-0.315755281	4.94E-15	negative
GALNTL6	HALLMARK_SPERMATOGENESIS	0.326570789	4.98E-16	positive
GALNTL6	HALLMARK_TGF_BETA_SIGNALING	-0.461301753	3.23E-32	negative
GALNTL6	HALLMARK_TNFA_SIGNALING_VIA_NFKB	-0.418995129	2.58E-26	negative
GALNTL6	HALLMARK_UNFOLDED_PROTEIN_RESPONSE	-0.55414678	1.79E-48	negative
GALNTL6	HALLMARK_UV_RESPONSE_DN	0.179220804	1.27E-05	positive
GALNTL6	HALLMARK_UV_RESPONSE_UP	-0.316608082	4.14E-15	negative
GALNTL6	HALLMARK_WNT_BETA_CATENIN_SIGNALING	-0.152880098	0.000203371	negative
GALNTL6	HALLMARK_XENOBIOTIC_METABOLISM	-0.41942533	2.27E-26	negative
GCNT4	HALLMARK_ADIPOGENESIS	-0.141213587	0.000607342	negative
GCNT4	HALLMARK_ALLOGRAFT_REJECTION	-0.188905476	4.13E-06	negative
GCNT4	HALLMARK_ANDROGEN_RESPONSE	0.204601602	5.88E-07	positive
GCNT4	HALLMARK_ANGIOGENESIS	-0.175799112	1.87E-05	negative
GCNT4	HALLMARK_APICAL_JUNCTION	0.065781675	0.111670593	positive
GCNT4	HALLMARK_APICAL_SURFACE	0.110065485	0.007657248	positive
GCNT4	HALLMARK_APOPTOSIS	-0.113231194	0.006069292	negative
GCNT4	HALLMARK_BILE_ACID_METABOLISM	0.154725456	0.000169794	positive
GCNT4	HALLMARK_CHOLESTEROL_HOMEOSTASIS	-0.082090976	0.046997522	negative
GCNT4	HALLMARK_COAGULATION	-0.161878079	8.28E-05	negative
GCNT4	HALLMARK_COMPLEMENT	-0.161602814	8.51E-05	negative
GCNT4	HALLMARK_DNA_REPAIR	-0.508868606	6.39E-40	negative
GCNT4	HALLMARK_E2F_TARGETS	-0.346167475	6.13E-18	negative
GCNT4	HALLMARK_EPITHELIAL_MESENCHYMAL_TRANSITION	-0.121952397	0.003107538	negative
GCNT4	HALLMARK_ESTROGEN_RESPONSE_EARLY	0.369591279	2.09E-20	positive
GCNT4	HALLMARK_ESTROGEN_RESPONSE_LATE	0.088555452	0.032086161	positive
GCNT4	HALLMARK_FATTY_ACID_METABOLISM	0.03365469	0.416112211	positive
GCNT4	HALLMARK_G2M_CHECKPOINT	-0.319463229	2.27E-15	negative
GCNT4	HALLMARK_GLYCOLYSIS	-0.157501051	0.000128939	negative
GCNT4	HALLMARK_HEDGEHOG_SIGNALING	0.142921369	0.000520065	positive
GCNT4	HALLMARK_HEME_METABOLISM	0.318204503	2.96E-15	positive
GCNT4	HALLMARK_HYPOXIA	-0.044959625	0.277221177	negative
GCNT4	HALLMARK_IL2_STAT5_SIGNALING	-0.157937613	0.000123424	negative
GCNT4	HALLMARK_IL6_JAK_STAT3_SIGNALING	-0.172598757	2.66E-05	negative
GCNT4	HALLMARK_INFLAMMATORY_RESPONSE	-0.069383727	0.093339564	negative
GCNT4	HALLMARK_INTERFERON_ALPHA_RESPONSE	-0.218319311	9.39E-08	negative
GCNT4	HALLMARK_INTERFERON_GAMMA_RESPONSE	-0.208000274	3.77E-07	negative
GCNT4	HALLMARK_KRAS_SIGNALING_DN	0.462463807	2.16E-32	positive
GCNT4	HALLMARK_KRAS_SIGNALING_UP	-0.100736369	0.014704719	negative
GCNT4	HALLMARK_MITOTIC_SPINDLE	-0.065370383	0.113932536	negative
GCNT4	HALLMARK_MTORC1_SIGNALING	-0.132398949	0.001316547	negative
GCNT4	HALLMARK_MYC_TARGETS_V1	-0.423670563	6.30E-27	negative
GCNT4	HALLMARK_MYC_TARGETS_V2	-0.47429376	3.34E-34	negative
GCNT4	HALLMARK_MYOGENESIS	0.048131978	0.244692273	positive
GCNT4	HALLMARK_NOTCH_SIGNALING	-0.150755613	0.0002497	negative
GCNT4	HALLMARK_OXIDATIVE_PHOSPHORYLATION	-0.039469081	0.340196587	negative
GCNT4	HALLMARK_P53_PATHWAY	-0.208841035	3.38E-07	negative
GCNT4	HALLMARK_PANCREAS_BETA_CELLS	0.174621085	2.13E-05	positive
GCNT4	HALLMARK_PEROXISOME	0.011660738	0.778186247	positive
GCNT4	HALLMARK_PI3K_AKT_MTOR_SIGNALING	-0.169024657	3.91E-05	negative
GCNT4	HALLMARK_PROTEIN_SECRETION	0.173832881	2.32E-05	positive
GCNT4	HALLMARK_REACTIVE_OXYGEN_SPECIES_PATHWAY	-0.065214691	0.114798115	negative
GCNT4	HALLMARK_SPERMATOGENESIS	0.177342749	1.57E-05	positive
GCNT4	HALLMARK_TGF_BETA_SIGNALING	-0.152605312	0.000208873	negative
GCNT4	HALLMARK_TNFA_SIGNALING_VIA_NFKB	-0.043570957	0.292345941	negative
GCNT4	HALLMARK_UNFOLDED_PROTEIN_RESPONSE	-0.293978817	3.80E-13	negative
GCNT4	HALLMARK_UV_RESPONSE_DN	0.410443887	3.21E-25	positive
GCNT4	HALLMARK_UV_RESPONSE_UP	-0.16699898	4.85E-05	negative
GCNT4	HALLMARK_WNT_BETA_CATENIN_SIGNALING	-0.298147595	1.70E-13	negative
GCNT4	HALLMARK_XENOBIOTIC_METABOLISM	-0.169169825	3.85E-05	negative
GLT1D1	HALLMARK_ADIPOGENESIS	-0.248406856	1.09E-09	negative
GLT1D1	HALLMARK_ALLOGRAFT_REJECTION	-0.453919121	3.98E-31	negative
GLT1D1	HALLMARK_ANDROGEN_RESPONSE	0.063072764	0.127236998	positive
GLT1D1	HALLMARK_ANGIOGENESIS	-0.405160271	1.47E-24	negative
GLT1D1	HALLMARK_APICAL_JUNCTION	-0.037869509	0.36014195	negative
GLT1D1	HALLMARK_APICAL_SURFACE	0.087823491	0.033540694	positive
GLT1D1	HALLMARK_APOPTOSIS	-0.387734609	1.84E-22	negative
GLT1D1	HALLMARK_BILE_ACID_METABOLISM	-0.024341687	0.556479387	negative
GLT1D1	HALLMARK_CHOLESTEROL_HOMEOSTASIS	-0.144061746	0.000468439	negative
GLT1D1	HALLMARK_COAGULATION	-0.393871251	3.48E-23	negative
GLT1D1	HALLMARK_COMPLEMENT	-0.39899833	8.40E-24	negative
GLT1D1	HALLMARK_DNA_REPAIR	-0.591278081	1.56E-56	negative
GLT1D1	HALLMARK_E2F_TARGETS	-0.430661959	7.35E-28	negative
GLT1D1	HALLMARK_EPITHELIAL_MESENCHYMAL_TRANSITION	-0.35919918	2.76E-19	negative
GLT1D1	HALLMARK_ESTROGEN_RESPONSE_EARLY	0.293247482	4.37E-13	positive
GLT1D1	HALLMARK_ESTROGEN_RESPONSE_LATE	-0.049884025	0.227919019	negative
GLT1D1	HALLMARK_FATTY_ACID_METABOLISM	-0.011706772	0.777333566	negative
GLT1D1	HALLMARK_G2M_CHECKPOINT	-0.395155549	2.44E-23	negative
GLT1D1	HALLMARK_GLYCOLYSIS	-0.378271238	2.26E-21	negative
GLT1D1	HALLMARK_HEDGEHOG_SIGNALING	0.368508031	2.75E-20	positive
GLT1D1	HALLMARK_HEME_METABOLISM	0.24124014	3.32E-09	positive
GLT1D1	HALLMARK_HYPOXIA	-0.284985757	2.06E-12	negative
GLT1D1	HALLMARK_IL2_STAT5_SIGNALING	-0.446416075	4.80E-30	negative
GLT1D1	HALLMARK_IL6_JAK_STAT3_SIGNALING	-0.466028745	6.26E-33	negative
GLT1D1	HALLMARK_INFLAMMATORY_RESPONSE	-0.351926137	1.58E-18	negative
GLT1D1	HALLMARK_INTERFERON_ALPHA_RESPONSE	-0.457240128	1.29E-31	negative
GLT1D1	HALLMARK_INTERFERON_GAMMA_RESPONSE	-0.470556603	1.27E-33	negative
GLT1D1	HALLMARK_KRAS_SIGNALING_DN	0.768214232	3.30E-115	positive
GLT1D1	HALLMARK_KRAS_SIGNALING_UP	-0.268242784	4.09E-11	negative
GLT1D1	HALLMARK_MITOTIC_SPINDLE	-0.09556965	0.020675687	negative
GLT1D1	HALLMARK_MTORC1_SIGNALING	-0.314715046	6.13E-15	negative
GLT1D1	HALLMARK_MYC_TARGETS_V1	-0.522151219	2.69E-42	negative
GLT1D1	HALLMARK_MYC_TARGETS_V2	-0.475282628	2.34E-34	negative
GLT1D1	HALLMARK_MYOGENESIS	0.037286256	0.367593225	positive
GLT1D1	HALLMARK_NOTCH_SIGNALING	-0.310230161	1.54E-14	negative
GLT1D1	HALLMARK_OXIDATIVE_PHOSPHORYLATION	-0.024709329	0.550531748	negative
GLT1D1	HALLMARK_P53_PATHWAY	-0.424686977	4.63E-27	negative
GLT1D1	HALLMARK_PANCREAS_BETA_CELLS	0.657663163	7.13E-74	positive
GLT1D1	HALLMARK_PEROXISOME	-0.115141566	0.005260763	negative
GLT1D1	HALLMARK_PI3K_AKT_MTOR_SIGNALING	-0.430140366	8.64E-28	negative
GLT1D1	HALLMARK_PROTEIN_SECRETION	-0.04084704	0.323592219	negative
GLT1D1	HALLMARK_REACTIVE_OXYGEN_SPECIES_PATHWAY	-0.188052303	4.57E-06	negative
GLT1D1	HALLMARK_SPERMATOGENESIS	0.372184201	1.08E-20	positive
GLT1D1	HALLMARK_TGF_BETA_SIGNALING	-0.415022665	8.40E-26	negative
GLT1D1	HALLMARK_TNFA_SIGNALING_VIA_NFKB	-0.344435924	9.15E-18	negative
GLT1D1	HALLMARK_UNFOLDED_PROTEIN_RESPONSE	-0.522677928	2.15E-42	negative
GLT1D1	HALLMARK_UV_RESPONSE_DN	0.240289956	3.84E-09	positive
GLT1D1	HALLMARK_UV_RESPONSE_UP	-0.225796095	3.28E-08	negative
GLT1D1	HALLMARK_WNT_BETA_CATENIN_SIGNALING	-0.239588624	4.27E-09	negative
GLT1D1	HALLMARK_XENOBIOTIC_METABOLISM	-0.34179994	1.68E-17	negative
GYG1	HALLMARK_ADIPOGENESIS	0.362066458	1.37E-19	positive
GYG1	HALLMARK_ALLOGRAFT_REJECTION	0.434889317	1.95E-28	positive
GYG1	HALLMARK_ANDROGEN_RESPONSE	0.215390122	1.40E-07	positive
GYG1	HALLMARK_ANGIOGENESIS	0.216574768	1.19E-07	positive
GYG1	HALLMARK_APICAL_JUNCTION	-0.070782451	0.086905723	negative
GYG1	HALLMARK_APICAL_SURFACE	-0.010634524	0.797262019	negative
GYG1	HALLMARK_APOPTOSIS	0.383457304	5.78E-22	positive
GYG1	HALLMARK_BILE_ACID_METABOLISM	0.280923581	4.33E-12	positive
GYG1	HALLMARK_CHOLESTEROL_HOMEOSTASIS	0.021976447	0.595473059	positive
GYG1	HALLMARK_COAGULATION	0.361146018	1.71E-19	positive
GYG1	HALLMARK_COMPLEMENT	0.418665232	2.85E-26	positive
GYG1	HALLMARK_DNA_REPAIR	0.119075785	0.003893778	positive
GYG1	HALLMARK_E2F_TARGETS	0.034939674	0.398528717	positive
GYG1	HALLMARK_EPITHELIAL_MESENCHYMAL_TRANSITION	0.257414772	2.53E-10	positive
GYG1	HALLMARK_ESTROGEN_RESPONSE_EARLY	0.093147218	0.024136771	positive
GYG1	HALLMARK_ESTROGEN_RESPONSE_LATE	0.285866698	1.75E-12	positive
GYG1	HALLMARK_FATTY_ACID_METABOLISM	0.317275383	3.60E-15	positive
GYG1	HALLMARK_G2M_CHECKPOINT	-0.008091993	0.84502397	negative
GYG1	HALLMARK_GLYCOLYSIS	0.299305736	1.36E-13	positive
GYG1	HALLMARK_HEDGEHOG_SIGNALING	-0.220680275	6.76E-08	negative
GYG1	HALLMARK_HEME_METABOLISM	0.2484534	1.08E-09	positive
GYG1	HALLMARK_HYPOXIA	0.312879566	8.95E-15	positive
GYG1	HALLMARK_IL2_STAT5_SIGNALING	0.354584543	8.40E-19	positive
GYG1	HALLMARK_IL6_JAK_STAT3_SIGNALING	0.410418104	3.24E-25	positive
GYG1	HALLMARK_INFLAMMATORY_RESPONSE	0.419454566	2.25E-26	positive
GYG1	HALLMARK_INTERFERON_ALPHA_RESPONSE	0.358708327	3.10E-19	positive
GYG1	HALLMARK_INTERFERON_GAMMA_RESPONSE	0.40757843	7.36E-25	positive
GYG1	HALLMARK_KRAS_SIGNALING_DN	-0.329317612	2.74E-16	negative
GYG1	HALLMARK_KRAS_SIGNALING_UP	0.401069383	4.70E-24	positive
GYG1	HALLMARK_MITOTIC_SPINDLE	-0.190300379	3.50E-06	negative
GYG1	HALLMARK_MTORC1_SIGNALING	0.297254574	2.03E-13	positive
GYG1	HALLMARK_MYC_TARGETS_V1	0.075800552	0.066704799	positive
GYG1	HALLMARK_MYC_TARGETS_V2	-0.106331378	0.010000267	negative
GYG1	HALLMARK_MYOGENESIS	0.099023865	0.016489743	positive
GYG1	HALLMARK_NOTCH_SIGNALING	0.106705626	0.009739649	positive
GYG1	HALLMARK_OXIDATIVE_PHOSPHORYLATION	0.202190978	8.01E-07	positive
GYG1	HALLMARK_P53_PATHWAY	0.358363531	3.38E-19	positive
GYG1	HALLMARK_PANCREAS_BETA_CELLS	-0.335731183	6.63E-17	negative
GYG1	HALLMARK_PEROXISOME	0.350474034	2.23E-18	positive
GYG1	HALLMARK_PI3K_AKT_MTOR_SIGNALING	0.391670361	6.35E-23	positive
GYG1	HALLMARK_PROTEIN_SECRETION	0.3624136	1.25E-19	positive
GYG1	HALLMARK_REACTIVE_OXYGEN_SPECIES_PATHWAY	0.345577036	7.03E-18	positive
GYG1	HALLMARK_SPERMATOGENESIS	-0.149048805	0.000293888	negative
GYG1	HALLMARK_TGF_BETA_SIGNALING	0.276746953	9.19E-12	positive
GYG1	HALLMARK_TNFA_SIGNALING_VIA_NFKB	0.343270959	1.20E-17	positive
GYG1	HALLMARK_UNFOLDED_PROTEIN_RESPONSE	0.253497758	4.80E-10	positive
GYG1	HALLMARK_UV_RESPONSE_DN	0.039042292	0.345447947	positive
GYG1	HALLMARK_UV_RESPONSE_UP	0.249102701	9.72E-10	positive
GYG1	HALLMARK_WNT_BETA_CATENIN_SIGNALING	-0.307368579	2.75E-14	negative
GYG1	HALLMARK_XENOBIOTIC_METABOLISM	0.406965745	8.78E-25	positive
HAS1	HALLMARK_ADIPOGENESIS	-0.077079408	0.062225476	negative
HAS1	HALLMARK_ALLOGRAFT_REJECTION	-0.227238076	2.67E-08	negative
HAS1	HALLMARK_ANDROGEN_RESPONSE	0.119074538	0.003894155	positive
HAS1	HALLMARK_ANGIOGENESIS	-0.153557481	0.000190381	negative
HAS1	HALLMARK_APICAL_JUNCTION	0.133141074	0.001235672	positive
HAS1	HALLMARK_APICAL_SURFACE	0.195520546	1.85E-06	positive
HAS1	HALLMARK_APOPTOSIS	-0.138795109	0.000754361	negative
HAS1	HALLMARK_BILE_ACID_METABOLISM	0.044391323	0.283345351	positive
HAS1	HALLMARK_CHOLESTEROL_HOMEOSTASIS	-0.005879053	0.887068831	negative
HAS1	HALLMARK_COAGULATION	-0.135631163	0.000996568	negative
HAS1	HALLMARK_COMPLEMENT	-0.145967661	0.000392669	negative
HAS1	HALLMARK_DNA_REPAIR	-0.392201713	5.49E-23	negative
HAS1	HALLMARK_E2F_TARGETS	-0.335386079	7.16E-17	negative
HAS1	HALLMARK_EPITHELIAL_MESENCHYMAL_TRANSITION	-0.097866662	0.017800909	negative
HAS1	HALLMARK_ESTROGEN_RESPONSE_EARLY	0.315483164	5.23E-15	positive
HAS1	HALLMARK_ESTROGEN_RESPONSE_LATE	0.089229113	0.030795473	positive
HAS1	HALLMARK_FATTY_ACID_METABOLISM	0.047528282	0.250667125	positive
HAS1	HALLMARK_G2M_CHECKPOINT	-0.334863588	8.04E-17	negative
HAS1	HALLMARK_GLYCOLYSIS	-0.115209542	0.005233871	negative
HAS1	HALLMARK_HEDGEHOG_SIGNALING	0.176084354	1.81E-05	positive
HAS1	HALLMARK_HEME_METABOLISM	0.21328926	1.87E-07	positive
HAS1	HALLMARK_HYPOXIA	-0.001921944	0.962970685	negative
HAS1	HALLMARK_IL2_STAT5_SIGNALING	-0.142226092	0.000554086	negative
HAS1	HALLMARK_IL6_JAK_STAT3_SIGNALING	-0.190997876	3.21E-06	negative
HAS1	HALLMARK_INFLAMMATORY_RESPONSE	-0.063320838	0.125744918	negative
HAS1	HALLMARK_INTERFERON_ALPHA_RESPONSE	-0.257152233	2.65E-10	negative
HAS1	HALLMARK_INTERFERON_GAMMA_RESPONSE	-0.25047328	7.81E-10	negative
HAS1	HALLMARK_KRAS_SIGNALING_DN	0.500587843	1.72E-38	positive
HAS1	HALLMARK_KRAS_SIGNALING_UP	-0.045386218	0.27268362	negative
HAS1	HALLMARK_MITOTIC_SPINDLE	-0.181285143	1.01E-05	negative
HAS1	HALLMARK_MTORC1_SIGNALING	-0.120960856	0.003360553	negative
HAS1	HALLMARK_MYC_TARGETS_V1	-0.371677285	1.23E-20	negative
HAS1	HALLMARK_MYC_TARGETS_V2	-0.299436336	1.32E-13	negative
HAS1	HALLMARK_MYOGENESIS	0.217917693	9.92E-08	positive
HAS1	HALLMARK_NOTCH_SIGNALING	-0.280069409	5.06E-12	negative
HAS1	HALLMARK_OXIDATIVE_PHOSPHORYLATION	0.036584278	0.376687253	positive
HAS1	HALLMARK_P53_PATHWAY	-0.1451841	0.00042232	negative
HAS1	HALLMARK_PANCREAS_BETA_CELLS	0.353423183	1.11E-18	positive
HAS1	HALLMARK_PEROXISOME	-0.020161625	0.626209665	negative
HAS1	HALLMARK_PI3K_AKT_MTOR_SIGNALING	-0.201774189	8.45E-07	negative
HAS1	HALLMARK_PROTEIN_SECRETION	-0.071480381	0.083831618	negative
HAS1	HALLMARK_REACTIVE_OXYGEN_SPECIES_PATHWAY	0.030818704	0.456497986	positive
HAS1	HALLMARK_SPERMATOGENESIS	0.160209466	9.81E-05	positive
HAS1	HALLMARK_TGF_BETA_SIGNALING	-0.170694661	3.27E-05	negative
HAS1	HALLMARK_TNFA_SIGNALING_VIA_NFKB	-0.039754289	0.336715892	negative
HAS1	HALLMARK_UNFOLDED_PROTEIN_RESPONSE	-0.280991413	4.28E-12	negative
HAS1	HALLMARK_UV_RESPONSE_DN	0.264775226	7.39E-11	positive
HAS1	HALLMARK_UV_RESPONSE_UP	-0.028852997	0.485733398	negative
HAS1	HALLMARK_WNT_BETA_CATENIN_SIGNALING	-0.263256746	9.56E-11	negative
HAS1	HALLMARK_XENOBIOTIC_METABOLISM	-0.088684979	0.031834467	negative
HAS2	HALLMARK_ADIPOGENESIS	0.151085211	0.000241917	positive
HAS2	HALLMARK_ALLOGRAFT_REJECTION	0.535640298	8.05E-45	positive
HAS2	HALLMARK_ANDROGEN_RESPONSE	0.132772202	0.001275281	positive
HAS2	HALLMARK_ANGIOGENESIS	0.548670169	2.28E-47	positive
HAS2	HALLMARK_APICAL_JUNCTION	0.371160604	1.41E-20	positive
HAS2	HALLMARK_APICAL_SURFACE	0.145158764	0.000423313	positive
HAS2	HALLMARK_APOPTOSIS	0.55656205	5.74E-49	positive
HAS2	HALLMARK_BILE_ACID_METABOLISM	-0.184757655	6.74E-06	negative
HAS2	HALLMARK_CHOLESTEROL_HOMEOSTASIS	0.157550817	0.000128299	positive
HAS2	HALLMARK_COAGULATION	0.560885625	7.33E-50	positive
HAS2	HALLMARK_COMPLEMENT	0.506716936	1.52E-39	positive
HAS2	HALLMARK_DNA_REPAIR	0.425729487	3.37E-27	positive
HAS2	HALLMARK_E2F_TARGETS	0.516944466	2.36E-41	positive
HAS2	HALLMARK_EPITHELIAL_MESENCHYMAL_TRANSITION	0.57758926	1.92E-53	positive
HAS2	HALLMARK_ESTROGEN_RESPONSE_EARLY	-0.093813978	0.023137434	negative
HAS2	HALLMARK_ESTROGEN_RESPONSE_LATE	0.373526132	7.69E-21	positive
HAS2	HALLMARK_FATTY_ACID_METABOLISM	-0.086959702	0.035329208	negative
HAS2	HALLMARK_G2M_CHECKPOINT	0.518292827	1.35E-41	positive
HAS2	HALLMARK_GLYCOLYSIS	0.581760408	2.28E-54	positive
HAS2	HALLMARK_HEDGEHOG_SIGNALING	-0.276569009	9.49E-12	negative
HAS2	HALLMARK_HEME_METABOLISM	-0.24043512	3.76E-09	negative
HAS2	HALLMARK_HYPOXIA	0.522179858	2.65E-42	positive
HAS2	HALLMARK_IL2_STAT5_SIGNALING	0.527936829	2.30E-43	positive
HAS2	HALLMARK_IL6_JAK_STAT3_SIGNALING	0.569014727	1.41E-51	positive
HAS2	HALLMARK_INFLAMMATORY_RESPONSE	0.544692039	1.40E-46	positive
HAS2	HALLMARK_INTERFERON_ALPHA_RESPONSE	0.392793538	4.67E-23	positive
HAS2	HALLMARK_INTERFERON_GAMMA_RESPONSE	0.48250975	1.67E-35	positive
HAS2	HALLMARK_KRAS_SIGNALING_DN	-0.551455234	6.29E-48	negative
HAS2	HALLMARK_KRAS_SIGNALING_UP	0.455616973	2.24E-31	positive
HAS2	HALLMARK_MITOTIC_SPINDLE	0.259996746	1.65E-10	positive
HAS2	HALLMARK_MTORC1_SIGNALING	0.481145753	2.76E-35	positive
HAS2	HALLMARK_MYC_TARGETS_V1	0.533529843	2.03E-44	positive
HAS2	HALLMARK_MYC_TARGETS_V2	0.338000899	3.98E-17	positive
HAS2	HALLMARK_MYOGENESIS	0.119336219	0.00381581	positive
HAS2	HALLMARK_NOTCH_SIGNALING	0.322743683	1.13E-15	positive
HAS2	HALLMARK_OXIDATIVE_PHOSPHORYLATION	-0.062098142	0.133232367	negative
HAS2	HALLMARK_P53_PATHWAY	0.441259853	2.56E-29	positive
HAS2	HALLMARK_PANCREAS_BETA_CELLS	-0.504981034	3.03E-39	negative
HAS2	HALLMARK_PEROXISOME	0.136430153	0.000929411	positive
HAS2	HALLMARK_PI3K_AKT_MTOR_SIGNALING	0.501479899	1.21E-38	positive
HAS2	HALLMARK_PROTEIN_SECRETION	0.06388986	0.122373827	positive
HAS2	HALLMARK_REACTIVE_OXYGEN_SPECIES_PATHWAY	0.394777008	2.71E-23	positive
HAS2	HALLMARK_SPERMATOGENESIS	-0.100071951	0.015376035	negative
HAS2	HALLMARK_TGF_BETA_SIGNALING	0.634892745	1.91E-67	positive
HAS2	HALLMARK_TNFA_SIGNALING_VIA_NFKB	0.572538631	2.45E-52	positive
HAS2	HALLMARK_UNFOLDED_PROTEIN_RESPONSE	0.569437025	1.14E-51	positive
HAS2	HALLMARK_UV_RESPONSE_DN	0.195836664	1.78E-06	positive
HAS2	HALLMARK_UV_RESPONSE_UP	0.284234887	2.37E-12	positive
HAS2	HALLMARK_WNT_BETA_CATENIN_SIGNALING	-0.012459601	0.763427694	negative
HAS2	HALLMARK_XENOBIOTIC_METABOLISM	0.300252702	1.13E-13	positive
LFNG	HALLMARK_ADIPOGENESIS	0.254190637	4.29E-10	positive
LFNG	HALLMARK_ALLOGRAFT_REJECTION	0.187115974	5.11E-06	positive
LFNG	HALLMARK_ANDROGEN_RESPONSE	0.026526203	0.521605148	positive
LFNG	HALLMARK_ANGIOGENESIS	0.241928686	2.99E-09	positive
LFNG	HALLMARK_APICAL_JUNCTION	0.124607685	0.002512956	positive
LFNG	HALLMARK_APICAL_SURFACE	0.047378182	0.252168324	positive
LFNG	HALLMARK_APOPTOSIS	0.17397871	2.29E-05	positive
LFNG	HALLMARK_BILE_ACID_METABOLISM	0.267155466	4.93E-11	positive
LFNG	HALLMARK_CHOLESTEROL_HOMEOSTASIS	0.233981376	9.94E-09	positive
LFNG	HALLMARK_COAGULATION	0.247720592	1.21E-09	positive
LFNG	HALLMARK_COMPLEMENT	0.227333874	2.63E-08	positive
LFNG	HALLMARK_DNA_REPAIR	0.102718287	0.012852851	positive
LFNG	HALLMARK_E2F_TARGETS	0.163828237	6.77E-05	positive
LFNG	HALLMARK_EPITHELIAL_MESENCHYMAL_TRANSITION	0.218619744	9.01E-08	positive
LFNG	HALLMARK_ESTROGEN_RESPONSE_EARLY	-0.001071787	0.979345225	negative
LFNG	HALLMARK_ESTROGEN_RESPONSE_LATE	0.166593167	5.07E-05	positive
LFNG	HALLMARK_FATTY_ACID_METABOLISM	0.176160267	1.80E-05	positive
LFNG	HALLMARK_G2M_CHECKPOINT	0.132968531	0.001254056	positive
LFNG	HALLMARK_GLYCOLYSIS	0.177010084	1.63E-05	positive
LFNG	HALLMARK_HEDGEHOG_SIGNALING	-0.179810883	1.19E-05	negative
LFNG	HALLMARK_HEME_METABOLISM	-0.020741564	0.616313471	negative
LFNG	HALLMARK_HYPOXIA	0.177365242	1.57E-05	positive
LFNG	HALLMARK_IL2_STAT5_SIGNALING	0.242652517	2.67E-09	positive
LFNG	HALLMARK_IL6_JAK_STAT3_SIGNALING	0.207960327	3.79E-07	positive
LFNG	HALLMARK_INFLAMMATORY_RESPONSE	0.19573981	1.80E-06	positive
LFNG	HALLMARK_INTERFERON_ALPHA_RESPONSE	0.297620386	1.89E-13	positive
LFNG	HALLMARK_INTERFERON_GAMMA_RESPONSE	0.267022877	5.04E-11	positive
LFNG	HALLMARK_KRAS_SIGNALING_DN	-0.06990945	0.090878019	negative
LFNG	HALLMARK_KRAS_SIGNALING_UP	0.154570288	0.000172403	positive
LFNG	HALLMARK_MITOTIC_SPINDLE	0.059861366	0.147814536	positive
LFNG	HALLMARK_MTORC1_SIGNALING	0.194758573	2.03E-06	positive
LFNG	HALLMARK_MYC_TARGETS_V1	0.106497971	0.0098835	positive
LFNG	HALLMARK_MYC_TARGETS_V2	-0.024118235	0.560109558	negative
LFNG	HALLMARK_MYOGENESIS	0.103224491	0.012414191	positive
LFNG	HALLMARK_NOTCH_SIGNALING	0.441564141	2.32E-29	positive
LFNG	HALLMARK_OXIDATIVE_PHOSPHORYLATION	-0.015327814	0.711176429	negative
LFNG	HALLMARK_P53_PATHWAY	0.150206246	0.000263195	positive
LFNG	HALLMARK_PANCREAS_BETA_CELLS	-0.321334255	1.53E-15	negative
LFNG	HALLMARK_PEROXISOME	0.104730126	0.01118663	positive
LFNG	HALLMARK_PI3K_AKT_MTOR_SIGNALING	0.145858405	0.000396684	positive
LFNG	HALLMARK_PROTEIN_SECRETION	-0.077539137	0.060677139	negative
LFNG	HALLMARK_REACTIVE_OXYGEN_SPECIES_PATHWAY	0.096123334	0.019948112	positive
LFNG	HALLMARK_SPERMATOGENESIS	-0.085829572	0.037791244	negative
LFNG	HALLMARK_TGF_BETA_SIGNALING	0.14878869	0.000301231	positive
LFNG	HALLMARK_TNFA_SIGNALING_VIA_NFKB	0.16967238	3.65E-05	positive
LFNG	HALLMARK_UNFOLDED_PROTEIN_RESPONSE	0.039186222	0.343671247	positive
LFNG	HALLMARK_UV_RESPONSE_DN	-0.018899364	0.647980818	negative
LFNG	HALLMARK_UV_RESPONSE_UP	0.22385793	4.32E-08	positive
LFNG	HALLMARK_WNT_BETA_CATENIN_SIGNALING	-0.03808309	0.357437207	negative
LFNG	HALLMARK_XENOBIOTIC_METABOLISM	0.224885879	3.74E-08	positive
MFNG	HALLMARK_ADIPOGENESIS	0.315188414	5.56E-15	positive
MFNG	HALLMARK_ALLOGRAFT_REJECTION	0.648564297	3.07E-71	positive
MFNG	HALLMARK_ANDROGEN_RESPONSE	0.069343835	0.093528504	positive
MFNG	HALLMARK_ANGIOGENESIS	0.478319496	7.78E-35	positive
MFNG	HALLMARK_APICAL_JUNCTION	0.320206831	1.94E-15	positive
MFNG	HALLMARK_APICAL_SURFACE	0.097952985	0.017700048	positive
MFNG	HALLMARK_APOPTOSIS	0.572486269	2.51E-52	positive
MFNG	HALLMARK_BILE_ACID_METABOLISM	0.035055735	0.396962843	positive
MFNG	HALLMARK_CHOLESTEROL_HOMEOSTASIS	0.128858359	0.00177376	positive
MFNG	HALLMARK_COAGULATION	0.560986732	6.98E-50	positive
MFNG	HALLMARK_COMPLEMENT	0.586697918	1.75E-55	positive
MFNG	HALLMARK_DNA_REPAIR	0.39431671	3.08E-23	positive
MFNG	HALLMARK_E2F_TARGETS	0.40010597	6.16E-24	positive
MFNG	HALLMARK_EPITHELIAL_MESENCHYMAL_TRANSITION	0.472332336	6.74E-34	positive
MFNG	HALLMARK_ESTROGEN_RESPONSE_EARLY	-0.0583718	0.158180336	negative
MFNG	HALLMARK_ESTROGEN_RESPONSE_LATE	0.386677228	2.45E-22	positive
MFNG	HALLMARK_FATTY_ACID_METABOLISM	0.097138929	0.018671361	positive
MFNG	HALLMARK_G2M_CHECKPOINT	0.394780167	2.71E-23	positive
MFNG	HALLMARK_GLYCOLYSIS	0.463674168	1.42E-32	positive
MFNG	HALLMARK_HEDGEHOG_SIGNALING	-0.30684907	3.05E-14	negative
MFNG	HALLMARK_HEME_METABOLISM	-0.012263315	0.767046274	negative
MFNG	HALLMARK_HYPOXIA	0.435812219	1.46E-28	positive
MFNG	HALLMARK_IL2_STAT5_SIGNALING	0.564017191	1.62E-50	positive
MFNG	HALLMARK_IL6_JAK_STAT3_SIGNALING	0.62396458	1.50E-64	positive
MFNG	HALLMARK_INFLAMMATORY_RESPONSE	0.56590872	6.45E-51	positive
MFNG	HALLMARK_INTERFERON_ALPHA_RESPONSE	0.496965689	7.05E-38	positive
MFNG	HALLMARK_INTERFERON_GAMMA_RESPONSE	0.5712657	4.61E-52	positive
MFNG	HALLMARK_KRAS_SIGNALING_DN	-0.527960434	2.27E-43	negative
MFNG	HALLMARK_KRAS_SIGNALING_UP	0.524118451	1.17E-42	positive
MFNG	HALLMARK_MITOTIC_SPINDLE	0.153607722	0.00018945	positive
MFNG	HALLMARK_MTORC1_SIGNALING	0.412122371	1.97E-25	positive
MFNG	HALLMARK_MYC_TARGETS_V1	0.424420603	5.02E-27	positive
MFNG	HALLMARK_MYC_TARGETS_V2	0.215296793	1.42E-07	positive
MFNG	HALLMARK_MYOGENESIS	0.165576591	5.64E-05	positive
MFNG	HALLMARK_NOTCH_SIGNALING	0.396113512	1.87E-23	positive
MFNG	HALLMARK_OXIDATIVE_PHOSPHORYLATION	0.021991003	0.59522934	positive
MFNG	HALLMARK_P53_PATHWAY	0.471088656	1.05E-33	positive
MFNG	HALLMARK_PANCREAS_BETA_CELLS	-0.514747806	5.85E-41	negative
MFNG	HALLMARK_PEROXISOME	0.263551415	9.10E-11	positive
MFNG	HALLMARK_PI3K_AKT_MTOR_SIGNALING	0.514044518	7.80E-41	positive
MFNG	HALLMARK_PROTEIN_SECRETION	0.040757568	0.324654092	positive
MFNG	HALLMARK_REACTIVE_OXYGEN_SPECIES_PATHWAY	0.440846301	2.93E-29	positive
MFNG	HALLMARK_SPERMATOGENESIS	-0.205560424	5.19E-07	negative
MFNG	HALLMARK_TGF_BETA_SIGNALING	0.554101402	1.83E-48	positive
MFNG	HALLMARK_TNFA_SIGNALING_VIA_NFKB	0.494147222	2.09E-37	positive
MFNG	HALLMARK_UNFOLDED_PROTEIN_RESPONSE	0.430581737	7.53E-28	positive
MFNG	HALLMARK_UV_RESPONSE_DN	0.024374547	0.555946519	positive
MFNG	HALLMARK_UV_RESPONSE_UP	0.344733138	8.54E-18	positive
MFNG	HALLMARK_WNT_BETA_CATENIN_SIGNALING	0.044562429	0.281491923	positive
MFNG	HALLMARK_XENOBIOTIC_METABOLISM	0.419117475	2.49E-26	positive
MGAT2	HALLMARK_ADIPOGENESIS	0.11199755	0.006649066	positive
MGAT2	HALLMARK_ALLOGRAFT_REJECTION	0.264135373	8.24E-11	positive
MGAT2	HALLMARK_ANDROGEN_RESPONSE	0.049961164	0.227199786	positive
MGAT2	HALLMARK_ANGIOGENESIS	0.445968535	5.56E-30	positive
MGAT2	HALLMARK_APICAL_JUNCTION	0.363075319	1.06E-19	positive
MGAT2	HALLMARK_APICAL_SURFACE	0.070700636	0.087271956	positive
MGAT2	HALLMARK_APOPTOSIS	0.326349929	5.22E-16	positive
MGAT2	HALLMARK_BILE_ACID_METABOLISM	-0.276862689	9.00E-12	negative
MGAT2	HALLMARK_CHOLESTEROL_HOMEOSTASIS	0.311651587	1.15E-14	positive
MGAT2	HALLMARK_COAGULATION	0.366258636	4.83E-20	positive
MGAT2	HALLMARK_COMPLEMENT	0.296913973	2.16E-13	positive
MGAT2	HALLMARK_DNA_REPAIR	0.365026838	6.57E-20	positive
MGAT2	HALLMARK_E2F_TARGETS	0.413984287	1.14E-25	positive
MGAT2	HALLMARK_EPITHELIAL_MESENCHYMAL_TRANSITION	0.419127821	2.48E-26	positive
MGAT2	HALLMARK_ESTROGEN_RESPONSE_EARLY	-0.093787257	0.023176785	negative
MGAT2	HALLMARK_ESTROGEN_RESPONSE_LATE	0.236607219	6.71E-09	positive
MGAT2	HALLMARK_FATTY_ACID_METABOLISM	-0.085676654	0.038135309	negative
MGAT2	HALLMARK_G2M_CHECKPOINT	0.410368652	3.28E-25	positive
MGAT2	HALLMARK_GLYCOLYSIS	0.441461466	2.40E-29	positive
MGAT2	HALLMARK_HEDGEHOG_SIGNALING	-0.134710104	0.001079531	negative
MGAT2	HALLMARK_HEME_METABOLISM	-0.334477667	8.77E-17	negative
MGAT2	HALLMARK_HYPOXIA	0.355871063	6.17E-19	positive
MGAT2	HALLMARK_IL2_STAT5_SIGNALING	0.310554785	1.44E-14	positive
MGAT2	HALLMARK_IL6_JAK_STAT3_SIGNALING	0.283297885	2.81E-12	positive
MGAT2	HALLMARK_INFLAMMATORY_RESPONSE	0.28834591	1.10E-12	positive
MGAT2	HALLMARK_INTERFERON_ALPHA_RESPONSE	0.261909574	1.20E-10	positive
MGAT2	HALLMARK_INTERFERON_GAMMA_RESPONSE	0.284698556	2.17E-12	positive
MGAT2	HALLMARK_KRAS_SIGNALING_DN	-0.361077744	1.74E-19	negative
MGAT2	HALLMARK_KRAS_SIGNALING_UP	0.276441541	9.70E-12	positive
MGAT2	HALLMARK_MITOTIC_SPINDLE	0.184275872	7.13E-06	positive
MGAT2	HALLMARK_MTORC1_SIGNALING	0.391882294	5.99E-23	positive
MGAT2	HALLMARK_MYC_TARGETS_V1	0.398662979	9.22E-24	positive
MGAT2	HALLMARK_MYC_TARGETS_V2	0.344136062	9.81E-18	positive
MGAT2	HALLMARK_MYOGENESIS	0.171313505	3.06E-05	positive
MGAT2	HALLMARK_NOTCH_SIGNALING	0.017563026	0.671361052	positive
MGAT2	HALLMARK_OXIDATIVE_PHOSPHORYLATION	-0.00356261	0.931420481	negative
MGAT2	HALLMARK_P53_PATHWAY	0.345679638	6.86E-18	positive
MGAT2	HALLMARK_PANCREAS_BETA_CELLS	-0.221119907	6.36E-08	negative
MGAT2	HALLMARK_PEROXISOME	-0.018454963	0.655719026	negative
MGAT2	HALLMARK_PI3K_AKT_MTOR_SIGNALING	0.430280377	8.27E-28	positive
MGAT2	HALLMARK_PROTEIN_SECRETION	-0.100839004	0.01460335	negative
MGAT2	HALLMARK_REACTIVE_OXYGEN_SPECIES_PATHWAY	0.208058081	3.74E-07	positive
MGAT2	HALLMARK_SPERMATOGENESIS	-0.047030533	0.25566924	negative
MGAT2	HALLMARK_TGF_BETA_SIGNALING	0.294396487	3.51E-13	positive
MGAT2	HALLMARK_TNFA_SIGNALING_VIA_NFKB	0.314833184	5.98E-15	positive
MGAT2	HALLMARK_UNFOLDED_PROTEIN_RESPONSE	0.447733682	3.11E-30	positive
MGAT2	HALLMARK_UV_RESPONSE_DN	0.097794041	0.017886149	positive
MGAT2	HALLMARK_UV_RESPONSE_UP	0.246577471	1.45E-09	positive
MGAT2	HALLMARK_WNT_BETA_CATENIN_SIGNALING	0.056641897	0.170897102	positive
MGAT2	HALLMARK_XENOBIOTIC_METABOLISM	0.189440993	3.88E-06	positive
MGAT5B	HALLMARK_ADIPOGENESIS	-0.480662407	3.30E-35	negative
MGAT5B	HALLMARK_ALLOGRAFT_REJECTION	-0.575534444	5.44E-53	negative
MGAT5B	HALLMARK_ANDROGEN_RESPONSE	-0.14472482	0.000440656	negative
MGAT5B	HALLMARK_ANGIOGENESIS	-0.443313208	1.32E-29	negative
MGAT5B	HALLMARK_APICAL_JUNCTION	-0.088518424	0.032158426	negative
MGAT5B	HALLMARK_APICAL_SURFACE	-0.040823666	0.323869413	negative
MGAT5B	HALLMARK_APOPTOSIS	-0.53930937	1.58E-45	negative
MGAT5B	HALLMARK_BILE_ACID_METABOLISM	-0.223717718	4.41E-08	negative
MGAT5B	HALLMARK_CHOLESTEROL_HOMEOSTASIS	-0.212322451	2.12E-07	negative
MGAT5B	HALLMARK_COAGULATION	-0.520461668	5.46E-42	negative
MGAT5B	HALLMARK_COMPLEMENT	-0.542385516	3.99E-46	negative
MGAT5B	HALLMARK_DNA_REPAIR	-0.42689568	2.35E-27	negative
MGAT5B	HALLMARK_E2F_TARGETS	-0.219643865	7.81E-08	negative
MGAT5B	HALLMARK_EPITHELIAL_MESENCHYMAL_TRANSITION	-0.465275107	8.14E-33	negative
MGAT5B	HALLMARK_ESTROGEN_RESPONSE_EARLY	0.08180026	0.047786239	positive
MGAT5B	HALLMARK_ESTROGEN_RESPONSE_LATE	-0.274238867	1.43E-11	negative
MGAT5B	HALLMARK_FATTY_ACID_METABOLISM	-0.271328533	2.39E-11	negative
MGAT5B	HALLMARK_G2M_CHECKPOINT	-0.166828385	4.94E-05	negative
MGAT5B	HALLMARK_GLYCOLYSIS	-0.482627611	1.60E-35	negative
MGAT5B	HALLMARK_HEDGEHOG_SIGNALING	0.500088597	2.09E-38	positive
MGAT5B	HALLMARK_HEME_METABOLISM	0.027095626	0.512702569	positive
MGAT5B	HALLMARK_HYPOXIA	-0.447005173	3.95E-30	negative
MGAT5B	HALLMARK_IL2_STAT5_SIGNALING	-0.580065071	5.44E-54	negative
MGAT5B	HALLMARK_IL6_JAK_STAT3_SIGNALING	-0.580107694	5.33E-54	negative
MGAT5B	HALLMARK_INFLAMMATORY_RESPONSE	-0.512463329	1.49E-40	negative
MGAT5B	HALLMARK_INTERFERON_ALPHA_RESPONSE	-0.507465968	1.12E-39	negative
MGAT5B	HALLMARK_INTERFERON_GAMMA_RESPONSE	-0.558962463	1.84E-49	negative
MGAT5B	HALLMARK_KRAS_SIGNALING_DN	0.671739833	3.90E-78	positive
MGAT5B	HALLMARK_KRAS_SIGNALING_UP	-0.468707508	2.44E-33	negative
MGAT5B	HALLMARK_MITOTIC_SPINDLE	0.167644878	4.53E-05	positive
MGAT5B	HALLMARK_MTORC1_SIGNALING	-0.388803672	1.38E-22	negative
MGAT5B	HALLMARK_MYC_TARGETS_V1	-0.322152317	1.29E-15	negative
MGAT5B	HALLMARK_MYC_TARGETS_V2	-0.261688591	1.25E-10	negative
MGAT5B	HALLMARK_MYOGENESIS	-0.177546234	1.54E-05	negative
MGAT5B	HALLMARK_NOTCH_SIGNALING	-0.076836544	0.063056495	negative
MGAT5B	HALLMARK_OXIDATIVE_PHOSPHORYLATION	-0.200192066	1.03E-06	negative
MGAT5B	HALLMARK_P53_PATHWAY	-0.585824082	2.77E-55	negative
MGAT5B	HALLMARK_PANCREAS_BETA_CELLS	0.622689546	3.22E-64	positive
MGAT5B	HALLMARK_PEROXISOME	-0.338579055	3.49E-17	negative
MGAT5B	HALLMARK_PI3K_AKT_MTOR_SIGNALING	-0.450847007	1.11E-30	negative
MGAT5B	HALLMARK_PROTEIN_SECRETION	-0.178237626	1.42E-05	negative
MGAT5B	HALLMARK_REACTIVE_OXYGEN_SPECIES_PATHWAY	-0.435598974	1.56E-28	negative
MGAT5B	HALLMARK_SPERMATOGENESIS	0.416959068	4.74E-26	positive
MGAT5B	HALLMARK_TGF_BETA_SIGNALING	-0.449221567	1.90E-30	negative
MGAT5B	HALLMARK_TNFA_SIGNALING_VIA_NFKB	-0.478733911	6.69E-35	negative
MGAT5B	HALLMARK_UNFOLDED_PROTEIN_RESPONSE	-0.519044398	9.88E-42	negative
MGAT5B	HALLMARK_UV_RESPONSE_DN	0.057509692	0.16442549	positive
MGAT5B	HALLMARK_UV_RESPONSE_UP	-0.338418377	3.62E-17	negative
MGAT5B	HALLMARK_WNT_BETA_CATENIN_SIGNALING	0.023610853	0.56839465	positive
MGAT5B	HALLMARK_XENOBIOTIC_METABOLISM	-0.561344135	5.88E-50	negative
PIGM	HALLMARK_ADIPOGENESIS	-0.441544221	2.34E-29	negative
PIGM	HALLMARK_ALLOGRAFT_REJECTION	-0.161291679	8.79E-05	negative
PIGM	HALLMARK_ANDROGEN_RESPONSE	-0.002919646	0.943774704	negative
PIGM	HALLMARK_ANGIOGENESIS	-0.20723563	4.17E-07	negative
PIGM	HALLMARK_APICAL_JUNCTION	-0.135053521	0.00104788	negative
PIGM	HALLMARK_APICAL_SURFACE	-0.179217629	1.27E-05	negative
PIGM	HALLMARK_APOPTOSIS	-0.201706444	8.52E-07	negative
PIGM	HALLMARK_BILE_ACID_METABOLISM	-0.199404952	1.14E-06	negative
PIGM	HALLMARK_CHOLESTEROL_HOMEOSTASIS	-0.239397188	4.40E-09	negative
PIGM	HALLMARK_COAGULATION	-0.255951399	3.22E-10	negative
PIGM	HALLMARK_COMPLEMENT	-0.246863144	1.39E-09	negative
PIGM	HALLMARK_DNA_REPAIR	-0.069090985	0.094733205	negative
PIGM	HALLMARK_E2F_TARGETS	0.102249038	0.013271648	positive
PIGM	HALLMARK_EPITHELIAL_MESENCHYMAL_TRANSITION	-0.227101946	2.72E-08	negative
PIGM	HALLMARK_ESTROGEN_RESPONSE_EARLY	-0.106130088	0.010142987	negative
PIGM	HALLMARK_ESTROGEN_RESPONSE_LATE	-0.349925853	2.54E-18	negative
PIGM	HALLMARK_FATTY_ACID_METABOLISM	-0.444162101	1.00E-29	negative
PIGM	HALLMARK_G2M_CHECKPOINT	0.186867494	5.26E-06	positive
PIGM	HALLMARK_GLYCOLYSIS	-0.282801608	3.08E-12	negative
PIGM	HALLMARK_HEDGEHOG_SIGNALING	0.323741151	9.16E-16	positive
PIGM	HALLMARK_HEME_METABOLISM	-0.058559446	0.156845076	negative
PIGM	HALLMARK_HYPOXIA	-0.324991597	7.00E-16	negative
PIGM	HALLMARK_IL2_STAT5_SIGNALING	-0.254598159	4.02E-10	negative
PIGM	HALLMARK_IL6_JAK_STAT3_SIGNALING	-0.164260039	6.47E-05	negative
PIGM	HALLMARK_INFLAMMATORY_RESPONSE	-0.228642999	2.18E-08	negative
PIGM	HALLMARK_INTERFERON_ALPHA_RESPONSE	-0.149047402	0.000293927	negative
PIGM	HALLMARK_INTERFERON_GAMMA_RESPONSE	-0.165550683	5.65E-05	negative
PIGM	HALLMARK_KRAS_SIGNALING_DN	-0.171207544	3.09E-05	negative
PIGM	HALLMARK_KRAS_SIGNALING_UP	-0.241388692	3.25E-09	negative
PIGM	HALLMARK_MITOTIC_SPINDLE	0.457894888	1.04E-31	positive
PIGM	HALLMARK_MTORC1_SIGNALING	-0.240615013	3.65E-09	negative
PIGM	HALLMARK_MYC_TARGETS_V1	0.070878182	0.086478774	positive
PIGM	HALLMARK_MYC_TARGETS_V2	0.071062122	0.08566316	positive
PIGM	HALLMARK_MYOGENESIS	-0.420754332	1.52E-26	negative
PIGM	HALLMARK_NOTCH_SIGNALING	0.275451087	1.16E-11	positive
PIGM	HALLMARK_OXIDATIVE_PHOSPHORYLATION	-0.522800746	2.04E-42	negative
PIGM	HALLMARK_P53_PATHWAY	-0.243845813	2.22E-09	negative
PIGM	HALLMARK_PANCREAS_BETA_CELLS	0.08601842	0.037369974	positive
PIGM	HALLMARK_PEROXISOME	-0.323466456	9.71E-16	negative
PIGM	HALLMARK_PI3K_AKT_MTOR_SIGNALING	-0.231625738	1.41E-08	negative
PIGM	HALLMARK_PROTEIN_SECRETION	0.29650516	2.34E-13	positive
PIGM	HALLMARK_REACTIVE_OXYGEN_SPECIES_PATHWAY	-0.440849434	2.93E-29	negative
PIGM	HALLMARK_SPERMATOGENESIS	0.004300831	0.91725642	positive
PIGM	HALLMARK_TGF_BETA_SIGNALING	0.115975764	0.004939203	positive
PIGM	HALLMARK_TNFA_SIGNALING_VIA_NFKB	-0.241152106	3.37E-09	negative
PIGM	HALLMARK_UNFOLDED_PROTEIN_RESPONSE	0.052849814	0.201418809	positive
PIGM	HALLMARK_UV_RESPONSE_DN	-0.06123141	0.138745199	negative
PIGM	HALLMARK_UV_RESPONSE_UP	-0.333929213	9.91E-17	negative
PIGM	HALLMARK_WNT_BETA_CATENIN_SIGNALING	0.404066352	2.01E-24	positive
PIGM	HALLMARK_XENOBIOTIC_METABOLISM	-0.376247702	3.82E-21	negative
POFUT1	HALLMARK_ADIPOGENESIS	0.040672029	0.325671395	positive
POFUT1	HALLMARK_ALLOGRAFT_REJECTION	0.359679488	2.45E-19	positive
POFUT1	HALLMARK_ANDROGEN_RESPONSE	0.238969598	4.70E-09	positive
POFUT1	HALLMARK_ANGIOGENESIS	0.528652685	1.69E-43	positive
POFUT1	HALLMARK_APICAL_JUNCTION	0.302204696	7.69E-14	positive
POFUT1	HALLMARK_APICAL_SURFACE	0.090380245	0.028692816	positive
POFUT1	HALLMARK_APOPTOSIS	0.398623596	9.32E-24	positive
POFUT1	HALLMARK_BILE_ACID_METABOLISM	-0.087673243	0.033846123	negative
POFUT1	HALLMARK_CHOLESTEROL_HOMEOSTASIS	0.236442679	6.88E-09	positive
POFUT1	HALLMARK_COAGULATION	0.423974584	5.75E-27	positive
POFUT1	HALLMARK_COMPLEMENT	0.362704286	1.17E-19	positive
POFUT1	HALLMARK_DNA_REPAIR	0.335599548	6.82E-17	positive
POFUT1	HALLMARK_E2F_TARGETS	0.54702413	4.85E-47	positive
POFUT1	HALLMARK_EPITHELIAL_MESENCHYMAL_TRANSITION	0.500020922	2.15E-38	positive
POFUT1	HALLMARK_ESTROGEN_RESPONSE_EARLY	-0.053938591	0.19227574	negative
POFUT1	HALLMARK_ESTROGEN_RESPONSE_LATE	0.216598064	1.19E-07	positive
POFUT1	HALLMARK_FATTY_ACID_METABOLISM	-0.213038762	1.93E-07	negative
POFUT1	HALLMARK_G2M_CHECKPOINT	0.557475131	3.73E-49	positive
POFUT1	HALLMARK_GLYCOLYSIS	0.408376344	5.85E-25	positive
POFUT1	HALLMARK_HEDGEHOG_SIGNALING	-0.196648356	1.61E-06	negative
POFUT1	HALLMARK_HEME_METABOLISM	-0.293726905	3.99E-13	negative
POFUT1	HALLMARK_HYPOXIA	0.30279418	6.85E-14	positive
POFUT1	HALLMARK_IL2_STAT5_SIGNALING	0.355233209	7.19E-19	positive
POFUT1	HALLMARK_IL6_JAK_STAT3_SIGNALING	0.343184343	1.22E-17	positive
POFUT1	HALLMARK_INFLAMMATORY_RESPONSE	0.34162259	1.75E-17	positive
POFUT1	HALLMARK_INTERFERON_ALPHA_RESPONSE	0.412534699	1.75E-25	positive
POFUT1	HALLMARK_INTERFERON_GAMMA_RESPONSE	0.435147261	1.80E-28	positive
POFUT1	HALLMARK_KRAS_SIGNALING_DN	-0.553944524	1.97E-48	negative
POFUT1	HALLMARK_KRAS_SIGNALING_UP	0.321430613	1.50E-15	positive
POFUT1	HALLMARK_MITOTIC_SPINDLE	0.402493235	3.14E-24	positive
POFUT1	HALLMARK_MTORC1_SIGNALING	0.437445034	8.70E-29	positive
POFUT1	HALLMARK_MYC_TARGETS_V1	0.451199634	9.88E-31	positive
POFUT1	HALLMARK_MYC_TARGETS_V2	0.335817219	6.50E-17	positive
POFUT1	HALLMARK_MYOGENESIS	-0.071509826	0.083703882	negative
POFUT1	HALLMARK_NOTCH_SIGNALING	0.260844923	1.43E-10	positive
POFUT1	HALLMARK_OXIDATIVE_PHOSPHORYLATION	-0.269223102	3.45E-11	negative
POFUT1	HALLMARK_P53_PATHWAY	0.30724467	2.82E-14	positive
POFUT1	HALLMARK_PANCREAS_BETA_CELLS	-0.431572366	5.53E-28	negative
POFUT1	HALLMARK_PEROXISOME	-0.007097722	0.863867618	negative
POFUT1	HALLMARK_PI3K_AKT_MTOR_SIGNALING	0.376657717	3.43E-21	positive
POFUT1	HALLMARK_PROTEIN_SECRETION	0.271735909	2.23E-11	positive
POFUT1	HALLMARK_REACTIVE_OXYGEN_SPECIES_PATHWAY	0.085338011	0.038906721	positive
POFUT1	HALLMARK_SPERMATOGENESIS	-0.071346244	0.084415525	negative
POFUT1	HALLMARK_TGF_BETA_SIGNALING	0.442207145	1.89E-29	positive
POFUT1	HALLMARK_TNFA_SIGNALING_VIA_NFKB	0.333484868	1.09E-16	positive
POFUT1	HALLMARK_UNFOLDED_PROTEIN_RESPONSE	0.554825018	1.30E-48	positive
POFUT1	HALLMARK_UV_RESPONSE_DN	0.288317545	1.11E-12	positive
POFUT1	HALLMARK_UV_RESPONSE_UP	0.162575264	7.70E-05	positive
POFUT1	HALLMARK_WNT_BETA_CATENIN_SIGNALING	0.084779109	0.040208782	positive
POFUT1	HALLMARK_XENOBIOTIC_METABOLISM	0.156907121	0.000136814	positive
PYGL	HALLMARK_ADIPOGENESIS	0.495256041	1.37E-37	positive
PYGL	HALLMARK_ALLOGRAFT_REJECTION	0.744030051	2.35E-104	positive
PYGL	HALLMARK_ANDROGEN_RESPONSE	0.269172146	3.48E-11	positive
PYGL	HALLMARK_ANGIOGENESIS	0.816308073	2.53E-141	positive
PYGL	HALLMARK_APICAL_JUNCTION	0.531734095	4.45E-44	positive
PYGL	HALLMARK_APICAL_SURFACE	0.243404527	2.38E-09	positive
PYGL	HALLMARK_APOPTOSIS	0.747987182	4.79E-106	positive
PYGL	HALLMARK_BILE_ACID_METABOLISM	0.085405975	0.038750852	positive
PYGL	HALLMARK_CHOLESTEROL_HOMEOSTASIS	0.45574794	2.15E-31	positive
PYGL	HALLMARK_COAGULATION	0.839365056	9.61E-157	positive
PYGL	HALLMARK_COMPLEMENT	0.78873793	1.63E-125	positive
PYGL	HALLMARK_DNA_REPAIR	0.438604627	6.01E-29	positive
PYGL	HALLMARK_E2F_TARGETS	0.514567396	6.29E-41	positive
PYGL	HALLMARK_EPITHELIAL_MESENCHYMAL_TRANSITION	0.817632725	3.78E-142	positive
PYGL	HALLMARK_ESTROGEN_RESPONSE_EARLY	0.020743906	0.616273641	positive
PYGL	HALLMARK_ESTROGEN_RESPONSE_LATE	0.641020328	4.02E-69	positive
PYGL	HALLMARK_FATTY_ACID_METABOLISM	0.196670962	1.61E-06	positive
PYGL	HALLMARK_G2M_CHECKPOINT	0.466858948	4.68E-33	positive
PYGL	HALLMARK_GLYCOLYSIS	0.784610075	2.38E-123	positive
PYGL	HALLMARK_HEDGEHOG_SIGNALING	-0.516749011	2.56E-41	negative
PYGL	HALLMARK_HEME_METABOLISM	-0.198994078	1.20E-06	negative
PYGL	HALLMARK_HYPOXIA	0.723077775	6.73E-96	positive
PYGL	HALLMARK_IL2_STAT5_SIGNALING	0.770100324	4.13E-116	positive
PYGL	HALLMARK_IL6_JAK_STAT3_SIGNALING	0.722037753	1.69E-95	positive
PYGL	HALLMARK_INFLAMMATORY_RESPONSE	0.756861766	5.91E-110	positive
PYGL	HALLMARK_INTERFERON_ALPHA_RESPONSE	0.680314694	7.55E-81	positive
PYGL	HALLMARK_INTERFERON_GAMMA_RESPONSE	0.759146591	5.47E-111	positive
PYGL	HALLMARK_KRAS_SIGNALING_DN	-0.582287387	1.74E-54	negative
PYGL	HALLMARK_KRAS_SIGNALING_UP	0.724635473	1.68E-96	positive
PYGL	HALLMARK_MITOTIC_SPINDLE	0.062836259	0.128672256	positive
PYGL	HALLMARK_MTORC1_SIGNALING	0.726438988	3.35E-97	positive
PYGL	HALLMARK_MYC_TARGETS_V1	0.4633112	1.61E-32	positive
PYGL	HALLMARK_MYC_TARGETS_V2	0.216600225	1.19E-07	positive
PYGL	HALLMARK_MYOGENESIS	0.385491223	3.36E-22	positive
PYGL	HALLMARK_NOTCH_SIGNALING	0.107411162	0.009264703	positive
PYGL	HALLMARK_OXIDATIVE_PHOSPHORYLATION	0.120622639	0.003451047	positive
PYGL	HALLMARK_P53_PATHWAY	0.693142888	4.37E-85	positive
PYGL	HALLMARK_PANCREAS_BETA_CELLS	-0.654826066	4.83E-73	negative
PYGL	HALLMARK_PEROXISOME	0.373080068	8.62E-21	positive
PYGL	HALLMARK_PI3K_AKT_MTOR_SIGNALING	0.707925354	2.97E-90	positive
PYGL	HALLMARK_PROTEIN_SECRETION	0.079139764	0.055532793	positive
PYGL	HALLMARK_REACTIVE_OXYGEN_SPECIES_PATHWAY	0.629109005	6.73E-66	positive
PYGL	HALLMARK_SPERMATOGENESIS	-0.138132757	0.000800026	negative
PYGL	HALLMARK_TGF_BETA_SIGNALING	0.554116501	1.82E-48	positive
PYGL	HALLMARK_TNFA_SIGNALING_VIA_NFKB	0.697748039	1.16E-86	positive
PYGL	HALLMARK_UNFOLDED_PROTEIN_RESPONSE	0.585279823	3.67E-55	positive
PYGL	HALLMARK_UV_RESPONSE_DN	0.299860299	1.22E-13	positive
PYGL	HALLMARK_UV_RESPONSE_UP	0.52155036	3.46E-42	positive
PYGL	HALLMARK_WNT_BETA_CATENIN_SIGNALING	-0.296762925	2.23E-13	negative
PYGL	HALLMARK_XENOBIOTIC_METABOLISM	0.592040193	1.04E-56	positive
PYGM	HALLMARK_ADIPOGENESIS	0.293124815	4.48E-13	positive
PYGM	HALLMARK_ALLOGRAFT_REJECTION	-0.167306606	4.70E-05	negative
PYGM	HALLMARK_ANDROGEN_RESPONSE	0.126206014	0.002207112	positive
PYGM	HALLMARK_ANGIOGENESIS	-0.197960399	1.37E-06	negative
PYGM	HALLMARK_APICAL_JUNCTION	-0.058618285	0.156428147	negative
PYGM	HALLMARK_APICAL_SURFACE	0.040536468	0.32728784	positive
PYGM	HALLMARK_APOPTOSIS	-0.131605558	0.001408377	negative
PYGM	HALLMARK_BILE_ACID_METABOLISM	0.631566686	1.49E-66	positive
PYGM	HALLMARK_CHOLESTEROL_HOMEOSTASIS	0.042739864	0.301657508	positive
PYGM	HALLMARK_COAGULATION	-0.106714248	0.009733717	negative
PYGM	HALLMARK_COMPLEMENT	-0.092067043	0.025834966	negative
PYGM	HALLMARK_DNA_REPAIR	-0.45877518	7.68E-32	negative
PYGM	HALLMARK_E2F_TARGETS	-0.386096062	2.86E-22	negative
PYGM	HALLMARK_EPITHELIAL_MESENCHYMAL_TRANSITION	-0.13367411	0.001180434	negative
PYGM	HALLMARK_ESTROGEN_RESPONSE_EARLY	0.388363544	1.56E-22	positive
PYGM	HALLMARK_ESTROGEN_RESPONSE_LATE	0.14446491	0.000451359	positive
PYGM	HALLMARK_FATTY_ACID_METABOLISM	0.473685789	4.15E-34	positive
PYGM	HALLMARK_G2M_CHECKPOINT	-0.408674551	5.37E-25	negative
PYGM	HALLMARK_GLYCOLYSIS	-0.184085339	7.29E-06	negative
PYGM	HALLMARK_HEDGEHOG_SIGNALING	-0.039586207	0.338764406	negative
PYGM	HALLMARK_HEME_METABOLISM	0.482897758	1.45E-35	positive
PYGM	HALLMARK_HYPOXIA	-0.095831241	0.020329114	negative
PYGM	HALLMARK_IL2_STAT5_SIGNALING	-0.092885124	0.024539696	negative
PYGM	HALLMARK_IL6_JAK_STAT3_SIGNALING	-0.148246191	0.000317101	negative
PYGM	HALLMARK_INFLAMMATORY_RESPONSE	-0.088907233	0.031406518	negative
PYGM	HALLMARK_INTERFERON_ALPHA_RESPONSE	-0.0461237	0.264959345	negative
PYGM	HALLMARK_INTERFERON_GAMMA_RESPONSE	-0.09482986	0.021683765	negative
PYGM	HALLMARK_KRAS_SIGNALING_DN	0.471069872	1.06E-33	positive
PYGM	HALLMARK_KRAS_SIGNALING_UP	-0.081512469	0.048577916	negative
PYGM	HALLMARK_MITOTIC_SPINDLE	-0.230102046	1.76E-08	negative
PYGM	HALLMARK_MTORC1_SIGNALING	-0.115094494	0.005279458	negative
PYGM	HALLMARK_MYC_TARGETS_V1	-0.48433365	8.51E-36	negative
PYGM	HALLMARK_MYC_TARGETS_V2	-0.508540158	7.30E-40	negative
PYGM	HALLMARK_MYOGENESIS	0.224698901	3.84E-08	positive
PYGM	HALLMARK_NOTCH_SIGNALING	-0.035129377	0.395971201	negative
PYGM	HALLMARK_OXIDATIVE_PHOSPHORYLATION	0.140319987	0.000658252	positive
PYGM	HALLMARK_P53_PATHWAY	-0.135808126	0.000981318	negative
PYGM	HALLMARK_PANCREAS_BETA_CELLS	0.105449007	0.0106394	positive
PYGM	HALLMARK_PEROXISOME	0.313046874	8.65E-15	positive
PYGM	HALLMARK_PI3K_AKT_MTOR_SIGNALING	-0.218488818	9.17E-08	negative
PYGM	HALLMARK_PROTEIN_SECRETION	0.02433387	0.556606184	positive
PYGM	HALLMARK_REACTIVE_OXYGEN_SPECIES_PATHWAY	-0.028674385	0.488439026	negative
PYGM	HALLMARK_SPERMATOGENESIS	0.017553151	0.671535057	positive
PYGM	HALLMARK_TGF_BETA_SIGNALING	-0.265833555	6.18E-11	negative
PYGM	HALLMARK_TNFA_SIGNALING_VIA_NFKB	-0.158482309	0.000116854	negative
PYGM	HALLMARK_UNFOLDED_PROTEIN_RESPONSE	-0.451828492	8.01E-31	negative
PYGM	HALLMARK_UV_RESPONSE_DN	0.142506976	0.000540101	positive
PYGM	HALLMARK_UV_RESPONSE_UP	-0.043235014	0.296086394	negative
PYGM	HALLMARK_WNT_BETA_CATENIN_SIGNALING	-0.31252629	9.62E-15	negative
PYGM	HALLMARK_XENOBIOTIC_METABOLISM	0.132322309	0.001325171	positive
ST6GAL1	HALLMARK_ADIPOGENESIS	0.017603633	0.670645766	positive
ST6GAL1	HALLMARK_ALLOGRAFT_REJECTION	0.443638453	1.19E-29	positive
ST6GAL1	HALLMARK_ANDROGEN_RESPONSE	0.303178101	6.35E-14	positive
ST6GAL1	HALLMARK_ANGIOGENESIS	0.110522068	0.007407389	positive
ST6GAL1	HALLMARK_APICAL_JUNCTION	0.281134998	4.17E-12	positive
ST6GAL1	HALLMARK_APICAL_SURFACE	0.20033221	1.01E-06	positive
ST6GAL1	HALLMARK_APOPTOSIS	0.293894515	3.87E-13	positive
ST6GAL1	HALLMARK_BILE_ACID_METABOLISM	0.050015266	0.226696309	positive
ST6GAL1	HALLMARK_CHOLESTEROL_HOMEOSTASIS	-0.071920253	0.08193969	negative
ST6GAL1	HALLMARK_COAGULATION	0.267646741	4.53E-11	positive
ST6GAL1	HALLMARK_COMPLEMENT	0.362126645	1.35E-19	positive
ST6GAL1	HALLMARK_DNA_REPAIR	-0.171569771	2.97E-05	negative
ST6GAL1	HALLMARK_E2F_TARGETS	-0.017326191	0.675538802	negative
ST6GAL1	HALLMARK_EPITHELIAL_MESENCHYMAL_TRANSITION	0.131483082	0.001423067	positive
ST6GAL1	HALLMARK_ESTROGEN_RESPONSE_EARLY	0.224764907	3.80E-08	positive
ST6GAL1	HALLMARK_ESTROGEN_RESPONSE_LATE	0.222231494	5.44E-08	positive
ST6GAL1	HALLMARK_FATTY_ACID_METABOLISM	-0.071775336	0.082559139	negative
ST6GAL1	HALLMARK_G2M_CHECKPOINT	0.022808167	0.581619938	positive
ST6GAL1	HALLMARK_GLYCOLYSIS	0.080579321	0.051220824	positive
ST6GAL1	HALLMARK_HEDGEHOG_SIGNALING	0.065827497	0.111420794	positive
ST6GAL1	HALLMARK_HEME_METABOLISM	0.250312966	8.02E-10	positive
ST6GAL1	HALLMARK_HYPOXIA	0.152771301	0.000205533	positive
ST6GAL1	HALLMARK_IL2_STAT5_SIGNALING	0.292097862	5.44E-13	positive
ST6GAL1	HALLMARK_IL6_JAK_STAT3_SIGNALING	0.395313477	2.34E-23	positive
ST6GAL1	HALLMARK_INFLAMMATORY_RESPONSE	0.396135812	1.86E-23	positive
ST6GAL1	HALLMARK_INTERFERON_ALPHA_RESPONSE	0.242456	2.75E-09	positive
ST6GAL1	HALLMARK_INTERFERON_GAMMA_RESPONSE	0.322570242	1.18E-15	positive
ST6GAL1	HALLMARK_KRAS_SIGNALING_DN	-0.130609117	0.001532047	negative
ST6GAL1	HALLMARK_KRAS_SIGNALING_UP	0.395477669	2.23E-23	positive
ST6GAL1	HALLMARK_MITOTIC_SPINDLE	0.228458732	2.24E-08	positive
ST6GAL1	HALLMARK_MTORC1_SIGNALING	0.068921704	0.095546645	positive
ST6GAL1	HALLMARK_MYC_TARGETS_V1	-0.075603885	0.067416586	negative
ST6GAL1	HALLMARK_MYC_TARGETS_V2	-0.22902909	2.06E-08	negative
ST6GAL1	HALLMARK_MYOGENESIS	0.075859943	0.066491069	positive
ST6GAL1	HALLMARK_NOTCH_SIGNALING	0.216699733	1.17E-07	positive
ST6GAL1	HALLMARK_OXIDATIVE_PHOSPHORYLATION	-0.313330667	8.16E-15	negative
ST6GAL1	HALLMARK_P53_PATHWAY	0.18686816	5.26E-06	positive
ST6GAL1	HALLMARK_PANCREAS_BETA_CELLS	-0.145902868	0.000395045	negative
ST6GAL1	HALLMARK_PEROXISOME	0.058835228	0.15489815	positive
ST6GAL1	HALLMARK_PI3K_AKT_MTOR_SIGNALING	0.206425481	4.64E-07	positive
ST6GAL1	HALLMARK_PROTEIN_SECRETION	0.291795636	5.76E-13	positive
ST6GAL1	HALLMARK_REACTIVE_OXYGEN_SPECIES_PATHWAY	0.144192635	0.000462829	positive
ST6GAL1	HALLMARK_SPERMATOGENESIS	-0.142202573	0.000555273	negative
ST6GAL1	HALLMARK_TGF_BETA_SIGNALING	0.406737157	9.37E-25	positive
ST6GAL1	HALLMARK_TNFA_SIGNALING_VIA_NFKB	0.267148928	4.93E-11	positive
ST6GAL1	HALLMARK_UNFOLDED_PROTEIN_RESPONSE	0.063718955	0.123378842	positive
ST6GAL1	HALLMARK_UV_RESPONSE_DN	0.177761425	1.50E-05	positive
ST6GAL1	HALLMARK_UV_RESPONSE_UP	0.044339411	0.283909281	positive
ST6GAL1	HALLMARK_WNT_BETA_CATENIN_SIGNALING	-0.023623786	0.568182752	negative
ST6GAL1	HALLMARK_XENOBIOTIC_METABOLISM	0.137012038	0.000883162	positive
ST6GALNAC5	HALLMARK_ADIPOGENESIS	-0.096833686	0.019047384	negative
ST6GALNAC5	HALLMARK_ALLOGRAFT_REJECTION	-0.234696955	8.94E-09	negative
ST6GALNAC5	HALLMARK_ANDROGEN_RESPONSE	0.129484658	0.001683539	positive
ST6GALNAC5	HALLMARK_ANGIOGENESIS	-0.098376622	0.01721227	negative
ST6GALNAC5	HALLMARK_APICAL_JUNCTION	0.087364822	0.034480527	positive
ST6GALNAC5	HALLMARK_APICAL_SURFACE	0.11676843	0.004650195	positive
ST6GALNAC5	HALLMARK_APOPTOSIS	-0.148005312	0.000324395	negative
ST6GALNAC5	HALLMARK_BILE_ACID_METABOLISM	0.037556323	0.364131191	positive
ST6GALNAC5	HALLMARK_CHOLESTEROL_HOMEOSTASIS	0.03903701	0.34551326	positive
ST6GALNAC5	HALLMARK_COAGULATION	-0.107638004	0.009116441	negative
ST6GALNAC5	HALLMARK_COMPLEMENT	-0.156518049	0.000142216	negative
ST6GALNAC5	HALLMARK_DNA_REPAIR	-0.370728414	1.57E-20	negative
ST6GALNAC5	HALLMARK_E2F_TARGETS	-0.140486969	0.000648448	negative
ST6GALNAC5	HALLMARK_EPITHELIAL_MESENCHYMAL_TRANSITION	-0.043586249	0.292176431	negative
ST6GALNAC5	HALLMARK_ESTROGEN_RESPONSE_EARLY	0.231359668	1.46E-08	positive
ST6GALNAC5	HALLMARK_ESTROGEN_RESPONSE_LATE	0.194723992	2.04E-06	positive
ST6GALNAC5	HALLMARK_FATTY_ACID_METABOLISM	0.079895058	0.05323424	positive
ST6GALNAC5	HALLMARK_G2M_CHECKPOINT	-0.129494744	0.001682121	negative
ST6GALNAC5	HALLMARK_GLYCOLYSIS	-0.050428673	0.222875313	negative
ST6GALNAC5	HALLMARK_HEDGEHOG_SIGNALING	0.106163667	0.010119053	positive
ST6GALNAC5	HALLMARK_HEME_METABOLISM	0.090394803	0.028667036	positive
ST6GALNAC5	HALLMARK_HYPOXIA	-0.035984123	0.384570935	negative
ST6GALNAC5	HALLMARK_IL2_STAT5_SIGNALING	-0.202289804	7.91E-07	negative
ST6GALNAC5	HALLMARK_IL6_JAK_STAT3_SIGNALING	-0.268321096	4.03E-11	negative
ST6GALNAC5	HALLMARK_INFLAMMATORY_RESPONSE	-0.135471552	0.001010509	negative
ST6GALNAC5	HALLMARK_INTERFERON_ALPHA_RESPONSE	-0.222398832	5.31E-08	negative
ST6GALNAC5	HALLMARK_INTERFERON_GAMMA_RESPONSE	-0.21900912	8.53E-08	negative
ST6GALNAC5	HALLMARK_KRAS_SIGNALING_DN	0.517178477	2.14E-41	positive
ST6GALNAC5	HALLMARK_KRAS_SIGNALING_UP	-0.082977904	0.044658482	negative
ST6GALNAC5	HALLMARK_MITOTIC_SPINDLE	-0.055975982	0.175990816	negative
ST6GALNAC5	HALLMARK_MTORC1_SIGNALING	0.010621749	0.79750029	positive
ST6GALNAC5	HALLMARK_MYC_TARGETS_V1	-0.262675014	1.05E-10	negative
ST6GALNAC5	HALLMARK_MYC_TARGETS_V2	-0.327257162	4.29E-16	negative
ST6GALNAC5	HALLMARK_MYOGENESIS	0.062850128	0.128587745	positive
ST6GALNAC5	HALLMARK_NOTCH_SIGNALING	-0.33426408	9.19E-17	negative
ST6GALNAC5	HALLMARK_OXIDATIVE_PHOSPHORYLATION	0.081619779	0.048281445	positive
ST6GALNAC5	HALLMARK_P53_PATHWAY	-0.241950104	2.98E-09	negative
ST6GALNAC5	HALLMARK_PANCREAS_BETA_CELLS	0.350279088	2.34E-18	positive
ST6GALNAC5	HALLMARK_PEROXISOME	0.116186533	0.004860816	positive
ST6GALNAC5	HALLMARK_PI3K_AKT_MTOR_SIGNALING	-0.154010918	0.000182125	negative
ST6GALNAC5	HALLMARK_PROTEIN_SECRETION	0.006975197	0.866195325	positive
ST6GALNAC5	HALLMARK_REACTIVE_OXYGEN_SPECIES_PATHWAY	0.009968091	0.809715801	positive
ST6GALNAC5	HALLMARK_SPERMATOGENESIS	0.432415042	4.25E-28	positive
ST6GALNAC5	HALLMARK_TGF_BETA_SIGNALING	-0.278146243	7.15E-12	negative
ST6GALNAC5	HALLMARK_TNFA_SIGNALING_VIA_NFKB	-0.138746905	0.000757601	negative
ST6GALNAC5	HALLMARK_UNFOLDED_PROTEIN_RESPONSE	-0.278434818	6.79E-12	negative
ST6GALNAC5	HALLMARK_UV_RESPONSE_DN	0.383853857	5.20E-22	positive
ST6GALNAC5	HALLMARK_UV_RESPONSE_UP	-0.097132268	0.018679498	negative
ST6GALNAC5	HALLMARK_WNT_BETA_CATENIN_SIGNALING	-0.398253068	1.03E-23	negative
ST6GALNAC5	HALLMARK_XENOBIOTIC_METABOLISM	-0.165957758	5.42E-05	negative
ST6GALNAC6	HALLMARK_ADIPOGENESIS	-0.111422461	0.006935937	negative
ST6GALNAC6	HALLMARK_ALLOGRAFT_REJECTION	-0.071854972	0.082218264	negative
ST6GALNAC6	HALLMARK_ANDROGEN_RESPONSE	-0.093702906	0.023301378	negative
ST6GALNAC6	HALLMARK_ANGIOGENESIS	-0.062283684	0.132074509	negative
ST6GALNAC6	HALLMARK_APICAL_JUNCTION	0.108957873	0.00829495	positive
ST6GALNAC6	HALLMARK_APICAL_SURFACE	0.019594798	0.635947464	positive
ST6GALNAC6	HALLMARK_APOPTOSIS	-0.094615453	0.021983789	negative
ST6GALNAC6	HALLMARK_BILE_ACID_METABOLISM	0.023462727	0.570824406	positive
ST6GALNAC6	HALLMARK_CHOLESTEROL_HOMEOSTASIS	-0.135459545	0.001011565	negative
ST6GALNAC6	HALLMARK_COAGULATION	-0.085530134	0.038467467	negative
ST6GALNAC6	HALLMARK_COMPLEMENT	-0.119064813	0.003897094	negative
ST6GALNAC6	HALLMARK_DNA_REPAIR	-0.188971394	4.10E-06	negative
ST6GALNAC6	HALLMARK_E2F_TARGETS	-0.068544668	0.097378463	negative
ST6GALNAC6	HALLMARK_EPITHELIAL_MESENCHYMAL_TRANSITION	-0.050190954	0.225066822	negative
ST6GALNAC6	HALLMARK_ESTROGEN_RESPONSE_EARLY	0.061351175	0.137973164	positive
ST6GALNAC6	HALLMARK_ESTROGEN_RESPONSE_LATE	-0.078747873	0.056757556	negative
ST6GALNAC6	HALLMARK_FATTY_ACID_METABOLISM	-0.112353253	0.006477002	negative
ST6GALNAC6	HALLMARK_G2M_CHECKPOINT	-0.041864491	0.311675913	negative
ST6GALNAC6	HALLMARK_GLYCOLYSIS	-0.118993276	0.003918779	negative
ST6GALNAC6	HALLMARK_HEDGEHOG_SIGNALING	0.036066003	0.38348947	positive
ST6GALNAC6	HALLMARK_HEME_METABOLISM	0.015209843	0.713300987	positive
ST6GALNAC6	HALLMARK_HYPOXIA	-0.130487734	0.001547775	negative
ST6GALNAC6	HALLMARK_IL2_STAT5_SIGNALING	-0.075404646	0.068144028	negative
ST6GALNAC6	HALLMARK_IL6_JAK_STAT3_SIGNALING	-0.056987613	0.168296475	negative
ST6GALNAC6	HALLMARK_INFLAMMATORY_RESPONSE	-0.079642615	0.053993506	negative
ST6GALNAC6	HALLMARK_INTERFERON_ALPHA_RESPONSE	-0.047687997	0.24907661	negative
ST6GALNAC6	HALLMARK_INTERFERON_GAMMA_RESPONSE	-0.059515485	0.150174094	negative
ST6GALNAC6	HALLMARK_KRAS_SIGNALING_DN	0.171898817	2.87E-05	positive
ST6GALNAC6	HALLMARK_KRAS_SIGNALING_UP	-0.147598209	0.00033708	negative
ST6GALNAC6	HALLMARK_MITOTIC_SPINDLE	0.159917115	0.000101088	positive
ST6GALNAC6	HALLMARK_MTORC1_SIGNALING	-0.16780529	4.46E-05	negative
ST6GALNAC6	HALLMARK_MYC_TARGETS_V1	-0.136514469	0.000922573	negative
ST6GALNAC6	HALLMARK_MYC_TARGETS_V2	-0.10277843	0.012800027	negative
ST6GALNAC6	HALLMARK_MYOGENESIS	-0.00668195	0.871771032	negative
ST6GALNAC6	HALLMARK_NOTCH_SIGNALING	0.16874315	4.03E-05	positive
ST6GALNAC6	HALLMARK_OXIDATIVE_PHOSPHORYLATION	-0.196321036	1.68E-06	negative
ST6GALNAC6	HALLMARK_P53_PATHWAY	-0.151878734	0.000224102	negative
ST6GALNAC6	HALLMARK_PANCREAS_BETA_CELLS	-0.041636896	0.31431611	negative
ST6GALNAC6	HALLMARK_PEROXISOME	-0.09719963	0.018597362	negative
ST6GALNAC6	HALLMARK_PI3K_AKT_MTOR_SIGNALING	-0.145551924	0.000408151	negative
ST6GALNAC6	HALLMARK_PROTEIN_SECRETION	-0.093897385	0.023014983	negative
ST6GALNAC6	HALLMARK_REACTIVE_OXYGEN_SPECIES_PATHWAY	-0.163527815	6.98E-05	negative
ST6GALNAC6	HALLMARK_SPERMATOGENESIS	-0.047816039	0.247806608	negative
ST6GALNAC6	HALLMARK_TGF_BETA_SIGNALING	-0.024070144	0.560892323	negative
ST6GALNAC6	HALLMARK_TNFA_SIGNALING_VIA_NFKB	-0.085395049	0.038775874	negative
ST6GALNAC6	HALLMARK_UNFOLDED_PROTEIN_RESPONSE	-0.185936584	5.87E-06	negative
ST6GALNAC6	HALLMARK_UV_RESPONSE_DN	0.070672576	0.087397847	positive
ST6GALNAC6	HALLMARK_UV_RESPONSE_UP	-0.141724621	0.000579896	negative
ST6GALNAC6	HALLMARK_WNT_BETA_CATENIN_SIGNALING	0.016177147	0.69594753	positive
ST6GALNAC6	HALLMARK_XENOBIOTIC_METABOLISM	-0.133009731	0.001249643	negative
ST8SIA3	HALLMARK_ADIPOGENESIS	-0.615143	2.71E-62	negative
ST8SIA3	HALLMARK_ALLOGRAFT_REJECTION	-0.64755809	5.93E-71	negative
ST8SIA3	HALLMARK_ANDROGEN_RESPONSE	-0.115254937	0.005215982	negative
ST8SIA3	HALLMARK_ANGIOGENESIS	-0.683811293	5.56E-82	negative
ST8SIA3	HALLMARK_APICAL_JUNCTION	-0.311981821	1.08E-14	negative
ST8SIA3	HALLMARK_APICAL_SURFACE	-0.090712192	0.028109876	negative
ST8SIA3	HALLMARK_APOPTOSIS	-0.659582346	1.93E-74	negative
ST8SIA3	HALLMARK_BILE_ACID_METABOLISM	-0.231145052	1.51E-08	negative
ST8SIA3	HALLMARK_CHOLESTEROL_HOMEOSTASIS	-0.382710338	7.04E-22	negative
ST8SIA3	HALLMARK_COAGULATION	-0.70922776	1.00E-90	negative
ST8SIA3	HALLMARK_COMPLEMENT	-0.668727697	3.33E-77	negative
ST8SIA3	HALLMARK_DNA_REPAIR	-0.550511425	9.74E-48	negative
ST8SIA3	HALLMARK_E2F_TARGETS	-0.445043428	7.52E-30	negative
ST8SIA3	HALLMARK_EPITHELIAL_MESENCHYMAL_TRANSITION	-0.67937035	1.52E-80	negative
ST8SIA3	HALLMARK_ESTROGEN_RESPONSE_EARLY	0.129974636	0.001615912	positive
ST8SIA3	HALLMARK_ESTROGEN_RESPONSE_LATE	-0.466564072	5.19E-33	negative
ST8SIA3	HALLMARK_FATTY_ACID_METABOLISM	-0.358028078	3.66E-19	negative
ST8SIA3	HALLMARK_G2M_CHECKPOINT	-0.374462856	6.05E-21	negative
ST8SIA3	HALLMARK_GLYCOLYSIS	-0.686161569	9.42E-83	negative
ST8SIA3	HALLMARK_HEDGEHOG_SIGNALING	0.678875831	2.19E-80	positive
ST8SIA3	HALLMARK_HEME_METABOLISM	0.140188131	0.000666091	positive
ST8SIA3	HALLMARK_HYPOXIA	-0.617682176	6.19E-63	negative
ST8SIA3	HALLMARK_IL2_STAT5_SIGNALING	-0.708038169	2.71E-90	negative
ST8SIA3	HALLMARK_IL6_JAK_STAT3_SIGNALING	-0.662817756	2.09E-75	negative
ST8SIA3	HALLMARK_INFLAMMATORY_RESPONSE	-0.620062158	1.53E-63	negative
ST8SIA3	HALLMARK_INTERFERON_ALPHA_RESPONSE	-0.628505309	9.72E-66	negative
ST8SIA3	HALLMARK_INTERFERON_GAMMA_RESPONSE	-0.667602632	7.38E-77	negative
ST8SIA3	HALLMARK_KRAS_SIGNALING_DN	0.63943514	1.10E-68	positive
ST8SIA3	HALLMARK_KRAS_SIGNALING_UP	-0.526418145	4.40E-43	negative
ST8SIA3	HALLMARK_MITOTIC_SPINDLE	0.057724557	0.16285193	positive
ST8SIA3	HALLMARK_MTORC1_SIGNALING	-0.601837998	5.06E-59	negative
ST8SIA3	HALLMARK_MYC_TARGETS_V1	-0.481949174	2.06E-35	negative
ST8SIA3	HALLMARK_MYC_TARGETS_V2	-0.300178183	1.15E-13	negative
ST8SIA3	HALLMARK_MYOGENESIS	-0.323859069	8.93E-16	negative
ST8SIA3	HALLMARK_NOTCH_SIGNALING	-0.1581342	0.000121014	negative
ST8SIA3	HALLMARK_OXIDATIVE_PHOSPHORYLATION	-0.334888435	8.00E-17	negative
ST8SIA3	HALLMARK_P53_PATHWAY	-0.64707625	8.12E-71	negative
ST8SIA3	HALLMARK_PANCREAS_BETA_CELLS	0.836519089	1.03E-154	positive
ST8SIA3	HALLMARK_PEROXISOME	-0.472995032	5.32E-34	negative
ST8SIA3	HALLMARK_PI3K_AKT_MTOR_SIGNALING	-0.650317438	9.70E-72	negative
ST8SIA3	HALLMARK_PROTEIN_SECRETION	0.02154596	0.602701723	positive
ST8SIA3	HALLMARK_REACTIVE_OXYGEN_SPECIES_PATHWAY	-0.578642761	1.13E-53	negative
ST8SIA3	HALLMARK_SPERMATOGENESIS	0.29241574	5.12E-13	positive
ST8SIA3	HALLMARK_TGF_BETA_SIGNALING	-0.45604243	1.94E-31	negative
ST8SIA3	HALLMARK_TNFA_SIGNALING_VIA_NFKB	-0.599612793	1.72E-58	negative
ST8SIA3	HALLMARK_UNFOLDED_PROTEIN_RESPONSE	-0.526500898	4.25E-43	negative
ST8SIA3	HALLMARK_UV_RESPONSE_DN	-0.040172656	0.331651608	negative
ST8SIA3	HALLMARK_UV_RESPONSE_UP	-0.494554193	1.79E-37	negative
ST8SIA3	HALLMARK_WNT_BETA_CATENIN_SIGNALING	0.160997105	9.06E-05	positive
ST8SIA3	HALLMARK_XENOBIOTIC_METABOLISM	-0.643895825	6.38E-70	negative
ST8SIA5	HALLMARK_ADIPOGENESIS	-0.020624976	0.61829745	negative
ST8SIA5	HALLMARK_ALLOGRAFT_REJECTION	-0.058013368	0.160754718	negative
ST8SIA5	HALLMARK_ANDROGEN_RESPONSE	0.089263459	0.030730878	positive
ST8SIA5	HALLMARK_ANGIOGENESIS	0.227274221	2.65E-08	positive
ST8SIA5	HALLMARK_APICAL_JUNCTION	0.283367729	2.77E-12	positive
ST8SIA5	HALLMARK_APICAL_SURFACE	0.053517907	0.195771702	positive
ST8SIA5	HALLMARK_APOPTOSIS	0.040706408	0.325262281	positive
ST8SIA5	HALLMARK_BILE_ACID_METABOLISM	-0.167653283	4.53E-05	negative
ST8SIA5	HALLMARK_CHOLESTEROL_HOMEOSTASIS	0.275271248	1.19E-11	positive
ST8SIA5	HALLMARK_COAGULATION	0.134077842	0.00114012	positive
ST8SIA5	HALLMARK_COMPLEMENT	0.065419505	0.113660511	positive
ST8SIA5	HALLMARK_DNA_REPAIR	-0.086805853	0.035656131	negative
ST8SIA5	HALLMARK_E2F_TARGETS	0.177992446	1.46E-05	positive
ST8SIA5	HALLMARK_EPITHELIAL_MESENCHYMAL_TRANSITION	0.192893128	2.55E-06	positive
ST8SIA5	HALLMARK_ESTROGEN_RESPONSE_EARLY	0.031223048	0.450609041	positive
ST8SIA5	HALLMARK_ESTROGEN_RESPONSE_LATE	0.242336852	2.80E-09	positive
ST8SIA5	HALLMARK_FATTY_ACID_METABOLISM	-0.002939035	0.943401944	negative
ST8SIA5	HALLMARK_G2M_CHECKPOINT	0.189666481	3.77E-06	positive
ST8SIA5	HALLMARK_GLYCOLYSIS	0.152100937	0.000219337	positive
ST8SIA5	HALLMARK_HEDGEHOG_SIGNALING	0.042487636	0.304522007	positive
ST8SIA5	HALLMARK_HEME_METABOLISM	-0.189341416	3.92E-06	negative
ST8SIA5	HALLMARK_HYPOXIA	0.149458687	0.000282655	positive
ST8SIA5	HALLMARK_IL2_STAT5_SIGNALING	0.000598844	0.988458584	positive
ST8SIA5	HALLMARK_IL6_JAK_STAT3_SIGNALING	-0.071275311	0.084725622	negative
ST8SIA5	HALLMARK_INFLAMMATORY_RESPONSE	0.035689155	0.388482284	positive
ST8SIA5	HALLMARK_INTERFERON_ALPHA_RESPONSE	0.000133304	0.997430767	positive
ST8SIA5	HALLMARK_INTERFERON_GAMMA_RESPONSE	-0.003710999	0.928571497	negative
ST8SIA5	HALLMARK_KRAS_SIGNALING_DN	0.257813314	2.37E-10	positive
ST8SIA5	HALLMARK_KRAS_SIGNALING_UP	0.104185605	0.011617582	positive
ST8SIA5	HALLMARK_MITOTIC_SPINDLE	0.120815218	0.003399253	positive
ST8SIA5	HALLMARK_MTORC1_SIGNALING	0.244506643	2.00E-09	positive
ST8SIA5	HALLMARK_MYC_TARGETS_V1	0.023122876	0.576417614	positive
ST8SIA5	HALLMARK_MYC_TARGETS_V2	-0.089825143	0.029690849	negative
ST8SIA5	HALLMARK_MYOGENESIS	0.190740484	3.32E-06	positive
ST8SIA5	HALLMARK_NOTCH_SIGNALING	-0.19270718	2.61E-06	negative
ST8SIA5	HALLMARK_OXIDATIVE_PHOSPHORYLATION	0.060576652	0.143024718	positive
ST8SIA5	HALLMARK_P53_PATHWAY	0.000588952	0.988649215	positive
ST8SIA5	HALLMARK_PANCREAS_BETA_CELLS	0.184998011	6.55E-06	positive
ST8SIA5	HALLMARK_PEROXISOME	-0.018595252	0.653272184	negative
ST8SIA5	HALLMARK_PI3K_AKT_MTOR_SIGNALING	0.09023779	0.028946152	positive
ST8SIA5	HALLMARK_PROTEIN_SECRETION	-0.158896489	0.00011208	negative
ST8SIA5	HALLMARK_REACTIVE_OXYGEN_SPECIES_PATHWAY	0.09367499	0.02334274	positive
ST8SIA5	HALLMARK_SPERMATOGENESIS	0.424549487	4.82E-27	positive
ST8SIA5	HALLMARK_TGF_BETA_SIGNALING	-0.110344831	0.0075035	negative
ST8SIA5	HALLMARK_TNFA_SIGNALING_VIA_NFKB	0.057483673	0.16461681	positive
ST8SIA5	HALLMARK_UNFOLDED_PROTEIN_RESPONSE	-0.045733525	0.26902704	negative
ST8SIA5	HALLMARK_UV_RESPONSE_DN	0.257875584	2.35E-10	positive
ST8SIA5	HALLMARK_UV_RESPONSE_UP	0.144857957	0.000435266	positive
ST8SIA5	HALLMARK_WNT_BETA_CATENIN_SIGNALING	-0.254311288	4.21E-10	negative
ST8SIA5	HALLMARK_XENOBIOTIC_METABOLISM	-0.077188938	0.061853658	negative
STT3A	HALLMARK_ADIPOGENESIS	0.053358297	0.197110175	positive
STT3A	HALLMARK_ALLOGRAFT_REJECTION	0.397854968	1.16E-23	positive
STT3A	HALLMARK_ANDROGEN_RESPONSE	0.278301493	6.96E-12	positive
STT3A	HALLMARK_ANGIOGENESIS	0.565112783	9.51E-51	positive
STT3A	HALLMARK_APICAL_JUNCTION	0.330367302	2.18E-16	positive
STT3A	HALLMARK_APICAL_SURFACE	0.043544689	0.292637264	positive
STT3A	HALLMARK_APOPTOSIS	0.431666704	5.37E-28	positive
STT3A	HALLMARK_BILE_ACID_METABOLISM	-0.18245339	8.80E-06	negative
STT3A	HALLMARK_CHOLESTEROL_HOMEOSTASIS	0.297155843	2.06E-13	positive
STT3A	HALLMARK_COAGULATION	0.481712391	2.24E-35	positive
STT3A	HALLMARK_COMPLEMENT	0.418354368	3.13E-26	positive
STT3A	HALLMARK_DNA_REPAIR	0.384356589	4.55E-22	positive
STT3A	HALLMARK_E2F_TARGETS	0.61166127	2.01E-61	positive
STT3A	HALLMARK_EPITHELIAL_MESENCHYMAL_TRANSITION	0.55635841	6.32E-49	positive
STT3A	HALLMARK_ESTROGEN_RESPONSE_EARLY	-0.068044216	0.099853018	negative
STT3A	HALLMARK_ESTROGEN_RESPONSE_LATE	0.301998842	8.01E-14	positive
STT3A	HALLMARK_FATTY_ACID_METABOLISM	-0.190950462	3.23E-06	negative
STT3A	HALLMARK_G2M_CHECKPOINT	0.622906589	2.83E-64	positive
STT3A	HALLMARK_GLYCOLYSIS	0.489950883	1.04E-36	positive
STT3A	HALLMARK_HEDGEHOG_SIGNALING	-0.206269434	4.73E-07	negative
STT3A	HALLMARK_HEME_METABOLISM	-0.330775679	1.99E-16	negative
STT3A	HALLMARK_HYPOXIA	0.386054959	2.89E-22	positive
STT3A	HALLMARK_IL2_STAT5_SIGNALING	0.393480249	3.87E-23	positive
STT3A	HALLMARK_IL6_JAK_STAT3_SIGNALING	0.366721317	4.30E-20	positive
STT3A	HALLMARK_INFLAMMATORY_RESPONSE	0.385630722	3.24E-22	positive
STT3A	HALLMARK_INTERFERON_ALPHA_RESPONSE	0.401632899	4.01E-24	positive
STT3A	HALLMARK_INTERFERON_GAMMA_RESPONSE	0.446431125	4.77E-30	positive
STT3A	HALLMARK_KRAS_SIGNALING_DN	-0.596037152	1.21E-57	negative
STT3A	HALLMARK_KRAS_SIGNALING_UP	0.381554507	9.55E-22	positive
STT3A	HALLMARK_MITOTIC_SPINDLE	0.403461352	2.39E-24	positive
STT3A	HALLMARK_MTORC1_SIGNALING	0.542582919	3.65E-46	positive
STT3A	HALLMARK_MYC_TARGETS_V1	0.521445256	3.62E-42	positive
STT3A	HALLMARK_MYC_TARGETS_V2	0.393876969	3.47E-23	positive
STT3A	HALLMARK_MYOGENESIS	-0.014802707	0.720650119	negative
STT3A	HALLMARK_NOTCH_SIGNALING	0.12361703	0.002721443	positive
STT3A	HALLMARK_OXIDATIVE_PHOSPHORYLATION	-0.230490041	1.66E-08	negative
STT3A	HALLMARK_P53_PATHWAY	0.347348483	4.65E-18	positive
STT3A	HALLMARK_PANCREAS_BETA_CELLS	-0.393590542	3.76E-23	negative
STT3A	HALLMARK_PEROXISOME	0.015571088	0.706802335	positive
STT3A	HALLMARK_PI3K_AKT_MTOR_SIGNALING	0.430295624	8.23E-28	positive
STT3A	HALLMARK_PROTEIN_SECRETION	0.290567864	7.27E-13	positive
STT3A	HALLMARK_REACTIVE_OXYGEN_SPECIES_PATHWAY	0.198917594	1.21E-06	positive
STT3A	HALLMARK_SPERMATOGENESIS	0.01974953	0.633282915	positive
STT3A	HALLMARK_TGF_BETA_SIGNALING	0.450057415	1.44E-30	positive
STT3A	HALLMARK_TNFA_SIGNALING_VIA_NFKB	0.368634944	2.66E-20	positive
STT3A	HALLMARK_UNFOLDED_PROTEIN_RESPONSE	0.681768307	2.56E-81	positive
STT3A	HALLMARK_UV_RESPONSE_DN	0.29640059	2.39E-13	positive
STT3A	HALLMARK_UV_RESPONSE_UP	0.211432932	2.39E-07	positive
STT3A	HALLMARK_WNT_BETA_CATENIN_SIGNALING	0.039830786	0.335786226	positive
STT3A	HALLMARK_XENOBIOTIC_METABOLISM	0.175558658	1.92E-05	positive
STT3B	HALLMARK_ADIPOGENESIS	-0.110008258	0.00768909	negative
STT3B	HALLMARK_ALLOGRAFT_REJECTION	0.171673306	2.94E-05	positive
STT3B	HALLMARK_ANDROGEN_RESPONSE	0.374941344	5.35E-21	positive
STT3B	HALLMARK_ANGIOGENESIS	0.331835274	1.58E-16	positive
STT3B	HALLMARK_APICAL_JUNCTION	0.174517957	2.15E-05	positive
STT3B	HALLMARK_APICAL_SURFACE	0.038357416	0.353981962	positive
STT3B	HALLMARK_APOPTOSIS	0.204547707	5.92E-07	positive
STT3B	HALLMARK_BILE_ACID_METABOLISM	-0.142720062	0.00052971	negative
STT3B	HALLMARK_CHOLESTEROL_HOMEOSTASIS	0.192254107	2.76E-06	positive
STT3B	HALLMARK_COAGULATION	0.230206398	1.73E-08	positive
STT3B	HALLMARK_COMPLEMENT	0.199492565	1.13E-06	positive
STT3B	HALLMARK_DNA_REPAIR	0.088871665	0.031474671	positive
STT3B	HALLMARK_E2F_TARGETS	0.416413921	5.57E-26	positive
STT3B	HALLMARK_EPITHELIAL_MESENCHYMAL_TRANSITION	0.327964688	3.68E-16	positive
STT3B	HALLMARK_ESTROGEN_RESPONSE_EARLY	0.012433943	0.763900426	positive
STT3B	HALLMARK_ESTROGEN_RESPONSE_LATE	0.140271501	0.000661125	positive
STT3B	HALLMARK_FATTY_ACID_METABOLISM	-0.225614424	3.37E-08	negative
STT3B	HALLMARK_G2M_CHECKPOINT	0.461524808	2.99E-32	positive
STT3B	HALLMARK_GLYCOLYSIS	0.240193794	3.90E-09	positive
STT3B	HALLMARK_HEDGEHOG_SIGNALING	-0.045059686	0.276152277	negative
STT3B	HALLMARK_HEME_METABOLISM	-0.220698524	6.74E-08	negative
STT3B	HALLMARK_HYPOXIA	0.153154285	0.000198016	positive
STT3B	HALLMARK_IL2_STAT5_SIGNALING	0.18813614	4.53E-06	positive
STT3B	HALLMARK_IL6_JAK_STAT3_SIGNALING	0.161851457	8.30E-05	positive
STT3B	HALLMARK_INFLAMMATORY_RESPONSE	0.203001235	7.22E-07	positive
STT3B	HALLMARK_INTERFERON_ALPHA_RESPONSE	0.193328517	2.42E-06	positive
STT3B	HALLMARK_INTERFERON_GAMMA_RESPONSE	0.221339345	6.17E-08	positive
STT3B	HALLMARK_KRAS_SIGNALING_DN	-0.379755163	1.53E-21	negative
STT3B	HALLMARK_KRAS_SIGNALING_UP	0.227640779	2.52E-08	positive
STT3B	HALLMARK_MITOTIC_SPINDLE	0.425217131	3.94E-27	positive
STT3B	HALLMARK_MTORC1_SIGNALING	0.352767096	1.30E-18	positive
STT3B	HALLMARK_MYC_TARGETS_V1	0.315023174	5.75E-15	positive
STT3B	HALLMARK_MYC_TARGETS_V2	0.175067594	2.03E-05	positive
STT3B	HALLMARK_MYOGENESIS	-0.193149175	2.48E-06	negative
STT3B	HALLMARK_NOTCH_SIGNALING	0.09922494	0.016270756	positive
STT3B	HALLMARK_OXIDATIVE_PHOSPHORYLATION	-0.345027234	7.98E-18	negative
STT3B	HALLMARK_P53_PATHWAY	0.081632257	0.048247069	positive
STT3B	HALLMARK_PANCREAS_BETA_CELLS	-0.181722233	9.58E-06	negative
STT3B	HALLMARK_PEROXISOME	-0.088159017	0.032867108	negative
STT3B	HALLMARK_PI3K_AKT_MTOR_SIGNALING	0.17323	2.48E-05	positive
STT3B	HALLMARK_PROTEIN_SECRETION	0.428130819	1.61E-27	positive
STT3B	HALLMARK_REACTIVE_OXYGEN_SPECIES_PATHWAY	-0.055889374	0.176661516	negative
STT3B	HALLMARK_SPERMATOGENESIS	0.102085424	0.013420474	positive
STT3B	HALLMARK_TGF_BETA_SIGNALING	0.330864287	1.95E-16	positive
STT3B	HALLMARK_TNFA_SIGNALING_VIA_NFKB	0.165838011	5.49E-05	positive
STT3B	HALLMARK_UNFOLDED_PROTEIN_RESPONSE	0.429675435	9.98E-28	positive
STT3B	HALLMARK_UV_RESPONSE_DN	0.380664563	1.21E-21	positive
STT3B	HALLMARK_UV_RESPONSE_UP	-0.018394405	0.656776377	negative
STT3B	HALLMARK_WNT_BETA_CATENIN_SIGNALING	0.030344981	0.463451947	positive
STT3B	HALLMARK_XENOBIOTIC_METABOLISM	-0.038703925	0.349647747	negative
UGGT1	HALLMARK_ADIPOGENESIS	-0.374490111	6.00E-21	negative
UGGT1	HALLMARK_ALLOGRAFT_REJECTION	0.067695911	0.101604594	positive
UGGT1	HALLMARK_ANDROGEN_RESPONSE	0.26298494	1.00E-10	positive
UGGT1	HALLMARK_ANGIOGENESIS	0.198197901	1.33E-06	positive
UGGT1	HALLMARK_APICAL_JUNCTION	0.27825787	7.01E-12	positive
UGGT1	HALLMARK_APICAL_SURFACE	0.036952344	0.37190188	positive
UGGT1	HALLMARK_APOPTOSIS	0.081200081	0.049449661	positive
UGGT1	HALLMARK_BILE_ACID_METABOLISM	-0.311790274	1.12E-14	negative
UGGT1	HALLMARK_CHOLESTEROL_HOMEOSTASIS	0.035690308	0.388466945	positive
UGGT1	HALLMARK_COAGULATION	0.086980076	0.035286107	positive
UGGT1	HALLMARK_COMPLEMENT	0.051832969	0.210239729	positive
UGGT1	HALLMARK_DNA_REPAIR	-0.010857577	0.793105095	negative
UGGT1	HALLMARK_E2F_TARGETS	0.38579264	3.10E-22	positive
UGGT1	HALLMARK_EPITHELIAL_MESENCHYMAL_TRANSITION	0.176418312	1.74E-05	positive
UGGT1	HALLMARK_ESTROGEN_RESPONSE_EARLY	0.038162842	0.356430518	positive
UGGT1	HALLMARK_ESTROGEN_RESPONSE_LATE	0.010219573	0.805010476	positive
UGGT1	HALLMARK_FATTY_ACID_METABOLISM	-0.504733893	3.35E-39	negative
UGGT1	HALLMARK_G2M_CHECKPOINT	0.475175432	2.43E-34	positive
UGGT1	HALLMARK_GLYCOLYSIS	0.058342221	0.158391597	positive
UGGT1	HALLMARK_HEDGEHOG_SIGNALING	0.208784262	3.40E-07	positive
UGGT1	HALLMARK_HEME_METABOLISM	-0.241638603	3.12E-09	negative
UGGT1	HALLMARK_HYPOXIA	-0.001230966	0.976278473	negative
UGGT1	HALLMARK_IL2_STAT5_SIGNALING	0.038793656	0.348530869	positive
UGGT1	HALLMARK_IL6_JAK_STAT3_SIGNALING	0.051451094	0.213623424	positive
UGGT1	HALLMARK_INFLAMMATORY_RESPONSE	0.058734714	0.155605613	positive
UGGT1	HALLMARK_INTERFERON_ALPHA_RESPONSE	0.067180272	0.104242372	positive
UGGT1	HALLMARK_INTERFERON_GAMMA_RESPONSE	0.0917672	0.026324262	positive
UGGT1	HALLMARK_KRAS_SIGNALING_DN	-0.26657725	5.44E-11	negative
UGGT1	HALLMARK_KRAS_SIGNALING_UP	0.065550692	0.112936519	positive
UGGT1	HALLMARK_MITOTIC_SPINDLE	0.66000297	1.45E-74	positive
UGGT1	HALLMARK_MTORC1_SIGNALING	0.1299656	0.001617136	positive
UGGT1	HALLMARK_MYC_TARGETS_V1	0.202293188	7.91E-07	positive
UGGT1	HALLMARK_MYC_TARGETS_V2	0.174182014	2.24E-05	positive
UGGT1	HALLMARK_MYOGENESIS	-0.195036937	1.96E-06	negative
UGGT1	HALLMARK_NOTCH_SIGNALING	0.156120625	0.00014794	positive
UGGT1	HALLMARK_OXIDATIVE_PHOSPHORYLATION	-0.620428954	1.23E-63	negative
UGGT1	HALLMARK_P53_PATHWAY	-0.033482654	0.418500514	negative
UGGT1	HALLMARK_PANCREAS_BETA_CELLS	-0.032259818	0.435707047	negative
UGGT1	HALLMARK_PEROXISOME	-0.300617784	1.05E-13	negative
UGGT1	HALLMARK_PI3K_AKT_MTOR_SIGNALING	0.037851031	0.360376563	positive
UGGT1	HALLMARK_PROTEIN_SECRETION	0.310530686	1.45E-14	positive
UGGT1	HALLMARK_REACTIVE_OXYGEN_SPECIES_PATHWAY	-0.192256931	2.76E-06	negative
UGGT1	HALLMARK_SPERMATOGENESIS	0.091442965	0.026862328	positive
UGGT1	HALLMARK_TGF_BETA_SIGNALING	0.300312762	1.12E-13	positive
UGGT1	HALLMARK_TNFA_SIGNALING_VIA_NFKB	0.042726426	0.301809668	positive
UGGT1	HALLMARK_UNFOLDED_PROTEIN_RESPONSE	0.316110036	4.59E-15	positive
UGGT1	HALLMARK_UV_RESPONSE_DN	0.342932955	1.29E-17	positive
UGGT1	HALLMARK_UV_RESPONSE_UP	-0.148648404	0.000305262	negative
UGGT1	HALLMARK_WNT_BETA_CATENIN_SIGNALING	0.276841437	9.04E-12	positive
UGGT1	HALLMARK_XENOBIOTIC_METABOLISM	-0.235431331	8.01E-09	negative
XXYLT1	HALLMARK_ADIPOGENESIS	-0.184409333	7.02E-06	negative
XXYLT1	HALLMARK_ALLOGRAFT_REJECTION	0.126604511	0.002136356	positive
XXYLT1	HALLMARK_ANDROGEN_RESPONSE	0.014194576	0.731675278	positive
XXYLT1	HALLMARK_ANGIOGENESIS	0.417523459	4.00E-26	positive
XXYLT1	HALLMARK_APICAL_JUNCTION	0.235988728	7.37E-09	positive
XXYLT1	HALLMARK_APICAL_SURFACE	-0.026876931	0.516112362	negative
XXYLT1	HALLMARK_APOPTOSIS	0.159792928	0.000102369	positive
XXYLT1	HALLMARK_BILE_ACID_METABOLISM	-0.431862868	5.05E-28	negative
XXYLT1	HALLMARK_CHOLESTEROL_HOMEOSTASIS	0.306923474	3.00E-14	positive
XXYLT1	HALLMARK_COAGULATION	0.248470354	1.07E-09	positive
XXYLT1	HALLMARK_COMPLEMENT	0.169673505	3.65E-05	positive
XXYLT1	HALLMARK_DNA_REPAIR	0.378263557	2.26E-21	positive
XXYLT1	HALLMARK_E2F_TARGETS	0.637101628	4.79E-68	positive
XXYLT1	HALLMARK_EPITHELIAL_MESENCHYMAL_TRANSITION	0.337211055	4.75E-17	positive
XXYLT1	HALLMARK_ESTROGEN_RESPONSE_EARLY	-0.220815213	6.64E-08	negative
XXYLT1	HALLMARK_ESTROGEN_RESPONSE_LATE	0.118331538	0.00412461	positive
XXYLT1	HALLMARK_FATTY_ACID_METABOLISM	-0.337990257	3.99E-17	negative
XXYLT1	HALLMARK_G2M_CHECKPOINT	0.668757054	3.27E-77	positive
XXYLT1	HALLMARK_GLYCOLYSIS	0.287409355	1.31E-12	positive
XXYLT1	HALLMARK_HEDGEHOG_SIGNALING	-0.013832461	0.738266787	negative
XXYLT1	HALLMARK_HEME_METABOLISM	-0.568181787	2.12E-51	negative
XXYLT1	HALLMARK_HYPOXIA	0.159399694	0.000106527	positive
XXYLT1	HALLMARK_IL2_STAT5_SIGNALING	0.130068252	0.001603279	positive
XXYLT1	HALLMARK_IL6_JAK_STAT3_SIGNALING	0.094436421	0.022237066	positive
XXYLT1	HALLMARK_INFLAMMATORY_RESPONSE	0.113875643	0.005784851	positive
XXYLT1	HALLMARK_INTERFERON_ALPHA_RESPONSE	0.200445956	1.00E-06	positive
XXYLT1	HALLMARK_INTERFERON_GAMMA_RESPONSE	0.203295428	6.95E-07	positive
XXYLT1	HALLMARK_KRAS_SIGNALING_DN	-0.372376131	1.03E-20	negative
XXYLT1	HALLMARK_KRAS_SIGNALING_UP	0.154797641	0.000168592	positive
XXYLT1	HALLMARK_MITOTIC_SPINDLE	0.460176922	4.75E-32	positive
XXYLT1	HALLMARK_MTORC1_SIGNALING	0.366974352	4.04E-20	positive
XXYLT1	HALLMARK_MYC_TARGETS_V1	0.512248537	1.63E-40	positive
XXYLT1	HALLMARK_MYC_TARGETS_V2	0.447354197	3.53E-30	positive
XXYLT1	HALLMARK_MYOGENESIS	-0.114213802	0.005640444	negative
XXYLT1	HALLMARK_NOTCH_SIGNALING	0.092840988	0.024608116	positive
XXYLT1	HALLMARK_OXIDATIVE_PHOSPHORYLATION	-0.269141123	3.50E-11	negative
XXYLT1	HALLMARK_P53_PATHWAY	0.122831476	0.002897842	positive
XXYLT1	HALLMARK_PANCREAS_BETA_CELLS	-0.097757486	0.017929191	negative
XXYLT1	HALLMARK_PEROXISOME	-0.19266802	2.63E-06	negative
XXYLT1	HALLMARK_PI3K_AKT_MTOR_SIGNALING	0.218029196	9.77E-08	positive
XXYLT1	HALLMARK_PROTEIN_SECRETION	-0.036625604	0.376148075	negative
XXYLT1	HALLMARK_REACTIVE_OXYGEN_SPECIES_PATHWAY	-0.035946248	0.385071822	negative
XXYLT1	HALLMARK_SPERMATOGENESIS	0.231681545	1.40E-08	positive
XXYLT1	HALLMARK_TGF_BETA_SIGNALING	0.219278815	8.22E-08	positive
XXYLT1	HALLMARK_TNFA_SIGNALING_VIA_NFKB	0.127193498	0.002035571	positive
XXYLT1	HALLMARK_UNFOLDED_PROTEIN_RESPONSE	0.422670156	8.54E-27	positive
XXYLT1	HALLMARK_UV_RESPONSE_DN	0.137317796	0.000859721	positive
XXYLT1	HALLMARK_UV_RESPONSE_UP	0.126386069	0.00217488	positive
XXYLT1	HALLMARK_WNT_BETA_CATENIN_SIGNALING	0.213369679	1.85E-07	positive
[truncated: 1 more rows]
