# Supplementary material for: Machine learning-based identification of glycosyltransferase-related mRNAs for improving outcomes and the anti-tumor therapeutic response of gliomas
Source: Front Pharmacol. 2023 Aug 16;14:1200795. doi: 10.3389/fphar.2023.1200795 (PMC10468601; doi:10.3389/fphar.2023.1200795)
Supplement: Supplementary file 1 [file DataSheet3.zip › hallmark.immune/ssGSEA_output.tcga_hallmark.csv]

ID	HALLMARK_ADIPOGENESIS	HALLMARK_ALLOGRAFT_REJECTION	HALLMARK_ANDROGEN_RESPONSE	HALLMARK_ANGIOGENESIS	HALLMARK_APICAL_JUNCTION	HALLMARK_APICAL_SURFACE	HALLMARK_APOPTOSIS	HALLMARK_BILE_ACID_METABOLISM	HALLMARK_CHOLESTEROL_HOMEOSTASIS	HALLMARK_COAGULATION	HALLMARK_COMPLEMENT	HALLMARK_DNA_REPAIR	HALLMARK_E2F_TARGETS	HALLMARK_EPITHELIAL_MESENCHYMAL_TRANSITION	HALLMARK_ESTROGEN_RESPONSE_EARLY	HALLMARK_ESTROGEN_RESPONSE_LATE	HALLMARK_FATTY_ACID_METABOLISM	HALLMARK_G2M_CHECKPOINT	HALLMARK_GLYCOLYSIS	HALLMARK_HEDGEHOG_SIGNALING	HALLMARK_HEME_METABOLISM	HALLMARK_HYPOXIA	HALLMARK_IL2_STAT5_SIGNALING	HALLMARK_IL6_JAK_STAT3_SIGNALING	HALLMARK_INFLAMMATORY_RESPONSE	HALLMARK_INTERFERON_ALPHA_RESPONSE	HALLMARK_INTERFERON_GAMMA_RESPONSE	HALLMARK_KRAS_SIGNALING_DN	HALLMARK_KRAS_SIGNALING_UP	HALLMARK_MITOTIC_SPINDLE	HALLMARK_MTORC1_SIGNALING	HALLMARK_MYC_TARGETS_V1	HALLMARK_MYC_TARGETS_V2	HALLMARK_MYOGENESIS	HALLMARK_NOTCH_SIGNALING	HALLMARK_OXIDATIVE_PHOSPHORYLATION	HALLMARK_P53_PATHWAY	HALLMARK_PANCREAS_BETA_CELLS	HALLMARK_PEROXISOME	HALLMARK_PI3K_AKT_MTOR_SIGNALING	HALLMARK_PROTEIN_SECRETION	HALLMARK_REACTIVE_OXYGEN_SPECIES_PATHWAY	HALLMARK_SPERMATOGENESIS	HALLMARK_TGF_BETA_SIGNALING	HALLMARK_TNFA_SIGNALING_VIA_NFKB	HALLMARK_UNFOLDED_PROTEIN_RESPONSE	HALLMARK_UV_RESPONSE_DN	HALLMARK_UV_RESPONSE_UP	HALLMARK_WNT_BETA_CATENIN_SIGNALING
TCGA.QH.A870.01	0.468559929	0.120262464	0.387631416	0.154072539	0.264849158	0.125539938	0.315212581	0.215465577	0.405525162	0.081975591	0.179080142	0.43924195	0.292541778	0.215877668	0.223446377	0.183339551	0.402149516	0.240945636	0.289618319	0.387437939	0.318886533	0.28580508	0.200062581	0.064000335	0.077027719	0.381218429	0.26506392	-0.157174495	0.142852748	0.365353196	0.486426361	0.644388441	0.396145956	0.212116125	0.456916589	0.630834023	0.321166831	-0.023361339	0.349995593	0.368788399	0.532499421	0.478759692	-0.025323948	0.473394913	0.214282267	0.520110151	0.289762859	0.409054917	0.281806334
TCGA.CS.6186.01	0.47483858	0.1716272	0.374242685	0.267682972	0.251191524	0.10615314	0.360650172	0.241061228	0.440980042	0.147527008	0.222728035	0.468069182	0.366774467	0.258639225	0.232432762	0.217944927	0.411554925	0.318337577	0.293383812	0.259383515	0.310458452	0.286655781	0.217570817	0.115227766	0.128232659	0.531718263	0.379049339	-0.157067906	0.155030058	0.371493278	0.492830045	0.655803818	0.398129954	0.185928397	0.489614165	0.640123591	0.342183482	-0.139340326	0.360770876	0.382390828	0.510834657	0.442630843	-0.040108464	0.451395626	0.239713337	0.49704856	0.309838943	0.419483143	0.300293834
TCGA.HT.8010.01	0.473136782	0.135491452	0.413917964	0.186002855	0.294248594	0.134465853	0.36141022	0.227602426	0.428679224	0.106510984	0.209763004	0.398063306	0.22646821	0.23750284	0.279512341	0.237566253	0.407130961	0.197822321	0.293974304	0.437590576	0.337034916	0.335624989	0.215210087	0.115007027	0.110144043	0.369392988	0.263419906	-0.090412196	0.192360786	0.353142198	0.479450131	0.59460334	0.313714207	0.253422338	0.433466184	0.631547894	0.347047946	0.099829161	0.350998425	0.366145271	0.513304595	0.486901112	-0.004668927	0.46098506	0.279210384	0.47264436	0.339271268	0.430734308	0.269940238
TCGA.DU.8168.01	0.387418359	0.07928205	0.376265439	0.144763424	0.265654889	0.114465101	0.31602713	0.123757593	0.406004132	0.04625204	0.132297851	0.444587538	0.448427965	0.171401998	0.215238841	0.188912634	0.330283311	0.412218802	0.279438094	0.456761972	0.283124128	0.257467068	0.165130927	0.011995666	0.035942482	0.246815399	0.195221773	-0.148199833	0.1357883	0.435241818	0.467770613	0.656562881	0.396361804	0.170230185	0.374232474	0.571884113	0.294747608	0.186308574	0.32305658	0.352788577	0.534712166	0.434848101	0.014130356	0.479458608	0.187283274	0.502414907	0.318576577	0.391446452	0.333325938
TCGA.HT.7603.01	0.453953965	0.067276625	0.414734596	0.149777034	0.246975235	0.129389056	0.296727618	0.178144658	0.41814544	0.076715366	0.1867739	0.41987782	0.256643138	0.1614933	0.241766514	0.222933919	0.40869612	0.218250895	0.295406705	0.388830948	0.319122115	0.29496838	0.177874891	-0.007697909	0.070507532	0.277453287	0.172343626	-0.102068373	0.166473164	0.315075405	0.496450454	0.650555558	0.362969367	0.2017293	0.345285831	0.674888956	0.314723983	0.130520383	0.361845315	0.361321192	0.533555871	0.52404667	0.038075525	0.4664677	0.199437364	0.489316506	0.331672396	0.41241905	0.196083272
TCGA.P5.A5F4.01	0.456783438	0.088716181	0.360240522	0.18427296	0.285870652	0.131826546	0.323853875	0.165707215	0.408303097	0.073465531	0.174309284	0.435228926	0.298925119	0.204617082	0.243929868	0.229151608	0.402762795	0.262930155	0.299071611	0.43174027	0.325519988	0.30662626	0.177787799	0.046287357	0.064974624	0.285000347	0.17831735	-0.103891466	0.147773825	0.359803664	0.475464992	0.654124533	0.380552567	0.22270894	0.438305951	0.657886243	0.319429368	0.124500638	0.355635043	0.358791058	0.492803588	0.50130527	0.008322033	0.463263082	0.223572501	0.485282547	0.313445253	0.416630373	0.306722334
TCGA.QH.A65X.01	0.454189028	0.199856048	0.329139155	0.277950382	0.276584475	0.113056232	0.366476157	0.137086204	0.442636079	0.143239563	0.237177175	0.521323417	0.397963128	0.285910407	0.224601166	0.215786144	0.378453561	0.334580075	0.310488248	0.35723074	0.275830339	0.316441694	0.226707579	0.1223826	0.109699023	0.462415808	0.357263183	-0.149237762	0.170173255	0.337861466	0.479621206	0.68337889	0.482450031	0.262814533	0.387557692	0.657487089	0.387281748	0.109498249	0.338310067	0.377687619	0.43694649	0.512480437	-0.005068085	0.466896639	0.277351641	0.521270574	0.246598833	0.475740256	0.373761642
TCGA.HW.8321.01	0.455245264	0.182869139	0.418537715	0.228285371	0.307769096	0.156415511	0.397035294	0.174850465	0.440752001	0.126961164	0.223935143	0.428787578	0.285826323	0.283966438	0.261986461	0.221193264	0.371795378	0.269006442	0.306521364	0.46774624	0.3256384	0.34753812	0.233482996	0.202436168	0.183243473	0.336904304	0.275903917	-0.141412321	0.190561354	0.387901255	0.48711873	0.649835751	0.382461254	0.223330986	0.445100708	0.6203959	0.370292643	0.040508108	0.346513031	0.368808951	0.542385789	0.497728352	-0.040299436	0.528771427	0.383316121	0.531957025	0.33508007	0.425907407	0.374050732
TCGA.TM.A84B.01	0.466218541	0.140494091	0.401126927	0.303650127	0.274483029	0.121556899	0.359963429	0.216868968	0.443584675	0.134570157	0.218332165	0.458843646	0.402973861	0.304358204	0.241180331	0.223352534	0.417550229	0.362550885	0.312590554	0.409813414	0.296197052	0.289506347	0.221374993	0.081574148	0.093212981	0.473004698	0.338626499	-0.145999175	0.182906492	0.376382715	0.513374493	0.655251624	0.377853115	0.181665148	0.449845293	0.628687023	0.373314487	0.10306738	0.366131513	0.380617285	0.519690264	0.440140231	0.010018031	0.477539488	0.222194708	0.493106351	0.335847095	0.4244339	0.314536497
TCGA.HT.A614.01	0.46481335	0.13246148	0.359260733	0.199479004	0.282625247	0.148715038	0.317854062	0.176297399	0.406135121	0.115829535	0.191288724	0.449026487	0.321855604	0.204284017	0.216724955	0.199204948	0.389143963	0.285364936	0.287179724	0.384977719	0.316642839	0.291231783	0.200742051	0.090352985	0.095227394	0.336125328	0.244961001	-0.129851278	0.176395422	0.373683966	0.457540704	0.659726633	0.384417651	0.217201409	0.454372032	0.622386153	0.323645596	0.072170276	0.353855886	0.346779074	0.500294932	0.479081705	-0.018860736	0.494472746	0.217222425	0.480138177	0.274369279	0.407204411	0.320175145
TCGA.S9.A7IX.01	0.480541485	0.241042385	0.413841583	0.393542838	0.333616858	0.166908706	0.414521238	0.187763113	0.474486342	0.209385342	0.286608675	0.439287047	0.347362695	0.390684772	0.280332551	0.266419775	0.396895579	0.307483516	0.337107063	0.402988452	0.314122793	0.352241161	0.262085094	0.162833017	0.191540392	0.44139865	0.373099635	-0.105336177	0.244908814	0.385359196	0.511276184	0.652141066	0.370075408	0.260926914	0.437304403	0.635757577	0.3782643	0.06969948	0.364988961	0.389525798	0.504646602	0.511211047	-0.012204698	0.507101158	0.341735574	0.501201872	0.34005655	0.450761629	0.277478654
TCGA.CS.5394.01	0.436335056	0.084608393	0.385391688	0.185668068	0.259826341	0.10675429	0.299529314	0.172006334	0.392873439	0.044747841	0.154135725	0.433092734	0.376556309	0.175103891	0.23117775	0.173699244	0.362915391	0.347432754	0.279486335	0.487539486	0.316137644	0.264709841	0.173037448	0.014625355	0.055809149	0.338542106	0.235839116	-0.159588732	0.143124742	0.393075837	0.483076104	0.648105974	0.395294532	0.183778699	0.390299096	0.628886163	0.321578356	0.129181937	0.337746562	0.368811493	0.552705309	0.427958788	0.011051977	0.461445404	0.155620464	0.512922618	0.31467961	0.389725634	0.338862211
TCGA.FG.8189.01	0.412938618	0.020717318	0.379690028	0.101927425	0.28689053	0.125885297	0.252862745	0.142367915	0.37870703	0.042554318	0.13694191	0.368896504	0.198912339	0.141208495	0.247990702	0.216765986	0.358949303	0.182921826	0.27810574	0.422084514	0.3151842	0.272820686	0.128066201	-0.04793408	0.032996258	0.205907662	0.124892738	-0.054228878	0.118780192	0.352788613	0.455386347	0.575320812	0.313555847	0.220751806	0.269941347	0.628059289	0.27228597	0.135309661	0.330651319	0.355887333	0.502515474	0.481794594	0.039496965	0.380624952	0.149109935	0.459572059	0.349566736	0.372539608	0.174135053
TCGA.S9.A6WI.01	0.44487231	0.073926293	0.380611407	0.128395128	0.292620641	0.124280516	0.300903883	0.173683965	0.427848991	0.089764955	0.17712674	0.408803337	0.222161518	0.170254433	0.245494585	0.225279056	0.388564695	0.191039355	0.276990718	0.403978244	0.321230137	0.310221275	0.160378291	0.00310203	0.091028325	0.260654827	0.17172767	-0.056995671	0.157376163	0.338931142	0.470159405	0.616123318	0.344091712	0.24332912	0.313842202	0.659372273	0.307945914	0.131943862	0.349033631	0.370619433	0.487366232	0.500008486	0.032724996	0.430908092	0.249686483	0.475041501	0.328431863	0.410436923	0.21504562
TCGA.S9.A6WP.01	0.459029069	0.192045458	0.386716091	0.207451599	0.302381664	0.147795436	0.343455465	0.162144281	0.468497782	0.118316351	0.232167206	0.460634546	0.355252084	0.225212753	0.239015922	0.214525304	0.371464559	0.315685663	0.297816158	0.420782169	0.302877793	0.302564892	0.20989189	0.118667391	0.120118573	0.381016062	0.291693218	-0.144003655	0.188841292	0.382177218	0.481088306	0.664176448	0.432758217	0.228202382	0.410977288	0.621238445	0.364828718	0.118087409	0.340901826	0.367132153	0.494534487	0.489685965	-0.016414883	0.475230862	0.253887132	0.511975569	0.267087495	0.431897166	0.357811795
TCGA.DU.6404.01	0.473246816	0.1787396	0.390884548	0.403931944	0.314131095	0.195452455	0.397462095	0.178522137	0.467278159	0.153850028	0.235752694	0.428644707	0.370178781	0.38910375	0.308916246	0.302139965	0.376719157	0.360398625	0.368905218	0.491724866	0.290306362	0.389884375	0.240084199	0.141444237	0.173216929	0.420072476	0.324985139	-0.109566828	0.180655698	0.396470052	0.504134012	0.649171992	0.367345223	0.227467494	0.525262494	0.601683333	0.386203633	-0.021143494	0.35030563	0.367822885	0.484035808	0.441740247	-0.001804282	0.527078816	0.359398188	0.514028516	0.357412232	0.474503806	0.422585426
TCGA.FG.8181.01	0.436392363	0.115751521	0.413531617	0.209411065	0.29666796	0.141397844	0.349620213	0.151877308	0.445490983	0.116504282	0.216264911	0.377039557	0.199379138	0.254409077	0.27530416	0.241861621	0.367813465	0.187050896	0.292756497	0.412440488	0.323035603	0.354292628	0.184853409	0.078328521	0.141487252	0.288952159	0.226441143	-0.05299356	0.188156878	0.336637915	0.485763275	0.591997306	0.330270871	0.256979996	0.301651305	0.639206389	0.320523999	0.143725919	0.341704924	0.365268612	0.492969238	0.504809758	0.034143764	0.434318949	0.342879866	0.480728025	0.376480053	0.428316804	0.200186722
TCGA.FG.7637.01	0.441712154	0.101561438	0.433826963	0.20466523	0.27630589	0.109367114	0.346311715	0.132009872	0.43816312	0.107563968	0.20644894	0.452578236	0.380174725	0.252818559	0.242773343	0.215043302	0.367301048	0.346784718	0.27853263	0.44431508	0.303659465	0.310655183	0.185764548	0.107479613	0.09592324	0.313832714	0.23825189	-0.145257539	0.16057124	0.401130226	0.489066102	0.66277161	0.402909228	0.205010011	0.399847342	0.604903166	0.332112265	0.106223729	0.331665448	0.37255602	0.539506572	0.466130239	-0.002759631	0.49482103	0.239238206	0.517060123	0.331121614	0.394510439	0.338857813
TCGA.HT.8563.01	0.460594825	0.452125987	0.457660009	0.368348178	0.326448024	0.162156298	0.470946105	0.17195994	0.460688819	0.27249503	0.39080053	0.432885967	0.301767801	0.411449134	0.283833556	0.268368641	0.379178795	0.279872825	0.356613853	0.37298677	0.343263469	0.409352737	0.33541814	0.34463627	0.339386583	0.672383935	0.599432384	-0.192692619	0.285323332	0.393555715	0.539645227	0.617160312	0.35680852	0.235273917	0.365224379	0.589189288	0.415408755	-0.078959646	0.367008382	0.407012765	0.589286986	0.537502713	-0.078661508	0.538780605	0.446700267	0.557912933	0.371520262	0.447812766	0.266704248
TCGA.S9.A7R3.01	0.470398185	0.19874198	0.409645892	0.196365305	0.279181248	0.144565671	0.394190661	0.209689154	0.407357375	0.11551686	0.235400819	0.457963875	0.303546479	0.254423041	0.249063168	0.211802875	0.397454691	0.261166865	0.31233376	0.366334397	0.330123823	0.34915743	0.241175962	0.175759316	0.135200722	0.41420016	0.313434964	-0.144264536	0.174199422	0.374789666	0.474946475	0.651171524	0.385115193	0.215589552	0.456400017	0.63225944	0.374995211	-0.02508203	0.357044887	0.387502986	0.527245	0.490299438	-0.045682001	0.498407709	0.343414251	0.516442288	0.305246715	0.43056849	0.296421654
TCGA.R8.A6MO.01	0.455610052	0.143698797	0.394399963	0.21429256	0.287326235	0.137223356	0.341968698	0.163084677	0.486106143	0.122729234	0.228423482	0.458659247	0.315621482	0.217410786	0.23129783	0.212391862	0.385853748	0.275265391	0.302718088	0.417288819	0.303863853	0.328939446	0.217334555	0.093830438	0.112060916	0.422528622	0.300676799	-0.141043902	0.197704311	0.362136586	0.481625381	0.649095285	0.384635857	0.222881101	0.382564836	0.620780915	0.373470003	0.137947654	0.342543003	0.377344972	0.499748486	0.484773564	-0.041055383	0.491598433	0.246130395	0.502261054	0.268436225	0.439921783	0.352659422
TCGA.S9.A6WD.01	0.458521326	0.103265954	0.406344009	0.123386983	0.268737582	0.13880784	0.313659029	0.182908757	0.452304084	0.076171048	0.182194523	0.452986315	0.337895135	0.177475259	0.237733688	0.204787409	0.391067895	0.287012936	0.295319918	0.438214842	0.308879376	0.278595589	0.175372858	0.051917096	0.078925508	0.358682371	0.235094725	-0.140422579	0.153652098	0.368769834	0.490456057	0.66471476	0.444470796	0.211714676	0.399261647	0.650144485	0.356652927	0.114594464	0.356021737	0.363581384	0.517276523	0.469535517	-0.002321786	0.454233235	0.216033584	0.514403866	0.277690015	0.416856206	0.329634584
TCGA.DU.A7TJ.01	0.447542098	0.232128334	0.41239772	0.407216236	0.302568468	0.1379055	0.402456317	0.166941233	0.487789874	0.20061589	0.273492019	0.461444592	0.496937185	0.36832951	0.2207127	0.229827593	0.381433067	0.455534787	0.325184212	0.401277108	0.288122228	0.333861168	0.25767292	0.163862113	0.154297783	0.473603779	0.393927266	-0.182450714	0.205462812	0.449126719	0.524098735	0.69177299	0.423712959	0.207558341	0.472940956	0.602994886	0.363402561	-0.111201092	0.349343485	0.392393242	0.523702244	0.470494107	0.00456518	0.520427939	0.325588007	0.503299523	0.332267742	0.428197493	0.339295429
TCGA.CS.4942.01	0.452585757	0.268124153	0.412571711	0.180055598	0.292443985	0.166033954	0.345562446	0.192154296	0.422132063	0.135948258	0.269860912	0.447240604	0.345492647	0.204721827	0.248657792	0.229082312	0.3901311	0.311744811	0.307286828	0.4188145	0.315624404	0.285945326	0.23000615	0.137428531	0.180024173	0.558090041	0.439272807	-0.137753134	0.230380673	0.379399244	0.499573058	0.653999892	0.395812297	0.187015503	0.465669483	0.621480432	0.347845022	0.012373739	0.361681794	0.386464957	0.522165562	0.472343405	-0.004667472	0.490294414	0.249667639	0.510459583	0.289680261	0.42952397	0.295728301
TCGA.VV.A829.01	0.445064169	0.174972476	0.413010076	0.243450559	0.282696828	0.142162574	0.384540478	0.113784241	0.407690012	0.112300687	0.202801789	0.454560092	0.344312219	0.251235741	0.251873141	0.232884932	0.367046664	0.305155255	0.308404149	0.41773252	0.310616153	0.321674729	0.197091327	0.115805041	0.101850832	0.344007605	0.283687363	-0.143074571	0.190927492	0.377729245	0.459447092	0.648550556	0.409281918	0.209979579	0.366704831	0.625840853	0.404204372	0.077883402	0.318129376	0.393801047	0.541592672	0.472165793	-0.030008358	0.51862698	0.309418167	0.517716864	0.316714213	0.418845411	0.302629163
TCGA.HT.7474.01	0.456897256	0.111242853	0.404160619	0.17772207	0.283013197	0.154873568	0.329750642	0.192044908	0.444711475	0.108741011	0.207156407	0.40213989	0.248332461	0.217696947	0.265362475	0.233435097	0.402435033	0.221077913	0.29447431	0.427118519	0.331826281	0.308287402	0.189749608	0.042426586	0.111291601	0.419567787	0.281632409	-0.095342103	0.182072301	0.361967664	0.487794277	0.62436323	0.334629065	0.240001509	0.426222929	0.641295701	0.324402287	0.107837297	0.359428067	0.358812487	0.52396575	0.488104488	0.006278742	0.469786229	0.235372604	0.481315784	0.349541697	0.427934597	0.236625446
TCGA.DU.7013.01	0.441729004	0.213562236	0.417736061	0.379310849	0.299963704	0.106101452	0.378630004	0.15168587	0.42422103	0.182612547	0.266465839	0.456785464	0.499644346	0.336953702	0.227602544	0.225787465	0.345974069	0.454302671	0.307786827	0.415725885	0.291023299	0.321741481	0.228774503	0.160693725	0.159157231	0.445425861	0.354862903	-0.143043873	0.208251143	0.448863981	0.513865243	0.679941526	0.414040094	0.210134181	0.480403458	0.584332937	0.349674299	0.024723222	0.33590984	0.378131595	0.527878017	0.457685711	0.018664906	0.500311983	0.282008959	0.514201466	0.35496472	0.42572153	0.313242387
TCGA.DB.A4XC.01	0.441005967	0.175475424	0.397770402	0.179327083	0.296234656	0.144070759	0.339064934	0.158971491	0.408443378	0.118881954	0.221600681	0.428627851	0.340122297	0.234583192	0.255124623	0.226196123	0.365526765	0.306782612	0.29139343	0.425988234	0.319160821	0.31639734	0.218974394	0.119779506	0.139497935	0.417793562	0.314374977	-0.122184979	0.184505926	0.406476396	0.470118747	0.642812959	0.369213776	0.222858751	0.461217848	0.589741591	0.339657543	0.094099808	0.336751277	0.37258876	0.51591102	0.471238213	-0.014557271	0.487530946	0.253310425	0.492910875	0.313362926	0.421714679	0.300686689
TCGA.S9.A6WL.01	0.460421216	0.106599866	0.403259893	0.3056287	0.304616655	0.123571237	0.357345931	0.151900395	0.464145655	0.121810769	0.205929393	0.430733664	0.332711323	0.337583175	0.264640389	0.236465734	0.384654485	0.291737559	0.307850957	0.460158919	0.31809412	0.31764628	0.190220472	0.046789364	0.097713888	0.338754944	0.243680331	-0.135025625	0.178189107	0.387311703	0.500772344	0.64456717	0.390449542	0.267051256	0.376791574	0.634815628	0.349640871	0.17192327	0.349494994	0.383095504	0.527063002	0.478655663	-0.003039822	0.470557365	0.226236438	0.519132083	0.357445909	0.43085114	0.314622483
TCGA.CS.6669.01	0.434491673	0.019293468	0.380387451	0.094156958	0.284623336	0.136947112	0.248934455	0.163683135	0.390638343	0.05098988	0.142815319	0.380877599	0.200217288	0.133180785	0.241245203	0.205291578	0.391858262	0.183705005	0.271778325	0.425191609	0.322452259	0.250398349	0.135674611	-0.058028739	0.018532397	0.195816655	0.11220305	-0.06568686	0.123885666	0.340704538	0.45780449	0.590554955	0.317318163	0.203031743	0.262112622	0.648218899	0.263666644	0.110714579	0.359634347	0.355793941	0.512686416	0.494377922	0.048562968	0.399304855	0.104753007	0.461313263	0.338885313	0.371444985	0.143960235
TCGA.IK.8125.01	0.44280478	0.113473263	0.401232887	0.184119649	0.276167124	0.124090481	0.332686576	0.183304705	0.440126092	0.086840728	0.188259916	0.430010455	0.333517962	0.210180967	0.262951695	0.227676641	0.390461859	0.304630471	0.285064716	0.459177198	0.323666502	0.300571398	0.202380573	0.060268923	0.093423568	0.309269452	0.234574795	-0.128136747	0.186950143	0.389148819	0.497743169	0.646249296	0.389520714	0.213446453	0.439107895	0.628885739	0.338363079	0.161971513	0.345206896	0.364941752	0.53090647	0.471439771	-0.001801313	0.467079757	0.218363522	0.497863166	0.323480849	0.406895709	0.307184608
TCGA.DU.A76L.01	0.456118629	0.297142868	0.437779497	0.555757514	0.34671818	0.155238818	0.47313421	0.138940439	0.458520136	0.278484176	0.344665854	0.47036404	0.443924144	0.511119604	0.26724066	0.271582666	0.363877516	0.395617094	0.392264603	0.433245251	0.301180203	0.439890316	0.286087245	0.260246668	0.246394813	0.554412278	0.443725846	-0.172775889	0.292147609	0.413182216	0.550881087	0.682281972	0.394526648	0.281201092	0.414209269	0.604317244	0.43727256	-0.000299514	0.347970429	0.39283912	0.5329424	0.553752125	0.017222174	0.544217637	0.448930213	0.564128978	0.359029632	0.476978907	0.291569174
TCGA.VM.A8C9.01	0.4985698	0.323038769	0.391230729	0.325498269	0.300585032	0.195421914	0.416102263	0.199447796	0.480311555	0.26011635	0.328360791	0.473471781	0.260373431	0.352464442	0.263905413	0.282865558	0.415827684	0.202901103	0.338623501	0.354149061	0.287600032	0.359522225	0.295018671	0.240217468	0.20530978	0.498408062	0.423614152	-0.116056131	0.238329592	0.280277371	0.49294314	0.63890844	0.401229417	0.296939571	0.377081544	0.663505093	0.433944264	-0.015091185	0.355261539	0.396809213	0.439446516	0.576547434	-0.038075841	0.46183133	0.341389222	0.491650476	0.273964375	0.445363934	0.273529702
TCGA.HT.7684.01	0.496764799	0.207612946	0.396524258	0.283203267	0.257417757	0.141888736	0.379890803	0.200395096	0.468021575	0.158146059	0.271015739	0.481580063	0.273729101	0.304183802	0.241353389	0.235823756	0.416527745	0.222353747	0.338013322	0.439209085	0.326220385	0.397295638	0.270233526	0.17795781	0.200651363	0.421692641	0.343206547	-0.157376547	0.226769309	0.299748445	0.531500894	0.661713676	0.403432002	0.254387393	0.382483955	0.688533259	0.436469065	0.055667387	0.368238228	0.400274186	0.507626459	0.556291155	-0.02599068	0.496105076	0.375931962	0.524831591	0.286249341	0.466653838	0.268432636
TCGA.DU.6397.01	0.460907705	0.155246472	0.406007341	0.199713612	0.281784387	0.138018614	0.365905458	0.191271022	0.449392626	0.116264996	0.220332754	0.4364543	0.312766682	0.244380794	0.266123742	0.240311473	0.392277376	0.289842784	0.305056004	0.492104862	0.319989185	0.328724442	0.22162813	0.100232135	0.118546346	0.391370657	0.296508649	-0.145729716	0.201881188	0.379756481	0.493062424	0.635408092	0.41112028	0.226150221	0.447499895	0.625552183	0.373509648	0.132962805	0.348674961	0.371100979	0.520268432	0.484838099	-0.015411176	0.478044756	0.278827624	0.518600232	0.306293747	0.446150072	0.349010259
TCGA.E1.5307.01	0.443558825	0.130193037	0.410754753	0.124214199	0.261909033	0.128881536	0.331323735	0.169155392	0.395156798	0.066751661	0.200244272	0.432511764	0.289928779	0.184867541	0.247264221	0.202987902	0.37258765	0.27429467	0.291840284	0.461744642	0.317047164	0.296463535	0.194441724	0.093911498	0.107654789	0.299830751	0.221117284	-0.124600537	0.174493913	0.37927646	0.476336344	0.647959726	0.382034084	0.184646866	0.439389018	0.621146618	0.339157554	0.111859565	0.340456632	0.374253288	0.543170863	0.466184731	-0.01633	0.498517148	0.242116099	0.506117055	0.327017831	0.393537739	0.303081903
TCGA.HT.A5RB.01	0.437013931	0.092707207	0.375624026	0.15857149	0.28547776	0.111060686	0.32026164	0.159527524	0.411229842	0.059188075	0.154961712	0.420962806	0.296819114	0.197369833	0.238836372	0.203750658	0.373873304	0.287189109	0.285876315	0.439547037	0.315649608	0.272277156	0.17452154	0.056308874	0.05962314	0.287200078	0.194587098	-0.127563967	0.137285679	0.390294961	0.467433082	0.650630846	0.379280681	0.20182482	0.470006864	0.617364263	0.296571046	0.082707093	0.340262096	0.362708608	0.516984875	0.464712364	-0.015084581	0.476164933	0.200360164	0.492639571	0.32865401	0.384128882	0.326753395
TCGA.FG.A60J.01	0.449348646	0.198735473	0.397095824	0.212507984	0.280413759	0.148146036	0.353766783	0.185352134	0.426065589	0.118845627	0.223401547	0.441638477	0.31621479	0.255776393	0.245355882	0.210235184	0.377573616	0.278797129	0.296215712	0.4602099	0.309962913	0.318552222	0.207654087	0.12611115	0.148062675	0.422197713	0.315506695	-0.112083898	0.187207771	0.370484756	0.479236493	0.648769584	0.392568504	0.232024535	0.459024081	0.621737996	0.372276173	0.06470856	0.351197598	0.373775019	0.512470802	0.484187215	-0.036858645	0.48787474	0.305530196	0.498596653	0.311891328	0.434181066	0.322507101
TCGA.DB.A4XB.01	0.418393179	0.156613916	0.365711904	0.159285253	0.292761135	0.147625342	0.346585726	0.152143015	0.388597042	0.065913451	0.159219699	0.429014665	0.376331062	0.185805205	0.227561738	0.193980959	0.342908854	0.348283835	0.293351632	0.444508224	0.305972505	0.279249102	0.174476696	0.113326043	0.090434186	0.324412587	0.239784886	-0.134216631	0.153590311	0.424761463	0.461493444	0.649973957	0.392155459	0.188598149	0.469288453	0.569394554	0.318706303	0.119266079	0.335877154	0.356318409	0.508966107	0.447180041	0.008940138	0.5036871	0.276868145	0.497330965	0.318394382	0.402552791	0.319268377
TCGA.S9.A7J1.01	0.450752753	0.147492778	0.408868627	0.19028149	0.291935913	0.133785242	0.334538008	0.212341131	0.45288181	0.104116822	0.2172626	0.423451912	0.282383262	0.213933827	0.25192375	0.215755224	0.392643759	0.248907539	0.291372808	0.44840596	0.325648288	0.292494025	0.211225773	0.102309296	0.101845515	0.427952263	0.301998197	-0.118653812	0.190747935	0.381841236	0.470561987	0.619456406	0.370872191	0.219261036	0.439798096	0.606590546	0.349870617	0.111372059	0.344083314	0.364078474	0.525142673	0.435498897	-0.008607684	0.469409337	0.23037901	0.494960301	0.304348533	0.420045808	0.327760611
TCGA.FG.A710.01	0.45388075	0.265661238	0.377294134	0.275413493	0.297095457	0.158086324	0.400812796	0.158898469	0.468714999	0.155578334	0.275658892	0.455215684	0.34891783	0.255000487	0.2517114	0.240316708	0.386882713	0.311172268	0.311031203	0.431834266	0.306649045	0.324283374	0.254180442	0.197693707	0.187569607	0.52625697	0.421192649	-0.129966218	0.239542712	0.363976246	0.502019666	0.658372679	0.402574582	0.24167783	0.43530583	0.632779908	0.400337947	0.148757717	0.343766811	0.384556595	0.490251202	0.496409953	-0.023210921	0.503056185	0.351032533	0.510640554	0.294179392	0.471244447	0.327337475
TCGA.DB.5273.01	0.473039496	0.241723452	0.382683821	0.282934496	0.287127188	0.120458034	0.40076244	0.189482494	0.43925546	0.188987146	0.264393635	0.457134946	0.340484234	0.287097697	0.239082701	0.235134832	0.400596013	0.315145661	0.329596231	0.397264338	0.310300236	0.340235107	0.230303587	0.167933379	0.178269027	0.500670615	0.390344847	-0.161911006	0.213827122	0.387044136	0.50522635	0.65379827	0.378786556	0.230201721	0.468505091	0.624531101	0.363046104	-0.021855339	0.359123029	0.385023272	0.52620397	0.511387117	-0.018210724	0.519888229	0.305111938	0.516377682	0.306130442	0.420700937	0.316028699
TCGA.DH.A7UR.01	0.442246433	0.090203409	0.362820571	0.255402143	0.293858819	0.125382305	0.347493986	0.145050387	0.484770515	0.091262497	0.176107805	0.491138775	0.460683288	0.21503448	0.214027906	0.213492734	0.382400501	0.413794233	0.270453496	0.465968205	0.299688389	0.284542954	0.188178953	0.039289987	0.047484468	0.351906372	0.233429672	-0.149023591	0.151404449	0.413616084	0.499354265	0.687010319	0.436347059	0.227553471	0.408252737	0.634586053	0.340087767	0.090435194	0.350967415	0.382041607	0.485896925	0.470363431	-0.001711514	0.468336263	0.175279539	0.51721425	0.290823626	0.430247976	0.411107406
TCGA.DB.5274.01	0.456445118	0.227429755	0.366385881	0.280545895	0.246771291	0.134714059	0.378138689	0.15944477	0.43767721	0.139404491	0.261646403	0.520200092	0.444122795	0.250418528	0.221485036	0.23782366	0.395709381	0.376727038	0.317331486	0.369991928	0.286859179	0.32886634	0.246246035	0.165512527	0.127763287	0.420493823	0.329357953	-0.154757971	0.220317751	0.334605924	0.489506948	0.69256897	0.455090906	0.220675329	0.391180998	0.670782184	0.379930567	0.128200147	0.341410172	0.376835391	0.458790122	0.503959639	0.010250961	0.455695356	0.281031274	0.496770027	0.246213011	0.447853149	0.30998158
TCGA.DB.5275.01	0.435366075	0.154633123	0.378863649	0.211698073	0.28494978	0.164397049	0.369276286	0.142500753	0.421310478	0.107971378	0.219698505	0.466023216	0.35713629	0.24828076	0.251294464	0.210129428	0.369825215	0.316469095	0.308971845	0.458077862	0.3073958	0.344997605	0.230333812	0.133303844	0.16172838	0.373883599	0.288841746	-0.140583939	0.193422832	0.379771638	0.482249555	0.665450102	0.417679434	0.220150066	0.474353779	0.615114635	0.37086558	0.140112579	0.340071499	0.386600388	0.50064105	0.478656907	-0.011156422	0.505109085	0.379443085	0.526038338	0.290880667	0.43917124	0.33406986
TCGA.DU.8165.01	0.415813969	0.281403197	0.394160324	0.303288091	0.290904051	0.106060799	0.43623867	0.193223664	0.401030786	0.196714838	0.269831982	0.464544727	0.548343289	0.387569182	0.215752898	0.257982417	0.371832587	0.487716258	0.349159686	0.330660927	0.301812642	0.33354009	0.23632759	0.203368378	0.162883898	0.496002409	0.413222761	-0.188642665	0.211684901	0.441975233	0.500324868	0.700247237	0.388901632	0.209488933	0.380320967	0.568595711	0.352645527	-0.060643192	0.362038126	0.374482686	0.532274341	0.502806827	0.047514957	0.499867139	0.328029595	0.513718909	0.347494729	0.406478547	0.23874967
TCGA.DU.5849.01	0.446058111	0.137019455	0.394652316	0.158880751	0.28851081	0.138377096	0.358883275	0.170585795	0.412699786	0.109273471	0.205844713	0.427598291	0.318336576	0.209954362	0.248070758	0.223186041	0.381944721	0.281282923	0.28707983	0.464869251	0.323561935	0.293753946	0.195947071	0.079819584	0.107964884	0.372059671	0.268014012	-0.115541821	0.163185757	0.377224592	0.477634691	0.647024194	0.404924765	0.22484937	0.416693901	0.629476446	0.342671487	0.150467323	0.348867259	0.365073839	0.515036578	0.488807457	0.00270021	0.4713946	0.233525985	0.503066072	0.311773406	0.435338019	0.319264474
TCGA.DB.A4XH.01	0.471753916	0.07725309	0.414564047	0.159010663	0.268971506	0.122426892	0.339190593	0.196883437	0.479020591	0.075404706	0.176183158	0.42798924	0.310958595	0.196650766	0.258152554	0.224414619	0.409417364	0.273828409	0.290201735	0.442968294	0.318846257	0.306005413	0.182318769	0.049869727	0.075475017	0.332010843	0.212265113	-0.112141416	0.158662569	0.382222483	0.490215032	0.6424799	0.372300025	0.21268299	0.462796856	0.628002967	0.335707425	0.084123025	0.360013962	0.363161872	0.515626953	0.479296992	-0.020041809	0.466685508	0.245072315	0.500985973	0.313684518	0.418929848	0.362388282
TCGA.S9.A7QX.01	0.46392376	0.165880849	0.392079941	0.17728895	0.273464217	0.122239495	0.325107067	0.161533956	0.410485168	0.089903314	0.194114525	0.470186503	0.363320267	0.208105578	0.226053129	0.195018849	0.390874411	0.33452181	0.307415279	0.401610466	0.318783785	0.282653264	0.204576894	0.096449017	0.101115665	0.352198806	0.266540252	-0.158716029	0.1636028	0.398959413	0.492882171	0.691796494	0.468742437	0.204244575	0.466667158	0.650654551	0.331605816	-0.04704989	0.355760924	0.379973932	0.510575338	0.48128758	-0.013643602	0.477051413	0.2278825	0.525831393	0.264995177	0.410058274	0.350737491
TCGA.HT.7481.01	0.456751261	0.087021925	0.427904428	0.157467556	0.272229379	0.108109055	0.330446883	0.191811428	0.454686977	0.086020199	0.189010437	0.42459222	0.381767887	0.184571906	0.251058223	0.227316574	0.401974653	0.347749697	0.28695425	0.465328853	0.326795259	0.279318129	0.188784022	0.036742276	0.080488872	0.336204882	0.217179033	-0.124917448	0.170720161	0.408511453	0.489634696	0.651035196	0.373615903	0.207092966	0.395614552	0.623256532	0.307837488	0.156862015	0.36825668	0.365928575	0.532405729	0.466679239	0.027147144	0.471470744	0.169052079	0.495848226	0.315314544	0.407354522	0.300076776
TCGA.TM.A84I.01	0.404944234	0.186657739	0.351199628	0.194135391	0.272064238	0.112826442	0.37406523	0.098248716	0.371249485	0.124638463	0.181055878	0.479298197	0.532413084	0.226480886	0.188326478	0.195862786	0.343605956	0.504719575	0.299455103	0.389187046	0.285861166	0.292638991	0.173728346	0.136149145	0.075628878	0.288791906	0.25499337	-0.146959549	0.139018231	0.477668993	0.477481873	0.712118325	0.457538919	0.178218328	0.426402356	0.608865906	0.328669622	0.003579109	0.334542448	0.362940909	0.517469493	0.468362387	0.00073347	0.492144398	0.274278154	0.529055844	0.300995851	0.374329143	0.346661191
TCGA.FG.8182.01	0.442941979	0.1819802	0.410529972	0.142419013	0.29363253	0.161159227	0.389488553	0.180476874	0.421070139	0.091500086	0.212627921	0.422219563	0.331594897	0.18747897	0.244722248	0.206799749	0.367203531	0.31654407	0.300723855	0.43601514	0.322689476	0.308910675	0.216983889	0.205915635	0.141870362	0.317869067	0.238829458	-0.152229796	0.186898688	0.409601794	0.471713737	0.645632849	0.36969227	0.194933342	0.45378806	0.588324763	0.350722057	0.031976458	0.345298246	0.370742911	0.529281464	0.458382918	-0.009035165	0.510763086	0.321023355	0.504511544	0.298187312	0.396308705	0.337942633
TCGA.FG.A60K.01	0.435710402	0.112808007	0.400821878	0.175930217	0.262884662	0.149492636	0.31162191	0.176704611	0.45437499	0.086357313	0.209028164	0.436540837	0.309432954	0.211488731	0.247568185	0.203544312	0.378920657	0.272554775	0.289540402	0.422199959	0.308814557	0.302495941	0.21537094	0.084646473	0.104570701	0.351384125	0.257682562	-0.14403988	0.183479776	0.374635753	0.485106847	0.645295649	0.386895386	0.195169324	0.439025501	0.587887859	0.35546093	0.112981724	0.326235469	0.35504066	0.520432194	0.442139925	-0.015062854	0.483592875	0.240910265	0.511695868	0.297136271	0.413863561	0.353883585
TCGA.DU.A76K.01	0.473259912	0.084266197	0.371083793	0.228429295	0.293280538	0.149965584	0.344865433	0.216501187	0.453301966	0.123127004	0.186451219	0.441122378	0.316190749	0.299653151	0.257498838	0.258750066	0.415792783	0.265441973	0.316500406	0.370193141	0.31780478	0.309671575	0.199906318	0.05178103	0.07335881	0.412023101	0.279014974	-0.091206954	0.156947121	0.348409321	0.495343436	0.636283428	0.381707188	0.256822971	0.4337517	0.656214405	0.344458322	0.079428078	0.360359012	0.366297349	0.478723786	0.501184347	0.007125928	0.440949548	0.245851199	0.481591095	0.307186228	0.450470486	0.257169824
TCGA.DU.6393.01	0.424448148	0.09967805	0.39593347	0.186639795	0.277181781	0.136576694	0.334368116	0.123938091	0.443107858	0.050292562	0.173843515	0.458345325	0.448489808	0.18940905	0.214305094	0.194344796	0.356431399	0.414576927	0.279611822	0.449154748	0.293292226	0.26733508	0.160341116	0.040100354	0.039043013	0.395304133	0.264529969	-0.147470538	0.15090265	0.430335999	0.467204155	0.655742367	0.401709487	0.192538361	0.384229116	0.578539388	0.341287955	0.141793131	0.337187647	0.36981128	0.519848138	0.435600624	0.022642195	0.45570654	0.192897515	0.496058577	0.30758429	0.416299309	0.355132908
TCGA.FG.6689.01	0.456709235	0.202065108	0.416668454	0.158023121	0.290913675	0.150367182	0.374620378	0.186538678	0.439866128	0.129894016	0.229744925	0.422593639	0.247089762	0.219056098	0.265446389	0.235858778	0.399023232	0.222495573	0.301228928	0.430183014	0.328621588	0.321606859	0.22023656	0.15602081	0.140389865	0.376494851	0.29158687	-0.122397587	0.214861648	0.361545332	0.487751846	0.640235779	0.35412126	0.221933644	0.470866411	0.633833904	0.351190723	0.101680193	0.359285926	0.37068989	0.520059695	0.503756041	-0.01234616	0.499163149	0.304661202	0.4944219	0.324063985	0.425915659	0.290202602
TCGA.S9.A7R4.01	0.464595266	0.234129489	0.416476482	0.307629627	0.301590411	0.121596331	0.4377587	0.151266735	0.432572628	0.146948104	0.248394754	0.437101072	0.30289028	0.323836394	0.265383569	0.230139025	0.374383974	0.288202955	0.317238566	0.443749008	0.320671255	0.362350217	0.237129909	0.208426807	0.178072461	0.410755222	0.332397224	-0.163691664	0.224411026	0.392085703	0.493233579	0.665122442	0.372993294	0.24093948	0.482846587	0.631031959	0.381495818	0.034527917	0.332663209	0.388619976	0.53580551	0.476797626	-0.025122661	0.527281947	0.38723175	0.531259537	0.348676616	0.429365107	0.401683823
TCGA.QH.A6XC.01	0.468991794	0.186397976	0.377762545	0.291796207	0.313780579	0.148181482	0.376652876	0.181441739	0.489397026	0.162206484	0.244561025	0.466486178	0.389904296	0.320658529	0.24872523	0.238601084	0.39601992	0.322248261	0.317740024	0.370929914	0.297925693	0.327199517	0.237387627	0.113100563	0.127029522	0.482650834	0.360485178	-0.091767994	0.194477588	0.367004632	0.509081342	0.662092887	0.427524599	0.262859947	0.426341621	0.639703861	0.376035872	0.083171883	0.353385103	0.371449246	0.465352811	0.510074438	0.007220914	0.450873517	0.298159502	0.505143597	0.281960119	0.46063679	0.287158977
TCGA.HT.7469.01	0.43281303	0.123593386	0.39313974	0.283872353	0.277592336	0.113030413	0.380406764	0.171094727	0.430675191	0.104314956	0.182281142	0.466242904	0.487654569	0.277802325	0.198341605	0.192321743	0.366114295	0.456421292	0.288985501	0.344594856	0.282469741	0.297883122	0.197996998	0.104720506	0.08899141	0.36731855	0.262216269	-0.18008452	0.109077279	0.458842868	0.473841436	0.685924327	0.407529589	0.142738598	0.506591942	0.580818126	0.329714248	0.01232593	0.334431921	0.355251775	0.522912191	0.46473751	-0.023691951	0.539535825	0.27852534	0.506116552	0.330253689	0.412988795	0.367588864
TCGA.FG.8186.01	0.455563863	0.236370019	0.404695697	0.198020431	0.29568877	0.141485026	0.380450591	0.184637443	0.456972262	0.140142513	0.256812683	0.435746326	0.302255707	0.235773662	0.258731178	0.22957624	0.388400752	0.26152712	0.301057578	0.468249503	0.320805565	0.306271351	0.236442011	0.199069417	0.181790536	0.556581359	0.415687185	-0.135160835	0.213221277	0.368470764	0.500608978	0.635667761	0.390955654	0.218449149	0.430607803	0.622164465	0.369919265	0.091570657	0.348910614	0.359023509	0.517352746	0.481735561	-0.02944093	0.501425905	0.339104568	0.52048857	0.297543294	0.46535348	0.311296844
TCGA.HT.8110.01	0.481016749	0.313583776	0.41929933	0.294408115	0.287975746	0.123824485	0.399890904	0.218821255	0.46790782	0.227651413	0.331547455	0.449794996	0.426378991	0.304411098	0.239000815	0.261976928	0.409906655	0.355691436	0.319207532	0.332992371	0.322130767	0.342258693	0.268022814	0.247208821	0.236911301	0.548207571	0.475230098	-0.152743018	0.246301586	0.396530731	0.543456998	0.656744182	0.377414106	0.237695871	0.424057269	0.619823599	0.376828376	-0.059376294	0.370654768	0.394345729	0.530036775	0.515403024	-0.015900673	0.486633544	0.337757642	0.511664091	0.288728466	0.458461555	0.225608833
TCGA.HT.8018.01	0.456591207	0.245153068	0.422430012	0.338420439	0.341489598	0.165439972	0.445393525	0.160438237	0.454126505	0.211241773	0.301050461	0.392087809	0.233308597	0.399894542	0.295585506	0.274321053	0.390870188	0.215339118	0.337541217	0.435435501	0.330267046	0.398821842	0.246466831	0.208646589	0.246326268	0.488792913	0.391875511	-0.08999144	0.266576382	0.359193298	0.491409073	0.603350243	0.299203962	0.301691416	0.42908146	0.634377176	0.39927775	0.115360239	0.350586318	0.37316208	0.506701756	0.523718358	-0.010012234	0.535538387	0.43247031	0.487070856	0.392461559	0.470082066	0.270484277
TCGA.DU.7300.01	0.451623949	0.168386412	0.420404772	0.201480134	0.291742389	0.152496576	0.360458728	0.179112854	0.421250797	0.133233504	0.237112593	0.409729516	0.321158879	0.246284929	0.266916044	0.238688526	0.387419904	0.291881601	0.287799555	0.435692694	0.323516877	0.306906537	0.193085027	0.066091308	0.115303263	0.411175521	0.314533019	-0.10380575	0.213627506	0.380132003	0.49220731	0.641064665	0.36058833	0.239928907	0.38959498	0.62449925	0.339335094	0.168738811	0.367572299	0.371986282	0.535613874	0.487032096	0.017020031	0.462725409	0.232185964	0.505516268	0.345679598	0.430462267	0.265775746
TCGA.HT.7681.01	0.467637899	0.172120336	0.393298078	0.194775244	0.282079665	0.150399883	0.354114221	0.192916711	0.451453261	0.117905791	0.226307451	0.424264704	0.260036972	0.219507706	0.255635508	0.234537975	0.412170373	0.223330889	0.305483554	0.433943476	0.318701415	0.308699625	0.209216564	0.088837974	0.128928492	0.426554146	0.316543104	-0.111403451	0.201117927	0.337667711	0.498687182	0.6390084	0.366739573	0.227974806	0.414851645	0.658697769	0.349709951	0.139268867	0.357766517	0.361085966	0.509569437	0.502832847	0.003429877	0.464752651	0.253176671	0.49827222	0.320632555	0.439598923	0.287924155
TCGA.DU.7294.01	0.428832669	0.080681231	0.416505533	0.173367598	0.256245005	0.136550417	0.293589967	0.166900659	0.450900723	0.069924823	0.175141123	0.445804869	0.352778443	0.18884523	0.235474062	0.191729422	0.371287766	0.322583471	0.276861234	0.441355058	0.30450938	0.256329548	0.184459156	0.041356608	0.071214297	0.315145388	0.213468086	-0.144396562	0.170765891	0.388575702	0.4889167	0.66509908	0.424210996	0.174844117	0.411982522	0.606322599	0.314807165	0.153420688	0.336229386	0.35912723	0.539772222	0.444123913	0.000248103	0.45901173	0.1681171	0.512732058	0.309397476	0.380624185	0.321491517
TCGA.DB.A4XD.01	0.441323657	0.093936467	0.417276628	0.171734444	0.272721977	0.117912326	0.326394647	0.180594699	0.397509374	0.076356009	0.179045541	0.429757722	0.329472397	0.226944694	0.240249373	0.195207678	0.376217641	0.309498065	0.297798143	0.427453342	0.313049029	0.305817432	0.191966645	0.093664361	0.098491806	0.290600938	0.194858683	-0.152615617	0.141868798	0.403098735	0.464840957	0.654180824	0.383402058	0.191923681	0.517466836	0.597171981	0.333666989	-0.007473404	0.349459323	0.365093691	0.536948401	0.467738207	-0.026722687	0.508133409	0.238835877	0.503708482	0.319762123	0.385339935	0.348917871
TCGA.HT.A615.01	0.460241137	0.252135376	0.382425013	0.166803503	0.27573319	0.12745684	0.346534717	0.163324249	0.437031975	0.115716485	0.243200599	0.442389718	0.311498395	0.184250911	0.220591062	0.203225417	0.387126434	0.278563181	0.28034716	0.420973282	0.322297077	0.265759436	0.240715595	0.141314768	0.140842679	0.479467293	0.382189267	-0.152419924	0.214881303	0.362052459	0.487009398	0.659578312	0.40575896	0.200745621	0.391870955	0.618841212	0.342178995	0.094088001	0.345238377	0.365289207	0.531663386	0.485123706	-0.019692273	0.495888377	0.248414707	0.519322519	0.278614934	0.450607374	0.306316141
TCGA.DU.7007.01	0.433884118	0.312595824	0.43027917	0.347591272	0.314867086	0.137277584	0.43967987	0.162303159	0.432422838	0.217041433	0.274341221	0.438976155	0.324480429	0.393139947	0.258924462	0.243992814	0.361189202	0.291807984	0.349008615	0.350721835	0.320578638	0.386141537	0.262146752	0.239936525	0.216431153	0.425948579	0.400494927	-0.193239689	0.216299502	0.398718042	0.506589702	0.655926198	0.418916	0.214403809	0.434119198	0.585190143	0.378133232	-0.088568801	0.349349132	0.394448175	0.571186008	0.513919493	-0.046412505	0.549317293	0.403424217	0.55816111	0.383118455	0.407819006	0.318632382
TCGA.FG.A4MU.01	0.458114846	0.290083139	0.43253462	0.489886672	0.331903537	0.145355043	0.437432671	0.143918602	0.467218562	0.245225229	0.314818559	0.463849829	0.463650796	0.470804917	0.246165754	0.254501128	0.362197784	0.406843967	0.371558465	0.400808914	0.291324666	0.441403442	0.300053457	0.257144001	0.251196641	0.504131438	0.433897497	-0.166015509	0.253981365	0.420538107	0.537089395	0.682331703	0.437064662	0.261222632	0.437854077	0.594261079	0.426861663	-0.034717502	0.339272844	0.394231454	0.521830655	0.521969671	-0.02418076	0.54820703	0.432765255	0.553899784	0.348804902	0.465205761	0.338903702
TCGA.CS.5395.01	0.472993119	0.117592684	0.416750005	0.272441575	0.27207005	0.133305262	0.340199103	0.23440782	0.435759319	0.13469375	0.210229194	0.431356932	0.424685964	0.285232102	0.243747174	0.231757356	0.414005746	0.401778781	0.312573643	0.387733822	0.328708017	0.28373274	0.205373112	0.064761293	0.094946484	0.364060601	0.263310394	-0.134987669	0.194252248	0.417690352	0.513292182	0.666055168	0.385416207	0.198398943	0.48860956	0.616779052	0.3073524	0.034650159	0.36391548	0.372057482	0.540706965	0.445079106	0.017362905	0.471397094	0.181595162	0.499533369	0.335861889	0.396849647	0.289729422
TCGA.CS.5393.01	0.451590672	0.1630525	0.413998931	0.157638319	0.288741937	0.143360128	0.329297763	0.160746582	0.413581739	0.108383436	0.21189555	0.437648511	0.28447655	0.202367697	0.246854947	0.214477022	0.378581214	0.274522172	0.285139287	0.428036024	0.328863784	0.292871545	0.220782561	0.114142688	0.1246515	0.293487617	0.235183362	-0.142286097	0.197581102	0.389884381	0.468234753	0.64757814	0.386174708	0.196502605	0.456137302	0.612551337	0.335867587	0.062307523	0.343905492	0.369354405	0.51777286	0.477604256	-0.01703878	0.515339663	0.211261322	0.497236822	0.304307849	0.401973293	0.339951289
TCGA.DU.A7T8.01	0.441219451	0.230551257	0.368974952	0.297984688	0.301688309	0.149379973	0.42684116	0.14091213	0.407657913	0.144940625	0.249756428	0.468369563	0.3472639	0.310083698	0.249527163	0.22774099	0.35244833	0.316640308	0.330688348	0.455350118	0.307809734	0.338039258	0.237054269	0.258049946	0.170332908	0.460284124	0.361293765	-0.144186661	0.209750745	0.3843661	0.468903088	0.67653174	0.445804646	0.234628019	0.459552211	0.617375371	0.373235565	0.062536723	0.354165488	0.376718802	0.470302442	0.479466307	-0.031301993	0.505730199	0.379626177	0.513465582	0.30533213	0.43418066	0.340295738
TCGA.HT.7884.01	0.429500864	0.061087275	0.377431884	0.175419058	0.286935716	0.136332274	0.29941562	0.17116934	0.425338763	0.073226876	0.168873471	0.426561416	0.28546719	0.204930765	0.219625256	0.178346682	0.377464372	0.262267129	0.275257486	0.438026969	0.322845831	0.25082405	0.198809526	0.05429718	0.072525601	0.33210996	0.197245602	-0.131191205	0.146317075	0.401139518	0.435326872	0.633397505	0.357208833	0.213298915	0.445586216	0.592164223	0.311128779	0.07028111	0.346195506	0.341860653	0.516744093	0.444506194	-0.009288369	0.475449363	0.154307743	0.469658453	0.29059901	0.386224051	0.317668877
TCGA.CS.4944.01	0.490976774	0.210473176	0.397986703	0.204218886	0.264040156	0.150100321	0.372941646	0.2214206	0.433252321	0.158049668	0.263563568	0.449174899	0.269142337	0.271069235	0.264688429	0.244213471	0.427014858	0.224530913	0.320038038	0.41201097	0.333453997	0.332079748	0.23393658	0.109781044	0.141021391	0.42731917	0.346117062	-0.153757546	0.212832446	0.317984089	0.507407633	0.647130035	0.38625473	0.253826377	0.451299421	0.669820355	0.376996335	0.047083695	0.370045735	0.380514217	0.526227953	0.528448466	-0.022376901	0.477108444	0.276435606	0.507950793	0.307748771	0.431783361	0.249434369
TCGA.DU.A6S6.01	0.416777244	0.048429514	0.348325016	0.154889357	0.314116612	0.142041608	0.31212021	0.149411598	0.413756401	0.057558604	0.140210747	0.421462648	0.268837825	0.17916477	0.242460857	0.20651473	0.364513456	0.239297841	0.283273026	0.470082333	0.296128564	0.268073075	0.159470126	0.027087307	0.035139465	0.316625977	0.173880764	-0.078932803	0.119500317	0.362263925	0.456125844	0.6216386	0.401336974	0.236420851	0.421294696	0.609410864	0.318376954	0.151182931	0.332263824	0.355069023	0.45484947	0.456157307	-0.004965225	0.438746786	0.195089744	0.480042051	0.300008135	0.408501938	0.33994512
TCGA.HT.8113.01	0.441780724	0.055250832	0.395124018	0.130907113	0.287581832	0.137429251	0.286434193	0.175508838	0.416749437	0.067554982	0.168061546	0.389476294	0.217901598	0.15981159	0.254280008	0.225602947	0.390518313	0.190239826	0.281952097	0.428565312	0.328235349	0.299488793	0.165655273	0.008602626	0.072376505	0.251681137	0.155063921	-0.069488832	0.145751607	0.348350585	0.478448276	0.598804935	0.324460538	0.226705818	0.342422266	0.652393427	0.300817087	0.133163773	0.347028823	0.366916586	0.512552055	0.498995533	0.028018704	0.417736677	0.203170955	0.469634711	0.3430073	0.399744213	0.221815878
TCGA.DU.6399.01	0.456209085	0.21137433	0.404464756	0.23394083	0.282308615	0.142920146	0.366029639	0.173232798	0.427199936	0.120386263	0.234350877	0.446176988	0.398886975	0.264377503	0.247980644	0.220151615	0.366010506	0.38000273	0.304940479	0.474182951	0.324086565	0.303815489	0.206296824	0.133590076	0.136665205	0.427277239	0.331535267	-0.158603512	0.194379883	0.424350385	0.488529742	0.667523824	0.402233493	0.208134676	0.47963996	0.611489877	0.345677728	0.032926955	0.348421878	0.382188212	0.524438206	0.473524141	-0.007529243	0.517642317	0.256997776	0.51318247	0.321883581	0.413424522	0.350875327
TCGA.DU.6401.01	0.450821213	0.204434695	0.422950113	0.317771235	0.3041737	0.161774061	0.425287517	0.177352699	0.463086153	0.142758159	0.252160695	0.434167533	0.290914921	0.320797624	0.28975107	0.226004732	0.363643039	0.281162062	0.329653368	0.473568668	0.327985255	0.38863102	0.252884792	0.204786554	0.215384648	0.384179813	0.322891372	-0.149792169	0.210794385	0.382753762	0.507601409	0.651547421	0.373170705	0.232338852	0.480152702	0.624033751	0.400743462	0.012804914	0.343368087	0.386051578	0.527755723	0.477653293	-0.048441598	0.563429093	0.438864578	0.536281063	0.353486237	0.436580704	0.389361962
TCGA.FG.5965.01	0.454665689	0.198588021	0.398854343	0.25063375	0.297388324	0.15229675	0.410384282	0.179007927	0.423282133	0.149949327	0.254499347	0.430186615	0.333013093	0.277822709	0.275910066	0.245690362	0.377280227	0.311564214	0.313047131	0.443174919	0.342091915	0.351588414	0.228891628	0.20474435	0.190527057	0.41949946	0.334052235	-0.139309005	0.214722477	0.401628512	0.478296168	0.635665279	0.375244595	0.23714559	0.518287018	0.5964579	0.369553044	0.078490904	0.346650443	0.367294066	0.511017676	0.483727587	-0.036464982	0.536456355	0.402326988	0.516434368	0.326275517	0.431899992	0.364238122
TCGA.HT.A5RC.01	0.478222213	0.215716616	0.420674093	0.422905207	0.326085053	0.149083973	0.437150565	0.206829575	0.440644189	0.224274588	0.266522377	0.440359155	0.398022354	0.40185422	0.243961351	0.243621209	0.384004438	0.355727009	0.3374071	0.40282568	0.311229994	0.361876546	0.254535727	0.208212191	0.184374911	0.403135489	0.344282267	-0.164115066	0.207295623	0.414296242	0.496149813	0.647685111	0.385181498	0.243847036	0.435569341	0.606213755	0.393703701	-0.082194976	0.3473372	0.373403106	0.542663503	0.513467788	-0.039470779	0.528763039	0.371330247	0.508386576	0.351115675	0.415472745	0.305492963
TCGA.S9.A7IQ.01	0.437122227	0.02504137	0.381445866	0.14014607	0.289687373	0.133189814	0.284866087	0.157607338	0.406890213	0.056469823	0.144366322	0.401627427	0.218628964	0.162501124	0.257647135	0.228176004	0.377702978	0.192382626	0.287043579	0.433589454	0.309762728	0.2893472	0.150670369	-0.022954498	0.042635812	0.24340411	0.139828362	-0.066387203	0.133969629	0.33917784	0.468016078	0.607178303	0.354924429	0.236189745	0.367685461	0.650544171	0.300109441	0.148678027	0.342731621	0.359151018	0.488539768	0.491065562	0.020304847	0.413604556	0.184626925	0.472400409	0.334090785	0.395106208	0.233153075
TCGA.CS.6670.01	0.449554819	0.082188442	0.400274961	0.178266843	0.278587773	0.139477054	0.357418136	0.17015574	0.448858487	0.092874849	0.198705325	0.432887046	0.313231641	0.205515792	0.253613377	0.224343755	0.38723515	0.277591474	0.28429078	0.44989335	0.32007308	0.301833863	0.19502361	0.09072771	0.098975629	0.356836495	0.240490031	-0.126092504	0.173425706	0.371043996	0.488867628	0.639589136	0.386724957	0.217975373	0.445374371	0.62356606	0.359488848	0.195117222	0.349859433	0.369024622	0.505613273	0.483087879	-0.005066889	0.485463329	0.27569559	0.508192592	0.305729878	0.435275691	0.337677876
TCGA.DH.5142.01	0.433777922	0.318256673	0.366594088	0.257033641	0.298611607	0.128184722	0.414800703	0.159463811	0.429405867	0.181680319	0.276538435	0.462996743	0.379056338	0.286059755	0.234074116	0.229999254	0.368563337	0.353745108	0.310504061	0.382805652	0.297350227	0.323171272	0.249857033	0.22796017	0.185618833	0.469469038	0.419206201	-0.168445604	0.2096086	0.390622761	0.496215151	0.66538524	0.412777119	0.202766015	0.50813956	0.609307016	0.366442588	-0.046605218	0.356651126	0.391106181	0.51385368	0.489566573	-0.02403556	0.522757932	0.329989327	0.529862389	0.311625413	0.412249519	0.343862838
TCGA.S9.A6U9.01	0.475502072	0.21637397	0.422108329	0.263254758	0.304653344	0.166538891	0.417829738	0.198076677	0.435366875	0.171577554	0.292755694	0.431505859	0.269984503	0.314427576	0.268947385	0.233784594	0.400963823	0.232342398	0.320242371	0.386605251	0.325992755	0.396682124	0.276818641	0.208065043	0.21655046	0.409700478	0.322023395	-0.14314363	0.225342233	0.375222324	0.48568187	0.637212284	0.366224143	0.249959006	0.464705788	0.616381174	0.405277473	-0.002035922	0.351644532	0.389080619	0.515558075	0.505543071	-0.044051522	0.569311697	0.413847645	0.509759389	0.311946546	0.448552841	0.35768269
TCGA.TM.A84T.01	0.4597687	0.136817688	0.362515767	0.173654702	0.290871222	0.140632254	0.295356074	0.139772625	0.409506073	0.080647211	0.18317525	0.460434792	0.301895982	0.189402119	0.218780677	0.180161739	0.379088785	0.294831382	0.285300455	0.425416544	0.305272194	0.274860349	0.194280783	0.086102041	0.101238108	0.336372598	0.248201663	-0.171660715	0.13965165	0.389630819	0.468598594	0.672294293	0.413309181	0.195845357	0.484598106	0.626649706	0.32120558	-0.017544393	0.334777563	0.364582054	0.50474642	0.451162298	-0.04424708	0.493615201	0.191756478	0.509589395	0.2784642	0.388363108	0.36690946
TCGA.QH.A65R.01	0.453557659	0.127124283	0.393145933	0.222896859	0.293247757	0.13023474	0.374610355	0.141969836	0.468197962	0.092622103	0.211517363	0.469953039	0.379126194	0.244060587	0.245045541	0.223143553	0.381898647	0.331985228	0.304260801	0.4307452	0.303399414	0.344354489	0.184251342	0.097578791	0.109369285	0.330441722	0.251583152	-0.124947349	0.168567849	0.374016907	0.503820944	0.680377709	0.452826478	0.216179597	0.386938781	0.640977527	0.375804548	0.124548903	0.353939895	0.3734954	0.502248459	0.483439001	-0.024144703	0.479191522	0.349301318	0.539851356	0.303877214	0.456232664	0.366233693
TCGA.HT.A619.01	0.409707421	0.09433147	0.352699438	0.222156067	0.262265389	0.119649879	0.287038796	0.11339414	0.378702062	0.03994003	0.142194301	0.474690647	0.393222042	0.204029066	0.182165939	0.142839375	0.335509912	0.350024991	0.271119873	0.423620143	0.285382502	0.236847784	0.158003667	0.012251156	0.027441298	0.316719783	0.22028826	-0.170809574	0.133578953	0.371801694	0.450534837	0.675562729	0.46856343	0.170471376	0.392149842	0.605279086	0.318112141	0.081980056	0.312602586	0.357863545	0.524561364	0.407452238	-0.024965747	0.47086154	0.144172215	0.502692146	0.282055048	0.383124404	0.373123456
TCGA.S9.A6TX.01	0.437381878	0.128259557	0.384484676	0.199805636	0.311066358	0.144416305	0.335655928	0.173760754	0.430136493	0.09945654	0.199208757	0.455012508	0.352193009	0.233026573	0.237701992	0.212731714	0.380379258	0.31127876	0.300575389	0.443163811	0.307814237	0.318272161	0.212642482	0.069228804	0.082621731	0.403362656	0.279355736	-0.137212674	0.178748675	0.382881611	0.470099193	0.652301938	0.409756352	0.242490562	0.411118596	0.614127025	0.369571698	0.142001567	0.349253272	0.361389247	0.486951171	0.470560732	0.002951082	0.463223662	0.237351613	0.507402141	0.268197063	0.438060335	0.360599882
TCGA.HT.7858.01	0.452939206	0.270108011	0.398469833	0.219495285	0.295022041	0.155173976	0.414287551	0.193333851	0.435467505	0.149133501	0.263750282	0.444072104	0.346182377	0.25193009	0.244345458	0.21562872	0.3797471	0.318522332	0.311582936	0.404808696	0.329798265	0.329529198	0.243810961	0.219049785	0.182442787	0.390832074	0.329988975	-0.168884181	0.211928591	0.400118286	0.490911978	0.671608745	0.425724401	0.202604429	0.459638341	0.616743634	0.371092938	-0.004987396	0.34785796	0.368653545	0.534811336	0.490922405	-0.020187492	0.523850053	0.369005979	0.538095585	0.30224744	0.429933406	0.33893824
TCGA.DU.6395.01	0.457298106	0.175406838	0.384235489	0.232116517	0.289392084	0.177813874	0.390967318	0.189866779	0.451605845	0.133877513	0.23886578	0.45487686	0.331470586	0.232121777	0.243527641	0.218972663	0.379730149	0.301929157	0.321252432	0.413693344	0.322496151	0.333782484	0.231962553	0.166887153	0.171662639	0.399707516	0.302033018	-0.14828651	0.203997261	0.367084119	0.490447465	0.665968912	0.418681477	0.219080027	0.486559635	0.621699183	0.386377344	0.017475911	0.350539481	0.371808928	0.498361663	0.480286451	-0.021017395	0.540917387	0.393312954	0.519709593	0.278161629	0.44021624	0.329579771
TCGA.FG.A4MY.01	0.451896744	0.181091935	0.394607868	0.228177441	0.300698975	0.137256987	0.395927986	0.184165322	0.432143273	0.143710131	0.214791162	0.454263539	0.303738774	0.252371683	0.234912726	0.20881191	0.374441995	0.269811533	0.311116136	0.380865279	0.319757157	0.330321135	0.223207794	0.152395248	0.124445647	0.389119489	0.295437771	-0.145927844	0.160862901	0.376169395	0.450106251	0.659186013	0.405019415	0.236312753	0.457359225	0.611860762	0.383635589	-0.029907407	0.351912036	0.361958156	0.503743292	0.497019256	-0.030016696	0.496843891	0.338859337	0.51892453	0.268901088	0.436031876	0.3499941
TCGA.TM.A84Q.01	0.436620716	0.270297547	0.386109783	0.213552894	0.287485129	0.114218506	0.41671504	0.142554795	0.416953941	0.155427521	0.250704269	0.468431038	0.314359901	0.238006179	0.216963944	0.207184006	0.369073434	0.284596897	0.299082487	0.410530506	0.314436649	0.3128915	0.223217114	0.195192391	0.154407401	0.443700939	0.362895413	-0.17464661	0.201324325	0.371864084	0.481557119	0.667426322	0.402054989	0.203316197	0.450344259	0.626850653	0.38154391	0.021147881	0.350682095	0.388109869	0.527099801	0.507379243	-0.033868268	0.526793521	0.35211794	0.530134797	0.277299633	0.434531655	0.348916188
TCGA.FG.8191.01	0.453962475	0.197145483	0.44976587	0.247206149	0.28162869	0.15467502	0.414212406	0.205141683	0.450503768	0.159908373	0.261259092	0.416747128	0.29431644	0.302711763	0.264981254	0.227220161	0.397570345	0.256774708	0.311043173	0.426876051	0.335624277	0.392306671	0.26481008	0.198453694	0.224793393	0.347764652	0.292479773	-0.143397187	0.226846142	0.369596239	0.513950722	0.645696065	0.374145493	0.214374771	0.44312096	0.600287334	0.397364208	0.018296778	0.353197486	0.372599544	0.544616131	0.491734277	-0.008294676	0.54757763	0.460794093	0.529517276	0.330988219	0.444781462	0.298214007
TCGA.DB.A75M.01	0.457511822	0.178694263	0.363334472	0.216213442	0.290137172	0.132721151	0.363727558	0.179456742	0.417870882	0.131847258	0.214948898	0.463061718	0.299325039	0.222067776	0.231521408	0.201394913	0.380378004	0.27389336	0.303692517	0.404719123	0.314478029	0.303313717	0.222665842	0.138949409	0.106598727	0.385734789	0.286733942	-0.148983875	0.15017864	0.383589617	0.464395654	0.653180386	0.406540237	0.221897692	0.492722357	0.615800708	0.352412584	-0.038136112	0.350811872	0.369545743	0.497961857	0.50408624	-0.030872566	0.490400532	0.2479254	0.501064022	0.272480686	0.416153017	0.364232075
TCGA.HT.7882.01	0.482433447	0.406623514	0.489357904	0.605500694	0.370153046	0.192919602	0.550229959	0.181580887	0.487603469	0.339766764	0.431912041	0.428187048	0.32365436	0.649675095	0.310629999	0.304743439	0.380577356	0.305418524	0.418339063	0.328048442	0.327841022	0.508076583	0.395427524	0.423249308	0.418798584	0.554594809	0.512042352	-0.18645108	0.370974741	0.370378835	0.554669182	0.647493466	0.413464812	0.304545489	0.417124327	0.595140663	0.475789102	-0.07977069	0.353490334	0.404559143	0.555350782	0.583868888	-0.080671895	0.593111312	0.658330741	0.581899495	0.44604693	0.478493285	0.311596129
TCGA.CS.6188.01	0.484737555	0.224815499	0.453674973	0.427611144	0.317755272	0.149280025	0.422487498	0.208293038	0.485502096	0.252647104	0.293256028	0.424666696	0.395362869	0.418161419	0.263538362	0.261215226	0.398514382	0.352161749	0.346589102	0.409662355	0.324810216	0.381803525	0.264826722	0.170581344	0.180845332	0.481825542	0.388631738	-0.158688134	0.235753887	0.41601016	0.534808598	0.650539961	0.366887647	0.239447872	0.452012556	0.610207977	0.37999383	-0.010879442	0.369151094	0.384567834	0.557065641	0.533032354	-0.016777828	0.539348441	0.343613507	0.525291388	0.352308282	0.429345754	0.269773238
TCGA.DU.6400.01	0.432314785	0.134234174	0.393786626	0.20281617	0.263740046	0.10217233	0.328029611	0.129278502	0.443096268	0.073393074	0.189504013	0.446232019	0.309226368	0.188352293	0.244062079	0.209856727	0.362413492	0.279802436	0.278185652	0.457900073	0.304498811	0.287906739	0.181036837	0.063081365	0.079458565	0.385764503	0.27955628	-0.123741125	0.167302425	0.350985355	0.4698391	0.653827573	0.441935189	0.207665713	0.392173247	0.608357459	0.34483782	0.149145891	0.33410697	0.344412476	0.507884223	0.468549327	-0.021405517	0.472838415	0.237234288	0.50683622	0.304519791	0.424110009	0.336140599
TCGA.P5.A5F6.01	0.509145659	0.156292365	0.478224274	0.280691979	0.267193872	0.145432514	0.443205937	0.243926516	0.451126491	0.169588601	0.21094021	0.431307984	0.310577934	0.316118247	0.253019416	0.277064911	0.437959739	0.291340944	0.377877499	0.10570668	0.338286987	0.367664588	0.204240739	0.138987494	0.091042222	0.37259023	0.294684998	-0.163831333	0.170305566	0.355439726	0.520053675	0.617616034	0.329199615	0.211238546	0.302551201	0.693585689	0.431909428	-0.15500164	0.434106366	0.393468078	0.544602157	0.568476193	-0.012829911	0.50853	0.318531994	0.512163852	0.383395434	0.415758386	0.25903531
TCGA.HT.7880.01	0.47316104	0.095254723	0.394838882	0.165782949	0.300029237	0.14588656	0.313947466	0.204535005	0.435909529	0.093799578	0.187947717	0.395824418	0.2303532	0.213362784	0.253538051	0.232642648	0.411917275	0.208832921	0.299007524	0.424872768	0.332932157	0.308688196	0.194811845	0.04597592	0.085844891	0.305832196	0.20229762	-0.091522276	0.161671744	0.361794329	0.472633756	0.606625687	0.327162608	0.259860621	0.386232592	0.645319712	0.317292185	0.104750389	0.360886725	0.358156048	0.495919279	0.493622589	0.00113726	0.455020429	0.193065068	0.460252796	0.327859791	0.401498703	0.262611986
TCGA.F6.A8O4.01	0.457904186	0.08199454	0.399591513	0.136985105	0.276251826	0.11691616	0.316535243	0.184563836	0.396078796	0.066690464	0.168003645	0.449522282	0.31233044	0.201664164	0.223662053	0.207118566	0.394305513	0.270507263	0.291279377	0.407487827	0.322370728	0.275133936	0.155450168	0.024323674	0.048530621	0.299742793	0.194480739	-0.128749337	0.122915347	0.377981511	0.476697488	0.657267081	0.373159025	0.212699657	0.457307053	0.655852969	0.309534791	0.063716028	0.349643274	0.365898748	0.519720309	0.488805543	0.011543131	0.444105256	0.196263038	0.489311087	0.30147779	0.396457821	0.265529427
TCGA.DH.5140.01	0.427013779	0.155244332	0.382222588	0.318697925	0.272667627	0.119717776	0.36750474	0.128992536	0.420689658	0.145569244	0.203574882	0.459643384	0.481579951	0.324072756	0.210620382	0.205437479	0.339037259	0.448396239	0.302493178	0.466129345	0.28169667	0.297504318	0.205793692	0.114835941	0.090484306	0.338475906	0.270350975	-0.164306945	0.200629494	0.433136183	0.469564873	0.693143069	0.420977314	0.206619079	0.468987872	0.589346218	0.331479841	0.152869863	0.343936504	0.36590686	0.504856598	0.447424224	0.018452013	0.505292128	0.244143553	0.498061195	0.328222601	0.399892352	0.357611748
TCGA.HT.7470.01	0.446218445	0.112996698	0.41655696	0.164635303	0.29755463	0.133319053	0.329771927	0.187959355	0.421904973	0.104570893	0.192743732	0.399541754	0.274346914	0.213746493	0.265794468	0.228432668	0.390963768	0.266783813	0.283835696	0.45343306	0.332491652	0.298648258	0.195418598	0.071981023	0.108735403	0.311479348	0.223113659	-0.106818636	0.180322972	0.386813306	0.481279746	0.633285731	0.341749047	0.208973283	0.473306979	0.614606535	0.313225459	0.092973179	0.356354581	0.362963127	0.529499441	0.483692984	0.010728797	0.495963545	0.23074243	0.490513322	0.345720852	0.39871263	0.298202271
TCGA.DB.A4X9.01	0.434664908	0.09909576	0.376745784	0.150289949	0.280578511	0.157387614	0.310052409	0.179481298	0.407726935	0.080655807	0.18499069	0.442483669	0.306334573	0.190417688	0.222345823	0.185854926	0.374039906	0.263077551	0.293307678	0.421123714	0.306337558	0.279391912	0.19112199	0.076762628	0.0985188	0.367900776	0.234746911	-0.123301627	0.16076191	0.366891271	0.474708553	0.642012657	0.383967568	0.20858353	0.489413297	0.603329368	0.325520796	0.08720179	0.338374104	0.357746614	0.50423372	0.434698942	0.01264909	0.477168186	0.23164124	0.484206177	0.291439023	0.416570557	0.295455005
TCGA.P5.A731.01	0.473785141	0.176631176	0.407850626	0.388942286	0.314151455	0.134476844	0.394471421	0.198024884	0.431603489	0.174945963	0.254547534	0.443727587	0.307095147	0.389356284	0.266297147	0.261683365	0.409006482	0.263983877	0.33656769	0.466521394	0.317495206	0.366293745	0.228698443	0.118815136	0.143358197	0.453696625	0.333478552	-0.117024739	0.230717972	0.353147428	0.517627337	0.651270692	0.374234322	0.271329248	0.460598248	0.654355243	0.396321311	0.098271087	0.36158653	0.368067815	0.511592701	0.516308078	-0.009661082	0.503699634	0.306879344	0.51888234	0.344718823	0.47040213	0.280521051
TCGA.S9.A6TV.01	0.454468559	0.313942288	0.434536397	0.355999108	0.321403683	0.129241015	0.441165647	0.153808892	0.482663066	0.218662616	0.326667552	0.473240458	0.335302902	0.385205332	0.279280427	0.262985121	0.379886553	0.296131448	0.366837454	0.382579802	0.320874577	0.408631094	0.293659572	0.26185647	0.269851255	0.626065294	0.519867797	-0.168004758	0.254990419	0.371784644	0.535214534	0.663824964	0.431927498	0.240775492	0.415653148	0.621073794	0.412657543	-0.048806075	0.357462687	0.404923602	0.524852317	0.571571024	-0.047495733	0.529831935	0.448568311	0.548143091	0.3252198	0.482262467	0.301966382
TCGA.P5.A5F1.01	0.490089957	0.195074815	0.366189221	0.231626951	0.264354147	0.131791137	0.369345325	0.215282871	0.415382581	0.141318015	0.249423027	0.469997465	0.289520746	0.261524758	0.231521935	0.21106395	0.413982625	0.230721739	0.312633061	0.351339307	0.324475778	0.31667687	0.23561566	0.137992555	0.136888853	0.573510783	0.413595057	-0.145920744	0.162157429	0.33148937	0.484466914	0.652458945	0.403771736	0.236089718	0.469101201	0.665047214	0.367021917	-0.02308902	0.358414278	0.370086159	0.518095376	0.530425943	-0.044452279	0.479937059	0.2512893	0.501740609	0.27614303	0.448787262	0.279389629
TCGA.S9.A6TY.01	0.441025942	0.056207374	0.372553286	0.123660724	0.27775082	0.127420974	0.284413036	0.14494765	0.419158843	0.043516389	0.154468648	0.45368958	0.374261504	0.164869483	0.210708884	0.187076896	0.377376598	0.335222686	0.274515194	0.437075971	0.300996181	0.241096451	0.1371924	-0.021878847	0.022702375	0.327134794	0.195578404	-0.124637839	0.117365404	0.386231719	0.480064904	0.6617067	0.414165926	0.191708704	0.374625045	0.639095058	0.296466972	0.112870122	0.343790152	0.343868833	0.519022187	0.454263499	0.020633688	0.431311561	0.143933283	0.497123996	0.285275462	0.410760358	0.312293599
TCGA.VM.A8CD.01	0.509075646	0.244149516	0.420176543	0.32363274	0.29185401	0.119292064	0.441085251	0.234141898	0.524089031	0.203384944	0.296684589	0.442194216	0.376088241	0.372002028	0.294107892	0.279931457	0.415111031	0.335307526	0.36462354	0.350201306	0.320120981	0.383831209	0.268854518	0.242591533	0.253557656	0.655886266	0.504195281	-0.128349213	0.224805739	0.378380536	0.560921734	0.656649946	0.447372062	0.260666439	0.423384461	0.666741224	0.411505337	-0.024175079	0.374047911	0.405778633	0.504670365	0.551019259	-0.029838605	0.498995606	0.428169643	0.546362916	0.32229422	0.456529868	0.24830797
TCGA.CS.5397.01	0.469118322	0.201526784	0.437206621	0.341373632	0.311962627	0.156668221	0.412089434	0.199574406	0.470875503	0.192383512	0.258782604	0.417379421	0.366884046	0.384293341	0.268823436	0.271430742	0.388690554	0.337618043	0.332795495	0.41762954	0.327013232	0.344505552	0.22245482	0.155994262	0.168258527	0.328781967	0.294396983	-0.116492123	0.219274817	0.405518333	0.51368667	0.635789138	0.32480189	0.23330246	0.421965657	0.626186448	0.356732526	0.077503267	0.372862516	0.370319073	0.545940573	0.48349804	0.018455865	0.519611781	0.315140646	0.498709393	0.377966506	0.394219085	0.19803467
TCGA.DH.A66B.01	0.423540159	0.29029043	0.383819207	0.271401186	0.300678157	0.104657274	0.408255707	0.118265652	0.40598953	0.169361405	0.256894907	0.468791087	0.34869309	0.280973005	0.227052365	0.21974993	0.356484049	0.321613304	0.302299932	0.409689073	0.30277577	0.325331441	0.239762587	0.188960056	0.179360174	0.411557049	0.371286165	-0.173858662	0.200702253	0.389214692	0.481034692	0.671224636	0.405701944	0.214756065	0.473124194	0.608618877	0.37764154	-0.011638778	0.342340166	0.400688836	0.52481004	0.496361929	-0.014068783	0.529781525	0.354967689	0.532268619	0.309729143	0.407797791	0.335701978
TCGA.W9.A837.01	0.450052368	0.067344155	0.412193787	0.145692635	0.274152049	0.137298942	0.319095695	0.175075871	0.453344582	0.056767289	0.166710415	0.416375304	0.270082716	0.181539214	0.249366529	0.213418836	0.396337906	0.240065935	0.284654148	0.45320816	0.317342043	0.287301038	0.181101319	0.025476322	0.063511221	0.327900043	0.209327219	-0.104211148	0.15239064	0.367454933	0.494593352	0.633080439	0.373395977	0.209101505	0.440101279	0.634407323	0.322766405	0.149292562	0.340501491	0.360731214	0.52034561	0.477661398	-0.00827194	0.440215952	0.210161601	0.505646315	0.317413457	0.410295241	0.313766782
TCGA.S9.A6TS.01	0.477378421	0.166659242	0.3593687	0.19842799	0.293660173	0.128267154	0.350899532	0.150629836	0.412140428	0.111187527	0.206892948	0.470779163	0.294501853	0.230140379	0.229745483	0.210219093	0.403095266	0.259516079	0.316209048	0.440702139	0.324887243	0.322651873	0.224400891	0.111905622	0.114815502	0.362133766	0.266671108	-0.139627341	0.178961362	0.360638555	0.480636919	0.669110608	0.413007793	0.235779961	0.468788428	0.667557079	0.359456698	0.078121829	0.352191592	0.390519009	0.49615057	0.507859663	-0.03230869	0.477721822	0.24081452	0.509364728	0.278561594	0.425183486	0.325665137
TCGA.VM.A8CB.01	0.443789569	0.100610834	0.335901639	0.155825773	0.254530254	0.094640554	0.313060543	0.117247703	0.422867666	0.049111792	0.172546341	0.495783586	0.336783677	0.139405587	0.189462623	0.170937257	0.375302532	0.274892961	0.279597657	0.408566685	0.296358494	0.263521326	0.174668796	0.038021837	0.021032541	0.376233885	0.247973343	-0.162796372	0.148516037	0.327614151	0.459943397	0.674471694	0.478421085	0.193674199	0.352725595	0.64951306	0.340128929	0.136893145	0.336887856	0.353407352	0.488840211	0.468198544	-0.0018067	0.433672242	0.183217171	0.516003637	0.232090983	0.436670521	0.315326927
TCGA.S9.A7R8.01	0.436098685	0.189159545	0.388616203	0.178075933	0.295583266	0.149550394	0.349959068	0.136728696	0.397016909	0.119865264	0.231996749	0.454369749	0.371059845	0.233990782	0.220753692	0.188330331	0.354974407	0.34765254	0.289255848	0.422901509	0.302016914	0.305483328	0.207258223	0.101063071	0.120612051	0.41375898	0.30274754	-0.147959127	0.180865685	0.410056627	0.472264347	0.664100151	0.405715902	0.212079294	0.427445904	0.595352066	0.366065738	0.018721598	0.333843138	0.376541014	0.50651067	0.463474744	-0.014219158	0.499232736	0.259696729	0.523811045	0.290113736	0.419846529	0.330146549
TCGA.HT.7602.01	0.483564837	0.172195167	0.402825241	0.181574671	0.27565437	0.135433752	0.346144643	0.233541823	0.456674052	0.134117166	0.22795072	0.425001448	0.270722934	0.228778612	0.240267302	0.209695432	0.424192864	0.241050175	0.296750527	0.374623132	0.338056606	0.303671132	0.244663116	0.133539219	0.144233984	0.405797621	0.299473578	-0.15772725	0.194205063	0.359467363	0.486772445	0.635000508	0.34206143	0.222433345	0.427876602	0.637358011	0.335432305	-0.008467094	0.370946184	0.362592856	0.530681768	0.495886409	-0.023522578	0.508991391	0.243848307	0.482479417	0.301045724	0.411639245	0.269211315
TCGA.CS.4938.01	0.458944416	0.181261773	0.396233701	0.207058548	0.270205062	0.152404875	0.392003565	0.213213536	0.421483489	0.125424726	0.219823959	0.441833236	0.304392787	0.234129632	0.245816383	0.212974303	0.405624921	0.269344294	0.308035973	0.367429138	0.333240936	0.30541778	0.20686547	0.17548946	0.120395291	0.372141439	0.281131038	-0.165137222	0.175613261	0.372386546	0.490942698	0.657424682	0.386161835	0.207331204	0.473499198	0.638117881	0.346762569	-0.033663812	0.356954448	0.374472312	0.53671283	0.484321865	-0.025944519	0.492879803	0.315576408	0.511776595	0.305943241	0.397935685	0.263222508
TCGA.DU.A5TP.01	0.421110049	0.344026535	0.418675502	0.309301036	0.293506085	0.112379662	0.467170627	0.101126901	0.447211446	0.214827405	0.310258829	0.473639405	0.352808228	0.328999238	0.243230999	0.232528262	0.348667975	0.318268567	0.323050931	0.370157614	0.294580074	0.364145464	0.285759892	0.318627759	0.278934776	0.51606609	0.456792572	-0.185165654	0.258722627	0.375143885	0.540007576	0.702106062	0.505174971	0.213931934	0.459427086	0.586729505	0.428677645	0.0429649	0.334103005	0.420062903	0.508721723	0.537276628	-0.064280391	0.576008416	0.519327212	0.575415578	0.307782107	0.468346001	0.309674933
TCGA.HT.7693.01	0.446128059	0.223165286	0.409808584	0.304913145	0.281348659	0.103713187	0.360707016	0.151753963	0.411749145	0.139790865	0.236305168	0.475885881	0.332879632	0.308492358	0.219743977	0.198513079	0.361459162	0.292658671	0.32822595	0.449701353	0.316238332	0.374224827	0.230250564	0.135133157	0.162328885	0.355959354	0.305406602	-0.178643577	0.211458248	0.382516206	0.508469567	0.672155173	0.395249226	0.210743075	0.483031509	0.627425021	0.364026345	-0.027390258	0.333414703	0.373250197	0.543334308	0.494252796	-0.038736539	0.525959285	0.322197901	0.551195523	0.319331468	0.416256948	0.331527851
TCGA.FN.7833.01	0.441337694	0.306274978	0.395103436	0.247081939	0.282114899	0.131743864	0.435647069	0.179635791	0.418398243	0.160990958	0.299168219	0.451272586	0.391781133	0.266052006	0.254980286	0.244271278	0.37359307	0.351782164	0.315005129	0.4127759	0.316467598	0.331945383	0.264347416	0.254824243	0.236774875	0.700667186	0.519879451	-0.149114759	0.230018204	0.406697243	0.495930505	0.656516311	0.384741326	0.210047721	0.469149403	0.605295448	0.398586927	-0.018940071	0.350772583	0.398367232	0.53248406	0.491737014	-0.006307446	0.52151941	0.410532788	0.511190331	0.306464976	0.455113116	0.282706626
TCGA.DU.5853.01	0.450033614	0.233922873	0.415920884	0.23044763	0.281586917	0.14623449	0.377883355	0.181187005	0.437209481	0.111314715	0.226414275	0.423627029	0.322735095	0.235641196	0.255809335	0.225296876	0.383773391	0.30421961	0.293242675	0.424278489	0.326316565	0.309567891	0.227607545	0.20253347	0.165788473	0.346339552	0.290557757	-0.145693508	0.212363812	0.405972472	0.492925477	0.655196239	0.367209867	0.215685616	0.499876532	0.6010949	0.33061809	0.040558471	0.33807426	0.374491432	0.528023651	0.47958779	-0.021085977	0.505025962	0.313465365	0.500100619	0.331547426	0.399615505	0.334933295
TCGA.HT.7604.01	0.432107099	0.153415828	0.392117712	0.185381626	0.266552767	0.129813371	0.375097152	0.143591162	0.389709041	0.080821225	0.183391941	0.467531267	0.429438242	0.203426979	0.226058654	0.193691562	0.3490016	0.407531213	0.312066483	0.415659095	0.302799964	0.278824364	0.179054444	0.143283478	0.104772296	0.369759557	0.254796769	-0.165054702	0.131686095	0.429652975	0.474792281	0.686255573	0.428464532	0.174803124	0.448623405	0.613186925	0.328953985	0.00942948	0.341579865	0.362219496	0.53190342	0.46968943	-0.025448677	0.50812393	0.267242155	0.527386018	0.298147157	0.388169026	0.350665661
TCGA.HT.A5R7.01	0.45472285	0.120189059	0.414154207	0.143088408	0.286389251	0.149969012	0.330460032	0.183062717	0.459212564	0.083568655	0.194289902	0.408056247	0.275641437	0.208266821	0.264556867	0.244466847	0.394887668	0.245595872	0.294546694	0.447337558	0.321556411	0.313050944	0.185436754	0.062209986	0.112116979	0.404429179	0.277962751	-0.078079076	0.168965903	0.369098272	0.488262802	0.622335265	0.361302505	0.237471247	0.41191633	0.639619767	0.338235533	0.119113913	0.355491389	0.360313988	0.499207864	0.508970311	0.003531549	0.453982196	0.258911575	0.481083226	0.329496065	0.440325669	0.259682552
TCGA.DU.A7TG.01	0.450157083	0.123463377	0.405501392	0.180023187	0.298757159	0.135442539	0.349124991	0.181976497	0.42974688	0.11308948	0.207119443	0.38916121	0.224762358	0.229005714	0.258153467	0.237511742	0.389843975	0.205455917	0.289275603	0.417351961	0.328148497	0.325342134	0.196147942	0.10629204	0.135802784	0.304074165	0.219375145	-0.079432328	0.184609696	0.351109831	0.486122558	0.60695011	0.3243935	0.26464834	0.34956026	0.645119602	0.336915665	0.135329468	0.350256292	0.378035871	0.500187198	0.495351452	0.017235029	0.442902514	0.288837894	0.480203358	0.347580345	0.413200943	0.221126355
TCGA.HW.7495.01	0.444114852	0.057639644	0.432583378	0.160278172	0.290987392	0.137890172	0.333269239	0.199783819	0.452148514	0.075895388	0.175422725	0.399652073	0.274110321	0.224144896	0.262310853	0.223118192	0.387414871	0.239572522	0.286107653	0.461696378	0.326867797	0.31560697	0.200555745	0.047410771	0.094757848	0.308650074	0.18726818	-0.095449492	0.173522625	0.380354684	0.485191206	0.620259664	0.354471718	0.223833257	0.451997315	0.608386081	0.345011248	0.132308422	0.339559881	0.35779679	0.522020925	0.469641733	-0.000855352	0.472820029	0.237045777	0.495089168	0.333441072	0.418706588	0.316833438
TCGA.DU.8162.01	0.456718019	0.126418013	0.432685253	0.244015942	0.308340483	0.143917061	0.366228963	0.196080298	0.471155583	0.121039511	0.210450572	0.374284827	0.277512572	0.273056703	0.276402652	0.248419346	0.393820965	0.256836829	0.298827283	0.426117377	0.33554265	0.331612545	0.201733519	0.088503046	0.142867516	0.280694987	0.214493411	-0.080758436	0.205756112	0.380889444	0.503215859	0.605851768	0.305093558	0.242207199	0.375114531	0.63470446	0.33101823	0.11826443	0.360686367	0.368528438	0.541668288	0.489530342	0.023463039	0.474893617	0.304917227	0.477249699	0.365094758	0.415591514	0.204904728
TCGA.DU.7301.01	0.453688343	0.247190123	0.429440375	0.246082748	0.28903614	0.155384226	0.39526158	0.204321141	0.443601271	0.156033146	0.265411174	0.443715813	0.373550381	0.293436497	0.234945946	0.219306152	0.378201806	0.349750305	0.304861247	0.428554725	0.332467841	0.328648657	0.231149107	0.134213455	0.17807655	0.446497126	0.36808506	-0.167921101	0.229589734	0.407500884	0.506346486	0.666736499	0.395320853	0.19590514	0.472115555	0.615731313	0.358721142	-0.050637403	0.36840412	0.380966469	0.557170599	0.489733551	-0.010520441	0.549571636	0.342640038	0.523609462	0.333225071	0.432885533	0.3219298
TCGA.P5.A72W.01	0.460312421	0.179975537	0.333720155	0.173017496	0.265057695	0.105093082	0.347287874	0.165517274	0.417070295	0.117631761	0.201275236	0.505291888	0.321514541	0.212921458	0.212188453	0.189199897	0.39236431	0.275041943	0.300220967	0.383281727	0.290759436	0.292537942	0.216067838	0.102336764	0.081649772	0.412277439	0.304603722	-0.156801559	0.150650343	0.32255822	0.474747177	0.686451324	0.466434657	0.223860076	0.458755194	0.662106237	0.352049136	0.042440369	0.354773507	0.366359539	0.465691493	0.500631359	-0.018294241	0.47558087	0.245471472	0.500150168	0.244328276	0.429428036	0.334768454
TCGA.HT.A5R5.01	0.464852764	0.255065734	0.424868617	0.279189179	0.30498051	0.189580354	0.446633808	0.189841072	0.445958319	0.185080333	0.30611723	0.418138852	0.261230281	0.323315224	0.291481147	0.267931302	0.392576347	0.226521546	0.325674935	0.438443476	0.334200181	0.403775118	0.281201908	0.272154128	0.26279151	0.501431034	0.417983005	-0.096524264	0.248843065	0.359016604	0.502483178	0.621877951	0.380789296	0.268722991	0.457074264	0.618888011	0.418578239	0.077021489	0.346546091	0.386837422	0.494394481	0.523427108	-0.023976036	0.554030313	0.482878592	0.506924829	0.325904018	0.487840744	0.283003764
TCGA.DB.A64S.01	0.464880669	0.269283039	0.393431957	0.256283409	0.298419413	0.125126713	0.413010628	0.203908089	0.443834766	0.173768139	0.261772587	0.453448061	0.350253547	0.266861005	0.246456809	0.236251188	0.398442912	0.309712899	0.331716621	0.394926461	0.321328742	0.339852946	0.252959853	0.214656174	0.196438456	0.444549456	0.358349144	-0.171772125	0.213884263	0.381562395	0.506229967	0.670673688	0.381621797	0.226925176	0.491816265	0.642663488	0.382679429	-0.058187508	0.368992811	0.378857035	0.525650369	0.504993912	-0.021597202	0.522632427	0.383300584	0.516554312	0.29617784	0.440551965	0.313989715
TCGA.FG.A60L.01	0.488380194	0.222695737	0.358498176	0.200281203	0.268515203	0.14504669	0.368646951	0.189079949	0.451786109	0.164119767	0.255345276	0.484505987	0.313162682	0.226193672	0.219220843	0.216863792	0.410128717	0.264273332	0.317329146	0.35118857	0.31216873	0.326966554	0.255454422	0.182929219	0.155168008	0.42092751	0.328189209	-0.141074186	0.192679971	0.32014569	0.48274061	0.665607335	0.422722409	0.255665585	0.464100986	0.65469159	0.377969227	-0.026921366	0.352314895	0.374813449	0.441771419	0.538250329	-0.023213889	0.475994571	0.302120523	0.497848425	0.220460882	0.434074583	0.307754201
TCGA.HT.8558.01	0.433270515	0.034976589	0.389419391	0.118936424	0.291848354	0.123841748	0.260113593	0.174610459	0.420744181	0.060432175	0.152808596	0.383434434	0.218406813	0.159921169	0.242697076	0.223005795	0.377415361	0.189946054	0.274171171	0.395143812	0.320939515	0.27412514	0.145748182	-0.043317251	0.062189074	0.219633412	0.134110388	-0.075809093	0.130540598	0.352511551	0.462718841	0.599886536	0.326558491	0.217758512	0.265054993	0.641195812	0.277841117	0.126300189	0.342953958	0.353412073	0.508510399	0.492277762	0.042136104	0.40603342	0.16290864	0.459177472	0.339907375	0.383581549	0.180203104
TCGA.HT.A618.01	0.466289973	0.314401959	0.396186011	0.261060122	0.301581913	0.142831206	0.439356967	0.176137578	0.41849099	0.172572936	0.288367745	0.438242042	0.285889028	0.272810234	0.234213583	0.234458949	0.396594714	0.255120625	0.311631875	0.399131374	0.327483702	0.341630565	0.26700835	0.26510248	0.215771625	0.480594298	0.417494004	-0.156471826	0.237931726	0.374003925	0.501364637	0.654951782	0.336765364	0.241247577	0.471429178	0.636622263	0.375454289	0.00857943	0.361474479	0.379479739	0.537580109	0.53558492	-0.034210076	0.529482306	0.374725519	0.501284042	0.299346868	0.433845501	0.291078594
TCGA.CS.6668.01	0.399856799	0.075844526	0.401114304	0.147436918	0.257910424	0.113342104	0.289063417	0.127302389	0.416374833	0.042869535	0.148020732	0.440082194	0.339943073	0.136734106	0.209883343	0.169768432	0.335221538	0.317611948	0.247669968	0.438473849	0.287390564	0.246243854	0.164955181	0.027016047	0.034663395	0.309929797	0.213781469	-0.144370318	0.144800251	0.393983263	0.446392079	0.650127988	0.427969835	0.163977	0.389268834	0.55856703	0.310951049	0.122965668	0.308439867	0.338860873	0.530670208	0.42568517	0.003239532	0.454626828	0.160033565	0.504817194	0.300226466	0.390910805	0.345139862
TCGA.HT.7695.01	0.439943782	0.080477303	0.408482236	0.152900336	0.277322861	0.143384057	0.329869793	0.189165992	0.432339666	0.070189722	0.173260503	0.403381881	0.283206071	0.177326985	0.261559924	0.229198605	0.390885016	0.263495713	0.288797072	0.455751389	0.32125321	0.283496555	0.175718572	0.04515331	0.084593133	0.308538339	0.190164924	-0.10820324	0.167620013	0.373674704	0.482703992	0.62488451	0.35439689	0.204677568	0.413942534	0.624850263	0.305905134	0.159867267	0.351030419	0.356034965	0.527849766	0.463239421	0.020422376	0.453321847	0.212700315	0.487078231	0.342227481	0.403353421	0.292982094
TCGA.CS.6667.01	0.476738081	0.122933543	0.403023293	0.20934156	0.279800921	0.162830048	0.36912507	0.180025204	0.415114302	0.100177957	0.214227754	0.454405717	0.297412201	0.263274769	0.258463879	0.220815408	0.396235235	0.272968514	0.302509653	0.424570043	0.338010624	0.333184079	0.230449856	0.136008184	0.116001658	0.359081394	0.259957691	-0.154353265	0.158213522	0.377143045	0.477949525	0.657369936	0.376100805	0.223068879	0.472237712	0.6594899	0.367351535	0.016015391	0.35475385	0.381858086	0.538577952	0.497227278	-0.030946529	0.507326105	0.255512673	0.520757367	0.322401851	0.410920432	0.381896877
TCGA.HT.7857.01	0.481046925	0.437382555	0.444644931	0.481937732	0.335555636	0.186141215	0.558115847	0.16334858	0.456990312	0.307133014	0.396330193	0.436805424	0.343266863	0.491397952	0.260022718	0.265122809	0.380901248	0.319003582	0.371190538	0.429155435	0.300542467	0.411507532	0.357701004	0.441539821	0.3477234	0.55124342	0.512886274	-0.184054858	0.326197523	0.38276117	0.525314549	0.636762135	0.36037872	0.272421892	0.421828883	0.620151414	0.46304573	-0.0670095	0.352005801	0.407143594	0.528843269	0.549687248	-0.041169182	0.558086121	0.54645607	0.51858638	0.39345818	0.431268352	0.325371389
TCGA.S9.A6WE.01	0.449578171	0.088513284	0.405893027	0.160273171	0.27854789	0.148680707	0.321587381	0.158061657	0.479900127	0.091923439	0.212580886	0.450085388	0.288218988	0.214817542	0.249286902	0.203781553	0.388214759	0.25118615	0.298722944	0.438348459	0.297795537	0.320432925	0.210573069	0.051810188	0.103003388	0.328469235	0.231589885	-0.152715337	0.182932037	0.350948873	0.499961634	0.654641352	0.402249003	0.211372139	0.433908954	0.629823614	0.353346899	0.151652327	0.338011259	0.369899249	0.517744999	0.474541837	-0.016173167	0.475753951	0.244367833	0.520600161	0.294543882	0.428015185	0.353796908
TCGA.S9.A6U1.01	0.457730958	0.147803835	0.390573963	0.185916157	0.291422925	0.130666105	0.365630504	0.169985007	0.422889083	0.099028094	0.204661985	0.452017644	0.385580379	0.218773873	0.244676763	0.213926297	0.385620611	0.3667829	0.32281842	0.424686288	0.317205246	0.313863217	0.202487458	0.131637785	0.118393702	0.344807362	0.232424442	-0.163623214	0.167865031	0.427142285	0.485982113	0.675265313	0.405624638	0.191908796	0.491906738	0.624199363	0.345694852	-0.028861229	0.358331912	0.371652178	0.514992902	0.469841332	-0.024720794	0.508624901	0.299525643	0.514422184	0.299873123	0.411658709	0.372268521
TCGA.HT.A5RA.01	0.479579013	0.236157618	0.447816488	0.399441993	0.324287256	0.114399204	0.427110079	0.212629713	0.515654822	0.210029729	0.293805794	0.466534958	0.495492209	0.45606582	0.253653992	0.281287265	0.394241242	0.441258495	0.387274896	0.373951687	0.299514495	0.420947737	0.276865648	0.203153323	0.212255971	0.557638346	0.444778496	-0.155893002	0.226448162	0.414500161	0.565786841	0.676820033	0.409513956	0.228716413	0.452370659	0.633533827	0.414255513	-0.115561761	0.375815062	0.39595228	0.522341759	0.524815121	-0.013962041	0.506012756	0.381923998	0.55082962	0.367491765	0.453681004	0.315453021
TCGA.HT.8106.01	0.463531668	0.467192146	0.455399728	0.337273007	0.330338836	0.189656809	0.492665289	0.179623451	0.458469721	0.259491468	0.37968758	0.421841272	0.30348571	0.369316148	0.281374602	0.280582718	0.39854865	0.284305257	0.349394248	0.362719324	0.343102189	0.403524409	0.362498383	0.420552037	0.335472443	0.572549233	0.523406561	-0.156312044	0.305092432	0.394476452	0.526557213	0.63512605	0.355946603	0.223033596	0.399193492	0.605293942	0.41271989	-0.063648641	0.357391883	0.408133124	0.551543022	0.578750503	-0.052120888	0.5390945	0.452363503	0.525709308	0.356095385	0.451466557	0.277159624
TCGA.S9.A6WO.01	0.445557688	0.194461077	0.399059109	0.165514167	0.281240557	0.124826912	0.380898109	0.149485843	0.390633916	0.089917879	0.210528164	0.445269128	0.324262727	0.187068549	0.241629223	0.204828911	0.370314811	0.306204834	0.299428152	0.428964297	0.317034094	0.291025451	0.207833398	0.205300755	0.123086182	0.339900374	0.259517124	-0.155178017	0.176890906	0.401286265	0.46793771	0.673263567	0.418369442	0.197816446	0.448905093	0.621650542	0.344297355	0.007563696	0.3317096	0.37647317	0.516959474	0.468817721	-0.036544691	0.512986494	0.291943279	0.518802866	0.274938509	0.392409103	0.348686808
TCGA.DU.A5TU.01	0.454698286	0.264943286	0.350911739	0.287578915	0.301123436	0.134276147	0.41375957	0.128406153	0.426181593	0.191724254	0.261242955	0.486234251	0.316813524	0.277933396	0.230351108	0.235419553	0.367528965	0.264748723	0.331154404	0.389641548	0.304608221	0.325360478	0.248412732	0.213353371	0.179111474	0.435755905	0.373377999	-0.146175927	0.21180966	0.345770407	0.477296133	0.668967815	0.421959554	0.225370172	0.432777946	0.64118606	0.396057641	0.057528285	0.340132775	0.364559327	0.493363388	0.53410201	-0.037651468	0.49935211	0.332401475	0.509646682	0.276748424	0.432331787	0.325090469
TCGA.FG.6692.01	0.470455407	0.252881323	0.385872565	0.42478897	0.292230296	0.164480703	0.419368443	0.159334393	0.445519128	0.20418082	0.30068257	0.500039312	0.451916612	0.400106528	0.21004363	0.23560364	0.371961436	0.405404072	0.3405091	0.318310461	0.293915295	0.356846098	0.278847904	0.214776518	0.181216203	0.594876229	0.464309382	-0.176457331	0.201081603	0.37540224	0.514148023	0.703413934	0.469486689	0.232585918	0.427899242	0.648632368	0.404010643	-0.077030532	0.347775685	0.397873496	0.479912711	0.532670481	-0.01412475	0.48793896	0.358378958	0.54152787	0.302034332	0.473964768	0.298065002
TCGA.CS.5396.01	0.469851726	0.165392672	0.409671033	0.276146298	0.28278477	0.125968186	0.380984466	0.186634388	0.458156905	0.157297102	0.246009937	0.422678891	0.326494038	0.299184186	0.267397677	0.231135803	0.391507063	0.310077087	0.3165961	0.452550722	0.309651356	0.298988467	0.208276263	0.07552474	0.130043562	0.427490074	0.328963316	-0.153143723	0.212073842	0.380235977	0.489143332	0.613594839	0.360644582	0.248490405	0.352584059	0.603640068	0.390896698	0.099494628	0.360473706	0.374119937	0.547908341	0.455986105	-0.000891389	0.470807243	0.251701682	0.511299619	0.331658391	0.419793085	0.303919842
TCGA.DU.5871.01	0.46231963	0.197688779	0.405843936	0.198327939	0.275549128	0.149973587	0.384027785	0.159899793	0.407214915	0.107033607	0.220919848	0.439207922	0.284526986	0.230543871	0.26706122	0.217103427	0.37733789	0.259583887	0.305258476	0.460311301	0.322243341	0.329277351	0.221632838	0.181570146	0.160990758	0.321483587	0.265690438	-0.146993826	0.183984192	0.376762444	0.482226456	0.657434041	0.417968754	0.211406572	0.485234606	0.631251736	0.363709438	0.051253307	0.344526732	0.382025947	0.530262739	0.468954453	-0.03656868	0.522769399	0.331559684	0.523477654	0.30467691	0.41299723	0.333086796
TCGA.HT.A4DS.01	0.474198557	0.271056623	0.324309007	0.26798746	0.267539736	0.147101851	0.376702828	0.180593462	0.457544558	0.214350773	0.292776812	0.497525271	0.429638534	0.295367428	0.217862816	0.252881239	0.39182674	0.361702083	0.326863644	0.31644665	0.287635455	0.32340893	0.263779739	0.172215027	0.173060436	0.505497801	0.41008458	-0.116868216	0.210686462	0.338501348	0.483637103	0.670635624	0.45614964	0.261076395	0.435196467	0.651652838	0.374806926	0.048433356	0.354259182	0.384467031	0.408461621	0.544065655	-0.006699341	0.446292031	0.311911424	0.476667355	0.216264581	0.459725613	0.255059222
TCGA.FG.A6IZ.01	0.448292994	0.171882826	0.339882589	0.19244281	0.232359279	0.113656914	0.307236856	0.157865637	0.46555981	0.103324953	0.21637891	0.515832377	0.370160832	0.165369452	0.206159285	0.195543136	0.388069974	0.302500413	0.298181944	0.386130164	0.280969889	0.264359757	0.193332359	0.056345353	0.070238696	0.439779165	0.329596153	-0.150344824	0.170661796	0.310062332	0.483339766	0.680023955	0.487823812	0.233552522	0.368346805	0.652788372	0.355894173	0.123130553	0.345853162	0.370737302	0.443709205	0.490158656	0.006367552	0.41766606	0.183612228	0.495228754	0.196187183	0.45676001	0.32911657
TCGA.TM.A7CA.01	0.432277217	0.103684083	0.374588454	0.14407873	0.290495437	0.143000077	0.306126555	0.140721141	0.41926645	0.065460623	0.152570367	0.445930604	0.329142307	0.169896039	0.220715062	0.192159032	0.360265577	0.313592813	0.274537146	0.447659806	0.308251397	0.260086176	0.172888469	0.064890706	0.062359886	0.275777354	0.196453387	-0.137701755	0.141865355	0.398269926	0.459414296	0.665711989	0.388967219	0.193735658	0.443965192	0.614086115	0.297098379	0.071866212	0.330353942	0.373896188	0.501870698	0.449069071	-0.00051806	0.490962982	0.192378926	0.498585674	0.295147387	0.381637051	0.340342913
TCGA.DU.6392.01	0.426189939	0.241635408	0.39195576	0.364723594	0.316329917	0.161630354	0.417849873	0.124992714	0.43087059	0.220550878	0.257786365	0.457056303	0.453869646	0.366509007	0.237223563	0.243612733	0.350507338	0.409144014	0.331950187	0.427658003	0.298278086	0.328903013	0.228212694	0.169525516	0.166021639	0.379413936	0.320775689	-0.13063965	0.237332856	0.394172913	0.500859297	0.67784665	0.412599731	0.235767284	0.420435176	0.611368158	0.374937711	0.088304071	0.348569781	0.368548421	0.479161303	0.500151576	0.041662915	0.51020541	0.322780336	0.522850534	0.319579323	0.418584857	0.310527263
TCGA.DU.7018.01	0.437424449	0.09175588	0.396703025	0.18322295	0.261004165	0.124469507	0.341344052	0.139680386	0.432920576	0.065542199	0.169504913	0.463921974	0.398455072	0.215332332	0.236285071	0.20205281	0.353732558	0.378255728	0.28772844	0.443853442	0.297107581	0.279939023	0.178069215	0.052601948	0.063453848	0.325079904	0.226961225	-0.152704645	0.158009065	0.406300123	0.491467038	0.670722219	0.459224527	0.184492063	0.414091266	0.616711001	0.351927394	0.160893869	0.328700392	0.363534466	0.521764159	0.443197278	0.022767076	0.472847201	0.230869905	0.519991779	0.306811913	0.407122126	0.337237627
TCGA.DU.7299.01	0.452733078	0.170309202	0.412912804	0.176006443	0.275379171	0.14922741	0.322300683	0.164709804	0.421095538	0.095391848	0.206885419	0.440029457	0.316021106	0.194810985	0.24137685	0.195128984	0.380406616	0.287024931	0.291333195	0.43846106	0.31000867	0.292699731	0.2130196	0.100100638	0.114975507	0.359303142	0.27972882	-0.15656226	0.190658363	0.390733053	0.475660941	0.657952733	0.396434513	0.183007603	0.441561476	0.616912094	0.339180761	0.075135553	0.34836752	0.370846931	0.53519495	0.47451676	-0.013481488	0.476733322	0.226623996	0.503557128	0.305233095	0.391945124	0.32224916
TCGA.HT.7860.01	0.472552396	0.254005596	0.429046525	0.379946107	0.310017412	0.120875152	0.428989469	0.238826192	0.438163779	0.198988485	0.28971015	0.425000292	0.312671505	0.372649871	0.264497279	0.239355312	0.391350199	0.279199114	0.321757706	0.385941151	0.328960302	0.346957056	0.271423507	0.223362544	0.227905792	0.584734873	0.45732617	-0.132655325	0.242565055	0.383426789	0.500164314	0.628965152	0.357052008	0.225855391	0.490630461	0.606904064	0.365899217	-0.04140164	0.349635026	0.377895888	0.541072461	0.468826454	-0.03812496	0.504468643	0.371880728	0.505136532	0.375386668	0.434131997	0.309677702
TCGA.QH.A6X9.01	0.438626348	0.095496059	0.396346298	0.14619353	0.277916438	0.132880757	0.308536198	0.153377696	0.439854495	0.06440518	0.169964964	0.441323781	0.350770074	0.173723017	0.224045238	0.196801882	0.370829431	0.318774171	0.274711786	0.45213092	0.310157505	0.260830829	0.167944452	0.061207444	0.072836744	0.29428213	0.199342413	-0.130549859	0.137673718	0.405079201	0.480027837	0.65385621	0.37888129	0.196084642	0.453064058	0.612243823	0.314006304	0.096700618	0.353450314	0.372626519	0.525178452	0.452247771	-0.007814788	0.460406861	0.195989928	0.506639653	0.289199645	0.388815952	0.341846964
TCGA.DB.A4XE.01	0.446264207	0.104072413	0.387407651	0.164820807	0.287217181	0.140718443	0.304222329	0.15800103	0.439376917	0.088423315	0.178965689	0.45276317	0.41615189	0.203862035	0.232024899	0.207627464	0.375180286	0.381735464	0.303396209	0.45178662	0.299102416	0.277072363	0.184640106	0.050222649	0.088678938	0.314836759	0.217529146	-0.132892253	0.155065266	0.409690177	0.494600352	0.671244876	0.40928061	0.204332734	0.464323869	0.615142254	0.31465494	0.092649272	0.355752127	0.353589906	0.504315113	0.459500797	0.014088496	0.486821864	0.202291364	0.492356383	0.298546081	0.403462413	0.32720331
TCGA.DB.A64W.01	0.408654349	0.022183673	0.386306236	0.149751395	0.266000394	0.112277179	0.28251921	0.115263894	0.452852739	0.037767296	0.115170752	0.460151615	0.508325625	0.178456317	0.221235238	0.217961866	0.354805804	0.461027106	0.283499732	0.417350805	0.286661077	0.246335011	0.130625954	-0.056748746	0.013321111	0.219059032	0.134313048	-0.117498413	0.098158465	0.446318615	0.501640497	0.683765856	0.433371974	0.176468389	0.370019256	0.609408708	0.298703701	0.153206086	0.326901239	0.348870808	0.510231554	0.453445635	0.046633006	0.445131563	0.144236807	0.49869437	0.299977323	0.39040408	0.328128345
TCGA.DH.A669.01	0.434151894	0.24505523	0.353253532	0.254481509	0.253492712	0.126577367	0.392627826	0.12890869	0.43026611	0.137505791	0.258151931	0.505162121	0.556448038	0.253801078	0.218407677	0.228697381	0.351558116	0.47974058	0.317238937	0.416948176	0.29256306	0.281966863	0.208940409	0.126157706	0.148081272	0.651175254	0.482061425	-0.149949349	0.19378474	0.416989445	0.515853007	0.702754899	0.482817293	0.192253455	0.364311756	0.627992619	0.393708732	0.111546567	0.345729645	0.384231738	0.499874005	0.479336526	0.029269141	0.479788048	0.287348241	0.536513925	0.256407751	0.462853048	0.31994778
TCGA.HT.7606.01	0.425886606	0.125733359	0.384200982	0.238451315	0.266570373	0.127564269	0.327040043	0.127460766	0.421603609	0.100534592	0.19649868	0.489877222	0.512850698	0.235065983	0.194784057	0.194935569	0.370199751	0.476168906	0.310038742	0.461542647	0.295123119	0.299569043	0.178103759	0.051470361	0.07556772	0.343087282	0.236919763	-0.168745932	0.160826375	0.458856326	0.517491814	0.69843652	0.432877595	0.185493239	0.437058449	0.618352326	0.327065665	0.041772053	0.365426185	0.375698183	0.510393253	0.492157752	0.037068881	0.472927427	0.200181582	0.535226104	0.275891129	0.401057086	0.34268058
TCGA.E1.A7Z6.01	0.471304526	0.12716251	0.411845788	0.182175488	0.275000671	0.109303657	0.348168681	0.212347774	0.400012911	0.109252468	0.218781138	0.42519993	0.267822921	0.264901929	0.256184898	0.204285453	0.391804931	0.231026755	0.291631696	0.412095461	0.334473969	0.323508768	0.225969005	0.119081139	0.120216226	0.380911327	0.277803083	-0.125175435	0.164614264	0.380778477	0.473465942	0.629418626	0.354400464	0.236910488	0.456297845	0.629381717	0.348658113	0.02340092	0.352098557	0.383832254	0.546478652	0.491977703	-0.033023323	0.502988782	0.27351358	0.484982596	0.330457929	0.424231283	0.298730991
TCGA.DU.8161.01	0.493459734	0.304061754	0.41529282	0.319547803	0.291184992	0.149532391	0.424729535	0.233201443	0.453300095	0.209198626	0.296706894	0.417518983	0.334604237	0.356922216	0.258714035	0.234797206	0.414107285	0.308307503	0.338419544	0.34034232	0.31950314	0.342389703	0.277321599	0.256927649	0.233606491	0.601555616	0.492924127	-0.131999653	0.242392076	0.38494038	0.523835575	0.62767525	0.353716969	0.219053755	0.43782909	0.643964211	0.383207649	-0.030753403	0.365463391	0.382352128	0.535465628	0.499430996	-0.040124003	0.469545082	0.340726938	0.516362108	0.346469993	0.417403655	0.216670535
TCGA.S9.A7QW.01	0.440833584	0.091740331	0.364927583	0.147905922	0.275780977	0.143153112	0.29964357	0.155837552	0.432927117	0.053306134	0.146586592	0.476867424	0.381800303	0.165674481	0.211991729	0.183697024	0.378208763	0.338371116	0.286371869	0.423388018	0.297844027	0.264578431	0.173519992	0.041767484	0.057168547	0.326996978	0.20561785	-0.146457039	0.133241625	0.380633878	0.473383032	0.685478046	0.442093176	0.192513791	0.471392593	0.631528073	0.336233729	0.057470161	0.342263234	0.36025894	0.471663922	0.454776312	-0.008621156	0.471110746	0.22890472	0.50044492	0.276616336	0.411086024	0.357611985
TCGA.S9.A6WQ.01	0.472127648	0.202926489	0.381465555	0.206258062	0.30045695	0.156289844	0.343239454	0.181524574	0.458616702	0.144811341	0.242005256	0.45199977	0.288356433	0.22706395	0.226160365	0.212048388	0.407654207	0.253080498	0.29490658	0.419546805	0.321197641	0.298338302	0.218643722	0.122787678	0.137533162	0.409000962	0.315404493	-0.123131524	0.207392278	0.372572529	0.478896722	0.659927983	0.393276668	0.238727721	0.440179746	0.641433968	0.357180823	0.043587422	0.361847198	0.375443535	0.501503675	0.507486311	-0.016988899	0.47877839	0.232509404	0.498634408	0.271465666	0.433351401	0.347907911
TCGA.VM.A8C8.01	0.460954179	0.138225635	0.386461029	0.17872059	0.274562409	0.129625541	0.32535822	0.172468914	0.420054298	0.102112254	0.204984551	0.464943164	0.309542888	0.216576501	0.233175786	0.18680628	0.406137092	0.256645427	0.307099348	0.370744468	0.308755412	0.315631621	0.205341646	0.099420526	0.117996749	0.358593974	0.266806906	-0.152189961	0.148834978	0.359706942	0.483911238	0.655927817	0.393255705	0.208173966	0.437756338	0.65029848	0.349716948	0.032257441	0.345590957	0.37540971	0.51152961	0.479205041	-0.03255424	0.461390324	0.236204789	0.500904058	0.279764977	0.406874413	0.29217192
TCGA.DU.7008.01	0.425836507	0.11068857	0.372269557	0.151656237	0.259435906	0.133477409	0.302924345	0.125936633	0.401327064	0.057171326	0.160673112	0.466899865	0.40843527	0.176334177	0.218136234	0.187471899	0.347847143	0.372969708	0.290569741	0.438929249	0.301472589	0.246815189	0.157017512	0.038414696	0.06187884	0.296279744	0.211467889	-0.143177775	0.137465408	0.400862143	0.479114629	0.687917281	0.441658616	0.167827251	0.44430233	0.6311554	0.302126194	0.12660123	0.346971069	0.362690638	0.501635425	0.457009847	0.012696202	0.465099712	0.183920954	0.505611462	0.296188866	0.39633902	0.334650664
TCGA.HT.8011.01	0.447626867	0.161567391	0.391928432	0.277638205	0.29452776	0.093355257	0.378447955	0.142177404	0.477505514	0.140144426	0.228224514	0.504988243	0.577956615	0.316597105	0.206494384	0.226383741	0.387888631	0.531647335	0.32345307	0.387179275	0.309561739	0.313468321	0.181699881	0.063222802	0.079306511	0.419750771	0.307488368	-0.135671662	0.170392437	0.451454246	0.558505224	0.716003166	0.459706586	0.192362504	0.473078403	0.632907776	0.343614903	0.057500396	0.353112721	0.380359765	0.536621189	0.522937614	0.043179035	0.483387508	0.242872896	0.553632613	0.308465886	0.453443516	0.342858108
TCGA.S9.A6TZ.01	0.438120441	0.190658907	0.392940955	0.192366612	0.289839795	0.127851307	0.387054421	0.175816437	0.392989648	0.110631778	0.236340497	0.430397002	0.279525236	0.252227871	0.249002124	0.213091925	0.374323319	0.260625896	0.28787425	0.456269817	0.332189624	0.312949826	0.222598747	0.194141459	0.142412348	0.493926125	0.351336119	-0.132419064	0.200657842	0.380877009	0.465808758	0.643471011	0.349132648	0.209125105	0.442260174	0.609167336	0.368344209	0.04382036	0.340650542	0.377778334	0.535010913	0.47330033	-0.027827266	0.50295779	0.312596763	0.502069893	0.330165634	0.418713789	0.30710282
TCGA.S9.A89Z.01	0.448245396	0.291831083	0.422223057	0.323305028	0.320200317	0.130826427	0.43179906	0.13221791	0.468498465	0.231990619	0.278606845	0.480441656	0.391949684	0.348801808	0.249083716	0.244923809	0.372047656	0.360672775	0.336384345	0.389860048	0.316983506	0.363272296	0.258351363	0.231573463	0.198014272	0.432015753	0.376875232	-0.173668744	0.219656815	0.401311744	0.507545029	0.677191168	0.420773262	0.239025866	0.459184976	0.624233562	0.391413218	-0.031478317	0.357238386	0.401233981	0.517698406	0.543447697	-0.036610127	0.545719938	0.41009919	0.53662349	0.33084038	0.416830612	0.346666873
TCGA.P5.A5EY.01	0.499977744	0.172815425	0.409680204	0.238995961	0.289315915	0.18549245	0.362441484	0.232237106	0.450364323	0.139697344	0.2321542	0.401827907	0.229782629	0.261889149	0.27557366	0.241150226	0.435679216	0.213048873	0.296780515	0.42069723	0.332946313	0.294495762	0.215153194	0.086958195	0.119049111	0.411664445	0.329820938	-0.09654299	0.197198158	0.343948878	0.485940157	0.607868206	0.30553371	0.24963073	0.401867895	0.657297628	0.341977474	0.07422866	0.3812415	0.384684928	0.511821097	0.499074337	-0.02034131	0.446621724	0.218359849	0.463536011	0.343606024	0.404317094	0.208392012
TCGA.DU.8158.01	0.465133018	0.263679367	0.409244341	0.312545077	0.295936151	0.158860425	0.41069103	0.214188641	0.468545837	0.236543536	0.303781771	0.403745736	0.293341213	0.37310367	0.264073336	0.278544256	0.397912343	0.268849353	0.334436132	0.390773294	0.334009301	0.365070244	0.251145912	0.198096712	0.216686947	0.476471901	0.401044524	-0.13041362	0.228572915	0.356705014	0.50759919	0.626697314	0.348148795	0.242154517	0.431394881	0.604865659	0.37728115	-0.016362394	0.368115723	0.370000696	0.538002637	0.539502737	-0.003477091	0.514219525	0.320140699	0.496220387	0.33300463	0.412031983	0.229945441
TCGA.P5.A5EW.01	0.452243771	0.173835912	0.386319398	0.175787265	0.269022033	0.165563609	0.419546026	0.192218767	0.401868796	0.105749537	0.218037363	0.428859406	0.301148369	0.215732041	0.251334778	0.209335282	0.385718385	0.289365985	0.307601753	0.433633788	0.331952452	0.319195133	0.224390594	0.221344042	0.151036288	0.331552253	0.242633918	-0.163430419	0.179213109	0.392367885	0.476336756	0.650057141	0.371563298	0.200889299	0.500198894	0.614394326	0.362047284	-0.015990263	0.346348915	0.384988579	0.536039952	0.468982683	-0.041411119	0.536011949	0.363307761	0.505610339	0.319090593	0.405413695	0.339507281
TCGA.DH.A7UV.01	0.46094891	0.158315078	0.369228944	0.170780949	0.280693161	0.137813307	0.343702948	0.175686944	0.401815478	0.090544823	0.192449154	0.460187986	0.290139965	0.194769572	0.216663976	0.183616392	0.382402204	0.250773883	0.307696371	0.426347667	0.325824968	0.291178505	0.221689221	0.143566438	0.106093404	0.333268743	0.241822459	-0.153424513	0.142413437	0.374919198	0.455471936	0.652284379	0.395876677	0.212922678	0.480524914	0.631862838	0.358001474	-0.040312402	0.344309828	0.36887429	0.50749167	0.479955588	-0.046361007	0.487534806	0.232783699	0.494596713	0.261821965	0.401779691	0.356050314
TCGA.CS.5390.01	0.427650965	0.081955837	0.419207463	0.162876806	0.269123957	0.11516526	0.312302563	0.138414706	0.411683226	0.068620324	0.16214961	0.449206582	0.411331744	0.185623151	0.226199486	0.195027155	0.36169449	0.38122526	0.272296967	0.484152527	0.303624438	0.261846966	0.163044048	0.025696091	0.0628629	0.31185084	0.210715502	-0.131837346	0.157141431	0.424402014	0.479995986	0.667015984	0.427256533	0.180260213	0.398645885	0.600007549	0.326791133	0.153571969	0.337253224	0.366811636	0.52305559	0.441733499	0.013522136	0.463898626	0.160831645	0.514080768	0.312266931	0.397794297	0.349710717
TCGA.HT.8111.01	0.470979286	0.202844415	0.420667921	0.163165895	0.288594094	0.147961699	0.355743045	0.195706892	0.422577628	0.141451537	0.2473914	0.433411408	0.331052025	0.243231736	0.249513113	0.221971236	0.402789861	0.302146361	0.314357822	0.40044267	0.332688595	0.334118137	0.224480628	0.132856731	0.158380565	0.41809281	0.33718202	-0.151193481	0.190536797	0.39994425	0.489870407	0.645779153	0.357797758	0.221837498	0.451272258	0.625146567	0.367104764	0.011421419	0.357834686	0.376560834	0.534598645	0.512625737	-0.009411918	0.488349535	0.25521774	0.492389818	0.30611194	0.41487262	0.298048516
TCGA.VM.A8CH.01	0.457504928	0.213843492	0.407140839	0.228344796	0.295050663	0.124332424	0.369557555	0.16777125	0.417822189	0.129416496	0.22746184	0.446149413	0.316126984	0.263369777	0.249005696	0.20761383	0.388982584	0.283921882	0.310272535	0.419803604	0.327547893	0.330957298	0.232572271	0.161419576	0.145732879	0.420965627	0.333172298	-0.153044423	0.18572611	0.393748347	0.491192269	0.657919267	0.363575526	0.214523047	0.466935514	0.624521956	0.371271719	0.002628052	0.356967823	0.386431589	0.532238551	0.495363099	-0.052075263	0.50787225	0.28725845	0.509848285	0.302556063	0.423881508	0.32310416
TCGA.DU.5855.01	0.454761551	0.251235959	0.427962936	0.198371261	0.302296384	0.15024148	0.457585296	0.145386086	0.417198176	0.147916254	0.242905166	0.441946448	0.308401643	0.279435844	0.263492888	0.226730615	0.369073512	0.281513168	0.324104754	0.446241049	0.32376685	0.364486419	0.226477382	0.212740181	0.186917555	0.403316717	0.334963371	-0.14358361	0.224178334	0.384555506	0.486081985	0.658170322	0.411206969	0.233460221	0.467690786	0.627621634	0.401205093	0.032164939	0.338209524	0.391190697	0.520694589	0.504860766	-0.036379724	0.522388839	0.408709876	0.535462224	0.322074452	0.429874895	0.349369742
TCGA.CS.4943.01	0.42957004	0.174413257	0.370795425	0.20824221	0.267745161	0.129216454	0.346884389	0.133496613	0.404228992	0.064755775	0.176262632	0.495341846	0.578459847	0.198775518	0.210306862	0.204138294	0.346324774	0.534803151	0.307816497	0.439465554	0.29695074	0.269087796	0.175810489	0.101986083	0.107427157	0.299671134	0.241030114	-0.177523999	0.147239604	0.461886214	0.499033424	0.716506391	0.47203095	0.168186317	0.428810876	0.606455819	0.329356772	0.091140598	0.328784797	0.383007835	0.50078491	0.464543899	0.027831251	0.474304235	0.239952048	0.533128247	0.274997253	0.396777088	0.351693908
TCGA.DU.A6S3.01	0.431679336	0.059822115	0.354407295	0.155250245	0.291547298	0.13115	0.313753183	0.133905581	0.439212689	0.053580572	0.144360891	0.456447122	0.318599568	0.166039594	0.236807442	0.213592875	0.369573174	0.295627405	0.276313262	0.433569638	0.29774826	0.283376675	0.177367546	0.00944128	0.04278208	0.297379661	0.176675097	-0.101328265	0.134164125	0.372658384	0.465513269	0.657115002	0.446265841	0.22874588	0.405705596	0.61843312	0.327245978	0.152112549	0.329378738	0.350875406	0.464721672	0.467163164	-0.014282049	0.46236677	0.203737937	0.483952491	0.296920398	0.41555489	0.352714024
TCGA.CS.6666.01	0.457110637	0.186494546	0.390462781	0.301777766	0.30056831	0.131345946	0.38577602	0.142956453	0.418337002	0.153122842	0.245033612	0.472393895	0.388397874	0.320089586	0.251789508	0.220082409	0.370365641	0.37042721	0.300256174	0.42130622	0.313995568	0.333884292	0.236105987	0.143458177	0.145610952	0.432863819	0.323578686	-0.178273687	0.174233122	0.399663447	0.501008084	0.694536577	0.489104928	0.219172154	0.49092787	0.635569453	0.341449035	-0.026298042	0.353667707	0.367238675	0.533024458	0.486688713	-0.052541543	0.534859852	0.295364644	0.550715612	0.349520901	0.413132727	0.396608886
TCGA.KT.A7W1.01	0.453713882	0.20882312	0.409764073	0.390888483	0.295138996	0.104733154	0.408375861	0.152746083	0.510852422	0.187392378	0.286456994	0.483718375	0.551796926	0.352230146	0.243053007	0.248644777	0.383879188	0.501831291	0.331065473	0.362495517	0.282806835	0.329482215	0.247525513	0.180540975	0.158794101	0.632585523	0.464132742	-0.147556606	0.192558973	0.452344537	0.546444227	0.710692191	0.448184649	0.199445892	0.461648009	0.620274663	0.383507526	-0.021018249	0.34774507	0.400043863	0.499025743	0.48480299	0.007211262	0.502399603	0.359617986	0.538178129	0.323681816	0.47662364	0.332464253
TCGA.DU.A5TS.01	0.47637099	0.136076232	0.367210712	0.184038172	0.284421719	0.146880141	0.324820463	0.193041089	0.459720035	0.111064815	0.196813489	0.473158122	0.358194236	0.209382659	0.234703496	0.215967569	0.411646126	0.310385642	0.308226408	0.365079084	0.313769493	0.292024811	0.217590422	0.080866263	0.101080175	0.348507071	0.256555638	-0.151767075	0.153431829	0.375919127	0.488580683	0.670863054	0.422464958	0.227172075	0.464354231	0.651151341	0.34151676	-0.019398666	0.360645673	0.377184992	0.48173969	0.494319457	-0.007673381	0.483989538	0.209260042	0.499642498	0.260442539	0.423200745	0.333443101
TCGA.E1.5304.01	0.387366356	0.058260363	0.334080609	0.143719093	0.235685025	0.129346555	0.276341445	0.112021165	0.365283217	0.060685174	0.124895691	0.512171836	0.587742075	0.172270483	0.17818269	0.165555132	0.338460796	0.551737302	0.288076381	0.385754321	0.278053759	0.22589717	0.128425428	-0.008709095	0.006882863	0.214046172	0.157901477	-0.172246783	0.092584262	0.475678354	0.469022651	0.725668588	0.488060025	0.135623887	0.483194432	0.595060454	0.25765348	0.009187546	0.328413508	0.359314379	0.48255239	0.448342669	0.036592012	0.486538896	0.145356491	0.520563686	0.268414797	0.333510755	0.361305785
TCGA.DH.A7UT.01	0.465859393	0.184876046	0.388298531	0.196524506	0.306298147	0.140314831	0.382176808	0.179243086	0.45178486	0.148501875	0.221097034	0.458055622	0.290173467	0.266974825	0.228697716	0.20954654	0.391891256	0.256424997	0.313103941	0.399562483	0.314542831	0.326290679	0.229931217	0.176910793	0.13505066	0.368886916	0.275402452	-0.135957913	0.192028214	0.366208328	0.464337112	0.651858027	0.401998956	0.239880006	0.477168346	0.629450074	0.367782785	0.024460417	0.349936689	0.358241938	0.484971669	0.512152675	-0.031343582	0.521733501	0.307072632	0.490073283	0.276202376	0.422803211	0.345564247
TCGA.S9.A7IY.01	0.482305736	0.206684359	0.405766527	0.214117636	0.282223891	0.128449118	0.374859107	0.210770821	0.455233836	0.13761636	0.253056427	0.44014836	0.27023338	0.22911068	0.254776751	0.232019027	0.415441895	0.238539205	0.299394127	0.436397118	0.336100715	0.321481185	0.253800115	0.17595475	0.152605733	0.434488089	0.337726571	-0.150906414	0.212893671	0.361436174	0.495789548	0.637975469	0.392839908	0.24394022	0.45204582	0.640429087	0.372248353	0.085083372	0.357909037	0.379235501	0.51204459	0.506648453	-0.026674127	0.504527859	0.291190974	0.504424282	0.291541465	0.447862626	0.317853512
TCGA.S9.A6WN.01	0.480648794	0.310203354	0.450968986	0.371476675	0.33265943	0.14771222	0.430102376	0.184947171	0.466943058	0.226357122	0.304963496	0.40617064	0.267336879	0.386601755	0.323647052	0.290568887	0.391010182	0.238116976	0.34764423	0.420373455	0.340713329	0.392253334	0.288058897	0.217258604	0.250537227	0.536768276	0.462796238	-0.135231612	0.268384404	0.365095941	0.525706214	0.591984362	0.319175622	0.292148843	0.392942321	0.603543746	0.429480712	-0.026555019	0.342675697	0.39715076	0.557626827	0.546779033	-0.050190329	0.515455463	0.381998537	0.534818632	0.350867798	0.453173613	0.274767187
TCGA.P5.A733.01	0.493162404	0.125150679	0.415351902	0.206683837	0.252901864	0.120857935	0.398176816	0.198855359	0.392039483	0.103894203	0.19679283	0.450783409	0.286417948	0.227780312	0.255058933	0.226038895	0.419820311	0.242745194	0.312106499	0.397021838	0.32627914	0.320887912	0.199594566	0.143838015	0.091547131	0.370196041	0.258620303	-0.158100424	0.160147978	0.348613412	0.487577457	0.666296992	0.420586464	0.216414813	0.478525527	0.685005104	0.35769985	-0.001913486	0.371539099	0.372928321	0.524664201	0.512567203	-0.028627743	0.463755428	0.280632506	0.523220838	0.292768578	0.416308155	0.307554916
TCGA.DB.A64X.01	0.466781565	0.153458487	0.35660094	0.171703854	0.265561686	0.113574694	0.358888863	0.16558393	0.411049547	0.091972633	0.184514943	0.471575591	0.306351315	0.227351538	0.24626307	0.219269225	0.396260714	0.267395395	0.2972373	0.40720584	0.312435853	0.308162244	0.201892254	0.111607726	0.084157874	0.394930884	0.290894209	-0.134711588	0.149347328	0.342813166	0.473291365	0.674155641	0.421707282	0.236818367	0.487414552	0.664566508	0.35419569	0.039883443	0.350960522	0.354823036	0.484510222	0.500748067	-0.027437104	0.48777095	0.275315236	0.508396639	0.267792756	0.426481279	0.339572196
TCGA.HT.8104.01	0.486856999	0.20261967	0.444724132	0.365116597	0.302185951	0.146396773	0.42103849	0.20885096	0.547863047	0.207929184	0.281760672	0.450598277	0.462690161	0.383716722	0.258697128	0.269420343	0.413049037	0.41190525	0.330175893	0.37917642	0.320575215	0.352643345	0.245659988	0.156038171	0.167740905	0.498784302	0.388478852	-0.143011227	0.217355367	0.425505632	0.55231212	0.67917129	0.405848662	0.225257238	0.461673053	0.630861062	0.365301723	0.010478829	0.373825907	0.383442198	0.534965486	0.513432668	0.01478032	0.495966607	0.326215756	0.510552047	0.350622164	0.444560365	0.297778857
TCGA.DU.8164.01	0.422427641	0.071930503	0.387835968	0.138267053	0.276274842	0.12985104	0.308796177	0.159327743	0.436854485	0.054437428	0.144943783	0.432975269	0.337422516	0.173008187	0.246281956	0.202222186	0.376458093	0.310025397	0.273547539	0.453290974	0.30038038	0.262200319	0.164771675	0.0365641	0.05132713	0.295081725	0.194801771	-0.136194447	0.137602124	0.390224024	0.482648873	0.641695293	0.365136743	0.19328977	0.413963682	0.61542825	0.308882065	0.154248387	0.328421043	0.359390119	0.534003624	0.445189702	0.009410889	0.445328768	0.196152979	0.494765323	0.319777863	0.387857783	0.310521765
TCGA.HT.7676.01	0.461627047	0.200257952	0.400037667	0.18903884	0.268604167	0.147632178	0.334550333	0.165760364	0.419886356	0.124562932	0.248873187	0.46533697	0.358865213	0.198690192	0.231858332	0.215603707	0.387740299	0.326081429	0.296559502	0.392951913	0.315132672	0.287302002	0.223865977	0.151201571	0.151008369	0.421211239	0.314874775	-0.165662225	0.213300989	0.378612554	0.497928964	0.677495415	0.41539436	0.188818539	0.48053349	0.637486449	0.345700369	-0.001546013	0.343919752	0.381594482	0.51167204	0.484083695	-0.017151945	0.494056957	0.236588476	0.512294284	0.297992376	0.417794292	0.32257414
TCGA.DB.A75K.01	0.438966498	0.215957897	0.370624009	0.272297678	0.317733384	0.144612044	0.447951636	0.14092086	0.455165278	0.159928356	0.285300775	0.46240576	0.330744638	0.280555022	0.239386802	0.232654719	0.36617791	0.280422524	0.319135249	0.453133696	0.305441979	0.375135269	0.250393363	0.242766241	0.186709939	0.647569304	0.457288296	-0.10895979	0.221337765	0.36919021	0.465899271	0.640445285	0.433576618	0.257869707	0.41878812	0.59481043	0.430975093	0.155612907	0.333158508	0.380733662	0.454801437	0.491978794	-0.033059746	0.48770186	0.414075276	0.508295732	0.289634651	0.481534803	0.374281109
TCGA.E1.5302.01	0.468375282	0.220120984	0.4111903	0.241206516	0.283850092	0.175020046	0.385619529	0.19800496	0.433441816	0.17091535	0.268278861	0.424617107	0.348393783	0.283720943	0.272125284	0.255631454	0.394436586	0.321205401	0.324430072	0.449638086	0.318608541	0.351364478	0.229383473	0.144629624	0.163240736	0.427181637	0.346928727	-0.135549758	0.227241412	0.393982223	0.500024721	0.63320643	0.358993066	0.226112462	0.48119511	0.60398622	0.365311029	0.06353746	0.367277129	0.375107735	0.528135432	0.49406747	0.002978248	0.516819601	0.300842236	0.494841125	0.335014597	0.437307687	0.299085313
TCGA.QH.A65S.01	0.474773926	0.154514932	0.411310832	0.200841926	0.267657262	0.154095737	0.336664436	0.194685192	0.43208219	0.131507337	0.235816277	0.452331331	0.316018329	0.225781955	0.247305	0.223738818	0.399689974	0.282520844	0.304504136	0.37586694	0.325628967	0.313418899	0.219815035	0.122075971	0.123739438	0.373314947	0.273415006	-0.146597577	0.194578437	0.366841608	0.48356267	0.659832302	0.401385264	0.213814713	0.459021071	0.638369792	0.343591371	-0.026862153	0.361858802	0.370300205	0.516483691	0.499724627	-0.029021075	0.494982809	0.235068293	0.5088878	0.264328304	0.416691222	0.329233802
TCGA.HT.8114.01	0.447903888	0.274859047	0.419611056	0.278582612	0.289803572	0.113027463	0.441728699	0.173527461	0.391725108	0.157477649	0.262686086	0.432239404	0.297743484	0.3284607	0.254213945	0.238690076	0.385086924	0.276285425	0.317034298	0.434591419	0.324250939	0.34680883	0.242196836	0.240323645	0.1943907	0.505242848	0.401176205	-0.145795802	0.223042675	0.383066307	0.473945087	0.637679045	0.342594356	0.235053963	0.467938854	0.620787918	0.381435865	0.020803031	0.358351527	0.386013774	0.552997507	0.477864777	-0.028465204	0.517730712	0.353495397	0.513303587	0.339057838	0.42648185	0.310404874
TCGA.HW.A5KK.01	0.481441999	0.287532391	0.407030736	0.279611895	0.312923285	0.139434143	0.438650229	0.226438477	0.458777282	0.223517473	0.315808603	0.425835735	0.283506188	0.315119799	0.25067922	0.255509243	0.391233283	0.24627684	0.326303622	0.329039774	0.333182503	0.369594987	0.280524129	0.249064893	0.243376719	0.465418837	0.396191112	-0.131911944	0.246002895	0.356228784	0.484348994	0.620422925	0.343727188	0.255971402	0.42284916	0.607191096	0.406673254	-0.021261995	0.355658836	0.369665237	0.505733529	0.530728817	-0.027301296	0.523606516	0.428778331	0.489305852	0.288805724	0.453380875	0.254124436
TCGA.FG.A6J3.01	0.472767303	0.340500311	0.356505672	0.353919391	0.293805528	0.154114012	0.449811273	0.155416089	0.435862364	0.266772943	0.321657488	0.506785439	0.419384603	0.378851931	0.206198558	0.26625699	0.395850744	0.351965791	0.369846239	0.355925498	0.298589029	0.390537665	0.302481322	0.272827477	0.231541733	0.533140547	0.445996323	-0.163861369	0.246234907	0.346440003	0.488052649	0.67999037	0.456436418	0.266146173	0.411553996	0.657083683	0.418361527	0.004021901	0.371509314	0.414227446	0.447924774	0.580846426	-0.016287909	0.472391507	0.431166415	0.493110961	0.271174723	0.469208747	0.326207491
TCGA.P5.A5EZ.01	0.458801525	0.225949208	0.392988755	0.226442536	0.304445971	0.144845733	0.383456084	0.197656063	0.453911931	0.126301457	0.238091924	0.460384555	0.371758427	0.246820684	0.231217868	0.207732783	0.389948733	0.343527035	0.291018579	0.40956342	0.323545337	0.296637841	0.23584927	0.145231748	0.141489754	0.419994318	0.33203941	-0.170221505	0.184664649	0.394449506	0.498793665	0.677341334	0.432717699	0.21033851	0.430866972	0.626613525	0.346818056	-0.011682412	0.36054518	0.383049623	0.512997829	0.499020737	0.004192723	0.510648261	0.262331049	0.513781975	0.299988298	0.421811001	0.33405601
TCGA.TM.A84H.01	0.420776008	0.10736557	0.381264355	0.117145379	0.28154345	0.157848637	0.312112349	0.12490522	0.40264204	0.064601393	0.144641407	0.447462384	0.316205807	0.183775824	0.223496092	0.173389731	0.342813483	0.28513929	0.270637786	0.491561522	0.317239219	0.271837024	0.200108811	0.082423429	0.072501581	0.313714202	0.221523733	-0.147613949	0.127395117	0.403628749	0.432733296	0.640882249	0.374680117	0.209047072	0.48284921	0.580384759	0.326012704	0.069407159	0.323670315	0.362819408	0.50075649	0.446490335	-0.018618538	0.503161931	0.201651745	0.489071269	0.299349641	0.385694434	0.346509765
TCGA.HT.A4DV.01	0.46932059	0.138511927	0.389263714	0.175528295	0.287010944	0.133167058	0.328700466	0.207695726	0.461198474	0.1032687	0.19975855	0.433351051	0.256874365	0.200015527	0.244295456	0.222740319	0.409049276	0.215428642	0.29082369	0.412894681	0.316697263	0.314417396	0.215785444	0.075006779	0.110202681	0.376039257	0.272964175	-0.104307231	0.182537581	0.340732574	0.475288255	0.630761212	0.393909037	0.241987686	0.408228453	0.634345663	0.354580333	0.103223665	0.358470904	0.348409788	0.482971288	0.491198223	-0.007537806	0.456474372	0.236735271	0.491266142	0.270516069	0.440873122	0.302611421
TCGA.VW.A8FI.01	0.462106434	0.229719383	0.360004495	0.319675581	0.279412208	0.116930476	0.383010917	0.177271142	0.456831573	0.184744441	0.289178289	0.484206747	0.468458164	0.316624395	0.184373913	0.222793629	0.386477114	0.406874601	0.314716824	0.350805923	0.292978883	0.324324309	0.273928832	0.186808887	0.169004079	0.570728642	0.429013268	-0.150080635	0.218863843	0.393175101	0.508670742	0.675407285	0.417972189	0.228886101	0.450349607	0.633578837	0.381188275	-0.013780858	0.349918355	0.395325472	0.464799664	0.51588005	-0.001498479	0.503712703	0.34692593	0.480841502	0.294891259	0.465405191	0.296868036
TCGA.DU.5847.01	0.452489033	0.284830767	0.391510443	0.298513083	0.304254769	0.11103936	0.440674143	0.203443556	0.457738151	0.193651491	0.304006429	0.47170221	0.470177435	0.362368347	0.262155205	0.284388133	0.38809891	0.388682883	0.34738524	0.324696206	0.307630234	0.338379465	0.285971434	0.25135557	0.250704263	0.569184364	0.462836702	-0.15320957	0.211286899	0.39266519	0.523096432	0.683013356	0.393103551	0.232154957	0.459313476	0.609243685	0.396283896	-0.062366542	0.369990851	0.400778214	0.492765479	0.504881892	-0.017503472	0.499579725	0.370173212	0.515482175	0.315194121	0.433731234	0.267097043
TCGA.DB.A75P.01	0.478471613	0.182983635	0.380189492	0.320347723	0.328446617	0.172613617	0.38681968	0.213183206	0.501812232	0.172095463	0.251587641	0.419672431	0.221404185	0.321859759	0.277834281	0.246551203	0.411661607	0.19730361	0.308531317	0.419653724	0.317675935	0.329867171	0.222320609	0.111142553	0.138171995	0.412267923	0.318821204	-0.084652703	0.194701942	0.334741514	0.485472873	0.609554892	0.349227753	0.276804117	0.401090707	0.630999633	0.384861524	0.072250321	0.357702094	0.367971224	0.471135382	0.509057515	-0.021638961	0.469265572	0.27495702	0.469343115	0.332695112	0.426292635	0.236846427
TCGA.DU.5870.01	0.463382024	0.14403041	0.427551349	0.237599054	0.275944276	0.143945354	0.327067675	0.1904152	0.436542839	0.116037477	0.226484476	0.425598879	0.309266363	0.248427247	0.273455495	0.222211741	0.386413872	0.279482445	0.295869838	0.43875535	0.323998107	0.302645712	0.208379844	0.094393341	0.125124577	0.41070042	0.298056018	-0.137734319	0.21043479	0.379782439	0.487997515	0.62965617	0.385203541	0.226846877	0.475654035	0.616614305	0.34944358	0.085730371	0.346630458	0.366167615	0.518626519	0.462650101	-0.010980112	0.478757585	0.228270174	0.515441655	0.316677035	0.404948164	0.337918407
TCGA.HT.7611.01	0.443409441	0.204905256	0.394946963	0.208523786	0.280513891	0.125426232	0.382484558	0.201561325	0.392954685	0.137855465	0.239067594	0.434397466	0.302566541	0.252397878	0.255105197	0.215242136	0.376609916	0.273646762	0.304290439	0.404277957	0.322513598	0.304111445	0.223435581	0.164089412	0.153318893	0.42519932	0.317995485	-0.16514838	0.174416675	0.393504641	0.473448489	0.649704708	0.364022433	0.200059386	0.489560323	0.61135337	0.344037922	-0.038959346	0.35078102	0.365547442	0.547022849	0.477395861	-0.032544792	0.511364301	0.292477943	0.509553422	0.325629129	0.408462859	0.32486117
TCGA.DB.5279.01	0.45701494	0.14681062	0.422566119	0.183021916	0.27028455	0.110089504	0.393688843	0.200267344	0.413557333	0.090098105	0.211202492	0.428428812	0.302432357	0.239493313	0.241849155	0.21678325	0.392365452	0.254019909	0.294425066	0.423687399	0.340557003	0.309888638	0.172477056	0.144821643	0.111185443	0.356664997	0.257879931	-0.10758502	0.185721632	0.361144533	0.488727462	0.641415333	0.382646757	0.221986988	0.371395635	0.629533453	0.354135551	0.137877176	0.343290439	0.367475932	0.547815296	0.485503692	-0.002422956	0.456699996	0.320744129	0.521049445	0.326414214	0.428572633	0.241743043
TCGA.HT.7689.01	0.451005713	0.165154451	0.42496539	0.172144016	0.280631897	0.148182104	0.348704198	0.192433591	0.432678936	0.135251259	0.215175404	0.444141692	0.307248561	0.232371141	0.240813641	0.197810013	0.398070556	0.276855379	0.301142243	0.408523914	0.331758852	0.306975918	0.205191112	0.110556845	0.137814003	0.416744133	0.310697551	-0.151588742	0.195102849	0.382916977	0.495513006	0.655687636	0.390385944	0.20511483	0.458496124	0.624881095	0.353148627	0.02037122	0.358909654	0.372200613	0.536746132	0.495051994	-0.017231533	0.485816585	0.263769072	0.532139162	0.307056935	0.415985796	0.295409285
TCGA.QH.A65Z.01	0.453068053	0.111977936	0.388228601	0.17460324	0.258694011	0.100604684	0.329505151	0.180920309	0.482559103	0.073851065	0.19055904	0.447923924	0.290729854	0.180357631	0.24895795	0.214794795	0.39760786	0.254013503	0.281210876	0.448203078	0.307658429	0.286769827	0.203792046	0.059387077	0.084262394	0.358213355	0.256929257	-0.134437335	0.175817969	0.343658864	0.489909976	0.651044231	0.411492446	0.216486728	0.440969629	0.627005975	0.349413971	0.118872911	0.354881697	0.351330325	0.501919394	0.473016855	-0.003316791	0.465490893	0.240792473	0.503257365	0.285374342	0.429389411	0.339808259
TCGA.FG.8187.01	0.458131019	0.153827418	0.421518742	0.167179133	0.274641822	0.124979385	0.372122257	0.227091298	0.454311749	0.106643507	0.221370281	0.427246635	0.296733002	0.220730793	0.247686563	0.21927481	0.403888323	0.255638496	0.285893638	0.39331135	0.327614462	0.320420585	0.228667403	0.149852093	0.142534471	0.402876679	0.286729342	-0.128841748	0.184320009	0.372824089	0.489433063	0.63340513	0.362957873	0.222755896	0.437116092	0.611962074	0.358451196	0.059679815	0.351989261	0.355736747	0.522454233	0.468356864	-0.008271218	0.487730568	0.330642038	0.511571372	0.291684643	0.44715407	0.317244571
TCGA.S9.A6UA.01	0.479653235	0.346493455	0.444891219	0.420431343	0.334562006	0.175267883	0.481925507	0.163005196	0.496222696	0.275971281	0.342918539	0.45215431	0.410805288	0.48296522	0.287845949	0.290383177	0.387499931	0.377436074	0.379394449	0.424404787	0.302414673	0.402261175	0.303600814	0.285513556	0.280333817	0.51814981	0.458120831	-0.166923065	0.286365468	0.408235996	0.533198772	0.657917032	0.406303466	0.274744218	0.407259992	0.609796262	0.44532021	-0.008163093	0.35256258	0.394924769	0.51608608	0.540938823	-0.0172184	0.540579478	0.45046429	0.530697675	0.371356183	0.441311448	0.291973245
TCGA.S9.A6WM.01	0.465720977	0.199155856	0.409278143	0.41856284	0.293120295	0.11771021	0.397242223	0.19329666	0.468362226	0.181686772	0.239708579	0.469759759	0.4531598	0.404904551	0.225672129	0.228148588	0.391034925	0.406141887	0.331032013	0.377559889	0.303007834	0.339119192	0.243312297	0.130090278	0.114768685	0.469857819	0.363493439	-0.157907351	0.196315512	0.394078418	0.502349149	0.682470159	0.429366623	0.240463825	0.493326475	0.626528628	0.364766019	-0.05630611	0.350845597	0.372588667	0.498053754	0.459777336	0.006653388	0.489724645	0.300085022	0.510095908	0.336324803	0.440556005	0.364595511
TCGA.FG.A70Z.01	0.493417257	0.254537352	0.404380724	0.388284111	0.321003043	0.151028796	0.423991895	0.184660552	0.480530361	0.241246768	0.30227835	0.452079227	0.409193659	0.398343759	0.256186233	0.273891956	0.40762971	0.369614769	0.347166191	0.451261071	0.302344802	0.37719592	0.255694741	0.186344528	0.201055953	0.471015989	0.386971484	-0.129153474	0.270157593	0.382924454	0.531767598	0.668365216	0.391581599	0.278479917	0.450815398	0.648781822	0.383899391	0.078912083	0.366200757	0.390913151	0.502682966	0.522578317	0.003836614	0.51790576	0.344547138	0.503971849	0.323496981	0.470243846	0.323733464
TCGA.HT.7875.01	0.426961817	0.065346877	0.384802974	0.166627625	0.277513093	0.131306456	0.320508006	0.168662638	0.449334244	0.061744009	0.15813936	0.427180827	0.30724865	0.210839701	0.251105442	0.209321561	0.376874558	0.270511792	0.280104976	0.433429789	0.303735158	0.269416614	0.178297874	0.038450198	0.052264513	0.357607619	0.227319026	-0.128487523	0.145285903	0.380099299	0.481151706	0.640681211	0.395075194	0.20895545	0.468450096	0.597316249	0.319011762	0.109349552	0.318226642	0.351013948	0.504727375	0.449692921	-0.007960991	0.455023039	0.201673947	0.50540615	0.325257235	0.399090278	0.336202257
TCGA.TM.A7C3.01	0.466846319	0.150299823	0.346588923	0.359415951	0.295116031	0.126962319	0.344231002	0.184761972	0.421068705	0.152145837	0.19842944	0.467907819	0.378472623	0.335303527	0.198536825	0.208926823	0.382330618	0.33568425	0.30017352	0.348327087	0.301798644	0.301629915	0.235005181	0.119035149	0.101399032	0.403823038	0.306282905	-0.155415305	0.161191215	0.350941387	0.476598159	0.673091179	0.427275932	0.198426109	0.447217658	0.642870105	0.337720754	-0.013364543	0.346242988	0.355534492	0.514881789	0.450388017	-0.027262295	0.48101814	0.249794201	0.503620795	0.319701112	0.417038657	0.310477763
TCGA.P5.A5EX.01	0.487814398	0.349281518	0.423995974	0.39873199	0.322811263	0.141294227	0.463597679	0.20100269	0.474443483	0.242779138	0.329811965	0.450223857	0.286201802	0.410545158	0.272336796	0.272864192	0.406441241	0.245727243	0.353228089	0.383913566	0.342293363	0.398324437	0.307684442	0.289359405	0.274229202	0.548382507	0.476336334	-0.175286525	0.268690484	0.346809937	0.540877794	0.640966156	0.382171752	0.287085971	0.416850368	0.631491647	0.450015244	-0.030638243	0.347176947	0.404285138	0.545993893	0.561823846	-0.050862725	0.516319201	0.422675083	0.570390937	0.363042453	0.47272704	0.287779665
TCGA.DH.5143.01	0.458504447	0.199706488	0.396138304	0.193500104	0.275872952	0.160297632	0.382242303	0.190603421	0.418846585	0.109768886	0.220857564	0.440979014	0.314204045	0.226857157	0.272554322	0.240679547	0.387830192	0.279113729	0.310614126	0.425135623	0.324183785	0.315761723	0.205858604	0.124986886	0.138223808	0.398491226	0.307738874	-0.116821613	0.196773879	0.367949818	0.498770605	0.65496369	0.40057571	0.217268742	0.493106481	0.634504629	0.349631986	0.087755146	0.351599478	0.376191893	0.519401883	0.485516716	-0.005369834	0.495890122	0.305353282	0.50902722	0.311557207	0.436830853	0.284273706
TCGA.HT.7468.01	0.438570282	0.12587732	0.39865144	0.213870643	0.268639415	0.141047624	0.33314781	0.179797613	0.403825479	0.090718365	0.208013884	0.439039854	0.37963982	0.223446497	0.233729127	0.201020773	0.375105181	0.355221576	0.289112871	0.414119348	0.312671343	0.260599912	0.187548127	0.086575406	0.091428341	0.382204346	0.277418867	-0.156056113	0.185329862	0.406168287	0.479840168	0.660151411	0.400158917	0.187545887	0.447820918	0.596984417	0.327373074	0.091663324	0.337398037	0.370596844	0.540380965	0.450624908	0.015785751	0.471347138	0.207714025	0.517252758	0.311259164	0.390841202	0.328062474
TCGA.DH.A66G.01	0.431407365	0.229045279	0.426584172	0.286384012	0.317541817	0.169698053	0.412373231	0.147910794	0.479641715	0.184636757	0.265345065	0.390627427	0.276000096	0.321446776	0.284304408	0.252119888	0.366697424	0.262925128	0.307973721	0.470551842	0.322086353	0.36848765	0.237763736	0.185500983	0.222717252	0.380706582	0.346526749	-0.108270358	0.223146672	0.396870324	0.496084059	0.607741723	0.329483629	0.252249546	0.466074242	0.591505471	0.371969847	0.115109709	0.351347805	0.380783006	0.533694167	0.497322275	-0.018261506	0.548564607	0.438797941	0.493246475	0.379127498	0.431157832	0.289891226
TCGA.HT.7854.01	0.488096217	0.252730679	0.444407464	0.242974177	0.302000485	0.141525513	0.461917171	0.247867709	0.450999926	0.197204191	0.303638947	0.401508475	0.248772252	0.341940847	0.307090357	0.28349193	0.401682541	0.232240007	0.315510827	0.392629956	0.345609393	0.396282077	0.260392769	0.275159766	0.255289544	0.437116601	0.372546626	-0.106521196	0.250566352	0.374875762	0.482866951	0.6083023	0.302406378	0.270770796	0.470096081	0.604318169	0.403788345	0.030530803	0.361257647	0.385915515	0.548566232	0.515344154	-0.022940475	0.556240144	0.462905896	0.499085058	0.367677325	0.452685077	0.280197872
TCGA.FG.7636.01	0.449738788	0.143886675	0.37498272	0.171350499	0.270719673	0.128156129	0.311320305	0.160030305	0.42425953	0.079350243	0.188164732	0.453170669	0.320342105	0.191860893	0.24017402	0.209276539	0.370511413	0.297120519	0.285278429	0.445157636	0.307444644	0.288271786	0.190750128	0.073869698	0.097345973	0.35117377	0.270232381	-0.141558865	0.169486012	0.363139687	0.480238391	0.657894001	0.410431348	0.205570638	0.465315051	0.621443157	0.33317251	0.085494056	0.347640946	0.37832527	0.489106194	0.468068759	-0.023764827	0.482692264	0.219765785	0.509166992	0.284493014	0.408030134	0.344518123
TCGA.QH.A6X4.01	0.420071545	0.087128227	0.352798804	0.164238622	0.292294729	0.137198318	0.277228709	0.148396405	0.442457107	0.062050203	0.154834861	0.461760879	0.337563975	0.14423915	0.209790761	0.174549683	0.360059849	0.287820514	0.267242358	0.442690655	0.290242748	0.250872521	0.187175119	0.028968759	0.035071393	0.31557305	0.213450754	-0.129960042	0.137742597	0.37858827	0.443828162	0.645570869	0.444648677	0.214082876	0.373295782	0.583047955	0.312605847	0.140640192	0.326369256	0.339366104	0.474554804	0.448717814	-0.004769617	0.444919174	0.149800518	0.491875758	0.236626592	0.396409977	0.355571946
TCGA.HT.8564.01	0.440468611	0.177354849	0.379168961	0.252571844	0.309707161	0.165883579	0.352660162	0.153345766	0.457739205	0.133946943	0.214500196	0.406274976	0.308569116	0.288116499	0.252968836	0.233021551	0.386680921	0.296768923	0.300291476	0.466903988	0.317198768	0.301466037	0.215752723	0.100396559	0.127015876	0.420148345	0.327810023	-0.101285738	0.198102172	0.376931607	0.487111933	0.627121641	0.340774182	0.226241334	0.47126529	0.604714212	0.33304189	0.087055365	0.346888331	0.368643842	0.509048611	0.496944169	0.007993004	0.465929477	0.22106311	0.471933061	0.329701744	0.426999639	0.287365271
TCGA.VV.A86M.01	0.432286285	0.202537342	0.36334872	0.223961871	0.262552649	0.072266366	0.353378368	0.107222416	0.352744732	0.095717631	0.205906194	0.491670088	0.366855384	0.212842892	0.201473078	0.16151171	0.344433947	0.344650321	0.302961965	0.389652032	0.289595196	0.316531655	0.206817841	0.123302325	0.112188722	0.355536238	0.289256407	-0.170859533	0.155173669	0.386424744	0.476201411	0.70761794	0.477569112	0.171449199	0.438949429	0.635228488	0.3550748	-0.022158048	0.322060748	0.38805371	0.514370695	0.474266193	-0.037691405	0.498416356	0.283027522	0.544329375	0.299875443	0.384986881	0.358218202
TCGA.DU.A7TD.01	0.440029699	0.300945973	0.404247104	0.383067597	0.327200349	0.118706151	0.442218061	0.148880956	0.471284385	0.213373141	0.341872997	0.458571989	0.506469937	0.352462987	0.211668315	0.240639078	0.367060484	0.465078281	0.316581156	0.354869117	0.297058179	0.327476532	0.274869492	0.257112493	0.213748501	0.671842988	0.522207597	-0.167572369	0.245105587	0.450369044	0.528825456	0.685339871	0.408699046	0.220467817	0.466548571	0.587300972	0.381567234	-0.055470905	0.328861265	0.393089266	0.501628666	0.496023102	-0.002118972	0.518028128	0.382354336	0.519435174	0.30796213	0.460861175	0.326930371
TCGA.S9.A7QZ.01	0.442103312	0.056228419	0.394940877	0.181907893	0.288591139	0.143816419	0.314547257	0.145122104	0.460536384	0.073346104	0.151924455	0.444148571	0.318441186	0.197510534	0.242584258	0.204701386	0.384702916	0.281671255	0.289354881	0.431878371	0.297841517	0.282278002	0.17387925	0.011065734	0.036958986	0.311656566	0.191862402	-0.107947969	0.141018585	0.384232845	0.462667646	0.64364584	0.396790075	0.222783552	0.430753394	0.613739472	0.335586446	0.158527303	0.335880666	0.354135969	0.498369764	0.447255785	-0.014696064	0.448140373	0.180937079	0.491606111	0.30187233	0.401743129	0.378282093
TCGA.HW.7486.01	0.461002583	0.151960296	0.421162427	0.172199805	0.282016401	0.122108253	0.338115396	0.20037975	0.473510077	0.122731412	0.236738508	0.433316583	0.314787952	0.199758915	0.236516933	0.210048408	0.397160904	0.281806155	0.288904002	0.452478016	0.327744112	0.287195576	0.205977768	0.101298369	0.13426969	0.427084981	0.297685673	-0.140540689	0.202294045	0.379144608	0.489123361	0.643043083	0.370879306	0.2034593	0.412505856	0.621168872	0.340348332	0.07659396	0.364420606	0.365843867	0.53363661	0.474776032	-0.007211071	0.47626059	0.215796769	0.500524312	0.288838539	0.416851744	0.329029488
TCGA.DU.7298.01	0.452174717	0.174685748	0.41234357	0.192928357	0.271291741	0.144190659	0.382319057	0.176930993	0.409798232	0.109518205	0.213284943	0.455160248	0.434353639	0.214906327	0.23978971	0.218721611	0.383762985	0.407812072	0.311192853	0.411355473	0.318884685	0.299465329	0.209061602	0.123018694	0.132155033	0.362169278	0.262941404	-0.156902684	0.19580099	0.427591468	0.504963135	0.674378199	0.415189242	0.182959559	0.428649008	0.61963153	0.347047737	0.075508018	0.360675018	0.374822787	0.54122063	0.488681688	0.017945296	0.507850075	0.278475989	0.529454248	0.304366538	0.41993068	0.308141281
TCGA.S9.A7J3.01	0.455141699	0.138498132	0.413792037	0.199349547	0.298903469	0.144978801	0.340171979	0.174158303	0.477221649	0.106030865	0.226572105	0.425210091	0.273992102	0.219205256	0.260534233	0.219034156	0.3919436	0.245763734	0.288643474	0.466436225	0.316991626	0.313026589	0.233745689	0.116472464	0.135580479	0.426263324	0.296145959	-0.124127764	0.192409241	0.375454873	0.479165486	0.624455656	0.379413826	0.223935173	0.431274798	0.606384209	0.3609357	0.134054243	0.341626955	0.36131028	0.519266737	0.461717177	-0.018603911	0.492724656	0.277864319	0.498625367	0.306470795	0.43152579	0.356518896
TCGA.E1.5303.01	0.482158686	0.230605003	0.429634847	0.210595483	0.280830917	0.147459518	0.401356358	0.207517686	0.428343986	0.168958213	0.280941077	0.450709366	0.335674815	0.261930646	0.252333947	0.240786951	0.408907261	0.299356555	0.338272061	0.399956006	0.331133426	0.36461666	0.251799763	0.177545822	0.194136929	0.393253123	0.31891633	-0.153298286	0.233777668	0.382370974	0.502127836	0.656662332	0.386993817	0.225097914	0.447034267	0.632836894	0.39698668	-0.016838493	0.368669572	0.400759881	0.539508642	0.513857604	-0.021481689	0.531327864	0.335499824	0.510127462	0.287279573	0.435364658	0.286469996
TCGA.DU.A6S8.01	0.441020189	0.096491715	0.359425778	0.159708414	0.276573266	0.147271652	0.308921937	0.138515681	0.46509764	0.078654786	0.165134958	0.482412478	0.352122154	0.1723135	0.204395926	0.181814497	0.367186038	0.310881915	0.275521133	0.396671497	0.281344691	0.246803393	0.173375552	0.025820794	0.034664229	0.319735993	0.217506697	-0.146334119	0.140085357	0.358281165	0.480259788	0.675930204	0.479620483	0.21013864	0.378665537	0.630800678	0.327193249	0.116047159	0.341486307	0.347089956	0.507712024	0.471339633	-0.005725243	0.457838674	0.16624591	0.506281479	0.247538867	0.416459047	0.333134637
TCGA.FG.A6J1.01	0.464690307	0.167469667	0.322791939	0.239438798	0.266491656	0.131789266	0.322730394	0.169444815	0.471455161	0.119112513	0.225448346	0.502538741	0.322401898	0.211554716	0.216699464	0.212514127	0.398121878	0.254964031	0.297720193	0.383017173	0.298559028	0.28589572	0.230205323	0.105590656	0.10552396	0.405626154	0.293814003	-0.13288382	0.189250282	0.30479084	0.477293841	0.665735168	0.454555111	0.259822799	0.419130571	0.653269815	0.345272903	0.129560767	0.339902874	0.368071641	0.424430676	0.49203701	-0.009216622	0.42514105	0.223157395	0.48337845	0.215496238	0.44309113	0.347482097
TCGA.WY.A858.01	0.49645448	0.276394321	0.384314998	0.269141372	0.309506142	0.151023527	0.411230333	0.187265303	0.43064833	0.178518095	0.277279945	0.47309316	0.33808599	0.29035795	0.241667416	0.232396273	0.401759485	0.30190919	0.328629996	0.368996172	0.317545108	0.359830136	0.276379501	0.209120626	0.190169401	0.445279121	0.370367494	-0.155474447	0.222995538	0.377704574	0.495931143	0.669671521	0.415321408	0.254906089	0.439174629	0.651997492	0.390589644	-0.053663011	0.362270967	0.396137528	0.504153256	0.530682749	-0.031481282	0.503835601	0.338738834	0.514049306	0.281747838	0.430634309	0.378220258
TCGA.HT.7475.01	0.446974486	0.083038997	0.389769763	0.141167797	0.282266965	0.147120967	0.315071238	0.16492847	0.427726795	0.05855919	0.163131266	0.448064244	0.355092761	0.176074603	0.238650889	0.217478071	0.387534953	0.332449939	0.280579648	0.442871609	0.320565073	0.270601655	0.175069897	0.01214407	0.049566312	0.305389752	0.198585059	-0.114800299	0.139147554	0.378407813	0.488379262	0.667167721	0.426167717	0.208149772	0.450377086	0.641361555	0.308965776	0.125622179	0.351271901	0.355386196	0.493828677	0.476740674	0.013567541	0.459944285	0.181525131	0.504838061	0.314377736	0.403290385	0.309722779
TCGA.DU.A6S7.01	0.451521656	0.150561607	0.390997341	0.180611655	0.304163357	0.131619543	0.346679207	0.167765527	0.424975599	0.11014775	0.214685336	0.461784788	0.362794031	0.208232287	0.239873252	0.202473937	0.374370904	0.329967061	0.302423336	0.390806485	0.317584958	0.311219286	0.215121441	0.136572814	0.118844314	0.361989625	0.245488102	-0.14766285	0.153745174	0.413715945	0.471494258	0.660695529	0.418175709	0.215426404	0.485338709	0.607324091	0.358864381	-0.054698375	0.350213625	0.372804002	0.494495747	0.472072725	-0.035420832	0.496338268	0.278163203	0.504630511	0.275355178	0.39847034	0.357937159
TCGA.DU.6394.01	0.420304182	0.16238381	0.442520191	0.272414078	0.286245426	0.099959642	0.379386951	0.131592528	0.499339277	0.129922809	0.229201471	0.435355959	0.335739919	0.281808406	0.246324851	0.211098759	0.347570401	0.313874419	0.291658542	0.466781118	0.308515061	0.306911	0.225818262	0.129367006	0.141104732	0.457966748	0.334182923	-0.163614093	0.204874417	0.374585193	0.504936211	0.653949073	0.431243169	0.208238281	0.409253854	0.586998675	0.359641109	0.111247979	0.342760492	0.381985458	0.546167157	0.4529571	-0.029586942	0.544489669	0.316870418	0.541766403	0.336133356	0.42584335	0.36990923
TCGA.HT.7881.01	0.446522428	0.055277985	0.404000484	0.132622692	0.284757828	0.123883765	0.305185025	0.193768746	0.4500437	0.068872596	0.161223279	0.395642859	0.239367637	0.184313109	0.246604882	0.218223532	0.398236196	0.210848465	0.28740226	0.433940917	0.329429468	0.287878639	0.178495563	0.023797668	0.07200344	0.337904955	0.200120656	-0.082528055	0.138473465	0.358941982	0.477252504	0.608113842	0.32533605	0.222714446	0.379704705	0.623235998	0.310872656	0.116102627	0.351240593	0.349972114	0.52236213	0.471560082	0.005782381	0.438080842	0.197912688	0.481320028	0.318632848	0.412029862	0.238596717
TCGA.DH.A66F.01	0.453932756	0.108348869	0.396272106	0.197884913	0.262082219	0.115834307	0.328128395	0.191119788	0.463157719	0.088564291	0.205639856	0.447054574	0.298678425	0.212598776	0.250312106	0.213435554	0.405097493	0.250951536	0.297122225	0.473156608	0.318419137	0.302099851	0.210750491	0.076393245	0.088873748	0.400901901	0.275748828	-0.130938527	0.160843567	0.346876866	0.491145972	0.64870456	0.411553393	0.216513372	0.426276588	0.625740801	0.362471286	0.136050386	0.353619963	0.359454478	0.526468025	0.477562407	-0.025050096	0.467082359	0.210332192	0.517053445	0.272431019	0.424877038	0.332490813
TCGA.DU.A5TR.01	0.458954229	0.369419187	0.338995711	0.287613368	0.311870367	0.149949107	0.477642746	0.17299921	0.443308289	0.245468696	0.316106811	0.471570052	0.263320545	0.293987802	0.22092394	0.247293585	0.378682856	0.205222972	0.329508843	0.364595286	0.311182999	0.364973869	0.301130554	0.334427489	0.231621568	0.485918671	0.427462474	-0.157811699	0.225332023	0.332984798	0.475522045	0.640038461	0.401429287	0.257144004	0.465962353	0.63212901	0.416902696	-0.059219749	0.34910928	0.391598171	0.485975459	0.560913656	-0.057649635	0.51392951	0.428979744	0.498808503	0.257065854	0.441220279	0.328996892
TCGA.QH.A6CV.01	0.472046248	0.247528205	0.391300462	0.346154441	0.296348992	0.151374885	0.386697158	0.192653767	0.457107401	0.185088818	0.265906831	0.48544347	0.476605353	0.344095058	0.205765584	0.206036593	0.392418088	0.387354016	0.329070346	0.26469748	0.291857121	0.318566201	0.249822895	0.149251504	0.134533179	0.480421543	0.383594845	-0.148438775	0.209270535	0.378897006	0.513594783	0.677969862	0.44495052	0.215298576	0.436080383	0.639655657	0.404865886	-0.083165989	0.358181744	0.381447618	0.474468636	0.515746134	0.007791046	0.464516945	0.284814406	0.511475075	0.256565211	0.456607118	0.293605523
TCGA.DU.5874.01	0.415044991	0.086108028	0.384433539	0.21259783	0.285410675	0.088982214	0.321848964	0.115516734	0.471806193	0.059202582	0.161793435	0.46884253	0.421083475	0.191313752	0.221012195	0.188309236	0.342203875	0.386158613	0.272418229	0.483752947	0.291780417	0.25178417	0.173188093	0.042649842	0.050076107	0.340420035	0.232559145	-0.154158293	0.129929728	0.407566932	0.481362869	0.667925893	0.435608387	0.200968147	0.369973679	0.584278876	0.322829321	0.110348246	0.329354359	0.364246363	0.51798037	0.439837133	-0.020994973	0.47962119	0.168524396	0.504450036	0.304991487	0.403945689	0.37752338
TCGA.DH.5141.01	0.479178453	0.186330531	0.401314496	0.219865494	0.276930117	0.146370391	0.398391074	0.207985658	0.473451511	0.139352991	0.225862718	0.450598183	0.294456897	0.262735988	0.263540701	0.2269828	0.409315801	0.250194898	0.325427079	0.450404139	0.319953504	0.356631251	0.218618801	0.136763176	0.141369338	0.433011432	0.331309817	-0.150974234	0.211635182	0.328990488	0.505792622	0.649671732	0.385737175	0.237210291	0.439948586	0.671699083	0.398721239	0.094832939	0.352381626	0.380488711	0.514986083	0.499246717	-0.025406713	0.494224616	0.33660585	0.518532364	0.298633808	0.460549138	0.329795086
TCGA.HT.7609.01	0.439489998	0.198555162	0.410139363	0.192454256	0.275127149	0.146377539	0.389985055	0.162442558	0.418947687	0.098788877	0.201621038	0.445472465	0.303422274	0.239004859	0.253521128	0.217138112	0.377371	0.280046509	0.30505475	0.437360362	0.322614009	0.330752472	0.225894346	0.175195245	0.159579394	0.344155141	0.276172124	-0.160948024	0.170989377	0.392401663	0.479111457	0.6614573	0.406189321	0.21497871	0.492792662	0.61266731	0.360865296	0.003235446	0.341756203	0.371523245	0.530156628	0.478542459	-0.052211306	0.514063616	0.353463358	0.513916369	0.315527037	0.415185504	0.344987076
TCGA.TM.A7C4.01	0.446522856	0.070233666	0.382305966	0.172617987	0.289286186	0.125335069	0.296883792	0.157782624	0.427470815	0.071942437	0.162962869	0.424895848	0.286622751	0.190361845	0.24482129	0.210130442	0.387737298	0.256893931	0.284187446	0.428505625	0.313519794	0.262866668	0.160813748	0.013124737	0.055856727	0.289547233	0.183259097	-0.108613194	0.139912054	0.361135159	0.489488953	0.649278522	0.368077827	0.209116456	0.46487511	0.646358165	0.301527743	0.113473741	0.347731553	0.358183188	0.504252698	0.468512664	-0.004647413	0.455227254	0.163795607	0.486197178	0.317591181	0.401092038	0.291521244
TCGA.HT.7687.01	0.424968213	0.160188218	0.410271775	0.196107624	0.285038357	0.146741206	0.359860108	0.149125785	0.441866479	0.096883755	0.210941445	0.428460828	0.333032164	0.220544044	0.247030716	0.212819985	0.357539784	0.306744168	0.276515797	0.442257516	0.30043157	0.299075984	0.204790906	0.086447314	0.103660429	0.379140493	0.280815498	-0.133723719	0.191213987	0.39607044	0.476021526	0.641468571	0.379654135	0.211061527	0.395946327	0.599884666	0.348359588	0.15117334	0.331442451	0.356013555	0.537772954	0.452406348	-0.01032176	0.471806554	0.264100942	0.499373776	0.327002184	0.422844384	0.351109412
TCGA.HT.7480.01	0.427818341	0.082272577	0.386100509	0.18809204	0.286890635	0.136042099	0.316984983	0.158453255	0.430690934	0.079564647	0.172669608	0.411017948	0.289116908	0.203809675	0.254181244	0.205931277	0.365420461	0.271881531	0.275747754	0.460187259	0.312603913	0.269506167	0.190956641	0.037674668	0.059232125	0.353119168	0.243800607	-0.121502655	0.162360403	0.390768941	0.472186999	0.632593627	0.388932435	0.208978762	0.467608404	0.582621583	0.314174795	0.133110001	0.324470328	0.351774053	0.526100333	0.442256377	-0.009563044	0.480182162	0.193024245	0.500143019	0.327668828	0.413296263	0.343430464
TCGA.DU.7302.01	0.416922654	0.074125388	0.416194933	0.154970414	0.267661745	0.133355154	0.313397809	0.151857411	0.450380196	0.07019913	0.170329409	0.403015453	0.308772326	0.174141271	0.255398332	0.219267929	0.372156201	0.293121996	0.27947878	0.466203169	0.321280995	0.278900028	0.181865088	0.016396551	0.067823656	0.316241375	0.212286753	-0.111096876	0.165083153	0.384716867	0.493651984	0.630507818	0.370487942	0.196600558	0.403703108	0.597353122	0.323987229	0.198884765	0.341369052	0.350225192	0.543974786	0.463616119	0.006624614	0.472448978	0.201957619	0.501048624	0.343302477	0.40244655	0.289661259
TCGA.DU.A5TT.01	0.47572716	0.175154223	0.402261444	0.268653951	0.283778961	0.117658436	0.391375032	0.225832412	0.472812612	0.155666693	0.244013676	0.446917015	0.351715246	0.337322132	0.225767854	0.24340159	0.404350915	0.289974175	0.322496445	0.31909494	0.32226697	0.347068453	0.218778535	0.134829425	0.15898994	0.486867045	0.362590358	-0.123844808	0.197328026	0.339203162	0.501089974	0.638088765	0.381545234	0.242655071	0.426239927	0.628224783	0.382391125	0.025779425	0.353904979	0.362088316	0.501803853	0.524707772	-0.004444744	0.482958958	0.347187827	0.509496855	0.308620679	0.450565462	0.2632906
TCGA.HT.7694.01	0.451853915	0.06750133	0.418907942	0.118144403	0.276770393	0.137545227	0.315000892	0.189523488	0.435448094	0.071025152	0.172009552	0.389788744	0.252414671	0.165466496	0.265717044	0.233540021	0.398892741	0.23205373	0.283762222	0.440709527	0.329491644	0.303760335	0.180210457	0.013010078	0.068382523	0.295954674	0.183045755	-0.082979568	0.164651865	0.370626289	0.478047042	0.605831988	0.316659312	0.224122368	0.349584965	0.643860079	0.313878676	0.148280561	0.357226098	0.357224956	0.521098101	0.484179177	0.027849396	0.444857355	0.199602126	0.469715802	0.340094328	0.402907923	0.238669566
TCGA.TM.A84S.01	0.458489763	0.152041611	0.383723705	0.207478836	0.268160487	0.13387903	0.338401825	0.187677936	0.440271895	0.121561931	0.227818091	0.447266044	0.321651542	0.227938103	0.237092246	0.214638122	0.392155824	0.2822957	0.288525881	0.424350357	0.314311547	0.293214052	0.22009634	0.092131055	0.115671698	0.416791514	0.309661888	-0.155563295	0.183459667	0.363483022	0.489356788	0.650519297	0.397174704	0.228438298	0.460177887	0.62228989	0.356964659	0.087094801	0.347592075	0.372088996	0.508928374	0.476526051	0.002212763	0.490213301	0.23184673	0.504419032	0.293145883	0.424062538	0.33270433
TCGA.DU.6408.01	0.446428484	0.20954982	0.396452469	0.182090487	0.286798799	0.14784711	0.405063811	0.152467192	0.417417419	0.11434508	0.220767244	0.45260163	0.363547323	0.235645484	0.259712546	0.224884632	0.370894315	0.335555672	0.312626828	0.422194487	0.31411898	0.330138336	0.206078545	0.188073291	0.145801191	0.410037539	0.314647648	-0.134209023	0.179510927	0.396482846	0.486181682	0.660181178	0.429961445	0.219169204	0.491387667	0.601372696	0.36047366	0.028955211	0.334079626	0.370773174	0.503497794	0.470424963	-0.008762798	0.498889067	0.359324595	0.526367482	0.309378857	0.440163943	0.342901361
TCGA.DB.5270.01	0.452523343	0.225857205	0.397354684	0.262538448	0.303169621	0.167198942	0.414295597	0.185070225	0.453495422	0.14693507	0.233761408	0.398615029	0.261488968	0.266445152	0.266192767	0.258084057	0.387020184	0.24413635	0.324759064	0.438401404	0.322306173	0.337346737	0.196484116	0.144708971	0.161835364	0.392088904	0.327134485	-0.086166934	0.210888545	0.357686539	0.493323862	0.624539662	0.355670163	0.244757124	0.431387209	0.638485768	0.358719074	0.133225829	0.358330638	0.377376262	0.50603031	0.502774274	0.018502124	0.481488301	0.330729883	0.486602512	0.363878146	0.422273391	0.256559739
TCGA.HT.8015.01	0.459107286	0.21117597	0.398553451	0.264741931	0.306682165	0.146969438	0.429846092	0.195290708	0.469159664	0.148611106	0.236412911	0.379417608	0.255142697	0.262394248	0.268478816	0.250336856	0.39082555	0.231059778	0.327308426	0.439985217	0.331223355	0.346670463	0.213330846	0.185402538	0.158782034	0.310285223	0.259649393	-0.084196169	0.204420677	0.357326278	0.500001728	0.595665285	0.288192058	0.24993057	0.345175609	0.624493092	0.3858114	0.114698674	0.360191303	0.365940263	0.513237599	0.51432418	0.021145195	0.488807143	0.350874665	0.468669461	0.331590017	0.414937662	0.176049823
TCGA.FG.A87N.01	0.428349254	0.152064525	0.383835794	0.290468141	0.308212538	0.107681694	0.359268334	0.080637067	0.4267831	0.158972434	0.210267438	0.478446251	0.492950431	0.291516069	0.227955785	0.229273802	0.348437653	0.46478592	0.326712032	0.414997134	0.285471725	0.29724196	0.198263392	0.110971146	0.121322618	0.316709968	0.257027436	-0.161588475	0.176896495	0.449862903	0.499277664	0.690779551	0.441771018	0.214719467	0.395474399	0.600200016	0.360365435	0.083208239	0.339636892	0.383710032	0.498792209	0.486124563	0.011641235	0.514720357	0.284535248	0.522204894	0.306133367	0.406677128	0.321821926
TCGA.F6.A8O3.01	0.435103184	0.095242216	0.362765698	0.135732037	0.264898643	0.120068309	0.311150089	0.15471101	0.446940759	0.044236046	0.154425967	0.461672181	0.346319087	0.167450068	0.220637481	0.173940474	0.36434167	0.314478943	0.283073711	0.450006929	0.296435519	0.257222962	0.154401695	0.0271069	0.035578837	0.304686652	0.207862653	-0.149804402	0.127631156	0.381831974	0.47435452	0.662815394	0.435000404	0.192579406	0.385839975	0.624248173	0.326190863	0.141694813	0.330689778	0.369478214	0.518655865	0.443711861	0.010798169	0.450649699	0.202993445	0.501148973	0.282502861	0.400779198	0.326279608
TCGA.R8.A73M.01	0.43592269	0.127378906	0.327104184	0.163886069	0.255267971	0.105565593	0.328616198	0.146343979	0.459069969	0.069475547	0.172075901	0.501080509	0.324719787	0.136965174	0.207685254	0.183233726	0.381714945	0.271476326	0.293404907	0.403788214	0.267494568	0.253874727	0.171725117	0.05352777	0.037646369	0.387269923	0.262590087	-0.135023702	0.151035206	0.314579744	0.468749589	0.671636068	0.467838321	0.214347055	0.387856123	0.648473076	0.335963532	0.150260619	0.335111819	0.350845258	0.450871422	0.463141236	-0.005927862	0.426543474	0.21712811	0.502880751	0.212541188	0.429691132	0.345450216
TCGA.QH.A6CS.01	0.521331421	0.187315983	0.392485734	0.304367248	0.269096799	0.126012674	0.37896801	0.296130739	0.443057974	0.227743041	0.237699428	0.421468453	0.25061615	0.307768703	0.259336922	0.244735509	0.451118948	0.210071324	0.331723009	0.307897404	0.343219182	0.343191197	0.245639515	0.14744908	0.14890651	0.366558064	0.298877536	-0.146845156	0.197010379	0.330623593	0.488485686	0.622722559	0.367308762	0.24342325	0.386180169	0.681706909	0.360088508	-0.067003237	0.408527904	0.355731779	0.510532192	0.526778303	-0.029217283	0.465722942	0.289951695	0.485863815	0.277863946	0.414272892	0.240629686
TCGA.HT.7478.01	0.459329686	0.338549541	0.414271534	0.276096274	0.305033546	0.135457403	0.431395455	0.170260417	0.423124818	0.192132546	0.313958304	0.43531108	0.322120371	0.297417621	0.269889022	0.254168223	0.387362852	0.29753051	0.31976611	0.412350505	0.328576493	0.343919687	0.267687267	0.264732989	0.251920073	0.496185469	0.437074003	-0.151338309	0.262870108	0.385137348	0.509993009	0.658625019	0.3618775	0.21473381	0.480090725	0.627811816	0.371830161	0.020074011	0.356419105	0.388165189	0.540977395	0.515325607	-0.032907896	0.533998831	0.409087161	0.521618467	0.333318272	0.44891306	0.298673461
TCGA.DU.6410.01	0.40561676	0.036739637	0.373664227	0.185523606	0.251231587	0.09394155	0.275768547	0.106833517	0.363631178	0.026812793	0.124795424	0.471668701	0.425989269	0.192117805	0.18737909	0.15077446	0.324717056	0.398331403	0.261804616	0.441451137	0.287787485	0.233109084	0.129234216	-0.040135569	0.006113431	0.200873293	0.127736326	-0.164248496	0.10528699	0.41058096	0.472108302	0.674327832	0.453448665	0.165815533	0.357194933	0.608881543	0.306724169	0.113001076	0.320728526	0.358028132	0.537782415	0.439088306	0.028919713	0.470873101	0.123449342	0.511559823	0.314131778	0.370202262	0.340769101
TCGA.QH.A65V.01	0.475546318	0.131592045	0.405851859	0.191025514	0.255534958	0.130984407	0.357350702	0.215851417	0.461235001	0.128932869	0.234009206	0.456297829	0.303094769	0.220812215	0.249341635	0.2254451	0.41960035	0.246708879	0.302543324	0.39714097	0.322769947	0.318170664	0.227449407	0.128338602	0.123728492	0.394501814	0.279127615	-0.136054911	0.198056122	0.336402361	0.498187797	0.655659729	0.416263402	0.22684282	0.425485881	0.644934462	0.384160291	0.108173484	0.35734672	0.355911318	0.503868769	0.504514817	-0.017035438	0.484754012	0.27795314	0.508343856	0.266267816	0.450641051	0.3114483
TCGA.VW.A7QS.01	0.446436855	0.118263717	0.388777397	0.283270448	0.272720233	0.061397719	0.365494044	0.108787117	0.433244422	0.107476036	0.180741508	0.475231363	0.332615858	0.289787285	0.234745712	0.204974782	0.363787843	0.289224768	0.335468391	0.472964578	0.308816057	0.353733737	0.195795676	0.107296744	0.096182371	0.376765812	0.266473582	-0.147766675	0.155403658	0.343775946	0.54062498	0.674355647	0.482191735	0.232084806	0.352125601	0.6496035	0.400777912	0.114068314	0.329426458	0.401716305	0.521785698	0.47771881	-0.039447108	0.452423216	0.284947579	0.571200126	0.285797112	0.433130299	0.2796149
TCGA.HT.7677.01	0.421830887	0.118187149	0.396774687	0.206066384	0.279514771	0.13376743	0.354682768	0.16687339	0.48251048	0.087788833	0.192912785	0.435339879	0.33464897	0.199059048	0.254087729	0.211749844	0.359895839	0.307797002	0.269936009	0.453983741	0.311861143	0.285497087	0.206249665	0.130486809	0.104238629	0.343631334	0.241814176	-0.156384369	0.170547526	0.391630024	0.471537835	0.634573015	0.384563684	0.206478634	0.430044395	0.571807042	0.345183387	0.103362348	0.324663743	0.355042427	0.525629444	0.442521433	-0.014844159	0.516553557	0.299735319	0.501788223	0.308054889	0.415242256	0.367014522
TCGA.DU.8163.01	0.458142936	0.202724551	0.406567176	0.192991409	0.297006764	0.142489809	0.356341108	0.18741149	0.420326552	0.135574106	0.241780631	0.430239555	0.342424088	0.244615226	0.2450576	0.219555227	0.379958714	0.319223817	0.293716707	0.429522713	0.327313368	0.29594083	0.228222136	0.160382644	0.160409571	0.404362908	0.31079289	-0.149662082	0.205586304	0.408378756	0.484047399	0.650478093	0.386559429	0.204336417	0.465218183	0.605568007	0.329022927	0.01368533	0.351624148	0.369873841	0.532081448	0.476453736	-0.025420814	0.527129339	0.270327885	0.503315173	0.315597347	0.410079023	0.342203445
TCGA.S9.A6U0.01	0.498585649	0.320121404	0.437352908	0.489282354	0.349021625	0.170751865	0.451839209	0.184036124	0.471583182	0.263357409	0.363290899	0.457149414	0.411004106	0.460754223	0.271983938	0.287684857	0.412814788	0.367145194	0.373243333	0.398453502	0.313485807	0.43004903	0.314564029	0.236717577	0.212917221	0.561633507	0.465870753	-0.169672796	0.262312928	0.411849443	0.534957349	0.661353634	0.376884482	0.283042575	0.443829627	0.614545525	0.4119014	-0.033724414	0.368438344	0.390115797	0.512260549	0.551049016	-0.040010444	0.534034923	0.374521884	0.52438348	0.367064833	0.448332574	0.408350751
TCGA.HT.A74O.01	0.472489732	0.283523007	0.358887996	0.283827811	0.29645212	0.126874209	0.390704152	0.162577271	0.425152265	0.198451024	0.28881055	0.491706745	0.365133323	0.280931487	0.221556602	0.234522929	0.386838217	0.319104951	0.307741005	0.384904378	0.307469678	0.328112769	0.249384146	0.177580031	0.168565083	0.524211031	0.423942608	-0.164364051	0.192558763	0.364069133	0.475452272	0.67037642	0.454809218	0.244253232	0.460965122	0.640567392	0.380816687	-0.037083117	0.350832551	0.383998512	0.470575044	0.568879686	-0.044737109	0.504584766	0.315735497	0.519956194	0.249901133	0.447869474	0.330654063
TCGA.DU.6403.01	0.437355496	0.217174756	0.413318635	0.278461688	0.29471335	0.167033162	0.382251807	0.150782284	0.452923325	0.178293049	0.270763882	0.446916738	0.521343337	0.270116062	0.257192985	0.279174535	0.365045313	0.502105532	0.308740999	0.423821113	0.304223448	0.298664516	0.226692811	0.134130818	0.149236789	0.464311537	0.353184464	-0.131705524	0.223754259	0.465417317	0.509923618	0.685545969	0.402522307	0.213866599	0.44105652	0.591780155	0.358624325	0.137089482	0.358506052	0.369437164	0.489872884	0.47827459	0.0435067	0.514217914	0.270300989	0.495277947	0.292545278	0.437624834	0.322931611
TCGA.S9.A6UB.01	0.416338539	0.080732588	0.376941654	0.1476399	0.263923241	0.12027947	0.304060557	0.149084717	0.449104719	0.044411455	0.152297089	0.465752987	0.362467004	0.146195267	0.21423659	0.190768963	0.367362327	0.329089118	0.25565341	0.451585146	0.285822009	0.247131804	0.167910884	0.027633163	0.041614763	0.330799186	0.211639922	-0.151120215	0.141423377	0.387317645	0.462391104	0.66647885	0.451873757	0.187658255	0.395797103	0.601022655	0.326616789	0.132315477	0.324915335	0.346263002	0.507350146	0.433244699	0.002706465	0.467903911	0.186141871	0.503363863	0.275373935	0.411044732	0.371431041
TCGA.S9.A7J0.01	0.4065405	0.097456469	0.350325989	0.19097322	0.276109239	0.129886565	0.311584592	0.111656834	0.381617307	0.08425476	0.150211064	0.515686389	0.613727194	0.198763186	0.179229323	0.193511269	0.34148373	0.5614239	0.299202918	0.39238518	0.272788167	0.25160221	0.169190656	0.033645535	0.033325329	0.264695548	0.194959711	-0.162584192	0.103208539	0.496538948	0.493366924	0.731772865	0.501906332	0.154503033	0.362327111	0.608843156	0.293672139	0.10994577	0.339453175	0.371873184	0.485916141	0.488118402	0.017646087	0.458981579	0.168605153	0.516712508	0.260083012	0.367593455	0.335301806
TCGA.HT.7680.01	0.49104845	0.248536487	0.44713548	0.23919608	0.260146318	0.111325085	0.465073911	0.263185459	0.432605434	0.189129131	0.282079448	0.413248499	0.260164571	0.314052788	0.268623366	0.271371731	0.412673567	0.223031745	0.326083648	0.301238467	0.346862645	0.373852293	0.253737059	0.247397811	0.205026519	0.428062212	0.358830077	-0.129545305	0.215156453	0.337478589	0.507085502	0.609473013	0.317316596	0.248223905	0.363813483	0.617986239	0.417051114	-0.066480047	0.356299024	0.369561966	0.559628272	0.523292293	-0.025836406	0.509776068	0.413227687	0.502377989	0.359026906	0.415954062	0.148847104
TCGA.HT.7605.01	0.455120162	0.131317901	0.40534707	0.178028544	0.287007887	0.142987477	0.353533508	0.211352249	0.464398981	0.091470237	0.196480735	0.40720128	0.264279202	0.197295944	0.253616372	0.227463078	0.408755606	0.233604168	0.293425511	0.441110791	0.329334185	0.302011696	0.204908009	0.106641216	0.115975357	0.36678852	0.253212329	-0.108069777	0.179587442	0.355203523	0.49678237	0.62711139	0.354360102	0.230828381	0.404833318	0.632980923	0.332384749	0.146946403	0.355198071	0.365911052	0.528512625	0.486617931	0.016850147	0.471037714	0.257813126	0.495194849	0.323673263	0.428254823	0.270627335
TCGA.DU.7011.01	0.468448337	0.26103386	0.423375836	0.319310856	0.310764414	0.144390169	0.389938836	0.201572863	0.430023993	0.167609558	0.277542472	0.422022137	0.293250834	0.330681348	0.26555505	0.252639795	0.398584791	0.267429168	0.304949952	0.426765165	0.333684936	0.33781402	0.250936102	0.172156059	0.198148905	0.421672801	0.358830781	-0.144321105	0.251709085	0.368442982	0.515839256	0.650668682	0.347633102	0.240112467	0.477961759	0.64179894	0.344424839	0.072730402	0.362897046	0.384782372	0.551491979	0.504245152	-0.003662761	0.523964232	0.311687248	0.500577165	0.367890997	0.426110644	0.289476063
TCGA.DB.A75L.01	0.457772944	0.128682231	0.402635638	0.192004533	0.296102149	0.101226917	0.350057093	0.150183783	0.444314303	0.085828726	0.18804943	0.455434282	0.356811916	0.237792088	0.237173621	0.221201895	0.397246229	0.32673742	0.307751987	0.421400065	0.327874137	0.310869935	0.204988286	0.099684016	0.098826762	0.338813746	0.239182429	-0.139393804	0.16597183	0.394601559	0.499779526	0.665981509	0.393446156	0.20711639	0.44422005	0.634461497	0.34570393	0.071588813	0.35587198	0.379321155	0.51284217	0.49482713	-0.012645603	0.475748312	0.244268674	0.509407182	0.302073534	0.41087258	0.321286879
TCGA.TM.A84O.01	0.453688131	0.172152445	0.369412846	0.213757622	0.301393721	0.135309125	0.332916452	0.182833177	0.45816134	0.134844044	0.219573263	0.436651798	0.299338108	0.259529534	0.257568349	0.22832823	0.400240069	0.271654536	0.287709345	0.416256624	0.316153023	0.285086927	0.24117282	0.092724706	0.108144303	0.404068848	0.321725014	-0.137055393	0.187207942	0.357489256	0.480521956	0.637803222	0.384009497	0.264861661	0.415060565	0.639198596	0.362534922	0.101616356	0.342656919	0.364555085	0.497107755	0.44854225	-0.025109799	0.495668704	0.227708602	0.485228809	0.292381847	0.427225673	0.319988069
TCGA.HT.7855.01	0.44321472	0.158130717	0.383255478	0.178222343	0.27543038	0.127988057	0.365029522	0.143378828	0.381323377	0.08057152	0.188484347	0.448896533	0.318154753	0.222983346	0.24282723	0.194440789	0.351274746	0.298246036	0.297516767	0.438914061	0.330433079	0.304538627	0.202901302	0.123030858	0.103799281	0.357782458	0.266882165	-0.161210527	0.146961413	0.39083892	0.46843068	0.66388947	0.408055927	0.200398059	0.471589518	0.622792585	0.360527621	-0.014566488	0.330842963	0.378534011	0.538840449	0.464085214	-0.05540091	0.503941103	0.260951195	0.529688374	0.302631401	0.395172906	0.379236363
TCGA.DU.7009.01	0.428565748	0.070503695	0.409972055	0.130478687	0.2680085	0.139619231	0.311254068	0.179208999	0.409540826	0.053757126	0.176440705	0.429263427	0.349001979	0.177041438	0.237924472	0.208080886	0.382403393	0.325986152	0.272255454	0.444557536	0.3133868	0.262421081	0.168617817	0.028403035	0.074247886	0.339479278	0.202834753	-0.129987648	0.154108094	0.398752347	0.487772412	0.655147848	0.404248086	0.184047717	0.414770508	0.616250513	0.314023315	0.140399649	0.349459777	0.36068817	0.537568383	0.441213518	0.027342164	0.46834072	0.199061471	0.515526642	0.325253677	0.405536292	0.327028592
TCGA.DB.A64Q.01	0.446003544	0.099768849	0.403335321	0.148052945	0.253194773	0.109354662	0.315983554	0.170670768	0.437058714	0.078919271	0.192673438	0.447021564	0.345829686	0.187540229	0.229688486	0.195587628	0.393919733	0.292147782	0.295301559	0.394979241	0.304088633	0.289114979	0.190206451	0.080639744	0.090108997	0.379845357	0.256203114	-0.151074583	0.161375718	0.353967555	0.493681616	0.650544524	0.404030121	0.185877827	0.384254013	0.6063497	0.349244047	0.132386929	0.324764289	0.362428777	0.533515029	0.446763607	0.000146671	0.465451931	0.240363615	0.528075594	0.272171116	0.413902204	0.296250656
TCGA.FG.A4MW.01	0.488934166	0.166105258	0.421836397	0.364305971	0.32154378	0.160240052	0.402303822	0.183299871	0.513615474	0.183465697	0.251484433	0.45144068	0.443658474	0.383143346	0.234076749	0.249322345	0.402006199	0.399177429	0.338219423	0.370628001	0.313761705	0.341110504	0.23184884	0.131981219	0.13263278	0.483111272	0.352350522	-0.111081746	0.183583147	0.411882513	0.515728502	0.669016636	0.420168761	0.256759774	0.454342937	0.63253323	0.378519324	0.040156074	0.357121908	0.374102646	0.495255036	0.517441269	-0.011773459	0.481053076	0.2923471	0.504395508	0.308471563	0.458153721	0.331174152
TCGA.TM.A84F.01	0.475526587	0.371118078	0.383250001	0.224906683	0.287583254	0.149511034	0.487824017	0.180235427	0.435139797	0.166769217	0.308786301	0.448862124	0.2964175	0.250470645	0.246782131	0.248799038	0.410750375	0.264779708	0.330989348	0.418176828	0.322184609	0.357128963	0.303382986	0.375192014	0.260520009	0.562084744	0.478744108	-0.13851481	0.254804099	0.348115685	0.493348098	0.652787457	0.394045226	0.235644742	0.491410375	0.642363321	0.417843371	0.027630336	0.35707276	0.395670855	0.488607587	0.541941937	-0.058296937	0.513575258	0.46342615	0.503926492	0.272419368	0.479541709	0.316845239
TCGA.DU.5852.01	0.469044108	0.249632427	0.402681343	0.410054874	0.326442643	0.166496901	0.411475442	0.170618737	0.44585126	0.207707074	0.283522385	0.455955722	0.436638378	0.395465262	0.247555034	0.248654895	0.383536794	0.407883034	0.32694992	0.413081416	0.306889729	0.347496997	0.255070289	0.182365092	0.176741994	0.428483401	0.355722074	-0.161770194	0.243327748	0.42324544	0.522185417	0.684116743	0.414188798	0.257903643	0.472918187	0.632957599	0.382458091	0.06293922	0.357235267	0.407697515	0.507143756	0.488328665	0.004170222	0.499106564	0.326963503	0.515749785	0.322268023	0.452933984	0.347071066
TCGA.DU.7015.01	0.443153565	0.235650127	0.409289636	0.197464087	0.279806193	0.129048178	0.359041141	0.165582237	0.392011655	0.125511699	0.252341927	0.448805114	0.365466978	0.22311738	0.236954412	0.206932744	0.360975669	0.342610616	0.295012414	0.456672551	0.323990229	0.285359775	0.214351096	0.142851326	0.162356389	0.423143506	0.342537558	-0.168341638	0.210833244	0.40617256	0.49108617	0.668287545	0.39547136	0.190290023	0.482939959	0.610959747	0.334785303	0.031329333	0.350839819	0.380219007	0.553687433	0.462234424	-0.013771461	0.501820321	0.248435253	0.52684523	0.30783837	0.403445624	0.331626897
TCGA.HT.7607.01	0.450187009	0.130795155	0.41680483	0.16805733	0.298669106	0.139354292	0.33715647	0.189965189	0.441875725	0.113209284	0.207968031	0.383376947	0.239663112	0.230647017	0.274976102	0.247200487	0.397584199	0.216908073	0.284266705	0.440751266	0.336107775	0.308314772	0.192579977	0.069011502	0.119262518	0.34489424	0.264472767	-0.090711954	0.182526872	0.361717025	0.492272469	0.605930029	0.323309758	0.253662116	0.367074375	0.639144281	0.322942827	0.14682054	0.364339851	0.367207281	0.527626084	0.499934668	0.019666397	0.449582274	0.237792758	0.483423952	0.359786884	0.408458358	0.195360548
TCGA.DB.5280.01	0.441167252	0.12420051	0.376264563	0.184206937	0.280156651	0.120857038	0.319193802	0.17975528	0.392503626	0.093922246	0.19596899	0.436095338	0.295988664	0.233023097	0.250858496	0.19456358	0.380290783	0.275007956	0.2904128	0.442299882	0.325154585	0.284971122	0.199063446	0.094693021	0.100390451	0.357734245	0.246478887	-0.158913726	0.156636976	0.384927204	0.477653914	0.644778946	0.370851888	0.205590568	0.483377919	0.612212732	0.315982303	0.003318593	0.34714792	0.370138378	0.542268715	0.448142954	-0.034211963	0.50255858	0.201642444	0.494285462	0.315460166	0.389554782	0.337476948
TCGA.HT.7473.01	0.43732832	0.278035856	0.419122718	0.260329761	0.290405656	0.138765806	0.375119152	0.213582102	0.408388155	0.185742196	0.297226655	0.424352266	0.28431368	0.2673035	0.238752232	0.225666985	0.367729533	0.246354609	0.293034933	0.392523108	0.336474481	0.314517276	0.264849621	0.195118653	0.221267149	0.477990468	0.411335154	-0.144258684	0.236229884	0.372827168	0.478884975	0.635308981	0.34119547	0.206980931	0.437928621	0.587935451	0.350981813	-0.009558848	0.348155292	0.37799228	0.560391112	0.496098868	-0.019354264	0.526254876	0.299191693	0.505526603	0.335571008	0.410446233	0.271051834
TCGA.DB.A64O.01	0.490107486	0.153430178	0.376562055	0.244086968	0.28061733	0.129389133	0.355554404	0.234917712	0.406969793	0.174679854	0.237993315	0.424340854	0.256160084	0.295398892	0.25052111	0.231535771	0.417683213	0.204652354	0.320067573	0.345450883	0.325460353	0.315825903	0.222336017	0.109053867	0.137851691	0.405235483	0.307604154	-0.115378859	0.198313981	0.318367917	0.489288077	0.625038364	0.35119989	0.243383662	0.409631791	0.654236201	0.366384695	0.012205812	0.362254669	0.356931623	0.504890327	0.497841849	-0.010819458	0.470785744	0.262060066	0.479703932	0.295676561	0.405912513	0.216897816
TCGA.FG.A711.01	0.472829176	0.103188291	0.385537924	0.148665767	0.257598895	0.116405039	0.314998985	0.170267237	0.450339879	0.093651347	0.182669248	0.453353431	0.316241058	0.181887478	0.238011482	0.218448128	0.420063402	0.273125796	0.309469603	0.426082346	0.317482658	0.298265694	0.195574579	0.086191686	0.082631618	0.343604268	0.223537606	-0.118782188	0.170714911	0.364579908	0.496029264	0.657668931	0.419477646	0.2134461	0.440538115	0.658450648	0.327473067	0.084156593	0.360421138	0.369961406	0.49865485	0.497808382	-0.007198612	0.48386408	0.210408662	0.496637567	0.265364779	0.422171672	0.326826174
TCGA.FG.A87Q.01	0.503572043	0.291548636	0.420790366	0.344724488	0.309799623	0.148915093	0.448686084	0.254346987	0.48839448	0.209618436	0.30684924	0.439891651	0.33259792	0.343461671	0.252556908	0.253716812	0.431222478	0.294456333	0.33154239	0.314894409	0.332767304	0.371346102	0.292536855	0.243344008	0.229477508	0.578182096	0.458562575	-0.131224012	0.247719035	0.372002627	0.521604299	0.637431466	0.351113017	0.258799207	0.444652468	0.6523101	0.418979585	-0.044168609	0.370096912	0.383926815	0.502176879	0.516337795	-0.021867574	0.512990703	0.369590214	0.488496863	0.31197654	0.48605462	0.311404699
TCGA.P5.A5EV.01	0.469225552	0.160904787	0.370160848	0.17130245	0.269037595	0.128878917	0.320415838	0.18699615	0.38093381	0.079720899	0.201222522	0.453197489	0.318576751	0.208799538	0.232751397	0.191253325	0.402442933	0.287760234	0.312333201	0.429019834	0.314925897	0.284710527	0.203489019	0.086928563	0.100777868	0.38527265	0.284247137	-0.176457872	0.15869484	0.359622033	0.48587816	0.655852337	0.411229898	0.190331942	0.446076844	0.65868946	0.331751094	0.045901607	0.363663501	0.364914312	0.513550003	0.494516169	-0.017594196	0.482916914	0.206742278	0.513115873	0.280577307	0.410063274	0.331738368
TCGA.QH.A6CY.01	0.451655204	0.116718999	0.407461367	0.154448977	0.265229409	0.133230433	0.329336147	0.184472187	0.470201557	0.07882203	0.197912245	0.424562487	0.283602829	0.185147378	0.249368677	0.223405968	0.409880401	0.245814845	0.282410556	0.431488377	0.318655434	0.299310335	0.193703296	0.062914888	0.090004967	0.384691721	0.262922838	-0.108664992	0.181512343	0.352082321	0.50152791	0.647483193	0.37736151	0.209939728	0.403877849	0.6474945	0.339603686	0.155146277	0.350000529	0.362369012	0.515888395	0.482242335	0.006261249	0.462094223	0.243070991	0.498867901	0.317597298	0.429599456	0.283326862
TCGA.CS.6290.01	0.471435483	0.282427832	0.423803614	0.215825068	0.284105842	0.159183461	0.383738037	0.193081306	0.435396036	0.162730218	0.291768351	0.443960201	0.280283282	0.227473548	0.252429814	0.234515125	0.404065644	0.248445907	0.305313437	0.386806458	0.332909417	0.322925195	0.258955324	0.218625414	0.210627191	0.573814986	0.446376403	-0.15067958	0.233197244	0.37536593	0.495799058	0.643801431	0.386922202	0.237671196	0.454026444	0.623972397	0.375620459	-0.018092523	0.357787703	0.381659371	0.528740618	0.509194184	-0.041262713	0.51622573	0.29682276	0.5058086	0.286033515	0.449630657	0.296381447
TCGA.DB.A64V.01	0.4815051	0.266759063	0.385236107	0.221831399	0.289170711	0.131230486	0.387701702	0.19838775	0.467942186	0.172199005	0.28579239	0.451892343	0.295401453	0.263973318	0.232547531	0.224210765	0.398180267	0.241749999	0.297023651	0.396739917	0.313070493	0.324183855	0.239088536	0.168461075	0.173459193	0.474099794	0.388866507	-0.15161281	0.210676436	0.338469195	0.493936536	0.649823266	0.393956454	0.24814567	0.398891972	0.635829109	0.392393008	0.095794686	0.358419602	0.369346717	0.499103444	0.530418781	-0.028847515	0.490003661	0.305767805	0.508054543	0.264910586	0.462759875	0.331782484
TCGA.HT.7616.01	0.465823536	0.273187923	0.452117079	0.343783445	0.302369687	0.133579651	0.438216744	0.141782663	0.423381202	0.181348323	0.323358154	0.443222096	0.330803049	0.348706239	0.272804953	0.263668348	0.375043129	0.305069739	0.299660666	0.461936262	0.328476234	0.371128241	0.282297565	0.235045848	0.216631629	0.604963869	0.48270894	-0.147718338	0.270562862	0.376508598	0.512877008	0.649265579	0.382958228	0.252988732	0.383514444	0.61583997	0.429544781	0.099466431	0.330891135	0.386317301	0.564802917	0.535763358	-0.024854008	0.531813152	0.368973781	0.552107934	0.347018831	0.467269597	0.319212198
TCGA.HT.7479.01	0.47724918	0.225911661	0.415259092	0.205129366	0.283081594	0.143304367	0.445823866	0.227924501	0.424320549	0.141410255	0.254124379	0.429755902	0.286057995	0.25235593	0.257551114	0.227165365	0.410807133	0.259467137	0.336035262	0.389567687	0.336214414	0.357527267	0.238403045	0.239873556	0.178329477	0.394224267	0.308370397	-0.161563369	0.218786004	0.367491879	0.491537559	0.648693492	0.368887865	0.221857021	0.447821877	0.630300287	0.378484919	-0.013266507	0.360308379	0.375631691	0.545117279	0.512861612	-0.018607429	0.507601277	0.370863523	0.504704782	0.318403046	0.415120622	0.29204908
TCGA.DU.6405.01	0.461794204	0.243237625	0.392761536	0.317634808	0.306746064	0.123383094	0.420972416	0.19465248	0.458616614	0.220253925	0.273059815	0.458040656	0.454622214	0.317148528	0.252378915	0.251789029	0.390999464	0.417270102	0.320807279	0.412574102	0.317110027	0.321517966	0.233581952	0.187011276	0.156047966	0.504649904	0.409887521	-0.163141137	0.19069174	0.424805586	0.514426949	0.668952263	0.388637153	0.223502577	0.465372215	0.603446502	0.368395405	-0.048066264	0.359537444	0.380152067	0.508857807	0.492385936	-0.02150501	0.520196052	0.338461222	0.501522682	0.339209686	0.438142157	0.300708026
TCGA.S9.A6TU.01	0.449079317	0.233781078	0.381076697	0.226241929	0.307792794	0.146364155	0.434698765	0.163623702	0.439969307	0.120035258	0.213316191	0.465953374	0.304247624	0.243595744	0.242557369	0.209035566	0.363702963	0.280113593	0.317093893	0.407776899	0.311388765	0.351465238	0.229852422	0.224683069	0.149959038	0.390388983	0.30036585	-0.146415505	0.18314792	0.388796403	0.470861205	0.658722804	0.430785272	0.229153286	0.464070727	0.605309485	0.402109521	-0.022458347	0.339749562	0.392736837	0.484442445	0.497232392	-0.049363251	0.495445714	0.376912946	0.527557661	0.27807789	0.423900192	0.373543447
TCGA.TM.A84G.01	0.418720978	0.081037799	0.364324104	0.166669423	0.269818028	0.119126168	0.29472977	0.140328479	0.457620986	0.056916924	0.149094113	0.455369485	0.317315745	0.16396243	0.21785563	0.171695106	0.357733852	0.281347424	0.274961267	0.443938997	0.295441833	0.246298702	0.153668264	0.031000422	0.03247558	0.38738289	0.251661786	-0.145435676	0.137411324	0.369834067	0.463092201	0.646440769	0.394371125	0.191080762	0.407719531	0.596499628	0.328298465	0.118542681	0.311711427	0.355590536	0.515671146	0.413060883	-0.022895588	0.460924942	0.160110311	0.501234745	0.287805648	0.412347895	0.370316891
TCGA.HT.7856.01	0.455441059	0.067821954	0.408903787	0.159094725	0.304512989	0.146170432	0.314737082	0.187275552	0.446102512	0.086956522	0.176183405	0.393283269	0.26144163	0.195856115	0.266437848	0.236614528	0.39412453	0.236845165	0.284659255	0.45136972	0.325091609	0.300442047	0.178146816	0.015184074	0.075214268	0.302066387	0.19161796	-0.080505156	0.156256259	0.377428615	0.468446385	0.602115498	0.329608085	0.242359165	0.377039016	0.625912348	0.325011277	0.157984595	0.361094983	0.358446182	0.50358632	0.484949241	0.011297032	0.453389258	0.185694098	0.463334241	0.336817551	0.406476166	0.27865335
TCGA.HW.7489.01	0.453359418	0.145779377	0.402951503	0.15506146	0.289616621	0.141812116	0.382695042	0.17510408	0.413632294	0.094786939	0.189967517	0.41832585	0.262842071	0.204387646	0.269826989	0.241868026	0.387899094	0.234563273	0.312971056	0.456269535	0.324504683	0.325547752	0.19460976	0.127450265	0.097671428	0.3017406	0.214284637	-0.093506273	0.174868781	0.355356502	0.472152874	0.635268403	0.382213382	0.231492995	0.446162873	0.640577463	0.343176582	0.136712526	0.351220788	0.359491645	0.5013845	0.4946327	0.010983971	0.467699469	0.291816179	0.48342776	0.329315126	0.413615063	0.290705916
TCGA.DU.7006.01	0.469020511	0.293684594	0.448307235	0.435523777	0.34129995	0.172694754	0.435135753	0.189780411	0.464615484	0.270146458	0.311927842	0.443956343	0.406955468	0.446522511	0.259032521	0.256810668	0.384000215	0.377070248	0.353973752	0.394189026	0.308726489	0.366737116	0.285552016	0.208687392	0.234387636	0.469995834	0.418810718	-0.195423594	0.255478491	0.41322386	0.542692122	0.671030692	0.383386114	0.235009047	0.436976478	0.616274135	0.388916872	-0.062850783	0.367250094	0.393390247	0.564338726	0.525275385	-0.017858344	0.542450871	0.338260198	0.541914753	0.369535594	0.410257413	0.269566793
TCGA.S9.A6U8.01	0.465334605	0.149131175	0.403442908	0.204299378	0.29480294	0.152500249	0.32826139	0.194512556	0.4213362	0.150251014	0.228741666	0.436416301	0.302086677	0.231161839	0.242361824	0.21450677	0.394479398	0.278341113	0.290324506	0.408734289	0.323550104	0.300735089	0.223766316	0.116934226	0.139498935	0.354841755	0.253699731	-0.152156546	0.202423719	0.391940015	0.472577883	0.65241591	0.375098205	0.226972006	0.472439224	0.622297254	0.344413204	0.021944221	0.35729038	0.381286196	0.523586123	0.485111007	-0.015766117	0.504630817	0.263125807	0.498997924	0.297092885	0.409618346	0.327124474
TCGA.DU.7309.01	0.453994364	0.14325688	0.403695515	0.207831209	0.305323666	0.142792932	0.364461053	0.177028773	0.434479685	0.108589358	0.203962361	0.395982546	0.270616572	0.247064131	0.27662368	0.247372204	0.390209372	0.251181418	0.304729302	0.463914558	0.331629664	0.322060897	0.190857523	0.103016533	0.130392324	0.317127447	0.230136929	-0.095540977	0.19152039	0.377412157	0.490575882	0.62435931	0.347761817	0.236510968	0.448001063	0.633407812	0.322215398	0.117354934	0.359261577	0.373966026	0.518678605	0.486747836	0.001339048	0.47262192	0.300727393	0.490103535	0.356176097	0.408492974	0.293250775
TCGA.DH.5144.01	0.430930683	0.14866881	0.377763892	0.150234099	0.256119354	0.125911318	0.347674106	0.157428597	0.490302057	0.064813817	0.175865265	0.459712248	0.330742211	0.161831787	0.239627972	0.198265606	0.370782277	0.307143719	0.281219368	0.439266582	0.302216374	0.276438435	0.187414929	0.099635568	0.082662053	0.373713737	0.273675404	-0.171377404	0.16773944	0.358302374	0.491081145	0.669769883	0.448311312	0.176420386	0.409670018	0.609438851	0.34398711	0.109094122	0.339925659	0.351393161	0.530020577	0.449141205	-0.021017165	0.483680082	0.256599047	0.524884086	0.298536382	0.417639998	0.348930244
TCGA.QH.A86X.01	0.441527555	0.121222647	0.38798747	0.172484759	0.293103768	0.124213547	0.343165044	0.153370302	0.432235384	0.078756811	0.178634656	0.43849799	0.324520747	0.210950359	0.252570556	0.207694271	0.37166418	0.287872729	0.302582783	0.442733567	0.304759399	0.294316173	0.198107269	0.08698811	0.073860308	0.348397634	0.2464323	-0.130273249	0.176218377	0.377161001	0.470625211	0.642223312	0.391016146	0.222056259	0.439908959	0.614049135	0.342207785	0.14898148	0.321170081	0.360608005	0.507733571	0.454739391	-0.00918643	0.45673283	0.255840954	0.507250694	0.286243875	0.418257803	0.327125172
TCGA.QH.A6CZ.01	0.444869649	0.068531791	0.400067527	0.15303398	0.266937461	0.134202659	0.310733024	0.15952098	0.450620473	0.051153779	0.167406553	0.427963909	0.308688759	0.147574745	0.233324474	0.197344007	0.383978008	0.27461788	0.284545133	0.445329879	0.305631967	0.280019998	0.157203871	0.020557906	0.061481822	0.347681068	0.213633619	-0.119190906	0.150213673	0.359112621	0.48394255	0.653160804	0.408521783	0.199192949	0.370419627	0.644323827	0.311777376	0.14867192	0.332271206	0.361366961	0.522161543	0.465550494	0.012389771	0.429733271	0.211662262	0.508694273	0.299016942	0.408542782	0.301849052
TCGA.HT.A61A.01	0.446515866	0.071850962	0.386472493	0.150043758	0.289627262	0.130919893	0.291723338	0.169815455	0.437948429	0.078853432	0.167019486	0.393452942	0.228991592	0.188066131	0.245573416	0.218047002	0.398449705	0.199871179	0.286357782	0.42449629	0.321626409	0.28095712	0.162637781	-9.13E-05	0.060727159	0.251676253	0.169196115	-0.074632903	0.147758568	0.343452187	0.472593458	0.607300059	0.324866693	0.224447372	0.345988927	0.641524602	0.294854484	0.11779872	0.366428781	0.347051312	0.509841428	0.494376089	0.02771124	0.465226078	0.16199899	0.466611308	0.323059167	0.396018535	0.240529004
TCGA.HT.A74H.01	0.49449932	0.20035002	0.370308034	0.252912931	0.284904609	0.12415568	0.351488431	0.229201499	0.438697087	0.181897181	0.255825148	0.442851502	0.262502693	0.316977126	0.227357689	0.249242966	0.412543232	0.199854322	0.301429931	0.299069448	0.331677995	0.315827111	0.226009804	0.13385602	0.142658176	0.408388715	0.329009906	-0.118385205	0.201219854	0.307927821	0.479266912	0.640750073	0.341306748	0.272041909	0.373496946	0.646557536	0.354442067	0.020197601	0.360969695	0.350958886	0.48949485	0.525792194	0.005839243	0.471011669	0.241969738	0.476375226	0.281689763	0.429271536	0.206311187
TCGA.S9.A7R7.01	0.467535055	0.307813615	0.420306953	0.372749898	0.32855883	0.141457562	0.430705317	0.174780078	0.451816586	0.262804553	0.312062061	0.422560249	0.269010454	0.420414909	0.275103916	0.265518594	0.389872873	0.24392099	0.350961453	0.356921374	0.328621854	0.390058344	0.261221144	0.236422332	0.220594223	0.497377435	0.428257805	-0.172278007	0.243054757	0.383054047	0.509582926	0.627713091	0.345501623	0.26366369	0.404016748	0.613586023	0.384761607	-0.060309884	0.364700015	0.395125136	0.563561779	0.545595969	-0.042176433	0.525161349	0.368888026	0.522545427	0.363917293	0.42603554	0.287035835
TCGA.E1.5318.01	0.444086039	0.131166389	0.415558658	0.286898298	0.285093697	0.121399634	0.330913036	0.135808602	0.440211887	0.106118739	0.213847157	0.448707606	0.349841874	0.277555475	0.243376833	0.189208651	0.359081692	0.32249048	0.293147341	0.419124002	0.305004079	0.299576068	0.209778128	0.070113731	0.098547679	0.329650127	0.254983822	-0.163711628	0.17948138	0.389350394	0.485474291	0.666398931	0.423285657	0.213304327	0.443172266	0.623565585	0.351317848	0.073530704	0.324504533	0.383993292	0.527787177	0.436005942	-0.021877356	0.506262813	0.212752592	0.525778595	0.339154464	0.396056921	0.412223389
TCGA.S9.A7J2.01	0.436573542	0.102602837	0.365753869	0.189374416	0.298286525	0.140787926	0.350357331	0.147207547	0.429079191	0.064192088	0.167074956	0.445507376	0.32246586	0.203143061	0.242969162	0.194004117	0.366569685	0.290747372	0.293999389	0.466940958	0.301579403	0.278559401	0.193111914	0.110261871	0.069406844	0.361040876	0.229547394	-0.13648602	0.146791607	0.380141312	0.468896275	0.6464719	0.407775252	0.213841432	0.451601561	0.603494102	0.34025102	0.095808005	0.322109618	0.365717175	0.503600513	0.43039358	-0.009279372	0.471220659	0.245561801	0.513865111	0.280658868	0.413622135	0.353991154
TCGA.HT.7485.01	0.45441727	0.176863909	0.410812417	0.180139748	0.253716947	0.120528519	0.326707276	0.22300794	0.402327181	0.107385944	0.228314252	0.426994707	0.300914998	0.198270382	0.24321076	0.211074588	0.3989095	0.267559388	0.290325306	0.377754444	0.334284918	0.279483429	0.209917096	0.10518797	0.114898722	0.403798837	0.30501082	-0.160280958	0.181286315	0.381283923	0.48907656	0.640747572	0.367750984	0.192775189	0.466925932	0.617241313	0.312710036	-0.009088718	0.35829621	0.358836445	0.559986084	0.482118626	-0.004218598	0.472297012	0.215353222	0.49249999	0.319558219	0.415609085	0.263772043
TCGA.HT.8013.01	0.446250972	0.267167413	0.388681399	0.219924589	0.30638496	0.145003832	0.420178384	0.160155415	0.414482438	0.166490879	0.273944396	0.461632174	0.385506311	0.237143251	0.227253289	0.228695601	0.372290912	0.344990845	0.317154282	0.400765704	0.304559623	0.322713798	0.244359035	0.268356303	0.19256555	0.433616348	0.359337337	-0.170681487	0.220937814	0.406714364	0.484444335	0.673221274	0.427193304	0.217051661	0.474109405	0.611158152	0.379453525	0.001066409	0.349136086	0.376441974	0.508184727	0.502901983	-0.020776249	0.521876681	0.344146846	0.51278209	0.284186315	0.40946018	0.335105763
TCGA.VM.A8CA.01	0.496654698	0.209163718	0.375115251	0.2394066	0.277552815	0.142269995	0.417220708	0.212198328	0.44231002	0.14832777	0.253080869	0.45585879	0.255690101	0.324577558	0.257731696	0.247729463	0.434915535	0.19697534	0.312321993	0.387799957	0.315696585	0.355758627	0.244559531	0.18936027	0.146145737	0.425680422	0.327528093	-0.127362164	0.216246515	0.301665372	0.497028145	0.644804898	0.382767891	0.283020111	0.40501802	0.681842441	0.392626779	0.116050362	0.358647557	0.383188981	0.479757771	0.541126245	-0.014403815	0.471431747	0.339402992	0.494828214	0.302635219	0.46454881	0.282253867
TCGA.DB.A4XG.01	0.428926002	0.053130554	0.391392107	0.116559779	0.256941501	0.11238405	0.315998725	0.136342313	0.399918778	0.051505719	0.150630869	0.444285854	0.37736845	0.198622254	0.232738786	0.203660358	0.375701916	0.341295842	0.282353425	0.450887896	0.292273663	0.270342583	0.152848642	0.019465069	0.037241746	0.312599971	0.185915917	-0.133749156	0.130181442	0.397207186	0.475161255	0.663229147	0.416730516	0.183049719	0.410319997	0.615690154	0.325904866	0.16958529	0.341148384	0.352743391	0.535015078	0.449197967	0.005852032	0.465581581	0.202122612	0.510040822	0.309554336	0.407212557	0.345382079
TCGA.E1.5305.01	0.459574999	0.149185439	0.423783833	0.206698823	0.269261653	0.125108269	0.375983265	0.194192967	0.431915076	0.11300077	0.225161142	0.444907616	0.37676932	0.245788392	0.268147523	0.240876373	0.392470027	0.351571556	0.309071633	0.469785043	0.333226913	0.320401642	0.206490633	0.095581598	0.126593428	0.402919743	0.285711081	-0.152221254	0.194514507	0.401697902	0.502919704	0.657578886	0.397471402	0.217914077	0.454874545	0.614246908	0.352238222	0.086230189	0.368742523	0.387839972	0.532695622	0.480940992	0.003883571	0.498406097	0.263358245	0.521764432	0.334651382	0.432936779	0.310108951
TCGA.HT.7688.01	0.426366475	0.100436255	0.401452892	0.124643887	0.275297338	0.13703371	0.323987532	0.156457533	0.392753316	0.061733754	0.168691367	0.414108625	0.289455779	0.170164065	0.245714578	0.223906805	0.370505323	0.273005603	0.285149036	0.425242981	0.316200995	0.305716066	0.159315509	0.035011688	0.08450596	0.247383827	0.179361866	-0.093962599	0.162305724	0.372246533	0.476972094	0.641841067	0.35687223	0.201744784	0.384669689	0.638280723	0.312915792	0.160541518	0.338010784	0.364919034	0.523158119	0.481584683	0.029857541	0.44938789	0.273733992	0.500141024	0.350223778	0.395299081	0.264946415
TCGA.DU.A76O.01	0.456634142	0.24174857	0.355173323	0.195925797	0.299173368	0.138487206	0.356590755	0.148661438	0.482043319	0.121084992	0.221935889	0.466516802	0.342515863	0.197494459	0.232815627	0.214173309	0.390157693	0.309864232	0.303270738	0.438327718	0.303318421	0.284535648	0.228817019	0.153822998	0.12756875	0.449564993	0.345147876	-0.146769161	0.180014025	0.372673962	0.487445345	0.66247057	0.431759389	0.214320775	0.447428468	0.618871893	0.365578524	0.067008456	0.349213099	0.368459059	0.455062663	0.478651795	-0.050466032	0.497604643	0.254570492	0.491583862	0.25288752	0.444797484	0.342632048
TCGA.HT.7690.01	0.449269946	0.280185151	0.392322816	0.309233103	0.304358744	0.16444462	0.403523303	0.155569589	0.439195825	0.195995982	0.281710589	0.459939378	0.357660055	0.330685079	0.240922351	0.241996258	0.379704139	0.319936497	0.321338704	0.405904144	0.30367481	0.34404361	0.232715103	0.180264689	0.182282664	0.46464285	0.392437277	-0.155613369	0.232632884	0.386375955	0.495462085	0.665937052	0.391182679	0.221720766	0.452952294	0.626244602	0.368487968	0.073024137	0.353375883	0.370968167	0.512569538	0.504896736	-0.000925077	0.512284575	0.328473582	0.518190216	0.336678082	0.452727441	0.355413317
TCGA.DU.6407.01	0.452066317	0.143686382	0.424754601	0.19349809	0.283106781	0.135125184	0.360423123	0.189137221	0.418857773	0.117446316	0.202768696	0.456330472	0.384798657	0.245658286	0.253989165	0.226520647	0.360312051	0.359597136	0.304182475	0.458673433	0.321843546	0.290057567	0.1974896	0.105331796	0.107525719	0.335521429	0.244997132	-0.148941975	0.176041014	0.404939085	0.482261001	0.669244475	0.423177566	0.207423995	0.49489295	0.603104789	0.340652629	0.001064306	0.352225979	0.366938991	0.51748853	0.458781433	0.002802637	0.519516812	0.248826774	0.51647947	0.318058495	0.395777987	0.35531677
TCGA.P5.A72U.01	0.502928887	0.284626897	0.369612956	0.458756408	0.335533834	0.162262346	0.431190318	0.229073712	0.415476877	0.244156589	0.308385508	0.454136694	0.31683583	0.472324218	0.264472172	0.26893753	0.402760835	0.278448155	0.351017776	0.314201912	0.308199041	0.366715134	0.290037138	0.256504575	0.213022462	0.480516337	0.401292592	-0.139492357	0.259359704	0.349312394	0.484694673	0.634083309	0.419533057	0.28703948	0.45485645	0.638967249	0.408628596	-0.122421976	0.354554077	0.386937933	0.482995719	0.522119295	-0.061699865	0.493458474	0.351168448	0.501993016	0.350529534	0.428744546	0.328810549
TCGA.DU.A5TW.01	0.438840262	0.089638388	0.372820692	0.148941584	0.281548439	0.114917034	0.327490102	0.148529911	0.383036548	0.093854295	0.172789703	0.489449717	0.381489632	0.21218448	0.212994053	0.182568636	0.356799594	0.334678841	0.292753715	0.398367382	0.307347005	0.273996293	0.18853943	0.098268725	0.073212566	0.306780335	0.19718071	-0.163891944	0.129247357	0.379647805	0.468104419	0.685577749	0.451426447	0.198040869	0.454624864	0.618401939	0.324502554	-0.004415664	0.339598363	0.351963326	0.511304822	0.467469026	-0.018740309	0.501661594	0.219992069	0.525100677	0.253903043	0.399111504	0.334976589
TCGA.TM.A84M.01	0.393065733	0.097485151	0.355482158	0.143956918	0.278925543	0.113267196	0.323511686	0.115123093	0.407490671	0.040801848	0.144977227	0.460301811	0.419426117	0.187971241	0.206576212	0.179895544	0.326707139	0.381382127	0.271050666	0.453565676	0.270197395	0.26563392	0.161495687	0.077658483	0.046048572	0.316424246	0.224959669	-0.145751577	0.124543688	0.41283301	0.450642084	0.664755529	0.431249584	0.190986938	0.400329173	0.575157779	0.319780479	0.139513683	0.308632343	0.344236375	0.507631931	0.402048888	0.001648639	0.488083688	0.27622984	0.51802141	0.264885841	0.401554365	0.354474187
TCGA.HT.7601.01	0.448047144	0.323351277	0.437159377	0.241030495	0.30699928	0.140105954	0.412374407	0.181368596	0.482548629	0.210498329	0.319696409	0.418028678	0.332997519	0.288862661	0.257350745	0.263793461	0.391300125	0.31288852	0.315064352	0.412381956	0.322833488	0.328218464	0.250855521	0.231600108	0.229797082	0.512280308	0.444780051	-0.159635237	0.255726359	0.410149038	0.520064792	0.63693033	0.359656531	0.220794266	0.437865198	0.60152608	0.36030717	0.005953963	0.361761512	0.387166038	0.543762871	0.520498424	-0.005824411	0.514806952	0.335716316	0.519511871	0.331807568	0.439005869	0.306074805
TCGA.WH.A86K.01	0.477140336	0.178745319	0.353337566	0.216148694	0.268363477	0.137986887	0.350669085	0.176562509	0.41158116	0.112318996	0.210778291	0.463867677	0.300640076	0.235531246	0.230983305	0.202155546	0.403952891	0.271084377	0.303530117	0.402553519	0.330162306	0.305193899	0.221861751	0.126447487	0.108007758	0.43441652	0.318528535	-0.16657258	0.160445199	0.361446318	0.477729082	0.662365617	0.406086207	0.228382106	0.484136314	0.661308888	0.346582986	0.00792367	0.364280037	0.381354816	0.50753839	0.513665294	-0.039629232	0.489220929	0.241898477	0.501072927	0.272680241	0.418924262	0.344239043
TCGA.HT.A5R9.01	0.417758143	0.09939624	0.374617007	0.216803329	0.284168006	0.112997979	0.336944286	0.125368344	0.473446509	0.065446685	0.154698959	0.483268991	0.463294856	0.216011395	0.231025528	0.209729774	0.340527463	0.418958789	0.274901647	0.446197129	0.287506603	0.261902826	0.167932827	0.076727182	0.057268792	0.295417541	0.206371374	-0.159495018	0.125839979	0.421240813	0.487345647	0.693066373	0.47093099	0.222540106	0.389432924	0.603603757	0.318542656	0.103624163	0.328562149	0.364147898	0.508672747	0.428219528	-0.003491349	0.486436665	0.188607354	0.500901335	0.311692603	0.402802339	0.340534674
TCGA.DU.5872.01	0.468085391	0.264906076	0.409704977	0.24780287	0.29205523	0.158218288	0.414713122	0.192472598	0.469231924	0.156880445	0.259166068	0.452478653	0.309584702	0.275609535	0.274920001	0.239640975	0.402100993	0.287645829	0.324892742	0.456233638	0.332413004	0.339105066	0.246160696	0.210430174	0.172210411	0.540203892	0.423605192	-0.156204212	0.212941544	0.364790164	0.520046372	0.656306364	0.423133519	0.228281105	0.443826993	0.657543647	0.381316238	-0.010617123	0.354609387	0.382699915	0.521948142	0.518583642	-0.033668707	0.526115055	0.349314458	0.547122605	0.311102261	0.440853647	0.342101991
TCGA.CS.4941.01	0.477027465	0.302102491	0.390649304	0.3517205	0.28313184	0.154110104	0.419595361	0.192795956	0.448304429	0.205816525	0.303554526	0.438204059	0.353110348	0.33125527	0.260349119	0.245736583	0.396518049	0.312043557	0.32713379	0.352902246	0.317908825	0.342124721	0.271502408	0.2104339	0.210599741	0.621822632	0.500709214	-0.141651342	0.240723396	0.371469145	0.509700445	0.653255529	0.390268016	0.233956653	0.43201906	0.627178191	0.392989125	-0.052920996	0.356370403	0.387152296	0.523414412	0.506803515	-0.001141392	0.500834132	0.341323029	0.529065042	0.310493149	0.455271154	0.274063214
TCGA.DU.7019.01	0.480614239	0.213625031	0.432305026	0.279150357	0.28636583	0.161596937	0.399980612	0.193955791	0.422735101	0.159583426	0.255068513	0.43796547	0.298528153	0.306893346	0.275860241	0.24117378	0.400931954	0.268293427	0.316007255	0.441435654	0.335534101	0.357999113	0.240236012	0.158130875	0.18543079	0.403286394	0.328878386	-0.153985717	0.22861941	0.366509158	0.516425307	0.660812985	0.387836874	0.219524453	0.480762137	0.657096139	0.368786872	0.061937885	0.365700062	0.392392539	0.558577389	0.518552327	-0.014428693	0.520845066	0.373347962	0.543034802	0.345891527	0.435772033	0.295788908
TCGA.DU.A7TA.01	0.445359641	0.252590496	0.393152998	0.259781372	0.298787799	0.146931029	0.408862098	0.126485141	0.387437655	0.134778334	0.223100708	0.472673221	0.363216582	0.298086301	0.245628639	0.217162256	0.345176684	0.316970879	0.336984858	0.416005798	0.30836824	0.351046383	0.233556497	0.171744691	0.168204937	0.422288093	0.354502798	-0.135643311	0.168139765	0.383877692	0.478678545	0.674043675	0.433838677	0.222198484	0.465699672	0.628531785	0.390837005	-0.020308883	0.329629019	0.384039111	0.510045083	0.470852194	-0.047269735	0.51875054	0.377885651	0.546009046	0.325553809	0.409115429	0.361772428
TCGA.TM.A84J.01	0.411207326	0.094445154	0.372580063	0.336845262	0.287436035	0.090989694	0.338592658	0.065646198	0.427142531	0.115931127	0.183715209	0.458602238	0.492583083	0.337110672	0.219468942	0.214722865	0.345945802	0.479950265	0.339008189	0.449520266	0.265108822	0.346720234	0.178430774	0.097915665	0.070897802	0.25213601	0.188123368	-0.163670357	0.179768022	0.445780116	0.512972192	0.714072651	0.458524469	0.212725758	0.430726834	0.595753694	0.323404125	0.119318687	0.324605393	0.364955798	0.497450551	0.483033451	0.014661303	0.499310759	0.264087416	0.549135208	0.321058289	0.369744464	0.349944221
TCGA.DB.A64L.01	0.444252937	0.156566745	0.410482612	0.167516443	0.259497182	0.110420421	0.365867401	0.144570919	0.431982839	0.080092023	0.220874658	0.439167005	0.293315272	0.173306304	0.245591329	0.220130646	0.385065176	0.244030462	0.287471233	0.442327738	0.333514476	0.325436262	0.20358013	0.09768882	0.127718893	0.398263653	0.287366848	-0.119573576	0.204483742	0.336834995	0.49191541	0.65706669	0.419708135	0.205125145	0.371685631	0.644005375	0.369916189	0.181411373	0.342809474	0.356082466	0.523208588	0.496962286	-0.022278548	0.4475357	0.305604715	0.528865347	0.299165535	0.444377459	0.279716243
TCGA.S9.A7QY.01	0.460903853	0.09051433	0.376712576	0.163481139	0.291877193	0.124240373	0.313153503	0.185127621	0.463806853	0.083823375	0.177298225	0.450370317	0.301112523	0.192231404	0.217767999	0.194914578	0.393396861	0.252434762	0.287811256	0.429974984	0.310749597	0.27741149	0.182954385	0.054496311	0.075410599	0.390575743	0.247510936	-0.117414216	0.139979425	0.363374839	0.480127708	0.647862067	0.401833764	0.227720533	0.407712182	0.634490546	0.339549482	0.119755217	0.354348278	0.355245362	0.491961476	0.477634636	-0.022356018	0.46154201	0.192479902	0.495964732	0.269057508	0.43095806	0.334705704
TCGA.FG.5962.01	0.435113374	0.132137433	0.395809458	0.166230797	0.273159852	0.135192682	0.340121202	0.176139052	0.446662608	0.081678903	0.184602822	0.419693626	0.292787981	0.209806364	0.261839887	0.222485236	0.377327773	0.252116324	0.277871209	0.448076834	0.318662541	0.298395708	0.182157855	0.079977854	0.101544101	0.385145102	0.273328049	-0.098475387	0.179810752	0.361419214	0.4938855	0.629300379	0.3808011	0.238060196	0.394173018	0.623171528	0.338044969	0.181992802	0.344918175	0.364216895	0.516207956	0.477860348	0.008151998	0.448989181	0.257711388	0.501569405	0.330401991	0.420208842	0.270539021
TCGA.QH.A6X5.01	0.468796064	0.111675135	0.39377639	0.170622099	0.266696663	0.129389148	0.323657584	0.214623665	0.464991697	0.094109037	0.203114796	0.452514048	0.291064193	0.200084018	0.252403441	0.220721341	0.409888809	0.25117265	0.286676255	0.417415984	0.321854174	0.30477998	0.22282448	0.064805343	0.09228961	0.390320221	0.266999169	-0.130559797	0.18112975	0.352852182	0.486955106	0.645302566	0.405188617	0.222385572	0.450540313	0.637082041	0.362108691	0.100349147	0.351164185	0.357161865	0.497749241	0.48288332	-0.019905428	0.467166527	0.227940905	0.496851551	0.269736693	0.425922669	0.336435769
TCGA.DU.8167.01	0.457725481	0.240762139	0.400613095	0.216008443	0.288694369	0.129359152	0.443993932	0.168415561	0.440930147	0.142007364	0.254859805	0.460333624	0.335798597	0.235153781	0.240919108	0.222756669	0.388303345	0.310056305	0.311455173	0.408263102	0.319878932	0.334125712	0.232432763	0.236714238	0.187061681	0.416371721	0.329053611	-0.146105979	0.235005806	0.381682279	0.485869643	0.676870509	0.422018373	0.210152105	0.470498648	0.628762707	0.384452411	-0.023112611	0.350840933	0.372362147	0.510608558	0.492810125	-0.018418589	0.533947617	0.394975836	0.513081433	0.289940132	0.43383297	0.35759355
TCGA.HT.7691.01	0.517065041	0.248807933	0.450966186	0.350817866	0.28101786	0.144140933	0.452004444	0.247891779	0.470489787	0.219006514	0.2939902	0.437094205	0.272653471	0.359702226	0.279449262	0.268952949	0.431562322	0.227187491	0.349868132	0.325280012	0.325060319	0.397675116	0.270691733	0.26633687	0.245137895	0.41527359	0.350498905	-0.142338839	0.256769856	0.322048533	0.531544278	0.633970793	0.35886601	0.246896416	0.365945149	0.665567298	0.448579203	-0.071148361	0.36093361	0.394363808	0.543847432	0.546832089	-0.044351863	0.496371055	0.450712064	0.516285938	0.358370395	0.418226344	0.241570562
TCGA.DU.6396.01	0.423785029	0.340705448	0.425356626	0.293180927	0.324859107	0.147162042	0.433242592	0.13368175	0.428636544	0.200006291	0.310053618	0.429384664	0.321713095	0.303743228	0.231074474	0.211283902	0.354382518	0.301144465	0.311494679	0.427952811	0.309229468	0.346268777	0.275467756	0.261008468	0.265788714	0.602059986	0.507886216	-0.159996208	0.255765903	0.411048115	0.482620905	0.632473336	0.36382046	0.232586851	0.467429214	0.579691835	0.399373141	-0.05968827	0.328522255	0.390976051	0.542237074	0.489373929	-0.042670302	0.540361379	0.386966142	0.534019318	0.331557438	0.436097416	0.359521545
TCGA.DU.A7TC.01	0.456289638	0.100484855	0.365303205	0.118849366	0.270923794	0.112890312	0.310724674	0.144641201	0.471676101	0.066717736	0.173594122	0.472373574	0.340047554	0.164728709	0.229537837	0.221099079	0.408217644	0.29614996	0.303423912	0.409008314	0.303571084	0.29153098	0.170780996	0.04128107	0.057542924	0.353132412	0.228339525	-0.099865436	0.137484091	0.33869002	0.5020833	0.669036117	0.435083157	0.217981368	0.410108528	0.667324981	0.335537757	0.134078129	0.348108048	0.379153615	0.459883972	0.505758098	0.003255424	0.429951246	0.199280132	0.503972459	0.262880946	0.426138041	0.276055498
TCGA.EZ.7264.01	0.421677222	0.069798402	0.394937996	0.114366912	0.260719459	0.128970491	0.308596826	0.146584253	0.474342698	0.050860665	0.152882164	0.446873469	0.359005535	0.155988854	0.230583578	0.182698303	0.349781987	0.312858775	0.265657022	0.430527382	0.296842294	0.24394797	0.15506625	0.033938918	0.044461109	0.32601313	0.212892571	-0.152870925	0.146238083	0.389937561	0.479545938	0.656053256	0.437818706	0.176798452	0.383039061	0.585514705	0.320671938	0.160623307	0.325782261	0.346774355	0.541543117	0.442431164	-0.013162028	0.442669336	0.188817355	0.516359426	0.298255049	0.403787239	0.334029658
TCGA.E1.A7YO.01	0.433076891	0.08124839	0.399347443	0.187075962	0.29393343	0.151827605	0.359983734	0.139531575	0.417723552	0.07874823	0.183546997	0.426430921	0.322416883	0.237179201	0.257950473	0.225201314	0.380593002	0.309102152	0.280338028	0.469381399	0.318984907	0.326803047	0.20148997	0.069084556	0.07215916	0.343781457	0.227912226	-0.130029632	0.166503449	0.41118045	0.462375551	0.625129539	0.347540197	0.228623056	0.42294047	0.60422592	0.366520407	0.167770177	0.334031453	0.358324874	0.521348963	0.456976612	0.000576656	0.491295565	0.258930536	0.495007701	0.334295056	0.431295092	0.360145708
TCGA.DH.A66D.01	0.444702382	0.236284958	0.366134065	0.232776133	0.303019528	0.134264004	0.399742365	0.147464048	0.406258191	0.132976701	0.228385285	0.445295372	0.330471525	0.242366807	0.24156851	0.216677356	0.356999517	0.308044036	0.307460197	0.451993469	0.309702642	0.307388193	0.222969785	0.204551321	0.153295757	0.40111455	0.323926127	-0.164169816	0.20814249	0.403720472	0.455351266	0.643290453	0.385884703	0.227239591	0.497427059	0.59878234	0.357776073	0.034465935	0.339065729	0.378826388	0.509754749	0.48318038	-0.018827445	0.519654796	0.324460762	0.495198441	0.294692839	0.410717597	0.379061016
TCGA.P5.A5F0.01	0.418679702	0.048695813	0.362016882	0.161645611	0.285141514	0.126259178	0.279285557	0.148917245	0.415693065	0.055257694	0.137458439	0.424010025	0.293010403	0.157625539	0.23359979	0.192599504	0.362549886	0.258702899	0.275909881	0.458604721	0.30242486	0.257755047	0.156941121	-0.014761005	0.025348478	0.294386149	0.178553689	-0.099010114	0.123339561	0.366738118	0.460045747	0.626990416	0.376265768	0.201039592	0.404493157	0.619024844	0.299172012	0.173042341	0.328692394	0.342332868	0.504250764	0.442784572	0.00203633	0.454836022	0.141592205	0.47306784	0.302356629	0.395146321	0.331199562
TCGA.S9.A7R2.01	0.485666793	0.252837979	0.393033648	0.254498385	0.285982573	0.120698694	0.37051123	0.225521107	0.426947467	0.187090871	0.281042943	0.433710402	0.273206688	0.295420229	0.230894268	0.232176259	0.389160759	0.224629113	0.293839017	0.300890026	0.32895039	0.331155714	0.250810168	0.146547524	0.166557897	0.438978591	0.366309444	-0.138833879	0.214931547	0.337638141	0.473924575	0.640985528	0.349356146	0.241011454	0.388255863	0.624744858	0.370388157	0.000987052	0.371526367	0.35622987	0.50866295	0.512019627	0.013178343	0.49316807	0.285746249	0.48172141	0.287091398	0.444300713	0.227195379
TCGA.DB.A64P.01	0.464586836	0.143923623	0.402790849	0.237924257	0.277085929	0.126460601	0.375136981	0.167856524	0.466952267	0.116370828	0.236794095	0.458991549	0.402264656	0.256860251	0.256272811	0.229974987	0.38986538	0.357403387	0.314127601	0.448228614	0.317640803	0.329024774	0.210524908	0.126995435	0.131245556	0.402155469	0.299573101	-0.154224052	0.185607231	0.396655513	0.506782179	0.671462477	0.417229054	0.231236743	0.393213363	0.632330333	0.371374334	0.107118027	0.347733676	0.371908071	0.527606939	0.506221296	0.00957503	0.486457994	0.291782602	0.528871951	0.306532955	0.445028147	0.357215779
TCGA.HW.8322.01	0.410384346	0.12734025	0.390673571	0.169448826	0.281564779	0.136450464	0.305142688	0.140748552	0.448427144	0.078949809	0.191866095	0.449453221	0.40714525	0.185987237	0.222609178	0.192175358	0.346374783	0.373817077	0.266524168	0.421690343	0.294276369	0.251941957	0.179017899	0.078692146	0.09043984	0.316480041	0.252213329	-0.151485155	0.157671381	0.415731144	0.471220491	0.661192991	0.413602818	0.182554685	0.397745093	0.576073226	0.313634325	0.106139431	0.313629639	0.349339094	0.515532165	0.44158579	0.003831346	0.475386364	0.190608567	0.503311245	0.29527834	0.397352217	0.362101433
TCGA.HT.7686.01	0.465155823	0.288583599	0.421761505	0.219624726	0.294503884	0.143514246	0.39519761	0.165988475	0.415853905	0.201817584	0.3044545	0.438922871	0.302682852	0.283604242	0.249714158	0.245259812	0.386042349	0.281357795	0.310980555	0.408505684	0.326747319	0.343803422	0.254957447	0.198825096	0.206317706	0.486656539	0.413876186	-0.157439538	0.247951589	0.389896382	0.491854434	0.652237483	0.348071254	0.214554811	0.447706346	0.622367474	0.370103714	0.003935115	0.348270029	0.389893357	0.549907624	0.533058061	-0.030691281	0.532638667	0.30784754	0.508655761	0.326113252	0.438559015	0.29970386
TCGA.DB.A64U.01	0.442569063	0.115843771	0.394311961	0.176729862	0.282037966	0.145269511	0.346564387	0.189889874	0.477947245	0.086365265	0.189106787	0.436572914	0.314030773	0.195304185	0.24179539	0.20110364	0.395580795	0.279532238	0.291034075	0.424678922	0.315677813	0.291964465	0.216833572	0.109244858	0.102306618	0.354615765	0.238649496	-0.150517648	0.179057109	0.369175486	0.47404394	0.651132303	0.388700624	0.204236985	0.436778721	0.596086443	0.351382442	0.093372077	0.343753615	0.344922902	0.512297479	0.468616073	-0.002252346	0.505056541	0.273703914	0.492891846	0.289071589	0.410655204	0.354825677
TCGA.HT.8109.01	0.446311456	0.127754017	0.427181497	0.163071501	0.287996169	0.134021529	0.350115067	0.188098208	0.453043241	0.088331357	0.199874937	0.399497722	0.284575485	0.194192193	0.264082627	0.231931828	0.391057773	0.254807421	0.276790392	0.457460258	0.328766674	0.299633495	0.187442637	0.099138662	0.114919923	0.322128338	0.230154171	-0.114618657	0.167945286	0.385010676	0.495047487	0.615540695	0.338739995	0.203502128	0.398802673	0.611648304	0.324687301	0.140160817	0.35411104	0.358429256	0.54894828	0.467775708	0.007352353	0.469644891	0.253245343	0.492451917	0.350468403	0.409817553	0.286196549
TCGA.DU.8166.01	0.433125889	0.168217394	0.414166608	0.204835751	0.298997961	0.159129733	0.367681173	0.163416071	0.419738498	0.094794333	0.226251347	0.412461844	0.30620084	0.24808107	0.250796917	0.220714675	0.363492426	0.296323462	0.288435453	0.47109456	0.318829322	0.313718074	0.223881913	0.169816845	0.181949989	0.363446854	0.289615313	-0.129430169	0.20088144	0.400043071	0.486098385	0.631961135	0.353081718	0.210084667	0.494722151	0.599405758	0.345250224	0.062610803	0.335851766	0.367343052	0.534460616	0.451175024	-0.005246553	0.522986806	0.364635906	0.500110953	0.343229591	0.41522681	0.319023618
TCGA.FG.8185.01	0.441615914	0.178188492	0.370496341	0.176254241	0.264257131	0.104038692	0.405513208	0.146282032	0.388195687	0.094593654	0.176099579	0.477286735	0.345184826	0.215678637	0.237004484	0.1940225	0.371079805	0.306269574	0.316323768	0.416379851	0.307260355	0.309384371	0.206952071	0.160556938	0.102865014	0.388880496	0.290427326	-0.154420487	0.127618059	0.382956855	0.469510701	0.675718257	0.431487523	0.19212515	0.480941392	0.64128434	0.367506401	-0.003717801	0.359072804	0.375497088	0.512712789	0.473571986	-0.026212363	0.513875046	0.318261852	0.517845158	0.276483804	0.417063968	0.372053247
TCGA.HW.7490.01	0.468253301	0.217771773	0.403795205	0.26523652	0.267998418	0.138055069	0.411663253	0.179978169	0.426278214	0.149173933	0.265441028	0.457207146	0.297799103	0.288047117	0.261023115	0.230819321	0.397509287	0.264173931	0.309049914	0.405077919	0.332440035	0.347013132	0.227162842	0.168867969	0.17839558	0.571093122	0.419555184	-0.155437316	0.198903781	0.359629107	0.50439943	0.666949912	0.401418531	0.229394897	0.448816283	0.660876773	0.379361422	0.005379233	0.348947613	0.386624321	0.538609834	0.500802642	-0.032334351	0.498201263	0.356961062	0.55394669	0.326848267	0.448419752	0.295509092
TCGA.HW.A5KJ.01	0.443043721	0.098361363	0.361118353	0.223316718	0.27608207	0.122964968	0.365573938	0.128586591	0.409945112	0.091794444	0.197971739	0.494388686	0.389551592	0.23270185	0.215038735	0.214433766	0.370025739	0.333990984	0.292419451	0.453677251	0.297692138	0.310439782	0.185497999	0.068444626	0.060019401	0.352244236	0.2574256	-0.134103301	0.140182469	0.357242287	0.476883868	0.675720598	0.43471801	0.234331184	0.402405375	0.656501135	0.375210783	0.154965934	0.346670144	0.370669835	0.481703733	0.483519772	0.003168231	0.475564314	0.26371114	0.506459764	0.280910144	0.459324124	0.362526961
TCGA.S9.A6WH.01	0.436898192	0.115941252	0.370582238	0.152708827	0.270648872	0.125799806	0.316317441	0.121711368	0.435068236	0.0462884	0.170328384	0.473820913	0.33494325	0.142035655	0.213648483	0.182090623	0.36262219	0.289804611	0.27388952	0.433055796	0.28793172	0.247286616	0.168868363	0.044291031	0.046019671	0.361481357	0.240061857	-0.148704159	0.154506701	0.356757057	0.460585213	0.664268329	0.432551452	0.185254249	0.364715983	0.610893583	0.353724238	0.20331995	0.328935443	0.36033747	0.508709169	0.460117935	-0.007107507	0.437472818	0.186163584	0.504042895	0.271202191	0.418285197	0.345870231
TCGA.DU.6406.01	0.436266446	0.256589857	0.388277219	0.426323295	0.308886935	0.136491824	0.412629885	0.136898998	0.469353654	0.204370506	0.280684268	0.476981073	0.512222066	0.358770367	0.208848657	0.204183424	0.349368952	0.465905121	0.304473675	0.418257956	0.274238975	0.306519597	0.237716287	0.186351234	0.168502945	0.607703641	0.474162954	-0.163948236	0.204792484	0.444818185	0.500492964	0.696436874	0.434455133	0.211955061	0.489322335	0.597298814	0.374579428	-0.047923585	0.328017893	0.379522562	0.505815264	0.469913096	0.018512147	0.528631982	0.326277271	0.513514544	0.325196223	0.463515017	0.348838095
TCGA.HT.A74J.01	0.446824317	0.165464905	0.364600545	0.203201185	0.306932121	0.138954791	0.392463806	0.166981955	0.416731013	0.102454948	0.193084445	0.445167234	0.284669379	0.234820596	0.242568545	0.216698243	0.378170669	0.251705404	0.313417138	0.443589185	0.318517417	0.312230462	0.213736069	0.1667338	0.097125842	0.381974933	0.263279217	-0.120096917	0.162349535	0.378175782	0.463659399	0.639870785	0.414316761	0.245551288	0.446437536	0.612292425	0.35434656	0.087059648	0.358465726	0.358458683	0.485665014	0.492032518	-0.029917139	0.497485374	0.290047744	0.48928624	0.281366237	0.443191967	0.318060155
TCGA.FG.7641.01	0.434505528	0.033979051	0.41193508	0.134370729	0.272387255	0.139908406	0.296309152	0.171303068	0.445896825	0.04285298	0.149709475	0.407782207	0.286985632	0.162892908	0.249651231	0.214349314	0.390744805	0.252617901	0.270668176	0.468917019	0.317436206	0.277240429	0.174303294	0.013850032	0.0494243	0.277492789	0.163664208	-0.097314766	0.143932644	0.378436558	0.478542433	0.626920657	0.364204785	0.202733846	0.413426334	0.616809498	0.318977944	0.17834907	0.332510028	0.354592914	0.534924252	0.467948861	0.012003347	0.453930861	0.183512986	0.489896019	0.322120066	0.398342795	0.297075963
TCGA.P5.A72Z.01	0.411763847	0.102294607	0.351408391	0.229497571	0.279270671	0.120498132	0.316642914	0.121750778	0.423754622	0.073836311	0.171186717	0.471810141	0.400494626	0.206900605	0.210203149	0.175134302	0.363033531	0.367594152	0.286193149	0.401421782	0.27276264	0.231931116	0.174720423	0.026069222	0.029221955	0.368864238	0.244901628	-0.140764404	0.125422366	0.382637216	0.456682487	0.670881708	0.502984567	0.20491986	0.406783568	0.593746569	0.322442932	0.049212057	0.346165031	0.354146041	0.487037587	0.443368483	-0.005661834	0.451063267	0.180504608	0.516834189	0.256756976	0.405630255	0.377257312
TCGA.DU.A7TB.01	0.451694188	0.105944034	0.367468396	0.210856599	0.286990892	0.137021894	0.313819759	0.191416787	0.466197093	0.114084915	0.196651552	0.442612529	0.259529137	0.224777782	0.21158794	0.203520825	0.387403945	0.243128153	0.298807393	0.317892553	0.316379271	0.266985092	0.179243516	0.045031121	0.068042742	0.307342554	0.21732846	-0.137909126	0.14601937	0.360577198	0.469318595	0.634472639	0.355357193	0.225477775	0.369053397	0.62609048	0.334240398	0.027803713	0.369674812	0.362766508	0.494441832	0.487255203	-0.002714687	0.432161312	0.161419187	0.477412406	0.252247996	0.4156363	0.265855842
TCGA.HT.7874.01	0.452426628	0.064527957	0.421695598	0.141756814	0.28377546	0.134456446	0.313562119	0.194860639	0.44137171	0.085294955	0.181665209	0.375564405	0.228758976	0.189271324	0.270660412	0.233456783	0.402706021	0.208839411	0.280145746	0.451434064	0.334447361	0.307081586	0.182476142	0.025500455	0.091717831	0.290328112	0.190536429	-0.084528248	0.175968366	0.366192995	0.478668654	0.597265207	0.323224086	0.238153348	0.365652258	0.633950614	0.312600965	0.162690905	0.356188103	0.362329881	0.528935283	0.492775162	0.021622229	0.460844477	0.205605105	0.469301834	0.362040276	0.404919366	0.241801475
TCGA.TM.A84L.01	0.470414805	0.225966048	0.381897502	0.209005462	0.300078409	0.131999886	0.414829202	0.1941638	0.420589003	0.144402999	0.229996926	0.443992813	0.28089643	0.250458993	0.246942614	0.222361294	0.392039253	0.247343992	0.314206697	0.419474609	0.333907565	0.318604958	0.242593352	0.222315733	0.152782317	0.406359006	0.308391851	-0.146111627	0.188775751	0.381889165	0.467443148	0.63552068	0.368626661	0.244842374	0.479677799	0.623607039	0.370877813	-0.003186689	0.355498149	0.380712773	0.504482225	0.500298499	-0.034165827	0.518841547	0.336198776	0.488663116	0.281149076	0.421206436	0.313635441
TCGA.HT.8108.01	0.435118018	0.217818253	0.407149524	0.170466835	0.282272798	0.125889795	0.33233589	0.164506516	0.439962543	0.085507189	0.214843502	0.433134946	0.342601761	0.199660353	0.236138037	0.204592891	0.370195669	0.326005162	0.279866519	0.424232141	0.314140776	0.280327624	0.21046875	0.140460107	0.141846716	0.481509006	0.353124698	-0.148083102	0.191920689	0.400028837	0.491765999	0.659756825	0.381066762	0.185171322	0.483066031	0.603646959	0.330492088	0.023922641	0.352360964	0.369391124	0.519086888	0.462464049	-0.016790893	0.489010133	0.232008883	0.501536367	0.315199082	0.407837666	0.331811137
TCGA.FG.8188.01	0.463197767	0.162997872	0.420342392	0.196490389	0.287609769	0.127270623	0.369421664	0.200317529	0.41684008	0.116027125	0.223269145	0.441643821	0.323370083	0.240223735	0.251767653	0.216859	0.391299662	0.297981264	0.297415671	0.402145118	0.326520899	0.309366939	0.208715795	0.171031967	0.129793719	0.383238388	0.269813099	-0.153228509	0.188980772	0.400060136	0.475475914	0.645851728	0.383062347	0.208794005	0.502003911	0.618009664	0.347227496	-0.066058173	0.348859445	0.36804834	0.534035476	0.488736232	-0.018563253	0.510537686	0.310782259	0.514710235	0.305112452	0.413785418	0.336504116
TCGA.DB.A4XA.01	0.462832765	0.192784464	0.373777776	0.215030455	0.293710262	0.158369584	0.347357123	0.179389453	0.475894441	0.124032452	0.224279569	0.445133483	0.29594849	0.230489351	0.24584051	0.2191347	0.39501505	0.257159741	0.290167653	0.439891955	0.319615778	0.292138182	0.232772879	0.109225814	0.1183682	0.400228074	0.318829327	-0.138376681	0.195695143	0.349441553	0.492334819	0.645543158	0.415688808	0.242764314	0.432749848	0.627766268	0.351712065	0.11861024	0.348273487	0.360948168	0.49689749	0.486753196	-0.017065662	0.480008384	0.237545619	0.497375201	0.270465145	0.434441729	0.369690569
TCGA.DB.A75O.01	0.463704297	0.203550615	0.361704581	0.184063036	0.286872694	0.141825765	0.366540153	0.178287148	0.430287831	0.154099915	0.26561919	0.459858071	0.291394387	0.253964191	0.249918502	0.231064038	0.375880847	0.249186063	0.30852081	0.446753013	0.313379579	0.33590291	0.241630371	0.156175209	0.154633047	0.476378851	0.358047293	-0.123428074	0.200517717	0.367977323	0.47386883	0.650016623	0.432695536	0.253398416	0.466975139	0.61751228	0.377517077	0.040898677	0.349807685	0.385748236	0.475596005	0.514116501	-0.053982312	0.499856147	0.282569419	0.49849437	0.269162415	0.457334281	0.335482223
TCGA.TM.A84C.01	0.45867934	0.276339039	0.460067446	0.37297751	0.311334758	0.127883074	0.453799964	0.15169854	0.488012954	0.233883049	0.292005159	0.420621522	0.318518211	0.45439853	0.278979958	0.268114025	0.377545791	0.293746288	0.342800585	0.380556254	0.320486261	0.387543036	0.293267126	0.263398268	0.239376797	0.498920107	0.419082205	-0.166294983	0.246039818	0.390442552	0.535211024	0.657244399	0.397546802	0.26295782	0.39000611	0.607792505	0.407287603	-0.054668982	0.344312509	0.419146289	0.54182159	0.526766458	-0.020848614	0.548414584	0.458579926	0.548183864	0.424147269	0.425376989	0.253625253
TCGA.FG.A713.01	0.440181992	0.047497717	0.387338314	0.168369301	0.309647285	0.151374835	0.308491217	0.156805189	0.444043884	0.086827957	0.1734668	0.395996542	0.226437321	0.210078704	0.254157317	0.228775783	0.390902448	0.210454343	0.278862495	0.445500469	0.314815678	0.301489414	0.171731776	-0.004807909	0.065336097	0.284839205	0.180814426	-0.072426645	0.164680086	0.356482773	0.478893317	0.608632234	0.351672264	0.26225934	0.376450888	0.628748698	0.312644709	0.132242688	0.350986259	0.358797932	0.48951079	0.492655724	0.0102525	0.447436722	0.204970359	0.475616664	0.332355522	0.405615597	0.271039754
TCGA.HT.8019.01	0.448706594	0.045278258	0.375338133	0.137456824	0.29003542	0.136680144	0.273595012	0.176463999	0.412837054	0.065698889	0.149391544	0.391559	0.193784607	0.172237462	0.250283372	0.22932668	0.390150297	0.173185383	0.288211297	0.406539564	0.321034644	0.290328558	0.147040867	-0.022766264	0.04413347	0.215971517	0.134199964	-0.058658089	0.135789717	0.33382438	0.460971809	0.590068725	0.324628869	0.250443376	0.299078231	0.659835234	0.287765839	0.131174304	0.353895364	0.359608022	0.484318551	0.505557914	0.034882004	0.390793174	0.158607734	0.454629458	0.336197567	0.385662081	0.177697011
TCGA.S9.A7IZ.01	0.468028256	0.201105359	0.385818246	0.224247785	0.315461673	0.157671109	0.365616423	0.186654553	0.392656025	0.14854755	0.218043275	0.43801725	0.279426478	0.253409832	0.257473734	0.225399813	0.392410703	0.234567301	0.310679947	0.434603918	0.329199357	0.334043872	0.21415391	0.095767907	0.121865396	0.396240079	0.321025377	-0.11459495	0.188580443	0.365600288	0.485013306	0.635438523	0.340083264	0.251567153	0.438270084	0.653542426	0.349190159	0.044579185	0.347154548	0.370757815	0.518036757	0.504199113	-0.01232481	0.492571706	0.296222908	0.505918882	0.314931673	0.43302749	0.268671161
TCGA.HW.8320.01	0.436148481	0.194099867	0.381768843	0.191458633	0.278502774	0.111721356	0.429322775	0.148256536	0.395928056	0.097799531	0.193792915	0.443749237	0.322550739	0.237355089	0.247878463	0.207824577	0.357355724	0.301793884	0.320249552	0.441120327	0.314632555	0.33349784	0.205603567	0.22336414	0.148919162	0.335552599	0.257249825	-0.157025738	0.168644994	0.39546753	0.472261824	0.661511637	0.419041765	0.204703685	0.501372001	0.612684759	0.366039218	-0.014033063	0.334962317	0.365515719	0.52849559	0.447103997	-0.031290075	0.507102689	0.381836835	0.530553752	0.30399145	0.405463112	0.355300751
TCGA.S9.A7R1.01	0.432579572	0.082282379	0.405155774	0.168459576	0.277501344	0.124933893	0.349135334	0.139699717	0.407519113	0.099472666	0.191092798	0.437125612	0.299487538	0.244372236	0.246394185	0.212206154	0.375188919	0.261216363	0.277516758	0.460480242	0.307032659	0.314194388	0.185849265	0.086052503	0.102635154	0.281887944	0.20710728	-0.105328861	0.158053592	0.359860068	0.479606849	0.657562164	0.401991641	0.213994043	0.392804452	0.633767462	0.354632105	0.182340121	0.329240254	0.36885039	0.52149662	0.466909342	-0.01343774	0.467908136	0.317404428	0.528729156	0.314529896	0.423843398	0.302949381
TCGA.DB.5277.01	0.437231626	0.129953581	0.379500244	0.180017053	0.28274432	0.135896426	0.326818282	0.168082296	0.395448877	0.100210198	0.190925227	0.479471269	0.456009893	0.239337138	0.229031001	0.205153364	0.358578809	0.424267526	0.289538524	0.407352745	0.299926506	0.27639047	0.195261091	0.059676116	0.083340983	0.348224651	0.257706893	-0.153329904	0.166277155	0.434074357	0.484011533	0.693103798	0.477962743	0.168193295	0.410532554	0.616187542	0.299797636	0.078592669	0.355821463	0.356019631	0.533144348	0.472722066	0.027560588	0.4855335	0.223667126	0.537726676	0.314911236	0.410264299	0.337014931
TCGA.FG.5964.01	0.470790262	0.214392738	0.389831698	0.23508564	0.301067398	0.147617578	0.368150136	0.16515473	0.5018823	0.156868782	0.256520369	0.457791138	0.321563324	0.237593642	0.259764919	0.246606497	0.391309495	0.282305102	0.297409397	0.411634284	0.313623409	0.321913343	0.234444522	0.127295131	0.157443115	0.400358081	0.329857107	-0.123971425	0.224313474	0.361458541	0.504421884	0.655967243	0.428899139	0.252506491	0.417770975	0.63970323	0.376089528	0.138057473	0.356783515	0.3784713	0.477684561	0.519564783	-0.008612877	0.479978209	0.284605396	0.502217307	0.285776825	0.453772278	0.335179273
TCGA.HW.A5KL.01	0.453765038	0.120630688	0.392296796	0.161181063	0.287022643	0.138383414	0.312544447	0.166051417	0.409574223	0.09008373	0.190006501	0.440516559	0.31084264	0.200567304	0.223476702	0.197264276	0.373769036	0.298538317	0.273975517	0.419584415	0.321817323	0.261565393	0.201677486	0.095612214	0.099283272	0.324197863	0.229366968	-0.156429093	0.157301239	0.404612253	0.461080782	0.657336429	0.384597832	0.197503763	0.467619379	0.609090598	0.318606309	-0.014395086	0.349919009	0.368242814	0.520236476	0.45009858	-0.038290678	0.48693582	0.187087357	0.499769127	0.283800996	0.375652963	0.367692031
TCGA.HT.7873.01	0.443905304	0.080559481	0.377860604	0.208317824	0.290162395	0.114956832	0.291408393	0.181633401	0.415140395	0.1127937	0.183435321	0.434129189	0.325379535	0.215319248	0.227768383	0.203055708	0.379471297	0.30060469	0.307291682	0.397355353	0.319932309	0.292549493	0.212793051	0.103843206	0.109259449	0.299468132	0.190471905	-0.158192302	0.144943192	0.408363335	0.463948954	0.638788276	0.362689073	0.200186454	0.488274692	0.596068093	0.318586148	-0.039673834	0.347361412	0.334952271	0.53172407	0.464648865	-0.026155521	0.499087686	0.176341044	0.49756465	0.287701389	0.387673261	0.327524352
TCGA.HT.7610.01	0.42882084	0.081935648	0.405983353	0.124435729	0.28419942	0.128246708	0.310916188	0.16497709	0.42237749	0.057068268	0.167029793	0.392098228	0.279995412	0.167117281	0.244143631	0.208147959	0.373077882	0.266743729	0.283488112	0.456817069	0.320415112	0.273680102	0.15984113	0.045116269	0.086372065	0.262297089	0.163706008	-0.095588678	0.150112076	0.393216118	0.476977899	0.62327893	0.347869731	0.188069048	0.42621825	0.611007524	0.295590252	0.139736799	0.341879542	0.357708256	0.525734133	0.466002399	0.018080504	0.448983038	0.223764234	0.479913323	0.350488144	0.383980921	0.275031521
TCGA.HT.A61C.01	0.451345907	0.253015633	0.388542911	0.39363648	0.307526002	0.106822187	0.437903111	0.113208319	0.445117057	0.239281878	0.290126186	0.513553397	0.561846853	0.396430158	0.22268271	0.248693382	0.361690343	0.494231977	0.373577621	0.42087567	0.270690059	0.378438748	0.262886463	0.205613848	0.194510639	0.533876852	0.423357314	-0.146715338	0.249689413	0.423014498	0.538046269	0.718524854	0.477901964	0.259339887	0.418490791	0.627772489	0.421690988	0.035497645	0.33354677	0.373598617	0.449934288	0.559206714	0.029853883	0.50287295	0.410919163	0.550727109	0.286830224	0.483316907	0.316800566
TCGA.HT.8107.01	0.445777963	0.069201798	0.416504505	0.155371934	0.298872774	0.130878404	0.330154315	0.19022674	0.425860594	0.08236216	0.179525743	0.359629992	0.202772468	0.19866249	0.271318223	0.23242832	0.379203992	0.185248251	0.276530773	0.40961295	0.338895227	0.325825261	0.189475345	0.073603126	0.121006423	0.280562895	0.195887517	-0.063254991	0.164129988	0.365326579	0.471349627	0.573820024	0.296681743	0.243173994	0.288452585	0.636380159	0.32227312	0.137819453	0.347297438	0.374596458	0.516178298	0.499183938	0.033829791	0.446749054	0.259451465	0.462098143	0.375514006	0.403474547	0.189863755
TCGA.R8.A6ML.01	0.439638369	0.104091593	0.399639514	0.200916068	0.267854877	0.117689469	0.319315075	0.169383222	0.456069477	0.089537198	0.200642627	0.451983788	0.304047583	0.225059587	0.237323733	0.201177241	0.382817029	0.261811485	0.278645777	0.434609203	0.300159681	0.29864019	0.202654214	0.049271208	0.075636692	0.412703362	0.286668947	-0.135683258	0.161565218	0.35500709	0.47003345	0.646629046	0.400044579	0.206374932	0.424789564	0.623106181	0.350869243	0.135330537	0.342127213	0.352732598	0.525379532	0.467832427	-0.017639548	0.4765045	0.23904697	0.506602641	0.292445365	0.43033882	0.355467961
TCGA.HW.7491.01	0.428199869	0.093066331	0.400185464	0.228880327	0.264932075	0.132352903	0.293432867	0.15826575	0.461184213	0.057245492	0.168218028	0.429798669	0.344905626	0.198805575	0.240791372	0.187304296	0.350279106	0.314678118	0.288316932	0.473579488	0.301747787	0.267996063	0.178878971	0.015513101	0.071427872	0.267562042	0.199474199	-0.159966504	0.163369368	0.39168288	0.491425771	0.637814274	0.397244566	0.194082461	0.402159041	0.578898237	0.326151199	0.153086555	0.326795966	0.367849587	0.541805455	0.429704043	0.016389873	0.454111823	0.183454161	0.506882155	0.328600163	0.378736395	0.345565921
TCGA.HT.8012.01	0.42835395	0.126477521	0.367715456	0.168729878	0.285952376	0.155803482	0.341051602	0.136446369	0.417716877	0.078850024	0.189103629	0.436791014	0.283183292	0.189669919	0.235324709	0.194230029	0.35626097	0.247310463	0.279101008	0.472256129	0.315615793	0.283056472	0.201634041	0.106168812	0.077912828	0.340727495	0.236620869	-0.134671335	0.175386132	0.363027627	0.434705951	0.619892912	0.376436039	0.214173581	0.413658561	0.581720318	0.348795012	0.162550247	0.325117242	0.346505718	0.50814203	0.439100389	-0.02204911	0.47332015	0.236095118	0.480234109	0.296080763	0.418542728	0.370943141
TCGA.FG.7638.01	0.460577598	0.125635139	0.415606896	0.208533049	0.275611196	0.167147994	0.345162673	0.206262131	0.456838839	0.097264722	0.194925948	0.429802597	0.310818442	0.239440851	0.274762459	0.246074313	0.411820901	0.282189616	0.297488171	0.437989045	0.321999016	0.309929083	0.211747422	0.054395587	0.105453111	0.392497862	0.282295763	-0.123460897	0.19802762	0.364934048	0.506288044	0.643610249	0.382126563	0.229663469	0.457869931	0.650120382	0.358030264	0.140701996	0.351491047	0.376194571	0.519029772	0.480898858	-0.006386803	0.473776917	0.243734107	0.502507161	0.330469959	0.436854246	0.307468713
TCGA.HT.7477.01	0.426404677	0.161749591	0.388985996	0.293459511	0.313164898	0.140530086	0.379265566	0.108646024	0.445245796	0.129071544	0.2177243	0.499017302	0.587154667	0.29245042	0.22429348	0.240966033	0.356479346	0.553242905	0.29932893	0.339555968	0.284172269	0.305886564	0.208472169	0.117863148	0.113920545	0.481403422	0.33905925	-0.151199905	0.161733993	0.486767363	0.503570616	0.719221704	0.488964663	0.209739366	0.434632688	0.604846746	0.339832917	-0.009106733	0.320366714	0.388455591	0.482053009	0.458207728	0.034699103	0.50729106	0.307574914	0.539780897	0.313821316	0.425487107	0.381514936
TCGA.IK.7675.01	0.446362124	0.104123983	0.37486446	0.20833014	0.280921083	0.114429505	0.328101139	0.176666148	0.412904804	0.118868301	0.169844266	0.45308826	0.411351996	0.254520449	0.240190752	0.211157171	0.362268333	0.382894451	0.297682382	0.388916967	0.311657898	0.314359736	0.182801033	0.076425752	0.078052253	0.23947146	0.181665522	-0.164197195	0.131621135	0.424776606	0.473284747	0.675069807	0.392689162	0.213165879	0.46923787	0.61917253	0.314990743	-0.049556683	0.342692542	0.358183924	0.53402663	0.475000997	0.01476857	0.525634954	0.232550254	0.494297929	0.318382811	0.3726625	0.342389652
TCGA.DB.A4XF.01	0.439505004	0.195368861	0.420500014	0.214565344	0.289184291	0.11995207	0.38299878	0.151880111	0.414839394	0.132683989	0.231400097	0.436601131	0.358497985	0.276175993	0.260647369	0.229677742	0.374686212	0.327608553	0.289055286	0.461599213	0.322196972	0.336917834	0.208850788	0.08396065	0.113882171	0.409853717	0.325018831	-0.137348568	0.187032252	0.415503505	0.481686859	0.643176366	0.338082492	0.221151393	0.458445383	0.613166361	0.355386702	0.095858493	0.355122611	0.381020972	0.53934645	0.494888203	-0.007338877	0.507570866	0.277842087	0.503443235	0.341369515	0.437574274	0.340200359
TCGA.HT.7877.01	0.442627352	0.070962837	0.424371383	0.187518112	0.287701351	0.15059948	0.333336671	0.18543078	0.460567189	0.081900487	0.189371377	0.408419655	0.300872269	0.222955874	0.266066091	0.226906857	0.389435289	0.267017867	0.282984233	0.439867756	0.319806677	0.314716054	0.199978242	0.058934314	0.087234408	0.340834286	0.219870962	-0.108747363	0.173128902	0.391845	0.478361706	0.6257176	0.356965495	0.224887767	0.438444213	0.604964446	0.327027049	0.135526882	0.338630942	0.361120347	0.514642661	0.465215827	-0.00434368	0.480514921	0.238272331	0.496593293	0.345147073	0.415480132	0.339673768
TCGA.FG.A4MT.01	0.440627124	0.137482995	0.350505096	0.202111964	0.275403229	0.127598233	0.319731541	0.135897562	0.401425825	0.081191948	0.186353236	0.483553312	0.389700701	0.224386647	0.216352258	0.186827451	0.364334428	0.344791859	0.305350077	0.410080556	0.294434032	0.272937263	0.178939488	0.087702268	0.071698036	0.367491593	0.252389891	-0.147481275	0.134689958	0.37851988	0.475719647	0.675012864	0.483147492	0.198584645	0.438196116	0.607547369	0.344221905	0.002438716	0.340853581	0.350299965	0.480024037	0.463548837	-0.026139434	0.462676769	0.210669803	0.517682621	0.263130914	0.405366187	0.358440499
TCGA.HT.8105.01	0.434720025	0.113746036	0.404733458	0.203332663	0.286667898	0.123065031	0.373108319	0.143718323	0.459982498	0.110200037	0.221756021	0.446530499	0.325759396	0.238114101	0.239556797	0.213372133	0.369798767	0.291253893	0.269659612	0.432586837	0.318825172	0.333869839	0.212030349	0.089325939	0.107897495	0.352965301	0.25104309	-0.130752015	0.194952683	0.381493983	0.489971779	0.645888623	0.375494742	0.220022206	0.346143	0.616831398	0.357025692	0.152419841	0.342334324	0.355419603	0.539953594	0.479703021	-0.006552805	0.496508639	0.277157846	0.50771191	0.334024778	0.439339813	0.286280371
TCGA.DU.A6S2.01	0.432461707	0.088139468	0.415464353	0.197532413	0.303421946	0.162943498	0.373974479	0.15601145	0.489228446	0.090341121	0.212758022	0.39989863	0.243882364	0.226556555	0.267610139	0.230765799	0.380727832	0.226875666	0.286223602	0.474056751	0.32657442	0.360555212	0.227318352	0.131565605	0.14561564	0.321869057	0.214587011	-0.08531332	0.195018648	0.367338488	0.492987716	0.622510761	0.393606318	0.2343366	0.401829904	0.593824611	0.36807089	0.192682832	0.326725405	0.355218427	0.495056962	0.46585774	-0.007239189	0.506712563	0.393731254	0.507113525	0.330106211	0.445630573	0.321080197
TCGA.E1.5311.01	0.4343163	0.072922975	0.399634933	0.191766379	0.271767028	0.145045559	0.364141537	0.155564858	0.410380347	0.071460518	0.182180278	0.427363768	0.31993637	0.219048986	0.260246354	0.2238393	0.382004124	0.302767447	0.302855824	0.471834792	0.319982377	0.313689697	0.188651472	0.065924754	0.071981765	0.312484976	0.197803739	-0.128476528	0.163428058	0.395536983	0.468378546	0.63954563	0.395994359	0.206086364	0.416765449	0.613030111	0.360912392	0.203613394	0.340526911	0.363247395	0.529510854	0.47197669	0.005583396	0.48847677	0.262013827	0.498530171	0.345321383	0.418887532	0.344012489
TCGA.HT.7879.01	0.453057038	0.181238517	0.377318025	0.23150574	0.299974799	0.120910069	0.376614326	0.180334655	0.431625293	0.120282215	0.208233451	0.443393865	0.303083984	0.253578041	0.232270187	0.199546179	0.368719051	0.272122599	0.295909247	0.414500937	0.315955268	0.310215154	0.227944042	0.177335651	0.114555258	0.373381203	0.263510322	-0.15210481	0.175297691	0.395702621	0.456131288	0.642430665	0.387837615	0.230256455	0.482228249	0.596585916	0.348133293	-0.005807297	0.346729349	0.354742252	0.50401076	0.459445916	-0.03772335	0.503210467	0.286768108	0.488478039	0.300939753	0.401588702	0.388752071
TCGA.HT.A617.01	0.508139698	0.2611016	0.392846804	0.352217963	0.287127451	0.160802164	0.404658815	0.233932456	0.467700276	0.228886342	0.285242967	0.432188749	0.29423149	0.392120268	0.267452398	0.257773781	0.42501209	0.23467982	0.337480356	0.324808291	0.323600785	0.367401616	0.272316634	0.181310764	0.199153357	0.414489147	0.374676249	-0.135901116	0.240144015	0.310734251	0.525713539	0.635257841	0.378035485	0.265056753	0.402882885	0.677685699	0.392912547	0.017122889	0.370054957	0.373045243	0.508090892	0.548354715	-0.034512361	0.488341583	0.327760985	0.498490453	0.338850699	0.433596626	0.221078161
TCGA.TM.A7CF.01	0.434253165	0.071063941	0.366734865	0.146016208	0.290524361	0.149171272	0.30051927	0.154002593	0.407599041	0.066581019	0.157991953	0.431937742	0.272468671	0.181138449	0.238298282	0.196037826	0.37909145	0.254312264	0.290032083	0.459229045	0.312865102	0.273414101	0.171462179	0.015570146	0.047220317	0.306540706	0.18574197	-0.096285735	0.132218783	0.373735488	0.46960349	0.635685684	0.382195939	0.209858611	0.475181997	0.616723009	0.313383607	0.124381306	0.342800322	0.353520772	0.491360161	0.457395888	-0.003870019	0.444166047	0.170794558	0.485671571	0.306716301	0.39567988	0.328368381
TCGA.DU.7292.01	0.454849709	0.112929137	0.416661151	0.261392474	0.318919379	0.158168277	0.376216124	0.180514592	0.45365385	0.153663702	0.226036034	0.404362996	0.359420759	0.327882626	0.274556863	0.258366491	0.382591364	0.322412942	0.315824697	0.437227004	0.322313974	0.315285244	0.207863609	0.043931407	0.108871759	0.375670234	0.274423106	-0.091590784	0.192431469	0.39526753	0.503947311	0.631980696	0.347212369	0.238263431	0.416209062	0.624520754	0.344111654	0.107343676	0.349609405	0.374989617	0.516702976	0.490164279	0.016831873	0.465556743	0.23905089	0.483394987	0.372886853	0.423873645	0.234374614
TCGA.FG.6691.01	0.454759354	0.232535748	0.436422285	0.204516936	0.286142044	0.134619474	0.373504547	0.196946925	0.409520191	0.130011142	0.265330855	0.434711179	0.347547889	0.260200801	0.272747847	0.228757898	0.368058574	0.317348623	0.311563623	0.42766186	0.327623636	0.317848734	0.240635466	0.187600386	0.190985667	0.414699865	0.334808158	-0.154091122	0.217062416	0.400300636	0.502472466	0.649725916	0.387147539	0.198134704	0.458492451	0.606088016	0.351789062	-0.009023145	0.355432096	0.382994189	0.542585385	0.472112761	-0.033594829	0.520081661	0.303004772	0.509458214	0.327481145	0.40156614	0.328638532
TCGA.HW.8319.01	0.429310289	0.120284207	0.394241175	0.153551509	0.289989936	0.129769391	0.336489947	0.16355045	0.438573419	0.074802691	0.179846298	0.415791426	0.322925316	0.194461877	0.240382418	0.214559593	0.372408938	0.31416299	0.28053549	0.449636746	0.314518947	0.287788639	0.180784267	0.095661182	0.102506101	0.322161639	0.23039518	-0.117258655	0.165227711	0.404033993	0.477443499	0.642592438	0.339308628	0.199110148	0.501561185	0.597806006	0.321143047	0.080922371	0.33482764	0.365344994	0.518630359	0.453971319	-0.00669787	0.489990168	0.270992733	0.494550399	0.336148035	0.397415863	0.311530127
TCGA.E1.5319.01	0.475339448	0.139686431	0.430947986	0.216459579	0.273122534	0.149874284	0.366200605	0.215628441	0.472480818	0.136287192	0.257407243	0.432385368	0.283347567	0.259620473	0.269099906	0.233825515	0.404151329	0.246307739	0.299591238	0.461079598	0.335663156	0.328098506	0.225320964	0.10070662	0.130896349	0.437993933	0.317952309	-0.149322179	0.218389424	0.360125855	0.49072507	0.626971172	0.361525979	0.226941858	0.404250101	0.62919109	0.378789303	0.153448933	0.363370497	0.372354415	0.544996954	0.496764669	-0.009782642	0.480285791	0.257499797	0.504344828	0.322213352	0.442104711	0.320839541
TCGA.DU.7010.01	0.417324624	0.157514629	0.423726116	0.255683159	0.287606468	0.120057612	0.361477092	0.153311135	0.462296025	0.137763846	0.196535563	0.459015955	0.491085911	0.307169685	0.235755236	0.229451687	0.365952833	0.473291131	0.302534886	0.428713236	0.306550068	0.303523434	0.202444305	0.098270036	0.117613273	0.345887195	0.268598051	-0.157966813	0.173592529	0.460755194	0.492963936	0.691635992	0.409411013	0.201109357	0.467802757	0.589048677	0.318085477	0.008334729	0.36580255	0.356898558	0.52571597	0.488995567	0.033905207	0.520304661	0.246741664	0.501701724	0.34888707	0.400499373	0.341870834
TCGA.S9.A89V.01	0.451312302	0.197656378	0.420725676	0.306612676	0.323076611	0.178631727	0.390772932	0.161610311	0.419188336	0.16401927	0.227985013	0.399700268	0.246751047	0.305778746	0.235237272	0.202943717	0.363775138	0.22158645	0.305230444	0.441299568	0.301096333	0.326115624	0.225829437	0.161381128	0.148390251	0.350538473	0.288751028	-0.14498615	0.207487326	0.378314665	0.442204916	0.610342741	0.302476579	0.252520892	0.412095234	0.595644711	0.371670564	0.00226529	0.329140737	0.364967059	0.545354656	0.461684827	-0.029985784	0.520052148	0.306565063	0.471548879	0.36643167	0.386808053	0.288950288
TCGA.DU.7306.01	0.460756968	0.192733087	0.416725357	0.203862199	0.276138027	0.136486797	0.378472442	0.195246263	0.424773083	0.136799638	0.238299806	0.432672697	0.300963441	0.262779063	0.242423364	0.210202877	0.383273887	0.271437443	0.295033756	0.452339202	0.340051416	0.31401592	0.216034049	0.110419587	0.138534678	0.521909614	0.389476339	-0.159914171	0.199555863	0.377568624	0.503081448	0.635593647	0.377819765	0.208281057	0.427662379	0.636775001	0.361729408	-0.021815932	0.35231806	0.386808548	0.568947816	0.499413569	-0.02800134	0.497235546	0.276904072	0.549911567	0.310891693	0.429171951	0.312271524
TCGA.HT.A616.01	0.447665778	0.096375528	0.417778048	0.187844387	0.285268192	0.149235002	0.341775337	0.169423929	0.43256769	0.087832429	0.191734348	0.409695166	0.26826845	0.229600882	0.25850041	0.229275188	0.381804663	0.24566697	0.295525885	0.422276822	0.319282031	0.326738346	0.190199932	0.061445424	0.121287314	0.274471588	0.207348393	-0.10375262	0.179854858	0.351975628	0.487289037	0.641130859	0.349175561	0.228223628	0.451157423	0.635552898	0.332940511	0.114905418	0.343315331	0.359633017	0.503106442	0.485957036	0.000133883	0.490711579	0.300905518	0.48598379	0.338840901	0.422454619	0.292679218
TCGA.DU.A5TY.01	0.468569112	0.314351255	0.398540561	0.420117441	0.319821339	0.150753319	0.43209084	0.189319537	0.456517949	0.230399736	0.318983634	0.464684627	0.378157788	0.377023887	0.226770019	0.249363648	0.391454289	0.323241508	0.333598425	0.313070269	0.313681045	0.357738918	0.289258081	0.240848588	0.223590716	0.482789704	0.42666024	-0.164777364	0.264461893	0.353186034	0.514156512	0.670569776	0.388489334	0.230529519	0.487387676	0.625711546	0.404122791	-0.028699007	0.366602481	0.38412122	0.527289665	0.526433262	-0.013789436	0.536402782	0.391151401	0.519726353	0.319018865	0.452537814	0.304196922
TCGA.HW.7487.01	0.449684991	0.083954894	0.413511971	0.130103512	0.271820181	0.131920699	0.310665946	0.172270212	0.43341607	0.063413744	0.17178502	0.416409022	0.273441904	0.157985779	0.255381168	0.221101214	0.393883574	0.237825261	0.29075867	0.453053665	0.321302319	0.299089793	0.179374942	0.017568644	0.069787152	0.316343576	0.209456137	-0.107682312	0.170505681	0.362150494	0.48570451	0.635076581	0.377698014	0.208281736	0.374799843	0.641254592	0.331381624	0.180025541	0.340903419	0.356377852	0.531963495	0.482904117	0.01472468	0.444643732	0.204570876	0.499161779	0.325331028	0.41633458	0.259696819
TCGA.DB.A64R.01	0.422277286	0.073598963	0.373591516	0.133965631	0.273709394	0.130738805	0.297885432	0.136543753	0.443926098	0.051444884	0.144539902	0.437999757	0.307901634	0.168039055	0.22733685	0.194818704	0.370652431	0.272049978	0.273190077	0.449807304	0.289580458	0.252696102	0.177242974	0.033847127	0.044527521	0.325388722	0.213809796	-0.13356742	0.142454541	0.371614236	0.459075692	0.64411702	0.388886829	0.18491711	0.435004446	0.595556166	0.311090326	0.132484349	0.323638357	0.339643325	0.512325678	0.428391541	-0.018293308	0.461106973	0.195054701	0.496348419	0.297076664	0.390638288	0.351108537
TCGA.FG.6688.01	0.490216577	0.249128494	0.431521912	0.283780235	0.29282695	0.13987752	0.411979837	0.24280603	0.5003205	0.230827649	0.304054371	0.444146575	0.368401706	0.350007069	0.259557114	0.27827348	0.402805362	0.29605005	0.335900606	0.299146594	0.342643179	0.381925828	0.268725539	0.16973643	0.208762574	0.50564652	0.41655859	-0.127119898	0.227145885	0.356327499	0.535049913	0.651699573	0.390678049	0.263895835	0.388335189	0.623633568	0.412580559	-0.023989859	0.373127535	0.374665434	0.523709448	0.527720586	-0.007000931	0.514643118	0.347021044	0.51462597	0.327149502	0.466472241	0.209485571
TCGA.S9.A7IS.01	0.428486183	0.16469489	0.419935846	0.315971305	0.311080115	0.13644853	0.380028188	0.09182296	0.482873461	0.149644861	0.241186596	0.497203778	0.582609705	0.321272306	0.219377285	0.214459402	0.358646506	0.543679759	0.332173029	0.387471087	0.280372023	0.334674824	0.220654574	0.117915855	0.133426333	0.421834802	0.307157077	-0.148162135	0.181705898	0.484925033	0.541024673	0.730317608	0.501217924	0.215939187	0.406290798	0.604835863	0.374013075	0.058978618	0.335024769	0.395149381	0.469227045	0.495444584	0.037655484	0.501137955	0.334911646	0.543576533	0.288066016	0.440883205	0.36321649
TCGA.QH.A6X3.01	0.444407919	0.20812998	0.420625315	0.17382035	0.268038459	0.11246352	0.396592019	0.174433586	0.449116989	0.088801574	0.187009012	0.446168333	0.36103779	0.224979932	0.245556782	0.206101518	0.375128375	0.343849603	0.300032793	0.430854743	0.312993498	0.316682979	0.196854493	0.165302627	0.126389974	0.344042226	0.289191864	-0.163598732	0.153587893	0.402478608	0.512253607	0.676931102	0.417010109	0.186300888	0.47639738	0.622828711	0.360302843	-0.005087406	0.355744848	0.373888453	0.547348211	0.48156161	-0.03541626	0.495320565	0.357176666	0.546604568	0.315376424	0.418922437	0.334980957
TCGA.HT.7608.01	0.477159272	0.178988678	0.406886769	0.219586328	0.261703304	0.130621525	0.382717373	0.266595397	0.422521701	0.113766081	0.222900006	0.42347262	0.268441631	0.258555118	0.279975693	0.245300705	0.415430231	0.230889319	0.299017055	0.421255609	0.343917081	0.329744223	0.230007332	0.147915528	0.132412674	0.418582846	0.325569978	-0.133589507	0.191150695	0.361928219	0.492928332	0.611757783	0.352483764	0.243896952	0.479194458	0.641705643	0.375404955	0.065630182	0.364950482	0.368152002	0.526410243	0.50086769	-0.028506802	0.470069991	0.294253239	0.49429978	0.32812424	0.436149005	0.280496906
TCGA.P5.A72X.01	0.475772221	0.182689847	0.370870433	0.267867153	0.313064411	0.150566701	0.4463928	0.192448901	0.439780697	0.134162307	0.227301444	0.438416448	0.290089789	0.296158327	0.279219369	0.251918638	0.394987695	0.270456614	0.320230306	0.443184866	0.325080065	0.357677823	0.234359205	0.185627249	0.126640591	0.438317343	0.320033134	-0.145999076	0.173150596	0.391503379	0.480232085	0.645749155	0.400161585	0.269322896	0.504204149	0.632137269	0.383551831	0.018014074	0.362175449	0.37233629	0.500989011	0.506930334	-0.032040975	0.500791127	0.358565085	0.502985998	0.330335809	0.44372327	0.398264128
TCGA.R8.A6MK.01	0.465334556	0.125720973	0.39744062	0.208392445	0.268328825	0.139257467	0.318963753	0.214488636	0.419802285	0.085385777	0.193511588	0.448650667	0.326007099	0.234815741	0.246728517	0.215704924	0.411903824	0.284101522	0.283443082	0.391034147	0.321067035	0.288663267	0.211554294	0.064025647	0.0985402	0.397304919	0.287054835	-0.138047486	0.176062827	0.372215789	0.494949061	0.652927608	0.409565686	0.223223876	0.446800313	0.643683981	0.347450414	0.062421199	0.354295913	0.371005535	0.521260131	0.474693661	-0.007809187	0.453739103	0.219037627	0.515699099	0.29856392	0.425956451	0.289462625
TCGA.DB.5281.01	0.453332429	0.134949592	0.413796228	0.255879355	0.296910671	0.113857123	0.384670387	0.153306042	0.431561571	0.139370568	0.213836634	0.419655472	0.333785937	0.305014804	0.271867585	0.244153567	0.37766267	0.330958411	0.316590648	0.45842381	0.322519128	0.342163182	0.205054113	0.099983607	0.141450229	0.330055842	0.247952178	-0.132144546	0.181947079	0.406490699	0.497917734	0.654769323	0.406682755	0.245865616	0.456145574	0.623992616	0.351918708	0.110202275	0.351614843	0.384095887	0.52429686	0.490337081	0.001420638	0.535921515	0.307808982	0.529626646	0.371683661	0.420873071	0.326970011
TCGA.DU.5854.01	0.490050785	0.239113461	0.452133571	0.398081696	0.328407384	0.159521435	0.406069361	0.242169794	0.494625996	0.218183261	0.296732699	0.426321753	0.367527444	0.410644421	0.262919342	0.249444214	0.407620096	0.328161018	0.336281118	0.398339569	0.33865623	0.365410086	0.272128901	0.177496348	0.196757683	0.466457739	0.373262801	-0.149161875	0.24997693	0.406020759	0.511023877	0.638270312	0.349156484	0.266858699	0.432806553	0.615782327	0.377418902	-0.087964419	0.367783979	0.388846654	0.531400933	0.492901974	-0.023588923	0.516594311	0.304558723	0.494307892	0.350327642	0.414765449	0.327528363
TCGA.S9.A6WG.01	0.473096578	0.257339545	0.426839604	0.461617742	0.352351363	0.164685299	0.488882368	0.149996362	0.49455443	0.226644239	0.33987307	0.466370497	0.463596384	0.483631414	0.285702662	0.286030102	0.389772164	0.414769794	0.342953522	0.368535112	0.317941483	0.44321537	0.33066016	0.314972147	0.287254203	0.48414495	0.412220184	-0.142571002	0.282010637	0.441150966	0.516709462	0.670417254	0.39763947	0.344731728	0.472639442	0.611623943	0.439756981	0.014282573	0.340596242	0.404072084	0.477500902	0.524275294	-0.017051723	0.588218268	0.541090048	0.509797666	0.379422129	0.480696331	0.371837181
TCGA.HT.7471.01	0.436399625	0.206778678	0.379668832	0.260576643	0.290061215	0.109269403	0.383927791	0.133147803	0.47340304	0.135100401	0.268036505	0.478478413	0.461137758	0.267944794	0.244223617	0.237021408	0.368750206	0.404167951	0.28830555	0.441953597	0.302711779	0.285421573	0.216688435	0.152651961	0.149371274	0.574810636	0.41148624	-0.151318308	0.201642282	0.410930242	0.499087397	0.677395116	0.426188918	0.222263396	0.425161379	0.609472143	0.362188757	0.11528186	0.3367523	0.376076925	0.513808629	0.473658415	-0.003670871	0.481251083	0.26029577	0.521837357	0.307785395	0.456195034	0.330322657
TCGA.HT.7620.01	0.464130104	0.128773163	0.424536682	0.148893785	0.281746752	0.123617095	0.327961233	0.212958819	0.478677702	0.09653713	0.211206952	0.423896165	0.306081809	0.194540377	0.245455269	0.211248596	0.403693192	0.274218789	0.274810875	0.430189609	0.329520723	0.283794103	0.21034308	0.087169946	0.116996543	0.355924983	0.254415317	-0.152574429	0.174143294	0.384924836	0.486731091	0.632343489	0.360028826	0.212539521	0.405050625	0.613548166	0.334052324	0.052142389	0.364921359	0.357436219	0.54000006	0.460628724	-0.004706167	0.486892925	0.204847367	0.500815995	0.28052196	0.405291599	0.31804927
TCGA.E1.A7YW.01	0.446988377	0.137502489	0.385067867	0.207221191	0.279815531	0.127257885	0.362807784	0.14941612	0.408230072	0.098044718	0.198495189	0.452153967	0.320387266	0.236845705	0.23899838	0.202211619	0.374732388	0.290222224	0.30197783	0.417188849	0.317598915	0.315922658	0.224739951	0.15682477	0.124655808	0.330542993	0.248912382	-0.147132291	0.148068037	0.392996345	0.459017505	0.656478214	0.398036277	0.236802146	0.485375098	0.609418214	0.360451641	0.030370958	0.341635977	0.383527954	0.506225013	0.491217699	-0.038336112	0.520351413	0.294284888	0.496973095	0.289250773	0.412452614	0.328240638
TCGA.E1.A7YV.01	0.455388522	0.09360111	0.382146784	0.289759154	0.290135185	0.1007869	0.354025994	0.13008641	0.456475669	0.107477603	0.190109156	0.479508798	0.561049953	0.297656188	0.220146389	0.219711684	0.393221873	0.531857514	0.325413696	0.434628868	0.310563001	0.336023987	0.195974759	0.084399067	0.080289427	0.327182309	0.233573078	-0.143569171	0.130676204	0.487976486	0.516549777	0.711070074	0.424479438	0.240554866	0.418491104	0.638941134	0.3522542	0.04575826	0.352737218	0.387297563	0.51278586	0.477492132	0.032030334	0.475012115	0.26831575	0.537489665	0.327954366	0.424632997	0.36867583
TCGA.QH.A6XA.01	0.466928813	0.133660074	0.407709394	0.172682632	0.282310658	0.144662663	0.346887795	0.188225328	0.46408052	0.10566081	0.206300978	0.441597863	0.316348271	0.20668708	0.246490191	0.212879578	0.401201295	0.288867766	0.303578964	0.411237056	0.318845461	0.313740906	0.209135684	0.118722701	0.126823521	0.334134206	0.236404361	-0.139811377	0.181597726	0.379995115	0.502877442	0.66387638	0.400816305	0.221300892	0.479788253	0.629227184	0.338278551	0.057317195	0.356536888	0.373825349	0.514238319	0.491793527	-0.012193523	0.490828768	0.277308406	0.510571625	0.29492624	0.40676201	0.321421141
TCGA.VM.A8CE.01	0.457359707	0.121125958	0.390814261	0.205399798	0.30171867	0.144443866	0.360234036	0.195259558	0.48822848	0.119498052	0.215863359	0.432492895	0.286097992	0.251886273	0.253345943	0.212765778	0.393136828	0.255277332	0.296902106	0.438278472	0.319517403	0.315299485	0.240871448	0.134547733	0.133814709	0.37705386	0.269768843	-0.147762382	0.182627734	0.373565061	0.47991802	0.634979546	0.385485836	0.23445482	0.45223255	0.601037471	0.37188229	0.065409238	0.337151212	0.364360051	0.498457994	0.480830625	-0.035961544	0.522516056	0.299459164	0.502728022	0.290848001	0.426868509	0.366902014
TCGA.P5.A730.01	0.460721705	0.145067033	0.39827657	0.241318416	0.295798198	0.121865065	0.383464301	0.164960556	0.478191338	0.12754945	0.217143258	0.460774404	0.371305718	0.286394135	0.24972244	0.221559245	0.399620014	0.332858173	0.303693288	0.405829416	0.324614266	0.321290945	0.212406649	0.103244085	0.110686853	0.429421806	0.318529396	-0.15387035	0.163530642	0.386678884	0.500052701	0.66854669	0.410317221	0.240988515	0.42985405	0.648952944	0.379631205	0.010042919	0.366798208	0.370882255	0.533906084	0.509929801	-0.004537057	0.50357792	0.279598073	0.531232291	0.310941143	0.439082133	0.353310198
TCGA.P5.A5F2.01	0.456067428	0.10085943	0.402465471	0.18570335	0.278434952	0.164575627	0.358913633	0.179583486	0.396087698	0.084063871	0.181534713	0.429406912	0.269527848	0.224931321	0.254147049	0.227968735	0.404434686	0.224173656	0.303878127	0.435956497	0.325767813	0.333240027	0.200618354	0.073552832	0.074707966	0.343780451	0.226348355	-0.09674564	0.1409667	0.358293193	0.469959248	0.625616519	0.355412362	0.227429573	0.426194107	0.63647409	0.359899139	0.081577404	0.339861434	0.372477715	0.52548494	0.49447147	-0.015836099	0.501858471	0.296958873	0.497393938	0.305180571	0.43630331	0.266633163
TCGA.QH.A6X8.01	0.440829049	0.11957477	0.370851489	0.241212248	0.293249193	0.133282693	0.340484413	0.159348256	0.487493582	0.115671854	0.200577691	0.459271325	0.364558512	0.192001176	0.228022623	0.206494582	0.3826262	0.324710921	0.289759461	0.442294894	0.299883233	0.282094518	0.192328315	0.089208167	0.093408655	0.362179717	0.240887498	-0.132477579	0.17981233	0.379784447	0.466662205	0.649499214	0.422610634	0.240872323	0.396517222	0.598259225	0.362246175	0.076305564	0.346113715	0.371037661	0.481700673	0.462316787	-0.006751717	0.469049215	0.236820226	0.492788868	0.274216084	0.413222386	0.365495946
TCGA.S9.A6U2.01	0.454233473	0.163422376	0.406321409	0.227807271	0.285140952	0.117436881	0.364164653	0.207378707	0.480551683	0.108013704	0.222252448	0.423032365	0.291997467	0.256710765	0.273440134	0.228628613	0.3901066	0.263325785	0.304247092	0.437905835	0.317055224	0.308971395	0.201522246	0.140254196	0.126358998	0.390416366	0.291673387	-0.140899043	0.189363581	0.380781924	0.494555253	0.62869772	0.378113016	0.229418645	0.473726099	0.593144303	0.366338861	0.045560551	0.351200812	0.373668816	0.529002264	0.438978872	-0.031454108	0.474902096	0.298010582	0.507884866	0.326865885	0.409577147	0.350105301
TCGA.DU.A76R.01	0.467922533	0.10213236	0.419119113	0.224697251	0.294623084	0.130675242	0.345895102	0.208529718	0.416847908	0.11552782	0.208957324	0.433868747	0.304159432	0.290501188	0.271463943	0.237974259	0.393908027	0.255623186	0.297494823	0.455030734	0.329720248	0.308260442	0.205200355	0.066062654	0.094672867	0.39969451	0.27270091	-0.124337032	0.180490682	0.360549631	0.487214301	0.636496175	0.382822611	0.245273538	0.390735056	0.630891427	0.351004496	0.145721914	0.369830879	0.352779176	0.529762707	0.481995678	-0.012902187	0.45501622	0.211139137	0.500005372	0.330840758	0.433565956	0.301797278
TCGA.TM.A7C5.01	0.423798507	0.116595176	0.372388282	0.189905567	0.271040237	0.101320073	0.33300357	0.131739461	0.417930558	0.050800113	0.169695568	0.470873182	0.376619736	0.191811067	0.222196682	0.192080528	0.350820197	0.337770672	0.28364421	0.428443818	0.297118256	0.273654648	0.172328872	0.074397408	0.063926795	0.315692463	0.22226645	-0.161012428	0.160418598	0.378695681	0.476428008	0.678901834	0.463132519	0.186294004	0.407906128	0.629811074	0.337856273	0.128446939	0.325355222	0.360067763	0.516880249	0.45552409	-0.002142508	0.46163399	0.251087462	0.512544713	0.283787264	0.406093827	0.344153917
TCGA.FG.7634.01	0.455435834	0.215287381	0.438207394	0.374601833	0.319368108	0.145487434	0.39560303	0.165015407	0.44384415	0.189771787	0.277855693	0.427762304	0.393898147	0.37498409	0.265957438	0.246068732	0.385039726	0.370353677	0.325710589	0.438402513	0.312439954	0.363463016	0.248593338	0.172675687	0.213616094	0.406931952	0.343987272	-0.164102761	0.258463519	0.429859784	0.512263822	0.651774079	0.399569009	0.237295042	0.457903866	0.582408799	0.358714549	0.048108528	0.344027159	0.374284785	0.541184785	0.486865107	-0.015182794	0.543369323	0.351066524	0.52342461	0.366338308	0.418019227	0.357185134
TCGA.HT.7467.01	0.451143789	0.088065987	0.421762434	0.171997763	0.29215699	0.15553987	0.334320683	0.200457719	0.476484927	0.086064887	0.191604552	0.39859139	0.309115313	0.228102228	0.257713657	0.228696212	0.39218086	0.292465085	0.285563225	0.440691664	0.332410766	0.302804533	0.195963421	0.028544382	0.103771846	0.383282903	0.25420745	-0.106547355	0.183624448	0.404089352	0.485219088	0.618611026	0.333559228	0.233777371	0.395046643	0.618451291	0.32661159	0.138994625	0.360508529	0.362550435	0.530733533	0.474963248	0.016864558	0.460674624	0.194357202	0.47391697	0.331312911	0.408273567	0.298790903
TCGA.TM.A84R.01	0.446459379	0.063140317	0.382566834	0.15898469	0.293268569	0.133622247	0.292269247	0.1699267	0.41309283	0.07055581	0.165155121	0.39434363	0.225621377	0.189474429	0.2492386	0.218476027	0.39340165	0.200200936	0.290861536	0.436382702	0.327972318	0.291295282	0.162298038	-0.02096434	0.051923188	0.257560594	0.163557831	-0.084570873	0.138395503	0.35437765	0.474373332	0.612525186	0.329568125	0.251315243	0.323745719	0.659719568	0.300283963	0.14574489	0.352118569	0.358034267	0.512378123	0.494059955	0.024942727	0.430674139	0.150591438	0.464901159	0.337805827	0.387326121	0.218175245
TCGA.FG.A4MX.01	0.438868762	0.173945883	0.290253664	0.227518939	0.283812121	0.120007819	0.340189126	0.115062963	0.415530496	0.117130545	0.184436432	0.469729619	0.2984117	0.245449884	0.185109765	0.16498641	0.360535857	0.253356015	0.291748278	0.366659521	0.297803727	0.307962007	0.215805596	0.119394869	0.093380893	0.366403072	0.279264688	-0.147564478	0.143001722	0.351002903	0.457392991	0.648911624	0.419322265	0.241733441	0.39391134	0.634590891	0.349824084	-0.004110868	0.342179995	0.363235167	0.469834723	0.491873106	-0.046803457	0.473115885	0.288673752	0.508160584	0.254946649	0.405935442	0.332074517
TCGA.FG.6690.01	0.442581904	0.187882467	0.413384616	0.184149388	0.265259213	0.131042092	0.357644938	0.172929568	0.384819284	0.111042447	0.231929229	0.428049742	0.314886271	0.222864583	0.257394981	0.213439587	0.361114216	0.285877218	0.295820742	0.441799838	0.328498611	0.311009881	0.209365371	0.132769448	0.144714842	0.361011666	0.284857777	-0.146100886	0.189112878	0.400303508	0.469948356	0.642693559	0.376444251	0.197854815	0.488166921	0.600003849	0.345785285	0.053610043	0.337379489	0.366433361	0.525322791	0.468995496	-0.028858804	0.50459972	0.28539998	0.494710646	0.319704208	0.403520461	0.331122775
TCGA.DU.7304.01	0.464725407	0.195480839	0.422064364	0.204476966	0.289200615	0.141474754	0.398263091	0.201690165	0.399306442	0.127590088	0.228222668	0.419385129	0.316008928	0.245426918	0.265698149	0.2411883	0.389249588	0.294266136	0.304975059	0.446637679	0.345058945	0.335399566	0.223033371	0.156576209	0.149003683	0.32435921	0.266165661	-0.135119414	0.2026461	0.409713031	0.481796166	0.631000302	0.33232742	0.219798316	0.443492602	0.619497898	0.355641285	0.078019304	0.353019783	0.379457505	0.542409889	0.495993409	0.005966673	0.51468689	0.293793799	0.49084192	0.343510685	0.404679773	0.297546948
TCGA.FG.A70Y.01	0.478715381	0.176710532	0.400570275	0.196778505	0.28179654	0.156110627	0.353611577	0.198764926	0.458406301	0.131311769	0.226546537	0.446108838	0.267513212	0.235517357	0.257146271	0.225915793	0.423679197	0.235923664	0.325483236	0.396404558	0.336471192	0.333520578	0.226846516	0.151232516	0.152331561	0.330284889	0.255359556	-0.135127007	0.182014757	0.361326497	0.486099354	0.644713899	0.368339045	0.245885139	0.473065052	0.645775998	0.368929666	0.028797179	0.36776121	0.376115957	0.510176982	0.516619392	-0.027516713	0.501907156	0.261849609	0.489164129	0.279957167	0.416447877	0.329934082
TCGA.S9.A6U6.01	0.460045067	0.130165188	0.398923269	0.170195229	0.283770258	0.136249959	0.351311664	0.159805913	0.464559751	0.092001512	0.201992144	0.452072742	0.320223752	0.2035385	0.254678303	0.228164519	0.390546307	0.288231418	0.306606769	0.427414448	0.313513392	0.335158125	0.218454311	0.13974662	0.142050782	0.311550024	0.234284877	-0.106407932	0.166240327	0.374391208	0.495081799	0.65670614	0.411792541	0.221821375	0.448025088	0.634123999	0.357980326	0.097306927	0.357335455	0.377599439	0.494360076	0.497562779	-0.02179267	0.477615501	0.321973246	0.507569626	0.302608382	0.427069462	0.315266046
TCGA.E1.5322.01	0.440231133	0.245876693	0.389233185	0.198746018	0.281404927	0.154019503	0.375670999	0.159342162	0.406187472	0.121723778	0.232132132	0.4679656	0.386331606	0.220467546	0.241836522	0.22130098	0.363320564	0.35546017	0.307178684	0.467795483	0.312935769	0.300310601	0.229434438	0.17327138	0.172291074	0.39317287	0.337739646	-0.173051323	0.208701557	0.394011366	0.481891824	0.664150421	0.401668627	0.184358053	0.460082875	0.611333744	0.365544407	0.070226214	0.353503979	0.377598154	0.525499593	0.467304832	-0.01706229	0.531054214	0.318292854	0.509841222	0.297285778	0.417892419	0.346813051
TCGA.KT.A74X.01	0.455274952	0.148116346	0.367102714	0.229224819	0.27943933	0.144107909	0.341904486	0.170441345	0.489838186	0.09283141	0.217942494	0.47421377	0.355560448	0.208374644	0.241886974	0.218325066	0.393554604	0.314852042	0.294573858	0.439136775	0.303174468	0.277289489	0.216193477	0.090530934	0.089944134	0.433475673	0.307747767	-0.133300647	0.182958149	0.358438955	0.494027786	0.663587539	0.437319218	0.216441446	0.412826062	0.63592078	0.37577839	0.112249825	0.362109896	0.367040021	0.493816405	0.473849153	-0.015158984	0.461329732	0.236357964	0.511083936	0.263834123	0.430202661	0.361148812
TCGA.FG.7643.01	0.480373198	0.115117069	0.440145526	0.251172381	0.304804407	0.171566203	0.352290456	0.227202605	0.470107447	0.137999146	0.216002628	0.389128466	0.257078891	0.298910084	0.294542122	0.255374723	0.399615346	0.225081823	0.294432087	0.396843479	0.338849413	0.342676905	0.215873732	0.048877819	0.12920992	0.309776692	0.23365782	-0.061272121	0.207583154	0.355268326	0.502867016	0.615658672	0.334379896	0.247897294	0.367742412	0.649138889	0.339743181	0.110075584	0.366838845	0.375442172	0.52544279	0.492132563	0.002438436	0.462720085	0.277579811	0.485098908	0.36893649	0.425408962	0.217406763
TCGA.HW.A5KM.01	0.451794578	0.376527101	0.398878491	0.237877496	0.301315639	0.132256561	0.420562174	0.153417524	0.411121041	0.195594039	0.336394374	0.445665884	0.309741428	0.26287546	0.234854943	0.226220747	0.362282998	0.282374424	0.306507038	0.392803931	0.313880216	0.303557836	0.272857376	0.263675392	0.245007653	0.705262522	0.577352272	-0.168096906	0.247338353	0.375169103	0.505138961	0.663272922	0.38655993	0.197887328	0.465467858	0.612479666	0.372814503	-0.045866741	0.342303607	0.406929728	0.550841821	0.513025962	-0.053249184	0.503040377	0.338743005	0.531134216	0.286640793	0.433921058	0.316312573
TCGA.DU.7290.01	0.447758433	0.308179855	0.408838708	0.292444202	0.290567297	0.090616056	0.470110216	0.23076206	0.44835732	0.225301663	0.316803932	0.432069821	0.383055516	0.362844817	0.248311852	0.255404303	0.371615716	0.329248283	0.324591235	0.27718216	0.318511867	0.357024342	0.27736193	0.240125695	0.232212067	0.503579373	0.43948371	-0.157380724	0.223260243	0.373699964	0.51269943	0.65449458	0.339141011	0.225419158	0.410279846	0.595503872	0.423930024	-0.055020156	0.379630773	0.380087753	0.53773361	0.516575216	0.00802965	0.531541745	0.446035913	0.512423165	0.337608329	0.432282945	0.20313644
TCGA.FG.5963.01	0.469567608	0.28831256	0.420008015	0.311884238	0.31321588	0.159747353	0.402871729	0.18153456	0.479472235	0.243115891	0.324678822	0.432916092	0.396278483	0.362792834	0.24953415	0.268527228	0.389921638	0.365312927	0.330449903	0.388634208	0.314148936	0.340267265	0.277700859	0.210475182	0.21359208	0.511078943	0.416343882	-0.142280821	0.25101268	0.409209942	0.50095956	0.653159847	0.394411798	0.263804705	0.420094595	0.606771692	0.374629644	0.043056105	0.374074861	0.380210104	0.488063663	0.543269681	0.004965947	0.505085585	0.319818016	0.512066502	0.301038282	0.44030325	0.289566761
TCGA.HT.7476.01	0.474141374	0.135164121	0.415987888	0.343231486	0.311907527	0.135549532	0.366829646	0.163870177	0.451329974	0.158251613	0.225269809	0.437068368	0.323042736	0.359168719	0.274908137	0.255805382	0.407867662	0.295611511	0.305931122	0.412570259	0.320580728	0.342934378	0.215994006	0.085436506	0.12900093	0.315082503	0.247963953	-0.109573861	0.193994786	0.372622891	0.507751129	0.663021334	0.393099244	0.284793956	0.443798887	0.661585396	0.330586963	0.101620017	0.363396608	0.371001257	0.505379558	0.527126433	-0.00631086	0.51928478	0.275057597	0.504913309	0.365439681	0.433692054	0.304586657
TCGA.DU.7012.01	0.450383579	0.365423663	0.414282338	0.384709418	0.314317503	0.155299724	0.466276357	0.219362765	0.426591881	0.254999246	0.339024184	0.413070903	0.335310628	0.437181945	0.260256947	0.260886783	0.371752985	0.296636777	0.320259596	0.36777139	0.327909238	0.362180427	0.301441981	0.302016346	0.268151569	0.57815176	0.50962902	-0.15256457	0.272000017	0.384349885	0.513102899	0.634187636	0.321787616	0.251593439	0.445811033	0.584527679	0.368648323	-0.039968809	0.363814665	0.390208655	0.555314271	0.51609436	-0.024079742	0.50984438	0.378656373	0.508079587	0.375190128	0.429037033	0.224714764
TCGA.DB.5276.01	0.462759855	0.268459493	0.42405414	0.246081207	0.311686255	0.14152658	0.433137904	0.211717438	0.443893042	0.191983541	0.278081793	0.399588499	0.237970684	0.291152969	0.267370623	0.248051015	0.405851331	0.216105445	0.320549929	0.452171289	0.338847647	0.358091614	0.241051306	0.177292984	0.204373816	0.416452247	0.35232418	-0.129316237	0.24183232	0.370873613	0.489427923	0.61804749	0.32547654	0.23343161	0.435462177	0.621559071	0.37797253	0.073279025	0.357239941	0.367703227	0.543206026	0.509476	-0.003822892	0.530414696	0.380593382	0.491309581	0.348209954	0.439158965	0.266581978
TCGA.DH.A7UU.01	0.432029411	0.143361439	0.379739331	0.198415957	0.283513263	0.126806034	0.369855169	0.15995159	0.428159534	0.092444586	0.176690026	0.473219448	0.452895869	0.208982257	0.22001682	0.204637179	0.385859154	0.422439576	0.30209333	0.40765973	0.318694991	0.29820603	0.203965475	0.147332295	0.086049239	0.306911686	0.220275229	-0.154932622	0.135042046	0.436779695	0.477083288	0.682802049	0.408169115	0.182917151	0.474923403	0.614998249	0.328825307	-0.008777644	0.357962556	0.367594414	0.502172924	0.475452033	0.004322897	0.510299938	0.266249781	0.50167833	0.284678477	0.388798893	0.389909753
TCGA.DU.6402.01	0.48544461	0.301972187	0.441935937	0.465436157	0.3385253	0.2078189	0.466507571	0.201714797	0.528138733	0.28295831	0.325235546	0.474825974	0.422915163	0.477654902	0.258098615	0.264129314	0.392132263	0.375288791	0.384044314	0.385709804	0.305554789	0.401859972	0.300491576	0.242854852	0.262302724	0.50382616	0.442801886	-0.17785228	0.274032869	0.398926103	0.566991246	0.680463942	0.446217424	0.249774645	0.426573592	0.636544616	0.429898522	-0.044142636	0.374266371	0.4064022	0.518666538	0.570597167	-0.030591616	0.520246356	0.406619046	0.524776116	0.396724616	0.424571122	0.315187321
TCGA.DH.A7US.01	0.446259016	0.128873137	0.367393428	0.172323434	0.289081969	0.108354248	0.320349657	0.180183923	0.463568615	0.095928999	0.195582685	0.452117401	0.326778411	0.193525088	0.224667687	0.191002147	0.388194964	0.283713911	0.284292257	0.433709897	0.317605887	0.259107872	0.204184726	0.082822055	0.091751135	0.410623284	0.283046257	-0.137651962	0.155687101	0.374818258	0.473500535	0.651142771	0.401943153	0.220715316	0.425715883	0.612754191	0.341291151	0.076353782	0.343139003	0.362051293	0.490420513	0.463940519	-0.018637937	0.452437745	0.1799444	0.49978811	0.252251119	0.419989729	0.344388113
TCGA.HT.7692.01	0.440444283	0.143748297	0.361077696	0.162614215	0.251629184	0.108598629	0.315892511	0.14807828	0.416739683	0.076593742	0.195756197	0.4650972	0.368571867	0.196269969	0.211746433	0.196918761	0.367180898	0.31247186	0.29096065	0.417684015	0.29246204	0.266933463	0.179721945	0.101088925	0.08994698	0.391276156	0.277254781	-0.145147252	0.16184071	0.364589197	0.466181623	0.650683813	0.40921284	0.201597132	0.398291347	0.63253866	0.342408538	0.137573196	0.334591171	0.361902135	0.509129121	0.455086869	0.000680496	0.465926226	0.229428426	0.490020047	0.267157371	0.403739623	0.325726075
TCGA.DU.A7T6.01	0.453907342	0.125695174	0.374417052	0.294987726	0.288334709	0.147688201	0.349143074	0.121598568	0.419895629	0.140420652	0.213729753	0.481571252	0.455687974	0.298212524	0.250024504	0.253665087	0.382892909	0.409348597	0.321922761	0.405893529	0.294773154	0.305566797	0.19714625	0.058907874	0.095347463	0.331856035	0.239120234	-0.134190783	0.187852596	0.394944451	0.498246661	0.697578074	0.486692568	0.250634754	0.405826825	0.632331562	0.364529203	0.106056049	0.344711372	0.364164033	0.486539579	0.497869248	0.030379742	0.480637679	0.240089384	0.524181031	0.298649319	0.432102914	0.317317175
TCGA.HT.7902.01	0.466275126	0.12066731	0.407773793	0.188009635	0.301874278	0.12553527	0.33758851	0.211068784	0.475063485	0.11848125	0.214594757	0.418167539	0.288207841	0.240368848	0.239322032	0.207464634	0.402986378	0.268694075	0.300180633	0.396908708	0.331510949	0.305825223	0.219529842	0.098557058	0.126543407	0.461698606	0.309776381	-0.125776629	0.177522828	0.390692989	0.467445981	0.628706046	0.353864846	0.222250562	0.456426551	0.608637993	0.33835513	0.025193265	0.368301945	0.350373832	0.520449334	0.487389183	-0.013757515	0.489486203	0.234600209	0.486901137	0.301457496	0.417690734	0.335224192
TCGA.S9.A6U5.01	0.465385451	0.238890813	0.379411469	0.239579451	0.278839193	0.151228979	0.366991589	0.195786633	0.472698883	0.139971758	0.262562984	0.447896923	0.281356793	0.244825162	0.253281663	0.231684275	0.40009443	0.24120671	0.291843329	0.429250176	0.309459254	0.309526022	0.244814666	0.14676692	0.141842858	0.481941556	0.392387049	-0.141216147	0.211773067	0.345518437	0.498340607	0.638743433	0.396211754	0.238124359	0.45678797	0.634055658	0.377079845	0.081127527	0.349109592	0.366992954	0.501031977	0.506973974	-0.028695247	0.480777727	0.294430666	0.505203563	0.28475665	0.453013087	0.333204566
TCGA.DU.6542.01	0.435557886	0.236991413	0.399470215	0.226623868	0.313992473	0.13488172	0.380295508	0.147238676	0.411791409	0.163285932	0.252032506	0.433304494	0.324928335	0.274663483	0.243741183	0.219764806	0.364452656	0.312093977	0.302558257	0.449967659	0.307553631	0.315288127	0.221635046	0.129512907	0.168316275	0.440884509	0.359679977	-0.153707187	0.214372341	0.404420259	0.487453675	0.656794099	0.40943585	0.209320573	0.461906743	0.599770406	0.354041736	0.067315726	0.35028238	0.378114519	0.524737671	0.477440578	-0.013804354	0.509590377	0.305120895	0.537174358	0.32967792	0.423172673	0.330219062
TCGA.S9.A6TW.01	0.490446505	0.168803656	0.388610433	0.290302047	0.299870744	0.121699119	0.385447145	0.176561218	0.451257453	0.124570042	0.228011621	0.474639063	0.340945631	0.302786357	0.262853651	0.235264559	0.396549266	0.290468639	0.325130549	0.442438182	0.311120401	0.343766322	0.228814402	0.134471678	0.113276718	0.385190722	0.301304247	-0.170997447	0.200619424	0.352773992	0.502259054	0.665312831	0.44348439	0.239742059	0.406085528	0.672167363	0.404853356	0.127021706	0.343208086	0.37929208	0.503766613	0.504587748	-0.019316624	0.474293507	0.292935161	0.525233165	0.297971563	0.452096958	0.383192642
TCGA.06.5856.01	0.479965616	0.244358684	0.407997882	0.475959976	0.299932368	0.143306469	0.424747236	0.166243523	0.45051386	0.232920559	0.290838768	0.484903897	0.51218164	0.446569171	0.23242748	0.264661505	0.41031364	0.449699229	0.386965416	0.430881507	0.302592119	0.406491718	0.259993125	0.192656985	0.199215039	0.435152448	0.369859215	-0.172928833	0.252297478	0.384301865	0.560129224	0.719076484	0.460787541	0.247598355	0.404192606	0.668738095	0.400198897	-0.008230845	0.362504723	0.381341573	0.531240369	0.540136388	0.015652277	0.493626341	0.355194292	0.553765838	0.338697394	0.425123227	0.284656785
TCGA.06.5411.01	0.474056014	0.225516649	0.384606504	0.327153558	0.289572795	0.116912071	0.406304271	0.156940122	0.467604738	0.214361842	0.281650863	0.487836534	0.415303187	0.353770138	0.22287469	0.261485143	0.412231678	0.34434985	0.347645011	0.3562228	0.305973654	0.365697795	0.222523336	0.156195039	0.186507034	0.412059888	0.340787009	-0.140444653	0.253487575	0.336444428	0.538553999	0.679494969	0.39441623	0.250695366	0.32738878	0.682281896	0.397054849	0.146470875	0.36998094	0.379728949	0.486965523	0.551880116	0.043077366	0.457078065	0.331522106	0.522879431	0.27687665	0.455138936	0.184154405
TCGA.14.0790.01	0.476860106	0.197184762	0.370745764	0.374019878	0.28284499	0.149969946	0.381341415	0.203835696	0.481671472	0.192042306	0.258822936	0.494541874	0.484333521	0.360413361	0.212589842	0.227192364	0.414650031	0.422110924	0.324503276	0.33207575	0.287586948	0.310397392	0.239083841	0.1535026	0.141892917	0.595496107	0.432369389	-0.166485695	0.185835013	0.369634197	0.52526463	0.705693254	0.44753367	0.198283714	0.444083098	0.669877873	0.361804828	-0.041693097	0.368462706	0.391811895	0.512740433	0.463090261	-0.009600425	0.479770197	0.276202005	0.520382475	0.298912286	0.457493015	0.282450204
TCGA.19.2625.01	0.477932277	0.215008912	0.390729661	0.414371347	0.302228972	0.093071704	0.428084182	0.1825076	0.478727084	0.264438564	0.301527873	0.49933953	0.474726394	0.431270542	0.246487434	0.28297011	0.384289586	0.394093068	0.406407177	0.332934202	0.303431727	0.449102226	0.271589177	0.184955209	0.190810931	0.494937702	0.387018486	-0.148829142	0.203531176	0.378029857	0.547922145	0.691940296	0.45428569	0.293651845	0.390752712	0.643197967	0.425493661	-0.106864383	0.36181329	0.419205893	0.488168968	0.572291291	-0.008995495	0.490175314	0.402718859	0.529910646	0.315310399	0.477303721	0.224025182
TCGA.06.2563.01	0.476766263	0.259883451	0.382542959	0.446213646	0.308138956	0.138490076	0.421678293	0.148456965	0.480099114	0.205796298	0.305576673	0.5020472	0.462148938	0.396196631	0.207185209	0.212357173	0.391737357	0.404480168	0.342045234	0.382680426	0.297195039	0.341638268	0.26309737	0.21050806	0.203973871	0.597572803	0.462738881	-0.182313923	0.224841791	0.382351551	0.534620527	0.710806447	0.452247156	0.22136674	0.422904136	0.67041731	0.400220188	-0.026358625	0.344302881	0.409158603	0.524708669	0.501950968	-0.012031577	0.496352932	0.344889076	0.540073851	0.316575648	0.457422103	0.299390276
TCGA.06.5408.01	0.457415574	0.258661604	0.403888994	0.438032094	0.304304043	0.128721351	0.4504847	0.142047685	0.479453029	0.232190108	0.303001317	0.509731354	0.49209037	0.434777416	0.245554289	0.275891242	0.373944589	0.437480368	0.384861192	0.443722611	0.2864677	0.415189969	0.26154453	0.213267752	0.219416086	0.593374897	0.470543941	-0.164896494	0.241989832	0.382250876	0.553849654	0.710480745	0.441693047	0.227479158	0.455180336	0.63033188	0.418157156	0.067665892	0.352940355	0.415411747	0.495164755	0.511253466	-0.007274747	0.50042125	0.423825207	0.559062387	0.342085848	0.475863258	0.292353056
TCGA.12.3650.01	0.4620984	0.228000034	0.373273958	0.388813242	0.287155885	0.12077219	0.393270341	0.130490208	0.472293151	0.212951857	0.284099601	0.534184499	0.57189806	0.354656257	0.196489522	0.238326272	0.382385507	0.499355071	0.358759265	0.356158812	0.279448939	0.355320298	0.240795085	0.140129404	0.156943931	0.432365536	0.343300316	-0.161531276	0.220362274	0.382467254	0.538951506	0.720090908	0.442818717	0.230137474	0.416909291	0.657066316	0.399609833	0.027708595	0.350754859	0.398601445	0.472995224	0.523692598	0.037444927	0.471037876	0.31150537	0.516806215	0.24526107	0.481809807	0.311890432
TCGA.06.0178.01	0.479826085	0.28899598	0.313559149	0.283115436	0.232816023	0.099391882	0.443485947	0.165229813	0.450809639	0.223795075	0.303187294	0.561312864	0.493931313	0.300574926	0.194647494	0.257730683	0.424403618	0.395756457	0.36606159	0.290155619	0.283557305	0.350467174	0.241609253	0.235072968	0.189219839	0.465416963	0.384571115	-0.183148249	0.230158873	0.280197424	0.522768353	0.709929751	0.483349265	0.195372927	0.363443282	0.702053344	0.399518136	0.034214122	0.382130809	0.389833232	0.461601749	0.532167206	0.032811322	0.470088744	0.35959542	0.516970498	0.219808241	0.455989252	0.235986545
TCGA.14.0817.01	0.497317642	0.352288327	0.367802888	0.411317743	0.259022962	0.141994309	0.477183602	0.176029286	0.494865595	0.26624732	0.351525374	0.532169263	0.505192157	0.409317334	0.199270499	0.270109423	0.429728331	0.416686522	0.389149108	0.288018096	0.291154808	0.410194359	0.297695974	0.290278132	0.265336319	0.606471543	0.50597181	-0.176938764	0.27688702	0.315080236	0.559737043	0.717903123	0.465251219	0.225776922	0.383812109	0.688706053	0.430198342	0.003600374	0.377589124	0.401198591	0.49311905	0.567049608	0.007339941	0.470174316	0.452325464	0.540559238	0.25854341	0.485307559	0.223821474
TCGA.12.0618.01	0.454766858	0.149223232	0.367824086	0.339820133	0.309727545	0.122580007	0.363950194	0.123664262	0.455551785	0.152993996	0.224453739	0.477205888	0.503735652	0.350415775	0.222623518	0.253843044	0.371291779	0.446025538	0.380015306	0.451539261	0.290108069	0.41203575	0.220537921	0.10141863	0.122166704	0.31088677	0.260031679	-0.128338369	0.183986416	0.391173057	0.55324752	0.706006671	0.455593018	0.23195175	0.433901662	0.635597957	0.36009528	0.215141426	0.357059123	0.395123946	0.509360864	0.500013596	0.032787893	0.48749691	0.295894491	0.537268172	0.301336728	0.439194647	0.30110848
TCGA.08.0386.01	0.474850233	0.157668504	0.415707132	0.355723881	0.315037776	0.102071166	0.401458573	0.19464996	0.521025349	0.187026062	0.236056896	0.48745735	0.508993261	0.405290375	0.24414306	0.278347833	0.420699164	0.437144561	0.392333601	0.397533336	0.321315762	0.410943915	0.240544846	0.128422655	0.137108369	0.464856642	0.332854845	-0.149375792	0.199327551	0.408431381	0.562642481	0.699469666	0.448913209	0.247543039	0.453553388	0.632043713	0.38336847	0.033304159	0.376416817	0.374481533	0.492775399	0.526210791	0.018695257	0.522740788	0.307693096	0.536140474	0.338305887	0.473184233	0.304172614
TCGA.28.5216.01	0.478436642	0.240309276	0.416544548	0.451144578	0.311504145	0.108714107	0.452951921	0.141358673	0.505688627	0.265587932	0.314147494	0.48219282	0.455017724	0.477099114	0.255001958	0.28695531	0.405283927	0.412127319	0.42786043	0.383830305	0.303851811	0.48071087	0.265850438	0.224961235	0.227079783	0.453935857	0.374436829	-0.171875059	0.270155771	0.381475151	0.576281006	0.708157821	0.449408242	0.272015076	0.425101856	0.654730844	0.415062294	0.024056396	0.373347666	0.41048899	0.529412625	0.566918086	-0.003978177	0.518010507	0.418208637	0.574097689	0.34192093	0.464998292	0.273677309
TCGA.19.2624.01	0.440236238	0.127060563	0.369601176	0.410944774	0.29761611	0.101070545	0.364719447	0.092783182	0.494836556	0.159130907	0.220726906	0.504124906	0.573816429	0.355296428	0.211182014	0.233459546	0.365758289	0.517551006	0.351035052	0.416574921	0.268461091	0.360791514	0.226432168	0.102035749	0.110837818	0.372204565	0.28263235	-0.135118969	0.178437187	0.433207482	0.547053649	0.710151687	0.443310367	0.236674142	0.404936689	0.62809893	0.363252099	0.116807765	0.344141934	0.37320149	0.483092232	0.482781297	0.052575242	0.475850132	0.332354952	0.530360448	0.280123334	0.44540133	0.308706559
TCGA.32.1980.01	0.494259583	0.320203121	0.395146366	0.428696109	0.333857583	0.16562287	0.471633173	0.183064882	0.469701496	0.26144739	0.341893975	0.439456792	0.308661159	0.445960524	0.263221108	0.287108693	0.412119908	0.255760973	0.375772283	0.420813192	0.327985913	0.435196323	0.283914089	0.269097955	0.276982485	0.473244025	0.416767886	-0.124681915	0.298915862	0.321538106	0.534986187	0.640295908	0.354802715	0.286255507	0.372491674	0.66565713	0.430086043	0.083123686	0.367908811	0.391681746	0.5093818	0.589770967	-0.004665506	0.498082727	0.430417577	0.513592927	0.340557752	0.459998021	0.246943317
TCGA.06.0210.01	0.484002672	0.305107583	0.419431579	0.487861582	0.315858292	0.157292398	0.468698034	0.171016797	0.478844505	0.29115189	0.344550077	0.482158292	0.39205769	0.478862712	0.239625058	0.261048704	0.383687373	0.342427622	0.426155894	0.357967751	0.315391561	0.484798032	0.311996622	0.264954137	0.29569192	0.471744669	0.421734281	-0.204924632	0.294187688	0.359639659	0.570989303	0.685112728	0.428077068	0.243168596	0.411720857	0.63976092	0.434656999	-0.083089827	0.35495437	0.409969373	0.541149537	0.569085002	-0.02517781	0.528847732	0.466411243	0.567298724	0.365589164	0.455373789	0.237034938
TCGA.06.0686.01	0.469031482	0.230159956	0.36336895	0.388813338	0.326075789	0.128537844	0.400127344	0.125951139	0.484094877	0.243490676	0.284952886	0.508755746	0.520924081	0.411780805	0.221119016	0.263188926	0.392199537	0.466615565	0.393042018	0.39735049	0.289068147	0.419221586	0.24717102	0.158056851	0.190764083	0.397128658	0.345062673	-0.153860307	0.235352126	0.394713316	0.555085894	0.71678852	0.473293307	0.257098586	0.432709638	0.65119807	0.411956413	0.091422152	0.360094939	0.390716964	0.473738029	0.555853405	0.022377622	0.510050571	0.350262871	0.54189403	0.292848436	0.457022086	0.320339541
TCGA.12.0821.01	0.474128605	0.186451154	0.394548493	0.413737831	0.274806454	0.086230866	0.407012445	0.157027818	0.431652332	0.213968662	0.278797289	0.503584502	0.514036041	0.395272396	0.18940842	0.245208735	0.386010095	0.457663195	0.363654483	0.356931275	0.303823484	0.391034623	0.23235932	0.142993672	0.136018403	0.451171506	0.348966471	-0.171115278	0.225765305	0.380131726	0.551877082	0.721675665	0.44957726	0.210036947	0.431056181	0.660635061	0.385768844	-0.001409383	0.371756714	0.403211024	0.527487039	0.546558463	0.029997675	0.496843047	0.315488219	0.568822448	0.296937459	0.447955236	0.284263392
TCGA.06.1804.01	0.444439438	0.202427825	0.354823669	0.321883094	0.310439335	0.100470536	0.368530928	0.214647809	0.420055721	0.184179756	0.251438646	0.480784125	0.4562126	0.339837554	0.218673572	0.24039762	0.390600102	0.377276997	0.316640819	0.350523879	0.317412812	0.303947275	0.233349693	0.165482534	0.136522326	0.534951439	0.403688672	-0.13663809	0.184321407	0.401056028	0.494086968	0.675530276	0.392985194	0.232372458	0.449568986	0.592186423	0.340095672	-0.010509194	0.346404497	0.38234942	0.472643624	0.477303051	-0.010124303	0.468993559	0.253364666	0.502223019	0.299683479	0.440199484	0.303555413
TCGA.06.0649.01	0.49396751	0.307240593	0.382006629	0.43576333	0.310390728	0.139839651	0.448935859	0.215645675	0.460959045	0.288037165	0.328708167	0.47145991	0.381942261	0.456165036	0.214078798	0.279197887	0.405755101	0.322572534	0.390938151	0.331443017	0.321646759	0.414546897	0.281374514	0.23728587	0.239360888	0.472329078	0.414535821	-0.163135677	0.276437228	0.331973781	0.522460761	0.66472963	0.367486192	0.255483589	0.408333113	0.651152187	0.402968548	-0.017618394	0.383109481	0.392936708	0.525344767	0.546161823	-0.000516906	0.515063656	0.387513433	0.525740333	0.31807183	0.440222962	0.260479128
TCGA.41.5651.01	0.442759589	0.145819213	0.372884907	0.324028422	0.297338928	0.162701041	0.362441739	0.117762835	0.450467313	0.158855999	0.215274327	0.491915195	0.558833352	0.349799789	0.221420715	0.236115665	0.372262153	0.516297298	0.360177327	0.446152218	0.292891795	0.360960729	0.207459214	0.088794046	0.102066745	0.312171705	0.252753922	-0.144857492	0.209291697	0.411593978	0.547525671	0.723175992	0.493156608	0.204173286	0.443859617	0.621131487	0.343768658	0.171126227	0.332895961	0.375545386	0.4891348	0.510996599	0.045525358	0.500376071	0.26650755	0.541750769	0.313151847	0.433737147	0.364400754
TCGA.06.2570.01	0.45400884	0.25949451	0.387610046	0.353120469	0.323587269	0.135182366	0.390181881	0.108056961	0.456419909	0.20581154	0.291902477	0.479789848	0.469502666	0.363282801	0.214763326	0.231131888	0.384295989	0.432929713	0.345135165	0.453043561	0.291884707	0.392827076	0.255774394	0.201722037	0.208167969	0.43164135	0.370332715	-0.178552708	0.256301001	0.407260286	0.531604206	0.705767779	0.444701335	0.24597075	0.479941187	0.633666256	0.38472208	0.047806689	0.343668989	0.394085433	0.497552918	0.519675333	-0.005089178	0.517754064	0.344660142	0.545424434	0.322016963	0.440779551	0.361716653
TCGA.06.0190.01	0.483484968	0.346534192	0.443608891	0.54190989	0.3623684	0.194814061	0.510276897	0.177513896	0.514701563	0.337449808	0.375254325	0.484033057	0.454086305	0.591895267	0.283756887	0.311820246	0.391425896	0.389606465	0.443195748	0.37861832	0.30778424	0.502739359	0.339793084	0.304575358	0.339836293	0.512947995	0.462267142	-0.182764361	0.328292125	0.372151869	0.58062238	0.695896213	0.441363265	0.283935962	0.427544078	0.630048982	0.487201349	-0.017868195	0.364168655	0.395635196	0.519932737	0.578614579	-0.015549538	0.562742157	0.563200606	0.571925848	0.379838289	0.487542825	0.275546524
TCGA.06.0125.01	0.454339245	0.170142351	0.407318589	0.458932979	0.330999291	0.149805728	0.397665589	0.150628755	0.506096378	0.221576752	0.25039706	0.48328335	0.494924239	0.450391132	0.219497366	0.238175671	0.37450668	0.433312299	0.365955865	0.378166188	0.281068654	0.401237104	0.263440758	0.147125307	0.175066907	0.381161575	0.319796634	-0.164087109	0.201737907	0.416787941	0.533210394	0.708365573	0.456149008	0.237991636	0.460754591	0.621072901	0.366778614	-0.04178052	0.346793338	0.383889932	0.51205181	0.501013151	-0.015306895	0.529068576	0.354418578	0.537825362	0.34908065	0.419093378	0.306152576
TCGA.28.2513.01	0.503891032	0.347998603	0.417175287	0.499309606	0.3322151	0.172228885	0.470832104	0.195947295	0.487721329	0.321544401	0.361576753	0.475290268	0.361598722	0.525119692	0.257628711	0.282434387	0.408395519	0.300149485	0.406015087	0.34436677	0.316362654	0.462768069	0.325658813	0.325171274	0.315361521	0.591602267	0.518005365	-0.165495285	0.30725507	0.340455276	0.558343576	0.666300214	0.398146551	0.268730875	0.404339135	0.644216893	0.449349636	-0.06009391	0.359634125	0.412956429	0.530368911	0.572737269	-0.045558301	0.531297921	0.460855915	0.553469299	0.337732128	0.450451354	0.244040093
TCGA.06.0129.01	0.411896665	0.306463125	0.364405044	0.208078133	0.300184288	0.112211616	0.410041083	0.096757777	0.431336796	0.14747008	0.268332524	0.488210781	0.567053841	0.223431627	0.189952035	0.221090103	0.33530338	0.529899454	0.299740228	0.379206932	0.293902306	0.282815957	0.224249623	0.24441343	0.173750063	0.616028628	0.47422283	-0.144915598	0.208060398	0.468864984	0.498960612	0.707175108	0.44827197	0.184896486	0.417301361	0.591104958	0.380494264	0.065745635	0.320792005	0.381823913	0.493847166	0.492471063	0.01151248	0.478410014	0.333229287	0.519495119	0.27609508	0.440281195	0.319611501
TCGA.27.1830.01	0.471928059	0.3127586	0.429208716	0.499900698	0.346584168	0.159669643	0.486857313	0.156686836	0.477019749	0.302349472	0.339249657	0.452556289	0.42834972	0.509579509	0.267512004	0.295471227	0.387502539	0.389163139	0.396262445	0.405082423	0.317586903	0.458470822	0.300689795	0.303173377	0.264124988	0.516423256	0.440720906	-0.166133136	0.281356661	0.387505397	0.549062824	0.684729917	0.427345656	0.264804107	0.441073969	0.617241079	0.419886974	-0.015701931	0.35171553	0.39595921	0.533401898	0.557697561	-0.019127527	0.52961146	0.489078852	0.562348312	0.36688821	0.449843277	0.314239453
TCGA.76.4931.01	0.471679431	0.175922218	0.378983382	0.366023702	0.31276772	0.111971086	0.416915175	0.147103348	0.50177317	0.206091201	0.268454047	0.510511479	0.526830539	0.378809735	0.218516751	0.240782395	0.391856979	0.460138418	0.374631413	0.389606697	0.289154241	0.394173897	0.247571922	0.143143379	0.169018869	0.440606602	0.344612326	-0.17525107	0.202621508	0.413754843	0.557470291	0.713369284	0.453453742	0.2434789	0.446896346	0.645305742	0.40429194	0.014362775	0.359765382	0.39159148	0.493017603	0.519209316	0.005647422	0.495117188	0.359050753	0.542027071	0.297469004	0.457553594	0.284039183
TCGA.12.0619.01	0.45529091	0.309741685	0.436435303	0.465658139	0.342639072	0.152945116	0.482530726	0.163968083	0.500962545	0.271431722	0.336656527	0.482958839	0.523321592	0.480086452	0.268765847	0.309707122	0.39211955	0.45507448	0.431148729	0.345694512	0.324664218	0.46716289	0.31515029	0.275637064	0.285468036	0.552228191	0.460712258	-0.162891372	0.277000123	0.410317149	0.570524541	0.696786351	0.443152204	0.261017683	0.4087646	0.603696533	0.464808866	0.038134317	0.374850635	0.412561733	0.532335378	0.575955908	0.001647771	0.526378023	0.474921619	0.562952223	0.33627142	0.496290063	0.261571544
TCGA.06.5858.01	0.475500962	0.265027364	0.43895635	0.437286613	0.319302543	0.12943265	0.433426293	0.17415247	0.508308046	0.268710886	0.312098401	0.465128738	0.531091774	0.428967706	0.24666238	0.267994175	0.399829032	0.474202372	0.406322193	0.360914433	0.316266536	0.419205526	0.262273212	0.214488119	0.199784879	0.513220543	0.412374834	-0.195653317	0.238265452	0.435396498	0.588973458	0.700442188	0.433098286	0.243582074	0.410025367	0.623140128	0.389130638	-0.07586922	0.359862809	0.393991078	0.543517049	0.538825088	0.012235325	0.527323357	0.36765167	0.567530119	0.352662795	0.426922577	0.254701391
TCGA.28.5213.01	0.511910815	0.359580511	0.394315488	0.464805001	0.27325526	0.1022662	0.484254646	0.212523401	0.444845825	0.328745619	0.381709667	0.515084787	0.40236952	0.475534445	0.21944326	0.282409185	0.440588456	0.303523145	0.402878236	0.242343268	0.310245435	0.452675049	0.314127214	0.322326538	0.311621296	0.560894536	0.496365908	-0.211877363	0.323097555	0.276971863	0.56190964	0.684636859	0.399323756	0.250840932	0.332327733	0.67927146	0.444246246	-0.056422384	0.375217498	0.400918832	0.515559946	0.57976714	-0.013342322	0.481542763	0.476780878	0.552711463	0.293076425	0.472069663	0.163945813
TCGA.19.2620.01	0.499451557	0.217672103	0.434920533	0.406622805	0.31875979	0.159770443	0.447410886	0.22829364	0.484589882	0.254747178	0.293847683	0.452766884	0.344025199	0.444828284	0.261352817	0.271762916	0.413069331	0.303881053	0.375701646	0.372231628	0.327844245	0.431229817	0.278744354	0.200063424	0.207747343	0.453413277	0.367303142	-0.158990858	0.244401331	0.359334976	0.530350391	0.659262857	0.372148511	0.275646616	0.440901906	0.647462739	0.426532008	-0.013348197	0.36836807	0.383981643	0.511913619	0.539029343	-0.035824854	0.529602951	0.40447982	0.508505426	0.340630266	0.469566121	0.286398094
TCGA.27.1832.01	0.481069919	0.330218824	0.396238708	0.393217217	0.292518499	0.145776087	0.462368304	0.193825647	0.48668474	0.281162658	0.346062168	0.491894403	0.490417441	0.506747735	0.262000761	0.306160056	0.405190308	0.397591651	0.416487855	0.311381923	0.303662461	0.464078755	0.309889589	0.271099464	0.269439717	0.582514175	0.502420503	-0.182459437	0.258520385	0.362505236	0.564451099	0.687379015	0.41104994	0.262105912	0.33920203	0.651650464	0.429411616	-0.085575725	0.375696306	0.390083896	0.493667994	0.56986551	0.014221107	0.48212798	0.429300939	0.547982065	0.328478227	0.445602351	0.213778716
TCGA.28.1747.01	0.481132307	0.313600238	0.400684077	0.293510624	0.291277951	0.135538908	0.423171975	0.182766897	0.495521834	0.239296163	0.336706216	0.479290357	0.451088106	0.317456971	0.232584231	0.259453471	0.413242326	0.388552795	0.338236171	0.320822328	0.304976825	0.350747329	0.279441363	0.229159036	0.231434366	0.671021733	0.52237642	-0.145674604	0.235355618	0.379498876	0.547294298	0.68990991	0.419145295	0.22341675	0.43599454	0.644581691	0.391472229	-0.012649865	0.3707615	0.387709021	0.496193358	0.518840501	0.001290681	0.506640782	0.361227928	0.516873368	0.279453597	0.480427288	0.255558332
TCGA.32.2632.01	0.496324286	0.353166596	0.39690155	0.381098988	0.30465087	0.218162976	0.470040907	0.20408818	0.459834716	0.269085687	0.350218604	0.502093638	0.499492746	0.419513934	0.28266889	0.321336591	0.414980066	0.400308135	0.388051872	0.31866045	0.306383161	0.395235466	0.328372055	0.288798066	0.262133759	0.612946264	0.517112886	-0.158525403	0.272960417	0.355010025	0.55046855	0.699668511	0.426714977	0.233254388	0.400062774	0.650601371	0.452441015	-0.037722793	0.37072446	0.398376642	0.496534606	0.540192104	-0.001314971	0.494235246	0.400656232	0.538681877	0.318442799	0.485174608	0.243269102
TCGA.32.2615.01	0.471526185	0.306664463	0.399236455	0.46142364	0.333320745	0.139045867	0.488501955	0.183497065	0.502048051	0.249619467	0.330253759	0.494815034	0.423819518	0.495173903	0.259879251	0.287764853	0.387201585	0.349257167	0.386572626	0.380148091	0.298745312	0.45945973	0.309292637	0.298871522	0.281355012	0.575984977	0.47356542	-0.171487816	0.262424569	0.365582552	0.54931991	0.68202842	0.430599543	0.267926812	0.426835512	0.628299812	0.4564726	-0.052853142	0.348250348	0.414928106	0.498699135	0.559427162	-0.032792435	0.524665694	0.504477009	0.549946689	0.33137548	0.489987763	0.272106708
TCGA.06.2565.01	0.463026974	0.252585793	0.379866452	0.418527204	0.319222471	0.107114552	0.419319419	0.127199934	0.447295502	0.205050522	0.26664643	0.479369056	0.424472791	0.40581068	0.197028106	0.205258456	0.362661147	0.387261846	0.331573137	0.368750827	0.304006461	0.354848491	0.260791504	0.202481355	0.183174639	0.54159434	0.429640277	-0.185196574	0.222932495	0.397071131	0.509146391	0.698299657	0.424763657	0.205513147	0.475813054	0.631128168	0.370740674	-0.068049165	0.323417241	0.392576431	0.524691101	0.497076026	-0.018167128	0.520878643	0.331150471	0.53902028	0.327352779	0.425676134	0.335937371
TCGA.28.2514.01	0.459502565	0.207177889	0.41876888	0.4027419	0.325611741	0.149506814	0.414303069	0.144609791	0.510358327	0.208278916	0.281961929	0.4436292	0.432007053	0.415736312	0.247903445	0.259209654	0.38199688	0.389536927	0.354313097	0.40602791	0.306560511	0.408324715	0.2484593	0.165951722	0.189409873	0.475786378	0.366290014	-0.147864356	0.245407064	0.409944069	0.551354681	0.681351219	0.387520332	0.257085743	0.436263257	0.635122313	0.384026243	0.09057894	0.350009659	0.404170721	0.523865487	0.517851582	0.026340436	0.504765655	0.36777004	0.52437748	0.345654364	0.470587181	0.287838214
TCGA.06.2557.01	0.46861398	0.385450517	0.37854808	0.398791561	0.311067451	0.175209166	0.473610504	0.157501517	0.451752065	0.228014573	0.328753055	0.486553053	0.487485052	0.360015529	0.220596159	0.237322681	0.38931357	0.424777931	0.349434881	0.328771933	0.307355262	0.347856303	0.287064562	0.320413905	0.255910765	0.604365165	0.506596546	-0.156303441	0.266992605	0.395794549	0.526883372	0.692344752	0.411794944	0.210642978	0.450999074	0.633648288	0.426701349	0.001068746	0.349966045	0.404043774	0.506059217	0.512552653	-0.00884772	0.504898285	0.403807099	0.522323354	0.293553934	0.464491805	0.256368383
TCGA.27.1834.01	0.473328748	0.316829767	0.384441254	0.329294758	0.307323113	0.112422924	0.433867856	0.198774756	0.502060372	0.23996503	0.322859688	0.449637159	0.360860195	0.371302402	0.238060315	0.261706712	0.401715757	0.308576628	0.323404656	0.385808475	0.330923206	0.345327408	0.269596433	0.239954411	0.230443825	0.640491999	0.515679274	-0.146490272	0.240478137	0.344052219	0.539973661	0.666756875	0.39535109	0.243178487	0.43426529	0.631377154	0.381660728	-0.056656253	0.363306679	0.39411746	0.539529209	0.532090625	-0.015542767	0.500954633	0.355122246	0.525096134	0.329791211	0.460125724	0.250533172
TCGA.15.1444.01	0.47788305	0.280828085	0.432158909	0.329765632	0.297352589	0.135935215	0.436812141	0.195737802	0.447942402	0.212229357	0.312690137	0.451619213	0.421684609	0.345632436	0.252123851	0.256232125	0.404212773	0.384190654	0.345007033	0.406095735	0.329218069	0.378283392	0.255767606	0.215798441	0.231202995	0.555984577	0.434319753	-0.15522296	0.245021379	0.407852535	0.529579475	0.670342214	0.387267265	0.233184634	0.451921082	0.633621261	0.395383792	-0.027113716	0.373446112	0.395906857	0.545329959	0.516003222	-0.009597828	0.53168914	0.3982396	0.5326526	0.322240222	0.438607707	0.293312338
TCGA.14.1034.01	0.480856736	0.287435322	0.445592582	0.451009524	0.316104514	0.172574668	0.450483542	0.22302226	0.477081816	0.260105396	0.327690157	0.472168698	0.498413921	0.467331994	0.275865673	0.301861838	0.403751227	0.423727794	0.405696067	0.346183873	0.316715577	0.431106948	0.290554689	0.238814222	0.25781512	0.51681394	0.435662103	-0.191039704	0.270581784	0.404033421	0.565793138	0.693111618	0.419561823	0.243685852	0.405394969	0.621544362	0.407224292	-0.106892876	0.381647677	0.419874644	0.531937566	0.517783025	0.003848634	0.539682689	0.407468223	0.542223742	0.385176771	0.440237449	0.289755145
TCGA.06.2558.01	0.46523091	0.234262658	0.383523005	0.4126593	0.314002984	0.122616828	0.41306234	0.13743684	0.467946927	0.217531488	0.288170561	0.488377555	0.50241866	0.411017171	0.225240102	0.266556499	0.402447789	0.447180018	0.371273263	0.383805424	0.309015443	0.395124171	0.243870993	0.184305222	0.194047173	0.413811106	0.343452718	-0.166256827	0.257722193	0.383303063	0.558896196	0.712221464	0.435169702	0.240106385	0.455428187	0.656479176	0.384008129	0.085606609	0.3540976	0.39423743	0.512192036	0.520659019	0.022008879	0.514137962	0.32907281	0.541232023	0.315457667	0.445136668	0.31201091
TCGA.27.2523.01	0.455685824	0.222631272	0.388256046	0.428974657	0.300680547	0.146231912	0.407906283	0.135557945	0.48053294	0.214640182	0.271275962	0.51370404	0.543153018	0.371499937	0.200691813	0.223896814	0.387359901	0.474375679	0.366342135	0.343534546	0.275151091	0.356441731	0.229123925	0.161641873	0.139993104	0.439915314	0.34747942	-0.188069597	0.211441369	0.40438128	0.540987022	0.717095457	0.456065603	0.219146349	0.419138908	0.642415752	0.3915597	-0.002293857	0.348536073	0.408220843	0.497443274	0.501280656	0.025577819	0.502565591	0.33560418	0.526396814	0.283746013	0.431768083	0.298078507
TCGA.26.5134.01	0.449521539	0.223785723	0.372152327	0.38612399	0.296623598	0.141879789	0.388830114	0.119618915	0.457694042	0.213162028	0.264191124	0.496653694	0.550795036	0.401598279	0.20793973	0.260998805	0.381212835	0.498426199	0.366988101	0.394128453	0.265269406	0.363124413	0.241253495	0.157387055	0.167332949	0.459834366	0.367200894	-0.161298564	0.245877817	0.423290449	0.52123568	0.7179468	0.438224568	0.233941147	0.447665892	0.633536583	0.38263369	0.029527589	0.349401791	0.378323969	0.484253772	0.521213021	0.016967408	0.514778394	0.321124847	0.535662326	0.295327643	0.456080137	0.301153793
TCGA.06.5414.01	0.487125772	0.305165917	0.42857202	0.432794405	0.306643919	0.157215248	0.448789342	0.178565683	0.521272082	0.263877795	0.341029109	0.484195908	0.43036888	0.420727943	0.235747946	0.246091873	0.395319032	0.380586216	0.367595399	0.326438219	0.298623502	0.410782728	0.308014222	0.267729791	0.278927495	0.588129556	0.494875566	-0.183143522	0.275962202	0.388387349	0.555119829	0.695924307	0.438144728	0.232906581	0.42918011	0.647565421	0.412156646	-0.090546649	0.363467834	0.409863108	0.518077385	0.545587904	-0.030479536	0.534023782	0.443720644	0.545525028	0.330673637	0.45159383	0.259364341
TCGA.06.0168.01	0.491327452	0.33018351	0.391299667	0.443806356	0.323915637	0.162001999	0.478994958	0.207871801	0.480048593	0.278809373	0.34351589	0.484876778	0.48578127	0.479686811	0.271240081	0.320781803	0.414973697	0.392857339	0.396670396	0.392343668	0.309859992	0.429773169	0.301115972	0.294642888	0.293165004	0.583480428	0.492276531	-0.145066068	0.287071235	0.359487601	0.54586307	0.683744725	0.411060706	0.267759201	0.418935062	0.646883285	0.448609117	0.05384522	0.367209168	0.406642566	0.477591007	0.564298179	-0.002296072	0.514997776	0.450496296	0.531178445	0.338928932	0.50242346	0.230827426
TCGA.14.1829.01	0.500628628	0.312415905	0.382668498	0.417900462	0.208367644	0.112719744	0.450484181	0.206650922	0.46349649	0.255805955	0.328442747	0.523082243	0.449490112	0.414849063	0.181066227	0.249753678	0.440748275	0.342643081	0.394591768	0.214544694	0.2865968	0.411052991	0.280568346	0.231054726	0.229430145	0.510845602	0.442740911	-0.208400446	0.287349965	0.242595586	0.564990353	0.685491304	0.395991704	0.204267469	0.306671337	0.700419007	0.415170901	-0.066903122	0.377214843	0.379968891	0.544866668	0.525975582	0.028035982	0.456732289	0.381027866	0.524862435	0.266152414	0.468765808	0.140517507
TCGA.14.0789.01	0.479915598	0.350986523	0.45361354	0.521571136	0.337941746	0.183077468	0.488072028	0.19046739	0.474966499	0.318892395	0.367665632	0.450859488	0.321918266	0.513500955	0.260355444	0.265896714	0.369970645	0.299915117	0.41211177	0.41784637	0.308474153	0.500867906	0.341084549	0.319406689	0.335879322	0.538265382	0.482701785	-0.198050741	0.331975647	0.36176424	0.54530083	0.660562281	0.407540303	0.26762012	0.434105384	0.616154378	0.452529503	-0.060624668	0.357663925	0.409834647	0.545166759	0.555525423	-0.06329308	0.558894013	0.517872907	0.553848131	0.409822197	0.445040749	0.294836371
TCGA.02.2483.01	0.459109403	0.285970982	0.366120236	0.382249127	0.287915818	0.099416128	0.442554262	0.089436462	0.440471435	0.218528965	0.280640567	0.535502459	0.578935795	0.382561676	0.211331933	0.24618051	0.366486751	0.525616059	0.37576483	0.397744022	0.289877865	0.390508278	0.241737319	0.216107673	0.183320345	0.418080711	0.363200186	-0.183248002	0.245811813	0.400854473	0.555632897	0.746774741	0.505374305	0.209406561	0.40907256	0.658201267	0.397331175	0.099078376	0.34683515	0.401934016	0.481367464	0.53605412	0.021676002	0.490852005	0.388831233	0.567149076	0.31501836	0.450519551	0.326928058
TCGA.06.5413.01	0.477766092	0.302285303	0.381326266	0.469697384	0.294052187	0.117118928	0.446682096	0.165980843	0.465756483	0.261593095	0.332492238	0.521080571	0.532928908	0.459346309	0.220919049	0.274200956	0.419744844	0.461717454	0.376820968	0.314050037	0.29796714	0.382455247	0.262119893	0.24123326	0.235897706	0.511078724	0.435536945	-0.196229427	0.28361588	0.359557329	0.562579026	0.719665983	0.435042819	0.230033335	0.401966532	0.669387775	0.397769378	-0.047058408	0.367450918	0.396985531	0.502307742	0.516707718	0.031205714	0.491435293	0.373186993	0.538117156	0.302347338	0.445175804	0.238794808
TCGA.06.0750.01	0.497042951	0.329869792	0.369764603	0.487529314	0.318354169	0.130031305	0.474789893	0.181958562	0.49331353	0.311600874	0.358000656	0.502769621	0.378704805	0.489077174	0.238201301	0.276842728	0.40725466	0.303993915	0.399573683	0.333456992	0.304979641	0.440106777	0.306687678	0.31542795	0.256571888	0.575132556	0.480363905	-0.188077593	0.267517198	0.305567966	0.552001175	0.678400821	0.414009353	0.294666686	0.395459602	0.665069772	0.447201177	-0.065980128	0.355239486	0.389663956	0.49125161	0.579809004	-0.024936286	0.489802168	0.468428094	0.545682158	0.297151251	0.48693415	0.243856017
TCGA.32.5222.01	0.492176152	0.287120576	0.409615733	0.450903528	0.261660498	0.125388101	0.443906345	0.172120835	0.489028673	0.236565001	0.32357109	0.522949765	0.48338922	0.416502512	0.199456013	0.230596103	0.4133763	0.406028512	0.372249035	0.330703252	0.296969138	0.405962989	0.279034595	0.230100179	0.234277688	0.540523501	0.435376112	-0.186122587	0.269215745	0.342842141	0.569188922	0.719693815	0.440680947	0.211823959	0.371308997	0.683270989	0.423339019	-0.037450701	0.368365162	0.417023086	0.532668695	0.53615057	0.013285506	0.488675087	0.411993936	0.547746073	0.295496648	0.462046897	0.226840783
TCGA.26.5132.01	0.474883892	0.255569262	0.389452431	0.420263634	0.311605889	0.094265695	0.430255832	0.17974568	0.490072986	0.246914214	0.319258056	0.505910877	0.546310176	0.423707071	0.236761871	0.288807129	0.397084295	0.469723654	0.391321958	0.347085074	0.305571631	0.429790479	0.28576293	0.202309581	0.189379764	0.566467198	0.439231882	-0.1666723	0.210412285	0.419805761	0.563509771	0.707285625	0.457979672	0.270849499	0.425709466	0.626888389	0.420774347	-0.062237922	0.354686586	0.398100314	0.483102277	0.550033052	0.01602581	0.497264451	0.384478081	0.557846248	0.321551593	0.479878156	0.311270827
TCGA.06.0882.01	0.492946488	0.315311536	0.406185242	0.390476106	0.322966033	0.130336546	0.47121635	0.208390978	0.480278025	0.25889516	0.337024665	0.461278187	0.31680413	0.426212195	0.247330399	0.263873727	0.409961145	0.280053189	0.37009127	0.359370171	0.318210646	0.409807766	0.297820873	0.266856722	0.273845766	0.532327951	0.458342063	-0.149625479	0.280984095	0.337104837	0.536895233	0.656016419	0.344388473	0.269255389	0.4467036	0.651756937	0.444141821	0.018072346	0.374839924	0.406111123	0.517015	0.554890525	-0.022163358	0.512216572	0.454747184	0.51924241	0.34630087	0.461098545	0.246948379
TCGA.27.2521.01	0.469241223	0.141125002	0.371231358	0.326773014	0.270160654	0.1116657	0.375426536	0.119438804	0.429357722	0.169756786	0.211935664	0.518003535	0.49957712	0.353329366	0.2243633	0.249391461	0.393739434	0.449694211	0.351456302	0.371833451	0.29300742	0.353813498	0.21156638	0.09578343	0.114694253	0.340627401	0.261908063	-0.180093608	0.186713563	0.369154753	0.53153696	0.714070518	0.488638022	0.215407698	0.483776264	0.655095164	0.356823326	-0.008103115	0.34637574	0.387071127	0.492791682	0.521661538	0.009519972	0.494314775	0.27371054	0.5597259	0.279140256	0.425135896	0.339463855
TCGA.12.3653.01	0.469727484	0.297776374	0.395784389	0.394029637	0.286018685	0.114650756	0.417159091	0.182885898	0.482727264	0.229265922	0.329206249	0.508516627	0.530747552	0.340264487	0.214439465	0.22773019	0.378177448	0.450280998	0.346175739	0.315133952	0.287914172	0.335853833	0.258823333	0.201863561	0.206260578	0.710688569	0.538245147	-0.175147748	0.18840731	0.390224637	0.540358194	0.705971861	0.444421414	0.196372865	0.427556512	0.637424756	0.40703195	-0.089983103	0.356284621	0.412864264	0.511073512	0.47006205	0.000410921	0.488724452	0.32839901	0.553482081	0.277514946	0.473316414	0.248587838
TCGA.32.2638.01	0.475248417	0.331165967	0.407685045	0.488838088	0.33883798	0.15108779	0.462992243	0.155444212	0.476546536	0.268131789	0.343275522	0.470975425	0.413766548	0.487263548	0.237719342	0.246343365	0.377102134	0.35840319	0.367640704	0.409433331	0.301155581	0.421492377	0.2909494	0.274712524	0.282201993	0.639816412	0.532189218	-0.162714827	0.265766281	0.380142386	0.534474671	0.67547191	0.408319414	0.264831297	0.463140892	0.626573226	0.427936022	-0.038231964	0.343978566	0.401363377	0.515204548	0.546699058	-0.026625547	0.534376851	0.452573253	0.54935653	0.355251277	0.474591028	0.310885606
TCGA.06.0644.01	0.499205877	0.340492472	0.439039364	0.525846567	0.334879322	0.214728413	0.501716963	0.182141412	0.529406604	0.338490737	0.357282132	0.487868338	0.499898907	0.608765093	0.268537384	0.286540795	0.400259455	0.441937656	0.457808017	0.366913904	0.292034226	0.464665125	0.347240331	0.289563094	0.314427839	0.500443331	0.455250578	-0.227063942	0.320816935	0.389198873	0.603669273	0.709644222	0.469303846	0.248559177	0.428352062	0.642964466	0.440038931	-0.076643285	0.374679291	0.411035615	0.541759658	0.578317471	-0.01218066	0.554650989	0.47186043	0.588063404	0.372473768	0.437066649	0.274631762
TCGA.06.5412.01	0.508717061	0.370902353	0.436264859	0.509995478	0.322202967	0.179552381	0.494591169	0.188790577	0.462464838	0.307863138	0.387251039	0.48960055	0.41325279	0.507068964	0.253095221	0.277232152	0.40975751	0.337417381	0.403961408	0.31405145	0.316190765	0.455195324	0.334574445	0.320961023	0.342536625	0.56027567	0.504152639	-0.191796813	0.342607121	0.337119183	0.572738332	0.688754189	0.433975901	0.258325391	0.38808445	0.665797146	0.449891446	0.00503973	0.372441275	0.399670905	0.527900995	0.582232249	-0.029305095	0.520652999	0.499427259	0.568882059	0.323446987	0.451048536	0.276343928
TCGA.28.2509.01	0.47970602	0.240590571	0.414685706	0.406370885	0.294704327	0.145265642	0.439780625	0.182443944	0.512632025	0.227449957	0.292202618	0.501693559	0.527191223	0.433153409	0.270158257	0.295612037	0.39858045	0.457001763	0.433193447	0.375657257	0.307068529	0.44266594	0.273652983	0.189503468	0.208465782	0.455718882	0.387841218	-0.189484979	0.228119811	0.404443157	0.58097824	0.70991937	0.470463107	0.234532846	0.371897223	0.649195221	0.409167888	-0.097275817	0.369665584	0.402500571	0.525097114	0.553922995	0.004952983	0.495962963	0.397705568	0.569830958	0.331188175	0.44625115	0.250116489
TCGA.02.0047.01	0.477015366	0.264773118	0.439010065	0.449201287	0.336061972	0.161742916	0.450584573	0.147954366	0.500160004	0.259880718	0.31737778	0.430607237	0.414806025	0.464745579	0.27268973	0.290197028	0.412561744	0.372713603	0.391387608	0.434550841	0.322311438	0.432361356	0.268874312	0.208626753	0.237544513	0.438601907	0.395995335	-0.155494117	0.296398505	0.403231822	0.554637459	0.656621845	0.360470604	0.281962819	0.468132624	0.619429978	0.401839804	0.035351943	0.352586536	0.406030953	0.540766444	0.543236352	-0.006614746	0.527284032	0.379603553	0.541893562	0.370698542	0.432706537	0.289469662
TCGA.06.0158.01	0.475660381	0.284305664	0.391581742	0.407264378	0.338366796	0.153686392	0.433518266	0.165928786	0.495855186	0.253845983	0.316416977	0.460942902	0.418395034	0.421568806	0.248416981	0.264643094	0.390645549	0.372438472	0.354623123	0.385393151	0.311857339	0.402294702	0.291363027	0.235542665	0.247500262	0.57803751	0.465029009	-0.138968098	0.243242915	0.385758616	0.528035818	0.671794873	0.399337738	0.255930906	0.488242643	0.612838268	0.399468844	-0.041081229	0.343792333	0.399832082	0.507460228	0.53427093	-0.037920291	0.558098162	0.412339439	0.526190428	0.334773803	0.465195456	0.296362681
TCGA.27.2528.01	0.496163137	0.177265501	0.424127437	0.463816153	0.309613594	0.15210023	0.42749471	0.178267718	0.49577025	0.23338308	0.27432817	0.490856307	0.496779513	0.484499033	0.24592236	0.262899849	0.395149959	0.429049934	0.379281214	0.343377164	0.300677003	0.39878323	0.256114682	0.160634152	0.154615638	0.454274898	0.345678471	-0.173892964	0.222710887	0.386279386	0.550318481	0.709627641	0.444670554	0.251184231	0.439160878	0.661808429	0.395852428	-0.073968866	0.365809554	0.394150745	0.526221819	0.511254455	0.013196042	0.51859713	0.357650301	0.544238295	0.346706907	0.44252257	0.276397156
TCGA.41.3915.01	0.480313152	0.310095929	0.41084853	0.486674909	0.335423173	0.142280788	0.467553209	0.163139936	0.489183364	0.315334436	0.349100598	0.474915067	0.458953676	0.5209235	0.262873055	0.299627369	0.393332122	0.39221496	0.425574268	0.364211582	0.326743391	0.48920083	0.305178143	0.267984058	0.268013801	0.471550666	0.414705401	-0.180073524	0.277148156	0.379414378	0.552723601	0.679500515	0.400480466	0.278317633	0.439449347	0.629249612	0.433298718	-0.058610264	0.36256887	0.401778533	0.524947805	0.558629885	-0.007188757	0.552741522	0.425387357	0.54601217	0.347176392	0.452889943	0.285182164
TCGA.32.4213.01	0.499538502	0.356712007	0.422038608	0.482306983	0.311913205	0.152722308	0.47133185	0.164453387	0.476275779	0.307413353	0.377338112	0.499825764	0.477374151	0.494131904	0.241408554	0.301134106	0.408452126	0.406071697	0.412620213	0.355279453	0.30803664	0.447200888	0.319588946	0.311666214	0.282552727	0.598198345	0.508161961	-0.178089437	0.299184758	0.348471979	0.57190337	0.695669182	0.418426935	0.269960782	0.387702097	0.656274765	0.448602831	-0.017527255	0.370415318	0.402741308	0.50955316	0.557760699	-0.014872146	0.518857159	0.413578014	0.551135826	0.318038935	0.478997096	0.264304483
TCGA.06.2561.01	0.493973982	0.288660226	0.409514219	0.384530577	0.311431461	0.132868765	0.447522228	0.191265025	0.473580159	0.239369741	0.314987329	0.457612549	0.372844897	0.385310424	0.240858363	0.251876939	0.392600533	0.317663545	0.352123423	0.390003726	0.311718089	0.392887619	0.284502956	0.218562759	0.250231284	0.519855306	0.445542281	-0.156284991	0.275201884	0.355520238	0.551682624	0.662743198	0.38474657	0.241330637	0.415359552	0.648562039	0.417282957	0.01896166	0.363702559	0.397551072	0.549301062	0.552800726	-0.025687002	0.50809573	0.40417238	0.540104587	0.329911476	0.433132058	0.214395143
TCGA.12.5299.01	0.481821362	0.270190753	0.394433782	0.45453377	0.298140296	0.154574561	0.45855631	0.168817004	0.476689733	0.263558476	0.330902478	0.503165692	0.466852662	0.451832258	0.244022882	0.27515909	0.387721116	0.405702364	0.406026972	0.421129053	0.293348386	0.440361787	0.275958	0.215034137	0.235898955	0.574461243	0.464379788	-0.18144087	0.261815557	0.361048823	0.564804081	0.700584418	0.433987077	0.237307393	0.434654058	0.663256105	0.432649361	-0.027221593	0.364048627	0.408857058	0.515476669	0.541760174	0.005567675	0.518077827	0.436990951	0.557945034	0.332636761	0.490787488	0.258255611
TCGA.41.2571.01	0.461301979	0.182107968	0.330122431	0.331671028	0.299581636	0.11687269	0.399326967	0.133013175	0.473560255	0.197662845	0.223039162	0.509140259	0.453874261	0.342369498	0.233053237	0.253921971	0.378247668	0.384737168	0.394244954	0.384930696	0.295690043	0.410119575	0.225340238	0.161865267	0.142412871	0.33613301	0.270262191	-0.121312664	0.198753997	0.339813473	0.534773895	0.682567026	0.467873907	0.266890523	0.39856779	0.643186651	0.406084088	0.089039409	0.358505618	0.369182279	0.43827345	0.551123272	0.031292527	0.469499117	0.342519853	0.531589843	0.244829438	0.441177122	0.264072669
TCGA.28.5204.01	0.475398105	0.261243632	0.387643565	0.431825517	0.294081294	0.148750883	0.423371132	0.147706418	0.500275375	0.207724792	0.300430981	0.518699704	0.530798258	0.399963404	0.234893395	0.253944982	0.392886532	0.458940057	0.351589836	0.33159679	0.290177455	0.350090024	0.259340719	0.198106792	0.206839373	0.656936067	0.495783127	-0.169181059	0.224178496	0.393833883	0.562658718	0.703616843	0.436897289	0.213029939	0.442017185	0.660447958	0.396416537	-0.054159981	0.347192501	0.413070504	0.501157982	0.487887726	0.008365949	0.509731967	0.358730722	0.554294027	0.302250089	0.476180306	0.281106697
TCGA.12.5295.01	0.505051406	0.3048559	0.377581149	0.386678764	0.269998519	0.14850315	0.424048936	0.201241446	0.458791293	0.250978597	0.340843693	0.539972008	0.522087557	0.362600795	0.202936357	0.246955673	0.424169248	0.419316093	0.374129751	0.282985295	0.304398227	0.347776972	0.274837787	0.207465969	0.228688618	0.521827533	0.441062254	-0.185543113	0.237881816	0.344017147	0.548302382	0.713031259	0.446035218	0.208908804	0.358922741	0.692137897	0.411859134	-0.0982905	0.377771303	0.417694459	0.510986587	0.530823848	0.024995155	0.470006944	0.349156409	0.535466405	0.271976047	0.456701848	0.217057267
TCGA.06.5859.01	0.478225777	0.293293669	0.407235334	0.290128353	0.280096651	0.129788224	0.437116213	0.227047854	0.447789907	0.188917145	0.290223831	0.485389592	0.507561059	0.33727704	0.244178284	0.271708688	0.419384753	0.431429649	0.361643504	0.347408346	0.309638717	0.349758977	0.247888249	0.197175678	0.216589203	0.575346297	0.457421196	-0.182636205	0.238396138	0.380906595	0.550726252	0.685946077	0.400042919	0.20129586	0.401457864	0.651446333	0.41421352	0.037772929	0.381974208	0.407958871	0.510803112	0.508841565	0.033312391	0.461940467	0.383379098	0.535356356	0.285216616	0.453675779	0.255361636
TCGA.02.0055.01	0.492489357	0.374947346	0.486014542	0.522185694	0.35758854	0.211165114	0.537222787	0.172111034	0.504643114	0.360598502	0.394706342	0.491320978	0.437968358	0.645928245	0.315183463	0.329092091	0.400924844	0.374824049	0.458244526	0.318562322	0.299319942	0.507730957	0.378414285	0.338965082	0.388966272	0.533836007	0.500788359	-0.19853636	0.356564086	0.340172032	0.581888364	0.702912623	0.478320271	0.277153624	0.396522403	0.645657145	0.479566955	0.022379523	0.378265836	0.401440477	0.538726886	0.606724243	-0.041517269	0.563762379	0.616990821	0.59924824	0.388537079	0.512937318	0.213758353
TCGA.28.5215.01	0.471675119	0.290334613	0.423764907	0.486826277	0.33625699	0.160024036	0.451860085	0.160583235	0.496500269	0.28950948	0.331572597	0.463413955	0.488566304	0.49601746	0.271959262	0.307004368	0.394597691	0.454976055	0.392043133	0.391876202	0.304978399	0.424128208	0.267840789	0.221171701	0.258110406	0.459628774	0.402108953	-0.165427861	0.28588004	0.4163539	0.556292012	0.704485188	0.452804109	0.266095105	0.439289071	0.62797595	0.395202859	0.02330401	0.366907487	0.387708485	0.528193147	0.552849421	0.009181	0.550737801	0.423013487	0.553895357	0.339388978	0.457711618	0.283789238
TCGA.06.5418.01	0.486241817	0.26615874	0.419669029	0.470807988	0.308147062	0.124032611	0.452613104	0.179774434	0.498690973	0.26031854	0.323597745	0.506296914	0.432169693	0.446951561	0.229431711	0.26602023	0.395213563	0.364810927	0.395373824	0.342819966	0.305330873	0.449774401	0.28695644	0.242530432	0.255859875	0.487090697	0.40328244	-0.173792764	0.265345517	0.36129741	0.565034186	0.69359019	0.43268475	0.251775794	0.41036443	0.660384519	0.43526798	-0.045745336	0.363178718	0.398231974	0.526163803	0.532909844	-0.02536927	0.516511261	0.453520021	0.557758165	0.336920904	0.469865233	0.234219321
TCGA.26.5133.01	0.461179382	0.189005338	0.386772914	0.360686828	0.274093343	0.094635809	0.402006084	0.114399627	0.46187462	0.175471745	0.234524607	0.509944355	0.494040316	0.361499448	0.223868848	0.210260716	0.386564817	0.456159996	0.341795842	0.39495117	0.302229733	0.326814374	0.226984091	0.122842332	0.127137809	0.417053499	0.323352062	-0.204745917	0.188561544	0.39054409	0.549876628	0.722233945	0.517725206	0.240143693	0.440231965	0.661081646	0.384174034	-0.026013351	0.351231042	0.404013002	0.519060406	0.512592582	-0.027518223	0.484400451	0.312034978	0.563154048	0.302640306	0.423928828	0.360504236
TCGA.06.0238.01	0.47301679	0.300153371	0.381509724	0.355982654	0.268964059	0.113836988	0.431473336	0.145913439	0.473730636	0.238052067	0.317830257	0.512708594	0.501809612	0.354105894	0.218329956	0.27343577	0.411115473	0.432959223	0.360703257	0.378285833	0.289259259	0.36471438	0.256122672	0.234331017	0.22624699	0.536278061	0.436557588	-0.145889195	0.266663085	0.330379458	0.550791787	0.721724895	0.455779674	0.219985173	0.36196856	0.681709462	0.405634691	0.13203067	0.372453801	0.387278651	0.493732938	0.527843229	0.041906765	0.48834429	0.366540384	0.535786117	0.271705626	0.464589719	0.234320024
TCGA.06.0130.01	0.483182261	0.451748728	0.413411295	0.440092931	0.337473535	0.2020479	0.526467594	0.15147159	0.442221895	0.309451826	0.381694096	0.498991599	0.507757467	0.566766966	0.229823351	0.265335769	0.397137348	0.441452479	0.40989886	0.30614949	0.286128808	0.423228659	0.37230117	0.407269423	0.363204842	0.663615592	0.583105205	-0.212560916	0.319038538	0.380432235	0.553233338	0.711422253	0.461492133	0.244772907	0.401299429	0.627137777	0.454508291	-0.076894925	0.358357048	0.410710116	0.533543114	0.587110878	-0.033495637	0.558678207	0.527994466	0.569047389	0.370292146	0.453714485	0.218346875
TCGA.06.2569.01	0.457721902	0.086593479	0.435947464	0.407616928	0.316407622	0.177158788	0.369214991	0.068448416	0.459208592	0.155927256	0.161037238	0.516307762	0.548529954	0.468707125	0.201084714	0.184290161	0.36513111	0.506574244	0.352788749	0.301367012	0.252300843	0.327469032	0.22424781	0.049765148	0.052164328	0.274452241	0.21374624	-0.185681386	0.129273813	0.429722863	0.515741015	0.71467408	0.526075497	0.19055948	0.38533735	0.608338896	0.303263163	-0.11422627	0.340913239	0.377765655	0.507220523	0.477491527	-0.02175349	0.541005726	0.267522797	0.561688298	0.386064332	0.366180791	0.318362068
TCGA.41.4097.01	0.505303524	0.285762147	0.423384583	0.474992143	0.359635155	0.172042197	0.460740608	0.20455064	0.489837999	0.286880272	0.32853012	0.432326396	0.331060474	0.530548052	0.286222261	0.290439767	0.398181787	0.296385785	0.408384924	0.413490828	0.328740617	0.460753378	0.297128553	0.241068964	0.286725489	0.459462317	0.408349952	-0.15848501	0.289588472	0.365516145	0.545755548	0.643259758	0.360250782	0.303355073	0.41662098	0.650848862	0.434855024	0.023317292	0.366099185	0.395529002	0.529722212	0.565078292	-0.045395953	0.538031489	0.407989459	0.533199945	0.381746077	0.435035376	0.262399054
TCGA.27.1835.01	0.469845532	0.172137778	0.347624719	0.422543022	0.289746669	0.119641969	0.375880856	0.186171483	0.442431724	0.185382338	0.24242051	0.497842342	0.458980776	0.378409648	0.20860349	0.203603805	0.387645126	0.388459144	0.323977953	0.349888416	0.290018548	0.325084619	0.235491282	0.124820751	0.147667378	0.528592346	0.380844615	-0.173305262	0.182771049	0.362702483	0.511537541	0.689000643	0.44334663	0.207756223	0.431993102	0.661906897	0.349448988	-0.097789025	0.350502372	0.38347239	0.510028618	0.470982142	-0.033003824	0.484040205	0.298758939	0.528808244	0.304977069	0.421869912	0.310767658
TCGA.06.2564.01	0.477975366	0.242937861	0.422986134	0.445375118	0.324743165	0.128093953	0.432623052	0.165969714	0.450246642	0.232602836	0.315344554	0.464606719	0.44263314	0.433031389	0.225252703	0.235931694	0.381849888	0.388910502	0.363701622	0.393605085	0.307541622	0.399689325	0.282429802	0.209096706	0.219017542	0.463583929	0.380716855	-0.177791171	0.245452528	0.40049857	0.546005422	0.684791318	0.38113694	0.248541317	0.465900056	0.630073489	0.41197522	-0.026206778	0.348609927	0.387587552	0.536621173	0.531599453	-0.017605558	0.526935482	0.377500109	0.541116883	0.341265057	0.433423824	0.290072637
TCGA.26.5136.01	0.461618021	0.326392693	0.375304756	0.39607293	0.288509211	0.120334554	0.447038089	0.168518225	0.486767825	0.25178503	0.336424585	0.502595753	0.526903587	0.408840712	0.211409661	0.27336649	0.409306336	0.449580084	0.377387065	0.331202352	0.295473472	0.397432418	0.281240927	0.253503618	0.233338472	0.640868454	0.507023404	-0.176177732	0.25928237	0.386056018	0.555437394	0.705515201	0.419450135	0.239510158	0.430615519	0.647945109	0.402608182	-0.024427944	0.367080019	0.384749966	0.499296301	0.540942149	0.026279685	0.508619729	0.391097721	0.52859265	0.305854999	0.492254016	0.267455933
TCGA.76.4926.01	0.481831825	0.194474856	0.408640205	0.338335294	0.274119338	0.108319186	0.410238976	0.205795054	0.470350216	0.202182705	0.275399394	0.472142163	0.446477972	0.384843484	0.225448071	0.245317541	0.407716187	0.379936169	0.349532605	0.355365843	0.313703344	0.367749949	0.244876167	0.166556687	0.159913647	0.482763761	0.377589132	-0.160973979	0.210726412	0.374786478	0.534542335	0.685460482	0.372209803	0.21653079	0.413808971	0.641822236	0.374737272	0.058568703	0.376915457	0.377612242	0.536509249	0.524723037	0.040228018	0.479818181	0.313290386	0.517062219	0.327496339	0.447241006	0.216923197
TCGA.06.0646.01	0.466928513	0.307705429	0.383886987	0.424546836	0.331833271	0.140191416	0.481003002	0.154623278	0.463206728	0.273454197	0.333108225	0.476560323	0.488238371	0.440296012	0.238491957	0.276986837	0.384683099	0.432260585	0.402114686	0.401490551	0.298535776	0.458367107	0.286916735	0.280230297	0.266421297	0.535049859	0.446049465	-0.15828595	0.272241867	0.400703588	0.554317615	0.694965598	0.434706962	0.266616031	0.44719923	0.621651329	0.442425904	-0.023830573	0.350337956	0.394454885	0.496678513	0.575291605	-0.003371273	0.505433308	0.506503209	0.542088209	0.302432223	0.479833848	0.270603714
TCGA.28.5218.01	0.498001182	0.352404953	0.417063199	0.507619357	0.32863789	0.191867138	0.469052369	0.140163035	0.415277638	0.322870042	0.339140736	0.481066831	0.482666664	0.579479403	0.238246161	0.248047321	0.377463204	0.437725598	0.401381941	0.275234552	0.269848987	0.40778691	0.356482479	0.332160495	0.266853732	0.443610817	0.421491989	-0.240086522	0.292328545	0.387999932	0.52290979	0.701039166	0.492732365	0.255713696	0.41032443	0.622800149	0.39159064	-0.034210267	0.354668846	0.37547559	0.520154366	0.575476783	-0.073609332	0.575761838	0.429862005	0.568690687	0.386537369	0.416762881	0.315509644
TCGA.06.0211.01	0.469037864	0.305799921	0.407659337	0.5023259	0.334763388	0.176334301	0.451277791	0.150312191	0.486016058	0.283483992	0.332214882	0.485305892	0.481416327	0.48788111	0.234213706	0.256380543	0.376871332	0.425580226	0.399174586	0.3782777	0.295392838	0.443820344	0.308437949	0.283297205	0.288609691	0.484467468	0.433601827	-0.183012237	0.280898258	0.399416247	0.557706382	0.702842466	0.45539762	0.254641742	0.434032274	0.629832091	0.409169163	-0.017329812	0.346095917	0.408625422	0.508231012	0.548785709	-0.033479089	0.537095433	0.454623206	0.562518415	0.351470602	0.454621575	0.312092952
TCGA.26.1442.01	0.475185471	0.194024585	0.397106578	0.281895735	0.299754541	0.116960438	0.37653143	0.154029198	0.439512107	0.165778786	0.222630726	0.454818867	0.291177037	0.297181853	0.244004953	0.220771797	0.397473996	0.258841742	0.308511054	0.419165403	0.33047725	0.318529821	0.227659489	0.138769916	0.127960049	0.440650715	0.331620367	-0.157255571	0.191745208	0.360851862	0.511503067	0.655477947	0.391548635	0.259934326	0.442722351	0.651235027	0.369055604	0.037258859	0.355424232	0.395142866	0.538254083	0.526542925	-0.030606048	0.487341252	0.270610072	0.532367104	0.295488909	0.420743724	0.302621967
TCGA.06.0744.01	0.47066847	0.229776185	0.33261407	0.382052877	0.301991139	0.113964054	0.419713042	0.138903302	0.48001776	0.189641091	0.252995371	0.532088507	0.491911287	0.370518739	0.191820912	0.219411951	0.388087854	0.43220072	0.331117248	0.351468684	0.280310304	0.350123703	0.26643874	0.169615486	0.149421221	0.476371725	0.378484073	-0.172475996	0.188924748	0.377097343	0.513566826	0.714187755	0.460197926	0.229624545	0.472555906	0.665440408	0.393789222	-0.061821919	0.347241576	0.39551531	0.465272575	0.534415264	-0.009790917	0.510301106	0.337260405	0.528490088	0.277291223	0.460921668	0.335729671
TCGA.06.0219.01	0.501992076	0.269619613	0.365289466	0.359440005	0.234080546	0.083915379	0.442101201	0.203642857	0.505143064	0.220510922	0.303329884	0.545016147	0.493212118	0.361598728	0.188753263	0.246500007	0.446910629	0.392331233	0.385666741	0.268922553	0.295693377	0.38407261	0.261812012	0.221508416	0.225440491	0.567109233	0.443480414	-0.1778143	0.259297055	0.282929112	0.561467466	0.701482573	0.4314787	0.220095259	0.340640748	0.703373584	0.401321615	0.013514972	0.38418312	0.401583837	0.498948728	0.540714406	0.032951499	0.444927561	0.374388594	0.516141813	0.238283063	0.47185616	0.168055809
TCGA.12.3652.01	0.493822075	0.215798011	0.401813492	0.405118869	0.240568352	0.095218759	0.42345696	0.172674357	0.512443725	0.213897814	0.286934035	0.533801943	0.494088422	0.395418431	0.19237022	0.24429439	0.404746013	0.402873212	0.404634136	0.288949355	0.285081741	0.410299171	0.256948321	0.184172878	0.166206995	0.546484242	0.412716306	-0.175970692	0.214108147	0.330051786	0.564004504	0.708576704	0.463216253	0.205539004	0.373411292	0.6852158	0.415684841	-0.018286724	0.369204056	0.399730505	0.490822452	0.528558316	0.020026255	0.460210817	0.36780204	0.555639775	0.248384164	0.488836313	0.237536023
TCGA.14.1825.01	0.47391534	0.173259507	0.398256721	0.378329614	0.283161596	0.089863841	0.366626649	0.140382985	0.513314618	0.190275433	0.24916991	0.517906808	0.550130776	0.354957866	0.197599697	0.248356905	0.403892977	0.486700301	0.363866371	0.355051233	0.287356573	0.354232853	0.223905403	0.133731337	0.153595994	0.384354545	0.300532875	-0.175714497	0.209780657	0.390390847	0.569505488	0.734577108	0.48506926	0.214548919	0.427502795	0.663812256	0.337122652	0.007031753	0.372800715	0.400954985	0.498894464	0.52119895	0.02441551	0.499168384	0.26383609	0.549152071	0.278151962	0.431519084	0.299018696
TCGA.27.1837.01	0.463776748	0.292896009	0.392241257	0.411675324	0.324979955	0.126805438	0.427637917	0.131087316	0.513022741	0.247663096	0.323724339	0.479233642	0.474877191	0.396212652	0.23067599	0.258054193	0.390214166	0.421565008	0.349598957	0.40437063	0.296818867	0.356756039	0.269016242	0.237900781	0.212294594	0.630724777	0.497554479	-0.162799329	0.245517751	0.395651242	0.545133007	0.688337409	0.427053772	0.251659718	0.452403328	0.628110189	0.398266855	0.006170818	0.35011749	0.398929346	0.486562009	0.512907131	-0.007899189	0.515588065	0.360020793	0.523155746	0.284082576	0.480651975	0.297986074
TCGA.19.2619.01	0.475086691	0.184318612	0.429514886	0.44271054	0.329752204	0.143454145	0.4453753	0.197924238	0.514236836	0.224441583	0.281830848	0.46860429	0.476148782	0.422618213	0.276925504	0.279777705	0.394036557	0.430853586	0.381650064	0.404788815	0.312918411	0.433130522	0.272738585	0.186295368	0.219071398	0.444223012	0.35220992	-0.153568169	0.232614984	0.409295561	0.554258693	0.680834881	0.410532767	0.2529098	0.462447928	0.623040134	0.405021817	-0.027396999	0.361470866	0.388929968	0.49813595	0.507357228	-0.004980313	0.511380119	0.434902734	0.526864923	0.358461378	0.461785054	0.340985505
TCGA.06.0749.01	0.491182067	0.262681479	0.35080829	0.270965406	0.28208005	0.115869951	0.395227106	0.19470836	0.459386926	0.229183007	0.31312983	0.475995797	0.316643035	0.30239168	0.212393586	0.259376617	0.41542177	0.232927081	0.331153347	0.33400468	0.312567507	0.370311609	0.254836222	0.171385904	0.203038261	0.480904282	0.386386268	-0.118831535	0.234963867	0.289127188	0.502379226	0.652913661	0.373199794	0.261689923	0.388580344	0.673239447	0.403009813	0.072852605	0.361223525	0.378473447	0.481669426	0.558553276	-0.009477206	0.475999917	0.357223995	0.49490394	0.252394752	0.475396892	0.198258164
TCGA.06.0174.01	0.452288953	0.171810258	0.399565845	0.422077941	0.314026766	0.124785822	0.394187091	0.106641941	0.469786178	0.212643364	0.25036496	0.495474441	0.547194161	0.409960267	0.220429832	0.245018138	0.372473564	0.494813821	0.381494334	0.427658654	0.281196528	0.415944002	0.237339568	0.13674619	0.150794948	0.368828322	0.291974255	-0.161721954	0.230562673	0.398645171	0.568823747	0.724242203	0.469227794	0.229488641	0.428811176	0.627689896	0.38704221	0.122303921	0.33778902	0.391609924	0.493167575	0.519947612	0.020709014	0.529297193	0.325839754	0.559452429	0.328699257	0.441731527	0.309967234
TCGA.19.1390.01	0.42729236	0.150347484	0.408804229	0.335675891	0.313718649	0.1347879	0.367034434	0.108480069	0.476843504	0.157883945	0.230028444	0.469995148	0.575405207	0.303641307	0.201628756	0.228135443	0.365571812	0.537718377	0.36662711	0.38437715	0.286168045	0.351703567	0.225326439	0.125133019	0.119275481	0.394870012	0.285138382	-0.15430863	0.166957277	0.470493136	0.536319833	0.709908685	0.488661422	0.204683876	0.451329394	0.594516176	0.35254472	-0.049336279	0.331330707	0.367883697	0.474562297	0.496944841	0.023497162	0.484143477	0.280571122	0.544572638	0.286049165	0.421642113	0.34840532
TCGA.06.2567.01	0.468282508	0.322371613	0.37946795	0.357079066	0.30167064	0.101695974	0.476555336	0.208370884	0.4501355	0.245872758	0.332482215	0.499052236	0.543719025	0.382477862	0.227633647	0.289854425	0.418308669	0.447197975	0.381254467	0.33263064	0.329595105	0.394265268	0.288103455	0.304107565	0.246389012	0.637296758	0.50425229	-0.159648686	0.248420286	0.403223253	0.532125815	0.691199404	0.426474305	0.252698722	0.462305028	0.621890163	0.408525976	-0.055872917	0.35977622	0.380230549	0.491781594	0.538072517	0.023846629	0.497350337	0.423496937	0.525060261	0.309170806	0.464294464	0.259063566
TCGA.06.5410.01	0.517320833	0.409155722	0.425752498	0.497370002	0.322736272	0.170221228	0.515928266	0.206237713	0.493036585	0.332310627	0.421272466	0.465647262	0.356979305	0.518254122	0.264034349	0.299696689	0.436142089	0.300806761	0.423722367	0.309398888	0.33150657	0.486124279	0.373318613	0.40674416	0.394563762	0.543743999	0.510120773	-0.208275173	0.366507168	0.326732154	0.568265649	0.6626273	0.377802123	0.258510806	0.39454429	0.660162938	0.470949519	-0.015367754	0.385391887	0.408067234	0.5284748	0.609666714	-0.0317939	0.544884938	0.545942828	0.542713782	0.343726861	0.478385772	0.230672427
TCGA.26.5135.01	0.4529827	0.257627221	0.358221903	0.449803866	0.349798806	0.146513955	0.435041498	0.103415959	0.466579037	0.251401208	0.309592903	0.492506609	0.468034483	0.449309608	0.218894282	0.251252403	0.358122164	0.413542726	0.380607216	0.425237429	0.292455255	0.422752765	0.282300322	0.238164147	0.222080141	0.477179812	0.382633336	-0.170534513	0.269596518	0.387948257	0.527553392	0.685936491	0.460345427	0.285316008	0.458741909	0.626564058	0.428149569	0.048249974	0.331706999	0.393936308	0.450267078	0.556927379	-0.002035263	0.513494064	0.403496147	0.530075343	0.307759121	0.464847793	0.37073976
TCGA.27.1831.01	0.499357123	0.345985725	0.399042055	0.415457334	0.234663062	0.105124588	0.473600723	0.199074298	0.474670554	0.269754399	0.360241695	0.522537721	0.465460927	0.428490409	0.191748818	0.244086787	0.431567431	0.369286992	0.386174501	0.269470983	0.286401557	0.391936027	0.295377612	0.281598238	0.251405391	0.610696701	0.51296358	-0.207048879	0.282998123	0.274887675	0.564671824	0.697553359	0.420293228	0.205051361	0.358540138	0.703634727	0.415523667	-0.077149744	0.37656992	0.402134794	0.527768014	0.512629553	0.016658724	0.492421867	0.427673662	0.52546289	0.306590104	0.471960058	0.166666447
TCGA.06.0141.01	0.521384483	0.340720591	0.416697091	0.468726422	0.309813482	0.131800697	0.465816176	0.215939984	0.479750622	0.314863359	0.377714359	0.478110013	0.357969317	0.504474783	0.254219677	0.285795722	0.432774077	0.28305053	0.407218834	0.31241572	0.327837552	0.445105488	0.332930267	0.333217502	0.333628823	0.525109951	0.467045324	-0.190476487	0.323341458	0.305408393	0.565571701	0.667008411	0.38744535	0.268585815	0.373125204	0.693191749	0.449550573	-0.061750722	0.373258095	0.390509438	0.53623099	0.598721624	-0.034577357	0.521716454	0.454260426	0.537204561	0.319389512	0.45423159	0.179566991
TCGA.02.2485.01	0.466302339	0.233303206	0.397720024	0.365302274	0.286928153	0.100104329	0.440781153	0.15000218	0.49009737	0.187779303	0.282828319	0.494157176	0.514268214	0.376828591	0.236794823	0.241064939	0.384305024	0.457200617	0.334090256	0.414825909	0.289671237	0.385368314	0.256587201	0.206175891	0.194152654	0.593115937	0.458237424	-0.132763201	0.237938292	0.394586055	0.543270927	0.722173117	0.448340239	0.224379408	0.450402618	0.634020929	0.395695025	0.091299881	0.35723785	0.40225978	0.491530071	0.507584242	0.00121626	0.503780131	0.42293386	0.546949682	0.339180729	0.4778227	0.32830298
TCGA.32.1970.01	0.464020013	0.219025132	0.397672135	0.343954908	0.310729853	0.119211076	0.405281547	0.170361874	0.481959285	0.180161838	0.275444792	0.471939422	0.485142328	0.3599882	0.233558721	0.253887093	0.395538724	0.421326563	0.333548658	0.367105648	0.307606539	0.318687734	0.257066708	0.150503915	0.155627928	0.581385872	0.427046089	-0.133636283	0.202384715	0.399844395	0.532234443	0.693165231	0.438007433	0.239523906	0.475336428	0.622198021	0.373091214	0.010991779	0.35001844	0.389158923	0.488455989	0.480828746	0.021727004	0.47387179	0.297838956	0.525249692	0.305161544	0.478835503	0.309483196
TCGA.06.0187.01	0.49047844	0.284205928	0.420963285	0.419437799	0.326892801	0.142872088	0.476041058	0.171953611	0.528645996	0.240948971	0.331002394	0.479908275	0.460285156	0.444187789	0.259419086	0.280476119	0.407956265	0.404597706	0.396674893	0.347582337	0.313557538	0.453243837	0.296499477	0.257960184	0.260690724	0.616072784	0.497886475	-0.181614549	0.257382896	0.390537861	0.58566453	0.689759322	0.436423366	0.264302002	0.443453879	0.631645653	0.435147021	-0.110072859	0.372376163	0.418971869	0.505353269	0.539190635	-0.046622567	0.518937285	0.468458838	0.570104595	0.347288048	0.483893393	0.283778367
TCGA.28.5209.01	0.459090518	0.209952961	0.425348364	0.461500788	0.323214308	0.162429515	0.424739185	0.159246335	0.486913848	0.23250239	0.283169447	0.493186264	0.533252912	0.466810243	0.2313795	0.237539713	0.36923627	0.483242053	0.378907102	0.388147193	0.28965585	0.402828381	0.252527762	0.169684944	0.184434614	0.521472555	0.41018451	-0.176442399	0.224114191	0.426327323	0.569742378	0.720686232	0.474145842	0.226855729	0.445237657	0.63476036	0.381728805	-0.058974779	0.354452317	0.399238755	0.5157906	0.515761062	-0.004546883	0.531693895	0.376990909	0.571084314	0.369293491	0.431465964	0.326197583
TCGA.06.2562.01	0.475296214	0.254090814	0.426916322	0.526669835	0.355378029	0.190668535	0.47483605	0.182083732	0.490112581	0.291258926	0.32155109	0.466553196	0.379792791	0.508411443	0.260532966	0.269243585	0.385799827	0.340846133	0.397814807	0.42994769	0.307551887	0.44424318	0.301179535	0.240872256	0.279308325	0.472070163	0.397702828	-0.167704606	0.301929463	0.365246443	0.564495984	0.675193872	0.423184562	0.265684128	0.430225888	0.635255568	0.435869719	-0.007351416	0.362317483	0.393776767	0.528897349	0.549920216	-0.028207074	0.544168516	0.464224282	0.554354786	0.377419113	0.444050496	0.27848512
TCGA.76.4929.01	0.468686058	0.19127976	0.357820229	0.365072758	0.286670441	0.128864464	0.40038699	0.202578419	0.458414082	0.247154075	0.28561357	0.471720149	0.404562724	0.364595961	0.224927266	0.266777302	0.402147983	0.356047267	0.367580676	0.38395362	0.311640855	0.381956808	0.228564423	0.154559723	0.15666605	0.476932048	0.360191026	-0.174067382	0.221393861	0.347462435	0.523051019	0.668604927	0.405876436	0.251231376	0.453547809	0.625667831	0.392124632	0.027348442	0.359654645	0.368336355	0.495745623	0.545553276	-0.005512395	0.489203273	0.310587878	0.526598407	0.283820586	0.421590315	0.274265392
TCGA.06.0745.01	0.480056938	0.283416695	0.349931094	0.466451872	0.307337714	0.128403418	0.453930952	0.153369362	0.453432932	0.253410204	0.314711522	0.524914497	0.510825182	0.425222936	0.217364305	0.260126759	0.392046676	0.41668277	0.413327198	0.359610076	0.284177143	0.440313205	0.277117075	0.230670723	0.214444707	0.468176125	0.39025893	-0.168852565	0.254682864	0.345936361	0.543027284	0.690911909	0.42920893	0.246126836	0.425982768	0.666574657	0.429195234	-0.009689092	0.341818377	0.39951295	0.479308449	0.550873335	0.025033267	0.472237596	0.413904551	0.539937745	0.265270543	0.48468776	0.299558532
TCGA.28.5208.01	0.475298197	0.269627153	0.394532669	0.415048625	0.289536893	0.144327943	0.429917133	0.159365109	0.461490515	0.267637993	0.324630249	0.518996083	0.516586945	0.427906797	0.20493276	0.252299284	0.409621156	0.450668377	0.351049165	0.304989298	0.289543849	0.359236816	0.258442834	0.206456981	0.208659157	0.506876456	0.41681045	-0.19367284	0.262474779	0.383822827	0.549815657	0.728322028	0.461977337	0.215447302	0.412784403	0.662361135	0.379532581	-0.057054199	0.361896945	0.40236991	0.524870048	0.524706729	0.00358096	0.510555213	0.374560116	0.550122865	0.322005737	0.441749808	0.307132123
TCGA.19.5960.01	0.414617264	0.136899845	0.363973481	0.300723315	0.273347585	0.17657172	0.352719646	0.137416824	0.391455958	0.122482946	0.192168938	0.475568396	0.534292964	0.293606383	0.208920592	0.210063781	0.33755633	0.477225804	0.310472149	0.413962321	0.288608515	0.298478653	0.184256891	0.065220921	0.080405765	0.292016637	0.231588738	-0.15080097	0.159190759	0.424796951	0.501894475	0.711749265	0.462739165	0.183387689	0.501589382	0.60219166	0.317319034	0.054256185	0.321690246	0.353257194	0.511427543	0.463175039	0.032990978	0.477645109	0.255305842	0.520572354	0.310296826	0.395122224	0.318756708
TCGA.16.0846.01	0.47566112	0.320910416	0.377065745	0.299664881	0.295440909	0.155716214	0.443711844	0.180373169	0.487529015	0.227575164	0.331548617	0.456795661	0.39730869	0.330562512	0.258343799	0.280697314	0.407677273	0.352026463	0.340342169	0.391680392	0.312845761	0.362835902	0.274670009	0.264930532	0.256159477	0.689071592	0.542313488	-0.124628567	0.241965529	0.347832706	0.537946312	0.679034982	0.432216652	0.228544265	0.449199735	0.643522407	0.408154489	0.060811611	0.361760243	0.400225957	0.484727294	0.55128705	-0.021419218	0.512447724	0.406830096	0.518503629	0.296947833	0.483314391	0.273119452
TCGA.15.0742.01	0.454932661	0.188307234	0.34986047	0.366975284	0.305904376	0.125160962	0.395070624	0.139281019	0.482647407	0.202061002	0.259460373	0.52237293	0.5207396	0.377661875	0.200382707	0.224988443	0.375725743	0.443247304	0.375987831	0.327751464	0.280932263	0.370473721	0.249479509	0.150231635	0.155274757	0.471529466	0.365454299	-0.17406616	0.17972381	0.373384112	0.535547816	0.711882176	0.465793495	0.231574713	0.433897621	0.636900385	0.382075809	-0.03622212	0.347779954	0.395499446	0.466705696	0.494853389	0.010825805	0.482856705	0.336953066	0.537522363	0.271780133	0.451529169	0.290291976
TCGA.12.0616.01	0.466824716	0.27928427	0.378930381	0.365520589	0.272871842	0.101165402	0.416173408	0.117248471	0.476497852	0.225719332	0.300596213	0.534937027	0.558107597	0.385877167	0.188629102	0.256836223	0.397929473	0.485491583	0.37624364	0.366396062	0.263711449	0.375259708	0.259647089	0.191432066	0.205701102	0.522488116	0.430046927	-0.172480075	0.237259869	0.368563644	0.554381903	0.739394448	0.476660745	0.221858336	0.364097796	0.675225263	0.419874532	0.027280027	0.369631444	0.409993738	0.484339461	0.537512469	0.031949666	0.49143422	0.364010414	0.550143321	0.28846963	0.474878528	0.252107543
TCGA.14.2554.01	0.493094383	0.284992438	0.407013631	0.415523122	0.259322261	0.133067146	0.465553534	0.195682855	0.47654013	0.249144915	0.324637435	0.493293173	0.413098311	0.406280804	0.210237408	0.257583488	0.411035789	0.345693756	0.367085811	0.319339701	0.310410033	0.405661048	0.291064675	0.251763419	0.240356561	0.482799695	0.422532675	-0.19521664	0.268303986	0.317589477	0.544039032	0.691614028	0.410424536	0.219242922	0.429569948	0.66320339	0.424502109	-0.021589065	0.370403448	0.40732566	0.533391316	0.53735574	0.004058986	0.507548269	0.427916803	0.531883302	0.302753914	0.453208738	0.218855045
TCGA.76.4925.01	0.470019584	0.166323333	0.392311306	0.437996911	0.270629359	0.116382774	0.415067421	0.153675551	0.471911374	0.215398143	0.259373345	0.502766456	0.55862012	0.421173791	0.238991182	0.254239205	0.389933356	0.511156848	0.399602918	0.323058455	0.305891901	0.410298226	0.232997397	0.160659982	0.14906531	0.411819585	0.317622756	-0.186379333	0.198964211	0.421120082	0.567476042	0.710127854	0.474107053	0.224535253	0.421946022	0.643710381	0.36998926	-0.078852868	0.350864751	0.390549064	0.523694891	0.538897858	0.026863499	0.498604587	0.367020037	0.556482054	0.325290763	0.427669637	0.233907398
TCGA.76.4928.01	0.486385329	0.273518562	0.442387506	0.468016651	0.337883669	0.184015984	0.465607633	0.167976898	0.469343011	0.284433659	0.332272717	0.495282713	0.44985648	0.500577066	0.2697402	0.288682023	0.387234133	0.396498973	0.409319212	0.421211445	0.301642477	0.444217106	0.314773819	0.224624404	0.252170355	0.485452942	0.414970895	-0.187311973	0.290136633	0.379804861	0.561320604	0.699048618	0.443191361	0.2465283	0.435672126	0.648484351	0.435891171	-0.05000573	0.370946132	0.413105897	0.526040269	0.555088518	-0.021657138	0.525202025	0.417068638	0.55555837	0.360092627	0.448782701	0.297019815
TCGA.41.2572.01	0.493790653	0.277856236	0.382302331	0.44711925	0.305170535	0.131169664	0.441587376	0.192442328	0.523388481	0.237069623	0.32550872	0.513311146	0.454363272	0.424951764	0.222917371	0.253205637	0.412262512	0.369777358	0.381299067	0.326548599	0.289447692	0.394427369	0.285698926	0.243564341	0.222581921	0.630283699	0.492336935	-0.171682554	0.228453429	0.347830315	0.561999177	0.695479234	0.452838342	0.255132776	0.398811826	0.678022678	0.426238489	-0.056445595	0.375225938	0.406083229	0.488422628	0.547756562	-0.029485573	0.474090741	0.383567918	0.555310321	0.292483539	0.482022863	0.258783549
TCGA.06.0157.01	0.480386617	0.277730904	0.373623208	0.447848309	0.318257284	0.145949476	0.423531036	0.182257053	0.469180602	0.228770072	0.281444171	0.497334609	0.508584765	0.409869463	0.216054668	0.242915974	0.40643087	0.435365894	0.360691523	0.373135708	0.302501585	0.374268116	0.27124518	0.225250203	0.193664377	0.472595165	0.404131322	-0.163452051	0.244018375	0.369665704	0.540169329	0.702661248	0.435820359	0.238994993	0.468983788	0.64067217	0.393923312	-0.014078583	0.36313645	0.396182346	0.492310504	0.498708571	0.003663475	0.508576364	0.318124734	0.518935536	0.31602704	0.437558417	0.320090602
TCGA.06.0747.01	0.463935254	0.199410809	0.391522854	0.37859697	0.325287314	0.127658974	0.407215366	0.152276392	0.470512322	0.233938637	0.26748378	0.492927645	0.456640469	0.406457531	0.238399137	0.252727788	0.370841774	0.394476408	0.355195877	0.366147259	0.295303712	0.373546567	0.266360884	0.180409887	0.181634706	0.533891107	0.407286021	-0.161306957	0.208586104	0.391022803	0.509638892	0.691765291	0.434769197	0.232334491	0.463904937	0.624680007	0.385777018	-0.031888421	0.333841967	0.385209387	0.500370998	0.509576555	-0.021179301	0.53144372	0.379400037	0.538759687	0.310448106	0.471770931	0.313095735
TCGA.27.2526.01	0.516519338	0.309286827	0.371018311	0.346659347	0.249775981	0.120226153	0.428085727	0.239453631	0.487138389	0.233631897	0.326201985	0.512381985	0.447081148	0.337621808	0.21149405	0.255354686	0.454019081	0.345628325	0.368168588	0.239141367	0.300495924	0.354396839	0.274256345	0.216280188	0.215783013	0.582031848	0.476741808	-0.169027488	0.222146203	0.293620889	0.563892173	0.68889093	0.442721135	0.22428719	0.369322758	0.698436324	0.407082429	-0.105144865	0.386580052	0.402228324	0.514754925	0.557126557	-0.004062601	0.445412219	0.351952762	0.528931569	0.255961934	0.479050782	0.197579303
TCGA.32.1982.01	0.503795585	0.333218117	0.411971017	0.492919871	0.31956166	0.138918194	0.475361738	0.154856854	0.45228718	0.255887533	0.350495888	0.50458336	0.416878199	0.455509066	0.232454184	0.264313022	0.406246379	0.340262547	0.397491412	0.365361958	0.302674286	0.448117797	0.31410903	0.292347219	0.266672372	0.526141763	0.456445894	-0.177826392	0.292089495	0.334128705	0.542340595	0.689485597	0.420620014	0.274399319	0.41729516	0.669673402	0.442833358	0.009370285	0.349588281	0.394004122	0.508018894	0.55981343	-0.024356058	0.502060619	0.448100317	0.54333376	0.320350851	0.473531175	0.318315471
TCGA.14.0787.01	0.476077324	0.269829315	0.382983094	0.420965099	0.309140232	0.115807522	0.441453406	0.162370948	0.507011147	0.249146078	0.308274557	0.515345759	0.49312655	0.40731483	0.233775931	0.249220596	0.387122456	0.410553824	0.381786742	0.369579063	0.293726649	0.374505225	0.294706483	0.220778829	0.229308053	0.502978928	0.41906433	-0.188392053	0.237764031	0.358079873	0.561637439	0.710862527	0.452908803	0.235463616	0.464987461	0.646409883	0.406930554	-0.032262044	0.3600868	0.416231311	0.487505687	0.532055249	0.005444196	0.472596013	0.387246074	0.54197223	0.293345003	0.463903376	0.280008255
TCGA.06.0138.01	0.491590794	0.287964357	0.369163854	0.437997149	0.286017421	0.12811661	0.456994619	0.172235623	0.464682703	0.254996722	0.315203876	0.507854125	0.459019905	0.433882852	0.211867399	0.254512442	0.401873287	0.361501559	0.401592228	0.350717168	0.295760103	0.456628577	0.287400681	0.278690485	0.263364626	0.47660557	0.407919019	-0.160788269	0.293736313	0.303426545	0.548429685	0.690875253	0.418215261	0.253603599	0.394169892	0.676171708	0.431781079	-0.00057027	0.356879918	0.389268527	0.508593974	0.549214109	0.008364187	0.497070742	0.444632678	0.526314642	0.290700235	0.463503355	0.238364715
TCGA.02.2486.01	0.495379017	0.366549713	0.403286892	0.387817629	0.285402299	0.133070625	0.46430235	0.205668333	0.483928006	0.290342685	0.375101902	0.502660935	0.335959631	0.451352087	0.235106312	0.270723115	0.416477488	0.270865826	0.393389017	0.291500783	0.312562356	0.443057563	0.327840734	0.315107614	0.321789481	0.701764342	0.581054196	-0.185059297	0.287806097	0.295083577	0.558361028	0.678316386	0.415758899	0.252209633	0.368888389	0.662223358	0.445391469	-0.089556298	0.372177016	0.412669644	0.529768054	0.590489464	-0.02771191	0.504946632	0.466478934	0.561531183	0.312283572	0.475308328	0.174545841
TCGA.06.0743.01	0.470343597	0.264534706	0.324417584	0.39637995	0.301034753	0.121512077	0.408797154	0.169004285	0.483905191	0.243963796	0.274982985	0.498782308	0.413512007	0.398420443	0.186716648	0.235036034	0.403107565	0.338270087	0.343832962	0.332278871	0.290601005	0.36281843	0.264276696	0.208635774	0.189652785	0.483915594	0.396448425	-0.176344612	0.216939593	0.34309074	0.520419147	0.679701614	0.420638029	0.254032835	0.443931635	0.659298283	0.391052524	-0.075224732	0.347161637	0.383825879	0.471466939	0.528731662	-0.023231602	0.479830736	0.343659846	0.515985189	0.27677997	0.455450565	0.3077255
TCGA.06.2559.01	0.4556618	0.222391618	0.425745731	0.475942653	0.322908672	0.136735246	0.425067182	0.120093988	0.47473526	0.222812522	0.293825707	0.490304639	0.554823835	0.451888378	0.229015735	0.260817632	0.374792773	0.508912852	0.388878363	0.396828022	0.286130406	0.449258571	0.268644771	0.196228568	0.20589238	0.452705698	0.370385132	-0.167079348	0.248344895	0.439985036	0.575464713	0.718109282	0.444082419	0.24930009	0.432267398	0.62682311	0.397310125	0.033755542	0.343571661	0.396014943	0.533053317	0.529945391	0.043230639	0.507093706	0.385649873	0.563701496	0.34154773	0.457043006	0.304832428
TCGA.14.0871.01	0.446230168	0.15280522	0.403290877	0.364117407	0.267302877	0.146222567	0.382336079	0.059525797	0.421913801	0.152311582	0.202411774	0.514052907	0.564887487	0.46122983	0.179465226	0.223898965	0.35225169	0.532718404	0.388744926	0.3499973	0.237732471	0.357697769	0.244774212	0.126031979	0.107080974	0.4103069	0.29921458	-0.186365725	0.161605551	0.431440695	0.534568181	0.759913478	0.569079982	0.173298251	0.398480494	0.631582184	0.311901338	-0.079559134	0.331527095	0.384530511	0.517816881	0.476928393	0.020143742	0.544762497	0.270558657	0.582850797	0.35095066	0.407948954	0.288923493
TCGA.16.1045.01	0.506843784	0.340821658	0.440519107	0.477947143	0.338384526	0.145389813	0.470378847	0.204859755	0.472845503	0.303920251	0.377877686	0.445118984	0.344093923	0.474295877	0.268221136	0.279197525	0.409576169	0.298404425	0.397586875	0.355292339	0.341555474	0.464511688	0.318173885	0.302637769	0.305827943	0.541933502	0.47784847	-0.179527973	0.295125673	0.355634351	0.556442384	0.654712247	0.357072759	0.267877372	0.428512384	0.641121036	0.429797748	-0.060516358	0.375536539	0.409531245	0.538613274	0.55746526	-0.043074092	0.507404695	0.423197958	0.536422641	0.340040342	0.443857607	0.260335548
TCGA.27.2524.01	0.487182803	0.285943866	0.377577973	0.469837731	0.29793276	0.17515824	0.487584963	0.159116486	0.486797386	0.291693631	0.346220822	0.534436879	0.507028822	0.501233095	0.235845511	0.300916561	0.404073515	0.429396884	0.439363448	0.360591384	0.285022501	0.470440701	0.311659857	0.27952967	0.300581183	0.523247527	0.437708647	-0.183835663	0.300028138	0.333234123	0.578499612	0.714692138	0.482551708	0.247689556	0.424513351	0.679644293	0.457439194	-0.007757457	0.367754102	0.414481205	0.476901148	0.581878113	0.001066067	0.510398524	0.51020123	0.554192935	0.307219301	0.486286197	0.274295071
TCGA.14.0781.01	0.50090947	0.313074748	0.411630563	0.512830575	0.363802136	0.163289151	0.493563528	0.196614417	0.476183546	0.32985488	0.351253438	0.474043327	0.340213201	0.545710478	0.272729576	0.283446836	0.393456257	0.300038008	0.434753363	0.374473653	0.316918678	0.481956277	0.335495938	0.288566032	0.308585793	0.499423932	0.451107141	-0.185064564	0.319822316	0.343275409	0.554269228	0.659535204	0.376409957	0.29456767	0.425745142	0.645624554	0.455653462	-0.100254831	0.368778683	0.400577546	0.533732914	0.57008447	-0.047631917	0.551918777	0.482249457	0.529603471	0.385945281	0.443282376	0.299259951
TCGA.14.1823.01	0.496289794	0.318546289	0.391058956	0.400916292	0.260638974	0.097396971	0.453649343	0.212641964	0.473246787	0.255530036	0.332286691	0.505895318	0.414620357	0.409462779	0.208183433	0.250772651	0.439951264	0.342748247	0.385013594	0.286800917	0.312805878	0.410885712	0.313086109	0.274163314	0.277101741	0.542929626	0.477221973	-0.210143313	0.297158129	0.287087793	0.563061336	0.693886456	0.412738856	0.194801635	0.350852865	0.686633006	0.427302942	-0.084964963	0.379198109	0.410282081	0.557824432	0.54399268	0.006685621	0.494424646	0.428020832	0.542806747	0.306263737	0.442804515	0.14771667
TCGA.27.2519.01	0.469262394	0.332379956	0.38966187	0.375314231	0.306295963	0.126855198	0.441269378	0.184071671	0.448189865	0.257742648	0.351794712	0.476123627	0.443000283	0.405550278	0.24638175	0.278840147	0.397329582	0.369511641	0.370912573	0.348179306	0.299630215	0.389146144	0.290939061	0.275924973	0.263073032	0.570824066	0.490053148	-0.173067263	0.275684188	0.347389432	0.550978881	0.689278811	0.426363424	0.224467714	0.395993078	0.632123873	0.401591243	0.044682843	0.367504838	0.391886956	0.521484128	0.534858647	0.004637007	0.497651573	0.412010406	0.537066817	0.301800132	0.471410279	0.229561501
TCGA.06.0132.01	0.506066561	0.347101758	0.420052522	0.416274452	0.308539119	0.132968642	0.459575251	0.206762936	0.475568304	0.282587489	0.375028781	0.440983829	0.275671017	0.436926783	0.256438152	0.281072041	0.436718745	0.222855127	0.374445217	0.367995213	0.340081861	0.433476484	0.293495765	0.290229501	0.303714908	0.520869155	0.454949611	-0.135172146	0.31407433	0.296635326	0.540246454	0.638880612	0.335374249	0.274220554	0.356136441	0.675290428	0.431227967	0.086642961	0.371491475	0.403024632	0.531545772	0.588001989	-0.014229766	0.506444819	0.434521917	0.51951532	0.32987895	0.477986122	0.167859598
TCGA.28.1753.01	0.481248213	0.327874743	0.413942908	0.492388286	0.347658389	0.159678851	0.447594241	0.139601335	0.484315402	0.308464044	0.360719538	0.47725908	0.522524327	0.514156336	0.243819339	0.282766198	0.385884035	0.477212388	0.385515857	0.393513716	0.292766935	0.422750033	0.308043094	0.259603188	0.255816588	0.49769571	0.441458381	-0.177904776	0.286456089	0.418908547	0.548259409	0.705280091	0.427696317	0.277031332	0.45869028	0.622579164	0.407039219	-0.005741916	0.349617911	0.392168643	0.499762633	0.545297637	-0.002065878	0.542865721	0.426055739	0.541622437	0.345713841	0.464507434	0.322229617
TCGA.19.2629.01	0.465672208	0.305477547	0.393190876	0.32613935	0.298496631	0.13730747	0.422261122	0.133384474	0.433594065	0.228013778	0.310064972	0.492290214	0.472101511	0.348822998	0.249760972	0.262222226	0.374607691	0.414016027	0.331972879	0.389936419	0.312799501	0.353655441	0.254295236	0.18102132	0.203854452	0.598766349	0.472494942	-0.168303851	0.223349523	0.3960215	0.528479014	0.695293653	0.457990429	0.224651065	0.396305721	0.630162419	0.406791584	0.009360752	0.363156623	0.422293354	0.508882438	0.548080284	-0.021981619	0.491354877	0.342810534	0.563652044	0.296066248	0.449740614	0.304364232
TCGA.26.5139.01	0.478050862	0.26432308	0.423070248	0.435785311	0.308498421	0.138004668	0.444552679	0.168723375	0.482261214	0.266065545	0.316860017	0.467719965	0.419124157	0.476263704	0.231808009	0.261294858	0.384204454	0.367935008	0.377646311	0.36585525	0.299657391	0.430524036	0.295574958	0.230630938	0.249666173	0.497163248	0.422258288	-0.183725735	0.27458499	0.370224816	0.54850082	0.694792176	0.43474144	0.251323737	0.426649362	0.638059476	0.423580003	-0.010281616	0.355943298	0.392141988	0.529031356	0.554079819	-0.02199065	0.541355758	0.446915127	0.547447717	0.364123261	0.45297102	0.258099678
TCGA.06.0184.01	0.518509696	0.331198215	0.41739846	0.42939198	0.297622469	0.171971616	0.458824174	0.220475337	0.487209317	0.285596664	0.353103058	0.493392513	0.388609376	0.444329403	0.244005874	0.269497622	0.434893087	0.308681612	0.410276782	0.338227837	0.313432302	0.439244136	0.31307402	0.2615252	0.267757011	0.546610248	0.463192885	-0.164193353	0.280865148	0.31918697	0.55942336	0.684037415	0.425937318	0.2771403	0.388483644	0.684586726	0.452309534	-0.027043041	0.387222824	0.39735848	0.510177132	0.577954058	-0.043114249	0.527963426	0.428357007	0.540697237	0.316236335	0.471225736	0.269237866
TCGA.32.2634.01	0.452319696	0.188480307	0.368938117	0.350541677	0.316384424	0.129313474	0.390262181	0.14130621	0.446885433	0.203601912	0.237821142	0.504112282	0.560334667	0.399551756	0.250984245	0.277269316	0.371557631	0.475417111	0.353751079	0.377330008	0.281333714	0.364937283	0.226464412	0.144168611	0.136013104	0.388259136	0.320447557	-0.134417752	0.190148358	0.397536358	0.543973935	0.723168552	0.454529785	0.245959636	0.411378515	0.629820275	0.368372103	0.106039625	0.353409698	0.392977566	0.496866411	0.522845431	0.039064017	0.518988717	0.324825197	0.53673291	0.307726999	0.451996689	0.306972348
TCGA.06.0878.01	0.479638689	0.316605756	0.436642023	0.499179137	0.334031635	0.148705863	0.479935758	0.17895505	0.476162997	0.295009007	0.358138984	0.475177097	0.457141642	0.494609555	0.258590005	0.273912417	0.384806393	0.397618561	0.410204694	0.394833966	0.310874442	0.476554456	0.314366829	0.2846046	0.29512075	0.528407965	0.467882234	-0.198146541	0.307847865	0.380344308	0.570529077	0.693357376	0.396368698	0.263632931	0.442362518	0.631035958	0.44990054	-0.056215641	0.361410043	0.412723222	0.535690701	0.562208752	-0.014256581	0.555098443	0.499916027	0.561716502	0.363044718	0.464208024	0.243219102
TCGA.28.5220.01	0.489628461	0.241727007	0.374486683	0.270625883	0.208959558	0.050719852	0.390457171	0.211981737	0.453023435	0.177232275	0.254477338	0.506941056	0.471303332	0.273149701	0.199638632	0.248031299	0.432346149	0.386727297	0.342889618	0.248165633	0.30428906	0.320797626	0.212939825	0.148577471	0.134632178	0.566677277	0.43566088	-0.184660059	0.206917373	0.316676463	0.549161007	0.700697184	0.417481059	0.177067444	0.368023638	0.689863887	0.355846096	-0.093718374	0.378331464	0.383856476	0.509148888	0.535520895	0.016529967	0.430290089	0.254570283	0.530800857	0.242014945	0.423581795	0.193766879
TCGA.06.0645.01	0.489052279	0.3743622	0.41673703	0.513545218	0.341423344	0.164315045	0.502558491	0.159025943	0.474054496	0.321752699	0.389830405	0.478224589	0.400331781	0.51171065	0.259427864	0.286031336	0.394782293	0.345807821	0.405666707	0.391250335	0.30530625	0.48061075	0.347445035	0.359112612	0.348174315	0.55841778	0.499256488	-0.173254255	0.327972831	0.349398404	0.555747577	0.679441794	0.426286178	0.270663375	0.431488044	0.638487407	0.476857652	0.021511942	0.363030939	0.409004711	0.515044681	0.582421286	-0.043792337	0.542860324	0.558332333	0.557753784	0.332920472	0.491731082	0.287180818
TCGA.28.5207.01	0.480132829	0.24672552	0.393879992	0.385536851	0.299731327	0.136499116	0.433930914	0.176569791	0.420757294	0.181047376	0.270431208	0.484798899	0.430201298	0.380773428	0.24958263	0.271004153	0.395123107	0.374410636	0.331997436	0.405899516	0.314912564	0.359394031	0.252585615	0.172468593	0.171862959	0.484389289	0.386860179	-0.156257463	0.254905017	0.364569763	0.51468429	0.691827205	0.38468902	0.229229492	0.451121279	0.645407632	0.399196404	0.050436825	0.3638409	0.398074913	0.519312373	0.511460645	0.008529063	0.498926156	0.336337019	0.521614629	0.330642871	0.451712268	0.335504518
[truncated: 1 more columns]
