# Supplementary material for: Machine learning-based identification of glycosyltransferase-related mRNAs for improving outcomes and the anti-tumor therapeutic response of gliomas
Source: Front Pharmacol. 2023 Aug 16;14:1200795. doi: 10.3389/fphar.2023.1200795 (PMC10468601; doi:10.3389/fphar.2023.1200795)
Supplement: Supplementary file 1 [file DataSheet3.zip › hallmark.immune/TCGA_immune_infiltration_Danaher.csv]

ID	Genecluster	alltottils	B.cells	DC	Macrophages	Exhausted.CD8	T.cells	CD8.T.cells	Neutrophils	Cytotoxic.cells	Treg	NK.CD56dim.cells	Mast.cells	NK.cells	Th1.cells
TCGA.02.0047.01	high	4.062364108	1.307216227	4.03417762	10.1267831	3.954197468	1.981699703	4.156457664	5.017249731	3.072013442	2.848357535	2.113704631	1.796452965	0.502623579	2.406672716
TCGA.02.0055.01	high	5.342355643	2.046158026	7.603645702	11.19598378	5.213160577	4.277277719	5.676278264	7.432374993	5.961832412	3.488720653	2.272965115	3.410083685	1.635561781	2.595885528
TCGA.02.2483.01	high	4.583378511	1.580374432	2.633389903	9.910988767	4.746242581	3.010019896	3.673903111	5.722192286	5.077300401	2.505281211	1.995965905	1.640865223	0.588715566	5.593422498
TCGA.02.2485.01	high	4.140185735	1.616178073	2.794364897	8.250608302	4.139234465	4.013975597	5.050842528	3.858071737	4.549221894	3.128111898	0.960499559	1.480144942	1.349281194	3.689835877
TCGA.02.2486.01	high	5.351778226	1.305617144	3.770154323	11.26581977	5.050310369	5.167652291	6.971775531	6.603109931	5.038947388	5.267472126	1.880483914	3.043319378	2.285698183	2.827331271
TCGA.06.0125.01	high	3.38766602	1.07856784	2.012748628	8.515675481	3.656094823	1.627740551	2.596205549	4.916964343	2.632510951	2.229957009	1.165066732	1.66494314	0	2.558022674
TCGA.06.0129.01	low	4.377849257	0.974537802	3.310911257	10.05513398	5.379549839	2.859118547	3.347146821	4.786139649	3.50790255	3.75417132	1.398018565	0.446421947	0.45497497	4.919120753
TCGA.06.0130.01	high	6.551542411	1.88259492	6.983196829	11.55069788	7.756579735	6.682557808	8.407985276	6.106019769	7.067965634	4.394088789	2.818819796	1.961184091	3.547986692	4.925838055
TCGA.06.0132.01	high	5.199217862	1.98262813	5.461180755	11.3447879	4.884672613	4.276523437	5.558974465	6.296306573	5.094132459	3.598103133	2.65567757	1.805311863	2.212951105	2.542282817
TCGA.06.0138.01	high	4.749411653	1.374433008	4.379052642	10.38239839	4.532825744	4.223654222	4.915143508	6.266455726	4.960998741	2.738508453	1.733605596	1.414935714	1.223826302	3.10465536
TCGA.06.0141.01	high	5.639329505	1.946758314	6.449915255	11.67366024	5.33195662	4.86255971	5.651758396	7.639314617	6.049553443	4.411934625	2.4723859	3.124954324	2.350764557	3.426747809
TCGA.06.0157.01	high	4.517285377	1.418617132	2.930507761	9.488235503	4.810366426	4.56386858	4.910545051	5.306590821	4.532530879	2.676854117	1.832934812	0.824782892	0.620602397	2.659285248
TCGA.06.0158.01	high	4.21005934	1.34992116	2.717192369	8.6095106	4.287828013	3.637592681	3.973050985	5.91142444	3.505102692	3.486469828	1.610856965	2.361655501	0.883940308	2.547005551
TCGA.06.0168.01	high	4.542176513	1.779463893	5.982127041	10.47470889	4.611898264	3.492257967	4.664254157	5.48219885	4.833607305	3.375831827	1.914077432	1.782980744	1.146443569	2.482125464
TCGA.06.0174.01	high	3.591606909	0.789241264	2.366287768	8.989953662	3.521280062	1.232971146	3.387532066	5.146852519	2.742542415	2.473449248	1.291748138	0.31905652	0.670793526	3.258956039
TCGA.06.0178.01	low	4.701675878	1.792242977	3.31539106	9.726842425	5.266804829	3.658028267	5.084455333	6.455376606	5.055154827	1.728573603	1.634631077	0.674160626	1.650021552	2.985336478
TCGA.06.0184.01	high	4.684097052	1.104937168	3.715571159	11.26080785	4.43632766	3.368106597	4.302605426	6.828736436	4.499230246	2.153091917	2.312414796	0.719339272	0.924557367	2.148315907
TCGA.06.0187.01	high	3.896132811	0.734060544	5.222154281	9.989617615	3.743447869	2.395259827	3.725224678	5.771668097	3.447930486	2.847375612	1.79664992	3.042371297	0.835239081	1.005471851
TCGA.06.0190.01	high	5.051787389	0.94511627	4.878858072	10.92778837	5.610901971	4.912281885	5.316035873	7.016213424	4.400423121	4.240054774	1.877444636	1.84269225	1.338839216	3.212600465
TCGA.06.0210.01	high	4.546964495	1.115557079	4.165105388	10.68620253	4.453033823	3.411944992	3.554657015	7.28547797	4.176952868	3.558769673	1.804993712	1.563504236	1.2266413	2.133629281
TCGA.06.0211.01	high	3.706887348	1.554667277	3.919815183	8.68754845	3.439682233	2.445882849	2.854491183	4.597482857	3.815951031	2.722400446	1.375433135	0.638766174	0.851045292	2.068773979
TCGA.06.0219.01	high	4.375673887	1.761686212	3.788837211	9.423485188	4.573827311	3.428948652	4.809788448	5.766527178	4.796191045	0.741574847	1.192609483	2.236267211	2.25841048	1.204641566
TCGA.06.0238.01	low	5.021459929	2.346174847	6.27849759	10.63411366	4.561474849	4.349740342	5.212596495	5.530562637	5.124234174	4.034937587	1.582462984	5.29275267	1.607154119	4.721093719
TCGA.06.0644.01	high	4.799501286	1.583409562	7.387177803	10.75831477	4.902482578	4.883376634	5.334988241	5.098317241	4.671426773	5.466434617	2.022788792	4.779811306	1.193172065	2.610581958
TCGA.06.0645.01	high	5.149549863	1.682550546	6.906075333	11.62086488	4.982111189	3.955574263	4.249506381	6.914140072	5.264012953	3.399950349	2.158045511	2.881533769	1.371888811	3.867026632
TCGA.06.0646.01	high	4.607072685	1.542632024	2.86586759	10.12068896	4.498738302	2.770855521	3.5334691	6.377847039	4.161461088	3.566498579	2.173553342	4.057189499	0.994696247	4.092148227
TCGA.06.0649.01	high	5.041525675	2.13320174	2.922403806	11.13510022	5.543398259	4.726468346	5.859415723	6.142801055	5.114553733	5.234367192	1.766245495	2.297356257	1.755400395	1.198808432
TCGA.06.0686.01	high	3.555578525	1.070727373	3.84837938	9.427542553	3.715613903	1.886099353	2.914210109	4.350986073	3.292121363	2.73320247	1.039868951	1.994108528	0	3.304365013
TCGA.06.0743.01	high	4.546663353	1.716500843	3.75391454	8.533535921	4.531780894	3.918066864	5.470925713	4.768518888	5.042384928	3.610416597	2.320996428	3.481734716	1.284685309	3.778061355
TCGA.06.0744.01	high	3.8816405	1.429347499	3.116002932	8.212611578	4.164191784	3.204200016	4.711680244	4.276929709	3.7761239	1.395666082	1.291493849	1.827485711	1.521998329	2.257221876
TCGA.06.0745.01	high	4.357834445	0.991819964	2.967665231	9.70466514	3.90953426	3.319831439	4.589254073	6.029592086	4.392424422	2.519743173	1.600265012	4.310900637	1.441795169	3.53688594
TCGA.06.0747.01	high	3.26781929	1.161302072	2.144612762	8.058671145	2.965281966	1.429597276	4.460089264	4.508254946	2.565572888	3.635290054	1.139771482	0.484973846	0	1.493186172
TCGA.06.0749.01	low	4.148300567	1.528028203	3.195338303	9.775061176	4.641263955	3.391954656	3.977713721	5.183351531	4.538800313	3.354226457	0.875878529	1.837800738	0.787096166	1.711627056
TCGA.06.0750.01	high	4.571616113	1.563858407	5.954084162	9.953606811	3.882504253	3.073401281	4.805074068	6.41206618	5.019085457	3.596052563	2.170667259	4.018274802	1.099094473	3.506766949
TCGA.06.0878.01	high	4.074487018	0.886216542	3.355037177	10.0460996	4.027642513	2.128577957	3.948905721	6.057215108	3.765139723	2.942627102	1.912302249	1.313900919	0.547151182	1.641453546
TCGA.06.0882.01	high	4.43366941	1.500083109	3.907306422	10.1232588	4.018881528	3.694715852	4.305088134	6.127862068	3.693812763	3.751656525	1.942051706	1.487570389	1.339794644	1.742696124
TCGA.06.1804.01	high	3.952146656	2.054133279	3.11996293	8.37585436	4.086814316	2.297269564	2.96138623	6.416001292	3.06461128	4.922059853	1.779512507	2.077922584	1.265477413	1.912266628
TCGA.06.2557.01	high	5.699704379	3.180817841	4.058212456	11.00722732	6.561399847	5.854686581	6.113831466	5.545109307	5.529206092	5.213673893	2.132608081	4.019811362	1.974160728	4.138568757
TCGA.06.2558.01	high	4.488576182	1.800298446	3.085913852	9.305022138	4.775256685	2.996989945	3.966559954	5.568217973	4.664165887	2.734785478	1.724698106	2.615333655	0.779313466	4.261666203
TCGA.06.2559.01	high	3.995714983	0.648809214	3.036409659	9.757970455	4.155942058	2.229283458	3.427634765	5.115670524	2.830529662	1.63649702	0.962649856	2.051532387	0.345043733	5.494140358
TCGA.06.2561.01	high	4.463509476	1.038589001	3.480126586	10.40198137	4.350204527	3.897053331	5.790900267	5.632795572	4.059383871	3.504531413	1.367136869	2.861832864	0.362894791	1.701992554
TCGA.06.2562.01	high	3.694601733	1.41336453	2.988454413	9.883111242	3.973728599	1.714598152	3.026887178	5.448516301	3.785112364	2.96476827	1.676630221	0.598238382	0.307576891	0
TCGA.06.2563.01	high	4.229525409	1.447637295	3.371677646	8.605782229	4.802048515	3.599438254	4.678668564	4.494143779	4.05522278	2.118226814	1.576979805	0.461239193	1.015608892	3.173703117
TCGA.06.2564.01	high	4.082291608	0.970403516	2.678472731	9.925786254	4.193335851	3.137999841	3.800321257	5.6432405	3.746552747	2.635266834	0.897976691	0.837267602	0.485529873	2.322130058
TCGA.06.2565.01	high	4.000475342	1.176454039	4.346940259	8.82539702	4.145563175	3.736162338	4.256020801	4.391756545	3.811520845	2.984279452	0.87705645	1.67119594	0.648165926	3.113217075
TCGA.06.2567.01	low	5.14242818	1.845261229	5.296499022	9.820285844	4.839555848	4.123791481	4.44290184	7.148369274	5.803823157	5.206651038	3.4483478	1.563403347	2.270155008	3.040120917
TCGA.06.2569.01	high	3.262639836	0.40249077	2.610540476	7.214437145	5.350942208	2.044409785	4.496930809	2.583529319	2.142413904	2.756617698	0.918631253	0.689615445	3.710408764	1.748418295
TCGA.06.2570.01	high	4.291603564	1.47185544	2.619131957	9.63086087	4.121021565	1.71633441	2.609585249	6.167134916	4.14165773	2.774713276	2.370738152	1.363001328	0.432338429	4.792605513
TCGA.06.5408.01	high	3.463682231	0.736041692	3.457773034	9.084440125	3.769180389	2.023447598	2.502305914	4.803546405	2.912112001	2.196166363	1.099782517	0.692883255	0.581708601	2.314899504
TCGA.06.5410.01	high	5.640347543	2.196419822	9.221839891	12.94463695	5.227845121	4.205762855	3.821763156	8.464821921	5.74631331	4.258028898	2.493902818	1.960790056	2.973847502	2.195221593
TCGA.06.5411.01	low	4.375755262	1.716302621	4.960956811	9.96741237	4.398707323	3.389324061	5.189359201	5.411443128	4.125846131	2.499450487	1.722610785	1.71512757	1.109962906	1.72334012
TCGA.06.5412.01	high	5.16957834	2.551184381	4.241529818	10.78887691	4.97841685	4.246143699	4.465282373	6.674704816	5.800156856	2.9032697	3.00281621	0.79972671	1.588016943	2.063399396
TCGA.06.5413.01	high	5.256969008	3.209446062	6.121192028	10.79660005	4.898007132	4.874342001	5.761009456	6.29336582	5.191862218	3.607069865	2.002859387	4.726062984	0.742089535	3.917527232
TCGA.06.5414.01	high	4.118579802	0.690809542	4.343884686	10.66742638	3.572635383	3.130668433	3.517275387	6.036884696	3.5994754	2.312171413	1.684213977	0.57588953	0.437690283	1.905427923
TCGA.06.5418.01	high	3.691847853	0.682076641	3.947632642	10.0553308	3.808474099	2.338815072	2.576078564	6.453576434	3.085686831	2.586764743	1.13415156	0.476213408	0.770053465	0
TCGA.06.5856.01	high	3.948647231	1.447142129	3.389635987	10.0172353	4.347907763	2.312876676	3.565303396	4.806744222	4.391289614	3.546091882	1.245342845	1.674513875	0.618702712	1.289244285
TCGA.06.5858.01	high	3.490662132	0.680531907	1.925488112	9.804169386	3.924482279	1.847353731	1.858921682	4.832625949	2.075744034	3.538525748	1.463763209	1.933820953	0.311593558	1.900992359
TCGA.06.5859.01	high	4.433520384	0.839477062	4.3116887	10.58531844	4.708110477	4.449089078	5.002374913	4.710613982	3.907803722	3.749308997	1.031835869	0.796604248	0.177256069	3.372854615
TCGA.08.0386.01	low	2.975391383	2.077417614	3.252784928	8.886379239	2.875997161	0.908775413	1.380857008	4.884580048	2.334502475	3.699174031	0.822115476	4.536359048	0.361934571	0
TCGA.12.0616.01	high	4.904916862	1.552032649	2.605758149	9.795961713	4.149595408	4.949900205	6.528168638	4.795696075	5.414139192	3.130255478	1.198157756	0.950411004	1.595805327	5.549123899
TCGA.12.0618.01	high	3.261295915	1.038931687	3.366189949	8.707633443	3.573070052	1.418962901	4.105797818	4.430790977	2.385434417	2.059943589	0.545585676	1.024910375	0.159329369	1.747000624
TCGA.12.0619.01	high	4.829164234	1.539523438	4.590247763	11.13232038	5.54270849	3.283669431	4.930832498	6.41959684	4.538500497	4.700312089	2.196850817	1.566982123	1.048387845	2.216610069
TCGA.12.0821.01	high	3.424915356	0.811839301	2.357525418	8.526838692	3.896875781	2.37247593	3.585725631	4.200068391	3.260531799	3.469482278	1.171391143	3.881287273	0.506505115	2.108223341
TCGA.12.3650.01	high	3.875666777	0.937592876	2.1591973	9.530682787	3.573628604	3.038990206	5.127188659	4.810919937	3.521858236	2.40310408	0.415676706	0.658621734	0.297450722	3.121927161
TCGA.12.3652.01	high	3.308954838	0.855829002	3.77675855	7.86639399	3.248358561	3.4804906	4.300171463	2.903005559	3.531481853	2.083758	0.569942105	0.286427612	0.636150865	2.459090578
TCGA.12.3653.01	high	3.758887095	0.08741818	2.182822439	9.15227205	3.498917011	3.584884789	3.570609735	4.542177821	2.713470884	3.189318539	0.957859377	1.299849925	1.248901929	3.044673888
TCGA.12.5295.01	high	4.548336438	0.33177584	2.363878577	10.87460152	4.434200805	4.862718373	5.927371134	5.10242802	4.695437862	2.466418302	0.335140567	1.189062284	1.090355727	2.620891338
TCGA.12.5299.01	high	3.460952038	1.064003205	4.377115882	9.746210513	2.779494054	1.420593708	1.701965922	5.073294478	3.218702469	2.005543711	1.518943362	1.884004364	0.342461907	2.512201598
TCGA.14.0781.01	high	3.81579971	0.649994391	4.688851593	10.24867309	3.795596813	3.01417605	2.52910906	5.514428862	3.931663793	3.458775699	1.305481834	0.873480868	0.193639096	1.576812341
TCGA.14.0787.01	high	3.753570053	1.239055335	3.862759216	9.248679499	3.335908436	3.19750532	3.282789812	4.356485727	3.521212069	3.503488672	1.42350553	2.201795619	0.693595865	1.964509533
TCGA.14.0789.01	high	4.450025218	0.458317379	5.65568228	11.14853574	4.329436905	4.041853358	3.331663808	5.694681911	4.404859449	4.812847305	1.979091094	2.086927658	0.511204394	2.871271976
TCGA.14.0790.01	high	3.054171669	0.853436537	2.378985375	6.631810818	3.145046469	2.747473388	3.710749837	2.314699626	3.59419688	1.254412637	0.250612625	0.88130269	0.827974788	2.691712816
TCGA.14.0817.01	high	5.065554242	1.575304219	3.883111567	10.21726137	5.053571176	4.899340588	5.481896702	5.940960749	5.517652581	2.477625524	1.581869299	1.459784514	2.615036765	2.855331965
TCGA.14.0871.01	high	2.702278357	0.683769455	2.593515682	7.070171735	3.814609523	1.865962326	3.249579325	2.71764805	1.831160359	2.07956585	0.850977119	0	1.361762892	0
TCGA.14.1034.01	high	4.121117507	0.644836105	3.120434251	9.999850705	4.057309085	2.735854631	3.7954487	5.082744018	4.355649091	3.150055945	1.716990364	2.531990643	0.95120315	2.208361183
TCGA.14.1823.01	high	4.395766017	1.503371679	3.970825944	9.887796329	4.443875949	3.303668298	4.082158493	5.352647619	4.935326942	2.657937202	2.081847121	2.18247484	1.755794722	0.807519792
TCGA.14.1825.01	high	3.206447277	0.894962933	2.203399978	8.105959117	2.178017877	1.166837278	3.262121143	3.804237657	2.809336744	3.487666418	0.913992499	0.707443628	0.472675997	3.667403955
TCGA.14.1829.01	high	4.777501024	1.495334986	3.555246107	10.6792238	4.354275152	4.462072862	5.990631088	5.364727718	5.43606482	2.800641097	1.407331869	2.768502573	1.302841125	2.216485907
TCGA.14.2554.01	high	4.306845224	1.763164094	2.340941596	9.566627953	3.584716841	3.871226853	4.510111113	4.626395809	4.794584737	2.543792806	1.503536928	0.644792379	1.732545826	2.129315992
TCGA.15.0742.01	high	3.27926466	1.062939727	2.532109249	8.259912373	3.698490111	1.841962422	2.854394461	4.741701192	3.158186506	4.043011968	1.345111242	1.023157369	0.406692371	1.634732653
TCGA.15.1444.01	low	3.848303176	0.746847012	3.297271137	9.326374274	3.547310727	2.316541199	2.934573606	5.955644947	3.219546467	2.884754196	0.814891233	0.185397238	0.178916402	3.037470081
TCGA.16.0846.01	low	5.093954693	1.867765595	3.328392806	9.491963621	5.422187635	4.59530971	6.383042473	4.831073301	5.653555893	3.62270784	1.38803124	1.051103573	2.231943029	5.278813687
TCGA.16.1045.01	high	5.134829801	0.952109884	6.335985144	12.11244125	5.089635488	4.472865261	4.459538769	6.344595499	4.729065432	3.709400929	2.318444168	0.624272333	2.165092471	3.281357007
TCGA.19.1390.01	high	3.464853707	0.533966595	2.811412384	9.137834622	3.281713975	1.24870075	1.922349883	4.79344619	2.598512641	3.324810603	0.947854547	1.246469717	0.57283599	4.862248041
TCGA.19.2619.01	high	3.262521957	1.729711886	3.173239664	8.052772058	2.728953342	1.900748843	3.174063527	5.172403141	2.949167354	2.486843064	0.79472168	0.903346232	0	1.621243098
TCGA.19.2620.01	high	3.446952646	0.656502979	2.857427401	9.230338782	4.113441894	2.467741828	4.678855835	4.566980704	2.340165938	3.614167996	1.613984623	1.40308397	0	0
TCGA.19.2624.01	high	3.181004565	1.051216332	1.023828373	7.574830453	3.434692935	1.966839191	3.646881393	3.461799056	2.870601223	2.948787713	0.593474296	2.102517427	0.332235334	3.785561014
TCGA.19.2625.01	high	3.073259596	0.850014189	2.538050266	9.037175927	3.43672092	1.188722218	2.281018462	4.352163281	3.138446738	3.243547227	1.176440578	0.846186993	0.809616789	1.017423112
TCGA.19.2629.01	high	4.104644572	1.016181155	1.91774776	8.848194192	3.744281133	3.147371168	3.723503449	4.62493776	4.759733063	3.303035468	1.64924054	0.200810009	0.861237208	3.284055075
TCGA.19.5960.01	high	3.19996903	1.073713168	4.010838117	7.797003553	3.59183051	3.321909353	2.743573982	2.97242485	2.587123258	3.921636268	0.851535516	0.437416309	0.362990257	2.073648882
TCGA.26.1442.01	low	3.033051435	0.907142313	2.999028849	7.204447148	3.197609349	1.129824065	2.77657493	3.473852074	3.02602031	2.763241586	1.297981451	3.598508754	0.454521198	1.363563594
TCGA.26.5132.01	high	4.116004305	1.220984271	2.701572548	9.609130827	4.27595853	3.569095522	4.848145828	4.208425393	4.24324267	5.188978457	1.3106224	3.699992178	0.621241262	3.206252493
TCGA.26.5133.01	high	3.310867292	1.226730387	2.094497875	8.056189561	3.096761192	2.190597028	5.24385047	2.872025073	3.043902022	2.008917095	0.716678638	2.55465811	0.334126162	2.325674234
TCGA.26.5134.01	high	3.93492107	0.178714531	2.975918868	9.130421176	4.040189704	2.196450236	4.296435127	3.0375016	4.178921807	1.618097669	1.044692601	0.965058469	0.536143594	6.301384616
TCGA.26.5135.01	high	4.03863173	1.193740689	2.326726177	9.266226344	3.969195941	2.282604327	3.699425777	4.920189317	4.128722854	2.622508723	1.968642132	1.359399838	1.118575993	3.555754815
TCGA.26.5136.01	high	4.812055574	2.277354842	3.560275737	9.48385884	5.319416859	4.934378273	5.019715305	4.251617304	5.223376482	5.26324854	2.441239207	2.070495646	1.490641049	2.814181243
TCGA.26.5139.01	high	4.038041005	1.019290546	2.720430934	9.257990565	3.551381839	3.124219659	4.441166054	4.405299676	3.861237954	3.083145275	1.610120703	2.791307539	0.928421754	2.963529611
TCGA.27.1830.01	high	4.686831046	1.213482655	3.744613016	9.965111455	4.883452759	3.975486741	5.529651321	6.105368748	4.956526356	2.407978101	1.813572685	0.94175327	0.544867112	3.513073794
TCGA.27.1831.01	high	4.567589798	1.565124424	2.625531558	9.547662877	5.110481252	4.441485083	5.916612783	4.056119979	5.520715043	0.8681336	1.234372587	1.264693151	2.401591294	1.406264541
TCGA.27.1832.01	high	5.102695309	1.817992663	3.436718599	10.05620648	5.239048385	4.897358819	5.757040084	5.345539239	5.807370641	4.523461591	1.629690431	3.318018725	2.039532729	3.9912724
TCGA.27.1834.01	low	4.78141565	1.858365554	3.197858567	8.975516901	4.757348646	4.616910017	5.510323276	4.834344124	4.939183848	4.016148619	2.037220394	0.825364461	1.391232568	3.455794068
TCGA.27.1835.01	high	3.109803303	1.515157136	2.099779257	6.202969722	3.77528051	2.238995352	3.648329234	2.549705219	3.950707644	3.391080297	0.982557986	0.295870126	0.408753965	2.508048279
TCGA.27.1837.01	high	3.690433698	1.23860613	1.30742022	8.144934654	4.007102747	2.285979029	2.98886123	4.187786055	3.20611557	3.231140522	0.849108383	0.448432692	0.37369391	4.469339003
TCGA.27.2519.01	high	4.610193685	1.350971934	6.734400514	10.62398539	4.93718998	3.767229529	4.533678317	5.018079727	5.153070687	3.594118543	2.331872503	1.188487054	0.979378406	2.253232939
TCGA.27.2521.01	high	3.132471156	0.775653856	3.123342713	8.135147365	3.21500347	1.041527302	2.645983552	3.600894515	2.065697945	1.887798187	0.40825316	4.447253895	0.479441016	5.248250185
TCGA.27.2523.01	high	3.403454124	1.114372971	2.545956952	8.135318967	3.248526733	2.268383821	4.377188137	3.624656511	2.886737157	2.87737126	1.493282385	0.586486015	0	2.611904167
TCGA.27.2524.01	high	3.965811026	1.175225582	4.332114866	9.595371176	3.544291618	2.714795479	4.622960307	4.885452763	4.218599855	1.492929907	1.785094719	0.135415942	1.227762642	1.483725505
TCGA.27.2526.01	high	4.356654978	0.893246936	2.511063645	8.74953678	4.302265962	5.204048145	7.098416853	3.73488656	5.927802225	3.826334927	1.019529529	0.860468754	0.857540668	1.699196245
TCGA.27.2528.01	high	3.00047873	1.093259372	3.566032582	8.260824902	2.816437651	2.094831734	3.303311872	3.392419825	2.612397716	2.762922803	0.78546801	2.771646008	0.508857288	0.964879142
TCGA.28.1747.01	high	4.429498564	1.418060299	2.625148922	8.885438188	4.61495463	4.130707713	4.797583533	5.031968284	4.62787557	3.50996181	0.757040613	1.076566782	1.623081945	3.058091328
TCGA.28.1753.01	high	4.956123101	1.40770434	4.916808473	11.18709516	5.57971909	4.290005147	4.566089046	5.224952262	5.11219573	3.270454189	1.28864884	5.580830788	1.590197359	4.680982535
TCGA.28.2509.01	high	3.806871784	0.611012293	2.342947908	9.675378932	4.084177368	2.35267221	3.770262862	5.066495993	3.791349553	3.178093137	1.355379046	6.214737796	1.196349078	0.585923977
TCGA.28.2513.01	high	4.808965284	1.462416843	4.687557129	11.06392179	4.501467205	4.201803117	4.15275611	6.250307432	5.124194283	4.324112124	2.103057432	1.25752837	0.964414231	2.671451902
TCGA.28.2514.01	high	3.992438222	1.828399177	3.498101545	8.575869612	3.643107993	1.460330063	6.083941673	5.081600528	3.7647361	3.366797788	1.35213296	1.809307305	0.913729141	2.70679575
TCGA.28.5204.01	high	3.931817242	1.518346992	1.74888283	8.741814575	3.768956526	3.245832848	3.175565264	4.565973363	4.049327099	3.331891488	1.351873012	0.380180295	0.859142141	3.081765691
TCGA.28.5207.01	high	4.185405557	1.798995439	3.666580181	8.948766669	3.978705831	3.361677702	4.926110961	4.233026042	4.651828569	3.415745148	1.314713473	1.885466629	1.109997672	2.257070981
TCGA.28.5208.01	high	4.059352853	1.683221252	2.876359476	9.954534453	4.123682979	3.074727332	3.726774757	4.682297912	4.07816142	3.133070269	1.65315521	1.389796037	0.376349669	1.953674984
TCGA.28.5209.01	high	2.883047357	0.596424418	2.497925101	7.989385241	2.902476976	1.134266171	1.682829627	3.891935236	2.892808644	1.886784237	1.136709523	0.212507664	0.6125119	0.53126916
TCGA.28.5213.01	high	5.501673191	1.417737323	5.335811888	11.80221413	4.541742086	5.062757279	6.150404044	8.151587594	5.23262505	2.983203406	1.899136338	2.19349308	1.604348646	3.729182941
TCGA.28.5215.01	high	4.759870164	1.742280711	4.118848248	10.62508564	4.326966969	3.634808591	5.389520013	4.93757535	4.817505061	3.981551299	1.841776172	2.393179476	0.399015863	4.900596353
TCGA.28.5216.01	high	4.027347117	0.924428164	3.584147456	9.589298388	3.633438691	2.447588809	4.526194258	4.540730325	3.787855562	2.723929836	1.372484463	1.946806539	1.106503575	3.684257705
TCGA.28.5218.01	high	6.128879283	3.408674204	6.976812995	11.12244673	6.774604463	6.464069001	8.371895577	5.237789609	6.793416818	5.621448251	2.287267002	3.169022104	2.203195062	4.671774568
TCGA.28.5220.01	high	4.078409123	0.994250956	3.144220045	8.83228375	3.903557855	3.516376181	4.570486543	4.212441047	3.988731999	2.677485691	1.477085744	2.11353526	1.140853333	2.619600819
TCGA.32.1970.01	high	3.93455322	1.705143611	3.101189485	8.907578306	3.868650374	2.721854251	4.16809033	4.508794979	3.672289721	4.39567979	0.858253148	1.502490673	0.76301615	3.672787385
TCGA.32.1980.01	high	4.93855675	1.909831214	4.773064565	10.44166029	5.164041481	4.033659854	5.158456503	5.283512284	5.560860215	3.259061529	2.075826351	1.178297027	1.781648838	2.981322959
TCGA.32.1982.01	high	5.565659836	2.251221272	2.587278431	9.768861622	5.263977423	5.393514816	6.465757058	6.764333381	6.049422866	4.039638512	2.560231204	0.571021016	2.345339051	4.521597299
TCGA.32.2615.01	high	4.764870071	0.921222469	4.766490661	10.10246641	4.658027068	4.311146221	4.931838399	6.196035113	4.942925019	4.88712555	1.629575556	1.625396949	1.615771148	3.392757034
TCGA.32.2632.01	high	5.393207322	2.163781509	3.881549095	10.61342144	6.032078314	5.214585542	6.486279659	5.387651178	5.209506419	6.301346202	2.149363022	0.429610331	2.031518538	3.717879277
TCGA.32.2634.01	high	3.929019813	1.277182527	3.082104987	8.596165017	4.893752551	1.679064946	5.548054171	3.904615292	2.503739445	2.027791019	1.193935159	3.240952964	0.426747899	5.137413352
TCGA.32.2638.01	low	4.417730258	1.578359578	3.601851323	9.967502384	4.645643034	3.192109791	4.22149494	5.434293832	4.427558359	3.016353684	1.981874132	1.212088678	0.988385447	2.611195992
TCGA.32.4213.01	high	4.97087928	1.202619813	6.262366366	11.03096271	5.126695177	4.478506546	5.490094824	5.335678898	4.900876091	4.189413431	2.326616058	2.246737198	1.548725796	3.764197512
TCGA.32.5222.01	high	4.073578896	0.707020716	2.047507228	10.17638379	4.03052135	3.164553498	3.55353352	6.191309173	4.446774259	1.813032078	0.526771306	1.132671316	0.334653989	1.326709909
TCGA.41.2571.01	high	3.339478157	0.960836513	2.213931657	8.865229099	3.383120752	1.156403925	3.856752823	4.585703835	2.964120114	3.78235614	1.129932649	1.918271071	0.863582915	2.180434334
TCGA.41.2572.01	high	3.871850528	0.76807038	2.368830026	9.241434869	3.952627513	2.658718598	4.437539888	4.341010742	4.455051552	2.568105089	1.013763297	0.948891286	1.323666308	2.398158801
TCGA.41.3915.01	high	5.102739564	1.07136359	4.721016983	11.04418495	5.352205755	4.657115483	6.097947029	7.116959441	4.699152483	3.630335572	1.906045699	5.178505093	1.292393286	2.923643625
TCGA.41.4097.01	high	4.884460201	1.779316874	5.356512007	10.7715182	4.885506189	4.394777116	5.362835079	5.806166664	4.874675207	4.190630662	1.756894958	2.341044449	1.438403993	2.835863456
TCGA.41.5651.01	high	3.420460738	1.336998767	2.901347354	7.72538426	3.472777212	2.455434603	4.274865762	4.280584274	3.657934216	2.557777671	0.720300995	1.293807528	0.457741718	2.016995436
TCGA.76.4925.01	high	3.272511719	0.629199677	2.622530332	8.332232611	3.039957546	1.789898837	3.554871224	4.224639449	2.548480086	2.406944768	1.378986446	1.905306752	0.695323052	2.280273395
TCGA.76.4926.01	high	3.326779503	1.52686668	3.220862752	8.979076922	2.93684446	2.239026161	2.970675963	4.270766388	2.631974235	3.032065569	0.8960422	2.213891964	0.932713352	0.957246014
TCGA.76.4928.01	high	4.10058539	1.003215951	3.531701841	10.13060578	4.159862046	3.389860636	2.620434697	4.971388194	4.816251993	3.435668594	1.230298378	0.209705726	0.922552907	3.078883047
TCGA.76.4929.01	high	3.504767271	0.692846647	3.127366459	9.721652362	4.201070488	1.709499095	3.152424978	4.736599312	2.582606838	4.501967718	1.097503536	2.145208032	0.573929938	1.922844822
TCGA.76.4931.01	high	3.319128519	1.106360404	2.116884884	8.390522491	3.005421933	2.012212985	2.95166584	4.022523805	3.01590754	2.947722255	1.173718838	1.208854676	0.504451218	2.252385381
TCGA.CS.4938.01	low	2.736652102	0.55468997	2.733356397	8.626280301	1.918685922	1.46270749	2.912268469	3.711472198	1.907959638	3.028127082	0.404864991	0.175799986	0.168494827	0.50548448
TCGA.CS.4941.01	high	4.802912142	3.548914926	2.746932209	9.399751461	4.622537827	4.433009329	5.062871254	5.111385616	4.631509435	4.322375261	1.991820299	1.307225007	0.626865813	3.818901676
TCGA.CS.4942.01	low	3.779546627	0.575213635	2.846138284	9.159430046	3.971557463	2.453779446	2.971998728	4.565175792	3.258635623	3.86193552	1.768345664	0.237481596	0.285785607	2.264896684
TCGA.CS.4943.01	high	3.215121428	0.890621998	1.728800035	8.59442484	3.066150026	1.400586635	2.45375321	4.310918032	2.702473149	2.302319051	1.303587552	0	0.135729857	2.296574874
TCGA.CS.4944.01	low	3.469387036	1.153752261	4.0988231	8.842736921	2.828289165	2.50558345	5.148582796	3.459962305	3.235799943	3.67827477	1.152427944	0	0.778576731	1.816312982
TCGA.CS.5390.01	low	2.942498347	0.909550581	3.747006814	7.137758858	2.147460549	2.060124984	3.954588654	2.800993002	2.97379605	3.140353309	1.262848063	3.440567067	0	1.971221642
TCGA.CS.5393.01	low	3.291995049	1.052944669	3.013047141	8.385307519	2.784602714	1.446878372	4.132380245	4.601830088	2.23060698	2.218905132	1.104244092	0.757134988	0.326019376	1.144307467
TCGA.CS.5394.01	low	2.488868652	0.923490476	3.905335615	7.339413321	2.183761475	0.816913234	2.457649344	2.166745521	2.395008389	4.080231272	1.179736799	0.542229561	0	2.119555385
TCGA.CS.5395.01	high	3.026067051	0.645584267	3.081749639	7.740470578	2.663920006	1.91033214	3.21944049	3.757035402	2.237921007	4.083272947	0.688422644	0.272695066	0.151497259	1.687732595
TCGA.CS.5396.01	high	3.158787787	0.523856426	4.171288463	9.969121112	3.068623196	1.989010759	2.208318489	3.789387596	2.898911754	2.963677567	1.065575967	2.302766873	0.358743979	1.155166339
TCGA.CS.5397.01	low	3.472098797	1.142752704	3.236536771	8.761771997	2.998809116	1.740492748	3.813956966	4.31082876	2.60150423	3.726972864	0.845625314	1.584467071	0.796176324	1.229034117
TCGA.CS.6186.01	high	2.502164595	0.460098927	3.61011645	6.981351273	2.38558219	1.437213514	1.575989948	3.645669373	1.936762394	2.579735295	0.949331932	1.095738071	0.7181129	0
TCGA.CS.6188.01	high	3.199664137	1.194079927	2.134022286	8.645036788	2.687915153	2.284760325	2.320569876	4.294354601	2.565448573	2.84561048	1.047983425	0.79017252	0.148469631	0.785173874
TCGA.CS.6290.01	low	4.164712195	1.319772347	3.162934939	9.596648358	4.19726479	2.878866029	4.454496831	5.086586947	3.41415424	2.930037106	1.466770253	0.598244658	0.571495557	2.723318274
TCGA.CS.6666.01	low	3.358373325	0.777931815	2.43653241	8.196263208	3.142558979	2.236139994	3.231679064	3.817075827	3.484253549	1.166715445	1.43504058	1.199493601	0.166457982	2.929355473
TCGA.CS.6667.01	low	3.053065403	1.264636962	2.070110822	8.125901293	2.207565875	0.958096458	3.401072688	4.490923378	2.856668798	2.822567007	0.949419471	0.945624761	0.145884626	1.644456226
TCGA.CS.6668.01	low	2.486520279	0.936676966	4.736400515	6.240156827	2.366499109	0.727993199	2.727268746	2.475249434	1.980790471	2.976693566	1.437219282	2.625067306	0	2.347750685
TCGA.CS.6669.01	low	2.50499883	1.311087325	2.174694162	4.855277319	3.672313155	2.066134592	4.443895222	2.323805893	1.129531243	4.283566239	0.350557752	2.165635764	0.311266407	1.496053234
TCGA.CS.6670.01	low	2.347413648	0.919977605	1.841868294	6.15884551	2.609650906	0.772046289	3.622885329	2.92804238	1.384606097	3.398008264	1.668121013	0.092054152	0	1.089091319
TCGA.DB.5270.01	low	3.591632295	1.373729132	3.589511554	7.740816692	4.204573828	2.803807963	4.924925118	3.760376263	3.163736589	3.547042579	1.153363256	5.213067194	0.39109786	1.435468582
TCGA.DB.5273.01	low	3.483552995	0.675564282	1.534908638	8.039296122	3.919748743	1.851566438	2.85852475	3.984936007	3.869273388	3.013319323	1.607231196	0.200076072	0.457029163	2.109494291
TCGA.DB.5274.01	low	3.752682002	1.476538222	4.98456699	8.39059088	3.784829218	3.149836287	4.533468743	4.445012289	5.012603109	1.46393628	0.537842944	4.058883983	0.367977997	2.981231613
TCGA.DB.5275.01	low	3.223630325	1.973624321	2.933884445	7.231246543	3.159067615	1.289332552	3.552191957	4.615850223	2.927317318	3.930084429	0.737383733	0.657812788	0.578892347	2.222124467
TCGA.DB.5276.01	low	4.231313526	1.214325094	3.73229985	8.711254026	4.301379891	3.452913247	4.754501086	4.422878137	4.688331112	2.808693946	1.872466968	3.682597048	1.376604378	2.232230954
TCGA.DB.5277.01	low	3.17959348	0.707831482	4.786853713	7.760711912	3.705813407	1.31909128	3.235338181	2.660736744	2.964111312	4.152004897	0.856712619	0.621363826	0.144675892	3.769348599
TCGA.DB.5279.01	low	3.999626751	1.457559023	4.232791264	7.790919571	3.290690454	3.35638803	4.564994333	5.450734915	4.771964052	3.401220862	1.306798996	1.853999574	0.328840052	3.297514262
TCGA.DB.5280.01	low	2.996507251	0.989982532	2.576135805	8.834170673	2.419975644	1.187066185	3.063803269	3.404470459	2.13608566	2.811799812	0.479186035	0.086784177	0.289280589	2.172839506
TCGA.DB.5281.01	low	3.541153207	1.47834217	3.012050811	8.701324054	4.240120985	2.083749987	3.436227359	4.120672507	3.238625362	2.976381967	1.2065669	4.709631321	0.346935703	2.271963449
TCGA.DB.A4X9.01	low	2.321833292	0.625721702	1.082865688	6.187208097	2.078291275	1.495096051	1.99546539	3.23027161	1.236871868	4.15610533	0.236869786	0	0	0.605589151
TCGA.DB.A4XA.01	low	3.666386714	1.232971757	4.337253847	8.126687286	4.106855208	2.497553138	4.571974816	2.934377534	3.456424514	3.388933429	1.866780077	0.861109485	0.827645223	2.7052702
TCGA.DB.A4XB.01	low	3.159390098	1.344447293	1.397390525	6.385880219	3.245175412	2.158133476	3.050523914	3.910441914	2.805555875	2.896523741	1.24268351	0.247445821	0.206204851	2.074642438
TCGA.DB.A4XC.01	low	3.328425436	1.393369146	3.159167508	8.796297445	3.068634704	1.349805156	3.972994008	4.404054467	2.969726591	3.410910905	0.267184898	0.522182741	0.751786634	0.712111499
TCGA.DB.A4XD.01	low	2.667950683	0.735799161	1.684096197	8.151331391	2.353753531	0.926654727	1.3646171	3.807123132	1.991953311	3.117179702	0.472761008	0.618948144	0	1.542010356
TCGA.DB.A4XE.01	low	2.690024379	1.331318249	1.985786572	6.656472638	3.121796298	0.340657339	2.278383239	3.658841121	1.519863654	3.533426298	0.834645499	0.984684131	0	1.716683672
TCGA.DB.A4XF.01	low	3.24874163	1.035164597	2.50112303	9.111840399	2.967976155	1.595262072	3.339085583	3.136232284	2.790552086	2.530620141	1.089226658	2.111348361	0.507653304	1.277092083
TCGA.DB.A4XG.01	low	2.057755897	1.471526193	2.427519492	5.628303616	2.079621375	0.347661409	2.488289198	2.182480583	1.067255656	2.83838708	1.128757789	1.126471324	0	1.057900773
TCGA.DB.A4XH.01	low	2.608246595	0.934614668	3.237187202	6.043744298	2.38943204	1.113493109	3.406608048	2.786576125	2.323488741	3.673793839	1.561542842	0	0	2.108256802
TCGA.DB.A64L.01	low	4.081202526	2.533221105	4.208231815	7.524688554	3.613124836	2.813908073	3.684713932	5.551095165	5.070841868	4.864057349	1.554701811	1.117321046	0.760442565	3.601411277
TCGA.DB.A64O.01	low	2.948632974	0.868149862	3.461207238	6.959292409	2.512084216	1.313766902	3.716888936	3.91638195	1.747397689	3.895554683	0.685485379	1.763769984	0.201831445	2.045827359
TCGA.DB.A64P.01	low	2.995561733	1.217409308	3.506753195	8.615388756	2.958792473	1.467862875	3.115742554	3.437923106	2.213736534	3.690215931	1.264096116	0.664179329	0.338073063	0.881664619
TCGA.DB.A64Q.01	low	2.556779894	1.014480917	1.958746995	7.046925332	2.114711534	0.647276799	1.677025735	3.515009321	2.040177126	4.366685902	0.977968683	0.560433721	0	2.098284796
TCGA.DB.A64R.01	low	2.473654703	0.876966814	2.707982542	6.51657357	2.002258842	0.82239932	2.278540689	2.88135502	1.97163194	4.501267158	0.980822957	0.113995419	0.189992364	2.134713804
TCGA.DB.A64S.01	low	3.663970325	1.321070341	3.449269791	9.10473625	3.489916741	1.749113519	3.085979277	5.254180064	2.691223242	1.794103899	1.886520655	3.591576859	0.435790078	1.568810415
TCGA.DB.A64U.01	low	2.573981125	0.519334285	2.87276117	6.287899329	3.059019956	0.942974789	2.455098249	3.416815001	1.780373087	2.763050324	1.059454019	0.093685384	0	1.104806298
TCGA.DB.A64V.01	low	4.339315504	1.283743824	3.855701814	8.753847541	4.360247072	3.857034439	5.480275659	3.948611145	5.211370023	2.824116101	1.302663139	0.446737637	1.62658133	3.267955212
TCGA.DB.A64W.01	low	2.259184733	1.515883327	2.06741256	3.936386753	2.613294122	0.802512633	3.01833313	2.035619111	1.394624518	3.178730574	0.794148513	0.995398447	0	4.12348411
TCGA.DB.A64X.01	low	2.964060031	1.663934225	4.457133471	6.647948457	2.99291398	1.257557957	3.500029103	3.17836434	2.521360964	2.011173573	0.646733209	1.695965459	0.19639607	3.259121806
TCGA.DB.A75K.01	low	3.311128352	1.474812584	4.08532125	8.549780493	3.042562799	1.416036994	2.041034954	4.581513264	3.457598609	4.21588823	1.775757117	0.913002462	0.318658739	2.050536524
TCGA.DB.A75L.01	low	2.981982745	1.162778962	2.449327719	7.945190853	2.912268498	0.845233149	3.063447356	4.094180283	1.776663319	2.824604943	0.798789647	2.480678539	0.161465321	1.762901548
TCGA.DB.A75M.01	low	2.910996126	0.655794704	3.084469738	8.095720723	3.13672311	1.453797111	2.256292639	3.607660128	1.866005522	4.044455323	0.701571295	0.318641696	0.354046328	1.875858682
TCGA.DB.A75O.01	low	2.948910457	0.902158889	1.55592678	8.091375011	2.499471752	1.801430268	1.949484455	4.730878527	2.222725066	3.297602299	0.443741558	0.133169504	0.443898348	0.665847521
TCGA.DB.A75P.01	low	3.788632569	1.176380123	3.670434048	6.744547879	4.020841878	3.69242065	5.573957189	3.154683063	4.100626721	3.922131232	1.151661642	0.839314035	1.366391352	2.713277901
TCGA.DH.5140.01	high	3.245053984	0.815232478	3.204080233	7.625638762	2.991264076	3.002113934	4.157661025	3.253341903	3.563790585	2.717385799	0.814305409	0.666490032	0.32657757	1.389676937
TCGA.DH.5141.01	low	2.816461472	0.917441044	5.310309136	7.876463758	2.343467624	1.284791935	3.013183264	3.369108815	2.69644969	2.907486786	1.626283753	0.184234125	0.307056876	1.703410828
TCGA.DH.5142.01	high	4.698912345	1.249445873	2.487703397	9.323844367	5.119464197	3.298350793	3.661457908	4.171257797	6.206296063	3.340220425	3.032078966	1.074874548	2.231621255	3.043869408
TCGA.DH.5143.01	low	3.149807349	1.34694234	2.63464294	7.55529124	3.651661	1.482734379	3.308221995	4.156016568	1.723989207	2.135830339	0.842792129	0.252763422	0.152759	1.697462477
TCGA.DH.5144.01	low	2.889942046	0.757585399	2.963917017	6.667959634	2.914513285	1.469272953	2.667911038	2.603822829	2.933824421	4.723116184	1.427090471	0.272212752	0.264763865	3.256270972
TCGA.DH.A669.01	high	3.770485621	1.714065217	2.668796577	8.291852732	3.874064196	2.542223041	2.796550634	3.551031343	3.464253353	5.452433999	1.615215532	1.823389985	0.70455321	4.938102267
TCGA.DH.A66B.01	low	3.997357843	1.650545127	1.677883887	9.582478935	4.097080443	2.537677292	3.732469564	4.089459838	3.983040903	1.635940084	2.557765568	4.283398159	0.558193967	1.416623592
TCGA.DH.A66D.01	low	3.468367367	0.69379492	1.776608506	8.470683539	3.718377297	1.957197801	2.747154514	4.478412154	3.156234725	3.479036498	1.695851641	1.06139852	0.313812708	1.728921827
TCGA.DH.A66F.01	low	2.664684457	0.815895875	3.340176773	7.565439784	2.089606154	1.445212517	3.314263656	2.622946221	2.119290497	2.53577926	1.535459858	0.910058459	0.186350409	0.960882345
TCGA.DH.A66G.01	high	3.94823481	1.907181837	2.319219457	8.889181258	4.576641698	2.969857715	4.103767279	5.143643236	3.618779975	3.731248422	1.823545535	3.308249013	0.301012757	0.90303827
TCGA.DH.A7UR.01	low	2.832420255	1.285173494	3.610855553	5.721204395	3.40744135	1.359073241	3.010560335	2.137588837	3.962169206	5.557713351	1.242475869	3.175748391	0.844355859	2.520874788
TCGA.DH.A7US.01	low	2.788800227	0.748194623	4.596141834	7.117278938	2.601694706	1.685807022	3.075415631	2.519603817	2.532314493	3.539220861	1.908150196	0.097826371	0.284558781	1.386369519
TCGA.DH.A7UT.01	low	2.754594755	0.511212669	2.649635044	6.849886913	2.896700885	0.991685856	2.625813788	4.345002106	1.800326681	2.339479485	1.157075293	0.942150344	0	1.10795563
TCGA.DH.A7UU.01	low	3.03881765	0.485654983	2.622607965	8.206942995	2.904546498	1.149426199	2.418432851	4.202794074	1.450695905	3.628656962	0.550964728	0.284613896	0.347099024	3.811244949
TCGA.DH.A7UV.01	low	2.898495316	0.618162188	3.202452092	8.869963036	2.572014601	0.962699297	1.991466341	4.076465447	1.813179549	3.119455784	0.794262089	0.093163557	0.272459224	1.874875638
TCGA.DU.5847.01	low	4.895572993	1.82342548	4.019086095	9.805145916	4.360541137	4.963012999	4.956403825	5.102970784	4.915897344	4.691037176	2.004144228	1.53154001	1.742691756	3.731585141
TCGA.DU.5849.01	low	3.324842846	1.720195199	4.266469152	7.96540447	3.044783544	2.376798362	4.266886782	3.451021759	3.132641644	2.709334754	1.310201648	1.913414698	0.311870203	1.646024373
TCGA.DU.5852.01	high	4.297560972	1.553848658	3.248042129	9.114238199	4.171579693	3.513859156	4.240052516	4.799865784	3.613976108	2.732833575	1.107992592	0.849718938	0.490587101	4.913272408
TCGA.DU.5853.01	low	4.445878777	1.926749453	2.956179242	8.766597202	4.571069892	4.293403812	4.949549885	5.029868816	4.175391431	4.278267309	1.585407947	1.99564428	1.192511741	2.27828218
TCGA.DU.5854.01	high	4.191821497	0.986735069	3.643090163	8.747010783	3.550302263	3.877141321	5.018077441	4.958823281	4.375750528	2.837539634	1.199751628	1.264576707	1.19513888	2.82366785
TCGA.DU.5855.01	low	3.496157922	1.048023972	2.358254282	9.013390322	3.298425421	1.539044823	3.085930232	4.665354317	2.778783767	2.343692069	1.487190051	0.454616062	0.248971553	2.241870684
TCGA.DU.5870.01	low	3.10002283	0.627872008	3.383855145	8.320820316	2.310871066	1.662364646	3.015249094	3.845087578	2.271661969	4.165678838	1.506207012	0.089441778	0	2.321293169
TCGA.DU.5871.01	low	3.340502456	0.763008491	3.466725699	9.60172421	3.243523944	1.15177702	1.629208898	5.007992521	2.12808759	1.13920752	1.71965594	0.748144691	0.158949417	2.04750349
TCGA.DU.5872.01	low	4.32123112	1.849194636	3.879530875	9.447487933	4.48856304	2.719204199	4.397752205	5.100695339	4.565889903	2.276377553	1.751434665	2.071676264	1.168352661	2.989066326
TCGA.DU.5874.01	low	2.863866522	1.901763145	3.87445978	6.697259682	2.920375376	0.946357542	3.187384703	2.814042756	2.61998431	5.168581869	2.106866679	1.758835943	0	1.96761131
TCGA.DU.6392.01	high	4.077987479	1.640442788	3.063130253	9.471533815	3.781861049	2.813231949	3.926239451	5.131583919	4.10601845	3.360167596	1.659124255	0.949740712	0.420829336	3.072191571
TCGA.DU.6393.01	low	2.56003674	1.13387467	4.381651041	6.828209822	2.146482838	1.066841863	1.589863869	2.291545101	2.722104897	5.189081281	1.135436009	1.348384798	0.221060384	3.041628491
TCGA.DU.6394.01	low	2.777652901	1.217609375	3.0782726	7.404427454	2.60486491	0.560297788	1.540041264	3.222588646	2.463131363	3.816620185	1.727772783	0	0.112779612	2.060566245
TCGA.DU.6395.01	low	3.417240724	1.615719725	2.842796979	8.439861868	3.642807627	2.251307394	3.064920827	4.669307604	2.556372297	2.654275131	0.423579199	0.259454986	0.399036943	2.866195849
TCGA.DU.6396.01	high	4.990269043	1.010341315	2.846156097	11.23682056	4.917526329	4.068346953	4.406830116	5.637198792	5.539778785	3.242312871	2.909287616	0.779081316	1.109057121	2.810237431
TCGA.DU.6397.01	low	3.415553175	2.212964194	5.32997096	8.22091334	3.781194183	2.08735468	3.829436035	3.740697103	2.830736819	4.227255887	1.79950874	5.613153347	0.153668203	1.527320608
TCGA.DU.6399.01	low	3.391659445	0.701515891	2.28497553	8.958934442	3.061324164	1.301648945	2.948123757	4.309893901	3.104698665	3.521000468	1.089420387	0.601806039	0.138874531	2.590290621
TCGA.DU.6400.01	low	3.382301951	1.708162653	3.825419637	7.126691178	3.262621392	2.1572342	3.326944053	3.448109382	3.664729814	5.171130751	1.663003847	2.290399792	0.288375665	3.929677395
TCGA.DU.6401.01	low	3.440209138	0.753695836	2.747295386	8.860639629	2.868965826	1.209292033	3.041779683	4.930922086	3.557083726	1.943546308	1.767021443	1.385015278	0.32306813	2.533737757
TCGA.DU.6402.01	high	4.612780072	1.072929288	3.268790049	9.292965974	4.690871997	4.557404417	6.196476591	4.058661563	5.423297958	4.175955669	2.091031629	0.080282405	1.032192432	3.573701714
TCGA.DU.6403.01	high	3.777067832	1.060347271	2.823803558	9.482571634	3.041622324	3.049614461	3.1911727	4.505493602	3.273274148	3.346304516	0.719754885	0.260032085	0.345489389	4.155425432
TCGA.DU.6404.01	high	3.759159727	1.272634545	1.266450574	7.669687075	3.362774444	2.921010941	4.029515076	4.499984559	3.315957892	3.09597504	0.792582015	1.042641229	0.703950352	4.864824999
TCGA.DU.6405.01	high	3.227451933	0.575408451	1.461624359	7.791751556	3.242559899	2.259128322	2.904223592	3.883390065	2.256796519	2.872158957	1.003863702	0.556747912	0.534583701	2.146720383
TCGA.DU.6406.01	high	3.488350366	1.262951176	1.741728658	8.189916303	3.607747381	2.725001034	2.814258437	3.522293594	3.020396234	2.728682432	1.108518196	0.51688208	0.260518485	3.081902005
TCGA.DU.6407.01	low	2.594263634	0.442748444	2.028713801	7.839105883	2.17510794	0.50279047	1.586458458	4.047250183	1.418566479	2.952575859	0.754765341	0.095556186	0	1.567107316
TCGA.DU.6408.01	low	3.260819212	1.034188475	2.396589209	7.828054955	3.470834364	1.505362457	2.731928246	4.588939448	2.347346008	2.318837419	0.637612084	0.83497352	0.279986529	2.521000468
TCGA.DU.6410.01	low	2.065304768	1.427043142	1.942407358	5.434537411	2.356079409	0.234412572	1.692890275	2.260241291	2.022492097	3.167807495	1.231373228	1.34874496	0.13739512	0.99429007
TCGA.DU.6542.01	low	3.741697799	1.202525771	3.047209397	9.078867346	3.340091938	1.735773171	2.97294526	4.639782892	3.3373292	1.783624278	1.970320503	1.085952557	1.037226171	2.077106244
TCGA.DU.7006.01	high	4.659550015	0.680114909	1.829704907	10.02624484	4.610430149	4.046924534	4.957276907	4.908935744	4.382094268	3.284765813	1.383865525	0.679070862	1.127230382	4.633617203
TCGA.DU.7007.01	high	4.739499313	2.099832669	4.874830226	9.843734318	5.183629606	4.471153287	5.206160193	4.797034963	4.835066207	2.769073492	2.02209701	1.291939685	1.273561913	2.933591522
TCGA.DU.7008.01	low	2.900981942	1.95694807	2.118581683	7.385568534	3.124891127	1.335205118	2.958104754	3.506493214	2.416452096	3.167566673	0.773282806	1.020616856	0.278614416	1.033229161
TCGA.DU.7009.01	low	2.388291011	0.877127226	3.669535084	6.115877661	1.826798582	1.242020966	3.75730133	2.758085539	1.445843164	3.966005866	1.045025028	0.30356307	0.226324436	0.379066399
TCGA.DU.7010.01	low	3.495594377	1.120640169	2.908873321	7.664878165	3.853272465	1.480485397	2.834327266	3.93292758	3.234896011	2.54678336	1.160127758	0.449965196	0.126688153	4.717895723
TCGA.DU.7011.01	low	4.205942897	1.780425032	4.110272614	9.223593682	3.783586112	2.681344079	4.31637389	5.396494486	4.059199512	2.476485382	1.942661018	1.743094979	0.595332778	2.463753225
TCGA.DU.7012.01	low	5.755186788	3.191151628	4.456255726	10.32043108	6.115457807	6.104059125	6.510352555	5.100375496	5.706979947	6.75893206	2.487276412	3.731396418	1.905314401	4.387286709
TCGA.DU.7013.01	high	3.997915315	0.981371698	2.546369881	8.833258559	3.317568109	3.673927646	5.845538617	4.01012518	3.839713109	3.530270548	1.058437029	0.773757493	0.367038202	2.662228291
TCGA.DU.7015.01	low	3.998562192	1.858430701	2.279114975	8.817948377	3.680611189	2.888369144	4.055254961	4.810844035	3.664908854	2.971479177	1.577521741	3.602505163	0.724167235	2.089938756
TCGA.DU.7018.01	low	2.157964445	0.99225482	3.904822187	6.729025783	1.799438949	0.677363509	1.695220638	2.331325386	1.890929663	3.47604463	0.951761435	0.064339449	0	0.999278472
TCGA.DU.7019.01	low	3.692305881	0.993348152	3.598877724	8.666465028	3.325974879	2.134021379	3.530922409	4.771490685	4.032579572	2.223607895	1.506527587	2.001060894	0.521654195	2.500547137
TCGA.DU.7290.01	low	4.699567649	1.111814278	3.696976832	9.231580944	4.170932299	4.113640618	4.79760777	5.661713976	4.729755328	3.67559014	1.964104826	1.781389494	1.329041641	2.545054043
TCGA.DU.7292.01	high	2.992868995	1.239706177	3.154040786	6.912270465	3.346187911	1.944219737	4.131160964	3.247230502	2.663291514	2.696149651	0.206527791	1.856485056	0	1.544139137
TCGA.DU.7294.01	low	2.927551943	0.974147182	2.684943566	7.422447818	2.450443212	0.871910039	3.30484377	3.860607817	2.646691964	3.074180005	1.765208765	0.231467168	0	1.420185937
TCGA.DU.7298.01	low	3.227792556	0.968799303	2.999171388	8.762850767	3.132595105	1.501325623	2.934239123	4.232062034	1.714475116	3.014730202	0.958750556	0.661203402	0.302219915	1.736604875
TCGA.DU.7299.01	low	3.082433424	0.299519576	2.633436498	7.736813865	2.38459605	1.248348185	3.039944267	4.027277153	2.297375512	2.542827585	1.033023496	0	0	2.839556544
TCGA.DU.7300.01	low	3.653726792	1.513478032	4.058855874	7.872189087	3.585970384	3.282584214	4.431354152	3.183387072	3.599809031	4.373439413	1.551430232	2.520131557	1.240616621	1.992188336
TCGA.DU.7301.01	low	3.398229824	0.611985647	3.714530757	9.526349952	3.330085449	1.74998422	1.980222517	4.808606539	3.076406902	2.933799222	1.184283664	1.420103264	0.286499901	1.77774583
TCGA.DU.7302.01	low	2.727175724	1.247464332	3.53650508	6.632549799	2.342803119	1.313562516	3.696155139	3.268666004	1.721497248	3.419552375	1.658563729	1.109361029	0	1.016139703
TCGA.DU.7304.01	low	3.707742878	1.414165561	3.740118099	9.541795455	2.918563434	1.876706421	3.710161743	5.939031028	2.791183272	3.081015735	1.388980931	1.590343515	0.25659058	1.465922239
TCGA.DU.7306.01	low	3.014812626	0.640451499	4.074008613	8.602438876	2.696203251	1.186050017	2.403049641	4.168392324	2.318436673	1.949833713	1.551391785	5.015564638	0.368649814	0.964361663
TCGA.DU.7309.01	low	3.231425263	1.18441584	3.212420363	7.817887541	2.884643425	1.763153138	3.928289556	4.710497281	1.844500117	3.75063866	1.353216547	1.681926424	0.26971746	1.19843129
TCGA.DU.8158.01	high	5.075566318	1.81660995	3.373909552	9.991333908	4.751364527	5.191016668	6.278999323	5.106612651	5.138391816	5.209192097	1.943243501	2.019014431	1.434924992	4.045547814
TCGA.DU.8161.01	high	5.023466883	1.618175634	4.101134006	9.967944147	4.815257501	5.221653455	5.750536136	5.413007253	4.821555318	5.126584716	2.010863747	1.902516905	1.223799229	3.678511409
TCGA.DU.8162.01	low	3.26091336	1.313472334	3.304520364	7.058948472	3.669571194	1.742524599	3.831336503	4.547955308	2.508582565	3.447526301	1.249394273	1.23364158	0.336592374	1.009777122
TCGA.DU.8163.01	low	3.870787678	1.013186552	2.903042419	8.364855119	3.837442189	3.666899682	3.610341237	4.931816559	3.216994541	2.993257704	1.38180669	2.372806061	0.328073035	2.219741612
TCGA.DU.8164.01	low	2.571854893	1.421399085	3.223484373	6.753203854	2.396348363	0.847565439	2.527425964	2.788687977	1.88032484	4.079582916	1.064049266	0.63799541	0.118301154	1.259664184
TCGA.DU.8165.01	low	5.04352952	1.985816049	4.067641996	9.474432234	5.375508034	4.816902412	5.375779893	4.60511872	4.833287595	5.455833513	2.266839282	3.713417415	1.913761921	3.210747312
TCGA.DU.8166.01	low	3.356804989	1.278925975	2.122683111	7.900394135	3.714755098	1.438920959	3.659974867	5.341256885	2.177390085	2.271903706	0.986276951	0.528882797	0	1.18212019
TCGA.DU.8167.01	low	3.533692126	0.629443006	3.843431292	9.087103583	4.05932569	1.958275082	3.213795417	4.635925992	2.846733996	2.253565772	1.097398586	1.108060864	0.167579314	2.116065273
TCGA.DU.8168.01	low	2.860083337	1.992505138	4.954062062	6.966099388	3.962583166	0.938189959	2.6360294	2.860335987	2.249374935	4.781616753	1.427963696	4.218697095	0.101308945	1.40135741
TCGA.DU.A5TP.01	high	4.526917434	0.980970721	3.326148666	9.571837329	4.467483222	2.840694482	4.195201813	5.549689551	4.321742738	3.000594989	2.545224793	0.569911517	1.194709365	3.439915636
TCGA.DU.A5TR.01	low	5.432044543	2.75162775	1.527428206	9.233440361	5.984537676	4.069956161	5.766446142	5.396288062	7.207260215	2.956558534	2.874187976	2.597635776	2.764273329	3.893177736
TCGA.DU.A5TS.01	low	2.802296669	1.135643429	3.053997892	6.592928388	3.531236651	0.849229758	2.967279296	3.194755704	1.868158647	3.276973019	0.449792554	0.232712627	0	2.718197207
TCGA.DU.A5TT.01	low	3.328245514	1.456679746	3.364486458	7.69642807	3.092656466	1.111646652	3.347337907	5.039436188	3.43320033	3.954187003	0.647638529	2.021241101	0	1.447684981
TCGA.DU.A5TU.01	high	3.878564877	1.305041211	3.075535688	8.642449912	4.284534654	1.439287698	2.810825695	5.397386862	3.753822186	2.61666352	1.954277413	0.455713735	0.815794638	3.242419585
TCGA.DU.A5TW.01	low	2.507951114	0.363435185	1.660864205	8.216026291	2.160230509	0.54471188	1.422316447	3.988356792	1.561387828	2.664050422	0.731642198	0.349343697	0.304727265	0.528371278
TCGA.DU.A5TY.01	high	4.539248619	1.193347921	3.620917423	10.08391092	4.724030722	4.306682252	5.014848516	4.883041728	4.206700561	4.394274039	1.60412592	1.216138613	1.065105094	2.743062507
TCGA.DU.A6S2.01	low	3.389829639	1.535561799	2.712101703	6.443834918	3.621629938	1.691506766	3.608038002	4.5284876	3.456761063	4.081552675	1.67035103	0.290007402	0.6125119	3.308113278
TCGA.DU.A6S3.01	low	2.692119389	1.480805842	3.267864016	5.216928094	2.256523407	1.351941065	2.81583636	2.654975085	3.136499125	4.154356373	1.490127784	0.464616358	0.333573722	2.808590988
TCGA.DU.A6S6.01	low	2.528462291	1.461391214	2.694825461	4.838839741	2.807968884	1.392710777	3.847524491	2.14193857	2.076228346	4.257998737	1.91929178	0.878643513	0	1.543396896
TCGA.DU.A6S7.01	low	3.091344302	0.569093084	2.759696937	9.283562147	2.367609241	1.114799252	1.737561632	4.483831914	2.087643974	3.259151944	0.763915289	0.744713535	0	2.70807685
TCGA.DU.A6S8.01	low	2.802103002	1.146704729	2.058073706	5.835319388	2.711751471	1.543602296	2.552546062	2.90283145	3.561018969	4.334525372	1.290705283	1.102844311	0.753613894	2.172743517
TCGA.DU.A76K.01	low	2.663964728	1.343636171	2.767311563	5.148088565	2.8796266	2.204611503	3.668350906	3.082635086	3.002440842	2.975941948	0.562020956	2.433573039	0.239859248	1.967168608
TCGA.DU.A76L.01	high	4.50730128	1.404890959	3.392917927	9.945923555	4.06421724	3.393898001	4.022854186	6.017121325	4.273382981	3.29126465	1.555002789	1.878321906	0.98695791	4.719205349
TCGA.DU.A76O.01	low	3.584537711	1.500752117	1.644650513	8.989355719	3.878210114	1.247602606	2.720966807	4.343929502	2.804346397	3.299523087	1.579736592	0.965171147	0	2.982528188
TCGA.DU.A76R.01	low	3.001057418	1.300861174	3.9393349	8.206072045	2.324261095	1.102128401	3.723080601	3.122431267	1.98004383	3.892527031	1.665883122	0.821685967	0.402547671	1.457436698
TCGA.DU.A7T6.01	low	3.160109414	1.580965018	3.433383583	7.250220236	3.052468753	2.803511761	2.91140782	3.206012385	3.504266276	3.766224105	1.325419757	1.482841108	0.720748273	1.97918394
TCGA.DU.A7T8.01	low	3.9355001	1.424330295	3.022384612	8.86899402	3.84282327	2.413425232	3.755332625	5.432659322	4.031351659	3.429937271	2.278454495	0.786418059	0.556540623	2.084030239
TCGA.DU.A7TA.01	low	3.650082883	1.105456947	2.904999046	9.164713851	4.23278513	1.681579723	1.78031664	4.663852933	4.157395185	2.635475807	1.113874124	1.742871988	0.969890067	2.316145742
TCGA.DU.A7TB.01	low	2.704655306	1.298762902	2.027255713	5.984605508	2.41660414	1.051503041	2.361005503	3.337817855	2.16225733	4.160944383	0.558329332	0.667738348	0.148363672	3.474994063
TCGA.DU.A7TC.01	low	2.913919279	1.25748652	1.378544797	7.024526486	3.03459853	1.302208731	3.573845932	3.354091246	2.194829865	3.818584734	0.912202636	1.035497812	0.31713833	1.900876466
TCGA.DU.A7TD.01	high	4.481282775	1.044003326	2.498039134	9.476084231	4.383881368	3.756755565	4.286582444	5.548678203	4.373400187	3.363311274	1.411493809	2.32437	0.853214675	4.292089678
TCGA.DU.A7TG.01	low	3.470833531	1.753497992	3.224222722	6.967498215	2.699068566	2.082684453	4.371445257	5.956881463	2.248992355	2.578045052	1.101900256	0.966443666	0.773013806	2.094438776
TCGA.DU.A7TJ.01	high	3.46783143	1.011120942	0.751016652	7.395231644	3.258269703	2.718029421	2.442459722	3.873631854	3.10518451	3.152004897	1.55153144	0.494336343	0.270516385	3.23944387
TCGA.E1.5302.01	low	3.523900427	1.285078566	2.170706546	9.376049298	2.80576026	2.303100646	3.087558205	4.376148595	2.753340755	2.612895029	0.882492707	0.669693086	0.650990587	1.901687522
TCGA.E1.5303.01	low	3.395181566	0.539938824	1.944306419	10.24210484	3.132075206	1.606873772	2.095321118	4.96813841	2.1679018	2.285017449	0.635279576	0	0.189506199	1.771885579
TCGA.E1.5304.01	high	2.153989528	0.3229254	1.230008895	5.253755263	2.097379889	1.184556294	1.472379776	2.330079869	1.17574728	2.288329029	0.602819687	1.160791211	0	3.068636419
TCGA.E1.5305.01	low	3.080073075	1.193397809	2.856955951	8.469940848	2.630336183	1.715535589	3.522519649	4.628128425	2.076691774	2.049107957	1.51886161	0.104029125	0.300549637	0
TCGA.E1.5307.01	low	2.682221252	0.637150031	1.713202232	8.288422744	1.919345375	0.788042759	2.963036338	4.13942083	0.883406851	2.714904885	0.148159107	0.249621367	0	0.795933147
TCGA.E1.5311.01	low	2.99617236	1.638932741	2.422892895	7.174529491	2.693705162	1.523641559	3.523646388	3.830991761	2.374242757	3.095789425	1.33899857	1.078223778	0.129414884	2.234225386
TCGA.E1.5318.01	low	2.407229508	0.969157714	2.75499857	7.665031133	2.526245377	0.297462108	0.662146088	3.472920191	2.013997847	2.968090752	0.544236164	0.84910366	0	1.089565945
TCGA.E1.5319.01	low	3.197817192	0.974756449	5.349276177	8.927933917	2.959617679	2.126376377	4.544181135	3.123754372	2.839359984	2.731748042	0.842868806	0.883314165	0.283519807	1.930245318
TCGA.E1.5322.01	low	3.410419301	1.094553595	1.877888001	10.01548315	3.072141986	0.729776858	2.31877946	5.277962837	2.420273411	2.996117538	1.17870307	0.843739464	0.122158698	1.728399459
TCGA.E1.A7YO.01	low	2.841920565	1.512067191	3.416954376	6.712385339	3.016239094	1.025843909	3.491094502	3.224451052	2.821575117	4.126725119	1.189088702	1.29523145	0.293809899	1.818277949
TCGA.E1.A7YV.01	low	3.571677559	2.200722511	3.322464674	6.582867928	2.936816315	2.21019177	3.215607439	5.382365985	3.597139292	2.798880007	1.163658538	2.669759156	0.310258393	4.644848423
TCGA.E1.A7YW.01	low	2.900377559	0.834797305	1.497185776	8.836464639	2.549708118	0.800764646	2.040702889	4.453202988	1.791732337	1.914641057	0.747561737	0.594231881	0.363583573	1.249870047
TCGA.E1.A7Z6.01	low	2.762960152	0.748861339	2.252059934	9.021398822	2.281572603	0.930527833	1.839669669	4.204764231	1.465103759	3.395090227	0.551379408	0.111241734	0	1.269691488
TCGA.EZ.7264.01	low	2.546305409	1.176841081	3.167878261	6.900112218	2.382688091	1.069697498	2.715779275	3.185014298	1.686745046	4.384706056	0.904277594	0.42272972	0	1.262012135
TCGA.F6.A8O3.01	low	2.564375376	1.505883856	1.746952544	5.88847717	2.719950027	1.014623058	3.061449598	2.347886434	2.86669704	3.162032751	0.82552126	0.471454119	0.322586283	1.232599364
TCGA.F6.A8O4.01	low	2.881523792	1.115194371	3.396563189	6.561996896	2.770878533	1.632511777	3.256329887	3.75452322	2.951182181	2.937570384	0.260613458	1.54190047	0	2.204046788
TCGA.FG.5962.01	low	3.069241363	1.529582341	3.401196993	7.048029274	3.005359179	1.514255637	3.805728764	3.372472741	2.314097188	4.540386906	1.819141846	1.65543069	0.132600987	1.94751655
TCGA.FG.5963.01	high	5.101755459	1.439633631	3.063375207	10.4837979	4.801035423	4.925200042	6.087448898	4.789830156	5.152617793	4.910914906	1.626937123	1.600368836	0.388431388	6.569588305
TCGA.FG.5964.01	low	3.870520837	1.454601386	5.126786237	8.784994506	5.001036335	2.660620756	3.514606149	4.005531922	4.120292605	3.893915494	1.173092701	0.82456621	1.132382275	2.99304027
TCGA.FG.5965.01	low	3.849524802	1.555446719	2.781501189	8.099289588	3.20070863	2.975695745	3.652073231	6.240756833	3.951926174	3.186215287	1.244846684	0.558590215	0.359641018	2.489465867
TCGA.FG.6688.01	low	3.673616458	1.260919197	2.663312301	9.78871145	3.33722049	2.667637712	3.089223838	4.657068683	3.695172667	3.81905501	0.900120913	0.906528108	0.151286647	1.510253053
TCGA.FG.6689.01	low	3.366866199	1.078180563	2.489100125	7.798380334	3.114755456	1.909150415	3.665432686	4.308350961	3.034359884	1.993601908	1.396854856	0.94125101	0.136056124	1.717692872
TCGA.FG.6690.01	low	3.537504301	0.800923419	2.665388027	9.219126544	3.365031889	2.299383101	3.292554539	4.444929936	2.969095264	3.337125904	0.877599536	1.778937302	0.386994903	2.103094737
TCGA.FG.6691.01	low	3.297867264	0.443917821	2.799181784	10.48947007	2.721052184	0.954148954	2.388052413	5.258687418	1.90935158	2.948227044	0.108266567	0	0.144355423	1.632500889
TCGA.FG.6692.01	high	4.071422957	1.185455804	1.438273255	8.272458517	3.81401645	4.213755053	5.32672662	4.246669017	5.060428437	3.183184764	0.946299709	3.420882809	1.305812787	3.584649883
TCGA.FG.7634.01	low	3.809710644	0.62774335	3.691272569	9.637933347	3.812138098	2.594697175	1.978003186	4.627048285	4.179007689	3.154372577	1.922491073	0.943802364	0.796050433	2.207861624
TCGA.FG.7636.01	low	2.596781936	1.145517475	1.642751675	6.850400343	2.0769887	0.981997586	3.036607653	2.912793972	1.86221587	3.135387112	0.475141843	0.658888958	0	1.647222395
TCGA.FG.7637.01	low	2.994368359	2.633944299	3.975929599	7.214437037	2.508465299	1.373423202	2.914977849	3.058510489	2.597782928	3.322562741	1.706106613	1.308902821	0	1.64519439
TCGA.FG.7638.01	low	2.905173563	1.000496834	3.258652144	6.035117168	2.270745824	2.245842752	3.769002167	2.844603168	3.224601317	2.650190123	0.899314801	3.38060148	0.30031791	2.415893845
TCGA.FG.7641.01	low	2.364669905	1.253014122	2.685901952	6.01298617	1.961531707	1.083438447	2.886497145	2.671065422	1.317561751	3.476589068	1.112921472	1.520662775	0	1.634825568
TCGA.FG.7643.01	low	3.529195551	1.378292418	3.655839	6.756761734	3.284202948	2.992647089	4.389694146	4.450114692	3.607357473	3.238924398	0.671643802	1.156999748	0.148787371	2.686769432
TCGA.FG.8181.01	low	3.185536074	1.614083389	2.876664077	6.867912029	4.019985896	1.937923365	4.935873498	3.794463461	2.201112774	2.631430278	0.382667519	1.62095062	0.438105414	1.362385723
TCGA.FG.8182.01	low	3.082916535	0.382376876	2.446680116	8.601666132	3.071985007	1.401153706	2.901494617	4.502403771	2.093094153	3.10390043	0.534638094	0	0.141604874	0.752577341
TCGA.FG.8185.01	low	2.51448397	1.058814315	2.455842387	6.948891586	2.568624079	0.495725869	2.200703849	3.296660718	2.049439246	2.215026208	0.711889004	1.674519805	0	1.323600651
TCGA.FG.8186.01	low	3.802051316	1.291588073	4.06750745	9.008474192	3.243874179	2.129405631	3.596122867	4.888811953	3.490081442	3.862183558	2.356791649	0.323365633	0.28471317	2.541762619
TCGA.FG.8187.01	low	2.909882656	0.847263294	2.671317893	6.73717561	2.279106343	1.457958205	3.647158701	4.219631178	2.298521479	3.773911955	0.827217625	0.336032232	0.391660531	0.878607646
TCGA.FG.8188.01	low	2.71674639	0.543162801	2.895328365	8.405251353	2.262025947	0.646716811	1.444913564	4.185427785	1.883197372	1.800703214	0.220161587	0.547632043	0	1.988702862
TCGA.FG.8189.01	low	2.494886831	1.156655758	2.872196487	5.1017767	3.402200819	1.412101548	4.008635493	2.679452521	1.047701244	3.14381787	1.182900358	1.080805367	0	1.243669081
TCGA.FG.8191.01	low	3.6771923	0.914559245	2.000009989	8.981213826	3.808204155	2.080647585	3.65560027	4.818624708	2.732115503	1.076353861	1.082514095	0.894489669	0.786327764	2.915157552
TCGA.FG.A4MT.01	low	2.423406476	0.174242008	1.009560535	8.240385635	2.156781954	0.322489357	0.928074551	3.311109796	1.434648431	3.261275049	0.617881414	0	0	2.096093146
TCGA.FG.A4MU.01	high	4.126843179	0.958815434	2.504451442	10.05378443	3.991778544	2.973929298	2.742631559	5.025322058	3.653220648	3.009006705	1.903306629	1.262222641	1.00439643	3.494569217
TCGA.FG.A4MW.01	high	3.17313328	1.43061368	2.031384929	7.22487668	2.585758983	1.980498014	3.006478179	3.934145531	2.646301896	2.151826352	0.487899468	0.679478114	0.415935339	4.071273566
TCGA.FG.A4MX.01	low	2.818786014	1.461544863	1.800700279	6.931695994	2.748138014	0.577449067	2.701050418	3.63141487	2.08158153	4.133086713	1.160906335	1.612049374	0	2.812313384
TCGA.FG.A4MY.01	low	2.907924873	0.21846077	3.359110789	8.173037354	2.952314285	2.047685893	3.330573259	3.542933841	2.196062084	2.818830114	0.260380841	0.393229386	0	2.668845283
TCGA.FG.A60J.01	low	3.620945795	1.913049088	2.818719728	8.589745886	3.451966442	2.304539354	3.370561375	4.234368074	2.668578054	3.908851328	1.271800995	1.117650021	0.807547897	2.482848283
TCGA.FG.A60K.01	low	2.988773792	1.482808533	2.765582042	6.42572219	2.19309363	1.409167478	2.600803081	4.654458957	2.787585006	2.280154594	0.812416076	0.531777344	0.394273134	1.823953116
TCGA.FG.A60L.01	low	3.328360378	2.166133449	3.122828731	8.205665745	3.758665425	2.094663482	3.401324225	4.380492001	3.218751956	3.224117471	0.440671153	0.592576343	0.651044897	0
TCGA.FG.A6IZ.01	low	2.854738454	1.003679523	2.922284681	6.665604546	2.321952292	1.262997193	2.128025954	3.103288195	2.980032442	3.901059959	1.839429686	2.557173094	0.299441487	3.757770011
TCGA.FG.A6J1.01	low	3.535627731	1.671256141	2.77971157	6.914333172	3.6884492	2.381099835	3.302870212	4.317456116	4.168025429	2.010493419	2.032258404	0.598653306	0.442964632	3.332364223
TCGA.FG.A6J3.01	high	4.246935487	0.73400052	2.583607302	9.084797654	4.176316663	4.051787498	5.752519399	4.592879375	5.00793643	1.38653507	1.795050795	0.808512978	0.205389822	3.728486533
TCGA.FG.A70Y.01	low	2.975428737	1.049844471	3.55101218	9.209102507	2.581759228	1.160857765	2.904555892	4.064083892	1.738801722	2.786659086	1.346681185	1.122209645	0	0
TCGA.FG.A70Z.01	high	4.432489972	3.260319578	2.749466757	9.177811173	3.911612648	3.359538474	3.719734672	4.404887186	4.174650319	3.937626877	2.440926926	1.194959704	0.872117028	4.589116286
TCGA.FG.A710.01	low	3.844460736	1.846334291	2.866614465	8.719833951	4.056414018	2.308522111	3.799579653	4.679049395	3.500943599	3.245282681	1.407442606	1.155332336	0.255884933	2.648166289
TCGA.FG.A711.01	low	2.512353561	0.844813137	1.622648467	5.998738045	2.158962698	0.967647031	2.450326421	3.600633977	1.817640233	2.318114344	0	0.854343657	0	1.674912553
TCGA.FG.A713.01	low	2.661161319	1.362327855	3.291244418	5.916308385	2.63801374	1.6861559	4.230929026	3.039241384	1.955741544	3.631430278	0.613853178	1.249632419	0.299054321	0.897162963
TCGA.FG.A87N.01	high	3.674029376	0.483755041	1.550299295	8.507425976	2.81475802	1.403836152	4.128807717	4.475449107	2.56424271	1.993674362	0.839384482	0.545932305	0.249748137	6.462098139
TCGA.FG.A87Q.01	low	4.318876214	0.797410584	2.940148766	9.585470338	4.170235042	3.968413491	4.454676001	5.04861882	3.876803542	2.322216605	1.42281159	1.179385074	1.192335846	3.083009078
TCGA.FN.7833.01	low	3.913984911	1.399110426	3.261667817	11.03843258	4.463556347	1.946806704	2.160068984	5.533306066	2.768019247	2.242297625	2.331452434	0.642384701	0	1.079156207
TCGA.HT.7467.01	low	3.21393426	1.334985327	3.625972674	6.420612257	2.907044114	1.818892668	4.458397694	3.265191528	3.312912596	4.468856973	1.396941498	0.81238448	0.125578302	2.52947116
TCGA.HT.7468.01	low	3.175443194	1.182153121	3.161225511	7.814016739	2.737244394	2.326776084	3.717735781	3.683681878	2.68512155	2.197362184	0.853828122	0.389782356	0.372960491	1.837216667
TCGA.HT.7469.01	high	2.896346271	0.810749911	0.569000827	7.032527201	3.549267957	1.148418559	1.781883585	4.060400615	2.119633906	3.757972637	0.580788636	0.370826712	0.271169558	2.295194037
TCGA.HT.7470.01	low	2.900467525	0.830789579	3.020642444	6.552819596	2.808484013	1.53189866	3.746908239	3.334932206	1.940947221	3.326839316	0.727039902	0.785197891	0.324475866	1.549373456
TCGA.HT.7471.01	low	4.079352589	1.969250796	3.68636237	9.394369852	4.11484294	2.430275724	3.706881952	4.285035778	4.342264048	3.9996483	2.191371645	1.355247509	1.003331156	2.685895309
TCGA.HT.7473.01	low	4.610899865	2.444566986	3.784019647	11.30113821	4.580415882	3.502921575	4.516516308	5.400049663	3.81920286	2.529396195	1.657249256	1.150311402	0.41443206	2.526644773
TCGA.HT.7474.01	low	2.866350236	0.9177611	2.623632387	6.306243518	2.598614216	2.031103179	4.045987914	2.90447188	3.40141798	2.823769737	0.708482079	0.472323834	0.146133107	1.64657743
TCGA.HT.7475.01	low	2.945990053	0.984524621	3.492812293	5.814790419	2.674061471	1.994953087	4.132599049	4.944171722	3.130216036	3.116780603	0.282452634	1.795811772	0.274356477	1.214311349
TCGA.HT.7476.01	low	3.630979993	2.00750849	3.234870155	6.906079123	4.026404564	2.430201946	4.497159778	3.655230581	3.607848522	3.566291549	1.28727408	2.271736171	0.719484631	2.760348707
TCGA.HT.7477.01	low	3.421767519	0.796512584	2.307428224	7.140613509	3.791926161	1.774541766	2.895884026	4.2293655	3.009932962	1.725304902	1.071533661	0.518403971	0.422864045	4.386107358
TCGA.HT.7478.01	low	5.213114948	1.93582714	3.662409107	9.449597531	4.722693613	4.405169232	5.216184126	6.798243713	6.009293198	2.357974195	2.757919596	0.962441667	1.066873289	4.149917794
TCGA.HT.7479.01	low	3.547484608	0.76889348	3.922881943	8.621819846	3.381276551	2.239726708	4.078794641	4.587418652	3.179804072	3.046857712	0.767296645	0.930003324	0	2.011316722
TCGA.HT.7480.01	low	2.692764328	1.531860186	2.950334538	5.713240138	2.675130046	1.066766248	2.806830551	2.898083276	1.917734402	3.250612981	1.978717704	0.647201623	0	1.772476899
TCGA.HT.7481.01	low	3.005027425	1.458043689	3.235300452	6.741940798	2.796883916	1.567185516	3.611146333	3.146496671	2.719397391	3.580784664	1.879665607	0.438766726	0.430499016	1.546462358
TCGA.HT.7485.01	low	2.767245358	0.77685692	3.745400987	7.467631933	2.444378324	1.465110208	2.708693403	3.499161179	1.491861161	3.065916918	0.460573756	0.089822464	0.56313786	1.067432209
TCGA.HT.7601.01	low	4.808606431	1.719072583	2.760305683	10.55378092	5.040816168	3.499202095	5.110189884	4.418955024	4.841062035	3.800879197	2.352915219	1.241382537	0.494413324	3.783152787
TCGA.HT.7602.01	low	3.040435393	0.954056419	2.683690764	6.573273898	2.824350708	1.741116842	2.658509953	3.619815711	2.275581043	3.56934526	1.366672778	0.20483006	0.467130976	2.140484198
TCGA.HT.7603.01	low	2.587690854	1.335988085	2.199039912	5.970903825	2.643828908	1.223867149	3.841390398	2.987062926	1.783994094	1.399280488	0.21392886	0.907543269	0.2404138	0.980317832
TCGA.HT.7604.01	low	2.675034393	0.43682397	3.543253508	8.342042275	2.37701696	0.808133382	1.787815655	3.494170953	2.317200859	2.798112743	0.903517268	3.415360942	0	0.987466402
TCGA.HT.7605.01	low	3.086021474	0.882356906	3.258519506	6.748212444	2.636945143	1.518061959	4.223041945	3.430620505	2.463144182	3.923539045	2.20985755	0.541196992	0.435434506	1.718219131
TCGA.HT.7606.01	low	2.592144393	0.446314101	0.768523501	6.740844663	2.566295209	0.852565634	1.898024403	3.581256682	2.274699609	2.41921526	0.623324085	0.077604835	0.129341392	1.346644922
TCGA.HT.7607.01	low	3.151132784	1.456967517	3.808080632	7.331857963	2.603843747	1.988280735	4.373406448	3.495026512	2.71602755	3.203013171	1.158899035	2.481465342	0.387152684	1.007267275
TCGA.HT.7608.01	low	2.746825971	0.65937591	4.260012396	7.851665868	2.829113777	0.952915072	3.319714495	3.802314354	1.662524958	3.247259163	0.588471959	0.169358832	0	0.484602194
TCGA.HT.7609.01	low	2.937367008	1.43512681	1.135352609	8.200218638	3.214092831	0.567676305	1.092265595	4.911487034	1.847067132	2.506119508	0.562649456	0.450573796	0.158050154	0.830417598
TCGA.HT.7610.01	low	3.004926429	1.216228189	2.150458621	6.860000412	3.107685424	1.57023704	3.72654963	4.076879216	2.43126769	3.404385446	1.105020253	0.986602085	0.230945329	0.625551051
TCGA.HT.7611.01	low	3.40907077	0.434823912	3.180080164	9.17898455	2.909584474	1.827988338	3.699298214	4.376495322	2.512287238	3.536189701	0.977575235	0.233872232	0.838439551	1.516771607
TCGA.HT.7616.01	low	5.267725927	3.844339826	6.893208116	10.52331461	5.381696699	5.139152537	5.602535468	4.746081162	5.713830868	4.536786498	2.104916583	4.851862	1.439645153	3.845449906
TCGA.HT.7620.01	low	2.957415872	0.49451499	2.845852066	6.662162564	2.156914512	1.433059079	3.39007607	4.103096625	2.032637178	3.835105507	1.361891493	0.80215789	0	2.05699963
TCGA.HT.7676.01	low	3.462798196	0.737151948	1.722015436	8.28822041	3.118235406	1.756539413	3.499397632	5.558358545	2.995937849	2.727310583	1.187522983	0.097126582	0.161877637	1.378844514
TCGA.HT.7677.01	low	3.306654022	0.899916176	3.125343712	6.451599766	2.942444252	2.064267505	3.616083541	4.316406811	3.354488937	4.244468495	1.14539188	0.338778775	0.425044623	3.326623631
TCGA.HT.7680.01	low	3.984473336	1.057402361	2.29779236	9.388091951	2.864580347	2.745565699	4.27817788	5.87236726	2.997607229	3.891837158	1.204079793	0.614944453	0.885611493	2.261229909
TCGA.HT.7681.01	low	3.818049548	1.536464007	3.63361312	7.750181122	3.407239006	3.799978398	5.416846174	3.676020543	3.90370282	4.635557066	1.30998029	1.55796595	1.220747902	1.874796966
TCGA.HT.7684.01	high	2.948043397	0.531644795	3.933159239	8.978679503	2.317569025	0.89262246	2.042343244	4.201404261	2.143605345	2.500623617	1.150752331	0.848884215	0.216584466	2.316811893
TCGA.HT.7686.01	low	4.181075393	0.796622316	3.283332955	9.904616869	4.020066838	2.630133621	4.094745106	5.921333346	3.890065004	2.334539673	1.859136872	0.24827814	0.862017029	1.300123725
TCGA.HT.7687.01	low	3.939772083	2.611795588	4.595025362	8.5520389	3.521713119	3.026627701	4.445597974	3.529078051	3.993635686	3.617545338	1.797951608	1.41433583	1.173043161	2.293105583
TCGA.HT.7688.01	low	3.110000856	1.51901268	3.199834719	6.646101297	2.912994298	1.80238337	4.268795339	3.987296381	2.867318633	3.207190069	0.880272646	1.799658531	0.441974986	1.671700984
TCGA.HT.7689.01	low	2.635994259	0.4996529	3.3544707	7.113700871	2.100529698	0.869846605	2.428319484	4.064710116	1.95248738	2.915138426	0.607216492	0.55441266	0	0.749233898
TCGA.HT.7690.01	low	4.515679991	1.43554012	3.497909695	9.397509161	4.312351218	3.443343054	4.392385576	4.170624639	6.167524721	3.424236847	3.101407989	1.157601427	1.476368586	2.389897162
TCGA.HT.7691.01	low	3.804017467	0.732072175	2.598451116	8.800538396	3.185474492	2.380700316	3.912450377	5.579209949	3.345636168	2.872296883	1.092174639	1.497022969	1.135768886	2.265016749
TCGA.HT.7692.01	low	2.948101579	0.7810101	3.14397457	7.752907588	2.590197762	1.018260354	2.958676977	2.918527217	2.715355227	4.383662825	1.808439419	0.667432428	0.599938789	1.715058694
TCGA.HT.7693.01	low	3.88387386	0.875365472	1.69184546	9.477096746	3.85447377	2.557801943	3.063244255	5.198873792	3.742562006	2.345424763	1.270894829	0.56999666	0.920997428	2.442837363
TCGA.HT.7694.01	low	2.551146572	1.227949216	3.964581131	6.371600872	2.454807668	1.733335537	4.022483696	3.159713314	1.64268274	3.416299305	0.536990641	0.817695925	0.136744182	0.729269968
TCGA.HT.7695.01	low	2.741527479	1.10832063	2.802593137	6.628530718	2.820574754	1.225112198	3.513708176	3.27523999	2.034037649	3.763156584	1.354094251	1.052504283	0.393955283	0.592158002
TCGA.HT.7854.01	low	3.951325414	1.434035864	2.460644513	9.828416203	3.502698129	2.768327216	3.828350658	5.689477473	3.077654591	2.684347485	0.965304399	0.630016265	0.499248372	1.953749471
TCGA.HT.7855.01	low	2.704587183	0.570564943	3.007214376	8.546879915	1.787042944	0.594108533	2.300877248	3.82932774	1.628707866	1.947366928	0.865044751	2.922393198	0.258673247	1.649477506
TCGA.HT.7856.01	low	2.925071799	1.295439952	3.192259681	7.477850502	2.381646701	1.916940662	4.329453512	3.708693392	1.952519424	3.854963106	1.140661722	1.637123158	0	1.157108404
TCGA.HT.7857.01	high	5.786243435	1.58486251	3.473060575	10.96086493	6.454635817	5.651688802	6.585451545	6.198802709	5.44192327	2.806612774	2.17498758	1.682235142	2.583973345	4.640609361
TCGA.HT.7858.01	low	4.51219767	2.609702628	4.279100361	9.728374867	4.369734767	3.759696175	4.354821075	5.752476985	4.624763285	3.780289099	0.615201864	0.479076612	1.089597125	3.296574874
TCGA.HT.7860.01	low	4.168304236	1.639288699	3.666619823	9.290287404	4.407777859	3.656691469	3.654842731	4.472560164	3.897768963	3.771346844	1.315803659	0.905293928	0.901289548	2.412185359
TCGA.HT.7873.01	low	2.903580224	0.407638447	1.487974114	7.921197253	2.82337755	0.695260733	1.206830737	5.28141341	1.837489156	3.399663304	0.668773318	0	0	2.200912333
TCGA.HT.7874.01	low	2.916712338	1.196454297	3.328852192	6.505129881	2.914210058	1.550522977	4.357476356	4.093727306	1.785411693	2.9032697	1.756631742	0.529530919	0	0.74002087
TCGA.HT.7875.01	low	2.521543563	1.458716137	3.327545067	6.078270097	2.15413235	0.603716489	2.819409916	2.635904671	1.514383212	4.115774049	1.398985678	1.133923147	0.129561836	2.327716103
TCGA.HT.7877.01	low	3.147304786	1.934856298	2.834707865	6.236332212	2.630317116	1.76744405	3.826567055	5.40678426	2.415465874	3.465125571	1.696022267	0.820929762	0	1.164721928
TCGA.HT.7879.01	low	2.908808934	0.783990141	2.279280549	8.111175785	3.201655484	1.013109782	1.994732862	3.788128689	2.095398375	3.595443985	0.573136547	0.082632155	0.137720259	1.579855951
TCGA.HT.7880.01	low	3.280083223	1.515716977	2.794008743	5.629214962	2.821320783	2.441096218	4.542127251	3.564374987	3.407532586	4.204743279	0.746286713	0.660100018	0.605094232	2.813093663
TCGA.HT.7881.01	low	2.735829798	1.271356298	3.005208549	4.98735892	2.979084409	1.990465336	3.913701619	2.518745747	2.600239608	3.409730354	1.743894816	0.83489005	0.14024164	1.42932137
TCGA.HT.7882.01	high	6.044184759	2.28140307	8.686417227	12.16032627	6.022967683	5.931701669	7.07380641	7.471786392	6.083204481	3.855102685	2.131446305	6.401927812	1.649842981	4.815780343
TCGA.HT.7884.01	low	2.827510759	1.100930048	2.724869861	7.442373702	2.929181911	1.384110285	2.56205016	3.325204601	1.852870558	3.313260366	1.139189258	0.818392041	0	2.110363243
TCGA.HT.7902.01	low	3.648999109	1.679638393	3.533894344	6.35421546	2.879264881	2.875623367	3.935937688	4.417362433	4.449307913	3.59645814	1.16650886	0.420803551	0.476247927	3.758569686
TCGA.HT.8010.01	low	3.293501767	1.683300814	3.406771396	7.16251108	2.642340363	1.623502927	4.420405842	4.013048356	2.428139477	4.137495327	0.667268033	1.039712446	0.691985185	2.272530881
TCGA.HT.8011.01	high	3.170122619	1.536803871	1.962161977	7.721508378	3.497360717	1.981992633	3.138415124	3.197820896	2.559103395	4.489729169	1.019448925	0.955031218	0.261984527	2.510126433
TCGA.HT.8012.01	low	2.963266086	1.550202789	4.502492649	7.937953416	3.37105711	1.02162714	2.764837281	3.476500793	1.953556127	3.382404418	1.838638164	1.476092213	0	1.672425342
TCGA.HT.8013.01	low	3.645742254	0.801808654	2.500680339	9.67321934	3.841591206	1.139860481	2.087753759	4.991050718	3.202000738	2.821669403	2.287505098	0.566556625	0	1.490621471
TCGA.HT.8015.01	low	3.780304135	1.344086206	3.037216001	6.571620911	3.753848334	2.726301821	4.858480065	4.37453071	3.484026211	3.500432411	1.795949035	1.834637071	0.305390292	3.303210862
TCGA.HT.8018.01	low	4.603293298	2.758952277	4.31220524	9.380979673	4.30190724	3.953808021	5.506550843	5.295580184	4.717143877	3.528008633	1.414706392	3.782101019	1.021344424	2.936213901
TCGA.HT.8019.01	low	2.501033758	1.545740801	3.516720282	4.863547149	3.175826773	1.253504887	4.961681109	2.480624664	1.968552875	4.165855677	0.294224296	1.993704845	0.171634985	0.514904955
TCGA.HT.8104.01	high	3.378186914	1.620859328	2.085376268	7.011459361	2.900584802	2.557529824	4.040979623	3.670494964	3.346496152	3.0296119	0.732760009	0.877461054	0.953700057	1.609565868
TCGA.HT.8105.01	low	3.534453206	2.247354013	4.645500005	7.95797538	3.316172765	1.7169129	3.588421551	5.318643581	2.965369118	4.78718691	1.78299376	3.411246465	0.379863179	1.86056558
TCGA.HT.8106.01	high	7.222107165	6.357500133	4.508527838	12.55666111	6.798870942	7.821369679	8.104236886	6.409668501	7.057593447	7.142536993	2.583332253	3.319468762	3.593984543	5.79337311
TCGA.HT.8107.01	low	2.982501062	1.287745669	3.70586957	6.113497613	3.189068836	1.671356451	4.53385371	3.866524188	2.247817426	3.252582179	0.493632328	0.615290314	0.342337488	1.448742405
TCGA.HT.8108.01	low	3.644494815	1.421142094	1.255979213	8.841941895	3.56541397	2.322606102	2.633091142	5.292295219	3.001281728	3.277984747	1.368489776	0.091760388	0.268760936	1.320426911
TCGA.HT.8109.01	low	3.397167939	1.368904595	3.416796222	7.659356327	3.061320377	2.248281707	4.162599389	3.781069029	2.506112951	3.655683839	1.214500224	1.003098461	0.418477137	2.235175606
TCGA.HT.8110.01	low	4.746235605	2.212791409	3.378176608	10.36596097	4.32802266	4.22306208	4.247595686	6.606961869	4.259587509	3.92754569	1.470966803	0.967576163	0.54196664	2.965525731
TCGA.HT.8111.01	low	3.844805333	1.937457287	2.31294382	8.573041657	3.201429722	3.007812318	3.768536806	4.707176359	3.199600334	4.003188437	0.735426827	0.383361489	0.569488728	2.809681966
TCGA.HT.8113.01	low	3.369340835	2.013505337	2.990341191	5.613564909	3.516547706	2.482168338	4.161513456	4.170294157	3.499448091	3.194764733	1.51896537	0.781352414	0.177588594	2.766976721
TCGA.HT.8114.01	low	4.400314881	1.649534186	4.541389536	9.734543562	4.045085338	2.946799177	4.343131173	5.30568862	4.857811966	2.504493277	1.8299426	3.691046475	1.573131644	2.433279971
TCGA.HT.8558.01	low	2.585814272	1.227518578	3.157434907	5.361115076	2.753893476	1.776072174	4.314526829	3.351774315	1.287421405	3.977426476	0.611096487	1.619020956	0.145849118	0.772730248
TCGA.HT.8563.01	high	6.153952162	1.826817074	4.353850064	12.45174447	5.778881303	5.692597782	6.144219615	6.567863671	6.150519478	4.978108663	3.834431453	0.746519166	3.225678424	4.545363002
TCGA.HT.8564.01	high	4.092620978	1.658364843	3.014376981	7.510001334	4.359359151	2.876953373	5.207838532	3.810882967	4.597387868	3.751527992	1.358631327	1.728609448	1.363418816	3.138241077
TCGA.HT.A4DS.01	low	4.075694236	1.559558113	1.970951938	8.368800623	4.087423996	3.647643782	4.614051492	3.822472082	4.97441281	2.902073579	1.078500905	1.251062003	0.969715786	3.917126189
TCGA.HT.A4DV.01	low	2.922640226	1.039324398	3.261819669	5.965207064	2.392513254	2.08114031	3.792030267	3.675316916	2.986976823	3.906890596	0.98339316	0.904511599	0	1.765534746
TCGA.HT.A5R5.01	low	3.444752024	1.590520988	2.653631128	8.895867005	3.200831199	1.811806442	3.192696796	4.70600122	2.471954064	1.842335256	1.495914886	0.203755317	0	2.028038652
TCGA.HT.A5R7.01	low	3.047460194	1.088513359	2.665751809	6.7417834	2.487275387	1.766340736	3.759847117	3.821642627	2.277028582	3.758495069	0.978271412	0.419573241	0	2.753839832
TCGA.HT.A5R9.01	low	3.540505135	1.787721569	2.618049753	6.168216588	3.610373242	2.664551687	3.868661358	4.585017156	4.346728973	3.777756349	1.033773684	2.725232841	0.48799553	3.188005221
TCGA.HT.A5RA.01	high	3.515699426	0.88376349	1.974582607	7.976432497	3.702789934	2.793377095	3.150196652	3.842048141	3.497002783	3.250991882	1.469233269	1.693302655	0.780597752	1.875662127
TCGA.HT.A5RB.01	low	2.721252134	1.349317951	2.107533334	5.99228817	2.839759259	1.13780312	3.474531322	3.160457327	1.525709838	2.954159079	0.965436745	0.890427104	0.514910885	1.285816472
TCGA.HT.A5RC.01	high	3.118899516	0.448036271	0.905378519	8.208508467	2.716518943	2.563165534	3.025222372	4.547243795	2.830450662	2.461633327	0.456812491	0.214222133	0.178518444	0
TCGA.HT.A614.01	low	3.022103574	1.573104821	3.030529868	7.097282898	2.918327646	1.601376949	2.996320841	3.400023715	2.674420329	3.06182803	0.769229546	1.478874328	0.382055754	1.781863257
TCGA.HT.A615.01	low	3.974481239	0.959178819	3.220163231	8.127780055	4.127285618	3.158971007	4.127387897	4.022215932	3.8684609	5.05742861	1.498151892	0.38137223	1.210416565	2.961308457
TCGA.HT.A616.01	low	2.955862543	1.047748873	2.47692639	6.409040745	3.624713137	2.055838112	4.045412248	3.935602498	2.070687766	2.41921526	0.152060378	1.15352196	0.188889684	1.548041987
TCGA.HT.A617.01	high	4.586735392	2.248488999	4.910613959	9.929519289	4.441251853	5.01635748	5.126209147	4.096205843	4.306796452	3.147860223	0.770215572	6.008018488	1.280177507	3.658542836
TCGA.HT.A618.01	low	4.527693291	1.685402577	2.708856168	8.978497557	4.593945032	3.250533822	4.490106259	5.574996635	4.923615774	1.551245295	2.355962366	0.904180164	0.941654503	2.119455784
TCGA.HT.A619.01	low	2.649640095	1.412598766	1.761082587	6.308332344	1.958405691	1.489881841	2.342380296	1.821392908	3.64913083	1.89569039	1.06911233	1.327268632	0.489635469	2.875465545
TCGA.HT.A61A.01	low	3.364510299	1.577724206	2.882256194	6.194419138	4.542862352	2.389360859	4.885564369	3.080037939	2.602897127	2.98305744	1.187559168	1.764911338	0.32557674	2.284514133
TCGA.HT.A61C.01	high	4.25938656	1.264966414	2.014572308	8.693349261	4.036358078	3.446031094	5.309127073	4.584726219	4.516984304	2.797967539	1.237871305	1.988818483	0.748801772	4.852378444
TCGA.HT.A74H.01	low	4.058293977	1.344862534	4.088776014	8.071499133	3.629171891	3.61816101	5.741679751	4.047746417	4.13626553	4.081143596	0.772543987	1.262725319	1.500425374	2.705491394
TCGA.HT.A74J.01	low	2.909190559	1.298029	2.382427237	7.624359145	2.284708448	1.625896417	2.755488027	3.925385818	2.323202043	3.518912758	0.837146633	1.668391739	0.299828341	0.899485023
TCGA.HT.A74O.01	low	4.002674319	1.301559091	2.152571574	9.216705599	4.025093368	3.910277733	3.795221952	4.655732729	4.025944496	2.874088721	1.639910225	2.533229366	0.375634022	2.119322973
TCGA.HW.7486.01	low	3.183870262	0.801952349	4.108416369	7.891616468	2.5039015	1.668218036	3.710860924	4.147832643	2.382979263	3.154340169	2.084348053	0.087743735	0.550674711	1.046910083
TCGA.HW.7487.01	low	2.6298989	1.36569625	3.678977431	7.195432223	2.051275011	1.00290523	2.960998606	3.676559057	1.805418105	3.52400097	1.018960162	1.500079085	0.179214654	0.537643962
TCGA.HW.7489.01	low	3.075366033	1.396404601	3.028392659	7.501129061	2.981572917	1.08329334	4.099831151	4.020516023	1.901619096	3.341985747	0.652054463	1.966068005	0.397836973	1.920483868
TCGA.HW.7490.01	low	3.477049095	1.629973406	2.058179096	7.692689084	3.048034277	2.379052173	3.521943961	3.782839863	4.093796466	2.875740752	1.101243604	3.744659023	0.463414738	3.030459682
TCGA.HW.7491.01	low	2.887377634	1.080569554	4.333673363	7.639621932	2.224648306	1.252103057	2.059213547	4.768192131	2.0332052	3.327917257	0.868942372	0.205459125	0.122457022	2.253928775
TCGA.HW.7495.01	low	2.481181616	0.997675515	3.320516102	6.339566055	2.046548545	0.833612995	3.508044089	3.405299871	1.120759885	2.918729692	1.752153935	0.314734569	0	0.468531186
TCGA.HW.8319.01	low	2.923300054	0.963076462	2.525499795	7.050811204	3.027242981	0.948317502	3.463597648	3.753416046	1.978383383	2.997545331	0	0.528026972	0	2.164174837
TCGA.HW.8320.01	low	3.071915309	0.888103161	2.869676868	8.723491966	2.895250597	1.031461477	1.778926828	4.854860444	2.297680848	2.646024373	0.794551177	0.392750459	0.144284179	1.786387261
TCGA.HW.8321.01	low	3.785991742	1.691979226	3.675306781	9.148322842	3.719832634	2.118067692	3.43087457	5.400410362	3.283152583	2.291839273	1.722405795	5.018127168	0.13485873	2.288004121
TCGA.HW.8322.01	low	3.424513808	1.653986387	4.825138412	7.674090021	3.8227322	1.963496342	3.400558961	4.035383779	2.929428741	4.237869601	1.75791331	2.271767238	0.442442275	1.606157925
TCGA.HW.A5KJ.01	low	3.253017153	1.731910658	4.468978147	5.465299589	3.624575859	3.242852398	3.720391125	1.931198837	5.651076497	3.936995918	1.039859523	1.236397372	0.388242206	3.747559267
TCGA.HW.A5KK.01	high	4.444292628	0.978125325	3.030798009	9.371344818	4.662190932	4.375793859	4.768240817	5.358931667	4.353494285	2.77201231	0.816295455	0.931755405	0.92365606	3.442067663
TCGA.HW.A5KL.01	low	2.825275737	0.527847931	2.256838035	7.570135192	2.016049975	1.253389268	3.118772067	3.568260452	2.643685649	2.752106299	0.392421378	0.110691762	0.317469374	1.264656525
TCGA.HW.A5KM.01	low	4.365013059	0.547025827	2.845201684	10.669621	4.803549462	2.316993803	2.934973107	5.122179908	3.94923906	1.688135588	2.597634912	0.395617465	1.268470335	2.441934915
TCGA.IK.7675.01	high	2.607959373	0.30291678	3.341717916	7.966659694	2.679434021	0.844942392	2.683826906	3.297319918	1.301496324	4.089184561	0.258501092	0.506599848	0	2.444879056
TCGA.IK.8125.01	low	3.223842792	1.965552546	5.017794501	7.031628792	3.037892365	1.620178443	3.669760217	3.936075918	2.546704815	3.132938705	1.026704326	1.78834739	0.12937814	2.135961639
TCGA.KT.A74X.01	low	3.213394495	0.864524679	3.188384477	7.948294958	3.061996462	2.410991158	3.509812431	3.017348132	3.540827697	4.097610797	0.794507297	0.351472474	0.242674702	3.031148138
TCGA.KT.A7W1.01	high	3.624805488	0.88084873	1.324291276	7.150292151	3.453570966	3.735202583	5.069232177	3.061478802	3.90071856	3.211931113	0.855790326	1.283900794	0.767360396	3.485516993
TCGA.P5.A5EV.01	low	3.713023752	0.890916255	2.170539252	7.768450329	3.38747761	2.329740215	3.95204026	3.727173016	4.533189515	3.257433103	1.237683678	0.097620727	0.827602152	3.795185099
TCGA.P5.A5EW.01	low	3.240360294	0.78981853	2.361237802	8.260650766	3.175402126	1.835042687	3.212672145	4.415408785	2.196324985	3.08632521	0.822643752	0	0.554856133	1.962734091
TCGA.P5.A5EX.01	high	4.930131627	2.577591644	4.557149377	9.382931647	4.740994044	4.772963147	5.870542654	4.720707992	5.193062154	3.719161532	2.375482913	8.869125582	1.68741225	3.461305904
TCGA.P5.A5EY.01	low	3.776253706	1.134631601	2.277648987	6.379428702	3.586045337	3.713334363	5.725014237	3.358718605	4.202325255	2.946581156	1.139439675	1.007100474	1.228254101	2.725130363
TCGA.P5.A5EZ.01	low	4.766518339	1.220236613	4.095831288	8.49374946	4.893814492	4.930502535	6.280300033	4.481468765	5.305041241	2.416407409	1.722050542	0.623040179	1.756239271	4.250756975
TCGA.P5.A5F0.01	low	2.618411893	1.745981804	3.363925827	4.316594477	3.025028214	1.456599903	3.434828771	2.646310884	2.862047172	3.854733767	1.042740004	0.98778999	0.179280907	2.057415612
TCGA.P5.A5F1.01	low	3.54395343	1.136148868	3.31081204	8.254073398	3.672488149	2.482457743	4.239546534	3.341113651	3.274743513	1.320484678	1.272402516	0.198800072	0.525652473	2.989484195
TCGA.P5.A5F2.01	low	2.57438625	0.839951705	2.04655361	6.948731013	2.711403404	1.185424933	3.146484117	3.512491859	1.729911542	2.955145385	0.8680147	1.384354799	0.188792267	0
TCGA.P5.A5F4.01	low	3.024346646	1.357935531	2.234623973	4.81558497	3.292264724	2.224646961	4.32637822	3.280703283	3.385758977	2.482357838	1.311499772	1.25390432	1.093138614	2.065641239
TCGA.P5.A5F6.01	high	2.992661437	0.278412503	2.310999403	7.933247244	4.175924224	2.218372667	2.566087112	3.274209448	2.795440634	2.013426527	1.819488983	1.600916184	0	1.49139136
TCGA.P5.A72U.01	high	4.960070173	3.836308139	5.407238347	9.05133448	4.470293856	5.168906904	5.199808959	4.814405995	5.582265422	3.206455686	1.799775348	6.498411128	1.550136984	4.47049782
TCGA.P5.A72W.01	low	2.741943267	0.21376225	3.950936954	7.448652759	2.325901986	1.517589795	2.98999081	2.836049837	2.461619946	3.494210777	0.909463413	1.665216223	0.197003044	2.336454787
TCGA.P5.A72X.01	low	3.423349876	1.446217164	3.508072071	7.109505318	3.288437266	2.499585814	4.064291745	3.446557733	3.413281592	3.185818983	1.003110882	1.425465947	0.901837702	2.833699721
TCGA.P5.A72Z.01	low	2.003391293	0.55816728	1.573669199	4.650992182	2.301005316	0.700247838	1.100019095	2.000630969	2.687769533	3.83643923	1.277673285	0.441213118	0	2.151404251
TCGA.P5.A730.01	low	2.625994806	0.660642424	3.608943865	6.858087724	2.715095467	1.214417659	3.196575719	2.185848545	2.654234726	2.94603835	0.63960977	0.307320005	0.613176145	2.39988201
TCGA.P5.A731.01	low	3.456992532	1.272033104	2.951014229	8.33464395	3.03149343	1.910258752	3.511961158	4.403496437	3.02242815	3.447195661	1.438249173	1.339427155	0.480876542	2.846393021
TCGA.P5.A733.01	low	2.600668889	0.965134727	2.485850125	6.598393925	2.361250858	0.969821724	3.250641134	3.765052962	1.994455155	1.976766874	0.424261211	0.802326308	0	0.980975813
TCGA.QH.A65R.01	low	2.928947443	1.651248819	3.243904255	7.427916745	3.340759931	1.459408347	3.187273148	3.32033085	2.565921285	3.405134654	1.06035709	3.430189387	0.290404275	1.619647767
TCGA.QH.A65S.01	low	2.900883805	0.910142396	2.425443152	7.088150494	2.029117519	1.790567304	3.159462089	4.104795257	2.158576481	2.565694652	0.57576983	0.480326093	0	1.785759774
TCGA.QH.A65V.01	low	2.521439397	1.057604935	3.384825315	6.352443163	2.750687934	1.008601619	2.25073624	3.658612944	1.553395262	2.541440497	1.126742214	0.417324324	0	0.561203921
TCGA.QH.A65X.01	low	3.508641621	2.37080746	3.858194658	7.080759771	3.738177458	2.477802792	4.110855825	2.16245476	4.758034132	3.082089416	1.884945714	4.923308367	0.802574935	3.59405881
TCGA.QH.A65Z.01	low	2.446022335	1.101017604	2.573719846	5.179226803	1.980691312	1.179934083	3.132828734	3.163846795	1.973358194	4.23572706	1.855611289	1.648483701	0.302168609	0.906505826
TCGA.QH.A6CS.01	low	2.783486844	0.335178123	3.203184974	7.187724533	2.781024936	1.757020547	2.181955166	4.1043557	1.626367725	2.845108627	0.868683636	1.936701341	0.198151001	1.014283871
TCGA.QH.A6CV.01	high	3.607499886	0.649384571	1.981278984	8.637589433	3.70395529	2.604852284	3.338232163	4.301674409	3.371302054	1.569150794	0.712754536	0.331972289	0.276643574	2.92782062
TCGA.QH.A6CY.01	low	2.907007025	1.189270267	3.166771766	5.859712178	2.721595138	1.504528037	3.962363274	3.198202279	2.664645517	3.408589594	1.379287087	0.57733892	0.319280032	2.053076572
TCGA.QH.A6CZ.01	low	2.775922457	1.103268324	2.693938796	6.308587243	2.451774516	1.36122006	3.834978257	3.273470296	2.352340393	3.102439779	1.050375534	0.627445255	0.322655607	1.761880954
TCGA.QH.A6X3.01	low	2.864576392	0.254827002	4.263662471	8.746318553	3.7451719	1.216510521	2.8855221	3.164065119	1.936007127	3.137831372	0.606834497	3.836795961	0	0.890329949
TCGA.QH.A6X4.01	low	2.349890619	0.913003738	2.680414249	5.481992337	2.024377287	0.793207582	1.938820024	2.73238619	1.879154268	4.49650709	1.725066667	0.441922519	0.156142306	1.104806298
TCGA.QH.A6X5.01	low	2.723281317	0.932193355	3.032040574	5.921655134	2.382048891	1.177742544	3.247982402	3.662011594	2.193251848	3.676854117	0.346268917	1.155947558	0	2.754053704
TCGA.QH.A6X8.01	low	2.905523221	0.800186467	2.21542317	7.636541412	2.857731384	1.499423231	1.120125669	3.878677256	2.820424633	4.821679606	0.746979848	1.572696146	0.16077734	3.094810331
TCGA.QH.A6X9.01	low	2.928052846	1.064840799	2.083508793	7.313792379	2.678948905	0.781324141	2.488254103	3.919205082	2.366979644	3.725283085	0.897767906	0.361920007	0.281301156	2.063399396
TCGA.QH.A6XA.01	low	3.030916162	0.841639714	2.362275799	7.604044655	2.658033505	1.109679071	3.003499326	4.597574176	1.928568132	3.26447638	0.69007653	0.396543009	0.177222804	1.877273089
TCGA.QH.A6XC.01	low	3.063206498	1.033875046	2.942622985	6.669910397	2.882847685	2.231920152	3.09347357	3.535849311	2.861952592	3.336726127	0.776681577	1.179617166	0.511569242	2.139011008
TCGA.QH.A86X.01	low	3.271172613	1.467000584	5.484911578	7.653105602	3.200055187	1.825140456	3.83626781	3.429419671	3.16341699	3.368614714	1.347377	0.268300711	0.502872765	2.646784772
TCGA.QH.A870.01	low	2.579093368	0.809358524	2.045263748	7.354002854	2.298212196	1.012124298	2.389909349	3.541637984	1.353565103	2.444905553	0.413815057	0.210627864	0.17552322	1.215119425
TCGA.R8.A6MK.01	low	2.515338804	0.888522307	3.370174639	6.707985354	2.164069535	0.634425494	2.657345375	3.484553759	1.348314785	2.983203406	0.578927783	0	0	1.376401527
TCGA.R8.A6ML.01	low	2.646690174	0.634353607	3.020864767	6.54369877	2.418801076	1.680586478	3.361749415	1.823201116	3.284525256	4.09180983	1.404435053	0.342841886	0.304046774	1.990773378
TCGA.R8.A6MO.01	low	3.347110284	1.130520536	2.271615128	7.473057738	2.894627244	2.339831459	3.865648984	3.62898988	4.102137426	3.992414963	0.990345638	1.024589053	0.128090298	2.889142522
TCGA.R8.A73M.01	low	2.175275454	1.209635277	2.760226645	5.607830917	1.85817306	1.064295609	2.044375879	2.44718148	1.534397361	3.380189168	1.516809108	1.601229881	0	1.396762313
TCGA.S9.A6TS.01	low	3.148754619	1.573190511	2.983537234	8.64134198	2.895512081	1.052007084	2.464832328	3.739942226	2.754398572	3.431409013	0.776386675	1.211143827	0.351313476	2.548461286
TCGA.S9.A6TU.01	low	3.330812543	0.736979738	2.716695327	8.805363197	2.934180302	1.281894865	2.719173593	4.442261596	2.644999055	2.645747765	1.284969195	4.813197544	0.186480955	2.740819651
TCGA.S9.A6TV.01	high	4.436315388	1.601568664	4.165154435	10.04632242	4.438550795	2.618432364	2.282057208	5.03180383	5.257081609	2.613696658	2.842239164	1.007569274	1.309137639	3.687956494
TCGA.S9.A6TW.01	low	3.689744956	2.660739752	5.214259892	8.063973253	3.75970019	2.788782325	4.185431607	3.647353817	4.282162511	3.862907586	0.784063948	3.791913751	0.576763978	2.786073552
TCGA.S9.A6TX.01	low	2.889842044	1.103213546	4.009266961	7.440940529	2.307073694	1.431886878	3.289385998	3.18005975	2.507379237	3.757407345	1.4035484	1.20441683	0.330258782	1.789937869
TCGA.S9.A6TY.01	low	2.54325718	1.445988109	3.481376307	6.35524137	2.748954874	0.695989696	2.611736661	2.504598122	1.752537687	4.661840791	1.705220885	2.188859123	0.163933933	2.087259152
TCGA.S9.A6TZ.01	low	3.684609354	2.129683313	3.135391595	9.367400453	2.92285408	2.520673607	3.797120678	4.731866013	2.852065638	3.050710642	1.431183186	1.080928501	0.105960961	1.571385572
TCGA.S9.A6U0.01	high	5.110764405	1.36192644	1.534409188	9.706316843	4.838619937	5.615286616	5.833512406	4.185843809	6.205121789	3.759017311	2.007758379	1.780390356	1.173870079	5.534621933
TCGA.S9.A6U1.01	low	3.289157327	0.610864573	2.71291483	8.751189697	2.895328415	1.365008451	2.772914863	4.722466006	2.391206135	2.98314867	0.657677083	0.290390046	0	3.454715487
TCGA.S9.A6U2.01	low	3.072680241	0.902563856	2.733137536	7.576525171	2.791226728	1.331738502	2.839847406	4.170385681	2.42262284	3.946309779	0	1.037938436	0.372700819	2.739653715
TCGA.S9.A6U5.01	low	4.227579842	1.885896655	3.356621817	8.06484922	4.204542755	3.675441836	5.50269964	3.524328461	5.011614677	3.994661179	1.316952937	0.386849159	1.322707173	3.362147228
TCGA.S9.A6U6.01	low	3.13091179	1.261789451	2.015785977	8.062412802	3.182509708	1.130058695	3.197373888	4.640164191	1.928689833	3.664243888	0.91924173	1.018928017	0.162220964	1.768501947
TCGA.S9.A6U8.01	low	3.098712609	0.883944124	2.714103523	8.180714745	3.143907522	1.50766987	2.427574769	4.274097117	1.585007528	3.103279415	0.907845928	0.243557566	0.146806907	1.651729096
TCGA.S9.A6U9.01	low	3.887888415	1.198692967	3.310503043	10.20463432	3.817160709	2.492521329	3.77266255	5.227792038	3.205830021	3.208798155	0.645223294	0.258061287	0.189149366	2.128788294
TCGA.S9.A6UA.01	high	5.589545239	1.733063886	3.747146272	10.72999168	5.811662114	5.338914973	6.272552485	5.603499818	5.844065418	2.597435826	2.123805897	0.333392319	1.616263112	5.981010074
TCGA.S9.A6UB.01	low	2.416222701	0.843968328	2.841235652	5.208888056	1.779790555	0.580192058	2.078537404	2.13994837	2.723998712	4.605974283	1.880720956	1.422180943	0.174219474	2.830255324
TCGA.S9.A6WD.01	low	2.778275647	0.464510156	3.427750041	7.413117479	2.281402917	1.224263268	2.754780632	3.137461912	1.923757436	3.663048535	1.451406173	0.470856288	0.165470405	2.567569784
TCGA.S9.A6WE.01	low	3.022362737	0.795186986	3.978333488	8.216000645	2.119525566	1.420123444	3.503422653	3.827552979	2.530978307	1.491442671	1.345780911	0.185063175	0.357036889	2.200504353
TCGA.S9.A6WG.01	low	4.887344817	2.77198854	3.577983378	8.472973923	5.15288567	4.214814326	4.826377768	6.637834752	5.469796457	3.157431827	1.872724613	1.604564366	1.505145222	3.834033593
TCGA.S9.A6WH.01	low	2.867389822	1.299557223	3.797048223	7.981654751	2.728725563	0.685859943	2.894423587	4.005386369	2.451856216	4.555429667	2.030704507	1.540465846	0	1.023894043
TCGA.S9.A6WI.01	low	3.034100373	1.453753698	3.570944522	5.95885631	3.309112098	2.050112891	4.906901831	3.557011491	2.420697239	3.583495015	0.845935318	1.468836275	0.397495795	1.780226097
TCGA.S9.A6WL.01	low	3.081958105	2.262840005	3.187615713	7.483399402	2.940424391	1.131749893	3.003884536	3.303068628	2.498246996	3.467096849	1.567783626	1.625409288	0.309096558	2.461685707
TCGA.S9.A6WM.01	high	3.419354264	0.967999069	2.108020573	6.837644447	3.521999972	2.724745387	3.797580328	2.969139695	3.528626693	3.43056629	0.75755841	0.210941917	0.979873346	3.265826923
TCGA.S9.A6WN.01	high	4.300557658	1.275577697	3.376339571	10.17736164	3.656176781	3.725527942	4.11396592	5.238683596	3.478394965	3.128507875	1.663328427	0.501247012	0.427143732	3.187102611
TCGA.S9.A6WO.01	low	3.055435411	0.982348329	2.688849102	8.716314433	3.287340291	1.200507361	2.599131961	4.664030153	2.480124739	3.00268452	0.545307449	0.537424812	0	0
TCGA.S9.A6WP.01	low	3.833745728	1.127129862	4.17693355	8.83819561	3.5362757	2.425905663	4.227645896	3.486557229	4.515679843	3.972995864	0.974548307	0.477842524	0.81723081	3.794862903
TCGA.S9.A6WQ.01	low	3.279814434	0.610170287	2.930813473	8.009551179	2.947436641	1.801113788	3.334973124	4.255394168	3.1360795	3.105259019	1.46265531	1.826422503	0.168223745	1.174022842
TCGA.S9.A7IQ.01	low	2.515670954	1.480287173	2.899253543	5.27814825	2.575249742	1.690656681	4.707915498	2.995639471	1.207938918	3.583001508	0.849235093	1.331437822	0.390575274	0.422663592
TCGA.S9.A7IS.01	high	3.429990925	0.757917037	1.577730349	6.442419789	3.299779307	2.135446065	2.587446335	4.280343838	3.173656465	2.960400501	0.777986564	0.664990304	0.256622631	6.047507852
TCGA.S9.A7IX.01	high	4.005996782	1.313925082	2.647126838	8.57041083	3.557898044	2.685728459	3.931217142	4.805729808	4.443359355	3.983778005	1.197575863	0.934465702	0.789558815	3.022456592
TCGA.S9.A7IY.01	low	3.703958943	1.683718394	4.044550442	8.78791821	3.348019398	2.228334777	4.384199837	5.246918279	3.254418632	3.515384461	0.850625975	0.110711422	0.606171276	1.521503079
TCGA.S9.A7IZ.01	low	3.419235803	1.529700694	1.764496139	8.559736093	3.58397523	1.671126098	3.265234769	3.615562884	2.700821187	3.588180927	0.742170154	1.221433014	0.347099024	2.418567779
TCGA.S9.A7J0.01	high	2.96140051	1.332064499	2.105940751	7.997599796	3.763502258	1.150660761	1.621468378	3.371010206	2.55115191	2.276973019	0.812335079	1.357369824	0.370935735	2.273187628
TCGA.S9.A7J1.01	low	3.064597925	0.965774439	5.680274057	8.119662261	2.354434382	1.2672717	3.170538429	3.399902547	2.496265451	4.221235225	1.315554726	0.387312024	0.397066091	2.347212086
TCGA.S9.A7J2.01	low	2.81288276	1.052806648	1.812020045	6.542506185	2.492482242	0.416128635	3.174715706	3.913123673	1.885630367	2.583711623	1.278486579	0.163442785	0.155237773	3.229864746
TCGA.S9.A7J3.01	low	3.170454235	1.172569068	2.89106508	8.187075002	2.842990591	1.068950581	2.777400666	4.217679945	3.033597268	4.146068641	0.73077303	0	0.243197682	2.558341114
TCGA.S9.A7QW.01	low	2.252722133	0.640347502	0.852320837	5.280190698	2.19229141	0.933216211	2.764766589	3.50285943	1.554090945	2.911135486	0.316179142	0.283097684	0	1.19843129
TCGA.S9.A7QX.01	low	2.853490322	0.815565107	2.254004071	7.995006728	2.789428962	0.95382851	2.161955679	4.202354031	1.953446673	2.812949959	0.652030802	0.297629198	0	0.941782416
TCGA.S9.A7QY.01	low	2.952762605	1.475963748	3.367622165	6.307426176	2.59517683	1.255333845	3.50521236	2.836133088	2.711243131	4.064658706	2.590026935	0.727572808	0.168325419	2.254594043
TCGA.S9.A7QZ.01	low	2.881428175	1.691612231	3.24391338	6.147462545	2.636328003	1.51469809	3.557813715	2.398665487	2.849625347	4.66565427	1.368248644	2.668275402	0	3.206346278
TCGA.S9.A7R1.01	low	2.881721161	1.605310992	4.279650299	7.263684583	3.50588589	1.210722096	3.317119016	3.700008986	2.31184464	2.862748926	1.198921655	1.309269473	0.201008963	1.354339313
TCGA.S9.A7R2.01	low	4.877204158	1.34141201	4.020496652	9.060270924	4.628737634	4.712492042	6.043791876	4.74858304	5.101785163	3.062967872	0.967773628	1.663283843	2.207121324	4.350398235
TCGA.S9.A7R3.01	low	3.323024372	0.994202228	3.604366733	9.703199523	3.054435036	1.69586248	3.514446006	4.740923323	2.472999029	2.987793803	0.441669736	0.602850732	0.384186838	0.986956963
TCGA.S9.A7R4.01	low	3.357606867	1.185349528	2.815307173	9.535717611	3.268259377	0.960829231	3.389629992	5.312305934	1.647577454	2.615016016	0.886951905	1.691694323	0.551491409	0.949497581
TCGA.S9.A7R7.01	low	4.42344738	1.100297783	3.204068322	10.40434862	4.293242111	2.764358066	3.765696512	5.613018021	3.720904169	2.951140147	2.480594976	0.127827906	0.898769018	2.942795979
TCGA.S9.A7R8.01	low	3.069368219	0.407987498	2.501229803	9.576280788	3.076091837	0.995360071	1.191177507	4.417634482	2.099184947	2.752256193	0.703832373	0.120662362	0.201103937	1.846473257
TCGA.S9.A89V.01	high	3.811355236	0.681512759	2.248677097	7.964638145	4.304219705	2.300650119	4.224774803	3.499737161	3.516730532	2.207236932	1.041688902	0.266105074	0.74899394	4.182056609
TCGA.S9.A89Z.01	low	4.469336445	1.323906177	3.862153307	10.14478681	4.849521084	2.663373157	3.747463736	4.451409011	4.933805165	3.78249244	1.952094588	0.225653697	2.151108824	3.894875955
TCGA.TM.A7C3.01	high	3.192158883	1.414616304	3.197498706	6.693958574	3.224108307	2.757121195	4.165338374	2.711483118	3.299034401	4.061050348	1.338654482	0.801737724	0.304548601	2.033229161
TCGA.TM.A7C4.01	low	2.614199288	1.132119511	1.859145968	6.00063942	2.907791932	1.50369578	4.164727824	2.77126606	1.57458073	3.151079473	0.568989709	0.900766828	0.190672171	0.980537192
TCGA.TM.A7C5.01	low	2.997561403	1.641343859	2.354399855	6.799799142	2.567038583	1.93005492	3.22816344	2.955501093	3.344966687	3.002288462	0.84940283	1.335829861	0	2.985573292
TCGA.TM.A7CA.01	low	2.732268489	0.871089735	2.012709121	7.111233453	2.783138088	0.889546508	3.287714949	3.283333351	1.86698419	2.642770875	0.790894809	0.609380658	0.186807165	1.277449215
TCGA.TM.A7CF.01	low	2.494478138	0.87868883	2.21217897	5.5886877	2.682781006	1.127542596	4.128820025	2.865305744	1.263034184	3.851039386	0.974718787	1.607572679	0.211376186	0.634128558
TCGA.TM.A84B.01	high	3.474954755	1.438444298	3.003278887	6.815338063	3.148782716	3.595519224	4.40217445	2.149277522	4.078065221	4.205674018	0.946918885	1.520338749	1.175437396	3.041558406
TCGA.TM.A84C.01	low	3.496531601	0.60064446	1.27597525	7.975108689	3.595012597	1.657080781	2.208085512	4.72804502	3.049745314	2.797677087	1.61434522	0.259262534	0.144034741	3.17483782
TCGA.TM.A84F.01	low	5.233949427	2.587463628	3.182262337	9.092707986	5.238442465	4.908117444	6.456608742	4.684822181	6.015545989	5.16580745	1.835803537	0.480681852	1.932845208	5.261109529
TCGA.TM.A84G.01	low	2.283168872	0.930356122	3.743591106	5.615653864	1.855823635	0.744781902	2.00489689	2.110771855	1.995469938	4.770115449	1.751615363	0.255474168	0.154505945	3.035571127
TCGA.TM.A84H.01	high	2.743595042	0.662045728	2.908550418	8.477064145	2.604357438	1.02663081	2.329542244	3.603031147	1.856139777	2.992859049	1.012100466	0.787616369	0	0.446467986
TCGA.TM.A84I.01	high	3.333997315	0.706828559	2.536622088	8.237217132	3.395578376	2.243522091	3.291741255	3.521880947	2.774985512	2.507058837	1.340687601	0.437138992	0.158154001	2.599865247
TCGA.TM.A84J.01	high	2.63877217	1.447219746	2.187370845	7.156334817	2.701889419	0.390316851	2.049764167	3.042998314	2.787206328	2.598436671	1.139172986	2.297217141	0	1.808632172
TCGA.TM.A84L.01	low	3.710913954	1.225401575	2.825740363	8.715677331	3.713292996	2.18618661	4.06212262	5.091114577	2.976987406	3.22002033	1.093493817	0.566280508	0.516589243	2.279590153
TCGA.TM.A84M.01	low	2.267926846	1.396082574	3.934589688	6.006278527	2.72844081	0.394716568	2.034861066	2.042787359	1.791296435	4.642470537	2.195426125	0.373764681	0	1.164271398
TCGA.TM.A84O.01	low	3.572405883	1.773864997	3.897519126	7.513192142	3.682709039	2.791297799	4.232256367	2.960717943	3.075905383	3.36999684	1.545023893	0.407950089	0.492364293	3.463609379
TCGA.TM.A84Q.01	low	3.88917715	1.598259981	2.241405421	9.335126774	4.001812103	2.416018145	2.604672925	4.505554991	3.595293273	2.792084877	1.820694966	0.985607242	0.816346508	2.713981686
TCGA.TM.A84R.01	low	2.955181129	1.91262617	3.211536321	5.994131883	3.129445711	2.501713806	4.471599442	3.04337373	2.072621159	3.05540392	0.530510414	0.978691805	0.743079484	1.380119886
TCGA.TM.A84S.01	low	3.179730423	1.077382707	2.789267901	7.306366187	2.849896806	2.037612694	3.559331196	3.051988402	2.619747334	3.461960675	1.928466561	0.247769598	0.179810604	2.468218362
TCGA.TM.A84T.01	low	3.172628632	0.533230001	2.445896197	8.774169249	2.557676157	1.550528762	2.604559294	3.844530438	2.851725119	3.003422338	1.283892861	0.109904264	0.183173774	2.37086174
TCGA.VM.A8C8.01	low	2.878604573	0.540553792	2.890861855	9.326286123	2.250376924	1.088627067	2.029545851	4.029593669	2.037492418	3.302947762	0.8601307	0.473149704	0	1.354903461
TCGA.VM.A8C9.01	high	4.670700966	1.610332169	2.405738044	8.235063194	4.362991359	4.401068293	6.118579068	4.556124931	5.517847121	2.453201482	1.569810224	2.92884703	1.72532033	4.858806577
TCGA.VM.A8CA.01	low	3.736771899	1.63752738	5.689956194	7.870052917	3.34182819	1.830108363	4.586087129	5.049514926	4.538892837	3.151469198	1.361900656	1.287306665	0.212397629	3.133316918
TCGA.VM.A8CB.01	low	2.739584106	1.908713038	3.230641329	6.611804093	2.217410887	0.975614588	2.427161121	3.584125021	3.55159393	4.078746447	1.015698155	0.111947305	0	2.260597801
TCGA.VM.A8CD.01	high	3.827598232	1.259010895	2.627345951	9.502369752	3.724089897	2.202796804	3.565218883	4.72685888	3.43193757	3.318649454	1.222825942	1.043792698	0.763618816	2.447870086
TCGA.VM.A8CE.01	low	2.696446522	0.7736021	3.499506558	7.120883796	2.582212389	1.234924992	2.479900683	3.415110016	1.891968285	3.18118208	1.202116857	0.470140935	0.161911981	1.585731733
TCGA.VM.A8CH.01	low	3.239661541	0.716847282	3.943193161	9.684232886	3.768669807	1.238788218	2.76396706	4.289270507	2.520234172	2.10614728	0.879290572	4.068563906	0.185762514	0.557287542
TCGA.VV.A829.01	low	3.036975994	1.161828442	3.92151941	8.623729912	3.076842207	1.298573097	1.128461846	3.030479437	3.604386625	2.660928617	1.495809536	4.195122451	0.164549111	1.785759774
TCGA.VV.A86M.01	low	3.561783293	0.671085698	1.78210473	9.029698364	2.797270774	2.129579815	3.012592007	4.648942669	4.358216465	2.1204183	1.038072188	2.169731267	1.137858292	1.692471835
TCGA.VW.A7QS.01	low	2.170713326	0.763967771	4.154332495	7.516513757	2.354576615	0.366363247	0.86393845	2.244711134	2.084827541	3.16448059	1.046123284	1.649691687	0	1.345736995
TCGA.VW.A8FI.01	high	3.805614157	0.596860974	2.015448637	7.990569817	3.979521291	3.748948412	4.101703271	4.25580715	4.370716815	2.822261068	0.575638256	0.361310447	0.586214767	3.551774388
TCGA.W9.A837.01	low	2.667578882	1.164051047	3.29168893	6.213673999	2.356465653	0.902362198	3.328791349	3.140812775	1.904144882	3.699784808	2.05778501	0.366861341	0.150197011	1.070183214
TCGA.WH.A86K.01	low	3.111569623	0.711807252	2.432588263	7.904916281	3.070129833	1.855959194	3.351189948	3.454378949	2.726480808	3.334353743	1.256375982	0	0.605907419	1.486920274
TCGA.WY.A858.01	low	3.745754781	0.655460903	3.171509806	9.824338271	4.120850367	1.826702517	3.712826936	4.953113287	3.416038313	3.422798125	1.416459472	0.928918632	0.225422469	1.482383655
