# Supplementary material for: Machine learning-based identification of glycosyltransferase-related mRNAs for improving outcomes and the anti-tumor therapeutic response of gliomas
Source: Front Pharmacol. 2023 Aug 16;14:1200795. doi: 10.3389/fphar.2023.1200795 (PMC10468601; doi:10.3389/fphar.2023.1200795)
Supplement: Supplementary file 1 [file DataSheet3.zip › modelgroup/RSFscoreccga_cli_C.txt]

ID	OS.time	OS	Grade	Gender	IDH	p19q	AGE2	Age	Grade2	RS	RSx
CGGA_1002	0.835616438	1	III	Female	Wildtype	Non-codel	<65	43	LGG	high	127.3890921
CGGA_1003	10.45753425	0	II	Female	Mutant	Codel	<65	47	LGG	low	11.90096706
CGGA_1004	2.463013699	1	II	Male	Mutant	Non-codel	<65	45	LGG	high	85.21630714
CGGA_1005	10.45205479	0	II	Male	Wildtype	Non-codel	<65	42	LGG	low	2.376596429
CGGA_1006	0.695890411	1	IV	Female	Wildtype	Non-codel	<65	29	GBM	high	184.5393556
CGGA_1007	0.945205479	1	II	Male	Mutant	Codel	<65	50	LGG	high	178.6501976
CGGA_1008	0.863013699	1	III	Male	Mutant	Non-codel	<65	56	LGG	high	196.8285655
CGGA_1011	0.298630137	1	II	Female	Mutant	Non-codel	<65	40	LGG	high	201.0832401
CGGA_1012	10.07945205	1	IV	Male	Wildtype	Non-codel	<65	41	GBM	low	64.12997222
CGGA_1013	4.726027397	1	IV	Male	Wildtype	Non-codel	<65	58	GBM	low	45.76689643
CGGA_1014	0.720547945	1	II	Female	Wildtype	Non-codel	<65	27	LGG	high	141.6694369
CGGA_1015	0.449315068	1	II	Male	Wildtype	Codel	<65	47	LGG	high	162.2061353
CGGA_1017	2.104109589	1	III	Male	Mutant	Non-codel	<65	43	LGG	low	55.26560198
CGGA_1018	6.923287671	1	II	Female	Wildtype	Non-codel	<65	57	LGG	low	25.79372778
CGGA_1019	0.580821918	1	II	Male	Mutant	Non-codel	<65	34	LGG	high	187.8957909
CGGA_1020	3.068493151	1	II	Male	Wildtype	Non-codel	<65	30	LGG	high	89.79412103
CGGA_1022	1.419178082	0	II	Female	Mutant	Codel	<65	48	LGG	high	92.36318452
CGGA_1023	1.865753425	1	II	Female	Mutant	Non-codel	<65	34	LGG	high	135.4975349
CGGA_1024	8.421917808	1	III	Female	Wildtype	Non-codel	<65	38	LGG	high	88.69334802
CGGA_1026	4.301369863	1	IV	Male	Wildtype	Non-codel	>=65	72	GBM	high	91.15182143
CGGA_1027	7.364383562	0	III	Male	Wildtype	Non-codel	<65	44	LGG	low	48.43673016
CGGA_103	3.254794521	1	II	Female	Mutant	Codel	<65	36	LGG	low	46.33947103
CGGA_1030	10.03835616	0	II	Male	Wildtype	Non-codel	<65	30	LGG	low	43.57612143
CGGA_1031	6.731506849	1	IV	Female	Mutant	Non-codel	<65	35	GBM	low	30.48342738
CGGA_1034	2.063013699	1	IV	Male	Wildtype	Non-codel	<65	37	GBM	high	135.8237206
CGGA_1035	1.553424658	1	III	Female	Wildtype	Non-codel	<65	39	LGG	high	150.9623992
CGGA_1036	2.208219178	1	III	Male	Mutant	Non-codel	<65	45	LGG	high	131.8773806
CGGA_1039	1.991780822	1	III	Female	Mutant	Non-codel	<65	29	LGG	high	118.439377
CGGA_1041	9.843835616	0	III	Male	Mutant	Non-codel	<65	44	LGG	low	25.54127103
CGGA_1045	0.953424658	1	IV	Female	Mutant	Non-codel	<65	23	GBM	high	175.170177
CGGA_1048	1.926027397	0	III	Female	Mutant	Non-codel	<65	46	LGG	high	85.28272143
CGGA_1049	2.216438356	1	III	Female	Mutant	Codel	<65	33	LGG	high	142.3862278
CGGA_1051	2.295890411	1	IV	Female	Wildtype	Non-codel	<65	56	GBM	low	68.90614921
CGGA_1053	1.01369863	1	IV	Male	Wildtype	Non-codel	<65	40	GBM	high	156.2452044
CGGA_1055	4.41369863	1	IV	Male	Wildtype	Non-codel	<65	54	GBM	low	61.3684373
CGGA_1057	4.243835616	1	III	Male	Wildtype	Non-codel	>=65	65	LGG	high	102.0355504
CGGA_1058	2.726027397	1	IV	Male	Wildtype	Non-codel	<65	60	GBM	low	65.93567897
CGGA_1059	0.057534247	1	III	Female	Wildtype	Non-codel	<65	39	LGG	high	154.941944
CGGA_106	13.77534247	0	II	Male	Mutant	Non-codel	<65	36	LGG	low	69.72887778
CGGA_1060	0.621917808	1	II	Male	Mutant	Non-codel	<65	37	LGG	high	173.2367607
CGGA_1061	1.457534247	1	III	Female	Mutant	Non-codel	<65	33	LGG	high	95.3367246
CGGA_1065	9.347945205	0	III	Male	Mutant	Codel	<65	43	LGG	low	15.03211786
CGGA_1066	1.980821918	1	II	Female	Mutant	Non-codel	<65	41	LGG	high	117.3689667
CGGA_1068	0.18630137	1	II	Male	Wildtype	Non-codel	<65	64	LGG	high	181.562571
CGGA_107	5.906849315	1	II	Male	Mutant	Codel	<65	39	LGG	high	80.32412024
CGGA_1070	0.912328767	1	II	Male	Mutant	Non-codel	<65	51	LGG	high	164.7665813
CGGA_1071	8.909589041	1	III	Male	Mutant	Non-codel	<65	36	LGG	high	92.85724206
CGGA_1072	2.98630137	1	IV	Female	Mutant	Codel	<65	38	GBM	high	124.7846067
CGGA_1073	0.739726027	1	III	Male	Mutant	Non-codel	<65	30	LGG	high	189.3752004
CGGA_1074	0.235616438	1	IV	Female	Mutant	Non-codel	<65	36	GBM	high	191.1515845
CGGA_1075	1.090410959	1	III	Male	Mutant	Non-codel	<65	41	LGG	high	140.4004016
CGGA_1077	1.619178082	1	II	Male	Mutant	Non-codel	<65	36	LGG	high	152.6792893
CGGA_1078	0.863013699	1	III	Female	Wildtype	Non-codel	<65	25	LGG	high	161.8801028
CGGA_1079	1.290410959	1	III	Male	Mutant	Non-codel	<65	46	LGG	high	123.3494901
CGGA_108	1.002739726	1	III	Female	Wildtype	Non-codel	<65	50	LGG	high	192.204044
CGGA_1081	0.591780822	1	III	Male	Mutant	Codel	<65	53	LGG	high	169.5138282
CGGA_1083	1.232876712	1	II	Female	Mutant	Non-codel	<65	43	LGG	high	161.637527
CGGA_1087	1.920547945	0	III	Male	Mutant	Non-codel	<65	43	LGG	low	20.45856151
CGGA_1091	3.057534247	1	IV	Male	Wildtype	Non-codel	<65	42	GBM	high	118.7598833
CGGA_1094	0.690410959	1	II	Male	Mutant	Codel	<65	53	LGG	high	181.9163845
CGGA_1097	3.775342466	1	IV	Male	Wildtype	Non-codel	<65	38	GBM	high	77.38532937
CGGA_1103	1.602739726	1	II	Male	Mutant	Codel	<65	40	LGG	high	108.0400135
CGGA_1105	1.668493151	1	III	Male	Mutant	Non-codel	<65	31	LGG	high	146.9281488
CGGA_1106	1.150684932	1	III	Male	Wildtype	Non-codel	<65	42	LGG	high	205.3647115
CGGA_1108	1.873972603	1	II	Female	Wildtype	Non-codel	<65	33	LGG	high	126.9299583
CGGA_1109	3.693150685	1	II	Male	Wildtype	Non-codel	<65	34	LGG	high	73.9720254
CGGA_1111	7.38630137	1	III	Male	Mutant	Non-codel	<65	39	LGG	low	41.23508571
CGGA_1113	3.465753425	1	III	Female	Mutant	Non-codel	<65	32	LGG	high	102.2632508
CGGA_1114	1.260273973	1	IV	Female	Wildtype	Non-codel	<65	47	GBM	high	160.8641345
CGGA_1116	0.679452055	1	II	Female	Mutant	Codel	<65	44	LGG	high	109.3737175
CGGA_1118	1.090410959	1	IV	Male	Wildtype	Non-codel	<65	54	GBM	high	154.2971615
CGGA_1119	1.156164384	1	IV	Male	Wildtype	Non-codel	<65	49	GBM	high	124.164729
CGGA_1121	8.980821918	0	IV	Male	Wildtype	Non-codel	<65	59	GBM	low	15.69090992
CGGA_1124	1.326027397	1	IV	Male	Wildtype	Non-codel	<65	32	GBM	high	187.4516738
CGGA_1126	2.147945205	1	III	Female	Mutant	Codel	<65	37	LGG	high	96.6006877
CGGA_1129	0.460273973	1	III	Female	Mutant	Codel	<65	35	LGG	high	165.9650345
CGGA_1130	1.101369863	1	III	Male	Mutant	Non-codel	<65	64	LGG	high	116.2616321
CGGA_1131	8.906849315	0	IV	Female	Wildtype	Non-codel	<65	33	GBM	low	39.80035159
CGGA_1132	8.906849315	0	II	Female	Mutant	Codel	<65	52	LGG	low	18.11219246
CGGA_1134	0.161643836	1	III	Male	Mutant	Non-codel	<65	40	LGG	high	206.0633782
CGGA_1135	3.408219178	1	III	Male	Mutant	Non-codel	<65	35	LGG	high	109.4247274
CGGA_1136	0.646575342	1	III	Male	Mutant	Non-codel	<65	43	LGG	high	189.8824694
CGGA_1138	1.126027397	1	III	Female	Mutant	Codel	<65	29	LGG	high	162.9244937
CGGA_1139	3.276712329	1	II	Male	Mutant	Non-codel	<65	39	LGG	low	44.94955119
CGGA_1140	2.523287671	1	III	Female	Wildtype	Non-codel	<65	42	LGG	low	34.54353611
CGGA_1141	1.183561644	1	III	Male	Mutant	Non-codel	<65	46	LGG	high	106.7657187
CGGA_1142	2.753424658	1	IV	Male	Mutant	Non-codel	<65	45	GBM	high	96.27974881
CGGA_1144	6.863013699	0	II	Female	Wildtype	Non-codel	<65	33	LGG	low	23.54804603
CGGA_1145	0.654794521	1	II	Female	Mutant	Codel	<65	43	LGG	high	156.4206313
CGGA_1146	6.843835616	0	II	Male	Mutant	Codel	<65	41	LGG	low	42.92595516
CGGA_1147	8.808219178	0	II	Male	Mutant	Codel	<65	56	LGG	low	7.434236905
CGGA_1148	1.632876712	1	III	Female	Wildtype	Non-codel	<65	41	LGG	high	121.6489556
CGGA_1154	1.010958904	1	IV	Male	Wildtype	Non-codel	>=65	65	GBM	high	109.0213337
CGGA_1155	3.761643836	1	IV	Female	Wildtype	Non-codel	<65	40	GBM	low	27.02902698
CGGA_1156	8.750684932	0	III	Male	Mutant	Non-codel	<65	52	LGG	low	34.68032421
CGGA_1157	1.991780822	1	III	Male	Wildtype	Non-codel	<65	21	LGG	high	73.3011004
CGGA_1158	8.734246575	0	II	Male	Mutant	Non-codel	<65	40	LGG	low	20.31652619
CGGA_1159	8.715068493	0	III	Female	Wildtype	Non-codel	<65	64	LGG	low	30.2713627
CGGA_1160	1.167123288	1	III	Female	Mutant	Non-codel	<65	37	LGG	high	165.1068944
CGGA_1161	8.712328767	0	IV	Male	Wildtype	Non-codel	>=65	68	GBM	low	18.39900437
CGGA_1164	2.8	1	III	Male	Mutant	Non-codel	<65	28	LGG	low	39.73389325
CGGA_1169	4.835616438	1	IV	Male	Wildtype	Non-codel	<65	46	GBM	low	28.00056468
CGGA_1170	0.947945205	1	IV	Male	Wildtype	Non-codel	<65	57	GBM	high	141.546675
CGGA_1171	1.128767123	1	III	Female	Mutant	Codel	<65	47	LGG	high	146.0466536
CGGA_1172	8.578082192	0	IV	Male	Wildtype	Non-codel	<65	41	GBM	low	34.63972897
CGGA_1175	1.208219178	1	III	Female	Mutant	Codel	>=65	67	LGG	high	160.1377508
CGGA_1177	1.230136986	1	IV	Male	Mutant	Non-codel	<65	59	GBM	high	194.5067742
CGGA_1178	1.156164384	1	III	Male	Mutant	Non-codel	<65	50	LGG	high	90.59624008
CGGA_1180	3.35890411	0	IV	Male	Wildtype	Non-codel	<65	62	GBM	low	68.29501151
CGGA_1181	0.871232877	0	IV	Male	Wildtype	Non-codel	<65	62	GBM	low	22.10040675
CGGA_1183	1.117808219	1	III	Male	Mutant	Non-codel	<65	43	LGG	high	145.777223
CGGA_1184	0.42739726	1	III	Male	Mutant	Non-codel	<65	39	LGG	high	149.2755159
CGGA_1185	2.002739726	1	IV	Male	Wildtype	Non-codel	<65	30	GBM	high	128.7358385
CGGA_1188	0.701369863	1	IV	Female	Wildtype	Non-codel	<65	43	GBM	high	105.6817643
CGGA_1189	8.443835616	0	III	Female	Mutant	Codel	<65	56	LGG	low	13.28346706
CGGA_1190	8.443835616	0	III	Female	Mutant	Codel	<65	29	LGG	low	14.50779048
CGGA_1191	8.443835616	0	IV	Female	Wildtype	Non-codel	<65	27	GBM	low	8.23796746
CGGA_1192	8.438356164	0	III	Male	Mutant	Codel	<65	35	LGG	low	39.65024008
CGGA_1195	1.304109589	1	IV	Female	Wildtype	Non-codel	<65	30	GBM	high	83.61986706
CGGA_1197	2.580821918	1	III	Male	Mutant	Codel	<65	42	LGG	high	71.72173214
CGGA_120	0.789041096	1	III	Male	Mutant	Codel	<65	56	LGG	high	155.5995778
CGGA_1204	8.37260274	0	IV	Male	Wildtype	Non-codel	<65	56	GBM	low	9.758257937
CGGA_1208	0.44109589	1	IV	Male	Wildtype	Non-codel	<65	60	GBM	high	182.1321413
CGGA_1211	8.334246575	0	IV	Female	Wildtype	Codel	<65	22	GBM	low	15.87639524
CGGA_1212	6.279452055	1	IV	Female	Wildtype	Non-codel	<65	50	GBM	low	30.56652024
CGGA_1214	1.654794521	1	IV	Female	Mutant	Codel	<65	40	GBM	high	134.4159647
CGGA_1215	0.079452055	1	IV	Female	Wildtype	Non-codel	<65	28	GBM	high	177.1112794
CGGA_1216	0.854794521	1	III	Male	Mutant	Non-codel	<65	48	LGG	high	143.404377
CGGA_1218	0.783561644	1	IV	Female	Wildtype	Non-codel	>=65	72	GBM	high	163.4349421
CGGA_1219	5.808219178	1	III	Male	Wildtype	Non-codel	<65	61	LGG	low	45.15137976
CGGA_1223	1.868493151	1	III	Female	Mutant	Non-codel	<65	46	LGG	high	156.7979484
CGGA_1224	0.742465753	1	III	Male	Wildtype	Non-codel	<65	48	LGG	high	183.0551381
CGGA_1226	1.835616438	1	II	Female	Mutant	Codel	<65	29	LGG	high	74.93499167
CGGA_1227	3.279452055	1	IV	Male	Wildtype	Non-codel	>=65	70	GBM	high	99.49913651
CGGA_1228	7.194520548	0	II	Male	Wildtype	Non-codel	<65	41	LGG	high	78.72030278
CGGA_1231	6.243835616	1	IV	Female	Wildtype	Non-codel	>=65	68	GBM	high	82.17713849
CGGA_1232	5.663013699	1	IV	Female	Wildtype	Non-codel	<65	45	GBM	low	40.43552381
CGGA_1234	1.931506849	1	IV	Male	Wildtype	Non-codel	<65	53	GBM	high	135.7794036
CGGA_1235	8.230136986	0	II	Female	Wildtype	Non-codel	<65	42	LGG	low	30.4330881
CGGA_1236	0.523287671	1	IV	Male	Wildtype	Non-codel	<65	60	GBM	high	70.60798571
CGGA_1237	0.810958904	1	III	Female	Mutant	Codel	<65	54	LGG	high	154.1207937
CGGA_1239	8.210958904	0	III	Male	Wildtype	Non-codel	<65	55	LGG	low	10.34527897
CGGA_1240	0.052054795	1	IV	Female	Wildtype	Non-codel	<65	60	GBM	high	196.670727
CGGA_1246	8.142465753	0	IV	Male	Wildtype	Non-codel	<65	49	GBM	low	4.517142857
CGGA_1248	0.378082192	1	II	Female	Mutant	Codel	>=65	69	LGG	high	132.5741579
CGGA_1251	0.745205479	1	II	Male	Mutant	Non-codel	<65	45	LGG	high	166.3176369
CGGA_1255	0.323287671	1	IV	Female	Wildtype	Non-codel	<65	53	GBM	high	172.4635468
CGGA_1257	0.526027397	1	IV	Female	Wildtype	Non-codel	>=65	72	GBM	high	83.72543175
CGGA_1258	0.312328767	1	IV	Male	Wildtype	Non-codel	<65	41	GBM	high	163.4810413
CGGA_1260	0.484931507	1	III	Female	Wildtype	Non-codel	<65	49	LGG	high	125.0442758
CGGA_1263	2.115068493	1	II	Male	Mutant	Non-codel	<65	31	LGG	high	95.07890079
CGGA_1264	8.024657534	0	IV	Male	Mutant	Non-codel	<65	29	GBM	low	17.4642619
CGGA_1269	8.008219178	0	IV	Female	Wildtype	Non-codel	<65	47	GBM	low	9.496025397
CGGA_1270	0.515068493	1	IV	Female	Mutant	Codel	<65	42	GBM	high	139.6765171
CGGA_1272	0.339726027	1	III	Female	Mutant	Non-codel	<65	24	LGG	high	193.6766857
CGGA_1273	6.679452055	0	IV	Female	Wildtype	Non-codel	<65	45	GBM	low	26.37652183
CGGA_1275	0.501369863	1	II	Female	Mutant	Codel	<65	27	LGG	high	183.7011075
CGGA_1280	1.224657534	1	III	Female	Mutant	Non-codel	<65	44	LGG	high	120.7708135
CGGA_1281	7.969863014	0	IV	Male	Mutant	Non-codel	<65	30	GBM	low	17.04307183
CGGA_1282	3.057534247	1	IV	Female	Wildtype	Non-codel	<65	41	GBM	high	117.9851008
CGGA_1284	0.265753425	1	III	Male	Mutant	Non-codel	<65	39	LGG	high	204.7484345
CGGA_1285	0.216438356	1	III	Male	Mutant	Non-codel	<65	40	LGG	high	174.1605583
CGGA_1286	7.961643836	0	III	Female	Mutant	Codel	<65	36	LGG	low	8.880522222
CGGA_1287	1.460273973	1	II	Male	Mutant	Codel	<65	46	LGG	high	116.4826663
CGGA_1295	0.849315068	1	II	Male	Mutant	Codel	<65	42	LGG	high	122.541298
CGGA_1299	1.506849315	1	III	Female	Wildtype	Non-codel	<65	19	LGG	high	164.1274853
CGGA_1300	4.912328767	1	IV	Female	Wildtype	Non-codel	>=65	67	GBM	low	58.15204444
CGGA_1301	0.654794521	1	IV	Female	Wildtype	Non-codel	<65	63	GBM	high	125.6275548
CGGA_1305	7.402739726	1	II	Male	Mutant	Non-codel	<65	50	LGG	low	17.61420675
CGGA_1307	2.643835616	0	III	Male	Mutant	Codel	<65	36	LGG	high	71.21186627
CGGA_1311	2.95890411	1	III	Male	Mutant	Codel	<65	39	LGG	low	39.6604
CGGA_1313	1.038356164	1	III	Male	Mutant	Non-codel	<65	47	LGG	high	171.9279389
CGGA_1314	0.471232877	1	II	Female	Mutant	Codel	<65	27	LGG	high	199.5940385
CGGA_1318	4.101369863	0	IV	Male	Wildtype	Non-codel	<65	63	GBM	low	55.80122024
CGGA_1319	7.838356164	0	III	Female	Wildtype	Non-codel	<65	61	LGG	low	14.91320079
CGGA_1320	0.161643836	1	IV	Female	Mutant	Non-codel	<65	58	GBM	high	172.1323417
CGGA_1321	1.923287671	1	IV	Male	Mutant	Non-codel	<65	43	GBM	high	122.4440393
CGGA_1324	2.323287671	1	II	Male	Mutant	Non-codel	<65	53	LGG	low	53.50731151
CGGA_1326	0.882191781	1	IV	Male	Wildtype	Non-codel	>=65	73	GBM	high	152.2406373
CGGA_1329	0.893150685	1	IV	Female	Wildtype	Non-codel	<65	57	GBM	high	202.1422016
CGGA_1330	7.797260274	0	IV	Male	Mutant	Non-codel	<65	61	GBM	low	51.57264286
CGGA_1332	1.397260274	0	IV	Female	Wildtype	Non-codel	<65	50	GBM	high	78.32304643
CGGA_1334	0.4	1	IV	Male	Mutant	Non-codel	<65	57	GBM	high	171.9136433
CGGA_1335	7.778082192	0	III	Female	Mutant	Non-codel	<65	38	LGG	low	8.638536905
CGGA_1338	3.073972603	1	IV	Male	Wildtype	Non-codel	<65	56	GBM	high	110.7437357
CGGA_1339	7.75890411	0	IV	Male	Wildtype	Non-codel	<65	53	GBM	low	12.28910556
CGGA_1340	3.038356164	1	III	Male	Mutant	Codel	<65	39	LGG	high	98.68796825
CGGA_1342	0.509589041	1	III	Male	Mutant	Non-codel	<65	30	LGG	high	203.6081591
CGGA_1343	0.257534247	1	III	Male	Mutant	Codel	<65	34	LGG	high	184.6577738
CGGA_1345	7.739726027	0	III	Male	Mutant	Codel	<65	47	LGG	low	20.41057063
CGGA_1346	0.778082192	1	IV	Male	Wildtype	Non-codel	>=65	71	GBM	high	186.9444357
CGGA_135	5.271232877	1	IV	Male	Mutant	Codel	<65	63	GBM	high	113.3799071
CGGA_1353	2.8	1	IV	Female	Mutant	Non-codel	<65	35	GBM	high	114.4193278
CGGA_1354	1.452054795	1	III	Male	Mutant	Codel	<65	51	LGG	high	163.7627821
CGGA_1356	2.597260274	1	II	Female	Wildtype	Non-codel	<65	32	LGG	low	53.17148571
CGGA_1359	0.939726027	1	IV	Male	Wildtype	Non-codel	<65	48	GBM	high	171.6129298
CGGA_1361	7.682191781	0	III	Female	Mutant	Non-codel	<65	23	LGG	low	5.012887698
CGGA_1362	7.682191781	0	III	Female	Mutant	Codel	<65	43	LGG	low	21.31049921
CGGA_1369	0.98630137	0	III	Female	Mutant	Non-codel	<65	48	LGG	low	29.89059286
CGGA_1370	0.890410959	0	III	Female	Wildtype	Codel	<65	27	LGG	high	117.7903885
CGGA_1371	7.646575342	0	IV	Female	Mutant	Non-codel	<65	43	GBM	low	52.99207857
CGGA_1374	0.38630137	1	IV	Female	Wildtype	Non-codel	<65	60	GBM	high	154.4195353
CGGA_1375	0.252054795	1	III	Male	Mutant	Non-codel	<65	37	LGG	high	152.1631147
CGGA_1377	7.616438356	0	II	Male	Wildtype	Non-codel	<65	37	LGG	low	22.37317579
CGGA_1380	0.797260274	1	III	Female	Mutant	Non-codel	<65	34	LGG	high	120.6483853
CGGA_1381	0.126027397	1	IV	Female	Wildtype	Non-codel	<65	55	GBM	high	161.8494774
CGGA_1382	0.778082192	1	III	Female	Mutant	Non-codel	<65	30	LGG	high	161.3698897
CGGA_1383	2.421917808	0	III	Female	Wildtype	Non-codel	<65	24	LGG	low	17.81860873
CGGA_1384	0.523287671	1	II	Male	Wildtype	Non-codel	<65	49	LGG	high	125.1606909
CGGA_1387	0.246575342	1	III	Male	Mutant	Non-codel	<65	54	LGG	high	175.2456528
CGGA_1388	1.328767123	1	III	Male	Mutant	Codel	<65	37	LGG	high	126.0524321
CGGA_1389	4.57260274	1	IV	Male	Wildtype	Non-codel	<65	63	GBM	low	22.595875
CGGA_139	1.901369863	1	IV	Male	Wildtype	Non-codel	<65	58	GBM	high	73.13423373
CGGA_1390	5.616438356	0	III	Male	Wildtype	Non-codel	<65	31	LGG	low	52.65850079
CGGA_1391	1.167123288	0	IV	Male	Wildtype	Non-codel	>=65	66	GBM	high	91.34709286
CGGA_1392	1.295890411	1	IV	Male	Wildtype	Non-codel	<65	18	GBM	high	123.2883365
CGGA_1393	0.753424658	1	IV	Male	Mutant	Non-codel	<65	46	GBM	high	180.4713746
CGGA_1394	0.380821918	1	IV	Male	Wildtype	Non-codel	<65	34	GBM	high	172.3046194
CGGA_1398	1.517808219	1	III	Female	Wildtype	Non-codel	<65	28	LGG	high	84.33147778
CGGA_1401	4.602739726	1	II	Female	Mutant	Codel	<65	35	LGG	low	28.46073135
CGGA_1402	7.512328767	0	III	Male	Mutant	Non-codel	<65	38	LGG	low	56.12144365
CGGA_1403	1.860273973	1	IV	Female	Mutant	Non-codel	<65	30	GBM	high	155.6911341
CGGA_1404	7.509589041	0	IV	Male	Wildtype	Non-codel	>=65	68	GBM	low	18.40120873
CGGA_1406	5.901369863	1	IV	Male	Wildtype	Non-codel	<65	53	GBM	high	75.26186508
CGGA_1407	7.473972603	0	III	Male	Mutant	Non-codel	<65	51	LGG	low	16.09049286
CGGA_1408	3.731506849	1	IV	Male	Wildtype	Codel	<65	48	GBM	high	79.33451349
CGGA_1409	7.471232877	0	III	Male	Mutant	Non-codel	<65	31	LGG	low	30.11161865
CGGA_1410	2.260273973	1	III	Male	Mutant	Non-codel	<65	44	LGG	high	129.7450567
CGGA_1411	0.901369863	1	III	Male	Mutant	Codel	<65	51	LGG	high	138.7454679
CGGA_1412	0.810958904	1	II	Female	Mutant	Non-codel	<65	48	LGG	high	165.3984321
CGGA_1413	7.452054795	0	IV	Female	Mutant	Non-codel	<65	27	GBM	low	2.877271429
CGGA_1415	7.449315068	0	IV	Male	Wildtype	Non-codel	>=65	66	GBM	high	75.75617381
CGGA_1416	5.295890411	1	III	Male	Mutant	Non-codel	<65	37	LGG	low	21.10723968
CGGA_1417	7.432876712	0	IV	Female	Wildtype	Non-codel	<65	58	GBM	low	6.281775397
CGGA_1419	0.682191781	1	IV	Female	Wildtype	Non-codel	<65	26	GBM	high	162.0338889
CGGA_1420	0.997260274	1	IV	Female	Wildtype	Non-codel	<65	57	GBM	high	148.4924746
CGGA_1425	1.753424658	1	II	Male	Mutant	Non-codel	<65	48	LGG	high	139.4502111
CGGA_1426	0.364383562	1	IV	Male	Wildtype	Non-codel	<65	48	GBM	high	192.5623929
CGGA_1429	7.356164384	0	III	Male	Mutant	Non-codel	<65	59	LGG	low	7.988442857
CGGA_1430	0.443835616	1	II	Male	Mutant	Codel	<65	36	LGG	high	190.2899687
CGGA_1431	5.610958904	1	IV	Male	Mutant	Non-codel	<65	36	GBM	low	27.10315437
CGGA_1433	1.079452055	1	II	Female	Mutant	Non-codel	<65	44	LGG	high	171.6363325
CGGA_1434	0.183561644	1	II	Male	Mutant	Non-codel	<65	48	LGG	high	185.2082321
CGGA_1435	4.539726027	1	IV	Male	Wildtype	Non-codel	<65	56	GBM	low	47.61338254
CGGA_1437	2.84109589	1	IV	Female	Wildtype	Non-codel	<65	64	GBM	low	40.7078131
CGGA_1440	7.315068493	0	IV	Male	Wildtype	Non-codel	<65	24	GBM	low	10.26565794
CGGA_1441	5.156164384	1	II	Female	Mutant	Codel	<65	55	LGG	low	68.92712143
CGGA_1443	7.301369863	0	IV	Male	Wildtype	Non-codel	<65	61	GBM	high	87.53136548
CGGA_1444	1.035616438	1	II	Female	Mutant	Non-codel	<65	40	LGG	high	134.4527845
CGGA_1450	2.621917808	1	III	Female	Mutant	Codel	<65	40	LGG	low	33.84132103
CGGA_1451	1.2	1	III	Female	Wildtype	Non-codel	<65	44	LGG	high	152.284275
CGGA_1452	1.282191781	1	III	Female	Wildtype	Non-codel	<65	30	LGG	high	119.8876567
CGGA_1454	7.273972603	0	III	Female	Mutant	Non-codel	<65	26	LGG	low	34.64581667
CGGA_1457	0.854794521	1	II	Female	Mutant	Non-codel	<65	23	LGG	high	174.8714798
CGGA_1458	0.347945205	1	III	Male	Mutant	Non-codel	<65	38	LGG	high	97.29305516
CGGA_1459	1.378082192	1	III	Female	Mutant	Codel	<65	52	LGG	high	159.996444
CGGA_1460	0.57260274	1	III	Male	Mutant	Non-codel	<65	45	LGG	high	168.842994
CGGA_1461	0.619178082	1	IV	Female	Wildtype	Codel	<65	58	GBM	high	198.2634512
CGGA_1462	0.476712329	1	IV	Male	Wildtype	Non-codel	>=65	67	GBM	high	194.7617841
CGGA_1463	7.21369863	0	III	Male	Mutant	Non-codel	<65	33	LGG	low	3.550484127
CGGA_1471	7.18630137	0	III	Male	Wildtype	Non-codel	<65	27	LGG	low	30.14527302
CGGA_1475	0.498630137	1	III	Female	Wildtype	Non-codel	<65	51	LGG	high	183.675329
CGGA_1476	0.819178082	1	II	Male	Mutant	Non-codel	<65	45	LGG	high	112.0635036
CGGA_1478	1.484931507	1	IV	Male	Wildtype	Non-codel	<65	60	GBM	high	145.3043627
CGGA_1480	1.109589041	1	IV	Male	Wildtype	Non-codel	<65	55	GBM	high	145.3525373
CGGA_1487	1.424657534	1	III	Male	Mutant	Non-codel	<65	45	LGG	high	154.4615214
CGGA_1488	7.084931507	0	IV	Female	Wildtype	Non-codel	<65	47	GBM	low	14.0596627
CGGA_1491	0.673972603	1	IV	Female	Wildtype	Non-codel	<65	55	GBM	high	197.5460889
CGGA_1492	0.734246575	1	III	Male	Mutant	Codel	<65	49	LGG	high	176.7416262
CGGA_1496	0.904109589	1	III	Male	Mutant	Codel	<65	44	LGG	low	63.55714365
CGGA_1497	3.22739726	1	IV	Female	Wildtype	Non-codel	<65	29	GBM	high	85.1054119
CGGA_1500	0.295890411	1	II	Female	Mutant	Non-codel	<65	30	LGG	high	151.4887147
CGGA_1502	7.02739726	0	II	Female	Wildtype	Non-codel	<65	32	LGG	low	20.76204087
CGGA_1504	7.008219178	0	IV	Male	Wildtype	Non-codel	<65	60	GBM	low	21.75851032
CGGA_1505	0.471232877	1	IV	Female	Wildtype	Non-codel	<65	54	GBM	high	183.0567837
CGGA_1507	1.95890411	1	IV	Male	Wildtype	Non-codel	<65	47	GBM	high	104.0339889
CGGA_1508	2.873972603	1	IV	Male	Wildtype	Non-codel	<65	62	GBM	low	50.43386865
CGGA_1510	0.742465753	1	III	Male	Mutant	Non-codel	<65	38	LGG	high	150.2055647
CGGA_1513	6.443835616	1	III	Female	Mutant	Non-codel	<65	37	LGG	low	14.82919881
CGGA_1516	6.931506849	0	II	Male	Mutant	Non-codel	<65	35	LGG	low	12.3223254
CGGA_1517	6.931506849	0	III	Female	Mutant	Codel	<65	39	LGG	low	6.450285714
CGGA_1518	1.126027397	1	III	Female	Mutant	Codel	<65	33	LGG	high	151.2719433
CGGA_1520	0.81369863	1	IV	Male	Mutant	Non-codel	<65	48	GBM	high	136.6366333
CGGA_1521	0.561643836	1	IV	Male	Mutant	Non-codel	<65	45	GBM	high	149.2292163
CGGA_1523	6.871232877	0	IV	Male	Wildtype	Non-codel	<65	52	GBM	low	23.14925754
CGGA_1524	2.750684932	1	III	Female	Mutant	Non-codel	<65	45	LGG	high	75.21242738
CGGA_1526	6.854794521	0	IV	Male	Wildtype	Non-codel	<65	54	GBM	low	14.63325952
CGGA_1527	4.695890411	1	IV	Female	Wildtype	Non-codel	<65	57	GBM	low	50.74823849
CGGA_1528	6.84109589	0	III	Male	Mutant	Codel	<65	33	LGG	low	12.56820437
CGGA_1529	1.597260274	1	III	Male	Wildtype	Non-codel	<65	49	LGG	high	88.06804365
CGGA_1533	3.334246575	1	III	Male	Mutant	Non-codel	<65	45	LGG	high	110.4264448
CGGA_1534	0.073972603	1	IV	Female	Wildtype	Non-codel	<65	50	GBM	high	106.3241992
CGGA_1535	0.635616438	1	III	Female	Mutant	Non-codel	<65	47	LGG	high	170.0856865
CGGA_1536	2.301369863	1	IV	Female	Wildtype	Non-codel	<65	44	GBM	high	76.42188056
CGGA_1537	0.265753425	1	IV	Female	Wildtype	Non-codel	<65	52	GBM	high	188.3439
CGGA_1538	0.676712329	1	IV	Female	Wildtype	Non-codel	<65	45	GBM	high	183.7848183
CGGA_1539	6.745205479	0	II	Male	Wildtype	Non-codel	<65	51	LGG	low	19.28722738
CGGA_1541	0.183561644	1	IV	Male	Mutant	Non-codel	<65	33	GBM	high	172.0603476
CGGA_1543	1.980821918	1	IV	Female	Wildtype	Non-codel	<65	49	GBM	high	81.93654762
CGGA_1544	0.569863014	1	IV	Female	Mutant	Non-codel	<65	43	GBM	high	112.5647107
CGGA_1546	0.610958904	1	III	Male	Mutant	Non-codel	<65	38	LGG	high	143.3036016
CGGA_1548	2.887671233	1	IV	Female	Wildtype	Non-codel	<65	46	GBM	high	93.79487302
CGGA_1552	6.663013699	0	IV	Male	Wildtype	Non-codel	<65	23	GBM	low	9.686113095
CGGA_1553	1.479452055	1	IV	Male	Mutant	Non-codel	<65	34	GBM	high	84.85891984
CGGA_1554	2.257534247	1	III	Female	Mutant	Codel	<65	54	LGG	high	84.17571587
CGGA_1557	6.649315068	0	IV	Female	Wildtype	Non-codel	>=65	65	GBM	low	6.76194127
CGGA_1558	0.356164384	1	III	Male	Wildtype	Non-codel	<65	27	LGG	high	198.1420401
CGGA_1559	1.652054795	1	IV	Male	Wildtype	Non-codel	<65	64	GBM	high	84.37982659
CGGA_1560	1.257534247	1	IV	Male	Wildtype	Non-codel	>=65	65	GBM	high	166.189073
CGGA_1562	5.567123288	1	IV	Female	Wildtype	Non-codel	<65	46	GBM	low	26.49253373
CGGA_1563	6.638356164	0	IV	Female	Wildtype	Non-codel	<65	45	GBM	low	53.71414802
CGGA_1564	0.520547945	1	IV	Female	Wildtype	Non-codel	>=65	72	GBM	high	173.146554
CGGA_1565	3.882191781	0	IV	Male	Wildtype	Non-codel	<65	55	GBM	low	64.03530397
CGGA_1566	6.630136986	0	IV	Female	Wildtype	Non-codel	<65	52	GBM	low	18.33548135
CGGA_1567	2.301369863	1	IV	Female	Wildtype	Non-codel	>=65	70	GBM	high	101.7009504
CGGA_1569	3.852054795	0	II	Male	Wildtype	Non-codel	<65	23	LGG	low	9.714053175
CGGA_1571	1.128767123	0	IV	Female	Wildtype	Non-codel	<65	60	GBM	low	53.00612778
CGGA_1572	0.438356164	1	IV	Female	Wildtype	Non-codel	<65	58	GBM	high	142.3017464
CGGA_1575	0.353424658	1	II	Male	Mutant	Non-codel	<65	29	LGG	high	156.8180163
CGGA_1579	6.569863014	0	III	Male	Mutant	Non-codel	<65	36	LGG	low	38.78928056
CGGA_1580	4.331506849	1	IV	Male	Wildtype	Non-codel	<65	46	GBM	low	34.81489008
CGGA_1586	0.635616438	1	III	Male	Wildtype	Non-codel	<65	40	LGG	high	209.1317496
CGGA_1587	2.054794521	1	III	Female	Mutant	Codel	<65	50	LGG	high	91.70142063
CGGA_1588	5.487671233	0	IV	Female	Wildtype	Non-codel	<65	45	GBM	low	23.27989841
CGGA_1589	0.936986301	1	IV	Male	Wildtype	Non-codel	>=65	68	GBM	high	109.5833635
CGGA_1591	3.104109589	1	IV	Male	Mutant	Codel	<65	62	GBM	low	24.84460873
CGGA_1592	4.350684932	1	II	Female	Wildtype	Non-codel	<65	22	LGG	low	14.25708333
CGGA_1596	0.561643836	1	III	Female	Mutant	Non-codel	<65	37	LGG	high	141.1467897
CGGA_1597	0.476712329	1	III	Male	Mutant	Codel	<65	33	LGG	high	181.6796897
CGGA_1598	1.545205479	1	IV	Male	Wildtype	Non-codel	<65	31	GBM	high	115.9759413
CGGA_1601	1.945205479	1	IV	Male	Wildtype	Non-codel	<65	45	GBM	high	143.6500401
CGGA_1603	0.975342466	1	IV	Male	Wildtype	Non-codel	<65	60	GBM	high	158.8154456
CGGA_1604	2.02739726	1	II	Male	Mutant	Non-codel	<65	33	LGG	high	116.1015
CGGA_1605	0.879452055	1	III	Male	Mutant	Non-codel	<65	57	LGG	high	110.424229
CGGA_1606	1.290410959	1	IV	Female	Wildtype	Non-codel	<65	42	GBM	high	175.342406
CGGA_1607	3.652054795	1	III	Female	Mutant	Codel	<65	43	LGG	low	55.29383373
CGGA_1608	5.350684932	0	IV	Female	Wildtype	Non-codel	<65	51	GBM	high	72.87464841
CGGA_1611	3.17260274	1	IV	Male	Wildtype	Non-codel	<65	47	GBM	high	88.19448294
CGGA_1612	1.967123288	1	IV	Male	Wildtype	Non-codel	<65	47	GBM	high	135.254794
CGGA_1613	0.684931507	0	IV	Female	Wildtype	Non-codel	<65	53	GBM	high	133.9781234
CGGA_1614	2.956164384	1	IV	Male	Mutant	Non-codel	<65	41	GBM	low	50.07758095
CGGA_1615	1.605479452	1	III	Female	Mutant	Non-codel	<65	32	LGG	low	64.48623135
CGGA_1618	6.353424658	0	II	Male	Mutant	Non-codel	<65	40	LGG	low	7.945964286
CGGA_1619	2.098630137	1	IV	Male	Mutant	Non-codel	<65	40	GBM	low	63.85257619
CGGA_1620	6.334246575	0	III	Male	Mutant	Non-codel	<65	43	LGG	low	13.4464746
CGGA_1621	6.331506849	0	IV	Male	Wildtype	Non-codel	<65	56	GBM	low	10.5118746
CGGA_1624	0.238356164	1	II	Male	Mutant	Codel	<65	41	LGG	high	191.4557206
CGGA_1626	1.906849315	1	IV	Female	Wildtype	Non-codel	<65	19	GBM	high	109.1820238
CGGA_1627	6.304109589	0	IV	Male	Wildtype	Non-codel	<65	28	GBM	low	37.03737421
CGGA_1631	0.605479452	1	III	Male	Mutant	Non-codel	<65	46	LGG	high	146.0541667
CGGA_1634	1.002739726	1	IV	Female	Wildtype	Non-codel	<65	64	GBM	high	155.9672246
CGGA_1641	0.797260274	1	IV	Male	Wildtype	Codel	<65	55	GBM	high	160.7827456
CGGA_1642	6.208219178	0	IV	Female	Mutant	Non-codel	<65	41	GBM	low	14.20662103
CGGA_1644	0.473972603	1	IV	Female	Mutant	Non-codel	<65	63	GBM	high	144.952344
CGGA_1645	5.468493151	0	IV	Male	Wildtype	Non-codel	<65	63	GBM	low	19.99051468
CGGA_1649	6.095890411	0	IV	Female	Wildtype	Non-codel	<65	61	GBM	low	14.24223373
CGGA_1650	3.515068493	1	III	Male	Mutant	Codel	<65	45	LGG	low	50.81337937
CGGA_1651	2.306849315	1	III	Female	Mutant	Codel	<65	39	LGG	high	74.34500952
CGGA_1655	3.312328767	0	IV	Male	Wildtype	Non-codel	<65	41	GBM	low	19.1200373
CGGA_1656	0.408219178	1	IV	Female	Mutant	Codel	<65	39	GBM	high	151.9845492
CGGA_1658	4.312328767	1	IV	Female	Wildtype	Non-codel	<65	31	GBM	high	98.28826706
CGGA_1659	1.060273973	1	II	Female	Mutant	Non-codel	<65	41	LGG	high	160.272606
CGGA_1662	4.090410959	0	III	Male	Mutant	Non-codel	<65	48	LGG	low	24.26093571
CGGA_1663	0.794520548	1	II	Male	Mutant	Non-codel	<65	43	LGG	high	155.3914714
CGGA_1664	4.18630137	1	III	Female	Mutant	Non-codel	<65	49	LGG	low	42.00133413
CGGA_1667	5.97260274	0	II	Male	Mutant	Codel	<65	25	LGG	low	5.096261111
CGGA_1669	0.380821918	1	II	Male	Mutant	Codel	<65	49	LGG	high	129.4448806
CGGA_1670	1	1	II	Female	Mutant	Codel	<65	37	LGG	high	155.1120516
CGGA_1671	5.939726027	0	II	Male	Mutant	Codel	<65	31	LGG	low	45.47228095
CGGA_1673	5.917808219	0	III	Female	Mutant	Codel	<65	57	LGG	low	23.32869246
CGGA_1675	5.901369863	0	III	Female	Mutant	Non-codel	<65	30	LGG	low	62.98244127
CGGA_1679	5.879452055	0	II	Male	Mutant	Non-codel	<65	33	LGG	low	13.17209921
CGGA_1680	1.632876712	1	III	Female	Mutant	Non-codel	<65	24	LGG	high	124.2941675
CGGA_1681	0.947945205	1	II	Male	Mutant	Codel	<65	38	LGG	high	151.5498242
CGGA_1682	0.945205479	1	III	Female	Mutant	Codel	<65	39	LGG	high	150.757146
CGGA_1685	0.616438356	1	III	Male	Mutant	Non-codel	<65	32	LGG	high	129.8042456
CGGA_1686	2.04109589	1	II	Male	Mutant	Codel	<65	45	LGG	high	73.33068651
CGGA_1688	0.139726027	1	IV	Male	Wildtype	Non-codel	<65	46	GBM	high	158.8521718
CGGA_1689	5.802739726	0	III	Male	Wildtype	Non-codel	<65	27	LGG	low	15.59472778
CGGA_1690	1.621917808	1	II	Male	Mutant	Non-codel	<65	51	LGG	high	160.7018198
CGGA_1694	1.709589041	1	III	Female	Mutant	Non-codel	<65	53	LGG	high	100.913977
CGGA_1695	5.736986301	0	IV	Male	Wildtype	Non-codel	<65	38	GBM	low	8.834598016
CGGA_1697	0.243835616	1	III	Male	Wildtype	Non-codel	<65	32	LGG	high	140.4503687
CGGA_1698	1.063013699	1	IV	Female	Wildtype	Non-codel	<65	41	GBM	high	170.2007313
CGGA_1700	5.687671233	0	II	Male	Wildtype	Non-codel	<65	40	LGG	low	19.23405913
CGGA_1701	4.646575342	0	III	Female	Mutant	Codel	<65	33	LGG	low	8.010829762
CGGA_1702	0.460273973	1	III	Female	Mutant	Non-codel	<65	35	LGG	high	188.7632762
CGGA_1703	4.361643836	0	III	Male	Mutant	Non-codel	<65	42	LGG	low	22.59876349
CGGA_1704	5.654794521	0	II	Female	Mutant	Non-codel	<65	29	LGG	low	11.90802659
CGGA_1706	5.665753425	0	III	Female	Mutant	Non-codel	<65	31	LGG	high	84.69998452
CGGA_1708	3.073972603	1	III	Male	Mutant	Non-codel	<65	41	LGG	high	93.02889444
CGGA_1709	1.136986301	1	II	Female	Mutant	Codel	<65	39	LGG	high	159.1897373
CGGA_1713	0.909589041	1	II	Female	Mutant	Non-codel	<65	46	LGG	high	156.9103694
CGGA_1716	2.605479452	1	II	Male	Mutant	Non-codel	<65	45	LGG	high	123.6537123
CGGA_1718	5.468493151	0	II	Male	Mutant	Non-codel	<65	32	LGG	low	23.85389008
CGGA_1720	5.463013699	0	II	Female	Mutant	Codel	<65	51	LGG	low	9.697749206
CGGA_1723	5.44109589	0	III	Male	Wildtype	Non-codel	<65	52	LGG	low	14.36712143
CGGA_1725	5.432876712	0	IV	Male	Wildtype	Non-codel	<65	46	GBM	low	18.86885992
CGGA_1727	5.424657534	0	III	Female	Wildtype	Non-codel	<65	64	LGG	low	18.47566032
CGGA_1728	2.512328767	1	III	Male	Mutant	Codel	<65	53	LGG	high	96.83453452
CGGA_1729	0.668493151	1	II	Male	Mutant	Non-codel	<65	26	LGG	high	123.1743575
CGGA_1731	5.41369863	0	III	Male	Wildtype	Non-codel	<65	20	LGG	low	19.92927262
CGGA_1735	2.22739726	1	III	Male	Mutant	Non-codel	<65	36	LGG	high	94.07551627
CGGA_1736	2.569863014	1	IV	Female	Wildtype	Non-codel	<65	55	GBM	high	129.6927397
CGGA_1737	5.347945205	0	II	Female	Wildtype	Non-codel	<65	39	LGG	low	11.11914722
CGGA_1738	1.284931507	1	III	Male	Wildtype	Non-codel	<65	40	LGG	high	98.37433611
CGGA_1739	1.410958904	1	III	Male	Wildtype	Non-codel	<65	29	LGG	high	84.66618492
CGGA_1740	0.994520548	1	II	Female	Wildtype	Non-codel	<65	42	LGG	high	171.5813869
CGGA_1743	3.728767123	1	III	Female	Mutant	Non-codel	<65	40	LGG	low	41.01828056
CGGA_1749	1.098630137	1	IV	Female	Wildtype	Non-codel	<65	36	GBM	high	163.7378675
CGGA_1750	0.684931507	1	III	Female	Wildtype	Non-codel	<65	23	LGG	high	137.0332266
CGGA_1758	1.134246575	1	III	Male	Mutant	Non-codel	<65	30	LGG	high	146.9568246
CGGA_1760	1.257534247	1	III	Male	Mutant	Codel	<65	29	LGG	high	101.9775679
CGGA_1764	1.945205479	1	II	Male	Mutant	Non-codel	<65	23	LGG	low	50.7677246
CGGA_1769	5.079452055	0	III	Male	Mutant	Non-codel	<65	39	LGG	low	5.282552381
CGGA_1770	0.731506849	1	III	Male	Mutant	Non-codel	<65	40	LGG	high	169.0945187
CGGA_1771	2.926027397	1	III	Female	Mutant	Non-codel	<65	27	LGG	low	65.92326548
CGGA_1773	0.284931507	1	II	Female	Mutant	Codel	<65	64	LGG	high	206.1812155
CGGA_1776	0.709589041	1	III	Male	Mutant	Non-codel	<65	25	LGG	high	178.8345607
CGGA_1785	0.901369863	1	II	Male	Mutant	Codel	<65	30	LGG	high	147.0261925
CGGA_1786	4.978082192	0	IV	Male	Wildtype	Non-codel	>=65	67	GBM	low	19.60421627
CGGA_1807	0.676712329	1	IV	Male	Mutant	Non-codel	<65	30	GBM	high	160.1513631
CGGA_1809	0.939726027	1	II	Male	Mutant	Codel	<65	34	LGG	high	134.5801198
CGGA_1811	0.832876712	1	IV	Male	Wildtype	Non-codel	<65	24	GBM	high	178.101898
CGGA_1812	2.136986301	1	III	Female	Wildtype	Non-codel	<65	30	LGG	high	96.11792778
CGGA_1814	0.605479452	1	IV	Male	Mutant	Non-codel	<65	35	GBM	high	178.0135083
CGGA_1815	0.506849315	1	III	Female	Wildtype	Non-codel	<65	56	LGG	high	175.0413873
CGGA_1817	1.093150685	1	II	Female	Mutant	Codel	<65	44	LGG	high	125.8906968
CGGA_1819	2.753424658	1	IV	Male	Wildtype	Non-codel	>=65	65	GBM	high	133.5506468
CGGA_1820	0.210958904	1	II	Male	Wildtype	Non-codel	<65	32	LGG	high	193.3915032
CGGA_1826	0.120547945	1	II	Male	Wildtype	Non-codel	<65	39	LGG	high	99.91451825
CGGA_1829	2.194520548	0	II	Male	Mutant	Codel	<65	43	LGG	low	50.68967738
CGGA_1833	1.353424658	1	II	Male	Mutant	Non-codel	<65	41	LGG	high	160.044519
CGGA_1840	3.230136986	0	II	Female	Mutant	Codel	<65	40	LGG	low	44.08747698
CGGA_1850	2.054794521	0	III	Female	Mutant	Codel	<65	45	LGG	low	19.12612579
CGGA_1854	4.454794521	0	II	Male	Mutant	Codel	<65	42	LGG	low	29.06246548
CGGA_1857	0.430136986	1	II	Male	Mutant	Non-codel	<65	42	LGG	high	184.2250385
CGGA_1862	0.301369863	1	III	Male	Mutant	Codel	<65	45	LGG	high	204.1189131
CGGA_1863	4.367123288	0	IV	Female	Wildtype	Non-codel	>=65	66	GBM	low	11.35599683
CGGA_1865	0.243835616	1	III	Male	Mutant	Non-codel	<65	44	LGG	high	184.7147817
CGGA_1866	0.347945205	1	II	Male	Mutant	Non-codel	<65	53	LGG	high	179.4223841
CGGA_1870	4.263013699	0	II	Male	Mutant	Non-codel	<65	52	LGG	low	10.26184206
CGGA_1875	4.268493151	0	II	Female	Mutant	Non-codel	<65	46	LGG	low	65.85115833
CGGA_1880	3.567123288	0	II	Male	Wildtype	Non-codel	<65	50	LGG	low	14.0779631
CGGA_1882	4.194520548	0	II	Male	Mutant	Codel	<65	30	LGG	low	12.31776429
CGGA_1886	0.926027397	1	III	Female	Wildtype	Non-codel	<65	55	LGG	high	142.8638579
CGGA_1899	0.482191781	1	III	Male	Wildtype	Non-codel	<65	59	LGG	high	125.6027131
CGGA_1901	1.479452055	1	IV	Female	Wildtype	Non-codel	>=65	72	GBM	high	112.0822968
CGGA_1902	4.052054795	0	III	Female	Mutant	Non-codel	<65	45	LGG	low	22.62107619
CGGA_1906	2.887671233	1	III	Male	Mutant	Codel	<65	30	LGG	high	74.78865
CGGA_1908	0.816438356	1	II	Male	Mutant	Non-codel	<65	31	LGG	high	192.077781
CGGA_194	6.312328767	1	II	Male	Mutant	Codel	<65	31	LGG	low	31.91155079
CGGA_1946	0.389041096	1	II	Female	Mutant	Codel	<65	32	LGG	high	184.1128611
CGGA_1953	0.2	1	II	Male	Wildtype	Non-codel	<65	43	LGG	high	157.3496099
CGGA_1972	3.536986301	0	II	Female	Mutant	Non-codel	<65	53	LGG	high	99.30001786
CGGA_1976	0.2	1	III	Male	Mutant	Non-codel	<65	40	LGG	high	193.7674841
CGGA_1985	1.04109589	1	III	Female	Wildtype	Non-codel	<65	21	LGG	high	118.1585524
CGGA_1994	3.389041096	0	IV	Female	Wildtype	Non-codel	<65	58	GBM	low	8.478171825
CGGA_2002	1.567123288	1	III	Male	Mutant	Codel	<65	58	LGG	low	58.3146631
CGGA_2003	2.136986301	1	III	Female	Mutant	Non-codel	<65	41	LGG	high	75.92112262
CGGA_2006	1.715068493	1	II	Male	Mutant	Non-codel	<65	39	LGG	high	160.5773512
CGGA_2008	0.120547945	1	IV	Male	Wildtype	Non-codel	>=65	66	GBM	high	159.1144869
CGGA_2013	0.380821918	1	II	Female	Mutant	Non-codel	<65	58	LGG	high	150.1098762
CGGA_2024	0.898630137	1	II	Male	Mutant	Non-codel	<65	25	LGG	high	78.4403873
CGGA_2039	1.923287671	0	IV	Male	Wildtype	Non-codel	<65	62	GBM	low	14.24214087
CGGA_2046	0.687671233	1	III	Female	Wildtype	Codel	<65	47	LGG	high	170.2643167
CGGA_2047	1.638356164	1	II	Female	Mutant	Non-codel	<65	37	LGG	high	108.5412619
CGGA_2053	2.824657534	0	III	Female	Mutant	Codel	<65	47	LGG	low	38.6978873
CGGA_2056	2.791780822	0	IV	Male	Wildtype	Non-codel	<65	61	GBM	high	88.05445
CGGA_2062	0.112328767	1	IV	Female	Wildtype	Non-codel	<65	52	GBM	high	175.7727512
CGGA_2075	0.728767123	1	IV	Male	Wildtype	Non-codel	<65	38	GBM	high	207.1645242
CGGA_2078	0.767123288	1	II	Female	Mutant	Codel	<65	57	LGG	high	192.3154484
CGGA_2079	2.64109589	0	IV	Male	Wildtype	Non-codel	<65	46	GBM	low	30.59575278
CGGA_2081	2.632876712	0	II	Male	Wildtype	Non-codel	<65	48	LGG	low	21.01847698
CGGA_2082	1.564383562	0	II	Male	Mutant	Codel	<65	49	LGG	high	126.8265643
CGGA_2106	2.443835616	0	III	Male	Mutant	Non-codel	<65	38	LGG	low	69.02470437
CGGA_2115	0.468493151	1	II	Male	Wildtype	Non-codel	<65	42	LGG	high	113.1129603
CGGA_2121	0.947945205	1	II	Male	Mutant	Non-codel	<65	36	LGG	high	160.7378278
CGGA_2129	2.268493151	0	III	Female	Mutant	Codel	<65	34	LGG	low	35.83643929
CGGA_235	6.410958904	1	II	Female	Mutant	Non-codel	<65	47	LGG	low	7.929287302
CGGA_236	1.934246575	0	III	Male	Mutant	Non-codel	<65	37	LGG	low	19.3844619
CGGA_241	13.17534247	0	III	Female	Mutant	Non-codel	<65	48	LGG	low	23.92773373
CGGA_243	8.156164384	0	III	Female	Mutant	Non-codel	<65	54	LGG	low	33.42290635
CGGA_245	0.871232877	1	IV	Male	Mutant	Codel	<65	42	GBM	high	176.4444718
CGGA_247	1.668493151	1	III	Female	Mutant	Codel	<65	61	LGG	high	108.9596758
CGGA_251	3.55890411	0	II	Male	Wildtype	Non-codel	<65	51	LGG	low	22.61056587
CGGA_252	0.452054795	0	II	Male	Mutant	Non-codel	<65	42	LGG	high	84.69376349
CGGA_254	13.13150685	0	II	Female	Mutant	Non-codel	<65	22	LGG	low	23.49183611
CGGA_256	0.432876712	0	II	Male	Mutant	Non-codel	<65	44	LGG	high	75.33884881
CGGA_261	11.31506849	0	III	Female	Mutant	Non-codel	<65	41	LGG	low	16.67418095
CGGA_265	10.84657534	0	IV	Male	Wildtype	Non-codel	<65	22	GBM	low	25.0494369
CGGA_267	3.764383562	1	III	Female	Mutant	Non-codel	<65	37	LGG	low	35.89545992
CGGA_269	8.032876712	0	II	Male	Mutant	Codel	<65	35	LGG	low	66.76554921
CGGA_272	0.594520548	1	II	Female	Mutant	Codel	<65	41	LGG	high	210.5227833
CGGA_273	7.219178082	1	IV	Male	Mutant	Non-codel	<65	31	GBM	low	46.15675873
CGGA_274	1.671232877	0	IV	Female	Mutant	Non-codel	<65	47	GBM	high	108.4702679
CGGA_276	1.449315068	0	IV	Female	Wildtype	Non-codel	<65	56	GBM	low	15.07417698
CGGA_279	3.6	1	III	Male	Mutant	Codel	<65	29	LGG	high	69.9048246
CGGA_28	3.021917808	1	III	Male	Mutant	Non-codel	<65	26	LGG	low	50.97262579
CGGA_283	9.506849315	1	II	Female	Mutant	Codel	<65	41	LGG	low	10.63518849
CGGA_288	2.895890411	1	III	Female	Mutant	Codel	<65	47	LGG	high	77.34486786
CGGA_290	12.94520548	0	III	Male	Mutant	Codel	<65	41	LGG	low	3.88792381
CGGA_300	6.024657534	1	II	Male	Mutant	Non-codel	<65	45	LGG	low	32.2102246
CGGA_314	7.035616438	1	III	Female	Mutant	Codel	<65	47	LGG	low	16.38042778
CGGA_318	0.608219178	1	III	Male	Mutant	Non-codel	<65	28	LGG	high	189.759602
CGGA_320	8.232876712	1	III	Female	Mutant	Codel	<65	42	LGG	low	12.06603968
CGGA_323	11.88493151	0	III	Male	Wildtype	Non-codel	<65	41	LGG	low	17.58604167
CGGA_330	3.071232877	1	II	Female	Mutant	Codel	<65	44	LGG	high	85.9362504
CGGA_333	4.884931507	0	III	Female	Mutant	Non-codel	<65	45	LGG	low	32.75171032
CGGA_336	6.983561644	1	II	Female	Mutant	Codel	<65	34	LGG	low	22.47520119
CGGA_337	2.761643836	1	II	Male	Mutant	Non-codel	<65	27	LGG	low	64.85067421
CGGA_358	0.334246575	1	II	Male	Mutant	Non-codel	<65	34	LGG	high	87.89357143
CGGA_369	12.61917808	0	III	Male	Mutant	Non-codel	<65	40	LGG	low	12.63901151
CGGA_374	1.350684932	1	III	Male	Mutant	Non-codel	<65	42	LGG	high	115.3638492
CGGA_400	3.619178082	1	IV	Male	Wildtype	Non-codel	<65	23	GBM	low	65.99148651
CGGA_406	0.246575342	1	III	Female	Mutant	Codel	<65	44	LGG	high	195.2657087
CGGA_413	0.501369863	0	III	Female	Mutant	Codel	<65	23	LGG	high	145.1584857
CGGA_42	7.75890411	1	IV	Male	Wildtype	Non-codel	<65	50	GBM	low	30.85820556
CGGA_420	9.62739726	0	III	Male	Wildtype	Non-codel	<65	40	LGG	low	16.15885952
CGGA_426	4.273972603	1	IV	Female	Mutant	Codel	<65	60	GBM	high	96.36084325
CGGA_431	12.36986301	0	IV	Female	Wildtype	Non-codel	<65	19	GBM	low	21.9125004
CGGA_446	12.35068493	0	IV	Female	Wildtype	Non-codel	>=65	66	GBM	low	7.268550397
CGGA_448	0.969863014	1	IV	Female	Mutant	Non-codel	<65	46	GBM	high	172.7702675
CGGA_457	0.205479452	1	III	Female	Mutant	Non-codel	<65	40	LGG	high	126.3689171
CGGA_458	1.147945205	1	IV	Male	Wildtype	Non-codel	<65	45	GBM	low	64.80788532
CGGA_479	12.17808219	0	II	Female	Mutant	Non-codel	<65	28	LGG	low	30.40652262
CGGA_482	6.879452055	1	II	Female	Mutant	Non-codel	<65	40	LGG	low	14.00147063
CGGA_483	0.75890411	1	II	Female	Mutant	Codel	<65	34	LGG	high	216.8480782
CGGA_485	6.676712329	0	IV	Male	Mutant	Non-codel	<65	32	GBM	low	17.72579881
CGGA_487	0.42739726	1	IV	Male	Wildtype	Non-codel	<65	42	GBM	high	155.7388298
CGGA_488	1.191780822	1	II	Female	Mutant	Non-codel	<65	45	LGG	high	125.4016226
CGGA_490	10.42191781	0	III	Male	Mutant	Non-codel	<65	44	LGG	low	4.868777381
CGGA_491	2.942465753	1	IV	Male	Mutant	Non-codel	<65	52	GBM	high	80.50455357
CGGA_492	1.78630137	0	III	Male	Wildtype	Non-codel	<65	42	LGG	high	84.58325198
CGGA_493	6.526027397	1	IV	Female	Wildtype	Non-codel	<65	57	GBM	low	28.90817698
CGGA_494	12.15068493	0	IV	Female	Wildtype	Non-codel	<65	46	GBM	low	9.710598016
CGGA_499	0.334246575	1	IV	Male	Wildtype	Non-codel	<65	62	GBM	high	169.377875
CGGA_501	12.12876712	0	IV	Male	Wildtype	Non-codel	<65	60	GBM	low	11.64044405
CGGA_502	12.09315068	0	II	Female	Wildtype	Non-codel	<65	62	LGG	low	16.55350397
CGGA_503	12.08219178	0	IV	Female	Wildtype	Non-codel	<65	56	GBM	low	13.21615675
CGGA_507	0.82739726	1	IV	Male	Wildtype	Non-codel	<65	64	GBM	high	110.921521
CGGA_509	1.706849315	1	IV	Male	Wildtype	Non-codel	<65	57	GBM	high	148.7997667
CGGA_510	12.0630137	0	III	Male	Wildtype	Non-codel	<65	23	LGG	low	20.78399563
CGGA_521	1.408219178	1	IV	Female	Wildtype	Non-codel	<65	60	GBM	high	117.0266794
CGGA_525	0.378082192	1	IV	Male	Wildtype	Non-codel	<65	40	GBM	high	194.8761976
CGGA_530	1.38630137	1	IV	Male	Wildtype	Non-codel	>=65	79	GBM	high	141.8528345
CGGA_541	11.9890411	0	IV	Male	Wildtype	Non-codel	<65	58	GBM	low	21.0309623
CGGA_543	11.97534247	0	IV	Male	Wildtype	Non-codel	<65	26	GBM	low	7.26109881
CGGA_545	1.520547945	1	IV	Male	Wildtype	Non-codel	<65	47	GBM	high	138.4618464
CGGA_551	11.95342466	0	IV	Female	Wildtype	Non-codel	<65	61	GBM	low	1.498694841
CGGA_560	11.92876712	0	III	Male	Wildtype	Non-codel	<65	38	LGG	low	12.19538611
CGGA_564	1.860273973	1	III	Female	Wildtype	Non-codel	<65	30	LGG	high	132.7193151
CGGA_565	9.876712329	0	IV	Male	Wildtype	Non-codel	<65	59	GBM	low	31.50949603
CGGA_578	0.991780822	1	IV	Female	Wildtype	Non-codel	<65	51	GBM	high	162.0240401
CGGA_580	3.819178082	1	IV	Male	Wildtype	Non-codel	<65	42	GBM	low	24.07135278
CGGA_591	4.531506849	1	IV	Male	Wildtype	Non-codel	<65	47	GBM	low	59.84133889
CGGA_598	10.0739726	1	IV	Female	Wildtype	Non-codel	<65	53	GBM	low	7.502211111
CGGA_599	1.145205479	1	III	Female	Wildtype	Non-codel	<65	49	LGG	high	141.1787198
CGGA_601	3.104109589	1	III	Male	Wildtype	Non-codel	<65	41	LGG	low	42.83298929
CGGA_603	0.460273973	0	IV	Male	Wildtype	Non-codel	<65	40	GBM	high	118.5292016
CGGA_604	1.043835616	1	IV	Male	Wildtype	Non-codel	<65	40	GBM	high	165.7676885
CGGA_605	11.78082192	0	IV	Female	Wildtype	Non-codel	<65	48	GBM	low	56.07150595
CGGA_607	3.805479452	0	IV	Female	Mutant	Non-codel	<65	30	GBM	low	33.03471349
CGGA_616	2.608219178	1	IV	Female	Wildtype	Non-codel	<65	49	GBM	high	138.0570405
CGGA_619	1.506849315	1	IV	Male	Wildtype	Non-codel	<65	44	GBM	high	136.6085556
CGGA_624	0.334246575	1	IV	Male	Wildtype	Non-codel	<65	53	GBM	high	187.2028246
CGGA_625	6.753424658	1	IV	Male	Wildtype	Non-codel	<65	57	GBM	low	17.37796706
CGGA_630	11.78082192	0	IV	Male	Wildtype	Non-codel	<65	32	GBM	low	11.59434921
CGGA_632	1.578082192	1	IV	Male	Wildtype	Non-codel	<65	62	GBM	high	113.4615004
CGGA_633	4.964383562	1	IV	Male	Wildtype	Non-codel	<65	33	GBM	high	91.36986071
CGGA_634	7.21369863	1	IV	Female	Wildtype	Non-codel	<65	42	GBM	low	25.65514365
CGGA_635	11.67945205	0	IV	Male	Wildtype	Non-codel	<65	42	GBM	low	3.216162698
CGGA_638	6.536986301	0	III	Male	Wildtype	Non-codel	<65	50	LGG	low	21.58303294
CGGA_641	9.345205479	1	IV	Female	Wildtype	Non-codel	<65	60	GBM	low	11.18619841
CGGA_642	11.64109589	0	IV	Male	Mutant	Non-codel	<65	32	GBM	low	13.54125833
CGGA_643	0.906849315	1	III	Male	Wildtype	Non-codel	>=65	74	LGG	high	124.089994
CGGA_652	1.304109589	1	III	Male	Wildtype	Codel	<65	45	LGG	high	90.59638413
CGGA_655	11.59178082	0	III	Male	Wildtype	Non-codel	>=65	73	LGG	low	11.87876429
CGGA_658	1.019178082	1	IV	Female	Wildtype	Non-codel	<65	58	GBM	high	170.2066321
CGGA_659	2	0	IV	Male	Wildtype	Non-codel	<65	54	GBM	low	24.65325079
CGGA_662	0.778082192	1	IV	Male	Wildtype	Non-codel	<65	48	GBM	high	81.73350198
CGGA_663	11.53424658	0	IV	Male	Wildtype	Non-codel	<65	42	GBM	low	5.244188095
CGGA_666	6.846575342	1	IV	Male	Wildtype	Non-codel	<65	19	GBM	low	21.96695992
CGGA_669	1.663013699	1	IV	Female	Wildtype	Non-codel	<65	55	GBM	low	48.99539563
CGGA_671	11.54794521	0	IV	Female	Wildtype	Non-codel	<65	61	GBM	low	5.165351587
CGGA_675	11.53424658	0	III	Male	Wildtype	Non-codel	<65	35	LGG	low	8.800731349
CGGA_676	1.030136986	1	IV	Male	Wildtype	Non-codel	<65	47	GBM	high	159.7116298
CGGA_678	1.057534247	1	IV	Male	Wildtype	Non-codel	<65	34	GBM	high	154.0824516
CGGA_679	0.720547945	1	IV	Female	Wildtype	Non-codel	<65	57	GBM	high	181.0901115
CGGA_680	6.501369863	1	IV	Male	Wildtype	Non-codel	<65	43	GBM	low	63.89005873
CGGA_685	8.873972603	1	IV	Male	Wildtype	Non-codel	<65	41	GBM	low	27.90893968
CGGA_689	11.49041096	0	III	Female	Wildtype	Non-codel	<65	64	LGG	low	21.30965754
CGGA_694	3.271232877	1	III	Female	Wildtype	Non-codel	<65	40	LGG	high	78.83572659
CGGA_698	5.071232877	1	II	Male	Mutant	Codel	<65	24	LGG	low	56.39979762
CGGA_700	0.465753425	0	II	Female	Wildtype	Non-codel	<65	45	LGG	high	80.5965
CGGA_703	3.712328767	1	IV	Male	Wildtype	Non-codel	<65	51	GBM	high	80.23428651
CGGA_704	7.046575342	1	IV	Female	Wildtype	Non-codel	<65	55	GBM	low	37.45040317
CGGA_705	4.128767123	1	II	Male	Mutant	Non-codel	<65	44	LGG	low	44.03672659
CGGA_707	9.038356164	1	IV	Female	Wildtype	Non-codel	<65	40	GBM	low	7.012735714
CGGA_710	1.808219178	1	II	Female	Wildtype	Non-codel	<65	48	LGG	high	105.7999298
CGGA_715	9.394520548	0	III	Male	Wildtype	Non-codel	<65	45	LGG	low	5.291278175
CGGA_720	3.446575342	1	IV	Male	Wildtype	Non-codel	<65	54	GBM	low	61.88010595
CGGA_721	6.991780822	1	III	Male	Wildtype	Non-codel	<65	50	LGG	low	36.91381071
CGGA_724	11.36164384	0	III	Male	Wildtype	Non-codel	<65	64	LGG	low	19.23904484
CGGA_725	11.36164384	0	IV	Female	Wildtype	Non-codel	<65	59	GBM	low	27.18229167
CGGA_727	2.802739726	1	III	Male	Wildtype	Non-codel	<65	23	LGG	high	104.4650337
CGGA_730	5.802739726	1	II	Female	Mutant	Non-codel	<65	32	LGG	low	46.57789603
CGGA_731	1.378082192	1	IV	Female	Wildtype	Non-codel	<65	58	GBM	high	155.9585984
CGGA_738	11.32054795	0	IV	Male	Wildtype	Non-codel	<65	51	GBM	low	61.98504405
CGGA_747	2.657534247	1	IV	Male	Wildtype	Non-codel	<65	61	GBM	high	104.7111893
CGGA_752	10.08219178	0	II	Female	Wildtype	Non-codel	<65	36	LGG	low	22.27043929
CGGA_757	2.868493151	1	III	Male	Wildtype	Non-codel	<65	47	LGG	low	69.57907143
CGGA_759	3.460273973	1	III	Male	Wildtype	Non-codel	<65	51	LGG	high	92.50364405
CGGA_760	11.26027397	0	III	Female	Wildtype	Non-codel	<65	61	LGG	low	7.76698373
CGGA_761	5.04109589	1	III	Female	Wildtype	Non-codel	>=65	66	LGG	high	84.24589762
CGGA_762	11.24657534	0	IV	Male	Wildtype	Non-codel	<65	46	GBM	low	3.237636905
CGGA_763	0.873972603	0	III	Male	Wildtype	Non-codel	<65	43	LGG	low	49.77698849
CGGA_766	11.24109589	0	IV	Female	Wildtype	Non-codel	<65	50	GBM	low	6.366615873
CGGA_773	1.21369863	1	III	Male	Mutant	Codel	<65	43	LGG	high	105.3718988
CGGA_777	0.4	1	II	Female	Wildtype	Non-codel	<65	56	LGG	high	204.6105583
CGGA_780	2.528767123	1	II	Male	Mutant	Codel	<65	42	LGG	high	94.26621508
CGGA_782	0.791780822	1	III	Male	Wildtype	Non-codel	<65	56	LGG	high	174.7922913
CGGA_785	9.635616438	1	IV	Male	Wildtype	Non-codel	<65	55	GBM	low	12.08680159
CGGA_789	0.945205479	1	II	Female	Wildtype	Non-codel	<65	50	LGG	high	157.2602202
CGGA_791	0.690410959	1	IV	Female	Wildtype	Codel	<65	56	GBM	high	151.1671988
CGGA_796	1.531506849	0	IV	Male	Wildtype	Non-codel	<65	60	GBM	low	56.79477897
CGGA_799	5.117808219	1	III	Male	Wildtype	Non-codel	<65	56	LGG	low	43.8959127
CGGA_802	1.865753425	1	IV	Female	Wildtype	Non-codel	<65	63	GBM	high	129.0429496
CGGA_804	1.682191781	0	IV	Male	Wildtype	Non-codel	<65	44	GBM	high	89.01043452
CGGA_807	11.06849315	0	IV	Female	Mutant	Non-codel	<65	24	GBM	low	23.80175556
CGGA_808	3.197260274	0	III	Male	Wildtype	Non-codel	<65	45	LGG	high	96.37112302
CGGA_809	3.430136986	1	IV	Male	Wildtype	Non-codel	<65	50	GBM	low	47.31620238
CGGA_810	1.509589041	1	II	Male	Mutant	Codel	<65	32	LGG	high	148.6028302
CGGA_812	11.05479452	0	IV	Female	Mutant	Non-codel	<65	51	GBM	low	29.31478056
CGGA_815	6.079452055	1	IV	Male	Wildtype	Non-codel	<65	60	GBM	low	53.61685476
CGGA_818	11.03287671	0	IV	Male	Wildtype	Non-codel	<65	50	GBM	low	55.59898929
CGGA_822	6.128767123	1	III	Male	Wildtype	Non-codel	<65	55	LGG	low	40.75602302
CGGA_825	2.290410959	1	II	Male	Wildtype	Non-codel	<65	60	LGG	high	85.07718175
CGGA_831	1.495890411	1	IV	Male	Wildtype	Non-codel	<65	42	GBM	high	155.7284659
CGGA_834	10.99452055	0	IV	Female	Wildtype	Non-codel	<65	53	GBM	high	96.66798175
CGGA_835	1.416438356	0	II	Male	Wildtype	Non-codel	<65	42	LGG	low	35.52125437
CGGA_837	1.183561644	1	IV	Male	Wildtype	Non-codel	<65	38	GBM	high	170.2181107
CGGA_838	10.9890411	0	IV	Male	Wildtype	Non-codel	<65	57	GBM	low	7.45718373
CGGA_842	0.55890411	1	IV	Female	Wildtype	Non-codel	<65	63	GBM	high	217.233698
CGGA_843	10.97260274	0	IV	Female	Wildtype	Non-codel	<65	54	GBM	low	2.553662302
CGGA_846	8.194520548	0	IV	Female	Wildtype	Non-codel	<65	52	GBM	low	41.92158135
CGGA_848	0.654794521	0	IV	Male	Wildtype	Non-codel	<65	56	GBM	high	142.4071413
CGGA_850	1.545205479	0	II	Male	Mutant	Codel	<65	37	LGG	high	106.4589341
CGGA_852	0.463013699	1	IV	Female	Wildtype	Non-codel	<65	60	GBM	high	128.0168746
CGGA_856	3.553424658	0	IV	Male	Wildtype	Non-codel	<65	42	GBM	low	9.956957143
CGGA_858	10.91506849	0	IV	Male	Wildtype	Non-codel	<65	54	GBM	low	6.194980952
CGGA_859	1.060273973	1	IV	Male	Wildtype	Non-codel	<65	44	GBM	high	189.8227595
CGGA_861	2.446575342	1	IV	Male	Wildtype	Non-codel	<65	44	GBM	high	90.63061746
CGGA_863	5.679452055	1	IV	Male	Wildtype	Non-codel	<65	57	GBM	low	23.44751944
CGGA_864	10.89589041	0	III	Female	Wildtype	Non-codel	<65	53	LGG	low	14.69641429
CGGA_867	1.005479452	1	III	Female	Wildtype	Non-codel	<65	59	LGG	high	165.9292349
CGGA_869	1.471232877	0	IV	Male	Wildtype	Non-codel	<65	55	GBM	high	85.92008849
CGGA_871	10.86027397	0	IV	Male	Wildtype	Non-codel	<65	61	GBM	low	11.49631706
CGGA_876	0.435616438	1	IV	Female	Wildtype	Non-codel	>=65	68	GBM	high	218.380779
CGGA_878	2.364383562	1	IV	Male	Wildtype	Non-codel	<65	58	GBM	high	129.7247377
CGGA_881	0.690410959	1	IV	Male	Wildtype	Non-codel	<65	55	GBM	high	156.5382095
CGGA_882	2.761643836	0	III	Female	Wildtype	Non-codel	<65	18	LGG	low	22.95800794
CGGA_884	3.098630137	1	IV	Female	Wildtype	Non-codel	<65	60	GBM	low	40.52340833
CGGA_888	1.832876712	1	IV	Male	Wildtype	Non-codel	<65	40	GBM	high	76.64733929
CGGA_889	10.80273973	0	III	Male	Wildtype	Codel	<65	24	LGG	low	19.75758095
CGGA_890	8.169863014	1	II	Male	Mutant	Codel	<65	38	LGG	low	24.10013889
CGGA_892	1.22739726	0	II	Male	Wildtype	Non-codel	<65	40	LGG	low	12.50172579
CGGA_893	8.657534247	1	II	Female	Mutant	Non-codel	<65	41	LGG	low	29.3873873
CGGA_898	4.556164384	1	II	Female	Mutant	Non-codel	<65	38	LGG	low	32.85420238
CGGA_899	0.632876712	1	II	Female	Mutant	Non-codel	<65	38	LGG	high	191.0233179
CGGA_901	2.545205479	1	III	Male	Mutant	Codel	<65	37	LGG	low	62.77011667
CGGA_902	0.528767123	1	II	Female	Mutant	Non-codel	<65	31	LGG	high	186.0533421
CGGA_903	3.98630137	1	IV	Male	Mutant	Non-codel	<65	42	GBM	low	54.28009405
CGGA_904	2.120547945	1	III	Female	Mutant	Non-codel	<65	43	LGG	high	104.8601302
CGGA_905	8.695890411	1	IV	Male	Mutant	Non-codel	<65	29	GBM	low	26.39024603
CGGA_908	6.673972603	1	III	Female	Mutant	Non-codel	<65	40	LGG	low	39.88003492
CGGA_909	10.73972603	0	IV	Male	Mutant	Non-codel	<65	29	GBM	low	17.18164444
CGGA_D02	1.326027397	1	III	Male	Mutant	Codel	<65	34	LGG	high	112.9321623
CGGA_D03	1.15890411	1	IV	Male	Mutant	Non-codel	<65	34	GBM	high	171.1800627
CGGA_D04	10.12876712	0	IV	Female	Mutant	Non-codel	<65	38	GBM	low	10.75096548
CGGA_D07	10.11232877	0	III	Male	Mutant	Non-codel	<65	35	LGG	low	19.03720397
CGGA_D09	0.638356164	1	III	Female	Mutant	Non-codel	<65	43	LGG	high	158.3784762
CGGA_D11	2.265753425	1	IV	Male	Mutant	Non-codel	<65	25	GBM	high	126.5688706
CGGA_D15	10.05205479	0	IV	Female	Mutant	Non-codel	<65	36	GBM	low	11.96163056
CGGA_D16	0.715068493	1	III	Female	Mutant	Codel	<65	34	LGG	high	190.3008813
CGGA_D19	0.81369863	1	III	Female	Mutant	Non-codel	<65	45	LGG	high	87.90469246
CGGA_D20	6.484931507	1	III	Male	Mutant	Non-codel	<65	37	LGG	low	21.62670159
CGGA_D21	3.309589041	1	IV	Female	Mutant	Non-codel	<65	57	GBM	high	82.04035754
CGGA_D24	2.293150685	1	IV	Female	Wildtype	Non-codel	<65	46	GBM	high	83.06275198
CGGA_D26	0.720547945	1	III	Female	Wildtype	Non-codel	<65	31	LGG	high	210.4753071
CGGA_D27	10	0	IV	Male	Mutant	Non-codel	<65	29	GBM	low	7.122018651
CGGA_D28	2.356164384	1	III	Female	Mutant	Non-codel	<65	25	LGG	low	41.41070794
CGGA_D29	9.980821918	0	IV	Female	Mutant	Non-codel	<65	27	GBM	low	10.39111905
CGGA_D30	0.589041096	1	IV	Male	Mutant	Codel	<65	42	GBM	high	143.4033194
CGGA_D32	0.980821918	1	III	Female	Mutant	Non-codel	<65	43	LGG	high	197.6490516
CGGA_D33	0.317808219	1	II	Male	Mutant	Non-codel	<65	47	LGG	high	136.1896044
CGGA_D34	0.402739726	1	III	Male	Mutant	Non-codel	<65	22	LGG	high	177.9912929
CGGA_D35	1.810958904	1	IV	Female	Mutant	Non-codel	<65	50	GBM	high	169.0320032
CGGA_D36	0.093150685	1	IV	Female	Mutant	Non-codel	<65	36	GBM	high	198.917575
CGGA_D37	2.643835616	1	IV	Female	Mutant	Non-codel	<65	39	GBM	high	118.1658139
CGGA_D38	1.887671233	1	III	Male	Mutant	Non-codel	<65	37	LGG	high	108.6882143
CGGA_D40	9.745205479	0	IV	Male	Mutant	Non-codel	<65	37	GBM	low	10.23746667
CGGA_D44	0.857534247	1	II	Male	Mutant	Non-codel	<65	34	LGG	high	147.5162341
CGGA_D45	2.345205479	0	IV	Female	Mutant	Non-codel	<65	24	GBM	low	30.85529881
CGGA_D46	0.821917808	1	IV	Female	Mutant	Codel	<65	48	GBM	high	176.8634413
CGGA_D47	2.871232877	1	II	Male	Mutant	Codel	<65	47	LGG	high	107.4289127
CGGA_D48	0.605479452	1	II	Male	Mutant	Non-codel	<65	34	LGG	high	132.9666639
CGGA_D50	2.142465753	1	III	Female	Mutant	Non-codel	<65	39	LGG	low	67.42225635
CGGA_D51	0.369863014	1	II	Male	Mutant	Non-codel	<65	45	LGG	high	175.8381187
CGGA_D52	9.668493151	0	II	Female	Mutant	Non-codel	<65	24	LGG	low	5.570956746
CGGA_D56	0.175342466	1	II	Male	Mutant	Codel	<65	38	LGG	high	155.0312556
CGGA_D57	2.098630137	1	II	Male	Mutant	Non-codel	<65	39	LGG	high	94.54917262
CGGA_D58	0.495890411	1	II	Male	Mutant	Non-codel	<65	27	LGG	high	93.34422897
CGGA_J023	2.816438356	1	II	Male	Mutant	Non-codel	<65	36	LGG	high	124.3245881
CGGA_J024	9.342465753	0	II	Female	Mutant	Non-codel	<65	35	LGG	low	26.20126825
CGGA_J030	9.284931507	0	II	Female	Mutant	Codel	<65	47	LGG	low	9.119079365
CGGA_J042	3.860273973	1	II	Female	Mutant	Non-codel	<65	35	LGG	high	101.2699472
CGGA_J130	8.536986301	0	III	Male	Mutant	Codel	<65	39	LGG	low	36.58469841
CGGA_P100	0.734246575	1	II	Male	Mutant	Non-codel	<65	40	LGG	high	179.3565401
CGGA_P102	3.476712329	1	III	Female	Mutant	Non-codel	<65	50	LGG	high	108.3919702
CGGA_P103	4.523287671	0	IV	Male	Mutant	Non-codel	<65	37	GBM	low	13.35066944
CGGA_P106	0.194520548	1	III	Female	Mutant	Non-codel	<65	38	LGG	high	191.5960206
CGGA_P108	4.504109589	0	III	Male	Mutant	Codel	<65	41	LGG	low	67.39097421
CGGA_P109	1.115068493	1	II	Female	Mutant	Codel	<65	35	LGG	high	143.7011544
CGGA_P110	2.191780822	1	II	Male	Mutant	Non-codel	<65	51	LGG	high	104.7443726
CGGA_P111	4.487671233	0	II	Female	Mutant	Codel	<65	36	LGG	low	4.140231349
CGGA_P112	2.284931507	1	II	Male	Mutant	Codel	<65	31	LGG	high	73.88879365
CGGA_P113	4.679452055	0	III	Female	Mutant	Codel	<65	37	LGG	low	25.20944841
CGGA_P121	4.405479452	0	IV	Female	Mutant	Non-codel	<65	36	GBM	low	17.33182341
CGGA_P122	4.487671233	0	II	Male	Mutant	Codel	<65	40	LGG	low	22.29188373
CGGA_P128	4.345205479	0	II	Male	Mutant	Non-codel	<65	39	LGG	low	13.23937778
CGGA_P13	5.309589041	0	III	Male	Mutant	Codel	<65	42	LGG	low	4.131564286
CGGA_P131	4.37260274	0	II	Male	Mutant	Codel	<65	43	LGG	low	4.609210317
CGGA_P132	4.391780822	0	IV	Female	Mutant	Non-codel	<65	38	GBM	low	19.31032937
CGGA_P137	4.180821918	0	II	Male	Mutant	Codel	<65	44	LGG	low	19.2406996
CGGA_P142	4.268493151	0	III	Male	Mutant	Non-codel	<65	43	LGG	low	30.98180516
CGGA_P143	0.715068493	1	II	Male	Mutant	Non-codel	<65	43	LGG	high	202.1933472
CGGA_P144	4.271232877	0	III	Female	Mutant	Non-codel	<65	50	LGG	low	11.79029008
CGGA_P145	0.843835616	1	III	Female	Mutant	Codel	<65	61	LGG	high	82.02553492
CGGA_P147	2.364383562	1	II	Male	Mutant	Non-codel	<65	36	LGG	high	72.22545595
CGGA_P151	4.334246575	0	III	Male	Mutant	Non-codel	<65	32	LGG	low	30.30920357
CGGA_P155	4.063013699	0	III	Male	Mutant	Non-codel	<65	43	LGG	low	65.74455952
CGGA_P156	4.076712329	0	II	Male	Mutant	Non-codel	<65	25	LGG	low	4.564411905
CGGA_P157	1.287671233	1	II	Female	Mutant	Non-codel	<65	29	LGG	high	143.7082667
CGGA_P159	0.578082192	1	II	Male	Mutant	Codel	<65	45	LGG	high	131.3924821
CGGA_P160	0.6	1	III	Female	Mutant	Codel	<65	51	LGG	high	214.0788456
CGGA_P163	2.342465753	1	II	Male	Mutant	Non-codel	<65	29	LGG	low	67.12748413
CGGA_P17	5.287671233	0	II	Male	Mutant	Codel	<65	35	LGG	low	16.57864325
CGGA_P173	3.967123288	0	II	Female	Mutant	Codel	<65	59	LGG	low	31.33325556
CGGA_P174	4.060273973	0	II	Female	Mutant	Codel	<65	45	LGG	low	11.58167381
CGGA_P176	2.202739726	0	II	Female	Mutant	Codel	<65	36	LGG	low	7.581557937
CGGA_P177	3.950684932	0	II	Female	Mutant	Codel	<65	23	LGG	low	66.62892341
CGGA_P179	3.983561644	0	II	Female	Mutant	Non-codel	<65	20	LGG	low	46.84996786
CGGA_P18	1.060273973	1	II	Female	Mutant	Codel	<65	36	LGG	high	100.195777
CGGA_P181	0.652054795	1	II	Male	Mutant	Non-codel	<65	34	LGG	high	133.6964948
CGGA_P182	4.142465753	0	II	Female	Mutant	Non-codel	<65	61	LGG	high	99.13798175
CGGA_P183	4.142465753	0	II	Male	Mutant	Non-codel	<65	36	LGG	low	22.92713095
CGGA_P185	1.375342466	1	IV	Male	Mutant	Non-codel	<65	41	GBM	high	135.3611187
CGGA_P19	5.271232877	0	II	Male	Mutant	Codel	<65	43	LGG	low	16.46568452
CGGA_P199	0.556164384	1	II	Male	Mutant	Codel	<65	58	LGG	high	176.4603623
CGGA_P20	5.268493151	0	IV	Male	Mutant	Non-codel	<65	29	GBM	low	15.53977579
CGGA_P21	5.265753425	0	II	Male	Mutant	Codel	<65	39	LGG	low	44.78373849
CGGA_P22	1.112328767	1	II	Male	Mutant	Non-codel	<65	45	LGG	high	170.7009234
CGGA_P269	1.4	1	II	Female	Mutant	Codel	<65	34	LGG	high	74.27622302
CGGA_P27	1.131506849	0	IV	Male	Mutant	Non-codel	<65	45	GBM	low	10.11614841
CGGA_P279	3.654794521	0	II	Female	Mutant	Codel	<65	40	LGG	low	7.912783333
CGGA_P28	0.293150685	1	II	Male	Mutant	Codel	<65	43	LGG	high	183.7206115
CGGA_P280	3.676712329	0	II	Male	Mutant	Codel	<65	27	LGG	low	25.37325476
CGGA_P283	3.646575342	0	II	Female	Mutant	Non-codel	<65	53	LGG	high	91.35485397
CGGA_P286	1.802739726	0	II	Male	Mutant	Non-codel	<65	46	LGG	low	13.64326865
CGGA_P295	0.747945205	1	IV	Male	Mutant	Non-codel	<65	46	GBM	high	90.45902262
CGGA_P30	1.106849315	1	II	Male	Wildtype	Non-codel	<65	24	LGG	high	140.6809028
CGGA_P306	2.526027397	1	II	Male	Mutant	Codel	<65	31	LGG	low	50.62894246
CGGA_P308	1.542465753	1	II	Female	Mutant	Codel	<65	36	LGG	high	104.9464183
CGGA_P31	5.15890411	0	II	Male	Mutant	Codel	<65	29	LGG	low	48.53924643
CGGA_P311	3.416438356	0	II	Male	Mutant	Codel	<65	53	LGG	low	59.09989048
CGGA_P314	3.391780822	0	II	Male	Mutant	Codel	<65	42	LGG	low	9.531421825
CGGA_P315	1.235616438	1	II	Male	Mutant	Codel	<65	34	LGG	low	53.79292976
CGGA_P319	1.391780822	1	II	Female	Mutant	Non-codel	<65	48	LGG	high	147.2689325
CGGA_P326	3.334246575	0	II	Male	Mutant	Codel	<65	34	LGG	low	6.501684524
CGGA_P328	1.589041096	1	II	Female	Mutant	Non-codel	<65	36	LGG	high	96.42948611
CGGA_P335	3.295890411	0	II	Male	Mutant	Non-codel	<65	38	LGG	low	28.77966825
CGGA_P337	1.887671233	1	IV	Male	Mutant	Non-codel	<65	48	GBM	high	70.6127004
CGGA_P338	3.282191781	0	II	Male	Mutant	Non-codel	<65	33	LGG	low	48.91373254
CGGA_P346	1.430136986	0	II	Male	Mutant	Non-codel	<65	46	LGG	high	79.61135397
CGGA_P356	1.55890411	1	II	Male	Mutant	Non-codel	<65	35	LGG	high	70.80259246
CGGA_P358	3.2	0	II	Female	Mutant	Non-codel	<65	39	LGG	low	37.45210794
CGGA_P364	1.356164384	1	II	Male	Mutant	Non-codel	<65	37	LGG	high	136.0281056
CGGA_P385	3.046575342	0	II	Male	Mutant	Codel	<65	36	LGG	high	76.82707817
CGGA_P388	0.802739726	1	II	Female	Mutant	Codel	<65	38	LGG	high	148.2204813
CGGA_P392	3.010958904	0	II	Female	Mutant	Non-codel	<65	40	LGG	low	7.797048413
CGGA_P399	2.98630137	0	III	Female	Mutant	Non-codel	<65	37	LGG	low	28.23805159
CGGA_P401	2.15890411	1	III	Female	Mutant	Non-codel	<65	37	LGG	high	128.3030425
CGGA_P411	1.205479452	1	III	Male	Mutant	Codel	<65	33	LGG	high	185.0624929
CGGA_P415	0.534246575	1	II	Male	Mutant	Codel	<65	36	LGG	high	202.164725
CGGA_P416	2.928767123	0	III	Male	Mutant	Non-codel	<65	38	LGG	low	24.00080635
CGGA_P421	0.843835616	1	IV	Male	Mutant	Non-codel	<65	45	GBM	high	191.3104929
CGGA_P422	2.989041096	0	IV	Female	Mutant	Codel	<65	41	GBM	low	18.3633873
CGGA_P437	2.802739726	0	II	Male	Mutant	Non-codel	<65	44	LGG	low	68.37908333
CGGA_P438	2.802739726	0	III	Male	Mutant	Non-codel	<65	32	LGG	low	28.14376349
CGGA_P439	2.8	0	III	Female	Mutant	Non-codel	<65	36	LGG	low	69.86102579
CGGA_P446	2.764383562	0	II	Male	Mutant	Codel	<65	36	LGG	low	39.68909325
CGGA_P461	1.64109589	1	III	Female	Mutant	Non-codel	<65	23	LGG	high	77.67319048
CGGA_P468	2.668493151	0	III	Male	Mutant	Codel	<65	46	LGG	low	41.48285873
CGGA_P483	0.819178082	1	III	Male	Mutant	Non-codel	<65	45	LGG	high	173.3284607
CGGA_P492	2.569863014	0	III	Male	Mutant	Non-codel	<65	36	LGG	low	18.20499087
CGGA_P5	1.035616438	1	II	Female	Mutant	Non-codel	<65	29	LGG	high	150.8294103
CGGA_P500	2.547945205	0	II	Male	Mutant	Non-codel	<65	38	LGG	low	8.351110714
CGGA_P501	2.536986301	0	II	Female	Wildtype	Non-codel	<65	63	LGG	low	35.79535595
CGGA_P505	2.531506849	0	IV	Female	Wildtype	Non-codel	<65	54	GBM	low	20.83356468
CGGA_P508	1.032876712	1	IV	Female	Wildtype	Non-codel	<65	63	GBM	low	68.49944484
CGGA_P510	2.498630137	0	II	Female	Mutant	Non-codel	<65	54	LGG	high	89.44920397
CGGA_P512	1.482191781	1	IV	Male	Wildtype	Non-codel	<65	37	GBM	high	119.4050294
CGGA_P520	2.421917808	0	II	Male	Wildtype	Non-codel	<65	42	LGG	low	22.73805952
CGGA_P568	0.597260274	1	IV	Female	Wildtype	Non-codel	<65	42	GBM	high	104.1177163
CGGA_P585	0.942465753	1	IV	Male	Wildtype	Non-codel	<65	50	GBM	high	184.2598353
CGGA_P594	0.230136986	1	IV	Male	Wildtype	Non-codel	<65	53	GBM	high	211.9548817
CGGA_P596	2.128767123	0	IV	Female	Mutant	Non-codel	<65	43	GBM	low	48.05509206
CGGA_P609	1.989041096	0	III	Male	Mutant	Non-codel	<65	31	LGG	high	84.77538532
CGGA_P619	0.646575342	1	IV	Male	Mutant	Codel	<65	52	GBM	high	186.9851948
CGGA_P625	0.44109589	1	IV	Male	Mutant	Codel	<65	43	GBM	high	169.8145687
CGGA_P633	1.852054795	0	III	Male	Mutant	Codel	<65	53	LGG	high	80.42370238
CGGA_P7	0.301369863	1	IV	Male	Wildtype	Non-codel	>=65	70	GBM	high	200.7638226
CGGA_P83	4.652054795	0	IV	Male	Mutant	Codel	<65	37	GBM	low	31.10865675
CGGA_P84	4.64109589	0	IV	Male	Wildtype	Non-codel	<65	51	GBM	low	18.71605635
CGGA_P86	4.64109589	0	IV	Male	Mutant	Non-codel	<65	38	GBM	low	14.21580873
CGGA_P87	0.657534247	1	II	Female	Mutant	Codel	<65	30	LGG	high	130.1164619
CGGA_P89	0.805479452	1	III	Male	Mutant	Non-codel	<65	60	LGG	high	184.0743901
CGGA_P93	4.597260274	0	II	Male	Mutant	Non-codel	<65	43	LGG	low	22.02023214
CGGA_P98	0.868493151	1	IV	Male	Mutant	Non-codel	<65	30	GBM	high	75.35283968
CGGA_P99	1.860273973	0	IV	Male	Wildtype	Non-codel	>=65	70	GBM	low	52.4857127
