# Supplementary material for: Machine learning-based identification of glycosyltransferase-related mRNAs for improving outcomes and the anti-tumor therapeutic response of gliomas
Source: Front Pharmacol. 2023 Aug 16;14:1200795. doi: 10.3389/fphar.2023.1200795 (PMC10468601; doi:10.3389/fphar.2023.1200795)
Supplement: Supplementary file 1 [file DataSheet3.zip › modelgroup/RSFscorecombat_CLI_C.txt]

ID	OS.time	OS	Histology	Grade	Gender	Age	AGE2	Cohort	Grade2	RSx	RS
CGGA_1002	0.835616438	1	AA	III	Female	43	<65	CGGA	LGG	124.3694083	high
CGGA_1003	10.45753425	0	O	II	Female	47	<65	CGGA	LGG	13.53279563	low
CGGA_1004	2.463013699	1	rO	II	Male	45	<65	CGGA	LGG	87.33299286	high
CGGA_1005	10.45205479	0	A	II	Male	42	<65	CGGA	LGG	3.681421032	low
CGGA_1006	0.695890411	1	GBM	IV	Female	29	<65	CGGA	GBM	182.5569671	high
CGGA_1007	0.945205479	1	rO	II	Male	50	<65	CGGA	LGG	178.4670762	high
CGGA_1008	0.863013699	1	AA	III	Male	56	<65	CGGA	LGG	193.3977357	high
CGGA_1011	0.298630137	1	A	II	Female	40	<65	CGGA	LGG	199.6656492	high
CGGA_1012	10.07945205	1	GBM	IV	Male	41	<65	CGGA	GBM	73.7289881	low
CGGA_1013	4.726027397	1	GBM	IV	Male	58	<65	CGGA	GBM	49.14990595	low
CGGA_1014	0.720547945	1	A	II	Female	27	<65	CGGA	LGG	138.3138611	high
CGGA_1015	0.449315068	1	A	II	Male	47	<65	CGGA	LGG	157.4828333	high
CGGA_1017	2.104109589	1	AA	III	Male	43	<65	CGGA	LGG	55.5904	low
CGGA_1018	6.923287671	1	A	II	Female	57	<65	CGGA	LGG	27.12079127	low
CGGA_1019	0.580821918	1	rA	II	Male	34	<65	CGGA	LGG	186.6234873	high
CGGA_1020	3.068493151	1	rA	II	Male	30	<65	CGGA	LGG	93.56145079	high
CGGA_1022	1.419178082	0	O	II	Female	48	<65	CGGA	LGG	106.7638341	high
CGGA_1023	1.865753425	1	A	II	Female	34	<65	CGGA	LGG	136.4919397	high
CGGA_1024	8.421917808	1	rAA	III	Female	38	<65	CGGA	LGG	97.8437127	high
CGGA_1026	4.301369863	1	GBM	IV	Male	72	>=65	CGGA	GBM	100.7815944	high
CGGA_1027	7.364383562	0	rAA	III	Male	44	<65	CGGA	LGG	52.7915381	low
CGGA_103	3.254794521	1	O	II	Female	36	<65	CGGA	LGG	47.88448532	low
CGGA_1030	10.03835616	0	A	II	Male	30	<65	CGGA	LGG	53.79835437	low
CGGA_1031	6.731506849	1	GBM	IV	Female	35	<65	CGGA	GBM	37.22727381	low
CGGA_1034	2.063013699	1	GBM	IV	Male	37	<65	CGGA	GBM	139.4981099	high
CGGA_1035	1.553424658	1	AA	III	Female	39	<65	CGGA	LGG	147.6579135	high
CGGA_1036	2.208219178	1	AA	III	Male	45	<65	CGGA	LGG	135.0675718	high
CGGA_1039	1.991780822	1	rAA	III	Female	29	<65	CGGA	LGG	121.959121	high
CGGA_1041	9.843835616	0	AA	III	Male	44	<65	CGGA	LGG	30.73321746	low
CGGA_1045	0.953424658	1	rGBM	IV	Female	23	<65	CGGA	GBM	175.1461579	high
CGGA_1048	1.926027397	0	AA	III	Female	46	<65	CGGA	LGG	92.05609921	high
CGGA_1049	2.216438356	1	rAO	III	Female	33	<65	CGGA	LGG	150.9930706	high
CGGA_1051	2.295890411	1	GBM	IV	Female	56	<65	CGGA	GBM	70.50197976	low
CGGA_1053	1.01369863	1	GBM	IV	Male	40	<65	CGGA	GBM	152.3901667	high
CGGA_1055	4.41369863	1	GBM	IV	Male	54	<65	CGGA	GBM	65.71041667	low
CGGA_1057	4.243835616	1	AA	III	Male	65	>=65	CGGA	LGG	113.3375381	high
CGGA_1058	2.726027397	1	GBM	IV	Male	60	<65	CGGA	GBM	69.30381944	low
CGGA_1059	0.057534247	1	AA	III	Female	39	<65	CGGA	LGG	150.1352405	high
CGGA_106	13.77534247	0	A	II	Male	36	<65	CGGA	LGG	80.42373214	low
CGGA_1060	0.621917808	1	A	II	Male	37	<65	CGGA	LGG	170.0163333	high
CGGA_1061	1.457534247	1	rAA	III	Female	33	<65	CGGA	LGG	96.4676873	high
CGGA_1065	9.347945205	0	AA	III	Male	43	<65	CGGA	LGG	16.65741667	low
CGGA_1066	1.980821918	1	A	II	Female	41	<65	CGGA	LGG	118.504423	high
CGGA_1068	0.18630137	1	A	II	Male	64	<65	CGGA	LGG	179.2921714	high
CGGA_107	5.906849315	1	O	II	Male	39	<65	CGGA	LGG	92.83276429	high
CGGA_1070	0.912328767	1	A	II	Male	51	<65	CGGA	LGG	160.3534607	high
CGGA_1071	8.909589041	1	AA	III	Male	36	<65	CGGA	LGG	110.6036067	high
CGGA_1072	2.98630137	1	rGBM	IV	Female	38	<65	CGGA	GBM	132.5258706	high
CGGA_1073	0.739726027	1	AA	III	Male	30	<65	CGGA	LGG	184.7525167	high
CGGA_1074	0.235616438	1	GBM	IV	Female	36	<65	CGGA	GBM	188.2827536	high
CGGA_1075	1.090410959	1	rAA	III	Male	41	<65	CGGA	LGG	141.1195048	high
CGGA_1077	1.619178082	1	A	II	Male	36	<65	CGGA	LGG	155.7589321	high
CGGA_1078	0.863013699	1	AA	III	Female	25	<65	CGGA	LGG	161.3301643	high
CGGA_1079	1.290410959	1	rAA	III	Male	46	<65	CGGA	LGG	122.1938841	high
CGGA_108	1.002739726	1	rAA	III	Female	50	<65	CGGA	LGG	188.4545647	high
CGGA_1081	0.591780822	1	AO	III	Male	53	<65	CGGA	LGG	164.2127631	high
CGGA_1083	1.232876712	1	A	II	Female	43	<65	CGGA	LGG	163.7327976	high
CGGA_1087	1.920547945	0	AA	III	Male	43	<65	CGGA	LGG	21.9997619	low
CGGA_1091	3.057534247	1	rGBM	IV	Male	42	<65	CGGA	GBM	127.1253286	high
CGGA_1094	0.690410959	1	O	II	Male	53	<65	CGGA	LGG	181.847629	high
CGGA_1097	3.775342466	1	rGBM	IV	Male	38	<65	CGGA	GBM	84.75882897	high
CGGA_1103	1.602739726	1	O	II	Male	40	<65	CGGA	LGG	106.1041325	high
CGGA_1105	1.668493151	1	AA	III	Male	31	<65	CGGA	LGG	148.660981	high
CGGA_1106	1.150684932	1	AA	III	Male	42	<65	CGGA	LGG	205.3132337	high
CGGA_1108	1.873972603	1	A	II	Female	33	<65	CGGA	LGG	129.4416218	high
CGGA_1109	3.693150685	1	A	II	Male	34	<65	CGGA	LGG	80.05547421	low
CGGA_1111	7.38630137	1	AA	III	Male	39	<65	CGGA	LGG	47.4070877	low
CGGA_1113	3.465753425	1	AO	III	Female	32	<65	CGGA	LGG	111.2232337	high
CGGA_1114	1.260273973	1	GBM	IV	Female	47	<65	CGGA	GBM	163.3471663	high
CGGA_1116	0.679452055	1	O	II	Female	44	<65	CGGA	LGG	103.7498504	high
CGGA_1118	1.090410959	1	rGBM	IV	Male	54	<65	CGGA	GBM	154.6471702	high
CGGA_1119	1.156164384	1	rGBM	IV	Male	49	<65	CGGA	GBM	124.4772385	high
CGGA_1121	8.980821918	0	rGBM	IV	Male	59	<65	CGGA	GBM	17.72747421	low
CGGA_1124	1.326027397	1	rGBM	IV	Male	32	<65	CGGA	GBM	190.8442766	high
CGGA_1126	2.147945205	1	AO	III	Female	37	<65	CGGA	LGG	100.4890052	high
CGGA_1129	0.460273973	1	AO	III	Female	35	<65	CGGA	LGG	163.088677	high
CGGA_1130	1.101369863	1	rAA	III	Male	64	<65	CGGA	LGG	115.8745825	high
CGGA_1131	8.906849315	0	GBM	IV	Female	33	<65	CGGA	GBM	48.22215159	low
CGGA_1132	8.906849315	0	O	II	Female	52	<65	CGGA	LGG	21.50478214	low
CGGA_1134	0.161643836	1	rAA	III	Male	40	<65	CGGA	LGG	207.6302655	high
CGGA_1135	3.408219178	1	AA	III	Male	35	<65	CGGA	LGG	117.4077869	high
CGGA_1136	0.646575342	1	AA	III	Male	43	<65	CGGA	LGG	187.8259389	high
CGGA_1138	1.126027397	1	rAO	III	Female	29	<65	CGGA	LGG	163.6742187	high
CGGA_1139	3.276712329	1	A	II	Male	39	<65	CGGA	LGG	45.59889365	low
CGGA_1140	2.523287671	1	AO	III	Female	42	<65	CGGA	LGG	34.14540317	low
CGGA_1141	1.183561644	1	AA	III	Male	46	<65	CGGA	LGG	106.7476091	high
CGGA_1142	2.753424658	1	GBM	IV	Male	45	<65	CGGA	GBM	98.8959627	high
CGGA_1144	6.863013699	0	A	II	Female	33	<65	CGGA	LGG	29.8084131	low
CGGA_1145	0.654794521	1	O	II	Female	43	<65	CGGA	LGG	151.9344095	high
CGGA_1146	6.843835616	0	O	II	Male	41	<65	CGGA	LGG	50.75782143	low
CGGA_1147	8.808219178	0	O	II	Male	56	<65	CGGA	LGG	9.611270635	low
CGGA_1148	1.632876712	1	AA	III	Female	41	<65	CGGA	LGG	125.0840294	high
CGGA_1154	1.010958904	1	GBM	IV	Male	65	>=65	CGGA	GBM	106.7476976	high
CGGA_1155	3.761643836	1	GBM	IV	Female	40	<65	CGGA	GBM	26.13534484	low
CGGA_1156	8.750684932	0	rAA	III	Male	52	<65	CGGA	LGG	45.01858571	low
CGGA_1157	1.991780822	1	rAA	III	Male	21	<65	CGGA	LGG	71.63674643	low
CGGA_1158	8.734246575	0	O	II	Male	40	<65	CGGA	LGG	28.49363373	low
CGGA_1159	8.715068493	0	AA	III	Female	64	<65	CGGA	LGG	49.57874841	low
CGGA_1160	1.167123288	1	AO	III	Female	37	<65	CGGA	LGG	161.7715115	high
CGGA_1161	8.712328767	0	GBM	IV	Male	68	>=65	CGGA	GBM	23.75690595	low
CGGA_1164	2.8	1	AA	III	Male	28	<65	CGGA	LGG	37.26578532	low
CGGA_1169	4.835616438	1	GBM	IV	Male	46	<65	CGGA	GBM	29.60334444	low
CGGA_1170	0.947945205	1	GBM	IV	Male	57	<65	CGGA	GBM	139.0716917	high
CGGA_1171	1.128767123	1	rAA	III	Female	47	<65	CGGA	LGG	145.6154405	high
CGGA_1172	8.578082192	0	rGBM	IV	Male	41	<65	CGGA	GBM	39.6787381	low
CGGA_1175	1.208219178	1	AO	III	Female	67	>=65	CGGA	LGG	159.0544861	high
CGGA_1177	1.230136986	1	GBM	IV	Male	59	<65	CGGA	GBM	193.8615036	high
CGGA_1178	1.156164384	1	rAA	III	Male	50	<65	CGGA	LGG	88.39465873	high
CGGA_1180	3.35890411	0	GBM	IV	Male	62	<65	CGGA	GBM	87.14747659	high
CGGA_1181	0.871232877	0	GBM	IV	Male	62	<65	CGGA	GBM	23.64865278	low
CGGA_1183	1.117808219	1	rAA	III	Male	43	<65	CGGA	LGG	145.1667099	high
CGGA_1184	0.42739726	1	AA	III	Male	39	<65	CGGA	LGG	147.5562944	high
CGGA_1185	2.002739726	1	GBM	IV	Male	30	<65	CGGA	GBM	128.6323528	high
CGGA_1188	0.701369863	1	GBM	IV	Female	43	<65	CGGA	GBM	99.18438651	high
CGGA_1189	8.443835616	0	AO	III	Female	56	<65	CGGA	LGG	16.69131587	low
CGGA_1190	8.443835616	0	AO	III	Female	29	<65	CGGA	LGG	21.19985278	low
CGGA_1191	8.443835616	0	GBM	IV	Female	27	<65	CGGA	GBM	10.40027381	low
CGGA_1192	8.438356164	0	AO	III	Male	35	<65	CGGA	LGG	44.97947341	low
CGGA_1195	1.304109589	1	rGBM	IV	Female	30	<65	CGGA	GBM	82.33159524	high
CGGA_1197	2.580821918	1	AO	III	Male	42	<65	CGGA	LGG	73.88154683	low
CGGA_120	0.789041096	1	AO	III	Male	56	<65	CGGA	LGG	152.9466857	high
CGGA_1204	8.37260274	0	rGBM	IV	Male	56	<65	CGGA	GBM	12.04676032	low
CGGA_1208	0.44109589	1	GBM	IV	Male	60	<65	CGGA	GBM	180.7888548	high
CGGA_1211	8.334246575	0	GBM	IV	Female	22	<65	CGGA	GBM	17.80324762	low
CGGA_1212	6.279452055	1	GBM	IV	Female	50	<65	CGGA	GBM	33.95639643	low
CGGA_1214	1.654794521	1	rGBM	IV	Female	40	<65	CGGA	GBM	134.4985671	high
CGGA_1215	0.079452055	1	rGBM	IV	Female	28	<65	CGGA	GBM	175.0539183	high
CGGA_1216	0.854794521	1	AA	III	Male	48	<65	CGGA	LGG	141.4616012	high
CGGA_1218	0.783561644	1	GBM	IV	Female	72	>=65	CGGA	GBM	161.0937183	high
CGGA_1219	5.808219178	1	rAA	III	Male	61	<65	CGGA	LGG	47.95887024	low
CGGA_1223	1.868493151	1	AA	III	Female	46	<65	CGGA	LGG	157.8499877	high
CGGA_1224	0.742465753	1	rAA	III	Male	48	<65	CGGA	LGG	182.3470548	high
CGGA_1226	1.835616438	1	O	II	Female	29	<65	CGGA	LGG	74.84420317	low
CGGA_1227	3.279452055	1	GBM	IV	Male	70	>=65	CGGA	GBM	103.5068127	high
CGGA_1228	7.194520548	0	rA	II	Male	41	<65	CGGA	LGG	97.27973929	high
CGGA_1231	6.243835616	1	GBM	IV	Female	68	>=65	CGGA	GBM	89.38318452	high
CGGA_1232	5.663013699	1	GBM	IV	Female	45	<65	CGGA	GBM	44.96949127	low
CGGA_1234	1.931506849	1	GBM	IV	Male	53	<65	CGGA	GBM	137.1993599	high
CGGA_1235	8.230136986	0	A	II	Female	42	<65	CGGA	LGG	33.35005437	low
CGGA_1236	0.523287671	1	GBM	IV	Male	60	<65	CGGA	GBM	62.32352817	low
CGGA_1237	0.810958904	1	rAO	III	Female	54	<65	CGGA	LGG	152.2632337	high
CGGA_1239	8.210958904	0	rAA	III	Male	55	<65	CGGA	LGG	12.02529762	low
CGGA_1240	0.052054795	1	GBM	IV	Female	60	<65	CGGA	GBM	195.4606952	high
CGGA_1246	8.142465753	0	GBM	IV	Male	49	<65	CGGA	GBM	6.383119444	low
CGGA_1248	0.378082192	1	O	II	Female	69	>=65	CGGA	LGG	125.807306	high
CGGA_1251	0.745205479	1	A	II	Male	45	<65	CGGA	LGG	161.2781766	high
CGGA_1255	0.323287671	1	GBM	IV	Female	53	<65	CGGA	GBM	171.2300552	high
CGGA_1257	0.526027397	1	GBM	IV	Female	72	>=65	CGGA	GBM	76.36474206	low
CGGA_1258	0.312328767	1	rGBM	IV	Male	41	<65	CGGA	GBM	161.7214631	high
CGGA_1260	0.484931507	1	rAA	III	Female	49	<65	CGGA	LGG	121.9557611	high
CGGA_1263	2.115068493	1	A	II	Male	31	<65	CGGA	LGG	96.07726627	high
CGGA_1264	8.024657534	0	GBM	IV	Male	29	<65	CGGA	GBM	19.33074008	low
CGGA_1269	8.008219178	0	rGBM	IV	Female	47	<65	CGGA	GBM	11.03888056	low
CGGA_1270	0.515068493	1	rGBM	IV	Female	42	<65	CGGA	GBM	136.527177	high
CGGA_1272	0.339726027	1	AA	III	Female	24	<65	CGGA	LGG	191.1768548	high
CGGA_1273	6.679452055	0	GBM	IV	Female	45	<65	CGGA	GBM	34.7079123	low
CGGA_1275	0.501369863	1	O	II	Female	27	<65	CGGA	LGG	181.0929091	high
CGGA_1280	1.224657534	1	AA	III	Female	44	<65	CGGA	LGG	119.7397433	high
CGGA_1281	7.969863014	0	rGBM	IV	Male	30	<65	CGGA	GBM	19.23948016	low
CGGA_1282	3.057534247	1	rGBM	IV	Female	41	<65	CGGA	GBM	121.5850365	high
CGGA_1284	0.265753425	1	AA	III	Male	39	<65	CGGA	LGG	204.6875456	high
CGGA_1285	0.216438356	1	rAA	III	Male	40	<65	CGGA	LGG	172.976869	high
CGGA_1286	7.961643836	0	rAO	III	Female	36	<65	CGGA	LGG	13.56662817	low
CGGA_1287	1.460273973	1	O	II	Male	46	<65	CGGA	LGG	115.8273147	high
CGGA_1295	0.849315068	1	O	II	Male	42	<65	CGGA	LGG	122.4205437	high
CGGA_1299	1.506849315	1	AA	III	Female	19	<65	CGGA	LGG	165.4302258	high
CGGA_1300	4.912328767	1	rGBM	IV	Female	67	>=65	CGGA	GBM	61.7168373	low
CGGA_1301	0.654794521	1	GBM	IV	Female	63	<65	CGGA	GBM	117.3551857	high
CGGA_1305	7.402739726	1	A	II	Male	50	<65	CGGA	LGG	20.75622659	low
CGGA_1307	2.643835616	0	rAO	III	Male	36	<65	CGGA	LGG	77.0287619	low
CGGA_1311	2.95890411	1	AO	III	Male	39	<65	CGGA	LGG	40.13061429	low
CGGA_1313	1.038356164	1	AA	III	Male	47	<65	CGGA	LGG	173.1653687	high
CGGA_1314	0.471232877	1	O	II	Female	27	<65	CGGA	LGG	194.4232675	high
CGGA_1318	4.101369863	0	GBM	IV	Male	63	<65	CGGA	GBM	63.63673968	low
CGGA_1319	7.838356164	0	rAA	III	Female	61	<65	CGGA	LGG	18.82001032	low
CGGA_1320	0.161643836	1	GBM	IV	Female	58	<65	CGGA	GBM	171.9830841	high
CGGA_1321	1.923287671	1	rGBM	IV	Male	43	<65	CGGA	GBM	124.2816718	high
CGGA_1324	2.323287671	1	A	II	Male	53	<65	CGGA	LGG	53.57594048	low
CGGA_1326	0.882191781	1	GBM	IV	Male	73	>=65	CGGA	GBM	149.7227075	high
CGGA_1329	0.893150685	1	rGBM	IV	Female	57	<65	CGGA	GBM	199.4022615	high
CGGA_1330	7.797260274	0	GBM	IV	Male	61	<65	CGGA	GBM	63.0518496	low
CGGA_1332	1.397260274	0	rGBM	IV	Female	50	<65	CGGA	GBM	84.72579048	high
CGGA_1334	0.4	1	GBM	IV	Male	57	<65	CGGA	GBM	168.1068556	high
CGGA_1335	7.778082192	0	AA	III	Female	38	<65	CGGA	LGG	11.08065556	low
CGGA_1338	3.073972603	1	GBM	IV	Male	56	<65	CGGA	GBM	126.7253845	high
CGGA_1339	7.75890411	0	GBM	IV	Male	53	<65	CGGA	GBM	16.54533016	low
CGGA_1340	3.038356164	1	AO	III	Male	39	<65	CGGA	LGG	106.8991361	high
CGGA_1342	0.509589041	1	rAA	III	Male	30	<65	CGGA	LGG	202.53395	high
CGGA_1343	0.257534247	1	rAO	III	Male	34	<65	CGGA	LGG	182.3388726	high
CGGA_1345	7.739726027	0	AO	III	Male	47	<65	CGGA	LGG	22.21537024	low
CGGA_1346	0.778082192	1	rGBM	IV	Male	71	>=65	CGGA	GBM	187.2830504	high
CGGA_135	5.271232877	1	GBM	IV	Male	63	<65	CGGA	GBM	129.5945413	high
CGGA_1353	2.8	1	GBM	IV	Female	35	<65	CGGA	GBM	125.5646222	high
CGGA_1354	1.452054795	1	AO	III	Male	51	<65	CGGA	LGG	166.1568393	high
CGGA_1356	2.597260274	1	A	II	Female	32	<65	CGGA	LGG	52.64686429	low
CGGA_1359	0.939726027	1	GBM	IV	Male	48	<65	CGGA	GBM	168.4286048	high
CGGA_1361	7.682191781	0	AA	III	Female	23	<65	CGGA	LGG	6.932147222	low
CGGA_1362	7.682191781	0	AO	III	Female	43	<65	CGGA	LGG	29.8165873	low
CGGA_1369	0.98630137	0	AO	III	Female	48	<65	CGGA	LGG	30.01115516	low
CGGA_1370	0.890410959	0	AA	III	Female	27	<65	CGGA	LGG	122.2769607	high
CGGA_1371	7.646575342	0	GBM	IV	Female	43	<65	CGGA	GBM	60.18696865	low
CGGA_1374	0.38630137	1	rGBM	IV	Female	60	<65	CGGA	GBM	152.5173738	high
CGGA_1375	0.252054795	1	rAA	III	Male	37	<65	CGGA	LGG	152.4635944	high
CGGA_1377	7.616438356	0	A	II	Male	37	<65	CGGA	LGG	23.92122659	low
CGGA_1380	0.797260274	1	AA	III	Female	34	<65	CGGA	LGG	115.1749067	high
CGGA_1381	0.126027397	1	GBM	IV	Female	55	<65	CGGA	GBM	159.956469	high
CGGA_1382	0.778082192	1	AA	III	Female	30	<65	CGGA	LGG	158.8985643	high
CGGA_1383	2.421917808	0	AA	III	Female	24	<65	CGGA	LGG	19.32719206	low
CGGA_1384	0.523287671	1	rA	II	Male	49	<65	CGGA	LGG	122.7369492	high
CGGA_1387	0.246575342	1	rAA	III	Male	54	<65	CGGA	LGG	172.8017802	high
CGGA_1388	1.328767123	1	rAO	III	Male	37	<65	CGGA	LGG	125.8396988	high
CGGA_1389	4.57260274	1	GBM	IV	Male	63	<65	CGGA	GBM	20.64636587	low
CGGA_139	1.901369863	1	GBM	IV	Male	58	<65	CGGA	GBM	74.75885556	low
CGGA_1390	5.616438356	0	AA	III	Male	31	<65	CGGA	LGG	64.06723095	low
CGGA_1391	1.167123288	0	GBM	IV	Male	66	>=65	CGGA	GBM	96.81941825	high
CGGA_1392	1.295890411	1	rGBM	IV	Male	18	<65	CGGA	GBM	122.7324706	high
CGGA_1393	0.753424658	1	rGBM	IV	Male	46	<65	CGGA	GBM	178.6362937	high
CGGA_1394	0.380821918	1	rGBM	IV	Male	34	<65	CGGA	GBM	172.3263143	high
CGGA_1398	1.517808219	1	AA	III	Female	28	<65	CGGA	LGG	82.25125198	high
CGGA_1401	4.602739726	1	rO	II	Female	35	<65	CGGA	LGG	27.7652119	low
CGGA_1402	7.512328767	0	rAA	III	Male	38	<65	CGGA	LGG	65.68584722	low
CGGA_1403	1.860273973	1	rGBM	IV	Female	30	<65	CGGA	GBM	156.6378206	high
CGGA_1404	7.509589041	0	GBM	IV	Male	68	>=65	CGGA	GBM	24.46177738	low
CGGA_1406	5.901369863	1	GBM	IV	Male	53	<65	CGGA	GBM	92.87329286	high
CGGA_1407	7.473972603	0	rAA	III	Male	51	<65	CGGA	LGG	17.79163214	low
CGGA_1408	3.731506849	1	rGBM	IV	Male	48	<65	CGGA	GBM	84.6685	high
CGGA_1409	7.471232877	0	AA	III	Male	31	<65	CGGA	LGG	39.52851111	low
CGGA_1410	2.260273973	1	AA	III	Male	44	<65	CGGA	LGG	135.7062675	high
CGGA_1411	0.901369863	1	AO	III	Male	51	<65	CGGA	LGG	133.8610766	high
CGGA_1412	0.810958904	1	A	II	Female	48	<65	CGGA	LGG	161.7192437	high
CGGA_1413	7.452054795	0	rGBM	IV	Female	27	<65	CGGA	GBM	3.661869048	low
CGGA_1415	7.449315068	0	GBM	IV	Male	66	>=65	CGGA	GBM	95.98776984	high
CGGA_1416	5.295890411	1	AA	III	Male	37	<65	CGGA	LGG	18.86500278	low
CGGA_1417	7.432876712	0	rGBM	IV	Female	58	<65	CGGA	GBM	7.560906349	low
CGGA_1419	0.682191781	1	GBM	IV	Female	26	<65	CGGA	GBM	157.5243353	high
CGGA_1420	0.997260274	1	rGBM	IV	Female	57	<65	CGGA	GBM	148.46785	high
CGGA_1425	1.753424658	1	A	II	Male	48	<65	CGGA	LGG	141.9294413	high
CGGA_1426	0.364383562	1	GBM	IV	Male	48	<65	CGGA	GBM	187.1494282	high
CGGA_1429	7.356164384	0	AA	III	Male	59	<65	CGGA	LGG	8.900707937	low
CGGA_1430	0.443835616	1	O	II	Male	36	<65	CGGA	LGG	187.4422167	high
CGGA_1431	5.610958904	1	GBM	IV	Male	36	<65	CGGA	GBM	30.29384206	low
CGGA_1433	1.079452055	1	rA	II	Female	44	<65	CGGA	LGG	170.9285679	high
CGGA_1434	0.183561644	1	A	II	Male	48	<65	CGGA	LGG	180.4691107	high
CGGA_1435	4.539726027	1	rGBM	IV	Male	56	<65	CGGA	GBM	50.31579365	low
CGGA_1437	2.84109589	1	rGBM	IV	Female	64	<65	CGGA	GBM	41.84648452	low
CGGA_1440	7.315068493	0	rGBM	IV	Male	24	<65	CGGA	GBM	11.69577222	low
CGGA_1441	5.156164384	1	O	II	Female	55	<65	CGGA	LGG	77.90223968	low
CGGA_1443	7.301369863	0	rGBM	IV	Male	61	<65	CGGA	GBM	104.9918671	high
CGGA_1444	1.035616438	1	O	II	Female	40	<65	CGGA	LGG	133.0130425	high
CGGA_1450	2.621917808	1	AO	III	Female	40	<65	CGGA	LGG	31.00137976	low
CGGA_1451	1.2	1	AA	III	Female	44	<65	CGGA	LGG	151.0450095	high
CGGA_1452	1.282191781	1	rAA	III	Female	30	<65	CGGA	LGG	119.9893052	high
CGGA_1454	7.273972603	0	AA	III	Female	26	<65	CGGA	LGG	46.86525754	low
CGGA_1457	0.854794521	1	A	II	Female	23	<65	CGGA	LGG	175.2230206	high
CGGA_1458	0.347945205	1	AA	III	Male	38	<65	CGGA	LGG	88.57979008	high
CGGA_1459	1.378082192	1	AO	III	Female	52	<65	CGGA	LGG	157.851844	high
CGGA_1460	0.57260274	1	AA	III	Male	45	<65	CGGA	LGG	162.0346635	high
CGGA_1461	0.619178082	1	GBM	IV	Female	58	<65	CGGA	GBM	195.6451631	high
CGGA_1462	0.476712329	1	rGBM	IV	Male	67	>=65	CGGA	GBM	189.9585913	high
CGGA_1463	7.21369863	0	rAA	III	Male	33	<65	CGGA	LGG	3.779735317	low
CGGA_1471	7.18630137	0	AA	III	Male	27	<65	CGGA	LGG	36.74265833	low
CGGA_1475	0.498630137	1	rAA	III	Female	51	<65	CGGA	LGG	180.9141274	high
CGGA_1476	0.819178082	1	A	II	Male	45	<65	CGGA	LGG	109.2980067	high
CGGA_1478	1.484931507	1	GBM	IV	Male	60	<65	CGGA	GBM	148.353896	high
CGGA_1480	1.109589041	1	GBM	IV	Male	55	<65	CGGA	GBM	143.3115091	high
CGGA_1487	1.424657534	1	rAA	III	Male	45	<65	CGGA	LGG	155.3286825	high
CGGA_1488	7.084931507	0	rGBM	IV	Female	47	<65	CGGA	GBM	18.93321786	low
CGGA_1491	0.673972603	1	GBM	IV	Female	55	<65	CGGA	GBM	195.01815	high
CGGA_1492	0.734246575	1	AO	III	Male	49	<65	CGGA	LGG	174.0186385	high
CGGA_1496	0.904109589	1	AO	III	Male	44	<65	CGGA	LGG	58.30992262	low
CGGA_1497	3.22739726	1	rGBM	IV	Female	29	<65	CGGA	GBM	86.85742143	high
CGGA_1500	0.295890411	1	A	II	Female	30	<65	CGGA	LGG	146.5457964	high
CGGA_1502	7.02739726	0	A	II	Female	32	<65	CGGA	LGG	23.82214484	low
CGGA_1504	7.008219178	0	GBM	IV	Male	60	<65	CGGA	GBM	27.66314365	low
CGGA_1505	0.471232877	1	GBM	IV	Female	54	<65	CGGA	GBM	180.6399901	high
CGGA_1507	1.95890411	1	GBM	IV	Male	47	<65	CGGA	GBM	102.5385758	high
CGGA_1508	2.873972603	1	GBM	IV	Male	62	<65	CGGA	GBM	49.28836627	low
CGGA_1510	0.742465753	1	rAA	III	Male	38	<65	CGGA	LGG	147.5640258	high
CGGA_1513	6.443835616	1	AA	III	Female	37	<65	CGGA	LGG	13.43648135	low
CGGA_1516	6.931506849	0	A	II	Male	35	<65	CGGA	LGG	13.94251865	low
CGGA_1517	6.931506849	0	AO	III	Female	39	<65	CGGA	LGG	7.296653571	low
CGGA_1518	1.126027397	1	AO	III	Female	33	<65	CGGA	LGG	152.4781254	high
CGGA_1520	0.81369863	1	GBM	IV	Male	48	<65	CGGA	GBM	133.4590615	high
CGGA_1521	0.561643836	1	GBM	IV	Male	45	<65	CGGA	GBM	145.141904	high
CGGA_1523	6.871232877	0	rGBM	IV	Male	52	<65	CGGA	GBM	31.50115397	low
CGGA_1524	2.750684932	1	AA	III	Female	45	<65	CGGA	LGG	75.95875873	low
CGGA_1526	6.854794521	0	GBM	IV	Male	54	<65	CGGA	GBM	19.51699087	low
CGGA_1527	4.695890411	1	GBM	IV	Female	57	<65	CGGA	GBM	56.44258532	low
CGGA_1528	6.84109589	0	AO	III	Male	33	<65	CGGA	LGG	12.9770369	low
CGGA_1529	1.597260274	1	AA	III	Male	49	<65	CGGA	LGG	88.02328929	high
CGGA_1533	3.334246575	1	rAA	III	Male	45	<65	CGGA	LGG	116.4382615	high
CGGA_1534	0.073972603	1	GBM	IV	Female	50	<65	CGGA	GBM	99.63029921	high
CGGA_1535	0.635616438	1	AA	III	Female	47	<65	CGGA	LGG	168.2347139	high
CGGA_1536	2.301369863	1	GBM	IV	Female	44	<65	CGGA	GBM	76.16872183	low
CGGA_1537	0.265753425	1	GBM	IV	Female	52	<65	CGGA	GBM	186.0966294	high
CGGA_1538	0.676712329	1	GBM	IV	Female	45	<65	CGGA	GBM	183.3202032	high
CGGA_1539	6.745205479	0	rA	II	Male	51	<65	CGGA	LGG	22.56504881	low
CGGA_1541	0.183561644	1	GBM	IV	Male	33	<65	CGGA	GBM	169.5950933	high
CGGA_1543	1.980821918	1	GBM	IV	Female	49	<65	CGGA	GBM	82.1676123	high
CGGA_1544	0.569863014	1	rGBM	IV	Female	43	<65	CGGA	GBM	107.4385968	high
CGGA_1546	0.610958904	1	rAA	III	Male	38	<65	CGGA	LGG	137.2839317	high
CGGA_1548	2.887671233	1	rGBM	IV	Female	46	<65	CGGA	GBM	97.18541786	high
CGGA_1552	6.663013699	0	rGBM	IV	Male	23	<65	CGGA	GBM	9.95128254	low
CGGA_1553	1.479452055	1	rGBM	IV	Male	34	<65	CGGA	GBM	83.4205381	high
CGGA_1554	2.257534247	1	rAO	III	Female	54	<65	CGGA	LGG	86.7586004	high
CGGA_1557	6.649315068	0	GBM	IV	Female	65	>=65	CGGA	GBM	9.410620238	low
CGGA_1558	0.356164384	1	AO	III	Male	27	<65	CGGA	LGG	197.5577476	high
CGGA_1559	1.652054795	1	rGBM	IV	Male	64	<65	CGGA	GBM	83.41291508	high
CGGA_1560	1.257534247	1	GBM	IV	Male	65	>=65	CGGA	GBM	166.4206734	high
CGGA_1562	5.567123288	1	rGBM	IV	Female	46	<65	CGGA	GBM	29.79908849	low
CGGA_1563	6.638356164	0	rGBM	IV	Female	45	<65	CGGA	GBM	64.95829246	low
CGGA_1564	0.520547945	1	GBM	IV	Female	72	>=65	CGGA	GBM	169.622254	high
CGGA_1565	3.882191781	0	GBM	IV	Male	55	<65	CGGA	GBM	76.04528929	low
CGGA_1566	6.630136986	0	rGBM	IV	Female	52	<65	CGGA	GBM	19.32461468	low
CGGA_1567	2.301369863	1	GBM	IV	Female	70	>=65	CGGA	GBM	107.644494	high
CGGA_1569	3.852054795	0	A	II	Male	23	<65	CGGA	LGG	10.84460437	low
CGGA_1571	1.128767123	0	GBM	IV	Female	60	<65	CGGA	GBM	56.04506151	low
CGGA_1572	0.438356164	1	GBM	IV	Female	58	<65	CGGA	GBM	140.4527996	high
CGGA_1575	0.353424658	1	A	II	Male	29	<65	CGGA	LGG	146.2645242	high
CGGA_1579	6.569863014	0	AA	III	Male	36	<65	CGGA	LGG	52.34112381	low
CGGA_1580	4.331506849	1	rGBM	IV	Male	46	<65	CGGA	GBM	34.68444524	low
CGGA_1586	0.635616438	1	AA	III	Male	40	<65	CGGA	LGG	208.1852286	high
CGGA_1587	2.054794521	1	rAO	III	Female	50	<65	CGGA	LGG	88.53123929	high
CGGA_1588	5.487671233	0	rGBM	IV	Female	45	<65	CGGA	GBM	26.67524286	low
CGGA_1589	0.936986301	1	GBM	IV	Male	68	>=65	CGGA	GBM	109.455277	high
CGGA_1591	3.104109589	1	GBM	IV	Male	62	<65	CGGA	GBM	22.43359167	low
CGGA_1592	4.350684932	1	A	II	Female	22	<65	CGGA	LGG	12.03046984	low
CGGA_1596	0.561643836	1	rAA	III	Female	37	<65	CGGA	LGG	135.1668282	high
CGGA_1597	0.476712329	1	AO	III	Male	33	<65	CGGA	LGG	180.189554	high
CGGA_1598	1.545205479	1	rGBM	IV	Male	31	<65	CGGA	GBM	115.7842968	high
CGGA_1601	1.945205479	1	rGBM	IV	Male	45	<65	CGGA	GBM	150.3898508	high
CGGA_1603	0.975342466	1	GBM	IV	Male	60	<65	CGGA	GBM	155.7831131	high
CGGA_1604	2.02739726	1	A	II	Male	33	<65	CGGA	LGG	119.7291083	high
CGGA_1605	0.879452055	1	rAA	III	Male	57	<65	CGGA	LGG	109.448998	high
CGGA_1606	1.290410959	1	rGBM	IV	Female	42	<65	CGGA	GBM	175.5205897	high
CGGA_1607	3.652054795	1	rAO	III	Female	43	<65	CGGA	LGG	60.61303571	low
CGGA_1608	5.350684932	0	rGBM	IV	Female	51	<65	CGGA	GBM	92.67348452	high
CGGA_1611	3.17260274	1	rGBM	IV	Male	47	<65	CGGA	GBM	94.16801905	high
CGGA_1612	1.967123288	1	rGBM	IV	Male	47	<65	CGGA	GBM	138.4498214	high
CGGA_1613	0.684931507	0	rGBM	IV	Female	53	<65	CGGA	GBM	139.835271	high
CGGA_1614	2.956164384	1	rGBM	IV	Male	41	<65	CGGA	GBM	50.80947897	low
CGGA_1615	1.605479452	1	rAO	III	Female	32	<65	CGGA	LGG	61.75819841	low
CGGA_1618	6.353424658	0	rA	II	Male	40	<65	CGGA	LGG	9.064586111	low
CGGA_1619	2.098630137	1	rGBM	IV	Male	40	<65	CGGA	GBM	62.92416984	low
CGGA_1620	6.334246575	0	rAA	III	Male	43	<65	CGGA	LGG	17.03300833	low
CGGA_1621	6.331506849	0	rGBM	IV	Male	56	<65	CGGA	GBM	12.68232817	low
CGGA_1624	0.238356164	1	rA	II	Male	41	<65	CGGA	LGG	190.7030464	high
CGGA_1626	1.906849315	1	rGBM	IV	Female	19	<65	CGGA	GBM	110.1148825	high
CGGA_1627	6.304109589	0	rGBM	IV	Male	28	<65	CGGA	GBM	52.22470635	low
CGGA_1631	0.605479452	1	rAA	III	Male	46	<65	CGGA	LGG	144.9403397	high
CGGA_1634	1.002739726	1	rGBM	IV	Female	64	<65	CGGA	GBM	155.5974841	high
CGGA_1641	0.797260274	1	rGBM	IV	Male	55	<65	CGGA	GBM	156.7387111	high
CGGA_1642	6.208219178	0	rGBM	IV	Female	41	<65	CGGA	GBM	21.34095476	low
CGGA_1644	0.473972603	1	rGBM	IV	Female	63	<65	CGGA	GBM	139.5188722	high
CGGA_1645	5.468493151	0	rGBM	IV	Male	63	<65	CGGA	GBM	23.53883532	low
CGGA_1649	6.095890411	0	rGBM	IV	Female	61	<65	CGGA	GBM	15.14625794	low
CGGA_1650	3.515068493	1	rAO	III	Male	45	<65	CGGA	LGG	54.49952937	low
CGGA_1651	2.306849315	1	rAO	III	Female	39	<65	CGGA	LGG	81.5496004	high
CGGA_1655	3.312328767	0	rGBM	IV	Male	41	<65	CGGA	GBM	25.8892623	low
CGGA_1656	0.408219178	1	rGBM	IV	Female	39	<65	CGGA	GBM	149.4525813	high
CGGA_1658	4.312328767	1	rGBM	IV	Female	31	<65	CGGA	GBM	107.4226222	high
CGGA_1659	1.060273973	1	rA	II	Female	41	<65	CGGA	LGG	159.3389806	high
CGGA_1662	4.090410959	0	rAA	III	Male	48	<65	CGGA	LGG	29.51896865	low
CGGA_1663	0.794520548	1	rA	II	Male	43	<65	CGGA	LGG	150.6913952	high
CGGA_1664	4.18630137	1	rAA	III	Female	49	<65	CGGA	LGG	45.02849762	low
CGGA_1667	5.97260274	0	A	II	Male	25	<65	CGGA	LGG	5.369227778	low
CGGA_1669	0.380821918	1	rO	II	Male	49	<65	CGGA	LGG	123.4152623	high
CGGA_1670	1	1	O	II	Female	37	<65	CGGA	LGG	153.2997869	high
CGGA_1671	5.939726027	0	O	II	Male	31	<65	CGGA	LGG	53.15395437	low
CGGA_1673	5.917808219	0	rAO	III	Female	57	<65	CGGA	LGG	29.7218627	low
CGGA_1675	5.901369863	0	rAA	III	Female	30	<65	CGGA	LGG	71.25442976	low
CGGA_1679	5.879452055	0	rA	II	Male	33	<65	CGGA	LGG	14.81962063	low
CGGA_1680	1.632876712	1	rAA	III	Female	24	<65	CGGA	LGG	125.482871	high
CGGA_1681	0.947945205	1	A	II	Male	38	<65	CGGA	LGG	149.831596	high
CGGA_1682	0.945205479	1	rAO	III	Female	39	<65	CGGA	LGG	150.456027	high
CGGA_1685	0.616438356	1	rAA	III	Male	32	<65	CGGA	LGG	122.8316742	high
CGGA_1686	2.04109589	1	O	II	Male	45	<65	CGGA	LGG	71.45005357	low
CGGA_1688	0.139726027	1	rGBM	IV	Male	46	<65	CGGA	GBM	157.9825659	high
CGGA_1689	5.802739726	0	rAA	III	Male	27	<65	CGGA	LGG	18.63028016	low
CGGA_1690	1.621917808	1	A	II	Male	51	<65	CGGA	LGG	164.8880012	high
CGGA_1694	1.709589041	1	rAA	III	Female	53	<65	CGGA	LGG	100.4505778	high
CGGA_1695	5.736986301	0	GBM	IV	Male	38	<65	CGGA	GBM	12.46144444	low
CGGA_1697	0.243835616	1	AA	III	Male	32	<65	CGGA	LGG	136.7135786	high
CGGA_1698	1.063013699	1	rGBM	IV	Female	41	<65	CGGA	GBM	170.2903183	high
CGGA_1700	5.687671233	0	rA	II	Male	40	<65	CGGA	LGG	23.58988452	low
CGGA_1701	4.646575342	0	rAO	III	Female	33	<65	CGGA	LGG	9.32895873	low
CGGA_1702	0.460273973	1	AA	III	Female	35	<65	CGGA	LGG	186.7442329	high
CGGA_1703	4.361643836	0	rAA	III	Male	42	<65	CGGA	LGG	25.54740675	low
CGGA_1704	5.654794521	0	A	II	Female	29	<65	CGGA	LGG	13.97579881	low
CGGA_1706	5.665753425	0	rAO	III	Female	31	<65	CGGA	LGG	102.9742163	high
CGGA_1708	3.073972603	1	AA	III	Male	41	<65	CGGA	LGG	98.98806508	high
CGGA_1709	1.136986301	1	O	II	Female	39	<65	CGGA	LGG	162.2582246	high
CGGA_1713	0.909589041	1	rA	II	Female	46	<65	CGGA	LGG	152.3367492	high
CGGA_1716	2.605479452	1	A	II	Male	45	<65	CGGA	LGG	128.6903925	high
CGGA_1718	5.468493151	0	rA	II	Male	32	<65	CGGA	LGG	27.84069325	low
CGGA_1720	5.463013699	0	rO	II	Female	51	<65	CGGA	LGG	10.94513214	low
CGGA_1723	5.44109589	0	rAA	III	Male	52	<65	CGGA	LGG	17.42334921	low
CGGA_1725	5.432876712	0	rGBM	IV	Male	46	<65	CGGA	GBM	23.31731032	low
CGGA_1727	5.424657534	0	rAO	III	Female	64	<65	CGGA	LGG	22.37610913	low
CGGA_1728	2.512328767	1	rAO	III	Male	53	<65	CGGA	LGG	98.21854722	high
CGGA_1729	0.668493151	1	A	II	Male	26	<65	CGGA	LGG	120.3371016	high
CGGA_1731	5.41369863	0	rAO	III	Male	20	<65	CGGA	LGG	23.86510198	low
CGGA_1735	2.22739726	1	rAA	III	Male	36	<65	CGGA	LGG	100.9246556	high
CGGA_1736	2.569863014	1	GBM	IV	Female	55	<65	CGGA	GBM	138.8735901	high
CGGA_1737	5.347945205	0	rA	II	Female	39	<65	CGGA	LGG	13.91306389	low
CGGA_1738	1.284931507	1	AA	III	Male	40	<65	CGGA	LGG	94.56843135	high
CGGA_1739	1.410958904	1	AA	III	Male	29	<65	CGGA	LGG	82.49524405	high
CGGA_1740	0.994520548	1	A	II	Female	42	<65	CGGA	LGG	170.6480266	high
CGGA_1743	3.728767123	1	rAA	III	Female	40	<65	CGGA	LGG	46.46329365	low
CGGA_1749	1.098630137	1	rGBM	IV	Female	36	<65	CGGA	GBM	161.1313964	high
CGGA_1750	0.684931507	1	rAA	III	Female	23	<65	CGGA	LGG	132.3556806	high
CGGA_1758	1.134246575	1	rAA	III	Male	30	<65	CGGA	LGG	145.3453817	high
CGGA_1760	1.257534247	1	rAO	III	Male	29	<65	CGGA	LGG	98.5684754	high
CGGA_1764	1.945205479	1	A	II	Male	23	<65	CGGA	LGG	47.32635476	low
CGGA_1769	5.079452055	0	AA	III	Male	39	<65	CGGA	LGG	6.31675119	low
CGGA_1770	0.731506849	1	AA	III	Male	40	<65	CGGA	LGG	164.572398	high
CGGA_1771	2.926027397	1	AA	III	Female	27	<65	CGGA	LGG	67.99897024	low
CGGA_1773	0.284931507	1	rO	II	Female	64	<65	CGGA	LGG	206.3366512	high
CGGA_1776	0.709589041	1	AA	III	Male	25	<65	CGGA	LGG	176.0255893	high
CGGA_1785	0.901369863	1	rO	II	Male	30	<65	CGGA	LGG	145.6794278	high
CGGA_1786	4.978082192	0	GBM	IV	Male	67	>=65	CGGA	GBM	20.152925	low
CGGA_1807	0.676712329	1	GBM	IV	Male	30	<65	CGGA	GBM	155.9022159	high
CGGA_1809	0.939726027	1	O	II	Male	34	<65	CGGA	LGG	132.8858111	high
CGGA_1811	0.832876712	1	rGBM	IV	Male	24	<65	CGGA	GBM	176.150948	high
CGGA_1812	2.136986301	1	AA	III	Female	30	<65	CGGA	LGG	96.63554524	high
CGGA_1814	0.605479452	1	rGBM	IV	Male	35	<65	CGGA	GBM	176.9764667	high
CGGA_1815	0.506849315	1	AO	III	Female	56	<65	CGGA	LGG	169.3703333	high
CGGA_1817	1.093150685	1	O	II	Female	44	<65	CGGA	LGG	123.830273	high
CGGA_1819	2.753424658	1	GBM	IV	Male	65	>=65	CGGA	GBM	139.5003825	high
CGGA_1820	0.210958904	1	A	II	Male	32	<65	CGGA	LGG	193.1100274	high
CGGA_1826	0.120547945	1	A	II	Male	39	<65	CGGA	LGG	97.47958611	high
CGGA_1829	2.194520548	0	rO	II	Male	43	<65	CGGA	LGG	56.11225873	low
CGGA_1833	1.353424658	1	A	II	Male	41	<65	CGGA	LGG	159.8800734	high
CGGA_1840	3.230136986	0	O	II	Female	40	<65	CGGA	LGG	51.27290833	low
CGGA_1850	2.054794521	0	AO	III	Female	45	<65	CGGA	LGG	21.68444087	low
CGGA_1854	4.454794521	0	O	II	Male	42	<65	CGGA	LGG	32.31314167	low
CGGA_1857	0.430136986	1	A	II	Male	42	<65	CGGA	LGG	181.7818425	high
CGGA_1862	0.301369863	1	AO	III	Male	45	<65	CGGA	LGG	202.907702	high
CGGA_1863	4.367123288	0	GBM	IV	Female	66	>=65	CGGA	GBM	11.59197897	low
CGGA_1865	0.243835616	1	AA	III	Male	44	<65	CGGA	LGG	183.4168079	high
CGGA_1866	0.347945205	1	A	II	Male	53	<65	CGGA	LGG	178.8079671	high
CGGA_1870	4.263013699	0	A	II	Male	52	<65	CGGA	LGG	14.20952619	low
CGGA_1875	4.268493151	0	A	II	Female	46	<65	CGGA	LGG	77.45707103	low
CGGA_1880	3.567123288	0	A	II	Male	50	<65	CGGA	LGG	17.58741111	low
CGGA_1882	4.194520548	0	O	II	Male	30	<65	CGGA	LGG	12.03856389	low
CGGA_1886	0.926027397	1	AA	III	Female	55	<65	CGGA	LGG	144.5324889	high
CGGA_1899	0.482191781	1	AA	III	Male	59	<65	CGGA	LGG	120.7923401	high
CGGA_1901	1.479452055	1	GBM	IV	Female	72	>=65	CGGA	GBM	113.905044	high
CGGA_1902	4.052054795	0	rAO	III	Female	45	<65	CGGA	LGG	26.96780516	low
CGGA_1906	2.887671233	1	AO	III	Male	30	<65	CGGA	LGG	80.22141508	low
CGGA_1908	0.816438356	1	A	II	Male	31	<65	CGGA	LGG	188.6249516	high
CGGA_194	6.312328767	1	O	II	Male	31	<65	CGGA	LGG	36.12211587	low
CGGA_1946	0.389041096	1	O	II	Female	32	<65	CGGA	LGG	180.063675	high
CGGA_1953	0.2	1	A	II	Male	43	<65	CGGA	LGG	155.5364127	high
CGGA_1972	3.536986301	0	A	II	Female	53	<65	CGGA	LGG	110.6354746	high
CGGA_1976	0.2	1	AA	III	Male	40	<65	CGGA	LGG	193.2253377	high
CGGA_1985	1.04109589	1	AA	III	Female	21	<65	CGGA	LGG	118.1030298	high
CGGA_1994	3.389041096	0	rGBM	IV	Female	58	<65	CGGA	GBM	8.959030556	low
CGGA_2002	1.567123288	1	AO	III	Male	58	<65	CGGA	LGG	54.97534246	low
CGGA_2003	2.136986301	1	rAA	III	Female	41	<65	CGGA	LGG	76.6817246	low
CGGA_2006	1.715068493	1	A	II	Male	39	<65	CGGA	LGG	162.1176107	high
CGGA_2008	0.120547945	1	rGBM	IV	Male	66	>=65	CGGA	GBM	156.6731591	high
CGGA_2013	0.380821918	1	A	II	Female	58	<65	CGGA	LGG	148.2272452	high
CGGA_2024	0.898630137	1	A	II	Male	25	<65	CGGA	LGG	73.75439008	low
CGGA_2039	1.923287671	0	GBM	IV	Male	62	<65	CGGA	GBM	16.04890079	low
CGGA_2046	0.687671233	1	rAO	III	Female	47	<65	CGGA	LGG	163.867977	high
CGGA_2047	1.638356164	1	A	II	Female	37	<65	CGGA	LGG	109.1452659	high
CGGA_2053	2.824657534	0	rAO	III	Female	47	<65	CGGA	LGG	40.77483294	low
CGGA_2056	2.791780822	0	GBM	IV	Male	61	<65	CGGA	GBM	99.09592183	high
CGGA_2062	0.112328767	1	rGBM	IV	Female	52	<65	CGGA	GBM	174.6657032	high
CGGA_2075	0.728767123	1	rGBM	IV	Male	38	<65	CGGA	GBM	205.6721306	high
CGGA_2078	0.767123288	1	rO	II	Female	57	<65	CGGA	LGG	190.6022516	high
CGGA_2079	2.64109589	0	rGBM	IV	Male	46	<65	CGGA	GBM	33.58941151	low
CGGA_2081	2.632876712	0	A	II	Male	48	<65	CGGA	LGG	23.91222183	low
CGGA_2082	1.564383562	0	rO	II	Male	49	<65	CGGA	LGG	132.9581282	high
CGGA_2106	2.443835616	0	rAA	III	Male	38	<65	CGGA	LGG	73.67095079	low
CGGA_2115	0.468493151	1	A	II	Male	42	<65	CGGA	LGG	108.3439222	high
CGGA_2121	0.947945205	1	rA	II	Male	36	<65	CGGA	LGG	156.8690798	high
CGGA_2129	2.268493151	0	rAO	III	Female	34	<65	CGGA	LGG	39.33381508	low
CGGA_235	6.410958904	1	rA	II	Female	47	<65	CGGA	LGG	6.922093254	low
CGGA_236	1.934246575	0	rAA	III	Male	37	<65	CGGA	LGG	21.01891151	low
CGGA_241	13.17534247	0	rAA	III	Female	48	<65	CGGA	LGG	28.16280516	low
CGGA_243	8.156164384	0	rAA	III	Female	54	<65	CGGA	LGG	41.45053571	low
CGGA_245	0.871232877	1	rGBM	IV	Male	42	<65	CGGA	GBM	174.8880611	high
CGGA_247	1.668493151	1	rAO	III	Female	61	<65	CGGA	LGG	110.0562242	high
CGGA_251	3.55890411	0	rO	II	Male	51	<65	CGGA	LGG	28.27958492	low
CGGA_252	0.452054795	0	rA	II	Male	42	<65	CGGA	LGG	87.66909325	high
CGGA_254	13.13150685	0	rA	II	Female	22	<65	CGGA	LGG	28.86295754	low
CGGA_256	0.432876712	0	rA	II	Male	44	<65	CGGA	LGG	75.06551349	low
CGGA_261	11.31506849	0	rAA	III	Female	41	<65	CGGA	LGG	22.96538571	low
CGGA_265	10.84657534	0	rGBM	IV	Male	22	<65	CGGA	GBM	33.90500952	low
CGGA_267	3.764383562	1	rAA	III	Female	37	<65	CGGA	LGG	36.16278095	low
CGGA_269	8.032876712	0	rA	II	Male	35	<65	CGGA	LGG	85.54067421	high
CGGA_272	0.594520548	1	rO	II	Female	41	<65	CGGA	LGG	205.5615468	high
CGGA_273	7.219178082	1	rGBM	IV	Male	31	<65	CGGA	GBM	58.45108968	low
CGGA_274	1.671232877	0	rGBM	IV	Female	47	<65	CGGA	GBM	114.9798099	high
CGGA_276	1.449315068	0	rGBM	IV	Female	56	<65	CGGA	GBM	16.11573929	low
CGGA_279	3.6	1	rAO	III	Male	29	<65	CGGA	LGG	72.70097341	low
CGGA_28	3.021917808	1	rAA	III	Male	26	<65	CGGA	LGG	51.74296468	low
CGGA_283	9.506849315	1	O	II	Female	41	<65	CGGA	LGG	11.43757421	low
CGGA_288	2.895890411	1	AO	III	Female	47	<65	CGGA	LGG	82.03310198	high
CGGA_290	12.94520548	0	rAO	III	Male	41	<65	CGGA	LGG	4.205891667	low
CGGA_300	6.024657534	1	rA	II	Male	45	<65	CGGA	LGG	33.61038849	low
CGGA_314	7.035616438	1	rAO	III	Female	47	<65	CGGA	LGG	20.41438611	low
CGGA_318	0.608219178	1	rAA	III	Male	28	<65	CGGA	LGG	183.8854433	high
CGGA_320	8.232876712	1	AO	III	Female	42	<65	CGGA	LGG	16.01326111	low
CGGA_323	11.88493151	0	rAA	III	Male	41	<65	CGGA	LGG	22.63537778	low
CGGA_330	3.071232877	1	rO	II	Female	44	<65	CGGA	LGG	92.37953135	high
CGGA_333	4.884931507	0	rAA	III	Female	45	<65	CGGA	LGG	38.5086004	low
CGGA_336	6.983561644	1	rO	II	Female	34	<65	CGGA	LGG	22.97968373	low
CGGA_337	2.761643836	1	rA	II	Male	27	<65	CGGA	LGG	70.19937063	low
CGGA_358	0.334246575	1	rA	II	Male	34	<65	CGGA	LGG	83.71604365	high
CGGA_369	12.61917808	0	rAA	III	Male	40	<65	CGGA	LGG	15.15616508	low
CGGA_374	1.350684932	1	rAO	III	Male	42	<65	CGGA	LGG	116.0311075	high
CGGA_400	3.619178082	1	rGBM	IV	Male	23	<65	CGGA	GBM	68.98014921	low
CGGA_406	0.246575342	1	rAO	III	Female	44	<65	CGGA	LGG	194.0599556	high
CGGA_413	0.501369863	0	rAO	III	Female	23	<65	CGGA	LGG	146.3698024	high
CGGA_42	7.75890411	1	rGBM	IV	Male	50	<65	CGGA	GBM	34.3120377	low
CGGA_420	9.62739726	0	rAA	III	Male	40	<65	CGGA	LGG	20.43261429	low
CGGA_426	4.273972603	1	rGBM	IV	Female	60	<65	CGGA	GBM	104.3924972	high
CGGA_431	12.36986301	0	GBM	IV	Female	19	<65	CGGA	GBM	28.37991706	low
CGGA_446	12.35068493	0	rGBM	IV	Female	66	>=65	CGGA	GBM	8.917861111	low
CGGA_448	0.969863014	1	rGBM	IV	Female	46	<65	CGGA	GBM	168.1678512	high
CGGA_457	0.205479452	1	rAA	III	Female	40	<65	CGGA	LGG	120.1703746	high
CGGA_458	1.147945205	1	rGBM	IV	Male	45	<65	CGGA	GBM	61.64143413	low
CGGA_479	12.17808219	0	A	II	Female	28	<65	CGGA	LGG	41.71455794	low
CGGA_482	6.879452055	1	A	II	Female	40	<65	CGGA	LGG	14.83949762	low
CGGA_483	0.75890411	1	O	II	Female	34	<65	CGGA	LGG	212.8763937	high
CGGA_485	6.676712329	0	rGBM	IV	Male	32	<65	CGGA	GBM	20.8611254	low
CGGA_487	0.42739726	1	rGBM	IV	Male	42	<65	CGGA	GBM	152.4439183	high
CGGA_488	1.191780822	1	A	II	Female	45	<65	CGGA	LGG	126.6177623	high
CGGA_490	10.42191781	0	rAA	III	Male	44	<65	CGGA	LGG	6.025893254	low
CGGA_491	2.942465753	1	rGBM	IV	Male	52	<65	CGGA	GBM	87.66246984	high
CGGA_492	1.78630137	0	AA	III	Male	42	<65	CGGA	LGG	90.37706984	high
CGGA_493	6.526027397	1	GBM	IV	Female	57	<65	CGGA	GBM	30.4239369	low
CGGA_494	12.15068493	0	GBM	IV	Female	46	<65	CGGA	GBM	11.93843175	low
CGGA_499	0.334246575	1	GBM	IV	Male	62	<65	CGGA	GBM	167.3772071	high
CGGA_501	12.12876712	0	rGBM	IV	Male	60	<65	CGGA	GBM	14.58476508	low
CGGA_502	12.09315068	0	rA	II	Female	62	<65	CGGA	LGG	21.82343214	low
CGGA_503	12.08219178	0	GBM	IV	Female	56	<65	CGGA	GBM	17.0784496	low
CGGA_507	0.82739726	1	GBM	IV	Male	64	<65	CGGA	GBM	110.1752071	high
CGGA_509	1.706849315	1	GBM	IV	Male	57	<65	CGGA	GBM	152.0435718	high
CGGA_510	12.0630137	0	AA	III	Male	23	<65	CGGA	LGG	28.42043175	low
CGGA_521	1.408219178	1	GBM	IV	Female	60	<65	CGGA	GBM	116.3125722	high
CGGA_525	0.378082192	1	GBM	IV	Male	40	<65	CGGA	GBM	192.7175829	high
CGGA_530	1.38630137	1	GBM	IV	Male	79	>=65	CGGA	GBM	142.5667036	high
CGGA_541	11.9890411	0	GBM	IV	Male	58	<65	CGGA	GBM	37.57575556	low
CGGA_543	11.97534247	0	GBM	IV	Male	26	<65	CGGA	GBM	9.074967857	low
CGGA_545	1.520547945	1	GBM	IV	Male	47	<65	CGGA	GBM	138.7366929	high
CGGA_551	11.95342466	0	rGBM	IV	Female	61	<65	CGGA	GBM	2.08481627	low
CGGA_560	11.92876712	0	AA	III	Male	38	<65	CGGA	LGG	13.70817976	low
CGGA_564	1.860273973	1	rAA	III	Female	30	<65	CGGA	LGG	132.910596	high
CGGA_565	9.876712329	0	GBM	IV	Male	59	<65	CGGA	GBM	40.08144603	low
CGGA_578	0.991780822	1	GBM	IV	Female	51	<65	CGGA	GBM	159.573096	high
CGGA_580	3.819178082	1	GBM	IV	Male	42	<65	CGGA	GBM	22.71810119	low
CGGA_591	4.531506849	1	GBM	IV	Male	47	<65	CGGA	GBM	65.27510595	low
CGGA_598	10.0739726	1	GBM	IV	Female	53	<65	CGGA	GBM	8.532735317	low
CGGA_599	1.145205479	1	rAA	III	Female	49	<65	CGGA	LGG	138.7004766	high
CGGA_601	3.104109589	1	rAA	III	Male	41	<65	CGGA	LGG	46.58414444	low
CGGA_603	0.460273973	0	GBM	IV	Male	40	<65	CGGA	GBM	118.2997512	high
CGGA_604	1.043835616	1	rGBM	IV	Male	40	<65	CGGA	GBM	164.8401833	high
CGGA_605	11.78082192	0	GBM	IV	Female	48	<65	CGGA	GBM	80.08486032	low
CGGA_607	3.805479452	0	sGBM	IV	Female	30	<65	CGGA	GBM	40.02790397	low
CGGA_616	2.608219178	1	GBM	IV	Female	49	<65	CGGA	GBM	147.2984603	high
CGGA_619	1.506849315	1	GBM	IV	Male	44	<65	CGGA	GBM	136.0661845	high
CGGA_624	0.334246575	1	sGBM	IV	Male	53	<65	CGGA	GBM	185.5257988	high
CGGA_625	6.753424658	1	GBM	IV	Male	57	<65	CGGA	GBM	17.38574008	low
CGGA_630	11.78082192	0	GBM	IV	Male	32	<65	CGGA	GBM	15.7722004	low
CGGA_632	1.578082192	1	GBM	IV	Male	62	<65	CGGA	GBM	113.8167238	high
CGGA_633	4.964383562	1	GBM	IV	Male	33	<65	CGGA	GBM	104.828502	high
CGGA_634	7.21369863	1	GBM	IV	Female	42	<65	CGGA	GBM	29.70349127	low
CGGA_635	11.67945205	0	GBM	IV	Male	42	<65	CGGA	GBM	4.36801746	low
CGGA_638	6.536986301	0	AA	III	Male	50	<65	CGGA	LGG	28.30160913	low
CGGA_641	9.345205479	1	GBM	IV	Female	60	<65	CGGA	GBM	13.50780754	low
CGGA_642	11.64109589	0	sGBM	IV	Male	32	<65	CGGA	GBM	17.77997103	low
CGGA_643	0.906849315	1	AA	III	Male	74	>=65	CGGA	LGG	121.287246	high
CGGA_652	1.304109589	1	AA	III	Male	45	<65	CGGA	LGG	91.41887698	high
CGGA_655	11.59178082	0	AA	III	Male	73	>=65	CGGA	LGG	16.17393532	low
CGGA_658	1.019178082	1	rGBM	IV	Female	58	<65	CGGA	GBM	169.673852	high
CGGA_659	2	0	GBM	IV	Male	54	<65	CGGA	GBM	33.4276004	low
CGGA_662	0.778082192	1	sGBM	IV	Male	48	<65	CGGA	GBM	79.36708214	low
CGGA_663	11.53424658	0	GBM	IV	Male	42	<65	CGGA	GBM	7.992636111	low
CGGA_666	6.846575342	1	GBM	IV	Male	19	<65	CGGA	GBM	24.11445992	low
CGGA_669	1.663013699	1	GBM	IV	Female	55	<65	CGGA	GBM	44.1207504	low
CGGA_671	11.54794521	0	GBM	IV	Female	61	<65	CGGA	GBM	7.779127778	low
CGGA_675	11.53424658	0	AA	III	Male	35	<65	CGGA	LGG	11.82092143	low
CGGA_676	1.030136986	1	GBM	IV	Male	47	<65	CGGA	GBM	157.2872147	high
CGGA_678	1.057534247	1	rGBM	IV	Male	34	<65	CGGA	GBM	148.6916913	high
CGGA_679	0.720547945	1	sGBM	IV	Female	57	<65	CGGA	GBM	176.6117889	high
CGGA_680	6.501369863	1	rGBM	IV	Male	43	<65	CGGA	GBM	69.54570952	low
CGGA_685	8.873972603	1	sGBM	IV	Male	41	<65	CGGA	GBM	32.71366865	low
CGGA_689	11.49041096	0	AA	III	Female	64	<65	CGGA	LGG	26.71421587	low
CGGA_694	3.271232877	1	rAA	III	Female	40	<65	CGGA	LGG	79.9115877	low
CGGA_698	5.071232877	1	O	II	Male	24	<65	CGGA	LGG	60.66881706	low
CGGA_700	0.465753425	0	A	II	Female	45	<65	CGGA	LGG	85.22005833	high
CGGA_703	3.712328767	1	sGBM	IV	Male	51	<65	CGGA	GBM	84.97901111	high
CGGA_704	7.046575342	1	GBM	IV	Female	55	<65	CGGA	GBM	44.79274484	low
CGGA_705	4.128767123	1	O	II	Male	44	<65	CGGA	LGG	45.7975754	low
CGGA_707	9.038356164	1	sGBM	IV	Female	40	<65	CGGA	GBM	7.116325	low
CGGA_710	1.808219178	1	O	II	Female	48	<65	CGGA	LGG	108.7200306	high
CGGA_715	9.394520548	0	AA	III	Male	45	<65	CGGA	LGG	6.977555159	low
CGGA_720	3.446575342	1	GBM	IV	Male	54	<65	CGGA	GBM	66.96820992	low
CGGA_721	6.991780822	1	AA	III	Male	50	<65	CGGA	LGG	45.98025714	low
CGGA_724	11.36164384	0	AA	III	Male	64	<65	CGGA	LGG	25.41338889	low
CGGA_725	11.36164384	0	GBM	IV	Female	59	<65	CGGA	GBM	31.12328452	low
CGGA_727	2.802739726	1	AA	III	Male	23	<65	CGGA	LGG	108.5195921	high
CGGA_730	5.802739726	1	A	II	Female	32	<65	CGGA	LGG	51.97558373	low
CGGA_731	1.378082192	1	GBM	IV	Female	58	<65	CGGA	GBM	156.6198587	high
CGGA_738	11.32054795	0	GBM	IV	Male	51	<65	CGGA	GBM	73.70506825	low
CGGA_747	2.657534247	1	GBM	IV	Male	61	<65	CGGA	GBM	108.3216294	high
CGGA_752	10.08219178	0	A	II	Female	36	<65	CGGA	LGG	25.66777897	low
CGGA_757	2.868493151	1	AA	III	Male	47	<65	CGGA	LGG	71.35795833	low
CGGA_759	3.460273973	1	AA	III	Male	51	<65	CGGA	LGG	97.58407262	high
CGGA_760	11.26027397	0	AA	III	Female	61	<65	CGGA	LGG	9.969355952	low
CGGA_761	5.04109589	1	AO	III	Female	66	>=65	CGGA	LGG	99.22649167	high
CGGA_762	11.24657534	0	GBM	IV	Male	46	<65	CGGA	GBM	3.877022619	low
CGGA_763	0.873972603	0	AA	III	Male	43	<65	CGGA	LGG	52.53037143	low
CGGA_766	11.24109589	0	rGBM	IV	Female	50	<65	CGGA	GBM	8.310778571	low
CGGA_773	1.21369863	1	rO	III	Male	43	<65	CGGA	LGG	105.0521298	high
CGGA_777	0.4	1	O	II	Female	56	<65	CGGA	LGG	203.7045841	high
CGGA_780	2.528767123	1	O	II	Male	42	<65	CGGA	LGG	101.2222234	high
CGGA_782	0.791780822	1	AA	III	Male	56	<65	CGGA	LGG	171.5893008	high
CGGA_785	9.635616438	1	GBM	IV	Male	55	<65	CGGA	GBM	13.37955	low
CGGA_789	0.945205479	1	O	II	Female	50	<65	CGGA	LGG	154.3584135	high
CGGA_791	0.690410959	1	rGBM	IV	Female	56	<65	CGGA	GBM	148.9061119	high
CGGA_796	1.531506849	0	GBM	IV	Male	60	<65	CGGA	GBM	62.70081865	low
CGGA_799	5.117808219	1	rAA	III	Male	56	<65	CGGA	LGG	45.53648294	low
CGGA_802	1.865753425	1	GBM	IV	Female	63	<65	CGGA	GBM	130.6384683	high
CGGA_804	1.682191781	0	GBM	IV	Male	44	<65	CGGA	GBM	95.41506786	high
CGGA_807	11.06849315	0	GBM	IV	Female	24	<65	CGGA	GBM	37.45739127	low
CGGA_808	3.197260274	0	AA	III	Male	45	<65	CGGA	LGG	108.607827	high
CGGA_809	3.430136986	1	GBM	IV	Male	50	<65	CGGA	GBM	48.70884008	low
CGGA_810	1.509589041	1	O	II	Male	32	<65	CGGA	LGG	148.1911544	high
CGGA_812	11.05479452	0	sGBM	IV	Female	51	<65	CGGA	GBM	32.15031389	low
CGGA_815	6.079452055	1	GBM	IV	Male	60	<65	CGGA	GBM	60.30200556	low
CGGA_818	11.03287671	0	GBM	IV	Male	50	<65	CGGA	GBM	67.62257143	low
CGGA_822	6.128767123	1	AA	III	Male	55	<65	CGGA	LGG	44.84303373	low
CGGA_825	2.290410959	1	A	II	Male	60	<65	CGGA	LGG	87.41075397	high
CGGA_831	1.495890411	1	GBM	IV	Male	42	<65	CGGA	GBM	156.4930873	high
CGGA_834	10.99452055	0	GBM	IV	Female	53	<65	CGGA	GBM	107.3514056	high
CGGA_835	1.416438356	0	A	II	Male	42	<65	CGGA	LGG	37.73704683	low
CGGA_837	1.183561644	1	GBM	IV	Male	38	<65	CGGA	GBM	171.6624274	high
CGGA_838	10.9890411	0	GBM	IV	Male	57	<65	CGGA	GBM	8.627521032	low
CGGA_842	0.55890411	1	GBM	IV	Female	63	<65	CGGA	GBM	217.531719	high
CGGA_843	10.97260274	0	GBM	IV	Female	54	<65	CGGA	GBM	2.779314683	low
CGGA_846	8.194520548	0	GBM	IV	Female	52	<65	CGGA	GBM	51.91572698	low
CGGA_848	0.654794521	0	GBM	IV	Male	56	<65	CGGA	GBM	145.003052	high
CGGA_850	1.545205479	0	O	II	Male	37	<65	CGGA	LGG	112.2295357	high
CGGA_852	0.463013699	1	GBM	IV	Female	60	<65	CGGA	GBM	121.519279	high
CGGA_856	3.553424658	0	GBM	IV	Male	42	<65	CGGA	GBM	10.6702504	low
CGGA_858	10.91506849	0	GBM	IV	Male	54	<65	CGGA	GBM	9.430011111	low
CGGA_859	1.060273973	1	rGBM	IV	Male	44	<65	CGGA	GBM	189.7887984	high
CGGA_861	2.446575342	1	GBM	IV	Male	44	<65	CGGA	GBM	93.24968651	high
CGGA_863	5.679452055	1	GBM	IV	Male	57	<65	CGGA	GBM	23.98710119	low
CGGA_864	10.89589041	0	AA	III	Female	53	<65	CGGA	LGG	18.1473373	low
CGGA_867	1.005479452	1	AA	III	Female	59	<65	CGGA	LGG	165.6947028	high
CGGA_869	1.471232877	0	rGBM	IV	Male	55	<65	CGGA	GBM	88.35538413	high
CGGA_871	10.86027397	0	rGBM	IV	Male	61	<65	CGGA	GBM	18.40836389	low
CGGA_876	0.435616438	1	GBM	IV	Female	68	>=65	CGGA	GBM	218.7920488	high
CGGA_878	2.364383562	1	rGBM	IV	Male	58	<65	CGGA	GBM	136.5918877	high
CGGA_881	0.690410959	1	GBM	IV	Male	55	<65	CGGA	GBM	154.2619651	high
CGGA_882	2.761643836	0	AA	III	Female	18	<65	CGGA	LGG	29.57660278	low
CGGA_884	3.098630137	1	rGBM	IV	Female	60	<65	CGGA	GBM	41.59365714	low
CGGA_888	1.832876712	1	GBM	IV	Male	40	<65	CGGA	GBM	75.85626071	low
CGGA_889	10.80273973	0	rAA	III	Male	24	<65	CGGA	LGG	29.99665556	low
CGGA_890	8.169863014	1	O	II	Male	38	<65	CGGA	LGG	29.25007778	low
CGGA_892	1.22739726	0	rA	II	Male	40	<65	CGGA	LGG	13.44855238	low
CGGA_893	8.657534247	1	A	II	Female	41	<65	CGGA	LGG	39.30090714	low
CGGA_898	4.556164384	1	A	II	Female	38	<65	CGGA	LGG	35.1438127	low
CGGA_899	0.632876712	1	A	II	Female	38	<65	CGGA	LGG	188.0260413	high
CGGA_901	2.545205479	1	AO	III	Male	37	<65	CGGA	LGG	62.988025	low
CGGA_902	0.528767123	1	A	II	Female	31	<65	CGGA	LGG	184.4464286	high
CGGA_903	3.98630137	1	rGBM	IV	Male	42	<65	CGGA	GBM	55.95197063	low
CGGA_904	2.120547945	1	rAA	III	Female	43	<65	CGGA	LGG	108.115896	high
CGGA_905	8.695890411	1	sGBM	IV	Male	29	<65	CGGA	GBM	30.22435159	low
CGGA_908	6.673972603	1	rAA	III	Female	40	<65	CGGA	LGG	47.2101631	low
CGGA_909	10.73972603	0	sGBM	IV	Male	29	<65	CGGA	GBM	22.38104722	low
CGGA_D02	1.326027397	1	AO	III	Male	34	<65	CGGA	LGG	111.9135429	high
CGGA_D03	1.15890411	1	sGBM	IV	Male	34	<65	CGGA	GBM	172.4975635	high
CGGA_D04	10.12876712	0	sGBM	IV	Female	38	<65	CGGA	GBM	16.21808333	low
CGGA_D07	10.11232877	0	AA	III	Male	35	<65	CGGA	LGG	22.87646111	low
CGGA_D09	0.638356164	1	AA	III	Female	43	<65	CGGA	LGG	157.7271865	high
CGGA_D11	2.265753425	1	sGBM	IV	Male	25	<65	CGGA	GBM	131.735427	high
CGGA_D15	10.05205479	0	sGBM	IV	Female	36	<65	CGGA	GBM	14.12021032	low
CGGA_D16	0.715068493	1	AO	III	Female	34	<65	CGGA	LGG	187.5763552	high
CGGA_D19	0.81369863	1	AA	III	Female	45	<65	CGGA	LGG	84.35730794	high
CGGA_D20	6.484931507	1	rAA	III	Male	37	<65	CGGA	LGG	23.78429008	low
CGGA_D21	3.309589041	1	GBM	IV	Female	57	<65	CGGA	GBM	86.21614206	high
CGGA_D24	2.293150685	1	rGBM	IV	Female	46	<65	CGGA	GBM	83.77032976	high
CGGA_D26	0.720547945	1	rAA	III	Female	31	<65	CGGA	LGG	207.5671929	high
CGGA_D27	10	0	GBM	IV	Male	29	<65	CGGA	GBM	8.433400397	low
CGGA_D28	2.356164384	1	AA	III	Female	25	<65	CGGA	LGG	38.04428452	low
CGGA_D29	9.980821918	0	GBM	IV	Female	27	<65	CGGA	GBM	13.00441865	low
CGGA_D30	0.589041096	1	sGBM	IV	Male	42	<65	CGGA	GBM	136.8248377	high
CGGA_D32	0.980821918	1	rAA	III	Female	43	<65	CGGA	LGG	197.0689298	high
CGGA_D33	0.317808219	1	A	II	Male	47	<65	CGGA	LGG	128.7138794	high
CGGA_D34	0.402739726	1	rAA	III	Male	22	<65	CGGA	LGG	174.1772488	high
CGGA_D35	1.810958904	1	sGBM	IV	Female	50	<65	CGGA	GBM	176.3692937	high
CGGA_D36	0.093150685	1	rGBM	IV	Female	36	<65	CGGA	GBM	197.147875	high
CGGA_D37	2.643835616	1	GBM	IV	Female	39	<65	CGGA	GBM	129.6198397	high
CGGA_D38	1.887671233	1	rAA	III	Male	37	<65	CGGA	LGG	110.0365135	high
CGGA_D40	9.745205479	0	rGBM	IV	Male	37	<65	CGGA	GBM	12.13098452	low
CGGA_D44	0.857534247	1	A	II	Male	34	<65	CGGA	LGG	144.3829718	high
CGGA_D45	2.345205479	0	GBM	IV	Female	24	<65	CGGA	GBM	36.07928651	low
CGGA_D46	0.821917808	1	sGBM	IV	Female	48	<65	CGGA	GBM	174.2214913	high
CGGA_D47	2.871232877	1	O	II	Male	47	<65	CGGA	LGG	110.8715623	high
CGGA_D48	0.605479452	1	A	II	Male	34	<65	CGGA	LGG	132.8556353	high
CGGA_D50	2.142465753	1	rAA	III	Female	39	<65	CGGA	LGG	64.76607619	low
CGGA_D51	0.369863014	1	A	II	Male	45	<65	CGGA	LGG	172.7598353	high
CGGA_D52	9.668493151	0	A	II	Female	24	<65	CGGA	LGG	6.823434524	low
CGGA_D56	0.175342466	1	O	II	Male	38	<65	CGGA	LGG	152.7447488	high
CGGA_D57	2.098630137	1	A	II	Male	39	<65	CGGA	LGG	93.72777778	high
CGGA_D58	0.495890411	1	A	II	Male	27	<65	CGGA	LGG	78.32658294	low
CGGA_J023	2.816438356	1	A	II	Male	36	<65	CGGA	LGG	129.7500488	high
CGGA_J024	9.342465753	0	A	II	Female	35	<65	CGGA	LGG	34.37756468	low
CGGA_J030	9.284931507	0	O	II	Female	47	<65	CGGA	LGG	11.34791905	low
CGGA_J042	3.860273973	1	A	II	Female	35	<65	CGGA	LGG	114.6467706	high
CGGA_J130	8.536986301	0	rO	III	Male	39	<65	CGGA	LGG	50.62895675	low
CGGA_P100	0.734246575	1	A	II	Male	40	<65	CGGA	LGG	175.7276079	high
CGGA_P102	3.476712329	1	AA	III	Female	50	<65	CGGA	LGG	119.0310274	high
CGGA_P103	4.523287671	0	sGBM	IV	Male	37	<65	CGGA	GBM	17.24309286	low
CGGA_P106	0.194520548	1	rAA	III	Female	38	<65	CGGA	LGG	190.6552373	high
CGGA_P108	4.504109589	0	rO	III	Male	41	<65	CGGA	LGG	79.68478929	low
CGGA_P109	1.115068493	1	O	II	Female	35	<65	CGGA	LGG	143.6512004	high
CGGA_P110	2.191780822	1	rA	II	Male	51	<65	CGGA	LGG	106.1072889	high
CGGA_P111	4.487671233	0	O	II	Female	36	<65	CGGA	LGG	4.67225119	low
CGGA_P112	2.284931507	1	O	II	Male	31	<65	CGGA	LGG	77.2497996	low
CGGA_P113	4.679452055	0	AO	III	Female	37	<65	CGGA	LGG	33.75554365	low
CGGA_P121	4.405479452	0	GBM	IV	Female	36	<65	CGGA	GBM	21.01912579	low
CGGA_P122	4.487671233	0	O	II	Male	40	<65	CGGA	LGG	24.10718651	low
CGGA_P128	4.345205479	0	A	II	Male	39	<65	CGGA	LGG	17.30315	low
CGGA_P13	5.309589041	0	AO	III	Male	42	<65	CGGA	LGG	5.504270635	low
CGGA_P131	4.37260274	0	O	II	Male	43	<65	CGGA	LGG	4.907438889	low
CGGA_P132	4.391780822	0	rGBM	IV	Female	38	<65	CGGA	GBM	23.3781127	low
CGGA_P137	4.180821918	0	O	II	Male	44	<65	CGGA	LGG	23.21012183	low
CGGA_P142	4.268493151	0	AA	III	Male	43	<65	CGGA	LGG	33.55059365	low
CGGA_P143	0.715068493	1	A	II	Male	43	<65	CGGA	LGG	199.9096159	high
CGGA_P144	4.271232877	0	AA	III	Female	50	<65	CGGA	LGG	13.5112254	low
CGGA_P145	0.843835616	1	AO	III	Female	61	<65	CGGA	LGG	75.99355357	low
CGGA_P147	2.364383562	1	A	II	Male	36	<65	CGGA	LGG	73.48503651	low
CGGA_P151	4.334246575	0	rAA	III	Male	32	<65	CGGA	LGG	41.53382024	low
CGGA_P155	4.063013699	0	rA	III	Male	43	<65	CGGA	LGG	81.97229087	high
CGGA_P156	4.076712329	0	A	II	Male	25	<65	CGGA	LGG	5.251772222	low
CGGA_P157	1.287671233	1	A	II	Female	29	<65	CGGA	LGG	143.343681	high
CGGA_P159	0.578082192	1	O	II	Male	45	<65	CGGA	LGG	130.0085595	high
CGGA_P160	0.6	1	AO	III	Female	51	<65	CGGA	LGG	211.1880587	high
CGGA_P163	2.342465753	1	A	II	Male	29	<65	CGGA	LGG	67.19941349	low
CGGA_P17	5.287671233	0	O	II	Male	35	<65	CGGA	LGG	20.76337619	low
CGGA_P173	3.967123288	0	O	II	Female	59	<65	CGGA	LGG	38.1533623	low
CGGA_P174	4.060273973	0	O	II	Female	45	<65	CGGA	LGG	13.29509008	low
CGGA_P176	2.202739726	0	O	II	Female	36	<65	CGGA	LGG	9.294256349	low
CGGA_P177	3.950684932	0	O	II	Female	23	<65	CGGA	LGG	79.33409167	low
CGGA_P179	3.983561644	0	A	II	Female	20	<65	CGGA	LGG	56.21041508	low
CGGA_P18	1.060273973	1	O	II	Female	36	<65	CGGA	LGG	97.46916548	high
CGGA_P181	0.652054795	1	rA	II	Male	34	<65	CGGA	LGG	124.6302397	high
CGGA_P182	4.142465753	0	A	II	Female	61	<65	CGGA	LGG	110.5316067	high
CGGA_P183	4.142465753	0	A	II	Male	36	<65	CGGA	LGG	26.15571944	low
CGGA_P185	1.375342466	1	GBM	IV	Male	41	<65	CGGA	GBM	133.5318456	high
CGGA_P19	5.271232877	0	O	II	Male	43	<65	CGGA	LGG	18.72702817	low
CGGA_P199	0.556164384	1	O	II	Male	58	<65	CGGA	LGG	172.4703266	high
CGGA_P20	5.268493151	0	GBM	IV	Male	29	<65	CGGA	GBM	18.85629921	low
CGGA_P21	5.265753425	0	O	II	Male	39	<65	CGGA	LGG	51.00984444	low
CGGA_P22	1.112328767	1	A	II	Male	45	<65	CGGA	LGG	170.2637254	high
CGGA_P269	1.4	1	O	II	Female	34	<65	CGGA	LGG	74.8948131	low
CGGA_P27	1.131506849	0	GBM	IV	Male	45	<65	CGGA	GBM	11.42527143	low
CGGA_P279	3.654794521	0	O	II	Female	40	<65	CGGA	LGG	7.095904365	low
CGGA_P28	0.293150685	1	O	II	Male	43	<65	CGGA	LGG	182.0978988	high
CGGA_P280	3.676712329	0	O	II	Male	27	<65	CGGA	LGG	30.07214325	low
CGGA_P283	3.646575342	0	A	II	Female	53	<65	CGGA	LGG	100.9550984	high
CGGA_P286	1.802739726	0	A	II	Male	46	<65	CGGA	LGG	15.06608056	low
CGGA_P295	0.747945205	1	sGBM	IV	Male	46	<65	CGGA	GBM	83.99847937	high
CGGA_P30	1.106849315	1	A	II	Male	24	<65	CGGA	LGG	137.7598071	high
CGGA_P306	2.526027397	1	O	II	Male	31	<65	CGGA	LGG	49.98039841	low
CGGA_P308	1.542465753	1	O	II	Female	36	<65	CGGA	LGG	105.7694329	high
CGGA_P31	5.15890411	0	O	II	Male	29	<65	CGGA	LGG	57.53851548	low
CGGA_P311	3.416438356	0	O	II	Male	53	<65	CGGA	LGG	65.67657579	low
CGGA_P314	3.391780822	0	O	II	Male	42	<65	CGGA	LGG	9.733555159	low
CGGA_P315	1.235616438	1	O	II	Male	34	<65	CGGA	LGG	44.52807302	low
CGGA_P319	1.391780822	1	A	II	Female	48	<65	CGGA	LGG	147.8487282	high
CGGA_P326	3.334246575	0	O	II	Male	34	<65	CGGA	LGG	7.948926587	low
CGGA_P328	1.589041096	1	A	II	Female	36	<65	CGGA	LGG	94.31733016	high
CGGA_P335	3.295890411	0	A	II	Male	38	<65	CGGA	LGG	33.18179048	low
CGGA_P337	1.887671233	1	rGBM	IV	Male	48	<65	CGGA	GBM	67.01688968	low
CGGA_P338	3.282191781	0	A	II	Male	33	<65	CGGA	LGG	59.09192302	low
CGGA_P346	1.430136986	0	A	II	Male	46	<65	CGGA	LGG	84.42715595	high
CGGA_P356	1.55890411	1	A	II	Male	35	<65	CGGA	LGG	70.91035278	low
CGGA_P358	3.2	0	A	II	Female	39	<65	CGGA	LGG	45.04951627	low
CGGA_P364	1.356164384	1	A	II	Male	37	<65	CGGA	LGG	135.3845821	high
CGGA_P385	3.046575342	0	O	II	Male	36	<65	CGGA	LGG	93.98242262	high
CGGA_P388	0.802739726	1	O	II	Female	38	<65	CGGA	LGG	144.2473294	high
CGGA_P392	3.010958904	0	A	II	Female	40	<65	CGGA	LGG	8.822597619	low
CGGA_P399	2.98630137	0	AA	III	Female	37	<65	CGGA	LGG	32.9551373	low
CGGA_P401	2.15890411	1	AA	III	Female	37	<65	CGGA	LGG	136.9647813	high
CGGA_P411	1.205479452	1	rO	III	Male	33	<65	CGGA	LGG	186.0190393	high
CGGA_P415	0.534246575	1	O	II	Male	36	<65	CGGA	LGG	199.7396361	high
CGGA_P416	2.928767123	0	rAA	III	Male	38	<65	CGGA	LGG	28.33237222	low
CGGA_P421	0.843835616	1	sGBM	IV	Male	45	<65	CGGA	GBM	190.5039897	high
CGGA_P422	2.989041096	0	rGBM	IV	Female	41	<65	CGGA	GBM	21.52643532	low
CGGA_P437	2.802739726	0	rA	II	Male	44	<65	CGGA	LGG	74.37650159	low
CGGA_P438	2.802739726	0	rAA	III	Male	32	<65	CGGA	LGG	33.16923968	low
CGGA_P439	2.8	0	rAA	III	Female	36	<65	CGGA	LGG	77.69346865	low
CGGA_P446	2.764383562	0	O	II	Male	36	<65	CGGA	LGG	46.97510556	low
CGGA_P461	1.64109589	1	rAA	III	Female	23	<65	CGGA	LGG	72.71613651	low
CGGA_P468	2.668493151	0	AO	III	Male	46	<65	CGGA	LGG	45.03597421	low
CGGA_P483	0.819178082	1	rAA	III	Male	45	<65	CGGA	LGG	170.7788464	high
CGGA_P492	2.569863014	0	AO	III	Male	36	<65	CGGA	LGG	21.37665714	low
CGGA_P5	1.035616438	1	rA	II	Female	29	<65	CGGA	LGG	148.4761377	high
CGGA_P500	2.547945205	0	rA	II	Male	38	<65	CGGA	LGG	9.515463095	low
CGGA_P501	2.536986301	0	A	II	Female	63	<65	CGGA	LGG	39.26229286	low
CGGA_P505	2.531506849	0	GBM	IV	Female	54	<65	CGGA	GBM	24.57491111	low
CGGA_P508	1.032876712	1	GBM	IV	Female	63	<65	CGGA	GBM	65.96353452	low
CGGA_P510	2.498630137	0	rA	II	Female	54	<65	CGGA	LGG	102.8312996	high
CGGA_P512	1.482191781	1	GBM	IV	Male	37	<65	CGGA	GBM	117.1742583	high
CGGA_P520	2.421917808	0	A	II	Male	42	<65	CGGA	LGG	24.26015119	low
CGGA_P568	0.597260274	1	GBM	IV	Female	42	<65	CGGA	GBM	101.8160587	high
CGGA_P585	0.942465753	1	GBM	IV	Male	50	<65	CGGA	GBM	180.9473611	high
CGGA_P594	0.230136986	1	GBM	IV	Male	53	<65	CGGA	GBM	211.0922365	high
CGGA_P596	2.128767123	0	rGBM	IV	Female	43	<65	CGGA	GBM	49.75052817	low
CGGA_P609	1.989041096	0	rAA	III	Male	31	<65	CGGA	LGG	90.61529722	high
CGGA_P619	0.646575342	1	rGBM	IV	Male	52	<65	CGGA	GBM	181.4980536	high
CGGA_P625	0.44109589	1	sGBM	IV	Male	43	<65	CGGA	GBM	168.6509611	high
CGGA_P633	1.852054795	0	AO	III	Male	53	<65	CGGA	LGG	84.0161627	high
CGGA_P7	0.301369863	1	GBM	IV	Male	70	>=65	CGGA	GBM	200.2828278	high
CGGA_P83	4.652054795	0	sGBM	IV	Male	37	<65	CGGA	GBM	37.15913095	low
CGGA_P84	4.64109589	0	sGBM	IV	Male	51	<65	CGGA	GBM	25.39887143	low
CGGA_P86	4.64109589	0	sGBM	IV	Male	38	<65	CGGA	GBM	17.70340476	low
CGGA_P87	0.657534247	1	O	II	Female	30	<65	CGGA	LGG	126.5813091	high
CGGA_P89	0.805479452	1	AA	III	Male	60	<65	CGGA	LGG	182.0147992	high
CGGA_P93	4.597260274	0	A	II	Male	43	<65	CGGA	LGG	27.9251496	low
CGGA_P98	0.868493151	1	GBM	IV	Male	30	<65	CGGA	GBM	65.09587619	low
CGGA_P99	1.860273973	0	GBM	IV	Male	70	>=65	CGGA	GBM	57.0431746	low
E08021_U133P2	6.701369863	1	AO	III	Female	30-34	<65	REM	LGG	55.38584246	low
E09139_U133P2	3	1	GBM	IV	Female	50-54	<65	REM	GBM	140.7789615	high
E09192_U133P2	1.101369863	1	GBM	IV	Female	35-39	<65	REM	GBM	44.82810992	low
E09239_U133P2	5.202739726	1	AA	III	Male	30-34	<65	REM	LGG	103.3212056	high
E09278_U133P2	3.005479452	0	GBM	IV	Male	30-34	<65	REM	GBM	21.04280159	low
E09331_U133P2	3.194520548	0	GBM	IV	Male	35-39	<65	REM	GBM	63.40470516	low
E09334_U133P2	7.005479452	1	MIXED	III	Male	40-44	<65	REM	LGG	105.066775	high
E09348_U133P2	1.520547945	1	GBM	IV	Male	60-64	<65	REM	GBM	128.1586821	high
E09358_U133P2	10.44931507	0	MIXED	II	Female	50-54	<65	REM	LGG	27.92917222	low
E09394_U133P2	4.246575342	1	MIXED	III	Male	35-39	<65	REM	LGG	29.70203254	low
E09430_U133P2	2.632876712	1	GBM	IV	Female	50-54	<65	REM	GBM	106.9332802	high
E09448_U133P2	18.83013699	1	AO	III	Female	40-44	<65	REM	LGG	138.5218944	high
E09451_U133P2	0.438356164	1	GBM	IV	Male	65-69	>=65	REM	GBM	95.70442698	high
E09454_U133P2	1.476712329	1	GBM	IV	Male	55-59	<65	REM	GBM	57.225425	low
E09471_U133P2	2.232876712	1	A	II	Male	70-74	>=65	REM	LGG	55.11406865	low
E09483_U133P2	0.849315068	1	GBM	IV	Female	45-49	<65	REM	GBM	149.8335762	high
E09489_U133P2	1.287671233	1	GBM	IV	Male	55-59	<65	REM	GBM	147.5243258	high
E09511_U133P2	1.01369863	1	MIXED	III	Male	45-49	<65	REM	LGG	127.1216675	high
E09535_U133P2	1.643835616	1	GBM	IV	Female	40-44	<65	REM	GBM	125.9539544	high
E09569_U133P2	3.071232877	1	GBM	IV	Male	45-49	<65	REM	GBM	104.8783821	high
E09601_U133P2	1.082191781	1	GBM	IV	Male	40-44	<65	REM	GBM	159.115023	high
E09602_U133P2	0.336986301	1	GBM	IV	Male	70-74	>=65	REM	GBM	98.39477381	high
E09605_U133P2	4.876712329	1	GBM	IV	Male	60-64	<65	REM	GBM	127.8647929	high
E09606_U133P2	1.093150685	1	GBM	IV	Male	50-54	<65	REM	GBM	143.825898	high
E09610_U133P2	1.030136986	1	GBM	IV	Male	55-59	<65	REM	GBM	126.9231647	high
E09615_U133P2	2.435616438	1	GBM	IV	Male	45-49	<65	REM	GBM	140.1299274	high
E09623_U133P2	1.701369863	1	GBM	IV	Male	65-69	>=65	REM	GBM	138.6157349	high
E09647_U133P2	1.589041096	1	GBM	IV	Male	70-74	>=65	REM	GBM	118.9458972	high
E09649_U133P2	0.794520548	1	GBM	IV	Male	45-49	<65	REM	GBM	89.93970198	high
E09654_U133P2	0.597260274	1	GBM	IV	Female	65-69	>=65	REM	GBM	86.48709167	high
E09656_U133P2	2.805479452	1	AO	III	Male	40-44	<65	REM	LGG	84.98314365	high
E09661_U133P2	3.983561644	0	O	II	Male	35-39	<65	REM	LGG	118.838469	high
E09670_U133P2	1.164383562	1	GBM	IV	Male	70-74	>=65	REM	GBM	80.60589405	high
E09673_U133P2	17.57534247	0	A	II	Male	45-49	<65	REM	LGG	74.72691786	low
E09681_U133P2	9.219178082	0	AO	III	Female	35-39	<65	REM	LGG	76.18401865	low
E09688_U133P2	4.178082192	1	MIXED	II	Female	35-39	<65	REM	LGG	69.58886349	low
E09690_U133P2	5.120547945	0	GBM	IV	Male	40-44	<65	REM	GBM	64.32589286	low
E09722_U133P2	2.345205479	1	GBM	IV	Female	35-39	<65	REM	GBM	118.5089556	high
E09730_U133P2	5.071232877	1	GBM	IV	Male	40-44	<65	REM	GBM	137.0381683	high
E09740_U133P2	1.380821918	1	GBM	IV	Female	35-39	<65	REM	GBM	170.530071	high
E09744_U133P2	3.849315068	1	GBM	IV	Female	55-59	<65	REM	GBM	137.3525492	high
E09759_U133P2	1.649315068	1	GBM	IV	Male	45-49	<65	REM	GBM	110.0933321	high
E09782_U133P2	1.424657534	0	GBM	IV	Male	50-54	<65	REM	GBM	144.1642389	high
E09786_U133P2	3.808219178	1	GBM	IV	Male	50-54	<65	REM	GBM	81.20167817	high
E09787_U133P2	7.106849315	0	GBM	IV	Female	35-39	<65	REM	GBM	100.8949853	high
E09791_U133P2	1.098630137	1	GBM	IV	Male	55-59	<65	REM	GBM	101.9928813	high
E09800_U133P2	1.912328767	1	GBM	IV	Male	65-69	>=65	REM	GBM	110.8675075	high
E09801_U133P2	3.495890411	1	AA	III	Male	30-34	<65	REM	LGG	105.8536329	high
E09802_U133P2	2.643835616	1	GBM	IV	Male	60-64	<65	REM	GBM	102.5586631	high
E09804_U133P2	3.487671233	0	O	II	Female	30-34	<65	REM	LGG	16.35888056	low
E09810_U133P2	1.561643836	1	GBM	IV	Male	60-64	<65	REM	GBM	145.5506988	high
E09826_U133P2	1.887671233	1	AA	III	Male	40-44	<65	REM	LGG	122.9590623	high
E09832_U133P2	0.460273973	1	GBM	IV	Male	65-69	>=65	REM	GBM	109.3058766	high
E09833_U133P2	1.709589041	1	GBM	IV	Male	50-54	<65	REM	GBM	140.4036635	high
E09846_U133P2	1.175342466	1	GBM	IV	Male	70-74	>=65	REM	GBM	104.2065087	high
E09847_U133P2	2.531506849	1	GBM	IV	Female	65-69	>=65	REM	GBM	118.6620222	high
E09852_U133P2	3.967123288	1	GBM	IV	Female	45-49	<65	REM	GBM	98.6661631	high
E09855_U133P2	3.15890411	0	AA	III	Male	25-29	<65	REM	LGG	47.91327937	low
E09860_U133P2	3.02739726	0	O	II	Female	35-39	<65	REM	LGG	36.46833254	low
E09867_U133P2	3.178082192	0	O	II	Female	60-64	<65	REM	LGG	56.57882063	low
E09893_U133P2	9.194520548	1	AO	III	Female	35-39	<65	REM	LGG	87.49541349	high
E09907_U133P2	4.536986301	1	GBM	IV	Male	35-39	<65	REM	GBM	157.3508778	high
E09930_U133P2	0.419178082	1	GBM	IV	Female	55-59	<65	REM	GBM	104.0795329	high
E09938_U133P2	2.071232877	1	GBM	IV	Male	45-49	<65	REM	GBM	138.5017901	high
E09951_U133P2	1.854794521	1	GBM	IV	Male	45-49	<65	REM	GBM	146.9578607	high
E09956_U133P2	1.728767123	1	GBM	IV	Male	45-49	<65	REM	GBM	59.51432222	low
E09959_U133P2	3.816438356	1	AA	III	Male	50-54	<65	REM	LGG	86.73253373	high
E09966_U133P2	1.457534247	1	AA	III	Female	55-59	<65	REM	LGG	73.31801349	low
E09967_U133P2	0.361643836	1	GBM	IV	Female	50-54	<65	REM	GBM	124.8410139	high
E09988_U133P2	5.312328767	1	AO	III	Male	20-24	<65	REM	LGG	92.90724563	high
E10001_U133P2	0.715068493	1	AO	III	Male	25-29	<65	REM	LGG	56.86594365	low
E10002_U133P2	0.687671233	1	GBM	IV	Male	60-64	<65	REM	GBM	107.0843929	high
E10013_U133P2	0.405479452	1	GBM	IV	Female	60-64	<65	REM	GBM	135.2484321	high
E10016_U133P2	2.424657534	1	GBM	IV	Female	50-54	<65	REM	GBM	138.3998948	high
E10026_U133P2	1.268493151	1	GBM	IV	Male	65-69	>=65	REM	GBM	89.82950754	high
E10031_U133P2	2.263013699	1	GBM	IV	Male	50-54	<65	REM	GBM	71.67305556	low
E10041_U133P2	0.671232877	1	GBM	IV	Male	20-24	<65	REM	GBM	105.0535274	high
E10077_U133P2	2.123287671	1	GBM	IV	Male	30-34	<65	REM	GBM	136.3795635	high
E10102_U133P2	3.189041096	0	GBM	IV	Male	50-54	<65	REM	GBM	97.58314365	high
E10110_U133P2	1.895890411	1	GBM	IV	Male	40-44	<65	REM	GBM	90.66519643	high
E10144_U133P2	2.131506849	1	GBM	IV	Female	45-49	<65	REM	GBM	69.72391111	low
E10158_U133P2	3.339726027	0	GBM	IV	Female	45-49	<65	REM	GBM	93.44115476	high
E10184_U133P2	2.328767123	1	GBM	IV	Female	50-54	<65	REM	GBM	90.92356706	high
E10211_U133P2	2.334246575	1	GBM	IV	Male	40-44	<65	REM	GBM	111.5828056	high
E10226_U133P2	1.534246575	1	GBM	IV	Female	75-79	>=65	REM	GBM	77.07013849	low
E10227_U133P2	1.038356164	1	GBM	IV	Female	50-54	<65	REM	GBM	175.3151139	high
E10252_U133P2	4.35890411	1	GBM	IV	Male	65-69	>=65	REM	GBM	117.4655694	high
E10258_U133P2	1.693150685	1	GBM	IV	Male	70-74	>=65	REM	GBM	86.25578175	high
E10262_U133P2	1.479452055	1	GBM	IV	Female	45-49	<65	REM	GBM	111.9946913	high
E10267_U133P2	0.98630137	1	GBM	IV	Female	30-34	<65	REM	GBM	169.1743619	high
E10271_U133P2	1.030136986	1	GBM	IV	Male	70-74	>=65	REM	GBM	138.0994067	high
E10284_U133P2	0.397260274	1	GBM	IV	Male	55-59	<65	REM	GBM	152.578477	high
E10290_U133P2	0.569863014	1	GBM	IV	Female	40-44	<65	REM	GBM	115.6339214	high
E10292_U133P2	0.454794521	1	GBM	IV	Male	45-49	<65	REM	GBM	127.8754885	high
E10300_U133P2	0.769863014	1	GBM	IV	Male	75-79	>=65	REM	GBM	137.4676655	high
E10305_U133P2	0.832876712	1	GBM	IV	Female	70-74	>=65	REM	GBM	145.4358714	high
E10312_U133P2	3.117808219	1	GBM	IV	Male	35-39	<65	REM	GBM	97.83043095	high
E10313_U133P2	1.610958904	1	GBM	IV	Male	55-59	<65	REM	GBM	163.0322698	high
E10433_U133P2	0.876712329	1	GBM	IV	Female	50-54	<65	REM	GBM	89.52796746	high
E10444_U133P2	1.394520548	1	GBM	IV	Male	40-44	<65	REM	GBM	169.5613782	high
E10462_U133P2	2.950684932	1	GBM	IV	Female	55-59	<65	REM	GBM	96.99096468	high
E10483_U133P2	5.460273973	1	A	II	Male	25-29	<65	REM	LGG	94.17845992	high
E10488_U133P2	1.797260274	1	GBM	IV	Female	55-59	<65	REM	GBM	159.5444623	high
E10514_U133P2	1.950684932	1	GBM	IV	Male	25-29	<65	REM	GBM	116.9701798	high
E10551_U133P2	1.010958904	1	GBM	IV	Male	50-54	<65	REM	GBM	139.1741861	high
E50057_U133P2	1.435616438	1	GBM	IV	Male	60-64	<65	REM	GBM	123.916469	high
E50074_U133P2	0.446575342	1	GBM	IV	Male	60-64	<65	REM	GBM	149.721627	high
E50091_U133P2	1.136986301	1	GBM	IV	Male	55-59	<65	REM	GBM	77.92519563	low
GSM405201	9.816666667	1	OD	III	Female	44.57	<65	GRA	LGG	65.78135	low
GSM405202	11.66666667	1	OD	III	Male	28.69	<65	GRA	LGG	83.58935437	high
GSM405203	8.916666667	1	OD	III	Male	38.58	<65	GRA	LGG	47.20910357	low
GSM405204	8.591666667	1	OD	III	Male	33.89	<65	GRA	LGG	59.6143496	low
GSM405205	3.241666667	1	OD	III	Male	48.03	<65	GRA	LGG	104.0193976	high
GSM405206	6.808333333	1	OD	III	Male	31.53	<65	GRA	LGG	37.55754206	low
GSM405207	8.116666667	1	OD	III	Female	44.41	<65	GRA	LGG	33.27518889	low
GSM405208	3.041666667	1	OD	III	Male	51.4	<65	GRA	LGG	34.45000238	low
GSM405210	10.28333333	1	OD	III	Male	38.53	<65	GRA	LGG	63.32382738	low
GSM405211	1.833333333	1	OD	III	Male	34.93	<65	GRA	LGG	33.41260595	low
GSM405212	17.49166667	1	OD	III	Male	23.33	<65	GRA	LGG	58.64643889	low
GSM405213	1.341666667	1	GBM	IV	Male	44.09	<65	GRA	GBM	141.7365734	high
GSM405214	1.5	1	GBM	IV	Male	37.84	<65	GRA	GBM	106.1653147	high
GSM405215	2.3	1	GBM	IV	Male	51.44	<65	GRA	GBM	151.125756	high
GSM405216	3.283333333	1	GBM	IV	Male	52.06	<65	GRA	GBM	73.12129802	low
GSM405217	6.766666667	0	GBM	IV	Male	33.2	<65	GRA	GBM	136.6314611	high
GSM405218	0.641666667	1	GBM	IV	Male	32.36	<65	GRA	GBM	111.843227	high
GSM405219	0.583333333	1	GBM	IV	Male	57.25	<65	GRA	GBM	113.2168877	high
GSM405220	1.266666667	1	GBM	IV	Male	54.12	<65	GRA	GBM	184.9168607	high
GSM405221	0.691666667	1	GBM	IV	Male	55.52	<65	GRA	GBM	163.3371369	high
GSM405222	1.3	1	GBM	IV	Male	54.06	<65	GRA	GBM	69.97431825	low
GSM405223	1.916666667	1	GBM	IV	Female	53.26	<65	GRA	GBM	112.8872425	high
GSM405224	0.483333333	1	GBM	IV	Male	47.74	<65	GRA	GBM	125.4164413	high
GSM405225	3.466666667	1	OA	III	Male	31.56	<65	GRA	LGG	50.58557183	low
GSM405226	0.283333333	1	OA	III	Female	48.6	<65	GRA	LGG	144.3676571	high
GSM405227	4.766666667	1	OD	III	Female	48.1	<65	GRA	LGG	46.09034167	low
GSM405228	0.708333333	1	GBM	IV	Male	45.71	<65	GRA	GBM	122.0018683	high
GSM405229	0.658333333	1	GBM	IV	Female	54.18	<65	GRA	GBM	134.549881	high
GSM405230	0.466666667	1	GBM	IV	Female	63.33	<65	GRA	GBM	113.4373909	high
GSM405231	1.258333333	1	GBM	IV	Female	62.96	<65	GRA	GBM	109.8656877	high
GSM405232	0.983333333	1	GBM	IV	Male	35.7	<65	GRA	GBM	69.68615675	low
GSM405233	0.858333333	1	GBM	IV	Male	51.64	<65	GRA	GBM	117.9284421	high
GSM405234	0.616666667	1	GBM	IV	Female	57.68	<65	GRA	GBM	122.2137008	high
GSM405235	0.208333333	1	GBM	IV	Male	71.09	>=65	GRA	GBM	118.870975	high
GSM405236	1.033333333	1	GBM	IV	Male	52.2	<65	GRA	GBM	117.2855833	high
GSM405237	0.408333333	1	GBM	IV	Male	51.17	<65	GRA	GBM	154.6028345	high
GSM405238	0.941666667	1	GBM	IV	Male	37.25	<65	GRA	GBM	160.1651591	high
GSM405239	0.591666667	1	GBM	IV	Female	73.65	>=65	GRA	GBM	110.4841615	high
GSM405240	6.616666667	0	GBM	IV	Male	33.09	<65	GRA	GBM	137.1793952	high
GSM405241	0.158333333	1	GBM	IV	Male	55.98	<65	GRA	GBM	126.3734782	high
GSM405242	0.183333333	1	GBM	IV	Male	30.33	<65	GRA	GBM	119.7614234	high
GSM405243	0.883333333	1	GBM	IV	Male	61.33	<65	GRA	GBM	80.0050373	low
GSM405244	2.05	1	GBM	IV	Male	29.55	<65	GRA	GBM	48.17517183	low
GSM405245	1.4	1	GBM	IV	Male	37.98	<65	GRA	GBM	101.8105183	high
GSM405246	6.308333333	1	GBM	IV	Male	32.59	<65	GRA	GBM	22.85832976	low
GSM405247	1.591666667	1	GBM	IV	Male	39.36	<65	GRA	GBM	130.2657456	high
GSM405248	0.841666667	1	GBM	IV	Male	55.2	<65	GRA	GBM	151.0853504	high
GSM405249	0.041666667	1	GBM	IV	Male	23.02	<65	GRA	GBM	86.87094563	high
GSM405250	1.483333333	1	A	II	Female	30.69	<65	GRA	LGG	51.18295238	low
GSM405251	3.208333333	1	GBM	IV	Female	26.17	<65	GRA	GBM	45.33047143	low
GSM405252	0.366666667	1	GBM	IV	Male	68.04	>=65	GRA	GBM	133.9474063	high
GSM405253	12.55833333	0	GBM	IV	Male	34.84	<65	GRA	GBM	162.5594214	high
GSM405254	0.591666667	1	GBM	IV	Male	40.58	<65	GRA	GBM	143.3708841	high
GSM405255	1.083333333	1	GBM	IV	Male	47.93	<65	GRA	GBM	105.8810127	high
GSM405256	4.791666667	1	A	II	Male	38.05	<65	GRA	LGG	45.54828492	low
GSM405257	10.85833333	0	OD	III	Male	46.04	<65	GRA	LGG	53.58380198	low
GSM405258	1.85	1	A	II	Male	59.35	<65	GRA	LGG	37.46905833	low
GSM405259	0.408333333	1	A	III	Male	64.01	<65	GRA	LGG	165.9302139	high
GSM405260	0.816666667	1	GBM	IV	Male	57.58	<65	GRA	GBM	146.3125056	high
GSM405261	0.983333333	1	OD	III	Male	60.46	<65	GRA	LGG	105.5956917	high
GSM405262	2.891666667	1	GBM	IV	Male	43.26	<65	GRA	GBM	123.721571	high
GSM405263	1.55	1	GBM	IV	Male	61.74	<65	GRA	GBM	124.5758008	high
GSM405264	0.316666667	1	GBM	IV	Male	36.5	<65	GRA	GBM	147.2356278	high
GSM405265	1.808333333	1	A	III	Female	32.14	<65	GRA	LGG	108.3012706	high
GSM405266	0.25	1	GBM	IV	Male	51.62	<65	GRA	GBM	140.2202298	high
GSM405267	0.65	1	GBM	IV	Female	53.3	<65	GRA	GBM	82.11523373	high
GSM405268	0.641666667	1	GBM	IV	Male	48.04	<65	GRA	GBM	119.8244825	high
GSM405269	0.033333333	1	GBM	IV	Male	54.59	<65	GRA	GBM	113.8694444	high
GSM405270	0.583333333	1	GBM	IV	Female	73.11	>=65	GRA	GBM	120.6502813	high
GSM405271	0.3	1	GBM	IV	Male	69.89	>=65	GRA	GBM	138.3895266	high
GSM405272	1	0	OD	III	Female	43.64	<65	GRA	LGG	140.8075766	high
GSM405273	0.541666667	1	OA	III	Male	56.42	<65	GRA	LGG	95.37755675	high
GSM405274	1.291666667	1	GBM	IV	Female	63.08	<65	GRA	GBM	144.5101234	high
GSM405275	3.458333333	1	GBM	IV	Female	60.39	<65	GRA	GBM	81.37038056	high
GSM405276	0.283333333	1	GBM	IV	Male	51.85	<65	GRA	GBM	161.1695992	high
GSM405277	2.758333333	1	A	III	Male	43.89	<65	GRA	LGG	138.921619	high
GSM405278	0.733333333	1	GBM	IV	Male	58.23	<65	GRA	GBM	121.5152048	high
GSM405279	0.708333333	1	OA	III	Female	46.15	<65	GRA	LGG	122.4007361	high
GSM405280	2.458333333	1	GBM	IV	Female	30.43	<65	GRA	GBM	127.0466337	high
GSM405281	3.316666667	1	A	III	Male	37.12	<65	GRA	LGG	86.37554167	high
GSM405282	0.116666667	1	GBM	IV	Male	51.92	<65	GRA	GBM	101.5263536	high
GSM405283	4.066666667	1	OA	III	Male	38.07	<65	GRA	LGG	72.92727262	low
GSM405284	1.6	1	OA	III	Female	57.7	<65	GRA	LGG	139.5276782	high
GSM405285	1.266666667	1	OA	III	Male	36.61	<65	GRA	LGG	125.4732329	high
GSM405286	3.158333333	1	OA	III	Male	62.2	<65	GRA	LGG	81.58890952	high
GSM405287	6.866666667	1	OD	III	Male	43.57	<65	GRA	LGG	32.739075	low
GSM405288	1.533333333	1	OA	III	Male	41.93	<65	GRA	LGG	92.3880377	high
GSM405289	0.191666667	1	A	III	Male	37.44	<65	GRA	LGG	141.5735778	high
GSM405290	1.158333333	1	GBM	IV	Female	45.5	<65	GRA	GBM	117.0301933	high
GSM405291	6.266666667	1	A	III	Male	23.88	<65	GRA	LGG	51.08275079	low
GSM405292	1.108333333	1	GBM	IV	Male	65.52	>=65	GRA	GBM	136.6338075	high
GSM405293	0.883333333	1	GBM	IV	Male	63.73	<65	GRA	GBM	152.4235155	high
GSM405294	0.8	1	GBM	IV	Male	56.41	<65	GRA	GBM	146.2652944	high
GSM405295	1.991666667	1	A	III	Male	41.77	<65	GRA	LGG	83.21794881	high
GSM405296	0.291666667	1	GBM	IV	Female	41.09	<65	GRA	GBM	87.16294802	high
GSM405297	0.716666667	1	GBM	IV	Female	67.13	>=65	GRA	GBM	67.75691984	low
GSM405298	1.958333333	1	OA	III	Female	42.56	<65	GRA	LGG	50.72945516	low
GSM405299	1.75	1	GBM	IV	Female	54.94	<65	GRA	GBM	141.6574746	high
GSM405300	2.841666667	1	OA	III	Male	33.26	<65	GRA	LGG	60.84175	low
GSM405301	0.3	1	GBM	IV	Male	65.35	>=65	GRA	GBM	128.3935079	high
GSM405302	0.741666667	1	GBM	IV	Male	41.39	<65	GRA	GBM	121.3321738	high
GSM405303	0.55	1	GBM	IV	Male	56.64	<65	GRA	GBM	84.58725952	high
GSM405304	0.558333333	1	GBM	IV	Male	66.39	>=65	GRA	GBM	140.2433766	high
GSM405305	1.058333333	1	GBM	IV	Male	52.69	<65	GRA	GBM	97.36355913	high
GSM405307	0.333333333	1	GBM	IV	Male	72.22	>=65	GRA	GBM	125.189446	high
GSM405308	3.1	0	GBM	IV	Male	47.4	<65	GRA	GBM	59.59936071	low
GSM405309	0.258333333	1	GBM	IV	Female	54.6	<65	GRA	GBM	164.7891226	high
GSM405310	6.8	0	OA	III	Male	35.92	<65	GRA	LGG	29.64411389	low
GSM405311	7.483333333	0	A	II	Male	43	<65	GRA	LGG	28.89359881	low
GSM405312	1.016666667	1	GBM	IV	Male	61.31	<65	GRA	GBM	123.4690595	high
GSM405313	3.308333333	1	GBM	IV	Male	32.5	<65	GRA	GBM	92.38621548	high
GSM405314	0.65	1	GBM	IV	Male	54.37	<65	GRA	GBM	111.285469	high
GSM405315	0.35	1	GBM	IV	Male	64.61	<65	GRA	GBM	65.51438095	low
GSM405316	10.34166667	1	OA	III	Male	40.06	<65	GRA	LGG	92.88231706	high
GSM405317	0.45	1	GBM	IV	Female	62.36	<65	GRA	GBM	148.4843893	high
GSM405318	6.208333333	0	OD	III	Male	62.46	<65	GRA	LGG	38.26726865	low
GSM405319	5.616666667	1	OD	III	Male	53.65	<65	GRA	LGG	49.91969286	low
GSM405320	0.6	1	GBM	IV	Male	70.28	>=65	GRA	GBM	127.0175365	high
GSM405321	3.966666667	1	A	III	Female	33.83	<65	GRA	LGG	148.7437286	high
GSM405322	1.141666667	1	GBM	IV	Male	62.28	<65	GRA	GBM	100.8254909	high
GSM405323	0.616666667	1	GBM	IV	Female	58.78	<65	GRA	GBM	126.3314552	high
GSM405325	3.65	1	OA	III	Male	42.98	<65	GRA	LGG	40.15252143	low
GSM405326	0.266666667	1	GBM	IV	Male	74.56	>=65	GRA	GBM	47.18646825	low
GSM405327	3.3	1	OD	III	Male	66.86	>=65	GRA	LGG	32.71148452	low
GSM405328	2.258333333	1	GBM	IV	Male	67.6	>=65	GRA	GBM	146.4020552	high
GSM405329	5.016666667	1	OD	III	Male	60.33	<65	GRA	LGG	47.46513294	low
GSM405330	0.708333333	1	GBM	IV	Female	33.12	<65	GRA	GBM	46.45059762	low
GSM405331	8.233333333	0	OD	III	Female	59.56	<65	GRA	LGG	69.37993254	low
GSM405333	9.108333333	1	OD	III	Female	57.64	<65	GRA	LGG	41.55833968	low
GSM405334	1.466666667	1	OD	III	Female	57.01	<65	GRA	LGG	94.65603611	high
GSM405335	7.441666667	1	OD	III	Female	65.59	>=65	GRA	LGG	48.92466825	low
GSM405338	7.958333333	1	OD	II	Female	50.23	<65	GRA	LGG	29.56514881	low
GSM405340	5.558333333	0	GBM	IV	Female	52.88	<65	GRA	GBM	64.14013333	low
GSM405341	0.633333333	1	OA	III	Female	71.11	>=65	GRA	LGG	101.9143623	high
GSM405342	2.991666667	1	OD	III	Female	46.51	<65	GRA	LGG	43.97621151	low
GSM405344	1.191666667	1	OD	II	Male	34.71	<65	GRA	LGG	58.95042143	low
GSM405345	0.891666667	1	GBM	IV	Male	45.63	<65	GRA	GBM	136.8198167	high
GSM405347	0.191666667	1	OA	III	Male	43.11	<65	GRA	LGG	100.6787083	high
GSM405349	2.408333333	1	GBM	IV	Female	24.42	<65	GRA	GBM	52.76588968	low
GSM405350	0.608333333	1	GBM	IV	Female	40.74	<65	GRA	GBM	65.66702976	low
GSM405351	1.216666667	1	GBM	IV	Female	42.7	<65	GRA	GBM	135.0707425	high
GSM405352	0.4	1	GBM	IV	Female	69.95	>=65	GRA	GBM	150.3626841	high
GSM405353	0.7	1	GBM	IV	Male	55.39	<65	GRA	GBM	140.6375198	high
GSM405354	1.1	1	A	II	Male	32.15	<65	GRA	LGG	132.146756	high
GSM405355	1.191666667	1	A	II	Female	73.19	>=65	GRA	LGG	106.0041925	high
GSM405356	0.183333333	1	GBM	IV	Female	43.21	<65	GRA	GBM	76.73224167	low
GSM405361	1.641666667	1	OD	III	Female	79.19	>=65	GRA	LGG	140.2679738	high
GSM405362	1.058333333	1	GBM	IV	Male	38.11	<65	GRA	GBM	121.782046	high
GSM405363	9.791666667	1	GBM	IV	Female	48.84	<65	GRA	GBM	103.2598774	high
GSM405364	9.85	1	OD	III	Female	37.61	<65	GRA	LGG	80.31624087	low
GSM405365	2.658333333	1	GBM	IV	Male	64.29	<65	GRA	GBM	122.8073758	high
GSM405366	2.208333333	1	OD	III	Male	75.13	>=65	GRA	LGG	91.307775	high
GSM405367	2.616666667	1	GBM	IV	Male	46.83	<65	GRA	GBM	90.46877103	high
GSM405368	1.808333333	1	GBM	IV	Female	32.14	<65	GRA	GBM	109.3576841	high
GSM405369	4.133333333	1	GBM	IV	Female	50.34	<65	GRA	GBM	39.26515397	low
GSM405370	1.608333333	1	GBM	IV	Male	46.52	<65	GRA	GBM	28.53529683	low
GSM405371	1.916666667	1	GBM	IV	Female	53.26	<65	GRA	GBM	92.96995714	high
GSM405372	3.316666667	1	GBM	IV	Male	37.12	<65	GRA	GBM	58.62557024	low
GSM405373	1.208333333	1	GBM	IV	Male	58.58	<65	GRA	GBM	126.9233821	high
GSM405374	1.208333333	1	GBM	IV	Male	58.58	<65	GRA	GBM	152.069781	high
GSM405375	0.058333333	1	GBM	IV	Female	67.03	>=65	GRA	GBM	100.7754452	high
GSM405376	1.85	1	GBM	IV	Male	52.98	<65	GRA	GBM	105.4560294	high
GSM405377	0.6	1	OD	III	Male	41.98	<65	GRA	LGG	106.3792944	high
GSM405379	0.05	1	GBM	IV	Male	60.28	<65	GRA	GBM	89.63144048	high
GSM405380	6.041666667	1	OD	III	Female	39.99	<65	GRA	LGG	69.98096786	low
GSM405381	15.81666667	1	OD	III	Female	38.37	<65	GRA	LGG	41.20961151	low
GSM405382	4.858333333	1	OA	III	Male	44.15	<65	GRA	LGG	35.46025	low
GSM405383	1.316666667	1	A	II	Male	37.6	<65	GRA	LGG	166.3195524	high
GSM405384	0.016666667	0	GBM	IV	Female	70.3	>=65	GRA	GBM	158.7737282	high
GSM405385	1.258333333	0	GBM	IV	Male	34.78	<65	GRA	GBM	84.00300992	high
GSM405386	3.758333333	1	OD	II	Male	53.85	<65	GRA	LGG	28.3663869	low
GSM405387	11.40833333	1	OA	III	Female	37.11	<65	GRA	LGG	6.237875794	low
GSM405388	0.533333333	1	OA	III	Male	78.52	>=65	GRA	LGG	96.81701825	high
GSM405389	5.558333333	0	GBM	IV	Female	52.88	<65	GRA	GBM	118.3480429	high
GSM405390	0.016666667	1	OA	III	Male	70.07	>=65	GRA	LGG	58.71754087	low
GSM405391	1.05	1	GBM	IV	Female	55.55	<65	GRA	GBM	156.7122444	high
GSM405392	0.466666667	1	GBM	IV	Male	48.35	<65	GRA	GBM	143.9508024	high
GSM405393	0.083333333	1	GBM	IV	Male	70.67	>=65	GRA	GBM	144.6672266	high
GSM405394	0.858333333	0	A	II	Male	31.77	<65	GRA	LGG	28.10338532	low
GSM405395	3.758333333	1	OA	II	Male	55.42	<65	GRA	LGG	17.24144405	low
GSM405396	0.016666667	1	GBM	IV	Male	77.31	>=65	GRA	GBM	120.6273278	high
GSM405397	0.35	1	GBM	IV	Male	60.36	<65	GRA	GBM	82.88240556	high
GSM405399	1.183333333	1	OA	III	Male	52.07	<65	GRA	LGG	104.691894	high
GSM405400	0.45	1	A	III	Male	49.64	<65	GRA	LGG	134.9938921	high
GSM405401	1.966666667	1	A	III	Female	37.18	<65	GRA	LGG	59.33667421	low
GSM405402	4.55	0	A	II	Female	23.72	<65	GRA	LGG	137.7757151	high
GSM405403	0.041666667	1	A	III	Male	38.42	<65	GRA	LGG	125.832196	high
GSM405404	0.041666667	1	OD	III	Male	54.35	<65	GRA	LGG	58.08166825	low
GSM405405	0.608333333	1	GBM	IV	Male	71.09	>=65	GRA	GBM	140.0783052	high
GSM405406	1.691666667	1	OD	III	Female	78.82	>=65	GRA	LGG	90.73424881	high
GSM405407	0.816666667	1	A	III	Male	81.18	>=65	GRA	LGG	86.10474365	high
GSM405408	1.783333333	1	OD	II	Female	63.1	<65	GRA	LGG	53.86653611	low
GSM405409	10.35833333	1	OD	III	Male	54	<65	GRA	LGG	51.95636349	low
GSM405410	20.68333333	1	OD	III	Male	37.08	<65	GRA	LGG	70.35190635	low
GSM405411	0.05	1	A	III	Female	37.55	<65	GRA	LGG	114.3297254	high
GSM405412	0.65	1	GBM	IV	Male	55.71	<65	GRA	GBM	73.76764484	low
GSM405413	1.2	1	A	III	Male	46.47	<65	GRA	LGG	80.40583135	low
GSM405414	5.333333333	1	OD	III	Male	35.23	<65	GRA	LGG	89.70016706	high
GSM405415	0.5	1	GBM	IV	Male	67.48	>=65	GRA	GBM	150.4675163	high
GSM405416	0.341666667	1	GBM	IV	Male	64.26	<65	GRA	GBM	125.8322349	high
GSM405417	0.016666667	1	GBM	IV	Male	77.31	>=65	GRA	GBM	111.713706	high
GSM405418	5.166666667	1	GBM	IV	Male	46.61	<65	GRA	GBM	87.40929524	high
GSM405419	2.933333333	1	GBM	IV	Male	36.27	<65	GRA	GBM	122.1407798	high
GSM405420	3	1	OD	III	Female	49.94	<65	GRA	LGG	75.73331587	low
GSM405421	6.083333333	0	A	III	Female	38.4	<65	GRA	LGG	118.5732567	high
GSM405422	0.908333333	1	GBM	IV	Female	70.67	>=65	GRA	GBM	91.04240079	high
GSM405423	6.116666667	1	A	III	Male	35.67	<65	GRA	LGG	136.621654	high
GSM405424	3.2	1	A	II	Female	33.25	<65	GRA	LGG	63.52822897	low
GSM405425	16.05	1	OD	II	Male	32.98	<65	GRA	LGG	35.25965198	low
GSM405426	0.05	1	GBM	IV	Male	67.1	>=65	GRA	GBM	102.1063754	high
GSM405427	1.533333333	1	GBM	IV	Female	50.83	<65	GRA	GBM	107.8523448	high
GSM405428	0.791666667	1	GBM	IV	Female	70.51	>=65	GRA	GBM	107.2619381	high
GSM405429	18.71666667	1	OA	III	Male	43.93	<65	GRA	LGG	54.90862183	low
GSM405430	0.35	1	GBM	IV	Male	61.1	<65	GRA	GBM	126.4454873	high
GSM405431	0.916666667	1	GBM	IV	Male	80.65	>=65	GRA	GBM	141.1663619	high
GSM405432	0.55	1	GBM	IV	Male	60.78	<65	GRA	GBM	146.277381	high
GSM405433	4.908333333	0	A	II	Male	43.85	<65	GRA	LGG	45.64936151	low
GSM405434	0.241666667	1	GBM	IV	Male	67.01	>=65	GRA	GBM	156.6360599	high
GSM405435	0.258333333	1	OA	III	Male	54.98	<65	GRA	LGG	72.92092302	low
GSM405436	0.483333333	1	GBM	IV	Male	79.06	>=65	GRA	GBM	125.5635313	high
GSM405437	3.441666667	0	OD	II	Male	51.63	<65	GRA	LGG	42.47592381	low
GSM405438	2.3	1	GBM	IV	Female	42.67	<65	GRA	GBM	138.1088496	high
GSM405439	3.7	0	OA	II	Male	32.92	<65	GRA	LGG	41.54483929	low
GSM405440	0.533333333	1	GBM	IV	Male	69.88	>=65	GRA	GBM	138.8911905	high
GSM405441	3.266666667	0	OD	II	Female	44.74	<65	GRA	LGG	63.31640794	low
GSM405442	0.3	1	GBM	IV	Female	63.61	<65	GRA	GBM	157.040519	high
GSM405443	0.983333333	1	GBM	IV	Male	56.62	<65	GRA	GBM	133.2515671	high
GSM405444	2.841666667	0	A	II	Male	39.92	<65	GRA	LGG	45.2021369	low
GSM405445	3.333333333	0	OD	III	Male	56.15	<65	GRA	LGG	52.06175119	low
GSM405446	0.733333333	1	GBM	IV	Male	68.18	>=65	GRA	GBM	118.6610925	high
GSM405447	2.791666667	1	GBM	IV	Male	59.03	<65	GRA	GBM	124.9760254	high
GSM405448	0.483333333	1	GBM	IV	Female	58.71	<65	GRA	GBM	148.0333929	high
GSM405449	2.016666667	1	OD	III	Female	45.39	<65	GRA	LGG	94.64755278	high
GSM405450	13.3	0	OA	III	Female	36.66	<65	GRA	LGG	121.9475214	high
GSM405451	3.691666667	1	OA	II	Male	28.55	<65	GRA	LGG	83.78908929	high
GSM405452	0.35	1	GBM	IV	Female	71.02	>=65	GRA	GBM	134.685502	high
GSM405453	0.208333333	1	GBM	IV	Male	70.23	>=65	GRA	GBM	143.8443317	high
GSM405454	3.316666667	1	GBM	IV	Male	22.52	<65	GRA	GBM	156.9847607	high
GSM405455	0.233333333	1	GBM	IV	Female	55.49	<65	GRA	GBM	123.9103746	high
GSM405457	0.3	1	OD	III	Male	70.98	>=65	GRA	LGG	113.0500345	high
GSM405458	1.583333333	1	GBM	IV	Male	68.46	>=65	GRA	GBM	82.35260873	high
GSM405459	1.141666667	1	GBM	IV	Female	64.28	<65	GRA	GBM	125.8941302	high
GSM405460	0.483333333	1	OD	III	Male	52.52	<65	GRA	LGG	114.559256	high
GSM405461	0.758333333	1	GBM	IV	Female	49.14	<65	GRA	GBM	100.4463893	high
GSM405462	7.516666667	1	A	II	Male	49.83	<65	GRA	LGG	98.36762778	high
GSM405463	2.216666667	1	GBM	IV	Female	65.53	>=65	GRA	GBM	141.8388016	high
GSM405464	0.558333333	1	GBM	IV	Male	54.72	<65	GRA	GBM	94.05892619	high
GSM405465	0.633333333	1	GBM	IV	Male	69.38	>=65	GRA	GBM	131.4925802	high
GSM405466	0.283333333	1	GBM	IV	Male	67.11	>=65	GRA	GBM	148.9065448	high
GSM405467	1.341666667	1	OD	III	Female	43.9	<65	GRA	LGG	43.86950833	low
GSM405469	5.558333333	0	OD	III	Male	46.86	<65	GRA	LGG	61.65946984	low
GSM405470	1.916666667	1	GBM	IV	Male	31.72	<65	GRA	GBM	105.2659496	high
GSM405471	0.15	1	GBM	IV	Female	78.12	>=65	GRA	GBM	146.9485694	high
GSM405472	0.341666667	1	GBM	IV	Female	62.11	<65	GRA	GBM	118.5185758	high
GSM405473	1.116666667	1	GBM	IV	Male	47.29	<65	GRA	GBM	142.9959091	high
GSM405474	0.291666667	1	GBM	IV	Female	61.28	<65	GRA	GBM	140.4633214	high
GSM405475	1.05	1	GBM	IV	Female	33.74	<65	GRA	GBM	160.6410988	high
GSM405476	1.308333333	1	OA	III	Female	64.97	<65	GRA	LGG	78.30322778	low
GSM405477	0.108333333	1	GBM	IV	Male	73.64	>=65	GRA	GBM	114.2271905	high
GSM405478	6.058333333	1	OD	III	Male	26.66	<65	GRA	LGG	55.6956369	low
GSM405479	0.383333333	1	GBM	IV	Male	63.3	<65	GRA	GBM	116.4950464	high
HF0017_U133P2	10.94794521	0	AA	III	Male	45-49	<65	REM	LGG	59.28818611	low
HF0022_U133P2	11.00273973	0	A	II	Male	20-24	<65	REM	LGG	5.957621825	low
HF0024_U133P2	0.473972603	1	GBM	IV	Female	75-79	>=65	REM	GBM	74.41477381	low
HF0026_U133P2	4.690410959	1	A	II	Female	60-64	<65	REM	LGG	15.35253254	low
HF0050_U133P2	2.156164384	1	GBM	IV	Female	50-54	<65	REM	GBM	92.26759206	high
HF0087_U133P2	6.479452055	1	AA	III	Female	60-64	<65	REM	LGG	6.672366667	low
HF0089_U133P2	0.649315068	1	AA	III	Female	65-69	>=65	REM	LGG	88.8293369	high
HF0223_U133P2	3.539726027	1	A	II	Male	45-49	<65	REM	LGG	63.71120238	low
HF0244_U133P2	0.616438356	1	AA	III	Male	60-64	<65	REM	LGG	126.7875024	high
HF0285_U133P2	1.183561644	1	O	II	Male	60-64	<65	REM	LGG	35.24632421	low
HF0305_U133P2	4.04109589	1	A	II	Male	30-34	<65	REM	LGG	42.56052976	low
HF0316_U133P2	6.030136986	1	A	II	Male	40-44	<65	REM	LGG	101.7402333	high
HF0327_U133P2	1.608219178	1	O	II	Male	70-74	>=65	REM	LGG	102.4067786	high
HF0434_U133P2	0.501369863	1	A	II	Male	60-64	<65	REM	LGG	24.75464365	low
HF0445_U133P2	3.879452055	1	GBM	IV	Female	30-34	<65	REM	GBM	157.0006274	high
HF0543_U133P2	5.556164384	0	GBM	IV	Male	50-54	<65	REM	GBM	149.4099591	high
HF0608_U133P2	0.868493151	1	A	II	Male	50-54	<65	REM	LGG	78.89103968	low
HF0627_U133P2	0.879452055	1	GBM	IV	Male	45-49	<65	REM	GBM	129.9020119	high
HF0670_U133P2	7.917808219	0	A	II	Male	50-54	<65	REM	LGG	51.94040238	low
HF0726_U133P2	7.347945205	0	A	II	Male	35-39	<65	REM	LGG	9.844038095	low
HF0790_U133P2	0.616438356	1	GBM	IV	Female	70-74	>=65	REM	GBM	168.1800067	high
HF0835_U133P2	3.723287671	1	O	II	Female	35-39	<65	REM	LGG	27.7362631	low
HF0855_U133P2	1.126027397	1	A	II	Male	55-59	<65	REM	LGG	112.677804	high
HF0894_U133P2	1.161643836	1	GBM	IV	Male	55-59	<65	REM	GBM	153.1396226	high
HF0899_U133P2	5.482191781	1	A	II	Male	55-59	<65	REM	LGG	25.98839603	low
HF0914_U133P2	12.0739726	0	A	II	Male	40-44	<65	REM	LGG	57.92350357	low
HF0920_U133P2	0.082191781	1	O	II	Female	85-89	>=65	REM	LGG	18.20373929	low
HF0931_U133P2	9.780821918	0	A	II	Female	35-39	<65	REM	LGG	26.7693	low
HF0936_U133P2	0.416438356	1	A	II	Male	55-59	<65	REM	LGG	20.82780952	low
HF0960_U133P2	7.290410959	1	O	II	Female	30-34	<65	REM	LGG	50.51224722	low
HF0962_U133P2	9.575342466	0	O	II	Male	30-34	<65	REM	LGG	23.59682659	low
HF0966_U133P2	11.31780822	0	AA	III	Male	50-54	<65	REM	LGG	105.8735825	high
HF0982_U133P2	1.252054795	1	A	II	Male	65-69	>=65	REM	LGG	146.8597583	high
HF0986_U133P2	5.128767123	1	GBM	IV	Female	35-39	<65	REM	GBM	81.16031865	high
HF0990_U133P2	7.254794521	1	GBM	IV	Female	40-44	<65	REM	GBM	100.9406913	high
HF0996_U133P2	9.901369863	0	GBM	IV	Female	50-54	<65	REM	GBM	114.9812897	high
HF1000_U133P2	3.312328767	1	A	II	Male	30-34	<65	REM	LGG	41.34333056	low
HF1032_U133P2	2.309589041	1	AA	III	Male	40-44	<65	REM	LGG	52.62660516	low
HF1057_U133P2	2.01369863	1	AO	III	Female	60-64	<65	REM	LGG	68.09749087	low
HF1058_U133P2	1.482191781	1	GBM	IV	Female	50-54	<65	REM	GBM	37.28083294	low
HF1077_U133P2	6.030136986	1	GBM	IV	Male	40-44	<65	REM	GBM	91.8561869	high
HF1078_U133P2	1.871232877	1	GBM	IV	Male	45-49	<65	REM	GBM	136.980425	high
HF1097_U133P2	0.739726027	1	GBM	IV	Female	50-54	<65	REM	GBM	109.5894452	high
HF1122_U133P2	0.6	1	GBM	IV	Male	35-39	<65	REM	GBM	182.6381583	high
HF1136_U133P2	3.723287671	1	AA	III	Female	35-39	<65	REM	LGG	139.6692111	high
HF1137_U133P2	1.504109589	1	GBM	IV	Female	70-74	>=65	REM	GBM	160.436973	high
HF1139_U133P2	1.295890411	1	GBM	IV	Female	40-44	<65	REM	GBM	94.32990317	high
HF1150_U133P2	1.742465753	1	AA	III	Male	70-74	>=65	REM	LGG	84.63835635	high
HF1156_U133P2	8.657534247	0	A	II	Female	30-34	<65	REM	LGG	18.90742421	low
HF1167_U133P2	1.471232877	1	O	II	Male	45-49	<65	REM	LGG	76.98611349	low
HF1185_U133P2	7.824657534	0	AA	III	Female	25-29	<65	REM	LGG	109.3190052	high
HF1186_U133P2	1.652054795	1	AA	III	Male	30-34	<65	REM	LGG	100.1215802	high
HF1191_U133P2	0.024657534	1	GBM	IV	Female	70-74	>=65	REM	GBM	150.6388353	high
HF1220_U133P2	0.857534247	1	GBM	IV	Male	60-64	<65	REM	GBM	119.5217889	high
HF1227_U133P2	20.69041096	0	O	II	Female	25-29	<65	REM	LGG	42.7525123	low
HF1232_U133P2	1.660273973	1	AA	III	Female	50-54	<65	REM	LGG	100.2925127	high
HF1235_U133P2	8.084931507	0	A	II	Male	35-39	<65	REM	LGG	17.87030198	low
HF1242_U133P2	12.24657534	1	AA	III	Male	35-39	<65	REM	LGG	105.0006464	high
HF1246_U133P2	0.016438356	1	A	II	Male	65-69	>=65	REM	LGG	92.68829762	high
HF1255_U133P2	0.284931507	1	AA	III	Female	45-49	<65	REM	LGG	145.7115837	high
HF1269_U133P2	1.068493151	1	GBM	IV	Male	45-49	<65	REM	GBM	122.5633611	high
HF1280_U133P2	1.295890411	1	AA	III	Female	40-44	<65	REM	LGG	119.2028472	high
HF1292_U133P2	4.742465753	1	GBM	IV	Male	45-49	<65	REM	GBM	141.2310171	high
HF1295_U133P2	1.569863014	1	AA	III	Female	55-59	<65	REM	LGG	60.0179631	low
HF1297_U133P2	1.410958904	1	GBM	IV	Female	60-64	<65	REM	GBM	112.3284369	high
HF1316_U133P2	0.567123288	1	A	II	Female	70-74	>=65	REM	LGG	81.94898571	high
HF1318_U133P2	0.632876712	1	GBM	IV	Male	50-54	<65	REM	GBM	155.8461214	high
HF1325_U133P2	6.945205479	0	A	II	Female	35-39	<65	REM	LGG	68.55134683	low
HF1334_U133P2	9.509589041	1	A	II	Female	20-24	<65	REM	LGG	69.72098373	low
HF1338_U133P2	0.487671233	1	GBM	IV	Male	50-54	<65	REM	GBM	29.76932897	low
HF1357_U133P2	2.531506849	1	AO	III	Male	20-24	<65	REM	LGG	56.9125631	low
HF1381_U133P2	11.19452055	0	A	II	Male	25-29	<65	REM	LGG	43.75043889	low
HF1382_U133P2	3.967123288	1	GBM	IV	Female	60-64	<65	REM	GBM	121.4187246	high
HF1397_U133P2	2.468493151	1	GBM	IV	Female	60-64	<65	REM	GBM	170.9952401	high
HF1407_U133P2	0.424657534	1	A	II	Female	55-59	<65	REM	LGG	103.2232464	high
HF1409_U133P2	1.043835616	1	AA	III	Male	50-54	<65	REM	LGG	120.1360202	high
HF1442_U133P2	3.879452055	1	A	II	Male	35-39	<65	REM	LGG	54.04389048	low
HF1458_U133P2	0.726027397	1	AO	III	Male	45-49	<65	REM	LGG	164.6759909	high
HF1469_U133P2	1.821917808	1	GBM	IV	Female	45-49	<65	REM	GBM	74.07155278	low
HF1489_U133P2	5.61369863	1	A	II	Female	50-54	<65	REM	LGG	4.344095635	low
HF1490_U133P2	0.328767123	1	AA	III	Male	65-69	>=65	REM	LGG	122.7631369	high
HF1492_U133P2	0.183561644	1	GBM	IV	Male	80-84	>=65	REM	GBM	52.69425317	low
HF1493_U133P2	3.443835616	1	AO	III	Female	70-74	>=65	REM	LGG	63.49953016	low
HF1494_U133P2	2.802739726	1	AA	III	Male	30-34	<65	REM	LGG	66.09908651	low
HF1502_U133P2	0.526027397	1	AO	III	Female	35-39	<65	REM	LGG	62.94016905	low
HF1511_U133P2	4.652054795	1	A	II	Male	25-29	<65	REM	LGG	48.60507619	low
HF1517_U133P2	0.682191781	1	GBM	IV	Female	55-59	<65	REM	GBM	157.1557024	high
HF1538_U133P2	0.263013699	1	GBM	IV	Male	70-74	>=65	REM	GBM	123.6800119	high
HF1540_U133P2	0.84109589	1	GBM	IV	Male	75-79	>=65	REM	GBM	114.2711591	high
HF1551_U133P2	5.82739726	0	A	II	Female	30-34	<65	REM	LGG	22.53569048	low
HF1568_U133P2	3.501369863	1	A	II	Female	30-34	<65	REM	LGG	23.49586865	low
HF1585_U133P2	1.638356164	1	GBM	IV	Female	60-64	<65	REM	GBM	126.6928349	high
HF1587_U133P2	6.18630137	0	AA	III	Male	30-34	<65	REM	LGG	10.83835873	low
HF1588_U133P2	6.183561644	0	A	II	Male	40-44	<65	REM	LGG	39.18155476	low
HF1606_U133P2	6.052054795	0	A	II	Male	60-64	<65	REM	LGG	22.31285476	low
HF1613_U133P2	5.490410959	1	AA	III	Male	35-39	<65	REM	LGG	39.09331905	low
HF1628_U133P2	1.2	1	GBM	IV	Male	45-49	<65	REM	GBM	140.548206	high
HF1671_U133P2	1.093150685	1	GBM	IV	Male	65-69	>=65	REM	GBM	95.38862738	high
HF1677_U133P2	5.219178082	0	A	II	Male	50-54	<65	REM	LGG	7.044110714	low
HF1702_U133P2	0.443835616	1	AO	III	Female	75-79	>=65	REM	LGG	140.9622655	high
HF1708_U133P2	5.569863014	0	A	II	Male	20-24	<65	REM	LGG	48.08803016	low
HS_1077	4.166666667	0	Oligodendroglioma	II	Female	40	<65	KAM	LGG	51.56610556	low
HS_1237	3.583333333	0	Oligodendroglioma	II	Male	33	<65	KAM	LGG	70.27198175	low
HS_1585	6.333333333	1	Diffuse astrocytoma	III	Male	42	<65	KAM	LGG	83.55213056	high
HS_1598	7.5	0	Oligodendroglioma	II	Male	47	<65	KAM	LGG	112.155169	high
HS_1630	2.5	0	Oligoastrocytoma	II	Male	36	<65	KAM	LGG	101.4393198	high
HS_1690	1.75	0	Oligoastrocytoma	II	Female	44	<65	KAM	LGG	71.86251032	low
HS_1773	4.666666667	0	Oligodendroglioma	II	Male	25	<65	KAM	LGG	43.65902222	low
HS_1788	2.333333333	0	Oligoastrocytoma	II	Female	35	<65	KAM	LGG	66.00320714	low
HS_1970	1.416666667	0	Oligoastrocytoma	II	Male	47	<65	KAM	LGG	75.68778571	low
HS_2145	7.083333333	0	Diffuse astrocytoma	III	Female	41	<65	KAM	LGG	157.0139925	high
HS_2244	6.666666667	0	Oligodendroglioma	II	Female	34	<65	KAM	LGG	60.66735556	low
HS_2256	0.666666667	0	Oligoastrocytoma	II	Female	66	>=65	KAM	LGG	72.7792869	low
HS_2292	0.416666667	0	Oligoastrocytoma	II	Female	47	<65	KAM	LGG	161.5593571	high
HS_2306	5.166666667	0	Oligoastrocytoma	II	Female	28	<65	KAM	LGG	89.16034524	high
HS_2382	4.833333333	1	Oligodendroglioma	II	Female	45	<65	KAM	LGG	134.4425611	high
HS_2390	6.166666667	0	Oligoastrocytoma	II	Female	26	<65	KAM	LGG	62.28130516	low
HS_2391	4.583333333	0	Oligoastrocytoma	II	Male	32	<65	KAM	LGG	20.77129286	low
HS_2402	2.916666667	1	Oligodendroglioma	III	Male	58	<65	KAM	LGG	30.88274881	low
HS_2425	5.25	0	Oligodendroglioma	III	Male	46	<65	KAM	LGG	56.2268754	low
HS_2441	4.5	1	Oligodendroglioma	III	Male	49	<65	KAM	LGG	127.1944012	high
HS_2463	4.166666667	1	Oligodendroglioma	III	Female	44	<65	KAM	LGG	145.9593821	high
HS_2464	0.75	0	Oligodendroglioma	III	Male	62	<65	KAM	LGG	78.35014286	low
HS_2468	3.666666667	1	Oligoastrocytoma	II	Male	31	<65	KAM	LGG	68.58984127	low
HS_2472	4.916666667	1	Oligodendroglioma	III	Female	60	<65	KAM	LGG	27.35191389	low
HS_2485	5.166666667	0	Oligodendroglioma	III	Male	61	<65	KAM	LGG	31.19300595	low
HS_2486	5.083333333	0	Oligodendroglioma	III	Male	32	<65	KAM	LGG	30.59620635	low
HS_2496	5.5	0	Oligodendroglioma	III	Male	42	<65	KAM	LGG	106.9599464	high
HS_2532	5.583333333	0	Oligodendroglioma	III	Female	42	<65	KAM	LGG	101.3561052	high
HS_2537	1.666666667	1	Oligodendroglioma	III	Female	67	>=65	KAM	LGG	146.2810591	high
HS_2578	2.5	0	Oligodendroglioma	II	Male	42	<65	KAM	LGG	55.37836389	low
HS_2593	5.583333333	0	Oligoastrocytoma	II	Male	39	<65	KAM	LGG	77.96382103	low
HS_2612	1.583333333	1	Oligoastrocytoma with necrosis	IV	Male	56	<65	KAM	GBM	152.872896	high
HS_2618	4.75	0	Oligodendroglioma	III	Female	28	<65	KAM	LGG	42.2472869	low
HS_2619	2.833333333	1	Oligodendroglioma	III	Male	34	<65	KAM	LGG	147.2581234	high
HS_2624	1.583333333	0	Oligodendroglioma	II	Female	38	<65	KAM	LGG	67.11226746	low
HS_2626	5.083333333	0	Oligodendroglioma	III	Male	58	<65	KAM	LGG	30.83432897	low
HS_2661	5.25	0	Oligodendroglioma	III	Female	54	<65	KAM	LGG	35.79072421	low
HS_2668	4.5	0	Oligodendroglioma	III	Male	37	<65	KAM	LGG	62.16131032	low
HS_2671	3	0	Oligodendroglioma	III	Male	45	<65	KAM	LGG	106.7948944	high
HS_2673	2	0	Oligoastrocytoma	II	Male	30	<65	KAM	LGG	97.97250516	high
HS_2691	4.75	0	Oligodendroglioma	III	Male	46	<65	KAM	LGG	93.63139683	high
HS_2694	4.25	1	Oligodendroglioma	III	Female	51	<65	KAM	LGG	45.70649881	low
HS_2695	4.166666667	0	Oligoastrocytoma	III	Male	30	<65	KAM	LGG	122.7997298	high
HS_2702	1.666666667	1	Oligodendroglioma	III	Male	61	<65	KAM	LGG	77.67499921	low
HS_2708	4.583333333	0	Oligodendroglioma	III	Female	53	<65	KAM	LGG	76.21978968	low
HS_2709	1.083333333	1	Oligodendroglioma	III	Male	61	<65	KAM	LGG	126.6635917	high
HS_2715	1	1	GBMO	IV	Male	55	<65	KAM	GBM	178.0988944	high
HS_2716	4.833333333	0	Oligodendroglioma	III	Female	40	<65	KAM	LGG	121.4579683	high
HS_2728	4.75	0	Oligodendroglioma	III	Female	35	<65	KAM	LGG	40.84997262	low
HS_2753	1.666666667	1	GBM	IV	Female	37	<65	KAM	GBM	148.3914143	high
HS_2754	4.416666667	0	Oligodendroglioma	III	Male	42	<65	KAM	LGG	26.99688135	low
HS_2755	4.5	0	Oligodendroglioma	III	Male	60	<65	KAM	LGG	20.14652817	low
HS_2775	4.75	0	Oligodendroglioma	III	Male	46	<65	KAM	LGG	60.19475754	low
HS_2785	3.333333333	0	Oligodendroglioma	III	Male	39	<65	KAM	LGG	88.58847183	high
HS_2786	2.666666667	0	Oligodendroglioma	III	Female	48	<65	KAM	LGG	103.1047599	high
HS_2794	0.333333333	0	Oligodendroglioma	II	Male	72	>=65	KAM	LGG	91.54486508	high
HS_2795	3.083333333	1	Oligodendroglioma	III	Male	36	<65	KAM	LGG	47.34990476	low
HS_2807	4.25	0	Oligodendroglioma	III	Female	35	<65	KAM	LGG	22.78492897	low
HS_2821	4.916666667	0	Oligodendroglioma	III	Female	56	<65	KAM	LGG	19.6817246	low
HS_2830	4.166666667	0	Oligodendroglioma	III	Male	64	<65	KAM	LGG	97.19350794	high
HS_2840	3.416666667	0	Oligodendroglioma	III	Male	24	<65	KAM	LGG	55.75730437	low
HS_2842	3.666666667	0	Oligodendroglioma	III	Female	55	<65	KAM	LGG	31.22868135	low
HS_2847	4.583333333	0	Oligodendroglioma	III	Female	49	<65	KAM	LGG	78.21632778	low
HS_2848	4.583333333	0	Oligodendroglioma	III	Female	62	<65	KAM	LGG	69.18626349	low
HS_2855	0.833333333	1	GBMO	IV	Male	62	<65	KAM	GBM	150.8845234	high
HS_2866	3.833333333	0	Oligodendroglioma	III	Female	45	<65	KAM	LGG	70.19309722	low
HS_2877	1.833333333	1	Oligodendroglioma	III	Male	78	>=65	KAM	LGG	63.21576706	low
HS_2878	3.166666667	0	Oligodendroglioma	III	Male	53	<65	KAM	LGG	15.31163889	low
HS_2890	1.25	1	Oligodendroglioma	III	Male	27	<65	KAM	LGG	159.5715135	high
HS_2895	2.833333333	0	Oligoastrocytoma	III	Male	42	<65	KAM	LGG	47.20755516	low
HS_2897	2.833333333	0	Oligodendroglioma	III	Female	47	<65	KAM	LGG	40.67708929	low
HS_2898	4.5	0	Oligodendroglioma	III	Male	33	<65	KAM	LGG	77.79455476	low
HS_2911	3.166666667	0	Oligodendroglioma	III	Male	47	<65	KAM	LGG	48.40792738	low
HS_2935	0.166666667	0	GBMO	IV	Male	49	<65	KAM	GBM	157.8185571	high
HS_2936	3.333333333	1	GBM	IV	Female	52	<65	KAM	GBM	170.3497095	high
HS_2937	0.916666667	1	GBM	IV	Male	76	>=65	KAM	GBM	159.5112548	high
HS_2941	4.083333333	0	Oligoastrocytoma	III	Female	35	<65	KAM	LGG	76.04309841	low
HS_2943	3.416666667	0	GBM	IV	Male	41	<65	KAM	GBM	143.522256	high
HS_2944	1.416666667	1	Oligoastrocytoma	III	Female	58	<65	KAM	LGG	93.66326548	high
HS_2951	2.5	0	Oligodendroglioma	II	Female	61	<65	KAM	LGG	94.34332222	high
HS_2952	2.416666667	0	Oligodendroglioma	III	Male	40	<65	KAM	LGG	92.52185873	high
HS_2971	4.083333333	0	Oligodendroglioma	III	Male	31	<65	KAM	LGG	30.00504762	low
HS_3000	4.333333333	0	Oligodendroglioma	III	Male	34	<65	KAM	LGG	78.276875	low
HS_3007	1.583333333	1	Oligoastrocytoma with necrosis	IV	Female	31	<65	KAM	GBM	118.92005	high
HS_3018	1.333333333	1	Oligodendroglioma	III	Male	56	<65	KAM	LGG	52.50625119	low
HS_3032	2.666666667	0	Oligodendroglioma	III	Female	51	<65	KAM	LGG	50.04797024	low
HS_3059	0.916666667	1	GBMO	IV	Male	59	<65	KAM	GBM	120.4221298	high
HS_3060	2.083333333	0	GBM	IV	Female	35	<65	KAM	GBM	151.0994492	high
HS_3061	0.166666667	1	GBM	IV	Female	19	<65	KAM	GBM	166.2514524	high
HS_3062	3.416666667	0	GBMO	IV	Female	57	<65	KAM	GBM	106.4778254	high
HS_3063	3.833333333	0	Oligodendroglioma	III	Female	45	<65	KAM	LGG	66.41231786	low
HS_3064	1.5	1	Oligodendroglioma	III	Female	51	<65	KAM	LGG	28.96905794	low
HS_3068	2	0	Oligoastrocytoma with necrosis	IV	Female	27	<65	KAM	GBM	40.45842183	low
HS_3074	0.916666667	0	Oligodendroglioma	II	Male	38	<65	KAM	LGG	49.79684087	low
HS_3093	3.166666667	0	Oligodendroglioma	III	Female	40	<65	KAM	LGG	154.2473107	high
HS_3096	0.75	0	Oligodendroglioma	II	Female	55	<65	KAM	LGG	69.61555119	low
HS_3125	3.166666667	0	Oligodendroglioma	III	Female	38	<65	KAM	LGG	76.38411905	low
HS_3126	1	1	Oligodendroglioma	III	Female	45	<65	KAM	LGG	64.27006627	low
HS_3130	3.416666667	1	Oligodendroglioma	III	Male	54	<65	KAM	LGG	164.572029	high
HS_3132	0.666666667	0	Oligodendroglioma	II	Male	18	<65	KAM	LGG	92.36239087	high
HS_3149	0.666666667	0	Oligodendroglioma	III	Male	61	<65	KAM	LGG	43.21049683	low
HS_3237	3.583333333	0	Oligodendroglioma	III	Male	46	<65	KAM	LGG	67.01059206	low
HS_3240	0.25	1	Oligodendroglioma	III	Male	29	<65	KAM	LGG	100.8260933	high
HS_3245	3.833333333	0	Oligodendroglioma	III	Male	44	<65	KAM	LGG	39.20135397	low
HS_3254	3.666666667	0	GBM	IV	Male	63	<65	KAM	GBM	181.5691694	high
HS_3270	3.5	0	Oligoastrocytoma	III	Male	28	<65	KAM	LGG	52.98095198	low
HS_3318	3.333333333	0	GBM	IV	Male	61	<65	KAM	GBM	178.5267067	high
HS_3319	3.25	0	Oligoastrocytoma	III	Male	59	<65	KAM	LGG	140.7991429	high
HS_3320	3	0	Oligoastrocytoma	III	Male	36	<65	KAM	LGG	70.1086119	low
HS_3327	2.25	0	Oligodendroglioma	III	Female	45	<65	KAM	LGG	51.47430952	low
HS_3358	1.083333333	1	GBM	IV	Female	75	>=65	KAM	GBM	176.5970627	high
HS_3359	2.833333333	0	Oligoastrocytoma	III	Male	41	<65	KAM	LGG	125.9945675	high
HS_3401	2.833333333	0	Oligodendroglioma	III	Male	44	<65	KAM	LGG	45.51325714	low
HS_3413	3.5	0	Oligoastrocytoma	III	Male	56	<65	KAM	LGG	57.35011667	low
HS_3434	3.083333333	0	Oligoastrocytoma	III	Male	35	<65	KAM	LGG	41.4334869	low
HS_3443	3	0	Oligodendroglioma	III	Male	42	<65	KAM	LGG	69.37735357	low
HS_3459	3.25	0	Oligodendroglioma	III	Male	54	<65	KAM	LGG	76.06511825	low
HS_3460	3	0	Oligodendroglioma	III	Female	50	<65	KAM	LGG	98.64196587	high
HS_3463	3.25	0	Oligoastrocytoma	III	Male	48	<65	KAM	LGG	35.28518413	low
HS_3464	3.25	0	Oligodendroglioma	III	Female	48	<65	KAM	LGG	20.47202976	low
HS_3472	3.083333333	0	Oligoastrocytoma	III	Male	56	<65	KAM	LGG	78.86388373	low
HS_3474	1.25	0	Oligodendroglioma	III	Male	42	<65	KAM	LGG	72.23407698	low
HS_3476	2.583333333	0	Oligodendroglioma	III	Female	70	>=65	KAM	LGG	34.14685317	low
HS_3488	3.333333333	0	Oligoastrocytoma	III	Male	39	<65	KAM	LGG	38.76358373	low
HS_3497	3.083333333	0	Oligodendroglioma	III	Male	49	<65	KAM	LGG	42.48774841	low
HS_3543	2.75	0	Oligoastrocytoma with necrosis	IV	Female	38	<65	KAM	GBM	102.213675	high
HS_3552	1.5	0	Oligoastrocytoma	III	Male	33	<65	KAM	LGG	104.5195163	high
HS_3557	2.416666667	0	Oligodendroglioma	III	Male	39	<65	KAM	LGG	59.08728492	low
HS_3558	2.583333333	0	Oligoastrocytoma	III	Female	39	<65	KAM	LGG	86.38476548	high
HS_3644	8.75	0	Oligodendroglioma	II	Male	51	<65	KAM	LGG	98.81659881	high
HS_3645	6.25	0	Oligodendroglioma	II	Female	49	<65	KAM	LGG	90.3923004	high
HS_3646	5.083333333	1	Oligodendroglioma	II	Female	60	<65	KAM	LGG	74.53523294	low
HS_3647	7.666666667	0	Oligodendroglioma	II	Female	39	<65	KAM	LGG	91.26905119	high
HS_3648	3.333333333	1	Oligodendroglioma	II	Female	24	<65	KAM	LGG	89.59057103	high
HS_3649	7.416666667	1	Oligodendroglioma	II	Male	37	<65	KAM	LGG	45.24510992	low
HS_3650	5.083333333	1	Oligodendroglioma	II	Female	32	<65	KAM	LGG	117.5920294	high
HS_3651	0.75	1	Oligodendroglioma	II	Female	53	<65	KAM	LGG	153.0399833	high
HS_3653	0.916666667	0	Oligodendroglioma	II	Male	25	<65	KAM	LGG	128.9478917	high
HS_3654	2	1	Oligodendroglioma	II	Male	71	>=65	KAM	LGG	127.5888143	high
HS_3655	4.333333333	1	Oligodendroglioma	II	Female	65	>=65	KAM	LGG	113.2143123	high
HS_3656	2.916666667	1	Oligodendroglioma	II	Male	37	<65	KAM	LGG	96.68417659	high
HS_3657	3	0	Oligodendroglioma	II	Female	32	<65	KAM	LGG	110.3146659	high
HS_3658	2.083333333	1	Oligodendroglioma	II	Male	67	>=65	KAM	LGG	102.0177123	high
TCGA.02.0047.01	1.208219178	1	GBM	IV	Male	78	>=65	TCGA	GBM	154.7683683	high
TCGA.02.0055.01	0.205479452	1	GBM	IV	Female	62	<65	TCGA	GBM	143.4877044	high
TCGA.02.2483.01	1.257534247	0	GBM	IV	Male	43	<65	TCGA	GBM	174.6273234	high
TCGA.02.2485.01	1.265753425	0	GBM	IV	Male	53	<65	TCGA	GBM	151.1721099	high
TCGA.02.2486.01	1.331506849	0	GBM	IV	Male	64	<65	TCGA	GBM	152.0574337	high
TCGA.06.0125.01	3.912328767	1	GBM	IV	Female	63	<65	TCGA	GBM	148.20895	high
TCGA.06.0129.01	2.761643836	1	GBM	IV	Male	30	<65	TCGA	GBM	114.1500516	high
TCGA.06.0130.01	1.060273973	1	GBM	IV	Male	54	<65	TCGA	GBM	185.7923865	high
TCGA.06.0132.01	2.079452055	1	GBM	IV	Male	49	<65	TCGA	GBM	126.2579627	high
TCGA.06.0138.01	1.989041096	1	GBM	IV	Male	43	<65	TCGA	GBM	139.3033544	high
TCGA.06.0141.01	0.846575342	1	GBM	IV	Male	62	<65	TCGA	GBM	157.899556	high
TCGA.06.0157.01	0.263013699	1	GBM	IV	Female	63	<65	TCGA	GBM	125.7264421	high
TCGA.06.0158.01	0.887671233	1	GBM	IV	Male	73	>=65	TCGA	GBM	136.2908302	high
TCGA.06.0168.01	1.610958904	1	GBM	IV	Female	59	<65	TCGA	GBM	133.0550893	high
TCGA.06.0174.01	0.263013699	1	GBM	IV	Male	54	<65	TCGA	GBM	167.612329	high
TCGA.06.0178.01	4.430136986	0	GBM	IV	Male	38	<65	TCGA	GBM	99.59510714	high
TCGA.06.0184.01	3.312328767	0	GBM	IV	Male	63	<65	TCGA	GBM	181.507798	high
TCGA.06.0187.01	2.235616438	1	GBM	IV	Male	69	>=65	TCGA	GBM	173.8521425	high
TCGA.06.0190.01	0.854794521	1	GBM	IV	Male	62	<65	TCGA	GBM	197.9385488	high
TCGA.06.0210.01	0.608219178	1	GBM	IV	Female	72	>=65	TCGA	GBM	182.0408004	high
TCGA.06.0211.01	0.969863014	1	GBM	IV	Male	47	<65	TCGA	GBM	197.8706397	high
TCGA.06.0219.01	0.057534247	1	GBM	IV	Male	67	>=65	TCGA	GBM	137.9891242	high
TCGA.06.0238.01	1.093150685	1	GBM	IV	Male	46	<65	TCGA	GBM	112.5960829	high
TCGA.06.0644.01	1.010958904	0	GBM	IV	Male	71	>=65	TCGA	GBM	199.675069	high
TCGA.06.0645.01	0.468493151	1	GBM	IV	Female	55	<65	TCGA	GBM	176.4433544	high
TCGA.06.0646.01	0.468493151	1	GBM	IV	Male	60	<65	TCGA	GBM	161.7194452	high
TCGA.06.0649.01	0.17260274	1	GBM	IV	Female	73	>=65	TCGA	GBM	138.1138456	high
TCGA.06.0686.01	0.77260274	0	GBM	IV	Male	53	<65	TCGA	GBM	157.1987437	high
TCGA.06.0743.01	1.832876712	0	GBM	IV	Male	69	>=65	TCGA	GBM	144.2251179	high
TCGA.06.0744.01	1.602739726	0	GBM	IV	Male	66	>=65	TCGA	GBM	156.7192044	high
TCGA.06.0745.01	0.649315068	1	GBM	IV	Male	59	<65	TCGA	GBM	178.989102	high
TCGA.06.0747.01	0.221917808	1	GBM	IV	Male	53	<65	TCGA	GBM	165.3629349	high
TCGA.06.0749.01	0.221917808	1	GBM	IV	Male	50	<65	TCGA	GBM	75.03858135	low
TCGA.06.0750.01	0.073972603	1	GBM	IV	Male	43	<65	TCGA	GBM	171.8301365	high
TCGA.06.0878.01	0.591780822	0	GBM	IV	Male	74	>=65	TCGA	GBM	199.1249151	high
TCGA.06.0882.01	0.443835616	0	GBM	IV	Male	30	<65	TCGA	GBM	157.4947683	high
TCGA.06.1804.01	1.117808219	1	GBM	IV	Female	81	>=65	TCGA	GBM	113.1237813	high
TCGA.06.2557.01	0.090410959	1	GBM	IV	Male	76	>=65	TCGA	GBM	153.187819	high
TCGA.06.2558.01	1.02739726	1	GBM	IV	Female	75	>=65	TCGA	GBM	127.6798052	high
TCGA.06.2559.01	0.402739726	1	GBM	IV	Male	83	>=65	TCGA	GBM	149.7878595	high
TCGA.06.2561.01	0.764383562	0	GBM	IV	Female	53	<65	TCGA	GBM	156.9274774	high
TCGA.06.2562.01	0.230136986	0	GBM	IV	Male	81	>=65	TCGA	GBM	177.9367845	high
TCGA.06.2563.01	0.698630137	0	GBM	IV	Female	72	>=65	TCGA	GBM	147.5906056	high
TCGA.06.2564.01	0.484931507	0	GBM	IV	Male	50	<65	TCGA	GBM	174.2108016	high
TCGA.06.2565.01	0.55890411	0	GBM	IV	Male	59	<65	TCGA	GBM	162.6862099	high
TCGA.06.2567.01	0.361643836	1	GBM	IV	Male	65	>=65	TCGA	GBM	101.0340071	high
TCGA.06.2569.01	0.032876712	0	GBM	IV	Female	24	<65	TCGA	GBM	152.1454052	high
TCGA.06.2570.01	0.77260274	0	GBM	IV	Female	21	<65	TCGA	GBM	137.1410718	high
TCGA.06.5408.01	0.961643836	1	GBM	IV	Female	54	<65	TCGA	GBM	177.0126226	high
TCGA.06.5410.01	0.287671233	1	GBM	IV	Female	72	>=65	TCGA	GBM	184.1000869	high
TCGA.06.5411.01	0.682191781	1	GBM	IV	Male	51	<65	TCGA	GBM	93.93868849	high
TCGA.06.5412.01	0.369863014	1	GBM	IV	Female	78	>=65	TCGA	GBM	191.051777	high
TCGA.06.5413.01	0.723287671	0	GBM	IV	Male	67	>=65	TCGA	GBM	172.8900401	high
TCGA.06.5414.01	0.739726027	0	GBM	IV	Male	61	<65	TCGA	GBM	202.1002492	high
TCGA.06.5418.01	0.221917808	1	GBM	IV	Female	75	>=65	TCGA	GBM	187.5286246	high
TCGA.06.5856.01	0.304109589	1	GBM	IV	Male	58	<65	TCGA	GBM	149.1251893	high
TCGA.06.5858.01	0.501369863	0	GBM	IV	Female	45	<65	TCGA	GBM	136.9794179	high
TCGA.06.5859.01	0.378082192	0	GBM	IV	Male	63	<65	TCGA	GBM	173.737496	high
TCGA.08.0386.01	1.479452055	1	GBM	IV	Male	74	>=65	TCGA	GBM	108.5378504	high
TCGA.12.0616.01	1.208219178	1	GBM	IV	Female	36	<65	TCGA	GBM	166.5410278	high
TCGA.12.0618.01	1.068493151	1	GBM	IV	Male	49	<65	TCGA	GBM	166.5299679	high
TCGA.12.0619.01	2.868493151	1	GBM	IV	Male	60	<65	TCGA	GBM	165.8014242	high
TCGA.12.0821.01	0.871232877	1	GBM	IV	Male	62	<65	TCGA	GBM	154.0018437	high
TCGA.12.3650.01	0.895890411	1	GBM	IV	Male	46	<65	TCGA	GBM	154.9778036	high
TCGA.12.3652.01	2.868493151	1	GBM	IV	Male	60	<65	TCGA	GBM	186.7976103	high
TCGA.12.3653.01	1.191780822	1	GBM	IV	Female	34	<65	TCGA	GBM	180.0782234	high
TCGA.12.5295.01	1.224657534	1	GBM	IV	Female	60	<65	TCGA	GBM	181.0285325	high
TCGA.12.5299.01	0.263013699	1	GBM	IV	Female	56	<65	TCGA	GBM	170.2443877	high
TCGA.14.0781.01	0.082191781	1	GBM	IV	Male	49	<65	TCGA	GBM	161.2033548	high
TCGA.14.0787.01	0.180821918	1	GBM	IV	Male	69	>=65	TCGA	GBM	183.15855	high
TCGA.14.0789.01	0.920547945	1	GBM	IV	Male	54	<65	TCGA	GBM	180.3146194	high
TCGA.14.0790.01	1.134246575	1	GBM	IV	Female	64	<65	TCGA	GBM	141.2786234	high
TCGA.14.0817.01	0.443835616	1	GBM	IV	Female	69	>=65	TCGA	GBM	137.2315631	high
TCGA.14.0871.01	2.375342466	1	GBM	IV	Female	74	>=65	TCGA	GBM	147.3951246	high
TCGA.14.1034.01	1.306849315	1	GBM	IV	Female	60	<65	TCGA	GBM	183.9928063	high
TCGA.14.1823.01	1.463013699	1	GBM	IV	Female	58	<65	TCGA	GBM	127.1862464	high
TCGA.14.1825.01	0.624657534	1	GBM	IV	Male	70	>=65	TCGA	GBM	151.7313595	high
TCGA.14.1829.01	0.591780822	0	GBM	IV	Male	57	<65	TCGA	GBM	163.8580433	high
TCGA.14.2554.01	1.438356164	1	GBM	IV	Female	52	<65	TCGA	GBM	154.4475702	high
TCGA.15.0742.01	1.134246575	1	GBM	IV	Male	65	>=65	TCGA	GBM	162.2554548	high
TCGA.15.1444.01	4.150684932	1	GBM	IV	Male	21	<65	TCGA	GBM	110.0743706	high
TCGA.16.0846.01	0.320547945	1	GBM	IV	Male	85	>=65	TCGA	GBM	111.0952353	high
TCGA.16.1045.01	2.383561644	1	GBM	IV	Female	49	<65	TCGA	GBM	149.4820476	high
TCGA.19.1390.01	2.087671233	1	GBM	IV	Female	63	<65	TCGA	GBM	163.6357282	high
TCGA.19.2619.01	0.797260274	0	GBM	IV	Female	55	<65	TCGA	GBM	167.4340198	high
TCGA.19.2620.01	0.402739726	1	GBM	IV	Male	70	>=65	TCGA	GBM	138.5954151	high
TCGA.19.2624.01	0.016438356	1	GBM	IV	Male	51	<65	TCGA	GBM	156.3870008	high
TCGA.19.2625.01	0.336986301	1	GBM	IV	Female	76	>=65	TCGA	GBM	167.9446738	high
TCGA.19.2629.01	1.989041096	1	GBM	IV	Male	60	<65	TCGA	GBM	113.3600187	high
TCGA.19.5960.01	0.443835616	0	GBM	IV	Male	56	<65	TCGA	GBM	148.229369	high
TCGA.26.1442.01	2.57260274	0	GBM	IV	Male	43	<65	TCGA	GBM	82.20939127	high
TCGA.26.5132.01	0.77260274	0	GBM	IV	Male	74	>=65	TCGA	GBM	131.1830758	high
TCGA.26.5133.01	1.224657534	0	GBM	IV	Male	59	<65	TCGA	GBM	158.0027655	high
TCGA.26.5134.01	0.452054795	0	GBM	IV	Male	74	>=65	TCGA	GBM	164.9008373	high
TCGA.26.5135.01	0.731506849	1	GBM	IV	Female	72	>=65	TCGA	GBM	142.0782817	high
TCGA.26.5136.01	0.098630137	0	GBM	IV	Female	78	>=65	TCGA	GBM	164.0083742	high
TCGA.26.5139.01	0.131506849	0	GBM	IV	Female	65	>=65	TCGA	GBM	167.2220944	high
TCGA.27.1830.01	0.419178082	1	GBM	IV	Male	57	<65	TCGA	GBM	180.6329813	high
TCGA.27.1831.01	1.364383562	1	GBM	IV	Male	66	>=65	TCGA	GBM	177.849098	high
TCGA.27.1832.01	0.81369863	1	GBM	IV	Female	59	<65	TCGA	GBM	123.5491806	high
TCGA.27.1834.01	3.328767123	1	GBM	IV	Male	56	<65	TCGA	GBM	101.5085083	high
TCGA.27.1835.01	1.750684932	1	GBM	IV	Female	53	<65	TCGA	GBM	177.4326361	high
TCGA.27.1837.01	1.150684932	1	GBM	IV	Male	36	<65	TCGA	GBM	167.0422226	high
TCGA.27.2519.01	0.854794521	0	GBM	IV	Male	48	<65	TCGA	GBM	152.4170897	high
TCGA.27.2521.01	0.854794521	0	GBM	IV	Male	34	<65	TCGA	GBM	121.412073	high
TCGA.27.2523.01	1.323287671	1	GBM	IV	Male	63	<65	TCGA	GBM	187.0683353	high
TCGA.27.2524.01	0.624657534	1	GBM	IV	Male	56	<65	TCGA	GBM	186.1035623	high
TCGA.27.2526.01	0.238356164	1	GBM	IV	Female	79	>=65	TCGA	GBM	172.3711357	high
TCGA.27.2528.01	1.298630137	1	GBM	IV	Male	62	<65	TCGA	GBM	149.2149159	high
TCGA.28.1747.01	0.205479452	1	GBM	IV	Male	44	<65	TCGA	GBM	138.570906	high
TCGA.28.1753.01	0.098630137	0	GBM	IV	Male	53	<65	TCGA	GBM	154.1724345	high
TCGA.28.2509.01	0.394520548	0	GBM	IV	Female	77	>=65	TCGA	GBM	181.85215	high
TCGA.28.2513.01	0.6	0	GBM	IV	Female	69	>=65	TCGA	GBM	193.121396	high
TCGA.28.2514.01	0.435616438	0	GBM	IV	Male	45	<65	TCGA	GBM	133.7097115	high
TCGA.28.5204.01	1.224657534	1	GBM	IV	Male	72	>=65	TCGA	GBM	176.5909663	high
TCGA.28.5207.01	0.928767123	1	GBM	IV	Male	71	>=65	TCGA	GBM	116.3920028	high
TCGA.28.5208.01	1.282191781	0	GBM	IV	Male	52	<65	TCGA	GBM	164.6424091	high
TCGA.28.5209.01	0.205479452	0	GBM	IV	Female	66	>=65	TCGA	GBM	193.9729238	high
TCGA.28.5213.01	0.805479452	0	GBM	IV	Male	72	>=65	TCGA	GBM	139.0427067	high
TCGA.28.5215.01	0.904109589	1	GBM	IV	Female	62	<65	TCGA	GBM	173.8871996	high
TCGA.28.5216.01	1.117808219	0	GBM	IV	Male	52	<65	TCGA	GBM	120.0358984	high
TCGA.28.5218.01	0.42739726	1	GBM	IV	Male	63	<65	TCGA	GBM	186.3245159	high
TCGA.28.5220.01	0.863013699	0	GBM	IV	Male	67	>=65	TCGA	GBM	124.6608774	high
TCGA.32.1970.01	1.265753425	1	GBM	IV	Male	59	<65	TCGA	GBM	151.7140488	high
TCGA.32.1980.01	0.098630137	1	GBM	IV	Male	72	>=65	TCGA	GBM	136.9624452	high
TCGA.32.1982.01	0.38630137	1	GBM	IV	Female	76	>=65	TCGA	GBM	122.0005508	high
TCGA.32.2615.01	1.306849315	1	GBM	IV	Male	62	<65	TCGA	GBM	149.5689155	high
TCGA.32.2632.01	0.723287671	1	GBM	IV	Male	80	>=65	TCGA	GBM	130.2847234	high
TCGA.32.2634.01	0.731506849	0	GBM	IV	Male	82	>=65	TCGA	GBM	151.2918968	high
TCGA.32.2638.01	0.608219178	0	GBM	IV	Male	67	>=65	TCGA	GBM	106.5271194	high
TCGA.32.4213.01	0.961643836	0	GBM	IV	Female	47	<65	TCGA	GBM	170.6487254	high
TCGA.32.5222.01	0.443835616	0	GBM	IV	Male	66	>=65	TCGA	GBM	156.1073345	high
TCGA.41.2571.01	0.073972603	1	GBM	IV	Male	89	>=65	TCGA	GBM	158.1289571	high
TCGA.41.2572.01	1.093150685	1	GBM	IV	Male	67	>=65	TCGA	GBM	178.5266163	high
TCGA.41.3915.01	0.493150685	0	GBM	IV	Male	48	<65	TCGA	GBM	116.6700278	high
TCGA.41.4097.01	0.016438356	1	GBM	IV	Female	63	<65	TCGA	GBM	154.6871508	high
TCGA.41.5651.01	0.945205479	0	GBM	IV	Female	59	<65	TCGA	GBM	166.3026143	high
TCGA.76.4925.01	0.394520548	1	GBM	IV	Male	76	>=65	TCGA	GBM	189.9676167	high
TCGA.76.4926.01	0.369863014	1	GBM	IV	Male	68	>=65	TCGA	GBM	129.3293147	high
TCGA.76.4928.01	0.254794521	1	GBM	IV	Female	85	>=65	TCGA	GBM	192.0493532	high
TCGA.76.4929.01	0.295890411	1	GBM	IV	Female	76	>=65	TCGA	GBM	159.1264175	high
TCGA.76.4931.01	0.756164384	1	GBM	IV	Female	70	>=65	TCGA	GBM	161.7217988	high
TCGA.CS.4938.01	0.38630137	0	A	II	Female	31	<65	TCGA	LGG	40.2594881	low
TCGA.CS.4941.01	0.632876712	1	AA	III	Male	67	>=65	TCGA	LGG	120.826956	high
TCGA.CS.4942.01	3.608219178	1	AA	III	Female	44	<65	TCGA	LGG	41.10412659	low
TCGA.CS.4943.01	1.487671233	0	AA	III	Male	37	<65	TCGA	LGG	131.251429	high
TCGA.CS.4944.01	0.871232877	0	A	II	Male	50	<65	TCGA	LGG	52.88824167	low
TCGA.CS.5390.01	5.309589041	0	O	II	Female	47	<65	TCGA	LGG	18.24235556	low
TCGA.CS.5393.01	3.295890411	0	AA	III	Male	39	<65	TCGA	LGG	33.04322897	low
TCGA.CS.5394.01	0.008219178	0	AA	III	Male	40	<65	TCGA	LGG	18.59923294	low
TCGA.CS.5395.01	1.726027397	1	O	II	Male	43	<65	TCGA	LGG	146.7984183	high
TCGA.CS.5396.01	0.821917808	0	AO	III	Female	53	<65	TCGA	LGG	118.7600246	high
TCGA.CS.5397.01	0.526027397	1	AA	III	Female	54	<65	TCGA	LGG	109.5224972	high
TCGA.CS.6186.01	1.454794521	1	AOA	III	Male	58	<65	TCGA	LGG	144.2531325	high
TCGA.CS.6188.01	1.956164384	0	AA	III	Male	48	<65	TCGA	LGG	157.0651687	high
TCGA.CS.6290.01	1.471232877	0	AA	III	Male	31	<65	TCGA	LGG	54.03272063	low
TCGA.CS.6666.01	0.698630137	0	AA	III	Male	22	<65	TCGA	LGG	70.82280556	low
TCGA.CS.6667.01	0.624657534	0	A	II	Female	39	<65	TCGA	LGG	31.37319881	low
TCGA.CS.6668.01	0.657534247	0	O	II	Female	57	<65	TCGA	LGG	41.56788492	low
TCGA.CS.6669.01	0.608219178	0	O	II	Female	26	<65	TCGA	LGG	49.93468571	low
TCGA.CS.6670.01	0.542465753	0	AO	III	Male	43	<65	TCGA	LGG	17.3119131	low
TCGA.DB.5270.01	8.038356164	0	AOA	III	Female	38	<65	TCGA	LGG	44.01167024	low
TCGA.DB.5273.01	6.731506849	0	AA	III	Male	33	<65	TCGA	LGG	81.60717897	high
TCGA.DB.5274.01	6.180821918	0	AO	III	Female	37	<65	TCGA	LGG	20.5004627	low
TCGA.DB.5275.01	3.936986301	0	AOA	III	Male	36	<65	TCGA	LGG	54.59551865	low
TCGA.DB.5276.01	5.991780822	0	AOA	III	Male	32	<65	TCGA	LGG	62.59809167	low
TCGA.DB.5277.01	4.175342466	1	AA	III	Male	34	<65	TCGA	LGG	102.6056321	high
TCGA.DB.5279.01	3.657534247	0	O	II	Male	59	<65	TCGA	LGG	43.06819286	low
TCGA.DB.5280.01	3	0	OA	II	Male	43	<65	TCGA	LGG	49.70508056	low
TCGA.DB.5281.01	6.42739726	0	AOA	III	Male	61	<65	TCGA	LGG	95.88058333	high
TCGA.DB.A4X9.01	2.473972603	0	OA	II	Female	33	<65	TCGA	LGG	59.47083532	low
TCGA.DB.A4XA.01	0.846575342	0	O	II	Male	30	<65	TCGA	LGG	37.38433889	low
TCGA.DB.A4XB.01	1.043835616	0	AA	III	Male	38	<65	TCGA	LGG	104.1529591	high
TCGA.DB.A4XC.01	2.268493151	0	OA	II	Male	26	<65	TCGA	LGG	53.29862183	low
TCGA.DB.A4XD.01	2.219178082	0	AA	III	Male	32	<65	TCGA	LGG	51.74504683	low
TCGA.DB.A4XE.01	1.545205479	0	AOA	III	Female	27	<65	TCGA	LGG	33.72140317	low
TCGA.DB.A4XF.01	1.512328767	0	AA	III	Female	41	<65	TCGA	LGG	16.10921667	low
TCGA.DB.A4XG.01	5.991780822	0	AO	III	Male	34	<65	TCGA	LGG	23.96823095	low
TCGA.DB.A4XH.01	1.035616438	0	O	II	Female	53	<65	TCGA	LGG	47.37892222	low
TCGA.DB.A64L.01	0.904109589	0	O	II	Female	67	>=65	TCGA	LGG	58.91415794	low
TCGA.DB.A64O.01	1.545205479	0	OA	II	Male	59	<65	TCGA	LGG	91.25831587	high
TCGA.DB.A64P.01	1.380821918	0	AO	III	Male	40	<65	TCGA	LGG	20.55061468	low
TCGA.DB.A64Q.01	0.493150685	0	O	II	Female	31	<65	TCGA	LGG	32.01192262	low
TCGA.DB.A64R.01	1.323287671	0	O	II	Female	24	<65	TCGA	LGG	20.0499496	low
TCGA.DB.A64S.01	1.265753425	0	OA	II	Male	20	<65	TCGA	LGG	83.00619643	high
TCGA.DB.A64U.01	2.284931507	0	O	II	Female	38	<65	TCGA	LGG	26.2492127	low
TCGA.DB.A64V.01	1.208219178	0	O	II	Male	54	<65	TCGA	LGG	52.02234563	low
TCGA.DB.A64W.01	1.117808219	0	AO	III	Female	65	>=65	TCGA	LGG	86.76837619	high
TCGA.DB.A64X.01	0.895890411	0	AA	III	Female	56	<65	TCGA	LGG	45.91125873	low
TCGA.DB.A75K.01	0.608219178	0	AO	III	Female	55	<65	TCGA	LGG	73.71960913	low
TCGA.DB.A75L.01	0.526027397	0	AA	III	Female	36	<65	TCGA	LGG	33.70409524	low
TCGA.DB.A75M.01	0.846575342	0	A	II	Male	47	<65	TCGA	LGG	30.23863095	low
TCGA.DB.A75O.01	2.523287671	0	AA	III	Male	29	<65	TCGA	LGG	38.73188095	low
TCGA.DB.A75P.01	0.312328767	0	A	II	Female	25	<65	TCGA	LGG	94.9465254	high
TCGA.DH.5140.01	1.635616438	1	AOA	III	Female	38	<65	TCGA	LGG	162.3057571	high
TCGA.DH.5141.01	2.61369863	0	AO	III	Male	32	<65	TCGA	LGG	27.19430833	low
TCGA.DH.5142.01	2.490410959	0	AA	III	Male	29	<65	TCGA	LGG	130.8626726	high
TCGA.DH.5143.01	1.183561644	0	AOA	III	Male	30	<65	TCGA	LGG	31.4786119	low
TCGA.DH.5144.01	0.657534247	0	AO	III	Female	56	<65	TCGA	LGG	57.85265278	low
TCGA.DH.A669.01	2.482191781	1	AO	III	Male	70	>=65	TCGA	LGG	146.2311575	high
TCGA.DH.A66B.01	3.452054795	0	AA	III	Male	52	<65	TCGA	LGG	102.1860544	high
TCGA.DH.A66D.01	1.290410959	0	AA	III	Female	43	<65	TCGA	LGG	74.11688254	low
TCGA.DH.A66F.01	1.41369863	0	O	II	Male	49	<65	TCGA	LGG	22.73249484	low
TCGA.DH.A66G.01	0.312328767	0	AO	III	Female	49	<65	TCGA	LGG	139.9987952	high
TCGA.DH.A7UR.01	4.454794521	0	AO	III	Female	59	<65	TCGA	LGG	71.8802123	low
TCGA.DH.A7US.01	0.838356164	0	O	II	Male	50	<65	TCGA	LGG	12.3741	low
TCGA.DH.A7UT.01	0.542465753	0	AA	III	Male	30	<65	TCGA	LGG	72.93359643	low
TCGA.DH.A7UU.01	0.279452055	0	AA	III	Male	43	<65	TCGA	LGG	98.58443889	high
TCGA.DH.A7UV.01	0.509589041	0	AA	III	Male	49	<65	TCGA	LGG	60.98021548	low
TCGA.DU.5847.01	1.479452055	0	AA	III	Female	34	<65	TCGA	LGG	104.2748226	high
TCGA.DU.5849.01	1.2	0	O	II	Male	48	<65	TCGA	LGG	57.67495595	low
TCGA.DU.5852.01	0.550684932	1	AOA	III	Female	61	<65	TCGA	LGG	129.7715306	high
TCGA.DU.5853.01	1.101369863	0	OA	II	Male	29	<65	TCGA	LGG	21.77353016	low
TCGA.DU.5854.01	0.690410959	0	AA	III	Female	57	<65	TCGA	LGG	156.5214663	high
TCGA.DU.5855.01	0.55890411	0	AOA	III	Female	49	<65	TCGA	LGG	54.21902738	low
TCGA.DU.5870.01	14.97534247	0	O	II	Female	34	<65	TCGA	LGG	37.14315516	low
TCGA.DU.5871.01	1.553424658	0	OA	II	Female	37	<65	TCGA	LGG	23.07262103	low
TCGA.DU.5872.01	1.438356164	0	OA	II	Female	43	<65	TCGA	LGG	46.98898294	low
TCGA.DU.5874.01	1.24109589	0	O	II	Female	62	<65	TCGA	LGG	34.64613175	low
TCGA.DU.6392.01	17.34246575	0	AA	III	Female	35	<65	TCGA	LGG	169.787581	high
TCGA.DU.6393.01	4.282191781	1	AO	III	Male	66	>=65	TCGA	LGG	71.38208135	low
TCGA.DU.6394.01	1.84109589	1	AO	III	Male	53	<65	TCGA	LGG	54.36470675	low
TCGA.DU.6395.01	4.02739726	1	OA	II	Male	31	<65	TCGA	LGG	52.99227103	low
TCGA.DU.6396.01	6.17260274	1	AOA	III	Female	31	<65	TCGA	LGG	145.6539675	high
TCGA.DU.6397.01	3.780821918	1	AO	III	Male	45	<65	TCGA	LGG	48.5029869	low
TCGA.DU.6399.01	5.4	1	O	II	Male	54	<65	TCGA	LGG	44.09084802	low
TCGA.DU.6400.01	0.098630137	1	O	II	Female	66	>=65	TCGA	LGG	21.93897579	low
TCGA.DU.6401.01	7.183561644	1	O	II	Female	31	<65	TCGA	LGG	64.01158214	low
TCGA.DU.6402.01	0.575342466	1	AA	III	Male	52	<65	TCGA	LGG	185.5171794	high
TCGA.DU.6403.01	0.953424658	1	AOA	III	Female	60	<65	TCGA	LGG	134.1145905	high
TCGA.DU.6404.01	10.9890411	1	AO	III	Female	24	<65	TCGA	LGG	142.544675	high
TCGA.DU.6405.01	1.635616438	1	AA	III	Female	51	<65	TCGA	LGG	168.766373	high
TCGA.DU.6406.01	1.380821918	1	AOA	III	Female	59	<65	TCGA	LGG	161.6028706	high
TCGA.DU.6407.01	7.767123288	1	O	II	Female	35	<65	TCGA	LGG	59.16280079	low
TCGA.DU.6408.01	9.369863014	1	AO	III	Female	23	<65	TCGA	LGG	43.30066071	low
TCGA.DU.6410.01	0.657534247	0	AO	III	Male	56	<65	TCGA	LGG	20.22483492	low
TCGA.DU.6542.01	0.632876712	0	AOA	III	Male	25	<65	TCGA	LGG	107.4171159	high
TCGA.DU.7006.01	0.945205479	1	AA	III	Female	60	<65	TCGA	LGG	172.7512393	high
TCGA.DU.7007.01	5.169863014	1	A	II	Male	33	<65	TCGA	LGG	145.6188417	high
TCGA.DU.7008.01	12.83013699	0	O	II	Female	41	<65	TCGA	LGG	40.25322103	low
TCGA.DU.7009.01	11.35890411	0	O	II	Female	32	<65	TCGA	LGG	20.9588254	low
TCGA.DU.7010.01	1.232876712	1	AA	III	Female	58	<65	TCGA	LGG	81.62104167	high
TCGA.DU.7011.01	8.638356164	1	OA	II	Male	25	<65	TCGA	LGG	34.49044762	low
TCGA.DU.7012.01	0.534246575	1	AA	III	Female	74	>=65	TCGA	LGG	104.7708313	high
TCGA.DU.7013.01	0.723287671	1	AA	III	Male	59	<65	TCGA	LGG	173.7735274	high
TCGA.DU.7015.01	7.454794521	0	O	II	Female	41	<65	TCGA	LGG	62.99991587	low
TCGA.DU.7018.01	2.523287671	1	AO	III	Female	57	<65	TCGA	LGG	30.97621032	low
TCGA.DU.7019.01	2.161643836	0	AOA	III	Male	39	<65	TCGA	LGG	18.02282381	low
TCGA.DU.7290.01	0.846575342	1	AA	III	Female	45	<65	TCGA	LGG	105.7419651	high
TCGA.DU.7292.01	0.657534247	1	AA	III	Male	69	>=65	TCGA	LGG	112.8693345	high
TCGA.DU.7294.01	7.750684932	0	O	II	Female	53	<65	TCGA	LGG	18.44756746	low
TCGA.DU.7298.01	1.553424658	1	AA	III	Female	38	<65	TCGA	LGG	49.61147619	low
TCGA.DU.7299.01	3.616438356	1	AA	III	Male	33	<65	TCGA	LGG	55.53756706	low
TCGA.DU.7300.01	5.095890411	1	AO	III	Female	53	<65	TCGA	LGG	51.01203532	low
TCGA.DU.7301.01	2.128767123	1	O	II	Male	53	<65	TCGA	LGG	90.84867262	high
TCGA.DU.7302.01	4.956164384	0	AO	III	Female	48	<65	TCGA	LGG	28.5658377	low
TCGA.DU.7304.01	1.915068493	1	AOA	III	Male	43	<65	TCGA	LGG	54.12357103	low
TCGA.DU.7306.01	3.452054795	0	OA	II	Male	67	>=65	TCGA	LGG	78.50838254	low
TCGA.DU.7309.01	0.230136986	0	AO	III	Female	41	<65	TCGA	LGG	35.54606508	low
TCGA.DU.8158.01	0.419178082	1	AA	III	Female	57	<65	TCGA	LGG	151.4150492	high
TCGA.DU.8161.01	1.947945205	1	AOA	III	Female	63	<65	TCGA	LGG	116.0286635	high
TCGA.DU.8162.01	1.2	1	AOA	III	Female	61	<65	TCGA	LGG	64.04922897	low
TCGA.DU.8163.01	1.701369863	0	AOA	III	Male	29	<65	TCGA	LGG	34.85469881	low
TCGA.DU.8164.01	1.75890411	0	O	II	Male	51	<65	TCGA	LGG	15.15507381	low
TCGA.DU.8165.01	1.569863014	0	AO	III	Female	60	<65	TCGA	LGG	110.6481528	high
TCGA.DU.8166.01	1.397260274	0	OA	II	Female	29	<65	TCGA	LGG	38.87659802	low
TCGA.DU.8167.01	1.273972603	0	OA	II	Female	69	>=65	TCGA	LGG	56.58019881	low
TCGA.DU.8168.01	1.167123288	0	AO	III	Female	55	<65	TCGA	LGG	43.61259921	low
TCGA.DU.A5TP.01	1.167123288	0	AA	III	Male	33	<65	TCGA	LGG	141.6729663	high
TCGA.DU.A5TR.01	1.035616438	0	OA	II	Male	51	<65	TCGA	LGG	100.9867909	high
TCGA.DU.A5TS.01	1.24109589	0	O	II	Male	42	<65	TCGA	LGG	42.19742143	low
TCGA.DU.A5TT.01	0.410958904	0	AO	III	Male	70	>=65	TCGA	LGG	76.3024496	low
TCGA.DU.A5TU.01	0.295890411	0	A	II	Female	62	<65	TCGA	LGG	122.7469532	high
TCGA.DU.A5TW.01	0.468493151	0	AA	III	Female	33	<65	TCGA	LGG	71.74369683	low
TCGA.DU.A5TY.01	1.002739726	0	AA	III	Female	46	<65	TCGA	LGG	162.1117476	high
TCGA.DU.A6S2.01	0.706849315	0	O	II	Female	37	<65	TCGA	LGG	41.79571905	low
TCGA.DU.A6S3.01	0.221917808	0	O	II	Male	60	<65	TCGA	LGG	47.34969444	low
TCGA.DU.A6S6.01	6.402739726	0	O	II	Female	35	<65	TCGA	LGG	39.89067421	low
TCGA.DU.A6S7.01	0.591780822	0	AA	III	Female	27	<65	TCGA	LGG	51.36642262	low
TCGA.DU.A6S8.01	0.493150685	0	AO	III	Female	74	>=65	TCGA	LGG	27.79025198	low
TCGA.DU.A76K.01	0.936986301	1	O	II	Male	87	>=65	TCGA	LGG	98.11359246	high
TCGA.DU.A76L.01	2.194520548	1	AO	III	Male	54	<65	TCGA	LGG	157.7116381	high
TCGA.DU.A76O.01	0.583561644	0	A	II	Male	30	<65	TCGA	LGG	57.38241349	low
TCGA.DU.A76R.01	1.750684932	1	AO	III	Male	51	<65	TCGA	LGG	35.47613254	low
TCGA.DU.A7T6.01	1.479452055	1	AO	III	Female	73	>=65	TCGA	LGG	73.24353294	low
TCGA.DU.A7T8.01	10.22465753	0	AOA	III	Male	35	<65	TCGA	LGG	56.85924087	low
TCGA.DU.A7TA.01	6.394520548	0	O	II	Male	32	<65	TCGA	LGG	77.716975	low
TCGA.DU.A7TB.01	3.476712329	0	O	II	Male	56	<65	TCGA	LGG	67.6352246	low
TCGA.DU.A7TC.01	1.931506849	0	A	II	Male	32	<65	TCGA	LGG	64.0703877	low
TCGA.DU.A7TD.01	0.616438356	1	AOA	III	Male	52	<65	TCGA	LGG	191.3032698	high
TCGA.DU.A7TG.01	3.649315068	1	O	II	Male	40	<65	TCGA	LGG	74.76190675	low
TCGA.DU.A7TJ.01	0.049315068	0	AA	III	Male	55	<65	TCGA	LGG	182.5944171	high
TCGA.E1.5302.01	4.117808219	1	AA	III	Male	41	<65	TCGA	LGG	78.55240397	low
TCGA.E1.5303.01	5.539726027	1	AA	III	Male	38	<65	TCGA	LGG	83.09514563	high
TCGA.E1.5304.01	3.378082192	1	AA	III	Male	42	<65	TCGA	LGG	115.7366091	high
TCGA.E1.5305.01	6.567123288	1	AA	III	Male	34	<65	TCGA	LGG	82.53705635	high
TCGA.E1.5307.01	4.75890411	1	AA	III	Female	62	<65	TCGA	LGG	91.48440992	high
TCGA.E1.5311.01	11.03013699	1	AO	III	Male	31	<65	TCGA	LGG	45.87805992	low
TCGA.E1.5318.01	6.42739726	1	O	II	Female	42	<65	TCGA	LGG	89.64770119	high
TCGA.E1.5319.01	7.849315068	1	O	II	Female	48	<65	TCGA	LGG	30.53901468	low
TCGA.E1.5322.01	10.74246575	1	OA	II	Female	38	<65	TCGA	LGG	106.28305	high
TCGA.E1.A7YO.01	6.164383562	1	AO	III	Male	45	<65	TCGA	LGG	32.47751984	low
TCGA.E1.A7YV.01	2.663013699	1	AOA	III	Female	26	<65	TCGA	LGG	68.46981587	low
TCGA.E1.A7YW.01	3.024657534	1	OA	II	Male	28	<65	TCGA	LGG	67.52744048	low
TCGA.E1.A7Z6.01	2.654794521	1	A	II	Female	41	<65	TCGA	LGG	38.16629365	low
TCGA.EZ.7264.01	1.175342466	0	O	II	Female	47	<65	TCGA	LGG	23.24920794	low
TCGA.F6.A8O3.01	0.016438356	0	O	II	Male	34	<65	TCGA	LGG	30.99719365	low
TCGA.F6.A8O4.01	0.016438356	0	A	II	Male	44	<65	TCGA	LGG	20.52219167	low
TCGA.FG.5962.01	3.920547945	0	AO	III	Male	54	<65	TCGA	LGG	58.2323504	low
TCGA.FG.5963.01	2.095890411	1	AA	III	Male	23	<65	TCGA	LGG	148.0445806	high
TCGA.FG.5964.01	2.819178082	0	O	II	Male	62	<65	TCGA	LGG	50.1793127	low
TCGA.FG.5965.01	3.024657534	1	OA	II	Female	39	<65	TCGA	LGG	72.66029405	low
TCGA.FG.6688.01	1.545205479	0	AA	III	Female	59	<65	TCGA	LGG	68.24116746	low
TCGA.FG.6689.01	1.224657534	0	A	II	Male	30	<65	TCGA	LGG	41.15159444	low
TCGA.FG.6690.01	2.054794521	0	O	II	Male	70	>=65	TCGA	LGG	26.98484246	low
TCGA.FG.6691.01	1.97260274	0	A	II	Female	23	<65	TCGA	LGG	103.9908556	high
TCGA.FG.6692.01	1.512328767	1	AO	III	Male	63	<65	TCGA	LGG	160.2218929	high
TCGA.FG.7634.01	1.257534247	0	O	II	Male	28	<65	TCGA	LGG	99.2524119	high
TCGA.FG.7636.01	1.471232877	0	AA	III	Male	48	<65	TCGA	LGG	16.9171873	low
TCGA.FG.7637.01	3.295890411	0	OA	II	Male	49	<65	TCGA	LGG	23.43888492	low
TCGA.FG.7638.01	1.849315068	0	AO	III	Female	31	<65	TCGA	LGG	18.94774405	low
TCGA.FG.7641.01	1.693150685	0	O	II	Male	31	<65	TCGA	LGG	25.68045	low
TCGA.FG.7643.01	1.652054795	0	OA	II	Female	49	<65	TCGA	LGG	57.39090595	low
TCGA.FG.8181.01	1.060273973	0	AOA	III	Male	23	<65	TCGA	LGG	67.92649762	low
TCGA.FG.8182.01	1.126027397	0	O	II	Male	35	<65	TCGA	LGG	27.59759484	low
TCGA.FG.8185.01	1.167123288	0	AA	III	Male	37	<65	TCGA	LGG	39.11227579	low
TCGA.FG.8186.01	1.315068493	0	AO	III	Female	42	<65	TCGA	LGG	32.22180357	low
TCGA.FG.8187.01	1.652054795	0	O	II	Male	31	<65	TCGA	LGG	26.15673651	low
TCGA.FG.8188.01	1.224657534	0	OA	II	Male	41	<65	TCGA	LGG	48.4936004	low
TCGA.FG.8189.01	0.978082192	0	O	II	Female	33	<65	TCGA	LGG	93.69110397	high
TCGA.FG.8191.01	1.273972603	0	AO	III	Male	30	<65	TCGA	LGG	39.83415238	low
TCGA.FG.A4MT.01	3.139726027	0	O	II	Female	27	<65	TCGA	LGG	41.1279496	low
TCGA.FG.A4MU.01	0.049315068	0	AOA	III	Male	58	<65	TCGA	LGG	192.9905337	high
TCGA.FG.A4MW.01	0.435616438	0	AOA	III	Male	63	<65	TCGA	LGG	133.0859702	high
TCGA.FG.A4MX.01	1.536986301	0	A	II	Male	47	<65	TCGA	LGG	59.43044921	low
TCGA.FG.A4MY.01	0.797260274	0	OA	II	Female	44	<65	TCGA	LGG	89.99755794	high
TCGA.FG.A60J.01	0.575342466	0	OA	II	Female	47	<65	TCGA	LGG	22.4498496	low
TCGA.FG.A60K.01	0.542465753	0	O	II	Female	34	<65	TCGA	LGG	9.298390476	low
TCGA.FG.A60L.01	0.575342466	0	A	II	Female	34	<65	TCGA	LGG	37.22219127	low
TCGA.FG.A6IZ.01	0.345205479	0	O	II	Male	60	<65	TCGA	LGG	76.50163175	low
TCGA.FG.A6J1.01	0.336986301	0	O	II	Female	44	<65	TCGA	LGG	39.36897659	low
TCGA.FG.A6J3.01	0.871232877	0	AA	III	Female	52	<65	TCGA	LGG	144.4080119	high
TCGA.FG.A70Y.01	2.342465753	0	O	II	Female	20	<65	TCGA	LGG	78.55473373	low
TCGA.FG.A70Z.01	0.887671233	0	AOA	III	Female	53	<65	TCGA	LGG	123.5374901	high
TCGA.FG.A710.01	1.882191781	0	O	II	Female	50	<65	TCGA	LGG	48.98023373	low
TCGA.FG.A711.01	3.591780822	0	O	II	Female	33	<65	TCGA	LGG	49.60165198	low
TCGA.FG.A713.01	0.42739726	0	O	II	Female	74	>=65	TCGA	LGG	56.57827698	low
TCGA.FG.A87N.01	0.608219178	0	AA	III	Female	37	<65	TCGA	LGG	192.017273	high
TCGA.FG.A87Q.01	0.468493151	0	AA	III	Female	61	<65	TCGA	LGG	100.1011151	high
TCGA.FN.7833.01	0.008219178	0	AOA	III	Male	25	<65	TCGA	LGG	80.97394563	high
TCGA.HT.7467.01	0.008219178	0	O	II	Male	54	<65	TCGA	LGG	41.27341786	low
TCGA.HT.7468.01	0.550684932	0	AO	III	Male	30	<65	TCGA	LGG	36.43473532	low
TCGA.HT.7469.01	0.945205479	1	AO	III	Male	30	<65	TCGA	LGG	180.9595806	high
TCGA.HT.7470.01	0.723287671	0	AO	III	Male	37	<65	TCGA	LGG	52.571225	low
TCGA.HT.7471.01	0.008219178	0	AO	III	Female	37	<65	TCGA	LGG	83.71678492	high
TCGA.HT.7473.01	1.356164384	0	OA	II	Male	28	<65	TCGA	LGG	89.95422024	high
TCGA.HT.7474.01	0.304109589	0	OA	II	Male	52	<65	TCGA	LGG	44.15280437	low
TCGA.HT.7475.01	1.430136986	0	AOA	III	Male	67	>=65	TCGA	LGG	77.14029643	low
TCGA.HT.7476.01	0.534246575	0	A	II	Male	26	<65	TCGA	LGG	36.73819722	low
TCGA.HT.7477.01	1.989041096	0	AA	III	Male	62	<65	TCGA	LGG	112.1642687	high
TCGA.HT.7478.01	0.526027397	0	A	II	Male	36	<65	TCGA	LGG	110.0278131	high
TCGA.HT.7479.01	0.583561644	0	AA	III	Male	44	<65	TCGA	LGG	48.75533175	low
TCGA.HT.7480.01	6.17260274	0	O	II	Male	33	<65	TCGA	LGG	13.58307738	low
TCGA.HT.7481.01	4.857534247	0	O	II	Male	39	<65	TCGA	LGG	27.0842123	low
TCGA.HT.7485.01	0.328767123	0	A	II	Male	42	<65	TCGA	LGG	37.28341865	low
TCGA.HT.7601.01	0.410958904	0	AA	III	Female	30	<65	TCGA	LGG	112.6581456	high
TCGA.HT.7602.01	2.449315068	0	O	II	Male	21	<65	TCGA	LGG	52.65642143	low
TCGA.HT.7603.01	1.906849315	0	O	II	Male	29	<65	TCGA	LGG	25.35507222	low
TCGA.HT.7604.01	8.868493151	0	A	II	Male	50	<65	TCGA	LGG	57.4865373	low
TCGA.HT.7605.01	0.378082192	0	O	II	Male	38	<65	TCGA	LGG	25.91156071	low
TCGA.HT.7606.01	1.421917808	0	A	II	Female	30	<65	TCGA	LGG	84.67097937	high
TCGA.HT.7607.01	0.263013699	1	A	II	Female	61	<65	TCGA	LGG	61.52636905	low
TCGA.HT.7608.01	1.808219178	0	O	II	Male	61	<65	TCGA	LGG	46.0320881	low
TCGA.HT.7609.01	3.780821918	0	AOA	III	Male	34	<65	TCGA	LGG	20.56239008	low
TCGA.HT.7610.01	4.610958904	0	OA	II	Female	25	<65	TCGA	LGG	16.75424722	low
TCGA.HT.7611.01	4.734246575	0	OA	II	Male	36	<65	TCGA	LGG	78.19847976	low
TCGA.HT.7616.01	0.016438356	1	AO	III	Male	75	>=65	TCGA	LGG	73.615	low
TCGA.HT.7620.01	1.175342466	0	AO	III	Male	40	<65	TCGA	LGG	45.77256825	low
TCGA.HT.7676.01	0.016438356	0	O	II	Male	26	<65	TCGA	LGG	62.33724524	low
TCGA.HT.7677.01	1.331506849	0	AO	III	Male	53	<65	TCGA	LGG	23.29359325	low
TCGA.HT.7680.01	0.065753425	0	A	II	Female	32	<65	TCGA	LGG	109.1331246	high
TCGA.HT.7681.01	3.665753425	0	O	II	Female	29	<65	TCGA	LGG	20.05796468	low
TCGA.HT.7684.01	0.493150685	0	AOA	III	Male	58	<65	TCGA	LGG	118.8982484	high
TCGA.HT.7686.01	3.509589041	0	AA	III	Female	29	<65	TCGA	LGG	102.4030028	high
TCGA.HT.7687.01	0.008219178	0	AO	III	Male	74	>=65	TCGA	LGG	29.06957857	low
TCGA.HT.7688.01	2.605479452	0	AO	III	Male	59	<65	TCGA	LGG	36.49012897	low
TCGA.HT.7689.01	1.224657534	0	O	II	Female	58	<65	TCGA	LGG	44.10798452	low
TCGA.HT.7690.01	0.008219178	0	AOA	III	Male	29	<65	TCGA	LGG	85.64623849	high
TCGA.HT.7691.01	0.008219178	0	A	II	Female	31	<65	TCGA	LGG	101.3943528	high
TCGA.HT.7692.01	0.246575342	0	O	II	Male	43	<65	TCGA	LGG	42.69734722	low
TCGA.HT.7693.01	1.438356164	0	O	II	Female	51	<65	TCGA	LGG	69.55435476	low
TCGA.HT.7694.01	0.567123288	0	AO	III	Male	60	<65	TCGA	LGG	60.62358016	low
TCGA.HT.7695.01	1.191780822	0	O	II	Female	29	<65	TCGA	LGG	20.93209881	low
TCGA.HT.7854.01	3.246575342	0	A	II	Male	62	<65	TCGA	LGG	57.71177262	low
TCGA.HT.7855.01	1.578082192	0	AA	III	Male	39	<65	TCGA	LGG	42.51606865	low
TCGA.HT.7856.01	3.21369863	0	AO	III	Male	35	<65	TCGA	LGG	67.46362579	low
TCGA.HT.7857.01	0.016438356	0	AA	III	Female	24	<65	TCGA	LGG	185.7254603	high
TCGA.HT.7858.01	4.15890411	0	A	II	Male	28	<65	TCGA	LGG	45.22616111	low
TCGA.HT.7860.01	0.04109589	0	AA	III	Female	60	<65	TCGA	LGG	92.57535714	high
TCGA.HT.7873.01	1.939726027	0	OA	II	Male	29	<65	TCGA	LGG	69.68180317	low
TCGA.HT.7874.01	3.049315068	0	AO	III	Female	41	<65	TCGA	LGG	62.57419048	low
TCGA.HT.7875.01	0.024657534	0	O	II	Male	56	<65	TCGA	LGG	12.24198929	low
TCGA.HT.7877.01	0.008219178	0	O	II	Female	20	<65	TCGA	LGG	20.61179246	low
TCGA.HT.7879.01	0.304109589	0	AOA	III	Male	31	<65	TCGA	LGG	36.83412341	low
TCGA.HT.7880.01	0.435616438	0	OA	II	Male	30	<65	TCGA	LGG	49.54041706	low
TCGA.HT.7881.01	0.238356164	0	O	II	Male	38	<65	TCGA	LGG	44.06802143	low
TCGA.HT.7882.01	0.304109589	1	AO	III	Male	66	>=65	TCGA	LGG	175.3071956	high
TCGA.HT.7884.01	0.928767123	0	A	II	Female	44	<65	TCGA	LGG	26.38196548	low
TCGA.HT.7902.01	2.580821918	0	OA	II	Female	30	<65	TCGA	LGG	40.29426905	low
TCGA.HT.8010.01	0.131506849	0	O	II	Female	64	<65	TCGA	LGG	46.77057063	low
TCGA.HT.8011.01	1.331506849	0	AA	III	Male	55	<65	TCGA	LGG	142.1130798	high
TCGA.HT.8012.01	0.77260274	0	O	II	Female	30	<65	TCGA	LGG	29.97117262	low
TCGA.HT.8013.01	5.219178082	1	OA	II	Female	37	<65	TCGA	LGG	93.79471151	high
TCGA.HT.8015.01	0.008219178	0	A	II	Male	21	<65	TCGA	LGG	50.6550246	low
TCGA.HT.8018.01	1.767123288	0	OA	II	Female	40	<65	TCGA	LGG	87.96664643	high
TCGA.HT.8019.01	2.712328767	0	AO	III	Female	34	<65	TCGA	LGG	62.53991865	low
TCGA.HT.8104.01	1.002739726	0	AA	III	Female	51	<65	TCGA	LGG	142.3134556	high
TCGA.HT.8105.01	0.509589041	0	AO	III	Male	54	<65	TCGA	LGG	30.25354722	low
TCGA.HT.8106.01	0.008219178	0	AA	III	Male	53	<65	TCGA	LGG	127.3876385	high
TCGA.HT.8107.01	0.04109589	0	O	II	Male	62	<65	TCGA	LGG	76.12594008	low
TCGA.HT.8108.01	0.205479452	0	O	II	Female	26	<65	TCGA	LGG	26.75376111	low
TCGA.HT.8109.01	0.320547945	0	AO	III	Male	64	<65	TCGA	LGG	21.37724603	low
TCGA.HT.8110.01	0.38630137	0	AA	III	Male	57	<65	TCGA	LGG	111.243394	high
TCGA.HT.8111.01	0.016438356	0	AOA	III	Male	32	<65	TCGA	LGG	58.88739405	low
TCGA.HT.8113.01	2.432876712	0	O	II	Female	49	<65	TCGA	LGG	67.6095627	low
TCGA.HT.8114.01	0.320547945	0	AOA	III	Male	36	<65	TCGA	LGG	50.95027976	low
TCGA.HT.8558.01	0.139726027	0	O	II	Female	29	<65	TCGA	LGG	61.18811587	low
TCGA.HT.8563.01	1.315068493	0	AA	III	Female	30	<65	TCGA	LGG	160.433375	high
TCGA.HT.8564.01	1.290410959	0	AA	III	Male	47	<65	TCGA	LGG	130.7440202	high
TCGA.HT.A4DS.01	0.016438356	0	AA	III	Female	55	<65	TCGA	LGG	108.0548214	high
TCGA.HT.A4DV.01	0.863013699	0	AO	III	Female	51	<65	TCGA	LGG	45.39328413	low
TCGA.HT.A5R5.01	0.008219178	0	O	II	Female	33	<65	TCGA	LGG	66.83425476	low
TCGA.HT.A5R7.01	1.150684932	0	AA	III	Female	33	<65	TCGA	LGG	75.09465159	low
TCGA.HT.A5R9.01	0.008219178	0	AO	III	Female	48	<65	TCGA	LGG	49.97696111	low
TCGA.HT.A5RA.01	1.208219178	0	AA	III	Female	65	>=65	TCGA	LGG	164.7392524	high
TCGA.HT.A5RB.01	0.008219178	0	A	II	Male	24	<65	TCGA	LGG	37.67414048	low
TCGA.HT.A5RC.01	0.435616438	1	AA	III	Female	70	>=65	TCGA	LGG	158.5491468	high
TCGA.HT.A614.01	0.221917808	0	OA	II	Male	47	<65	TCGA	LGG	39.37800357	low
TCGA.HT.A615.01	1.068493151	0	O	II	Female	38	<65	TCGA	LGG	31.06011627	low
TCGA.HT.A616.01	0.147945205	0	A	II	Female	36	<65	TCGA	LGG	40.54331865	low
TCGA.HT.A617.01	1.323287671	0	O	II	Male	47	<65	TCGA	LGG	118.3577944	high
TCGA.HT.A618.01	0.435616438	0	AA	III	Female	37	<65	TCGA	LGG	68.03359802	low
TCGA.HT.A619.01	1.175342466	0	AO	III	Female	51	<65	TCGA	LGG	25.55325476	low
TCGA.HT.A61A.01	0.526027397	0	O	II	Female	20	<65	TCGA	LGG	64.05125754	low
TCGA.HT.A61C.01	0.279452055	0	AO	III	Male	66	>=65	TCGA	LGG	147.6697214	high
TCGA.HT.A74H.01	0.197260274	0	AA	III	Male	62	<65	TCGA	LGG	68.01617302	low
TCGA.HT.A74J.01	0.863013699	0	OA	II	Male	33	<65	TCGA	LGG	58.60889206	low
TCGA.HT.A74O.01	0.008219178	0	AA	III	Male	34	<65	TCGA	LGG	90.52092937	high
TCGA.HW.7486.01	2.457534247	0	O	II	Male	37	<65	TCGA	LGG	55.0983496	low
TCGA.HW.7487.01	1.101369863	0	O	II	Male	39	<65	TCGA	LGG	54.08112024	low
TCGA.HW.7489.01	0.682191781	0	OA	II	Male	38	<65	TCGA	LGG	45.98125079	low
TCGA.HW.7490.01	1.578082192	0	A	II	Male	41	<65	TCGA	LGG	34.09870595	low
TCGA.HW.7491.01	3.295890411	0	O	II	Male	35	<65	TCGA	LGG	43.66175476	low
TCGA.HW.7495.01	0.353424658	0	O	II	Female	45	<65	TCGA	LGG	15.32440476	low
TCGA.HW.8319.01	1.783561644	0	AA	III	Female	34	<65	TCGA	LGG	60.2207754	low
TCGA.HW.8320.01	1.775342466	0	AA	III	Male	36	<65	TCGA	LGG	31.02865437	low
TCGA.HW.8321.01	1.610958904	0	AA	III	Male	31	<65	TCGA	LGG	33.39741548	low
TCGA.HW.8322.01	1.463013699	0	O	II	Male	39	<65	TCGA	LGG	15.91872421	low
TCGA.HW.A5KJ.01	0.863013699	0	AO	III	Male	68	>=65	TCGA	LGG	44.32456032	low
TCGA.HW.A5KK.01	1.043835616	1	AA	III	Male	64	<65	TCGA	LGG	133.4849679	high
TCGA.HW.A5KL.01	1.709589041	0	A	II	Female	42	<65	TCGA	LGG	30.82032897	low
TCGA.HW.A5KM.01	1.701369863	0	A	II	Male	35	<65	TCGA	LGG	113.358844	high
TCGA.IK.7675.01	1.561643836	1	O	II	Male	43	<65	TCGA	LGG	118.9170012	high
TCGA.IK.8125.01	3.509589041	0	AO	III	Male	62	<65	TCGA	LGG	22.85570516	low
TCGA.KT.A74X.01	0.42739726	0	AO	III	Male	26	<65	TCGA	LGG	56.44356786	low
TCGA.KT.A7W1.01	0.38630137	0	AA	III	Female	45	<65	TCGA	LGG	184.903425	high
TCGA.P5.A5EV.01	0.016438356	0	A	II	Male	39	<65	TCGA	LGG	49.51477381	low
TCGA.P5.A5EW.01	0.550684932	0	A	II	Female	20	<65	TCGA	LGG	60.60164048	low
TCGA.P5.A5EX.01	0.131506849	0	AO	III	Female	41	<65	TCGA	LGG	116.512296	high
TCGA.P5.A5EY.01	0.197260274	0	A	II	Male	21	<65	TCGA	LGG	108.2811242	high
TCGA.P5.A5EZ.01	0.189041096	0	AA	III	Male	39	<65	TCGA	LGG	107.7772139	high
TCGA.P5.A5F0.01	0.336986301	0	O	II	Male	33	<65	TCGA	LGG	32.35500952	low
TCGA.P5.A5F1.01	0.484931507	0	A	II	Male	30	<65	TCGA	LGG	70.75641706	low
TCGA.P5.A5F2.01	0.624657534	0	A	II	Female	36	<65	TCGA	LGG	48.62052183	low
TCGA.P5.A5F4.01	0.065753425	0	AO	III	Female	35	<65	TCGA	LGG	46.58209802	low
TCGA.P5.A5F6.01	0.106849315	0	O	II	Male	26	<65	TCGA	LGG	143.2818528	high
TCGA.P5.A72U.01	0.016438356	0	AO	III	Female	71	>=65	TCGA	LGG	126.641023	high
TCGA.P5.A72W.01	0.024657534	0	AA	III	Male	35	<65	TCGA	LGG	24.0986254	low
TCGA.P5.A72X.01	0.024657534	0	AA	III	Male	21	<65	TCGA	LGG	45.72930119	low
TCGA.P5.A72Z.01	0.024657534	0	AO	III	Female	64	<65	TCGA	LGG	44.49698968	low
TCGA.P5.A730.01	0.016438356	0	AO	III	Male	22	<65	TCGA	LGG	86.90157341	high
TCGA.P5.A731.01	0.016438356	0	OA	II	Female	59	<65	TCGA	LGG	48.99064603	low
TCGA.P5.A733.01	0.016438356	0	A	II	Female	52	<65	TCGA	LGG	45.29684206	low
TCGA.QH.A65R.01	0.468493151	0	AO	III	Female	38	<65	TCGA	LGG	33.23913452	low
TCGA.QH.A65S.01	0.205479452	0	OA	II	Female	32	<65	TCGA	LGG	49.13234524	low
TCGA.QH.A65V.01	0.394520548	0	O	II	Female	43	<65	TCGA	LGG	27.50788849	low
TCGA.QH.A65X.01	0.64109589	0	AO	III	Female	28	<65	TCGA	LGG	37.6056131	low
TCGA.QH.A65Z.01	0.336986301	0	O	II	Male	54	<65	TCGA	LGG	17.16879008	low
TCGA.QH.A6CS.01	0.345205479	0	AA	III	Male	41	<65	TCGA	LGG	114.1814766	high
TCGA.QH.A6CV.01	0.246575342	0	AOA	III	Male	51	<65	TCGA	LGG	158.6964147	high
TCGA.QH.A6CY.01	0.180821918	0	AO	III	Male	38	<65	TCGA	LGG	38.39516468	low
TCGA.QH.A6CZ.01	0.263013699	0	O	II	Male	38	<65	TCGA	LGG	33.85385238	low
TCGA.QH.A6X3.01	0.049315068	0	OA	II	Male	27	<65	TCGA	LGG	24.13085278	low
TCGA.QH.A6X4.01	0.517808219	0	AO	III	Male	47	<65	TCGA	LGG	45.29388889	low
TCGA.QH.A6X5.01	0.320547945	0	O	II	Female	58	<65	TCGA	LGG	20.29357659	low
TCGA.QH.A6X8.01	0.38630137	0	AO	III	Female	56	<65	TCGA	LGG	56.7122619	low
TCGA.QH.A6X9.01	0.156164384	0	O	II	Female	73	>=65	TCGA	LGG	32.85411984	low
TCGA.QH.A6XA.01	0.016438356	0	OA	II	Female	23	<65	TCGA	LGG	19.48733373	low
TCGA.QH.A6XC.01	0.410958904	0	AA	III	Male	48	<65	TCGA	LGG	112.6224575	high
TCGA.QH.A86X.01	0.287671233	0	O	II	Male	33	<65	TCGA	LGG	6.965199206	low
TCGA.QH.A870.01	0.008219178	0	AOA	III	Female	38	<65	TCGA	LGG	44.09894127	low
TCGA.R8.A6MK.01	7.298630137	0	O	II	Male	40	<65	TCGA	LGG	21.85031825	low
TCGA.R8.A6ML.01	7.726027397	0	AO	III	Male	52	<65	TCGA	LGG	26.10600278	low
TCGA.R8.A6MO.01	2.679452055	0	O	II	Female	53	<65	TCGA	LGG	34.86651746	low
TCGA.R8.A73M.01	4.873972603	0	O	II	Female	48	<65	TCGA	LGG	32.09572579	low
TCGA.S9.A6TS.01	5.104109589	1	AA	III	Female	48	<65	TCGA	LGG	45.18006032	low
TCGA.S9.A6TU.01	5.671232877	0	A	II	Male	38	<65	TCGA	LGG	44.87094603	low
TCGA.S9.A6TV.01	1.545205479	0	AOA	III	Male	50	<65	TCGA	LGG	153.1199067	high
TCGA.S9.A6TW.01	2.326027397	0	AO	III	Male	40	<65	TCGA	LGG	47.50786944	low
TCGA.S9.A6TX.01	2.309589041	0	AO	III	Male	46	<65	TCGA	LGG	11.09479722	low
TCGA.S9.A6TY.01	1.849315068	0	O	II	Male	50	<65	TCGA	LGG	26.35694524	low
TCGA.S9.A6TZ.01	1.775342466	0	A	II	Female	39	<65	TCGA	LGG	55.71920873	low
TCGA.S9.A6U0.01	1.347945205	0	AA	III	Male	46	<65	TCGA	LGG	187.4946087	high
TCGA.S9.A6U1.01	0.928767123	0	AA	III	Female	22	<65	TCGA	LGG	46.00734365	low
TCGA.S9.A6U2.01	1.282191781	0	O	II	Female	48	<65	TCGA	LGG	10.15166905	low
TCGA.S9.A6U5.01	1.643835616	0	A	II	Male	33	<65	TCGA	LGG	24.84376548	low
TCGA.S9.A6U6.01	0.81369863	0	AA	III	Male	28	<65	TCGA	LGG	39.12607381	low
TCGA.S9.A6U8.01	7.775342466	0	A	II	Male	24	<65	TCGA	LGG	32.72562341	low
TCGA.S9.A6U9.01	6.871232877	0	AA	III	Male	36	<65	TCGA	LGG	56.24275754	low
TCGA.S9.A6UA.01	0.476712329	1	AA	III	Male	66	>=65	TCGA	LGG	170.5712655	high
TCGA.S9.A6UB.01	8.523287671	0	O	II	Male	52	<65	TCGA	LGG	40.44765794	low
TCGA.S9.A6WD.01	5.120547945	0	AO	III	Male	58	<65	TCGA	LGG	35.72146151	low
TCGA.S9.A6WE.01	5.95890411	0	O	II	Male	34	<65	TCGA	LGG	18.84610198	low
TCGA.S9.A6WG.01	5.794520548	0	AA	III	Male	31	<65	TCGA	LGG	46.04116151	low
TCGA.S9.A6WH.01	1.882191781	0	O	II	Female	73	>=65	TCGA	LGG	80.13389921	low
TCGA.S9.A6WI.01	5.802739726	0	OA	II	Female	56	<65	TCGA	LGG	55.47827024	low
TCGA.S9.A6WL.01	0.895890411	0	AA	III	Male	52	<65	TCGA	LGG	48.62167976	low
TCGA.S9.A6WM.01	0.764383562	0	AA	III	Female	59	<65	TCGA	LGG	140.0092762	high
TCGA.S9.A6WN.01	0.739726027	0	AA	III	Female	38	<65	TCGA	LGG	115.9494143	high
TCGA.S9.A6WO.01	0.624657534	0	A	II	Male	29	<65	TCGA	LGG	45.20425952	low
TCGA.S9.A6WP.01	0.501369863	0	AO	III	Male	42	<65	TCGA	LGG	38.13557976	low
TCGA.S9.A6WQ.01	0.279452055	0	OA	II	Female	57	<65	TCGA	LGG	54.40215198	low
TCGA.S9.A7IQ.01	1.175342466	0	O	II	Female	45	<65	TCGA	LGG	76.43122778	low
TCGA.S9.A7IS.01	0.649315068	1	AA	III	Female	33	<65	TCGA	LGG	170.7096929	high
TCGA.S9.A7IX.01	1.610958904	0	AA	III	Male	57	<65	TCGA	LGG	119.1800325	high
TCGA.S9.A7IY.01	1.035616438	0	AO	III	Male	39	<65	TCGA	LGG	19.26807579	low
TCGA.S9.A7IZ.01	0.345205479	0	AA	III	Female	48	<65	TCGA	LGG	64.83476508	low
TCGA.S9.A7J0.01	0.77260274	0	AO	III	Female	30	<65	TCGA	LGG	159.5390679	high
TCGA.S9.A7J1.01	0.673972603	0	O	II	Male	43	<65	TCGA	LGG	48.38764643	low
TCGA.S9.A7J2.01	0.164383562	0	AO	III	Male	25	<65	TCGA	LGG	36.24922262	low
TCGA.S9.A7J3.01	0.665753425	0	AO	III	Female	52	<65	TCGA	LGG	20.86908611	low
TCGA.S9.A7QW.01	0.295890411	0	AA	III	Female	54	<65	TCGA	LGG	19.12415675	low
TCGA.S9.A7QX.01	0.328767123	0	AA	III	Female	36	<65	TCGA	LGG	44.97029722	low
TCGA.S9.A7QY.01	1.495890411	0	O	II	Female	35	<65	TCGA	LGG	30.57167579	low
TCGA.S9.A7QZ.01	1.068493151	0	O	II	Male	41	<65	TCGA	LGG	34.78702897	low
TCGA.S9.A7R1.01	13.50410959	0	O	II	Male	35	<65	TCGA	LGG	29.50488294	low
TCGA.S9.A7R2.01	0.854794521	1	AA	III	Male	69	>=65	TCGA	LGG	73.78544167	low
TCGA.S9.A7R3.01	7.150684932	0	A	II	Female	28	<65	TCGA	LGG	34.54178413	low
TCGA.S9.A7R4.01	1.430136986	0	AA	III	Male	46	<65	TCGA	LGG	31.61782897	low
TCGA.S9.A7R7.01	6.879452055	0	A	II	Male	27	<65	TCGA	LGG	114.1869016	high
TCGA.S9.A7R8.01	2.597260274	1	AA	III	Female	44	<65	TCGA	LGG	77.66867738	low
TCGA.S9.A89V.01	1.536986301	0	AA	III	Male	70	>=65	TCGA	LGG	150.2159631	high
TCGA.S9.A89Z.01	0.410958904	0	AA	III	Male	40	<65	TCGA	LGG	111.941979	high
TCGA.TM.A7C3.01	4.060273973	0	AA	III	Female	43	<65	TCGA	LGG	137.7603377	high
TCGA.TM.A7C4.01	2.950684932	0	A	II	Female	39	<65	TCGA	LGG	46.65213492	low
[truncated: 31 more rows]
