# Supplementary material for: Machine learning-based identification of glycosyltransferase-related mRNAs for improving outcomes and the anti-tumor therapeutic response of gliomas
Source: Front Pharmacol. 2023 Aug 16;14:1200795. doi: 10.3389/fphar.2023.1200795 (PMC10468601; doi:10.3389/fphar.2023.1200795)
Supplement: Supplementary file 1 [file DataSheet3.zip › modelgroup/RSFscoregra_cli_C2.txt]

ID	OS.time	OS	Gender	Grade	AGE2	Age	Grade2	RSx	RS
GSM405201	9.816666667	1	Female	III	<65	44.57	LGG	66.2336869	low
GSM405202	11.66666667	1	Male	III	<65	28.69	LGG	84.09523373	high
GSM405203	8.916666667	1	Male	III	<65	38.58	LGG	47.14144246	low
GSM405204	8.591666667	1	Male	III	<65	33.89	LGG	60.52772579	low
GSM405205	3.241666667	1	Male	III	<65	48.03	LGG	105.4465063	high
GSM405206	6.808333333	1	Male	III	<65	31.53	LGG	37.85598333	low
GSM405207	8.116666667	1	Female	III	<65	44.41	LGG	33.2951381	low
GSM405208	3.041666667	1	Male	III	<65	51.4	LGG	34.6833004	low
GSM405210	10.28333333	1	Male	III	<65	38.53	LGG	63.94158214	low
GSM405211	1.833333333	1	Male	III	<65	34.93	LGG	33.84846746	low
GSM405212	17.49166667	1	Male	III	<65	23.33	LGG	58.94083095	low
GSM405213	1.341666667	1	Male	IV	<65	44.09	GBM	141.2275623	high
GSM405214	1.5	1	Male	IV	<65	37.84	GBM	106.3045087	high
GSM405215	2.3	1	Male	IV	<65	51.44	GBM	150.2712944	high
GSM405216	3.283333333	1	Male	IV	<65	52.06	GBM	73.78914524	high
GSM405217	6.766666667	0	Male	IV	<65	33.2	GBM	137.2551837	high
GSM405218	0.641666667	1	Male	IV	<65	32.36	GBM	111.9240385	high
GSM405219	0.583333333	1	Male	IV	<65	57.25	GBM	113.9629563	high
GSM405220	1.266666667	1	Male	IV	<65	54.12	GBM	185.1355008	high
GSM405221	0.691666667	1	Male	IV	<65	55.52	GBM	163.272246	high
GSM405222	1.3	1	Male	IV	<65	54.06	GBM	71.5109627	high
GSM405223	1.916666667	1	Female	IV	<65	53.26	GBM	113.1600984	high
GSM405224	0.483333333	1	Male	IV	<65	47.74	GBM	125.9875607	high
GSM405225	3.466666667	1	Male	III	<65	31.56	LGG	52.0836631	low
GSM405226	0.283333333	1	Female	III	<65	48.6	LGG	142.4181952	high
GSM405227	4.766666667	1	Female	III	<65	48.1	LGG	46.78827262	low
GSM405228	0.708333333	1	Male	IV	<65	45.71	GBM	122.3547671	high
GSM405229	0.658333333	1	Female	IV	<65	54.18	GBM	133.7239976	high
GSM405230	0.466666667	1	Female	IV	<65	63.33	GBM	113.8826937	high
GSM405231	1.258333333	1	Female	IV	<65	62.96	GBM	109.8941409	high
GSM405232	0.983333333	1	Male	IV	<65	35.7	GBM	70.37104524	high
GSM405233	0.858333333	1	Male	IV	<65	51.64	GBM	120.7611107	high
GSM405234	0.616666667	1	Female	IV	<65	57.68	GBM	122.7548099	high
GSM405235	0.208333333	1	Male	IV	>=65	71.09	GBM	117.5224222	high
GSM405236	1.033333333	1	Male	IV	<65	52.2	GBM	120.5438254	high
GSM405237	0.408333333	1	Male	IV	<65	51.17	GBM	156.7221639	high
GSM405238	0.941666667	1	Male	IV	<65	37.25	GBM	159.5174492	high
GSM405239	0.591666667	1	Female	IV	>=65	73.65	GBM	109.7905282	high
GSM405240	6.616666667	0	Male	IV	<65	33.09	GBM	137.9171639	high
GSM405241	0.158333333	1	Male	IV	<65	55.98	GBM	127.8459123	high
GSM405242	0.183333333	1	Male	IV	<65	30.33	GBM	119.5264341	high
GSM405243	0.883333333	1	Male	IV	<65	61.33	GBM	81.93699206	high
GSM405244	2.05	1	Male	IV	<65	29.55	GBM	48.75631905	low
GSM405245	1.4	1	Male	IV	<65	37.98	GBM	102.0732893	high
GSM405246	6.308333333	1	Male	IV	<65	32.59	GBM	23.18602024	low
GSM405247	1.591666667	1	Male	IV	<65	39.36	GBM	130.7534028	high
GSM405248	0.841666667	1	Male	IV	<65	55.2	GBM	151.0107238	high
GSM405249	0.041666667	1	Male	IV	<65	23.02	GBM	87.71005794	high
GSM405250	1.483333333	1	Female	II	<65	30.69	LGG	54.7366504	low
GSM405251	3.208333333	1	Female	IV	<65	26.17	GBM	45.22224722	low
GSM405252	0.366666667	1	Male	IV	>=65	68.04	GBM	135.0507056	high
GSM405253	12.55833333	0	Male	IV	<65	34.84	GBM	164.0975635	high
GSM405254	0.591666667	1	Male	IV	<65	40.58	GBM	143.1296929	high
GSM405255	1.083333333	1	Male	IV	<65	47.93	GBM	106.1736635	high
GSM405256	4.791666667	1	Male	II	<65	38.05	LGG	44.20295357	low
GSM405257	10.85833333	0	Male	III	<65	46.04	LGG	61.76502262	low
GSM405258	1.85	1	Male	II	<65	59.35	LGG	38.36179405	low
GSM405259	0.408333333	1	Male	III	<65	64.01	LGG	166.584494	high
GSM405260	0.816666667	1	Male	IV	<65	57.58	GBM	147.2369448	high
GSM405261	0.983333333	1	Male	III	<65	60.46	LGG	106.5737329	high
GSM405262	2.891666667	1	Male	IV	<65	43.26	GBM	124.374525	high
GSM405263	1.55	1	Male	IV	<65	61.74	GBM	126.3381726	high
GSM405264	0.316666667	1	Male	IV	<65	36.5	GBM	147.1707056	high
GSM405265	1.808333333	1	Female	III	<65	32.14	LGG	108.9449833	high
GSM405266	0.25	1	Male	IV	<65	51.62	GBM	140.3145845	high
GSM405267	0.65	1	Female	IV	<65	53.3	GBM	82.06076349	high
GSM405268	0.641666667	1	Male	IV	<65	48.04	GBM	119.1292325	high
GSM405269	0.033333333	1	Male	IV	<65	54.59	GBM	113.8787187	high
GSM405270	0.583333333	1	Female	IV	>=65	73.11	GBM	122.8223325	high
GSM405271	0.3	1	Male	IV	>=65	69.89	GBM	139.2689103	high
GSM405272	1	0	Female	III	<65	43.64	LGG	141.2930778	high
GSM405273	0.541666667	1	Male	III	<65	56.42	LGG	95.32165714	high
GSM405274	1.291666667	1	Female	IV	<65	63.08	GBM	144.2108151	high
GSM405275	3.458333333	1	Female	IV	<65	60.39	GBM	84.09974405	high
GSM405276	0.283333333	1	Male	IV	<65	51.85	GBM	163.1156774	high
GSM405277	2.758333333	1	Male	III	<65	43.89	LGG	140.1650409	high
GSM405278	0.733333333	1	Male	IV	<65	58.23	GBM	121.1159385	high
GSM405279	0.708333333	1	Female	III	<65	46.15	LGG	123.640023	high
GSM405280	2.458333333	1	Female	IV	<65	30.43	GBM	127.027771	high
GSM405281	3.316666667	1	Male	III	<65	37.12	LGG	86.91341984	high
GSM405282	0.116666667	1	Male	IV	<65	51.92	GBM	101.0656063	high
GSM405283	4.066666667	1	Male	III	<65	38.07	LGG	73.28538849	high
GSM405284	1.6	1	Female	III	<65	57.7	LGG	139.8793778	high
GSM405285	1.266666667	1	Male	III	<65	36.61	LGG	126.3425214	high
GSM405286	3.158333333	1	Male	III	<65	62.2	LGG	83.61928492	high
GSM405287	6.866666667	1	Male	III	<65	43.57	LGG	32.90928056	low
GSM405288	1.533333333	1	Male	III	<65	41.93	LGG	92.39884127	high
GSM405289	0.191666667	1	Male	III	<65	37.44	LGG	143.569627	high
GSM405290	1.158333333	1	Female	IV	<65	45.5	GBM	118.0757718	high
GSM405291	6.266666667	1	Male	III	<65	23.88	LGG	51.54929365	low
GSM405292	1.108333333	1	Male	IV	>=65	65.52	GBM	136.588104	high
GSM405293	0.883333333	1	Male	IV	<65	63.73	GBM	153.3273758	high
GSM405294	0.8	1	Male	IV	<65	56.41	GBM	146.9703337	high
GSM405295	1.991666667	1	Male	III	<65	41.77	LGG	84.67891905	high
GSM405296	0.291666667	1	Female	IV	<65	41.09	GBM	88.90919643	high
GSM405297	0.716666667	1	Female	IV	>=65	67.13	GBM	69.41401587	low
GSM405298	1.958333333	1	Female	III	<65	42.56	LGG	51.18752897	low
GSM405299	1.75	1	Female	IV	<65	54.94	GBM	143.300979	high
GSM405300	2.841666667	1	Male	III	<65	33.26	LGG	61.16274683	low
GSM405301	0.3	1	Male	IV	>=65	65.35	GBM	128.5784036	high
GSM405302	0.741666667	1	Male	IV	<65	41.39	GBM	121.2216306	high
GSM405303	0.55	1	Male	IV	<65	56.64	GBM	85.73114444	high
GSM405304	0.558333333	1	Male	IV	>=65	66.39	GBM	142.1281647	high
GSM405305	1.058333333	1	Male	IV	<65	52.69	GBM	98.29735595	high
GSM405307	0.333333333	1	Male	IV	>=65	72.22	GBM	126.3014968	high
GSM405308	3.1	0	Male	IV	<65	47.4	GBM	60.53515357	low
GSM405309	0.258333333	1	Female	IV	<65	54.6	GBM	164.5773008	high
GSM405310	6.8	0	Male	III	<65	35.92	LGG	29.47788056	low
GSM405311	7.483333333	0	Male	II	<65	43	LGG	29.19166984	low
GSM405312	1.016666667	1	Male	IV	<65	61.31	GBM	123.7404623	high
GSM405313	3.308333333	1	Male	IV	<65	32.5	GBM	93.46412302	high
GSM405314	0.65	1	Male	IV	<65	54.37	GBM	112.4227901	high
GSM405315	0.35	1	Male	IV	<65	64.61	GBM	64.14496706	low
GSM405316	10.34166667	1	Male	III	<65	40.06	LGG	92.59578214	high
GSM405317	0.45	1	Female	IV	<65	62.36	GBM	147.9581734	high
GSM405318	6.208333333	0	Male	III	<65	62.46	LGG	38.7206369	low
GSM405319	5.616666667	1	Male	III	<65	53.65	LGG	49.62877619	low
GSM405320	0.6	1	Male	IV	>=65	70.28	GBM	128.074619	high
GSM405321	3.966666667	1	Female	III	<65	33.83	LGG	149.3143841	high
GSM405322	1.141666667	1	Male	IV	<65	62.28	GBM	102.3190734	high
GSM405323	0.616666667	1	Female	IV	<65	58.78	GBM	126.2768171	high
GSM405325	3.65	1	Male	III	<65	42.98	LGG	40.51158373	low
GSM405326	0.266666667	1	Male	IV	>=65	74.56	GBM	47.69647897	low
GSM405327	3.3	1	Male	III	>=65	66.86	LGG	33.00693016	low
GSM405328	2.258333333	1	Male	IV	>=65	67.6	GBM	147.2213516	high
GSM405329	5.016666667	1	Male	III	<65	60.33	LGG	47.73948929	low
GSM405330	0.708333333	1	Female	IV	<65	33.12	GBM	46.27656984	low
GSM405331	8.233333333	0	Female	III	<65	59.56	LGG	69.6486881	low
GSM405333	9.108333333	1	Female	III	<65	57.64	LGG	41.88887024	low
GSM405334	1.466666667	1	Female	III	<65	57.01	LGG	94.86648056	high
GSM405335	7.441666667	1	Female	III	>=65	65.59	LGG	48.94366825	low
GSM405338	7.958333333	1	Female	II	<65	50.23	LGG	30.27723333	low
GSM405340	5.558333333	0	Female	IV	<65	52.88	GBM	64.20963413	low
GSM405341	0.633333333	1	Female	III	>=65	71.11	LGG	102.2652159	high
GSM405342	2.991666667	1	Female	III	<65	46.51	LGG	44.28419683	low
GSM405344	1.191666667	1	Male	II	<65	34.71	LGG	59.11531746	low
GSM405345	0.891666667	1	Male	IV	<65	45.63	GBM	137.2255484	high
GSM405347	0.191666667	1	Male	III	<65	43.11	LGG	101.1677381	high
GSM405349	2.408333333	1	Female	IV	<65	24.42	GBM	53.16867579	low
GSM405350	0.608333333	1	Female	IV	<65	40.74	GBM	66.07488651	low
GSM405351	1.216666667	1	Female	IV	<65	42.7	GBM	135.979206	high
GSM405352	0.4	1	Female	IV	>=65	69.95	GBM	150.1466722	high
GSM405353	0.7	1	Male	IV	<65	55.39	GBM	141.0147909	high
GSM405354	1.1	1	Male	II	<65	32.15	LGG	132.2085437	high
GSM405355	1.191666667	1	Female	II	>=65	73.19	LGG	105.5074119	high
GSM405356	0.183333333	1	Female	IV	<65	43.21	GBM	77.14579683	high
GSM405361	1.641666667	1	Female	III	>=65	79.19	LGG	140.036096	high
GSM405362	1.058333333	1	Male	IV	<65	38.11	GBM	121.8439746	high
GSM405363	9.791666667	1	Female	IV	<65	48.84	GBM	103.2236381	high
GSM405364	9.85	1	Female	III	<65	37.61	LGG	80.40712976	high
GSM405365	2.658333333	1	Male	IV	<65	64.29	GBM	123.4922917	high
GSM405366	2.208333333	1	Male	III	>=65	75.13	LGG	91.46339802	high
GSM405367	2.616666667	1	Male	IV	<65	46.83	GBM	90.28451587	high
GSM405368	1.808333333	1	Female	IV	<65	32.14	GBM	109.3266349	high
GSM405369	4.133333333	1	Female	IV	<65	50.34	GBM	40.40039048	low
GSM405370	1.608333333	1	Male	IV	<65	46.52	GBM	30.04477183	low
GSM405371	1.916666667	1	Female	IV	<65	53.26	GBM	95.00689008	high
GSM405372	3.316666667	1	Male	IV	<65	37.12	GBM	59.82361389	low
GSM405373	1.208333333	1	Male	IV	<65	58.58	GBM	127.2439306	high
GSM405374	1.208333333	1	Male	IV	<65	58.58	GBM	153.7436075	high
GSM405375	0.058333333	1	Female	IV	>=65	67.03	GBM	100.5933468	high
GSM405376	1.85	1	Male	IV	<65	52.98	GBM	105.4156837	high
GSM405377	0.6	1	Male	III	<65	41.98	LGG	106.4974972	high
GSM405379	0.05	1	Male	IV	<65	60.28	GBM	90.26604881	high
GSM405380	6.041666667	1	Female	III	<65	39.99	LGG	69.80896706	low
GSM405381	15.81666667	1	Female	III	<65	38.37	LGG	40.92021587	low
GSM405382	4.858333333	1	Male	III	<65	44.15	LGG	36.24788492	low
GSM405383	1.316666667	1	Male	II	<65	37.6	LGG	166.4086774	high
GSM405384	0.016666667	0	Female	IV	>=65	70.3	GBM	158.7114667	high
GSM405385	1.258333333	0	Male	IV	<65	34.78	GBM	83.90190833	high
GSM405386	3.758333333	1	Male	II	<65	53.85	LGG	29.26102381	low
GSM405387	11.40833333	1	Female	III	<65	37.11	LGG	6.241875794	low
GSM405388	0.533333333	1	Male	III	>=65	78.52	LGG	97.2370877	high
GSM405389	5.558333333	0	Female	IV	<65	52.88	GBM	118.5135512	high
GSM405390	0.016666667	1	Male	III	>=65	70.07	LGG	61.40723333	low
GSM405391	1.05	1	Female	IV	<65	55.55	GBM	157.3083	high
GSM405392	0.466666667	1	Male	IV	<65	48.35	GBM	146.13385	high
GSM405393	0.083333333	1	Male	IV	>=65	70.67	GBM	144.9623429	high
GSM405394	0.858333333	0	Male	II	<65	31.77	LGG	29.05196746	low
GSM405395	3.758333333	1	Male	II	<65	55.42	LGG	16.30485675	low
GSM405396	0.016666667	1	Male	IV	>=65	77.31	GBM	120.5250694	high
GSM405397	0.35	1	Male	IV	<65	60.36	GBM	84.12489683	high
GSM405399	1.183333333	1	Male	III	<65	52.07	LGG	105.4733579	high
GSM405400	0.45	1	Male	III	<65	49.64	LGG	134.7799583	high
GSM405401	1.966666667	1	Female	III	<65	37.18	LGG	59.8563	low
GSM405402	4.55	0	Female	II	<65	23.72	LGG	137.3606067	high
GSM405403	0.041666667	1	Male	III	<65	38.42	LGG	123.8460873	high
GSM405404	0.041666667	1	Male	III	<65	54.35	LGG	58.30163889	low
GSM405405	0.608333333	1	Male	IV	>=65	71.09	GBM	140.0726369	high
GSM405406	1.691666667	1	Female	III	>=65	78.82	LGG	90.46956071	high
GSM405407	0.816666667	1	Male	III	>=65	81.18	LGG	88.29583016	high
GSM405408	1.783333333	1	Female	II	<65	63.1	LGG	56.88885516	low
GSM405409	10.35833333	1	Male	III	<65	54	LGG	51.54320278	low
GSM405410	20.68333333	1	Male	III	<65	37.08	LGG	69.81910754	low
GSM405411	0.05	1	Female	III	<65	37.55	LGG	115.6291048	high
GSM405412	0.65	1	Male	IV	<65	55.71	GBM	73.36927619	high
GSM405413	1.2	1	Male	III	<65	46.47	LGG	80.29136944	high
GSM405414	5.333333333	1	Male	III	<65	35.23	LGG	90.30979524	high
GSM405415	0.5	1	Male	IV	>=65	67.48	GBM	150.5562679	high
GSM405416	0.341666667	1	Male	IV	<65	64.26	GBM	125.8712131	high
GSM405417	0.016666667	1	Male	IV	>=65	77.31	GBM	111.7620627	high
GSM405418	5.166666667	1	Male	IV	<65	46.61	GBM	87.53956587	high
GSM405419	2.933333333	1	Male	IV	<65	36.27	GBM	119.6673683	high
GSM405420	3	1	Female	III	<65	49.94	LGG	75.00070675	high
GSM405421	6.083333333	0	Female	III	<65	38.4	LGG	118.5384119	high
GSM405422	0.908333333	1	Female	IV	>=65	70.67	GBM	91.51965357	high
GSM405423	6.116666667	1	Male	III	<65	35.67	LGG	136.1573679	high
GSM405424	3.2	1	Female	II	<65	33.25	LGG	64.36716825	low
GSM405425	16.05	1	Male	II	<65	32.98	LGG	35.53721746	low
GSM405426	0.05	1	Male	IV	>=65	67.1	GBM	101.7569369	high
GSM405427	1.533333333	1	Female	IV	<65	50.83	GBM	107.5640996	high
GSM405428	0.791666667	1	Female	IV	>=65	70.51	GBM	107.941679	high
GSM405429	18.71666667	1	Male	III	<65	43.93	LGG	55.61230516	low
GSM405430	0.35	1	Male	IV	<65	61.1	GBM	126.9849516	high
GSM405431	0.916666667	1	Male	IV	>=65	80.65	GBM	141.1392667	high
GSM405432	0.55	1	Male	IV	<65	60.78	GBM	147.3622	high
GSM405433	4.908333333	0	Male	II	<65	43.85	LGG	46.58974167	low
GSM405434	0.241666667	1	Male	IV	>=65	67.01	GBM	156.5617127	high
GSM405435	0.258333333	1	Male	III	<65	54.98	LGG	72.86128452	high
GSM405436	0.483333333	1	Male	IV	>=65	79.06	GBM	124.7514933	high
GSM405437	3.441666667	0	Male	II	<65	51.63	LGG	43.2608631	low
GSM405438	2.3	1	Female	IV	<65	42.67	GBM	136.7356369	high
GSM405439	3.7	0	Male	II	<65	32.92	LGG	41.71913452	low
GSM405440	0.533333333	1	Male	IV	>=65	69.88	GBM	137.5053607	high
GSM405441	3.266666667	0	Female	II	<65	44.74	LGG	65.1291623	low
GSM405442	0.3	1	Female	IV	<65	63.61	GBM	156.1274845	high
GSM405443	0.983333333	1	Male	IV	<65	56.62	GBM	133.5877151	high
GSM405444	2.841666667	0	Male	II	<65	39.92	LGG	47.06208095	low
GSM405445	3.333333333	0	Male	III	<65	56.15	LGG	54.13102302	low
GSM405446	0.733333333	1	Male	IV	>=65	68.18	GBM	119.7472885	high
GSM405447	2.791666667	1	Male	IV	<65	59.03	GBM	124.7165786	high
GSM405448	0.483333333	1	Female	IV	<65	58.71	GBM	148.0333929	high
GSM405449	2.016666667	1	Female	III	<65	45.39	LGG	94.66424008	high
GSM405450	13.3	0	Female	III	<65	36.66	LGG	122.4967877	high
GSM405451	3.691666667	1	Male	II	<65	28.55	LGG	83.70786548	high
GSM405452	0.35	1	Female	IV	>=65	71.02	GBM	134.9120044	high
GSM405453	0.208333333	1	Male	IV	>=65	70.23	GBM	143.8597706	high
GSM405454	3.316666667	1	Male	IV	<65	22.52	GBM	157.2207556	high
GSM405455	0.233333333	1	Female	IV	<65	55.49	GBM	124.3275234	high
GSM405457	0.3	1	Male	III	>=65	70.98	LGG	113.4528548	high
GSM405458	1.583333333	1	Male	IV	>=65	68.46	GBM	81.74802698	high
GSM405459	1.141666667	1	Female	IV	<65	64.28	GBM	126.0032254	high
GSM405460	0.483333333	1	Male	III	<65	52.52	LGG	115.3749861	high
GSM405461	0.758333333	1	Female	IV	<65	49.14	GBM	100.6169595	high
GSM405462	7.516666667	1	Male	II	<65	49.83	LGG	98.52599325	high
GSM405463	2.216666667	1	Female	IV	>=65	65.53	GBM	140.861727	high
GSM405464	0.558333333	1	Male	IV	<65	54.72	GBM	94.35680159	high
GSM405465	0.633333333	1	Male	IV	>=65	69.38	GBM	129.7025421	high
GSM405466	0.283333333	1	Male	IV	>=65	67.11	GBM	147.9462437	high
GSM405467	1.341666667	1	Female	III	<65	43.9	LGG	43.88802937	low
GSM405469	5.558333333	0	Male	III	<65	46.86	LGG	62.02358889	low
GSM405470	1.916666667	1	Male	IV	<65	31.72	GBM	104.4582099	high
GSM405471	0.15	1	Female	IV	>=65	78.12	GBM	145.5259607	high
GSM405472	0.341666667	1	Female	IV	<65	62.11	GBM	118.9863857	high
GSM405473	1.116666667	1	Male	IV	<65	47.29	GBM	143.6342889	high
GSM405474	0.291666667	1	Female	IV	<65	61.28	GBM	139.5754952	high
GSM405475	1.05	1	Female	IV	<65	33.74	GBM	159.7735183	high
GSM405476	1.308333333	1	Female	III	<65	64.97	LGG	77.33033016	high
GSM405477	0.108333333	1	Male	IV	>=65	73.64	GBM	116.0305429	high
GSM405478	6.058333333	1	Male	III	<65	26.66	LGG	54.67698373	low
GSM405479	0.383333333	1	Male	IV	<65	63.3	GBM	116.2035968	high
