# Supplementary material for: Machine learning-based identification of glycosyltransferase-related mRNAs for improving outcomes and the anti-tumor therapeutic response of gliomas
Source: Front Pharmacol. 2023 Aug 16;14:1200795. doi: 10.3389/fphar.2023.1200795 (PMC10468601; doi:10.3389/fphar.2023.1200795)
Supplement: Supplementary file 1 [file DataSheet3.zip › modelgroup/RSFscorekam_cli_C.txt]

ID	OS.time	OS	Grade	Gender	AGE2	Age	Grade2	RS	RSx
HS_1077	4.166666667	0	II	Female	<65	40	LGG	low	53.81944643
HS_1237	3.583333333	0	II	Male	<65	33	LGG	low	69.79199048
HS_1585	6.333333333	1	III	Male	<65	42	LGG	low	84.81975714
HS_1598	7.5	0	II	Male	<65	47	LGG	low	113.3569361
HS_1630	2.5	0	II	Male	<65	36	LGG	low	104.9361563
HS_1690	1.75	0	II	Female	<65	44	LGG	low	71.92281746
HS_1773	4.666666667	0	II	Male	<65	25	LGG	low	44.07688532
HS_1788	2.333333333	0	II	Female	<65	35	LGG	low	67.4575369
HS_1970	1.416666667	0	II	Male	<65	47	LGG	low	75.02809246
HS_2145	7.083333333	0	III	Female	<65	41	LGG	high	156.863721
HS_2244	6.666666667	0	II	Female	<65	34	LGG	low	61.94714008
HS_2256	0.666666667	0	II	Female	>=65	66	LGG	low	73.66777341
HS_2292	0.416666667	0	II	Female	<65	47	LGG	high	161.4254766
HS_2306	5.166666667	0	II	Female	<65	28	LGG	low	90.22675198
HS_2382	4.833333333	1	II	Female	<65	45	LGG	high	134.0639044
HS_2390	6.166666667	0	II	Female	<65	26	LGG	low	62.94277302
HS_2391	4.583333333	0	II	Male	<65	32	LGG	low	22.78022103
HS_2402	2.916666667	1	III	Male	<65	58	LGG	low	30.85796468
HS_2425	5.25	0	III	Male	<65	46	LGG	low	59.4773
HS_2441	4.5	1	III	Male	<65	49	LGG	high	130.1387373
HS_2463	4.166666667	1	III	Female	<65	44	LGG	high	146.600969
HS_2464	0.75	0	III	Male	<65	62	LGG	low	77.94072579
HS_2468	3.666666667	1	II	Male	<65	31	LGG	low	67.7322004
HS_2472	4.916666667	1	III	Female	<65	60	LGG	low	26.90243214
HS_2485	5.166666667	0	III	Male	<65	61	LGG	low	33.51588254
HS_2486	5.083333333	0	III	Male	<65	32	LGG	low	31.57439167
HS_2496	5.5	0	III	Male	<65	42	LGG	low	107.9468694
HS_2532	5.583333333	0	III	Female	<65	42	LGG	low	101.6068885
HS_2537	1.666666667	1	III	Female	>=65	67	LGG	high	147.1377821
HS_2578	2.5	0	II	Male	<65	42	LGG	low	55.88532183
HS_2593	5.583333333	0	II	Male	<65	39	LGG	low	80.45265516
HS_2612	1.583333333	1	IV	Male	<65	56	GBM	high	153.4009813
HS_2618	4.75	0	III	Female	<65	28	LGG	low	44.18303373
HS_2619	2.833333333	1	III	Male	<65	34	LGG	high	146.7185147
HS_2624	1.583333333	0	II	Female	<65	38	LGG	low	67.8998627
HS_2626	5.083333333	0	III	Male	<65	58	LGG	low	33.37623095
HS_2661	5.25	0	III	Female	<65	54	LGG	low	37.27286587
HS_2668	4.5	0	III	Male	<65	37	LGG	low	65.68818651
HS_2671	3	0	III	Male	<65	45	LGG	low	110.031031
HS_2673	2	0	II	Male	<65	30	LGG	low	99.78153373
HS_2691	4.75	0	III	Male	<65	46	LGG	low	96.08468016
HS_2694	4.25	1	III	Female	<65	51	LGG	low	47.64829048
HS_2695	4.166666667	0	III	Male	<65	30	LGG	high	124.8758171
HS_2702	1.666666667	1	III	Male	<65	61	LGG	low	78.41658571
HS_2708	4.583333333	0	III	Female	<65	53	LGG	low	79.99379484
HS_2709	1.083333333	1	III	Male	<65	61	LGG	high	129.0094698
HS_2715	1	1	IV	Male	<65	55	GBM	high	177.4457917
HS_2716	4.833333333	0	III	Female	<65	40	LGG	high	125.3242389
HS_2728	4.75	0	III	Female	<65	35	LGG	low	44.29051667
HS_2753	1.666666667	1	IV	Female	<65	37	GBM	high	150.9734639
HS_2754	4.416666667	0	III	Male	<65	42	LGG	low	28.53347421
HS_2755	4.5	0	III	Male	<65	60	LGG	low	21.43069722
HS_2775	4.75	0	III	Male	<65	46	LGG	low	61.54661944
HS_2785	3.333333333	0	III	Male	<65	39	LGG	low	90.04804008
HS_2786	2.666666667	0	III	Female	<65	48	LGG	low	102.012248
HS_2794	0.333333333	0	II	Male	>=65	72	LGG	low	91.33234524
HS_2795	3.083333333	1	III	Male	<65	36	LGG	low	48.61918016
HS_2807	4.25	0	III	Female	<65	35	LGG	low	27.04453849
HS_2821	4.916666667	0	III	Female	<65	56	LGG	low	20.45638532
HS_2830	4.166666667	0	III	Male	<65	64	LGG	low	97.30888333
HS_2840	3.416666667	0	III	Male	<65	24	LGG	low	55.46750833
HS_2842	3.666666667	0	III	Female	<65	55	LGG	low	31.21340714
HS_2847	4.583333333	0	III	Female	<65	49	LGG	low	81.5621504
HS_2848	4.583333333	0	III	Female	<65	62	LGG	low	70.03973254
HS_2855	0.833333333	1	IV	Male	<65	62	GBM	high	151.6366786
HS_2866	3.833333333	0	III	Female	<65	45	LGG	low	72.90929365
HS_2877	1.833333333	1	III	Male	>=65	78	LGG	low	63.88793333
HS_2878	3.166666667	0	III	Male	<65	53	LGG	low	15.48048532
HS_2890	1.25	1	III	Male	<65	27	LGG	high	160.6343599
HS_2895	2.833333333	0	III	Male	<65	42	LGG	low	46.718325
HS_2897	2.833333333	0	III	Female	<65	47	LGG	low	41.05480119
HS_2898	4.5	0	III	Male	<65	33	LGG	low	78.55924603
HS_2911	3.166666667	0	III	Male	<65	47	LGG	low	48.92943294
HS_2935	0.166666667	0	IV	Male	<65	49	GBM	high	157.4416556
HS_2936	3.333333333	1	IV	Female	<65	52	GBM	high	170.7531274
HS_2937	0.916666667	1	IV	Male	>=65	76	GBM	high	160.7832409
HS_2941	4.083333333	0	III	Female	<65	35	LGG	low	77.25105317
HS_2943	3.416666667	0	IV	Male	<65	41	GBM	high	145.9610333
HS_2944	1.416666667	1	III	Female	<65	58	LGG	low	98.97681667
HS_2951	2.5	0	II	Female	<65	61	LGG	low	94.97259444
HS_2952	2.416666667	0	III	Male	<65	40	LGG	low	93.49696746
HS_2971	4.083333333	0	III	Male	<65	31	LGG	low	32.45518492
HS_3000	4.333333333	0	III	Male	<65	34	LGG	low	79.08866667
HS_3007	1.583333333	1	IV	Female	<65	31	GBM	high	119.5432437
HS_3018	1.333333333	1	III	Male	<65	56	LGG	low	57.24363333
HS_3032	2.666666667	0	III	Female	<65	51	LGG	low	51.76634286
HS_3059	0.916666667	1	IV	Male	<65	59	GBM	high	120.1435599
HS_3060	2.083333333	0	IV	Female	<65	35	GBM	high	151.8627893
HS_3061	0.166666667	1	IV	Female	<65	19	GBM	high	166.529402
HS_3062	3.416666667	0	IV	Female	<65	57	GBM	low	107.8800456
HS_3063	3.833333333	0	III	Female	<65	45	LGG	low	70.96667302
HS_3064	1.5	1	III	Female	<65	51	LGG	low	28.8814631
HS_3068	2	0	IV	Female	<65	27	GBM	low	40.82315516
HS_3074	0.916666667	0	II	Male	<65	38	LGG	low	47.63017778
HS_3093	3.166666667	0	III	Female	<65	40	LGG	high	155.2906036
HS_3096	0.75	0	II	Female	<65	55	LGG	low	71.21845714
HS_3125	3.166666667	0	III	Female	<65	38	LGG	low	77.68299603
HS_3126	1	1	III	Female	<65	45	LGG	low	62.5703369
HS_3130	3.416666667	1	III	Male	<65	54	LGG	high	164.0145774
HS_3132	0.666666667	0	II	Male	<65	18	LGG	low	94.00370516
HS_3149	0.666666667	0	III	Male	<65	61	LGG	low	43.70714246
HS_3237	3.583333333	0	III	Male	<65	46	LGG	low	66.04882421
HS_3240	0.25	1	III	Male	<65	29	LGG	low	111.2346151
HS_3245	3.833333333	0	III	Male	<65	44	LGG	low	39.27762698
HS_3254	3.666666667	0	IV	Male	<65	63	GBM	high	182.233275
HS_3270	3.5	0	III	Male	<65	28	LGG	low	55.04425
HS_3318	3.333333333	0	IV	Male	<65	61	GBM	high	178.5952901
HS_3319	3.25	0	III	Male	<65	59	LGG	high	143.7163147
HS_3320	3	0	III	Male	<65	36	LGG	low	72.88929365
HS_3327	2.25	0	III	Female	<65	45	LGG	low	52.39087659
HS_3358	1.083333333	1	IV	Female	>=65	75	GBM	high	177.8320036
HS_3359	2.833333333	0	III	Male	<65	41	LGG	high	125.8344829
HS_3401	2.833333333	0	III	Male	<65	44	LGG	low	45.90137262
HS_3413	3.5	0	III	Male	<65	56	LGG	low	57.27862262
HS_3434	3.083333333	0	III	Male	<65	35	LGG	low	43.31473056
HS_3443	3	0	III	Male	<65	42	LGG	low	73.78971071
HS_3459	3.25	0	III	Male	<65	54	LGG	low	76.44042937
HS_3460	3	0	III	Female	<65	50	LGG	low	99.93634921
HS_3463	3.25	0	III	Male	<65	48	LGG	low	35.28303532
HS_3464	3.25	0	III	Female	<65	48	LGG	low	21.01525873
HS_3472	3.083333333	0	III	Male	<65	56	LGG	low	80.82133452
HS_3474	1.25	0	III	Male	<65	42	LGG	low	73.38865198
HS_3476	2.583333333	0	III	Female	>=65	70	LGG	low	35.17420317
HS_3488	3.333333333	0	III	Male	<65	39	LGG	low	39.68614841
HS_3497	3.083333333	0	III	Male	<65	49	LGG	low	42.21537579
HS_3543	2.75	0	IV	Female	<65	38	GBM	low	103.0577544
HS_3552	1.5	0	III	Male	<65	33	LGG	low	104.2511278
HS_3557	2.416666667	0	III	Male	<65	39	LGG	low	65.21918095
HS_3558	2.583333333	0	III	Female	<65	39	LGG	low	87.15449643
HS_3644	8.75	0	II	Male	<65	51	LGG	low	99.12459365
HS_3645	6.25	0	II	Female	<65	49	LGG	low	91.05003452
HS_3646	5.083333333	1	II	Female	<65	60	LGG	low	75.09223056
HS_3647	7.666666667	0	II	Female	<65	39	LGG	low	95.15786389
HS_3648	3.333333333	1	II	Female	<65	24	LGG	low	89.84937698
HS_3649	7.416666667	1	II	Male	<65	37	LGG	low	44.97731548
HS_3650	5.083333333	1	II	Female	<65	32	LGG	high	123.2648575
HS_3651	0.75	1	II	Female	<65	53	LGG	high	153.3302198
HS_3653	0.916666667	0	II	Male	<65	25	LGG	high	130.8391548
HS_3654	2	1	II	Male	>=65	71	LGG	high	127.3785869
HS_3655	4.333333333	1	II	Female	>=65	65	LGG	high	113.4379857
HS_3656	2.916666667	1	II	Male	<65	37	LGG	low	97.24374881
HS_3657	3	0	II	Female	<65	32	LGG	low	110.2772044
HS_3658	2.083333333	1	II	Male	>=65	67	LGG	low	101.5183615
