# Supplementary material for: Machine learning-based identification of glycosyltransferase-related mRNAs for improving outcomes and the anti-tumor therapeutic response of gliomas
Source: Front Pharmacol. 2023 Aug 16;14:1200795. doi: 10.3389/fphar.2023.1200795 (PMC10468601; doi:10.3389/fphar.2023.1200795)
Supplement: Supplementary file 1 [file DataSheet3.zip › modelgroup/RSFscorerem_cli_C.txt]

ID	OS.time	OS	RS	RSx	RS	Gender	AGE2	Grade2
E08021_U133P2	6.701369863	1	low	55.33009802	low	Female	<65	LGG
E09139_U133P2	3	1	high	142.9619667	high	Female	<65	GBM
E09192_U133P2	1.101369863	1	low	45.06711667	low	Female	<65	GBM
E09239_U133P2	5.202739726	1	high	103.4271329	high	Male	<65	LGG
E09278_U133P2	3.005479452	0	low	20.62051746	low	Male	<65	GBM
E09331_U133P2	3.194520548	0	low	65.19528611	low	Male	<65	GBM
E09334_U133P2	7.005479452	1	high	105.5437198	high	Male	<65	LGG
E09348_U133P2	1.520547945	1	high	128.3597444	high	Male	<65	GBM
E09358_U133P2	10.44931507	0	low	28.07739683	low	Female	<65	LGG
E09394_U133P2	4.246575342	1	low	29.25177143	low	Male	<65	LGG
E09430_U133P2	2.632876712	1	high	108.3966294	high	Female	<65	GBM
E09448_U133P2	18.83013699	1	high	138.9311623	high	Female	<65	LGG
E09451_U133P2	0.438356164	1	high	93.95822937	high	Male	>=65	GBM
E09454_U133P2	1.476712329	1	low	57.36138492	low	Male	<65	GBM
E09471_U133P2	2.232876712	1	low	55.67319643	low	Male	>=65	LGG
E09483_U133P2	0.849315068	1	high	150.2361567	high	Female	<65	GBM
E09489_U133P2	1.287671233	1	high	148.3543766	high	Male	<65	GBM
E09511_U133P2	1.01369863	1	high	128.1241671	high	Male	<65	LGG
E09535_U133P2	1.643835616	1	high	125.9356544	high	Female	<65	GBM
E09569_U133P2	3.071232877	1	high	105.0694091	high	Male	<65	GBM
E09601_U133P2	1.082191781	1	high	157.4185349	high	Male	<65	GBM
E09602_U133P2	0.336986301	1	high	98.48879722	high	Male	>=65	GBM
E09605_U133P2	4.876712329	1	high	127.5838603	high	Male	<65	GBM
E09606_U133P2	1.093150685	1	high	142.8705746	high	Male	<65	GBM
E09610_U133P2	1.030136986	1	high	126.1758889	high	Male	<65	GBM
E09615_U133P2	2.435616438	1	high	140.2395607	high	Male	<65	GBM
E09623_U133P2	1.701369863	1	high	139.0550885	high	Male	>=65	GBM
E09647_U133P2	1.589041096	1	high	120.1289306	high	Male	>=65	GBM
E09649_U133P2	0.794520548	1	high	90.79909524	high	Male	<65	GBM
E09654_U133P2	0.597260274	1	high	86.23788413	high	Female	>=65	GBM
E09656_U133P2	2.805479452	1	low	85.06991825	high	Male	<65	LGG
E09661_U133P2	3.983561644	0	high	121.4702571	high	Male	<65	LGG
E09670_U133P2	1.164383562	1	high	80.93526984	high	Male	>=65	GBM
E09673_U133P2	17.57534247	0	low	77.26947341	high	Male	<65	LGG
E09681_U133P2	9.219178082	0	high	75.92708968	high	Female	<65	LGG
E09688_U133P2	4.178082192	1	low	71.22569246	low	Female	<65	LGG
E09690_U133P2	5.120547945	0	low	64.26201627	low	Male	<65	GBM
E09722_U133P2	2.345205479	1	high	119.8490159	high	Female	<65	GBM
E09730_U133P2	5.071232877	1	high	136.7444623	high	Male	<65	GBM
E09740_U133P2	1.380821918	1	high	170.8372556	high	Female	<65	GBM
E09744_U133P2	3.849315068	1	high	137.5910183	high	Female	<65	GBM
E09759_U133P2	1.649315068	1	high	109.4771929	high	Male	<65	GBM
E09782_U133P2	1.424657534	0	high	143.5049552	high	Male	<65	GBM
E09786_U133P2	3.808219178	1	high	81.3492631	high	Male	<65	GBM
E09787_U133P2	7.106849315	0	high	102.9575155	high	Female	<65	GBM
E09791_U133P2	1.098630137	1	high	104.2992385	high	Male	<65	GBM
E09800_U133P2	1.912328767	1	high	111.9528433	high	Male	>=65	GBM
E09801_U133P2	3.495890411	1	high	109.3013778	high	Male	<65	LGG
E09802_U133P2	2.643835616	1	high	103.6542004	high	Male	<65	GBM
E09804_U133P2	3.487671233	0	low	16.65057937	low	Female	<65	LGG
E09810_U133P2	1.561643836	1	high	145.5542821	high	Male	<65	GBM
E09826_U133P2	1.887671233	1	high	122.903602	high	Male	<65	LGG
E09832_U133P2	0.460273973	1	high	111.0974472	high	Male	>=65	GBM
E09833_U133P2	1.709589041	1	high	141.8327885	high	Male	<65	GBM
E09846_U133P2	1.175342466	1	high	104.4549532	high	Male	>=65	GBM
E09847_U133P2	2.531506849	1	high	120.2476437	high	Female	>=65	GBM
E09852_U133P2	3.967123288	1	high	97.98686071	high	Female	<65	GBM
E09855_U133P2	3.15890411	0	low	49.47961468	low	Male	<65	LGG
E09860_U133P2	3.02739726	0	low	38.03621786	low	Female	<65	LGG
E09867_U133P2	3.178082192	0	low	56.62860675	low	Female	<65	LGG
E09893_U133P2	9.194520548	1	high	89.14166627	high	Female	<65	LGG
E09907_U133P2	4.536986301	1	high	157.4772425	high	Male	<65	GBM
E09930_U133P2	0.419178082	1	high	104.0725393	high	Female	<65	GBM
E09938_U133P2	2.071232877	1	high	136.1195825	high	Male	<65	GBM
E09951_U133P2	1.854794521	1	high	146.9420901	high	Male	<65	GBM
E09956_U133P2	1.728767123	1	low	62.73526071	low	Male	<65	GBM
E09959_U133P2	3.816438356	1	high	87.03495357	high	Male	<65	LGG
E09966_U133P2	1.457534247	1	high	74.0573623	high	Female	<65	LGG
E09967_U133P2	0.361643836	1	high	124.7351409	high	Female	<65	GBM
E09988_U133P2	5.312328767	1	high	94.25135714	high	Male	<65	LGG
E10001_U133P2	0.715068493	1	high	57.53301627	low	Male	<65	LGG
E10002_U133P2	0.687671233	1	high	107.7617405	high	Male	<65	GBM
E10013_U133P2	0.405479452	1	high	136.8264163	high	Female	<65	GBM
E10016_U133P2	2.424657534	1	high	140.2035901	high	Female	<65	GBM
E10026_U133P2	1.268493151	1	low	90.25448571	high	Male	>=65	GBM
E10031_U133P2	2.263013699	1	low	71.3892627	high	Male	<65	GBM
E10041_U133P2	0.671232877	1	high	105.3794956	high	Male	<65	GBM
E10077_U133P2	2.123287671	1	high	138.9223306	high	Male	<65	GBM
E10102_U133P2	3.189041096	0	high	97.21960159	high	Male	<65	GBM
E10110_U133P2	1.895890411	1	low	91.11571944	high	Male	<65	GBM
E10144_U133P2	2.131506849	1	high	70.48908413	low	Female	<65	GBM
E10158_U133P2	3.339726027	0	high	96.45576032	high	Female	<65	GBM
E10184_U133P2	2.328767123	1	high	92.08104444	high	Female	<65	GBM
E10211_U133P2	2.334246575	1	high	110.5440988	high	Male	<65	GBM
E10226_U133P2	1.534246575	1	high	79.33493929	high	Female	>=65	GBM
E10227_U133P2	1.038356164	1	high	175.6248778	high	Female	<65	GBM
E10252_U133P2	4.35890411	1	high	117.5968111	high	Male	>=65	GBM
E10258_U133P2	1.693150685	1	high	90.32403413	high	Male	>=65	GBM
E10262_U133P2	1.479452055	1	high	114.4244274	high	Female	<65	GBM
E10267_U133P2	0.98630137	1	high	170.0355845	high	Female	<65	GBM
E10271_U133P2	1.030136986	1	high	139.2059631	high	Male	>=65	GBM
E10284_U133P2	0.397260274	1	high	152.093975	high	Male	<65	GBM
E10290_U133P2	0.569863014	1	high	115.0437913	high	Female	<65	GBM
E10292_U133P2	0.454794521	1	high	129.0461048	high	Male	<65	GBM
E10300_U133P2	0.769863014	1	high	137.4534817	high	Male	>=65	GBM
E10305_U133P2	0.832876712	1	high	145.2658909	high	Female	>=65	GBM
E10312_U133P2	3.117808219	1	high	99.87851905	high	Male	<65	GBM
E10313_U133P2	1.610958904	1	high	164.738177	high	Male	<65	GBM
E10433_U133P2	0.876712329	1	high	89.58412579	high	Female	<65	GBM
E10444_U133P2	1.394520548	1	high	170.077579	high	Male	<65	GBM
E10462_U133P2	2.950684932	1	high	95.59527024	high	Female	<65	GBM
E10483_U133P2	5.460273973	1	high	95.39521389	high	Male	<65	LGG
E10488_U133P2	1.797260274	1	high	160.3291591	high	Female	<65	GBM
E10514_U133P2	1.950684932	1	high	116.5741968	high	Male	<65	GBM
E10551_U133P2	1.010958904	1	high	140.0192012	high	Male	<65	GBM
E50057_U133P2	1.435616438	1	high	124.7939992	high	Male	<65	GBM
E50074_U133P2	0.446575342	1	high	150.02745	high	Male	<65	GBM
E50091_U133P2	1.136986301	1	low	77.71118651	high	Male	<65	GBM
HF0017_U133P2	10.94794521	0	low	58.48542341	low	Male	<65	LGG
HF0022_U133P2	11.00273973	0	low	5.945219841	low	Male	<65	LGG
HF0024_U133P2	0.473972603	1	low	76.49695833	high	Female	>=65	GBM
HF0026_U133P2	4.690410959	1	low	15.28117579	low	Female	<65	LGG
HF0050_U133P2	2.156164384	1	high	92.04688571	high	Female	<65	GBM
HF0087_U133P2	6.479452055	1	low	7.415340079	low	Female	<65	LGG
HF0089_U133P2	0.649315068	1	high	88.94864246	high	Female	>=65	LGG
HF0223_U133P2	3.539726027	1	high	65.44028214	low	Male	<65	LGG
HF0244_U133P2	0.616438356	1	high	126.1431591	high	Male	<65	LGG
HF0285_U133P2	1.183561644	1	low	35.07269087	low	Male	<65	LGG
HF0305_U133P2	4.04109589	1	low	43.13197381	low	Male	<65	LGG
HF0316_U133P2	6.030136986	1	high	102.4517012	high	Male	<65	LGG
HF0327_U133P2	1.608219178	1	high	106.0851952	high	Male	>=65	LGG
HF0434_U133P2	0.501369863	1	low	24.74658571	low	Male	<65	LGG
HF0445_U133P2	3.879452055	1	high	156.5852758	high	Female	<65	GBM
HF0543_U133P2	5.556164384	0	high	149.4677036	high	Male	<65	GBM
HF0608_U133P2	0.868493151	1	low	78.90510714	high	Male	<65	LGG
HF0627_U133P2	0.879452055	1	high	130.1597655	high	Male	<65	GBM
HF0670_U133P2	7.917808219	0	low	53.09224127	low	Male	<65	LGG
HF0726_U133P2	7.347945205	0	low	10.03326587	low	Male	<65	LGG
HF0790_U133P2	0.616438356	1	high	169.385648	high	Female	>=65	GBM
HF0835_U133P2	3.723287671	1	low	27.59950198	low	Female	<65	LGG
HF0855_U133P2	1.126027397	1	high	114.710225	high	Male	<65	LGG
HF0894_U133P2	1.161643836	1	high	153.005352	high	Male	<65	GBM
HF0899_U133P2	5.482191781	1	low	28.7178373	low	Male	<65	LGG
HF0914_U133P2	12.0739726	0	low	58.38414484	low	Male	<65	LGG
HF0920_U133P2	0.082191781	1	low	18.28385595	low	Female	>=65	LGG
HF0931_U133P2	9.780821918	0	low	27.20995913	low	Female	<65	LGG
HF0936_U133P2	0.416438356	1	low	21.07684683	low	Male	<65	LGG
HF0960_U133P2	7.290410959	1	low	51.05595119	low	Female	<65	LGG
HF0962_U133P2	9.575342466	0	low	23.82514365	low	Male	<65	LGG
HF0966_U133P2	11.31780822	0	high	105.780852	high	Male	<65	LGG
HF0982_U133P2	1.252054795	1	high	146.3200123	high	Male	>=65	LGG
HF0986_U133P2	5.128767123	1	high	82.4173369	high	Female	<65	GBM
HF0990_U133P2	7.254794521	1	high	101.9064317	high	Female	<65	GBM
HF0996_U133P2	9.901369863	0	high	115.3166849	high	Female	<65	GBM
HF1000_U133P2	3.312328767	1	low	41.39845635	low	Male	<65	LGG
HF1032_U133P2	2.309589041	1	low	57.84806944	low	Male	<65	LGG
HF1057_U133P2	2.01369863	1	low	71.90809048	high	Female	<65	LGG
HF1058_U133P2	1.482191781	1	low	37.0096119	low	Female	<65	GBM
HF1077_U133P2	6.030136986	1	high	92.49130238	high	Male	<65	GBM
HF1078_U133P2	1.871232877	1	high	138.1068567	high	Male	<65	GBM
HF1097_U133P2	0.739726027	1	high	109.4978925	high	Female	<65	GBM
HF1122_U133P2	0.6	1	high	183.0196321	high	Male	<65	GBM
HF1136_U133P2	3.723287671	1	high	139.7208052	high	Female	<65	LGG
HF1137_U133P2	1.504109589	1	high	158.5250603	high	Female	>=65	GBM
HF1139_U133P2	1.295890411	1	high	94.48734444	high	Female	<65	GBM
HF1150_U133P2	1.742465753	1	low	86.02115357	high	Male	>=65	LGG
HF1156_U133P2	8.657534247	0	low	18.93970675	low	Female	<65	LGG
HF1167_U133P2	1.471232877	1	high	77.1141254	high	Male	<65	LGG
HF1185_U133P2	7.824657534	0	high	109.4858476	high	Female	<65	LGG
HF1186_U133P2	1.652054795	1	high	100.7359937	high	Male	<65	LGG
HF1191_U133P2	0.024657534	1	high	150.0682357	high	Female	>=65	GBM
HF1220_U133P2	0.857534247	1	high	119.5941841	high	Male	<65	GBM
HF1227_U133P2	20.69041096	0	low	40.99427063	low	Female	<65	LGG
HF1232_U133P2	1.660273973	1	high	100.2517282	high	Female	<65	LGG
HF1235_U133P2	8.084931507	0	low	17.41547738	low	Male	<65	LGG
HF1242_U133P2	12.24657534	1	high	105.1128726	high	Male	<65	LGG
HF1246_U133P2	0.016438356	1	high	94.38306667	high	Male	>=65	LGG
HF1255_U133P2	0.284931507	1	high	145.7250155	high	Female	<65	LGG
HF1269_U133P2	1.068493151	1	high	122.2933825	high	Male	<65	GBM
HF1280_U133P2	1.295890411	1	high	119.5011036	high	Female	<65	LGG
HF1292_U133P2	4.742465753	1	high	142.5863171	high	Male	<65	GBM
HF1295_U133P2	1.569863014	1	low	60.03756468	low	Female	<65	LGG
HF1297_U133P2	1.410958904	1	high	111.5681119	high	Female	<65	GBM
HF1316_U133P2	0.567123288	1	high	83.33402976	high	Female	>=65	LGG
HF1318_U133P2	0.632876712	1	high	156.6104698	high	Male	<65	GBM
HF1325_U133P2	6.945205479	0	low	69.61393294	low	Female	<65	LGG
HF1334_U133P2	9.509589041	1	low	71.13866944	low	Female	<65	LGG
HF1338_U133P2	0.487671233	1	low	30.5365623	low	Male	<65	GBM
HF1357_U133P2	2.531506849	1	low	56.79864048	low	Male	<65	LGG
HF1381_U133P2	11.19452055	0	low	45.08433571	low	Male	<65	LGG
HF1382_U133P2	3.967123288	1	high	123.8061635	high	Female	<65	GBM
HF1397_U133P2	2.468493151	1	high	173.0207512	high	Female	<65	GBM
HF1407_U133P2	0.424657534	1	high	104.1370107	high	Female	<65	LGG
HF1409_U133P2	1.043835616	1	high	119.9313198	high	Male	<65	LGG
HF1442_U133P2	3.879452055	1	low	56.5623373	low	Male	<65	LGG
HF1458_U133P2	0.726027397	1	high	164.8428873	high	Male	<65	LGG
HF1469_U133P2	1.821917808	1	high	74.75910952	high	Female	<65	GBM
HF1489_U133P2	5.61369863	1	low	4.523332937	low	Female	<65	LGG
HF1490_U133P2	0.328767123	1	high	122.2752905	high	Male	>=65	LGG
HF1492_U133P2	0.183561644	1	low	54.51137262	low	Male	>=65	GBM
HF1493_U133P2	3.443835616	1	low	66.73961071	low	Female	>=65	LGG
HF1494_U133P2	2.802739726	1	low	65.50489603	low	Male	<65	LGG
HF1502_U133P2	0.526027397	1	low	68.75114286	low	Female	<65	LGG
HF1511_U133P2	4.652054795	1	low	48.36293571	low	Male	<65	LGG
HF1517_U133P2	0.682191781	1	high	157.2021317	high	Female	<65	GBM
HF1538_U133P2	0.263013699	1	high	123.6174373	high	Male	>=65	GBM
HF1540_U133P2	0.84109589	1	high	115.2143222	high	Male	>=65	GBM
HF1551_U133P2	5.82739726	0	low	22.94145	low	Female	<65	LGG
HF1568_U133P2	3.501369863	1	low	23.82126508	low	Female	<65	LGG
HF1585_U133P2	1.638356164	1	high	128.7603183	high	Female	<65	GBM
HF1587_U133P2	6.18630137	0	low	10.42722778	low	Male	<65	LGG
HF1588_U133P2	6.183561644	0	low	39.04839841	low	Male	<65	LGG
HF1606_U133P2	6.052054795	0	low	23.3720631	low	Male	<65	LGG
HF1613_U133P2	5.490410959	1	low	40.76918532	low	Male	<65	LGG
HF1628_U133P2	1.2	1	high	140.9024996	high	Male	<65	GBM
HF1671_U133P2	1.093150685	1	high	95.47509444	high	Male	>=65	GBM
HF1677_U133P2	5.219178082	0	low	8.494399603	low	Male	<65	LGG
HF1702_U133P2	0.443835616	1	high	141.4902425	high	Female	>=65	LGG
HF1708_U133P2	5.569863014	0	low	48.32237738	low	Male	<65	LGG
