# Supplementary material for: Machine learning-based identification of glycosyltransferase-related mRNAs for improving outcomes and the anti-tumor therapeutic response of gliomas
Source: Front Pharmacol. 2023 Aug 16;14:1200795. doi: 10.3389/fphar.2023.1200795 (PMC10468601; doi:10.3389/fphar.2023.1200795)
Supplement: Supplementary file 1 [file DataSheet3.zip › modelgroup/RSFscoretcga_cli_C.txt]

ID	OS.time	OS	Stage	Gender	IDH	p19q	AGE2	Age	Grade2	RSx	RS
TCGA.02.0047.01	1.208219178	1	IV	Male	Wildtype	Non-codel	>=65	78	GBM	154.6384472	high
TCGA.02.0055.01	0.205479452	1	IV	Female	Wildtype	Non-codel	<65	62	GBM	143.2070274	high
TCGA.02.2483.01	1.257534247	0	IV	Male	Mutant	Non-codel	<65	43	GBM	174.0060575	high
TCGA.02.2485.01	1.265753425	0	IV	Male	Wildtype	Non-codel	<65	53	GBM	149.9177476	high
TCGA.02.2486.01	1.331506849	0	IV	Male	Wildtype	Non-codel	<65	64	GBM	152.4295198	high
TCGA.06.0125.01	3.912328767	1	IV	Female	Wildtype	Non-codel	<65	63	GBM	148.4006139	high
TCGA.06.0129.01	2.761643836	1	IV	Male	Mutant	Non-codel	<65	30	GBM	112.1759067	low
TCGA.06.0130.01	1.060273973	1	IV	Male	Wildtype	Non-codel	<65	54	GBM	184.580196	high
TCGA.06.0132.01	2.079452055	1	IV	Male	Wildtype	Non-codel	<65	49	GBM	126.7977476	high
TCGA.06.0138.01	1.989041096	1	IV	Male	Wildtype	Non-codel	<65	43	GBM	138.583775	high
TCGA.06.0141.01	0.846575342	1	IV	Male	Wildtype	Non-codel	<65	62	GBM	156.660579	high
TCGA.06.0157.01	0.263013699	1	IV	Female	Wildtype	Non-codel	<65	63	GBM	125.4148337	high
TCGA.06.0158.01	0.887671233	1	IV	Male	Wildtype	Non-codel	>=65	73	GBM	137.2616952	high
TCGA.06.0168.01	1.610958904	1	IV	Female	Wildtype	Non-codel	<65	59	GBM	132.3210869	high
TCGA.06.0174.01	0.263013699	1	IV	Male	Wildtype	Non-codel	<65	54	GBM	168.4134579	high
TCGA.06.0178.01	4.430136986	0	IV	Male	Mutant	Non-codel	<65	38	GBM	99.37219802	low
TCGA.06.0184.01	3.312328767	0	IV	Male	Wildtype	Non-codel	<65	63	GBM	181.4227099	high
TCGA.06.0187.01	2.235616438	1	IV	Male	Wildtype	Non-codel	>=65	69	GBM	173.5731532	high
TCGA.06.0190.01	0.854794521	1	IV	Male	Wildtype	Non-codel	<65	62	GBM	197.6912242	high
TCGA.06.0210.01	0.608219178	1	IV	Female	Wildtype	Non-codel	>=65	72	GBM	181.9876004	high
TCGA.06.0211.01	0.969863014	1	IV	Male	Wildtype	Non-codel	<65	47	GBM	197.8616675	high
TCGA.06.0219.01	0.057534247	1	IV	Male	Wildtype	Non-codel	>=65	67	GBM	137.0291294	high
TCGA.06.0238.01	1.093150685	1	IV	Male	Wildtype	Non-codel	<65	46	GBM	112.6288476	low
TCGA.06.0644.01	1.010958904	0	IV	Male	Wildtype	Non-codel	>=65	71	GBM	199.4319179	high
TCGA.06.0645.01	0.468493151	1	IV	Female	Wildtype	Non-codel	<65	55	GBM	176.9372933	high
TCGA.06.0646.01	0.468493151	1	IV	Male	Wildtype	Non-codel	<65	60	GBM	162.1537472	high
TCGA.06.0649.01	0.17260274	1	IV	Female	Wildtype	Non-codel	>=65	73	GBM	136.1277274	high
TCGA.06.0686.01	0.77260274	0	IV	Male	Wildtype	Non-codel	<65	53	GBM	157.2135409	high
TCGA.06.0743.01	1.832876712	0	IV	Male	Wildtype	Non-codel	>=65	69	GBM	144.6029262	high
TCGA.06.0744.01	1.602739726	0	IV	Male	Wildtype	Non-codel	>=65	66	GBM	156.333844	high
TCGA.06.0745.01	0.649315068	1	IV	Male	Wildtype	Non-codel	<65	59	GBM	179.6886726	high
TCGA.06.0747.01	0.221917808	1	IV	Male	Wildtype	Non-codel	<65	53	GBM	163.9068667	high
TCGA.06.0749.01	0.221917808	1	IV	Male	Wildtype	Non-codel	<65	50	GBM	74.42413651	low
TCGA.06.0750.01	0.073972603	1	IV	Male	Wildtype	Non-codel	<65	43	GBM	169.7691163	high
TCGA.06.0878.01	0.591780822	0	IV	Male	Wildtype	Non-codel	>=65	74	GBM	197.2970028	high
TCGA.06.0882.01	0.443835616	0	IV	Male	Wildtype	Non-codel	<65	30	GBM	156.8502155	high
TCGA.06.1804.01	1.117808219	1	IV	Female	Wildtype	Non-codel	>=65	81	GBM	113.4359659	high
TCGA.06.2557.01	0.090410959	1	IV	Male	Wildtype	Non-codel	>=65	76	GBM	152.0270829	high
TCGA.06.2558.01	1.02739726	1	IV	Female	Wildtype	Non-codel	>=65	75	GBM	127.7444123	high
TCGA.06.2559.01	0.402739726	1	IV	Male	Wildtype	Non-codel	>=65	83	GBM	147.3131329	high
TCGA.06.2561.01	0.764383562	0	IV	Female	Wildtype	Non-codel	<65	53	GBM	156.6185222	high
TCGA.06.2562.01	0.230136986	0	IV	Male	Wildtype	Non-codel	>=65	81	GBM	177.7642218	high
TCGA.06.2563.01	0.698630137	0	IV	Female	Wildtype	Non-codel	>=65	72	GBM	147.180104	high
TCGA.06.2564.01	0.484931507	0	IV	Male	Wildtype	Non-codel	<65	50	GBM	172.9139714	high
TCGA.06.2565.01	0.55890411	0	IV	Male	Wildtype	Non-codel	<65	59	GBM	163.6036175	high
TCGA.06.2567.01	0.361643836	1	IV	Male	Wildtype	Non-codel	>=65	65	GBM	100.8156484	low
TCGA.06.2569.01	0.032876712	0	IV	Female	Wildtype	Non-codel	<65	24	GBM	151.0003262	high
TCGA.06.2570.01	0.77260274	0	IV	Female	Mutant	Non-codel	<65	21	GBM	137.5786488	high
TCGA.06.5408.01	0.961643836	1	IV	Female	Wildtype	Non-codel	<65	54	GBM	176.9178091	high
TCGA.06.5410.01	0.287671233	1	IV	Female	Wildtype	Non-codel	>=65	72	GBM	182.0415964	high
TCGA.06.5411.01	0.682191781	1	IV	Male	Wildtype	Non-codel	<65	51	GBM	93.70838968	low
TCGA.06.5412.01	0.369863014	1	IV	Female	Wildtype	Non-codel	>=65	78	GBM	187.8327758	high
TCGA.06.5413.01	0.723287671	0	IV	Male	Wildtype	Non-codel	>=65	67	GBM	173.5591925	high
TCGA.06.5414.01	0.739726027	0	IV	Male	Wildtype	Non-codel	<65	61	GBM	202.6320786	high
TCGA.06.5418.01	0.221917808	1	IV	Female	Wildtype	Non-codel	>=65	75	GBM	188.3275845	high
TCGA.06.5856.01	0.304109589	1	IV	Male	Wildtype	Non-codel	<65	58	GBM	149.456944	high
TCGA.06.5858.01	0.501369863	0	IV	Female	Wildtype	Non-codel	<65	45	GBM	136.320031	high
TCGA.06.5859.01	0.378082192	0	IV	Male	Wildtype	Non-codel	<65	63	GBM	174.0347972	high
TCGA.08.0386.01	1.479452055	1	IV	Male	Wildtype	Non-codel	>=65	74	GBM	107.6107258	low
TCGA.12.0616.01	1.208219178	1	IV	Female	Wildtype	Non-codel	<65	36	GBM	165.5674925	high
TCGA.12.0618.01	1.068493151	1	IV	Male	Wildtype	Non-codel	<65	49	GBM	165.2648135	high
TCGA.12.0619.01	2.868493151	1	IV	Male	Wildtype	Non-codel	<65	60	GBM	164.150198	high
TCGA.12.0821.01	0.871232877	1	IV	Male	Wildtype	Non-codel	<65	62	GBM	153.5072234	high
TCGA.12.3650.01	0.895890411	1	IV	Male	Wildtype	Non-codel	<65	46	GBM	154.7567952	high
TCGA.12.3652.01	2.868493151	1	IV	Male	Wildtype	Non-codel	<65	60	GBM	185.140525	high
TCGA.12.3653.01	1.191780822	1	IV	Female	Wildtype	Non-codel	<65	34	GBM	180.6159897	high
TCGA.12.5295.01	1.224657534	1	IV	Female	Wildtype	Non-codel	<65	60	GBM	181.2612103	high
TCGA.12.5299.01	0.263013699	1	IV	Female	Wildtype	Non-codel	<65	56	GBM	170.1830754	high
TCGA.14.0781.01	0.082191781	1	IV	Male	Wildtype	Non-codel	<65	49	GBM	161.7110956	high
TCGA.14.0787.01	0.180821918	1	IV	Male	Wildtype	Non-codel	>=65	69	GBM	181.5995187	high
TCGA.14.0789.01	0.920547945	1	IV	Male	Wildtype	Non-codel	<65	54	GBM	179.7048524	high
TCGA.14.0790.01	1.134246575	1	IV	Female	Wildtype	Non-codel	<65	64	GBM	142.013579	high
TCGA.14.0817.01	0.443835616	1	IV	Female	Wildtype	Non-codel	>=65	69	GBM	135.6254063	high
TCGA.14.0871.01	2.375342466	1	IV	Female	Wildtype	Non-codel	>=65	74	GBM	145.9405583	high
TCGA.14.1034.01	1.306849315	1	IV	Female	Wildtype	Non-codel	<65	60	GBM	184.0799948	high
TCGA.14.1823.01	1.463013699	1	IV	Female	Wildtype	Non-codel	<65	58	GBM	128.3376044	high
TCGA.14.1825.01	0.624657534	1	IV	Male	Wildtype	Non-codel	>=65	70	GBM	151.0171111	high
TCGA.14.1829.01	0.591780822	0	IV	Male	Wildtype	Non-codel	<65	57	GBM	162.4663722	high
TCGA.14.2554.01	1.438356164	1	IV	Female	Wildtype	Non-codel	<65	52	GBM	154.7548286	high
TCGA.15.0742.01	1.134246575	1	IV	Male	Wildtype	Non-codel	>=65	65	GBM	160.3478706	high
TCGA.15.1444.01	4.150684932	1	IV	Male	Mutant	Non-codel	<65	21	GBM	109.4564345	low
TCGA.16.0846.01	0.320547945	1	IV	Male	Wildtype	Non-codel	>=65	85	GBM	110.2495881	low
TCGA.16.1045.01	2.383561644	1	IV	Female	Wildtype	Non-codel	<65	49	GBM	148.9709266	high
TCGA.19.1390.01	2.087671233	1	IV	Female	Wildtype	Non-codel	<65	63	GBM	163.0063524	high
TCGA.19.2619.01	0.797260274	0	IV	Female	Wildtype	Non-codel	<65	55	GBM	165.3904262	high
TCGA.19.2620.01	0.402739726	1	IV	Male	Wildtype	Non-codel	>=65	70	GBM	138.296573	high
TCGA.19.2624.01	0.016438356	1	IV	Male	Wildtype	Non-codel	<65	51	GBM	155.255148	high
TCGA.19.2625.01	0.336986301	1	IV	Female	Wildtype	Non-codel	>=65	76	GBM	168.2592071	high
TCGA.19.2629.01	1.989041096	1	IV	Male	Mutant	Non-codel	<65	60	GBM	113.6537234	high
TCGA.19.5960.01	0.443835616	0	IV	Male	Wildtype	Non-codel	<65	56	GBM	148.7762163	high
TCGA.26.1442.01	2.57260274	0	IV	Male	Mutant	Non-codel	<65	43	GBM	82.37597143	low
TCGA.26.5132.01	0.77260274	0	IV	Male	Wildtype	Non-codel	>=65	74	GBM	131.5690643	high
TCGA.26.5133.01	1.224657534	0	IV	Male	Wildtype	Non-codel	<65	59	GBM	157.9565623	high
TCGA.26.5134.01	0.452054795	0	IV	Male	Wildtype	Non-codel	>=65	74	GBM	163.9282032	high
TCGA.26.5135.01	0.731506849	1	IV	Female	Wildtype	Non-codel	>=65	72	GBM	142.8488571	high
TCGA.26.5136.01	0.098630137	0	IV	Female	Wildtype	Non-codel	>=65	78	GBM	160.8778012	high
TCGA.26.5139.01	0.131506849	0	IV	Female	Wildtype	Non-codel	>=65	65	GBM	166.7173405	high
TCGA.27.1830.01	0.419178082	1	IV	Male	Wildtype	Non-codel	<65	57	GBM	179.2630742	high
TCGA.27.1831.01	1.364383562	1	IV	Male	Wildtype	Non-codel	>=65	66	GBM	177.2237635	high
TCGA.27.1832.01	0.81369863	1	IV	Female	Wildtype	Non-codel	<65	59	GBM	125.551244	high
TCGA.27.1834.01	3.328767123	1	IV	Male	Wildtype	Non-codel	<65	56	GBM	101.1294667	low
TCGA.27.1835.01	1.750684932	1	IV	Female	Wildtype	Non-codel	<65	53	GBM	177.8233873	high
TCGA.27.1837.01	1.150684932	1	IV	Male	Wildtype	Non-codel	<65	36	GBM	166.6391405	high
TCGA.27.2519.01	0.854794521	0	IV	Male	Wildtype	Non-codel	<65	48	GBM	151.9223643	high
TCGA.27.2521.01	0.854794521	0	IV	Male	Mutant	Non-codel	<65	34	GBM	121.7449337	high
TCGA.27.2523.01	1.323287671	1	IV	Male	Wildtype	Non-codel	<65	63	GBM	187.1973579	high
TCGA.27.2524.01	0.624657534	1	IV	Male	Wildtype	Non-codel	<65	56	GBM	185.7034829	high
TCGA.27.2526.01	0.238356164	1	IV	Female	Wildtype	Non-codel	>=65	79	GBM	171.9285623	high
TCGA.27.2528.01	1.298630137	1	IV	Male	Wildtype	Non-codel	<65	62	GBM	149.12845	high
TCGA.28.1747.01	0.205479452	1	IV	Male	Wildtype	Non-codel	<65	44	GBM	138.0425575	high
TCGA.28.1753.01	0.098630137	0	IV	Male	Wildtype	Non-codel	<65	53	GBM	154.3377567	high
TCGA.28.2509.01	0.394520548	0	IV	Female	Wildtype	Non-codel	>=65	77	GBM	180.5865143	high
TCGA.28.2513.01	0.6	0	IV	Female	Wildtype	Non-codel	>=65	69	GBM	191.375731	high
TCGA.28.2514.01	0.435616438	0	IV	Male	Wildtype	Non-codel	<65	45	GBM	133.9905671	high
TCGA.28.5204.01	1.224657534	1	IV	Male	Wildtype	Non-codel	>=65	72	GBM	174.4521861	high
TCGA.28.5207.01	0.928767123	1	IV	Male	Wildtype	Non-codel	>=65	71	GBM	116.0630587	high
TCGA.28.5208.01	1.282191781	0	IV	Male	Wildtype	Non-codel	<65	52	GBM	161.8944353	high
TCGA.28.5209.01	0.205479452	0	IV	Female	Wildtype	Non-codel	>=65	66	GBM	193.4769393	high
TCGA.28.5213.01	0.805479452	0	IV	Male	Wildtype	Non-codel	>=65	72	GBM	137.5204956	high
TCGA.28.5215.01	0.904109589	1	IV	Female	Wildtype	Non-codel	<65	62	GBM	174.726556	high
TCGA.28.5216.01	1.117808219	0	IV	Male	Wildtype	Non-codel	<65	52	GBM	119.9659425	high
TCGA.28.5218.01	0.42739726	1	IV	Male	Wildtype	Non-codel	<65	63	GBM	185.8733437	high
TCGA.28.5220.01	0.863013699	0	IV	Male	Wildtype	Non-codel	>=65	67	GBM	121.066394	high
TCGA.32.1970.01	1.265753425	1	IV	Male	Wildtype	Non-codel	<65	59	GBM	150.8264667	high
TCGA.32.1980.01	0.098630137	1	IV	Male	Wildtype	Non-codel	>=65	72	GBM	136.9542639	high
TCGA.32.1982.01	0.38630137	1	IV	Female	Wildtype	Non-codel	>=65	76	GBM	120.8008012	high
TCGA.32.2615.01	1.306849315	1	IV	Male	Wildtype	Non-codel	<65	62	GBM	149.4100202	high
TCGA.32.2632.01	0.723287671	1	IV	Male	Wildtype	Non-codel	>=65	80	GBM	129.8885329	high
TCGA.32.2634.01	0.731506849	0	IV	Male	Wildtype	Non-codel	>=65	82	GBM	150.5175464	high
TCGA.32.2638.01	0.608219178	0	IV	Male	Wildtype	Non-codel	>=65	67	GBM	108.5758433	low
TCGA.32.4213.01	0.961643836	0	IV	Female	Wildtype	Non-codel	<65	47	GBM	170.01065	high
TCGA.32.5222.01	0.443835616	0	IV	Male	Wildtype	Non-codel	>=65	66	GBM	156.4680968	high
TCGA.41.2571.01	0.073972603	1	IV	Male	Wildtype	Non-codel	>=65	89	GBM	157.3171052	high
TCGA.41.2572.01	1.093150685	1	IV	Male	Wildtype	Non-codel	>=65	67	GBM	178.0623933	high
TCGA.41.3915.01	0.493150685	0	IV	Male	Wildtype	Non-codel	<65	48	GBM	117.221631	high
TCGA.41.4097.01	0.016438356	1	IV	Female	Wildtype	Non-codel	<65	63	GBM	154.1805421	high
TCGA.41.5651.01	0.945205479	0	IV	Female	Wildtype	Non-codel	<65	59	GBM	166.3209012	high
TCGA.76.4925.01	0.394520548	1	IV	Male	Wildtype	Non-codel	>=65	76	GBM	190.6613258	high
TCGA.76.4926.01	0.369863014	1	IV	Male	Wildtype	Non-codel	>=65	68	GBM	129.7236933	high
TCGA.76.4928.01	0.254794521	1	IV	Female	Wildtype	Non-codel	>=65	85	GBM	191.6147738	high
TCGA.76.4929.01	0.295890411	1	IV	Female	Wildtype	Non-codel	>=65	76	GBM	159.1581266	high
TCGA.76.4931.01	0.756164384	1	IV	Female	Wildtype	Non-codel	>=65	70	GBM	162.1650452	high
TCGA.CS.4938.01	0.38630137	0	II	Female	Mutant	Non-codel	<65	31	LGG	39.68022381	low
TCGA.CS.4941.01	0.632876712	1	III	Male	Wildtype	Non-codel	>=65	67	LGG	120.4983607	high
TCGA.CS.4942.01	3.608219178	1	III	Female	Mutant	Non-codel	<65	44	LGG	40.90024087	low
TCGA.CS.4943.01	1.487671233	0	III	Male	Mutant	Non-codel	<65	37	LGG	130.6466238	high
TCGA.CS.4944.01	0.871232877	0	II	Male	Mutant	Non-codel	<65	50	LGG	52.61290476	low
TCGA.CS.5390.01	5.309589041	0	II	Female	Mutant	Codel	<65	47	LGG	18.13199762	low
TCGA.CS.5393.01	3.295890411	0	III	Male	Mutant	Non-codel	<65	39	LGG	32.69220079	low
TCGA.CS.5394.01	0.008219178	0	III	Male	Mutant	Non-codel	<65	40	LGG	18.64930635	low
TCGA.CS.5395.01	1.726027397	1	II	Male	Wildtype	Non-codel	<65	43	LGG	146.8100302	high
TCGA.CS.5396.01	0.821917808	0	III	Female	Mutant	Codel	<65	53	LGG	118.6672722	high
TCGA.CS.5397.01	0.526027397	1	III	Female	Wildtype	Non-codel	<65	54	LGG	109.1189187	low
TCGA.CS.6186.01	1.454794521	1	III	Male	Wildtype	Non-codel	<65	58	LGG	143.235227	high
TCGA.CS.6188.01	1.956164384	0	III	Male	Wildtype	Non-codel	<65	48	LGG	156.1669048	high
TCGA.CS.6290.01	1.471232877	0	III	Male	Mutant	Non-codel	<65	31	LGG	53.86355278	low
TCGA.CS.6666.01	0.698630137	0	III	Male	Mutant	Non-codel	<65	22	LGG	70.14817857	low
TCGA.CS.6667.01	0.624657534	0	II	Female	Mutant	Non-codel	<65	39	LGG	31.1625877	low
TCGA.CS.6668.01	0.657534247	0	II	Female	Mutant	Codel	<65	57	LGG	41.6489	low
TCGA.CS.6669.01	0.608219178	0	II	Female	Wildtype	Non-codel	<65	26	LGG	49.70729365	low
TCGA.CS.6670.01	0.542465753	0	III	Male	Mutant	Codel	<65	43	LGG	16.87410357	low
TCGA.DB.5270.01	8.038356164	0	III	Female	Mutant	Non-codel	<65	38	LGG	45.43008095	low
TCGA.DB.5273.01	6.731506849	0	III	Male	Mutant	Non-codel	<65	33	LGG	81.38413175	low
TCGA.DB.5274.01	6.180821918	0	III	Female	Mutant	Codel	<65	37	LGG	20.99043889	low
TCGA.DB.5275.01	3.936986301	0	III	Male	Mutant	Non-codel	<65	36	LGG	53.99548849	low
TCGA.DB.5276.01	5.991780822	0	III	Male	Mutant	Non-codel	<65	32	LGG	61.8848127	low
TCGA.DB.5277.01	4.175342466	1	III	Male	Mutant	Non-codel	<65	34	LGG	102.9045159	low
TCGA.DB.5279.01	3.657534247	0	II	Male	Mutant	Codel	<65	59	LGG	43.33343651	low
TCGA.DB.5280.01	3	0	II	Male	Mutant	Non-codel	<65	43	LGG	49.46760675	low
TCGA.DB.5281.01	6.42739726	0	III	Male	Mutant	Non-codel	<65	61	LGG	95.11219246	low
TCGA.DB.A4X9.01	2.473972603	0	II	Female	Mutant	Non-codel	<65	33	LGG	60.99484405	low
TCGA.DB.A4XA.01	0.846575342	0	II	Male	Mutant	Codel	<65	30	LGG	37.80734841	low
TCGA.DB.A4XB.01	1.043835616	0	III	Male	Mutant	Non-codel	<65	38	LGG	103.7019008	low
TCGA.DB.A4XC.01	2.268493151	0	II	Male	Mutant	Non-codel	<65	26	LGG	53.74380873	low
TCGA.DB.A4XD.01	2.219178082	0	III	Male	Mutant	Non-codel	<65	32	LGG	51.5483127	low
TCGA.DB.A4XE.01	1.545205479	0	III	Female	Mutant	Non-codel	<65	27	LGG	33.51691389	low
TCGA.DB.A4XF.01	1.512328767	0	III	Female	Mutant	Non-codel	<65	41	LGG	15.66094484	low
TCGA.DB.A4XG.01	5.991780822	0	III	Male	Mutant	Codel	<65	34	LGG	24.06539087	low
TCGA.DB.A4XH.01	1.035616438	0	II	Female	Mutant	Codel	<65	53	LGG	47.34210119	low
TCGA.DB.A64L.01	0.904109589	0	II	Female	Mutant	Codel	>=65	67	LGG	57.85209524	low
TCGA.DB.A64O.01	1.545205479	0	II	Male	Wildtype	Non-codel	<65	59	LGG	91.24205873	low
TCGA.DB.A64P.01	1.380821918	0	III	Male	Mutant	Codel	<65	40	LGG	20.36844405	low
TCGA.DB.A64Q.01	0.493150685	0	II	Female	Mutant	Codel	<65	31	LGG	32.07331111	low
TCGA.DB.A64R.01	1.323287671	0	II	Female	Mutant	Codel	<65	24	LGG	20.24620159	low
TCGA.DB.A64S.01	1.265753425	0	II	Male	Mutant	Non-codel	<65	20	LGG	82.00033571	low
TCGA.DB.A64U.01	2.284931507	0	II	Female	Mutant	Codel	<65	38	LGG	26.37092659	low
TCGA.DB.A64V.01	1.208219178	0	II	Male	Mutant	Codel	<65	54	LGG	51.71984802	low
TCGA.DB.A64W.01	1.117808219	0	III	Female	Mutant	Codel	>=65	65	LGG	86.31884524	low
TCGA.DB.A64X.01	0.895890411	0	III	Female	Mutant	Non-codel	<65	56	LGG	45.90545794	low
TCGA.DB.A75K.01	0.608219178	0	III	Female	Mutant	Codel	<65	55	LGG	73.87443611	low
TCGA.DB.A75L.01	0.526027397	0	III	Female	Mutant	Non-codel	<65	36	LGG	35.03174881	low
TCGA.DB.A75M.01	0.846575342	0	II	Male	Mutant	Non-codel	<65	47	LGG	29.53107183	low
TCGA.DB.A75O.01	2.523287671	0	III	Male	Mutant	Non-codel	<65	29	LGG	38.37259762	low
TCGA.DB.A75P.01	0.312328767	0	II	Female	Wildtype	Non-codel	<65	25	LGG	94.77409206	low
TCGA.DH.5140.01	1.635616438	1	III	Female	Wildtype	Non-codel	<65	38	LGG	160.4738853	high
TCGA.DH.5141.01	2.61369863	0	III	Male	Mutant	Codel	<65	32	LGG	26.32848929	low
TCGA.DH.5142.01	2.490410959	0	III	Male	Mutant	Non-codel	<65	29	LGG	130.9794433	high
TCGA.DH.5143.01	1.183561644	0	III	Male	Mutant	Non-codel	<65	30	LGG	30.33494881	low
TCGA.DH.5144.01	0.657534247	0	III	Female	Mutant	Codel	<65	56	LGG	57.73119722	low
TCGA.DH.A669.01	2.482191781	1	III	Male	Mutant	Codel	>=65	70	LGG	145.1824885	high
TCGA.DH.A66B.01	3.452054795	0	III	Male	Mutant	Non-codel	<65	52	LGG	101.2340294	low
TCGA.DH.A66D.01	1.290410959	0	III	Female	Mutant	Non-codel	<65	43	LGG	72.10650238	low
TCGA.DH.A66F.01	1.41369863	0	II	Male	Mutant	Codel	<65	49	LGG	22.9917	low
TCGA.DH.A66G.01	0.312328767	0	III	Female	Mutant	Non-codel	<65	49	LGG	139.6838194	high
TCGA.DH.A7UR.01	4.454794521	0	III	Female	Mutant	Codel	<65	59	LGG	71.33482937	low
TCGA.DH.A7US.01	0.838356164	0	II	Male	Mutant	Codel	<65	50	LGG	12.57841071	low
TCGA.DH.A7UT.01	0.542465753	0	III	Male	Mutant	Non-codel	<65	30	LGG	71.03694643	low
TCGA.DH.A7UU.01	0.279452055	0	III	Male	Mutant	Non-codel	<65	43	LGG	97.54565238	low
TCGA.DH.A7UV.01	0.509589041	0	III	Male	Mutant	Non-codel	<65	49	LGG	59.27551468	low
TCGA.DU.5847.01	1.479452055	0	III	Female	Wildtype	Non-codel	<65	34	LGG	104.1612575	low
TCGA.DU.5849.01	1.2	0	II	Male	Mutant	Codel	<65	48	LGG	58.81369881	low
TCGA.DU.5852.01	0.550684932	1	III	Female	Wildtype	Non-codel	<65	61	LGG	129.680727	high
TCGA.DU.5853.01	1.101369863	0	II	Male	Mutant	Non-codel	<65	29	LGG	21.85452976	low
TCGA.DU.5854.01	0.690410959	0	III	Female	Wildtype	Non-codel	<65	57	LGG	152.5990115	high
TCGA.DU.5855.01	0.55890411	0	III	Female	Mutant	Non-codel	<65	49	LGG	54.25131706	low
TCGA.DU.5870.01	14.97534247	0	II	Female	Mutant	Codel	<65	34	LGG	37.82666706	low
TCGA.DU.5871.01	1.553424658	0	II	Female	Mutant	Non-codel	<65	37	LGG	22.76969643	low
TCGA.DU.5872.01	1.438356164	0	II	Female	Mutant	Non-codel	<65	43	LGG	46.92580992	low
TCGA.DU.5874.01	1.24109589	0	II	Female	Mutant	Codel	<65	62	LGG	34.72645198	low
TCGA.DU.6392.01	17.34246575	0	III	Female	Wildtype	Non-codel	<65	35	LGG	169.4830337	high
TCGA.DU.6393.01	4.282191781	1	III	Male	Mutant	Codel	>=65	66	LGG	71.56296905	low
TCGA.DU.6394.01	1.84109589	1	III	Male	Mutant	Codel	<65	53	LGG	54.38867738	low
TCGA.DU.6395.01	4.02739726	1	II	Male	Mutant	Non-codel	<65	31	LGG	52.61927222	low
TCGA.DU.6396.01	6.17260274	1	III	Female	Mutant	Non-codel	<65	31	LGG	145.903698	high
TCGA.DU.6397.01	3.780821918	1	III	Male	Mutant	Codel	<65	45	LGG	47.75003056	low
TCGA.DU.6399.01	5.4	1	II	Male	Mutant	Non-codel	<65	54	LGG	44.94647817	low
TCGA.DU.6400.01	0.098630137	1	II	Female	Mutant	Codel	>=65	66	LGG	21.70707262	low
TCGA.DU.6401.01	7.183561644	1	II	Female	Mutant	Non-codel	<65	31	LGG	62.08342738	low
TCGA.DU.6402.01	0.575342466	1	III	Male	Wildtype	Non-codel	<65	52	LGG	185.0411544	high
TCGA.DU.6403.01	0.953424658	1	III	Female	Wildtype	Non-codel	<65	60	LGG	134.2204246	high
TCGA.DU.6404.01	10.9890411	1	III	Female	Wildtype	Non-codel	<65	24	LGG	140.6128536	high
TCGA.DU.6405.01	1.635616438	1	III	Female	Wildtype	Non-codel	<65	51	LGG	165.662119	high
TCGA.DU.6406.01	1.380821918	1	III	Female	Wildtype	Non-codel	<65	59	LGG	160.7613444	high
TCGA.DU.6407.01	7.767123288	1	II	Female	Mutant	Non-codel	<65	35	LGG	59.02249841	low
TCGA.DU.6408.01	9.369863014	1	III	Female	Mutant	Non-codel	<65	23	LGG	43.17775238	low
TCGA.DU.6410.01	0.657534247	0	III	Male	Mutant	Codel	<65	56	LGG	20.22483492	low
TCGA.DU.6542.01	0.632876712	0	III	Male	Mutant	Non-codel	<65	25	LGG	107.2038754	low
TCGA.DU.7006.01	0.945205479	1	III	Female	Wildtype	Non-codel	<65	60	LGG	172.5467782	high
TCGA.DU.7007.01	5.169863014	1	II	Male	Mutant	Non-codel	<65	33	LGG	144.8634294	high
TCGA.DU.7008.01	12.83013699	0	II	Female	Mutant	Non-codel	<65	41	LGG	40.08058492	low
TCGA.DU.7009.01	11.35890411	0	II	Female	Mutant	Codel	<65	32	LGG	21.79151429	low
TCGA.DU.7010.01	1.232876712	1	III	Female	Mutant	Non-codel	<65	58	LGG	81.6769504	low
TCGA.DU.7011.01	8.638356164	1	II	Male	Mutant	Non-codel	<65	25	LGG	34.54655317	low
TCGA.DU.7012.01	0.534246575	1	III	Female	Wildtype	Non-codel	>=65	74	LGG	104.0087857	low
TCGA.DU.7013.01	0.723287671	1	III	Male	Wildtype	Non-codel	<65	59	LGG	173.369971	high
TCGA.DU.7015.01	7.454794521	0	II	Female	Mutant	Non-codel	<65	41	LGG	61.17497063	low
TCGA.DU.7018.01	2.523287671	1	III	Female	Mutant	Codel	<65	57	LGG	30.73259921	low
TCGA.DU.7019.01	2.161643836	0	III	Male	Mutant	Non-codel	<65	39	LGG	17.10278135	low
TCGA.DU.7290.01	0.846575342	1	III	Female	Wildtype	Non-codel	<65	45	LGG	105.9002087	low
TCGA.DU.7292.01	0.657534247	1	III	Male	Wildtype	Non-codel	>=65	69	LGG	112.9041214	high
TCGA.DU.7294.01	7.750684932	0	II	Female	Mutant	Codel	<65	53	LGG	17.78529087	low
TCGA.DU.7298.01	1.553424658	1	III	Female	Mutant	Non-codel	<65	38	LGG	49.80485357	low
TCGA.DU.7299.01	3.616438356	1	III	Male	Mutant	Non-codel	<65	33	LGG	56.00389206	low
TCGA.DU.7300.01	5.095890411	1	III	Female	Mutant	Codel	<65	53	LGG	50.97688373	low
TCGA.DU.7301.01	2.128767123	1	II	Male	Mutant	Non-codel	<65	53	LGG	89.24879365	low
TCGA.DU.7302.01	4.956164384	0	III	Female	Mutant	Codel	<65	48	LGG	29.05272381	low
TCGA.DU.7304.01	1.915068493	1	III	Male	Mutant	Non-codel	<65	43	LGG	54.43080437	low
TCGA.DU.7306.01	3.452054795	0	II	Male	Mutant	Non-codel	>=65	67	LGG	76.70696746	low
TCGA.DU.7309.01	0.230136986	0	III	Female	Mutant	Non-codel	<65	41	LGG	36.21668294	low
TCGA.DU.8158.01	0.419178082	1	III	Female	Wildtype	Non-codel	<65	57	LGG	151.1346004	high
TCGA.DU.8161.01	1.947945205	1	III	Female	Wildtype	Non-codel	<65	63	LGG	115.6296008	high
TCGA.DU.8162.01	1.2	1	III	Female	Wildtype	Non-codel	<65	61	LGG	63.97567063	low
TCGA.DU.8163.01	1.701369863	0	III	Male	Mutant	Non-codel	<65	29	LGG	34.72209762	low
TCGA.DU.8164.01	1.75890411	0	II	Male	Mutant	Codel	<65	51	LGG	15.03795	low
TCGA.DU.8165.01	1.569863014	0	III	Female	Wildtype	Non-codel	<65	60	LGG	110.1425845	low
TCGA.DU.8166.01	1.397260274	0	II	Female	Mutant	Non-codel	<65	29	LGG	38.33678968	low
TCGA.DU.8167.01	1.273972603	0	II	Female	Mutant	Non-codel	>=65	69	LGG	56.25730952	low
TCGA.DU.8168.01	1.167123288	0	III	Female	Mutant	Codel	<65	55	LGG	43.36803611	low
TCGA.DU.A5TP.01	1.167123288	0	III	Male	Mutant	Non-codel	<65	33	LGG	141.3674198	high
TCGA.DU.A5TR.01	1.035616438	0	II	Male	Mutant	Non-codel	<65	51	LGG	100.6021242	low
TCGA.DU.A5TS.01	1.24109589	0	II	Male	Mutant	Non-codel	<65	42	LGG	41.02572024	low
TCGA.DU.A5TT.01	0.410958904	0	III	Male	Wildtype	Non-codel	>=65	70	LGG	75.74463016	low
TCGA.DU.A5TU.01	0.295890411	0	II	Female	Mutant	Non-codel	<65	62	LGG	122.6244183	high
TCGA.DU.A5TW.01	0.468493151	0	III	Female	Mutant	Non-codel	<65	33	LGG	70.71820516	low
TCGA.DU.A5TY.01	1.002739726	0	III	Female	Wildtype	Non-codel	<65	46	LGG	162.0399079	high
TCGA.DU.A6S2.01	0.706849315	0	II	Female	Mutant	Codel	<65	37	LGG	41.17028373	low
TCGA.DU.A6S3.01	0.221917808	0	II	Male	Mutant	Codel	<65	60	LGG	46.84207778	low
TCGA.DU.A6S6.01	6.402739726	0	II	Female	Mutant	Codel	<65	35	LGG	39.35558611	low
TCGA.DU.A6S7.01	0.591780822	0	III	Female	Mutant	Non-codel	<65	27	LGG	50.81615873	low
TCGA.DU.A6S8.01	0.493150685	0	III	Female	Mutant	Codel	>=65	74	LGG	27.67276865	low
TCGA.DU.A76K.01	0.936986301	1	II	Male	Wildtype	Non-codel	>=65	87	LGG	96.76512897	low
TCGA.DU.A76L.01	2.194520548	1	III	Male	Wildtype	Non-codel	<65	54	LGG	158.5683794	high
TCGA.DU.A76O.01	0.583561644	0	II	Male	Mutant	Non-codel	<65	30	LGG	55.56173294	low
TCGA.DU.A76R.01	1.750684932	1	III	Male	Mutant	Codel	<65	51	LGG	35.45987302	low
TCGA.DU.A7T6.01	1.479452055	1	III	Female	Mutant	Codel	>=65	73	LGG	72.95811984	low
TCGA.DU.A7T8.01	10.22465753	0	III	Male	Mutant	Non-codel	<65	35	LGG	56.66355317	low
TCGA.DU.A7TA.01	6.394520548	0	II	Male	Mutant	Non-codel	<65	32	LGG	77.34774524	low
TCGA.DU.A7TB.01	3.476712329	0	II	Male	Wildtype	Non-codel	<65	56	LGG	67.7209746	low
TCGA.DU.A7TC.01	1.931506849	0	II	Male	Mutant	Non-codel	<65	32	LGG	62.64246944	low
TCGA.DU.A7TD.01	0.616438356	1	III	Male	Wildtype	Non-codel	<65	52	LGG	190.2633794	high
TCGA.DU.A7TG.01	3.649315068	1	II	Male	Mutant	Non-codel	<65	40	LGG	74.66829444	low
TCGA.DU.A7TJ.01	0.049315068	0	III	Male	Wildtype	Non-codel	<65	55	LGG	183.0121194	high
TCGA.E1.5302.01	4.117808219	1	III	Male	Mutant	Non-codel	<65	41	LGG	78.75435397	low
TCGA.E1.5303.01	5.539726027	1	III	Male	Mutant	Non-codel	<65	38	LGG	82.30116667	low
TCGA.E1.5304.01	3.378082192	1	III	Male	Mutant	Non-codel	<65	42	LGG	112.9910853	high
TCGA.E1.5305.01	6.567123288	1	III	Male	Mutant	Non-codel	<65	34	LGG	82.02982778	low
TCGA.E1.5307.01	4.75890411	1	III	Female	Mutant	Non-codel	<65	62	LGG	91.43001944	low
TCGA.E1.5311.01	11.03013699	1	III	Male	Mutant	Codel	<65	31	LGG	45.87325992	low
TCGA.E1.5318.01	6.42739726	1	II	Female	Mutant	Codel	<65	42	LGG	89.76540635	low
TCGA.E1.5319.01	7.849315068	1	II	Female	Mutant	Codel	<65	48	LGG	31.05031786	low
TCGA.E1.5322.01	10.74246575	1	II	Female	Mutant	Non-codel	<65	38	LGG	105.8549873	low
TCGA.E1.A7YO.01	6.164383562	1	III	Male	Mutant	Codel	<65	45	LGG	32.40803651	low
TCGA.E1.A7YV.01	2.663013699	1	III	Female	Mutant	Non-codel	<65	26	LGG	68.24771111	low
TCGA.E1.A7YW.01	3.024657534	1	II	Male	Mutant	Non-codel	<65	28	LGG	68.53962103	low
TCGA.E1.A7Z6.01	2.654794521	1	II	Female	Mutant	Non-codel	<65	41	LGG	38.09010159	low
TCGA.EZ.7264.01	1.175342466	0	II	Female	Mutant	Codel	<65	47	LGG	21.1892619	low
TCGA.F6.A8O3.01	0.016438356	0	II	Male	Mutant	Codel	<65	34	LGG	30.43301349	low
TCGA.F6.A8O4.01	0.016438356	0	II	Male	Mutant	Non-codel	<65	44	LGG	20.86395992	low
TCGA.FG.5962.01	3.920547945	0	III	Male	Mutant	Codel	<65	54	LGG	57.66643929	low
TCGA.FG.5963.01	2.095890411	1	III	Male	Wildtype	Non-codel	<65	23	LGG	148.3247611	high
TCGA.FG.5964.01	2.819178082	0	II	Male	Mutant	Codel	<65	62	LGG	50.87765754	low
TCGA.FG.5965.01	3.024657534	1	II	Female	Mutant	Non-codel	<65	39	LGG	72.81573929	low
TCGA.FG.6688.01	1.545205479	0	III	Female	Wildtype	Non-codel	<65	59	LGG	68.58792103	low
TCGA.FG.6689.01	1.224657534	0	II	Male	Mutant	Non-codel	<65	30	LGG	39.92498929	low
TCGA.FG.6690.01	2.054794521	0	II	Male	Mutant	Non-codel	>=65	70	LGG	27.06490278	low
TCGA.FG.6691.01	1.97260274	0	II	Female	Mutant	Non-codel	<65	23	LGG	103.2947901	low
TCGA.FG.6692.01	1.512328767	1	III	Male	Wildtype	Non-codel	<65	63	LGG	157.5259004	high
TCGA.FG.7634.01	1.257534247	0	II	Male	Mutant	Codel	<65	28	LGG	99.92660317	low
TCGA.FG.7636.01	1.471232877	0	III	Male	Mutant	Non-codel	<65	48	LGG	16.49285437	low
TCGA.FG.7637.01	3.295890411	0	II	Male	Mutant	Non-codel	<65	49	LGG	22.91228452	low
TCGA.FG.7638.01	1.849315068	0	III	Female	Mutant	Codel	<65	31	LGG	18.9758631	low
TCGA.FG.7641.01	1.693150685	0	II	Male	Mutant	Codel	<65	31	LGG	25.4613254	low
TCGA.FG.7643.01	1.652054795	0	II	Female	Wildtype	Non-codel	<65	49	LGG	57.19340119	low
TCGA.FG.8181.01	1.060273973	0	III	Male	Wildtype	Non-codel	<65	23	LGG	67.49317143	low
TCGA.FG.8182.01	1.126027397	0	II	Male	Mutant	Non-codel	<65	35	LGG	27.67335595	low
TCGA.FG.8185.01	1.167123288	0	III	Male	Mutant	Non-codel	<65	37	LGG	38.39510159	low
TCGA.FG.8186.01	1.315068493	0	III	Female	Mutant	Codel	<65	42	LGG	31.72975	low
TCGA.FG.8187.01	1.652054795	0	II	Male	Mutant	Codel	<65	31	LGG	25.7667373	low
TCGA.FG.8188.01	1.224657534	0	II	Male	Mutant	Non-codel	<65	41	LGG	48.4658869	low
TCGA.FG.8189.01	0.978082192	0	II	Female	Mutant	Non-codel	<65	33	LGG	93.51782063	low
TCGA.FG.8191.01	1.273972603	0	III	Male	Mutant	Non-codel	<65	30	LGG	39.422675	low
TCGA.FG.A4MT.01	3.139726027	0	II	Female	Mutant	Non-codel	<65	27	LGG	41.5644873	low
TCGA.FG.A4MU.01	0.049315068	0	III	Male	Wildtype	Non-codel	<65	58	LGG	192.8315409	high
TCGA.FG.A4MW.01	0.435616438	0	III	Male	Wildtype	Non-codel	<65	63	LGG	132.9922317	high
TCGA.FG.A4MX.01	1.536986301	0	II	Male	Mutant	Non-codel	<65	47	LGG	58.46410873	low
TCGA.FG.A4MY.01	0.797260274	0	II	Female	Mutant	Non-codel	<65	44	LGG	87.87945278	low
TCGA.FG.A60J.01	0.575342466	0	II	Female	Mutant	Non-codel	<65	47	LGG	22.32204325	low
TCGA.FG.A60K.01	0.542465753	0	II	Female	Mutant	Codel	<65	34	LGG	9.251537302	low
TCGA.FG.A60L.01	0.575342466	0	II	Female	Mutant	Non-codel	<65	34	LGG	37.05280635	low
TCGA.FG.A6IZ.01	0.345205479	0	II	Male	Mutant	Codel	<65	60	LGG	77.11607698	low
TCGA.FG.A6J1.01	0.336986301	0	II	Female	Mutant	Codel	<65	44	LGG	39.02233373	low
TCGA.FG.A6J3.01	0.871232877	0	III	Female	Mutant	Non-codel	<65	52	LGG	144.9941048	high
TCGA.FG.A70Y.01	2.342465753	0	II	Female	Mutant	Non-codel	<65	20	LGG	77.62065	low
TCGA.FG.A70Z.01	0.887671233	0	III	Female	Wildtype	Non-codel	<65	53	LGG	123.3943381	high
TCGA.FG.A710.01	1.882191781	0	II	Female	Mutant	Codel	<65	50	LGG	49.41712579	low
TCGA.FG.A711.01	3.591780822	0	II	Female	Mutant	Non-codel	<65	33	LGG	47.93673135	low
TCGA.FG.A713.01	0.42739726	0	II	Female	Mutant	Codel	>=65	74	LGG	55.27240079	low
TCGA.FG.A87N.01	0.608219178	0	III	Female	Mutant	Non-codel	<65	37	LGG	192.0932325	high
TCGA.FG.A87Q.01	0.468493151	0	III	Female	Wildtype	Non-codel	<65	61	LGG	99.18424167	low
TCGA.FN.7833.01	0.008219178	0	III	Male	Mutant	Non-codel	<65	25	LGG	81.51580476	low
TCGA.HT.7467.01	0.008219178	0	II	Male	Mutant	Codel	<65	54	LGG	41.34506508	low
TCGA.HT.7468.01	0.550684932	0	III	Male	Mutant	Codel	<65	30	LGG	36.22035278	low
TCGA.HT.7469.01	0.945205479	1	III	Male	Wildtype	Non-codel	<65	30	LGG	179.8058766	high
TCGA.HT.7470.01	0.723287671	0	III	Male	Mutant	Non-codel	<65	37	LGG	52.1914881	low
TCGA.HT.7471.01	0.008219178	0	III	Female	Mutant	Codel	<65	37	LGG	83.85639802	low
TCGA.HT.7473.01	1.356164384	0	II	Male	Mutant	Non-codel	<65	28	LGG	90.80310675	low
TCGA.HT.7474.01	0.304109589	0	II	Male	Mutant	Non-codel	<65	52	LGG	43.45024762	low
TCGA.HT.7475.01	1.430136986	0	III	Male	Mutant	Non-codel	>=65	67	LGG	77.47948175	low
TCGA.HT.7476.01	0.534246575	0	II	Male	Mutant	Non-codel	<65	26	LGG	37.20880913	low
TCGA.HT.7477.01	1.989041096	0	III	Male	Mutant	Non-codel	<65	62	LGG	112.5222921	low
TCGA.HT.7478.01	0.526027397	0	II	Male	Mutant	Non-codel	<65	36	LGG	109.4818849	low
TCGA.HT.7479.01	0.583561644	0	III	Male	Mutant	Non-codel	<65	44	LGG	48.87460357	low
TCGA.HT.7480.01	6.17260274	0	II	Male	Mutant	Codel	<65	33	LGG	13.35153413	low
TCGA.HT.7481.01	4.857534247	0	II	Male	Mutant	Codel	<65	39	LGG	26.9812377	low
TCGA.HT.7485.01	0.328767123	0	II	Male	Mutant	Non-codel	<65	42	LGG	37.60435913	low
TCGA.HT.7601.01	0.410958904	0	III	Female	Mutant	Non-codel	<65	30	LGG	112.6515702	low
TCGA.HT.7602.01	2.449315068	0	II	Male	Mutant	Non-codel	<65	21	LGG	52.21601349	low
TCGA.HT.7603.01	1.906849315	0	II	Male	Mutant	Non-codel	<65	29	LGG	24.96140556	low
TCGA.HT.7604.01	8.868493151	0	II	Male	Mutant	Non-codel	<65	50	LGG	57.56130913	low
TCGA.HT.7605.01	0.378082192	0	II	Male	Mutant	Codel	<65	38	LGG	24.37307619	low
TCGA.HT.7606.01	1.421917808	0	II	Female	Mutant	Non-codel	<65	30	LGG	84.08209167	low
TCGA.HT.7607.01	0.263013699	1	II	Female	Mutant	Codel	<65	61	LGG	61.48064405	low
TCGA.HT.7608.01	1.808219178	0	II	Male	Mutant	Codel	<65	61	LGG	46.25779722	low
TCGA.HT.7609.01	3.780821918	0	III	Male	Mutant	Non-codel	<65	34	LGG	20.0722254	low
TCGA.HT.7610.01	4.610958904	0	II	Female	Mutant	Non-codel	<65	25	LGG	16.47352381	low
TCGA.HT.7611.01	4.734246575	0	II	Male	Mutant	Non-codel	<65	36	LGG	78.76020873	low
TCGA.HT.7616.01	0.016438356	1	III	Male	Mutant	Codel	>=65	75	LGG	71.73133175	low
TCGA.HT.7620.01	1.175342466	0	III	Male	Mutant	Codel	<65	40	LGG	45.54500079	low
TCGA.HT.7676.01	0.016438356	0	II	Male	Mutant	Non-codel	<65	26	LGG	62.90537897	low
TCGA.HT.7677.01	1.331506849	0	III	Male	Mutant	Codel	<65	53	LGG	23.12450198	low
TCGA.HT.7680.01	0.065753425	0	II	Female	Wildtype	Non-codel	<65	32	LGG	107.5141754	low
TCGA.HT.7681.01	3.665753425	0	II	Female	Mutant	Codel	<65	29	LGG	19.91089563	low
TCGA.HT.7684.01	0.493150685	0	III	Male	Mutant	Non-codel	<65	58	LGG	118.0643929	high
TCGA.HT.7686.01	3.509589041	0	III	Female	Mutant	Non-codel	<65	29	LGG	101.9819091	low
TCGA.HT.7687.01	0.008219178	0	III	Male	Mutant	Codel	>=65	74	LGG	29.14898492	low
TCGA.HT.7688.01	2.605479452	0	III	Male	Mutant	Non-codel	<65	59	LGG	36.40398929	low
TCGA.HT.7689.01	1.224657534	0	II	Female	Mutant	Non-codel	<65	58	LGG	44.03854405	low
TCGA.HT.7690.01	0.008219178	0	III	Male	Mutant	Non-codel	<65	29	LGG	85.89453373	low
TCGA.HT.7691.01	0.008219178	0	II	Female	Wildtype	Non-codel	<65	31	LGG	101.2273968	low
TCGA.HT.7692.01	0.246575342	0	II	Male	Mutant	Codel	<65	43	LGG	42.61565794	low
TCGA.HT.7693.01	1.438356164	0	II	Female	Mutant	Non-codel	<65	51	LGG	69.89957579	low
TCGA.HT.7694.01	0.567123288	0	III	Male	Mutant	Codel	<65	60	LGG	59.4149254	low
TCGA.HT.7695.01	1.191780822	0	II	Female	Mutant	Codel	<65	29	LGG	19.71958611	low
TCGA.HT.7854.01	3.246575342	0	II	Male	Wildtype	Non-codel	<65	62	LGG	57.9837881	low
TCGA.HT.7855.01	1.578082192	0	III	Male	Mutant	Non-codel	<65	39	LGG	42.82055476	low
TCGA.HT.7856.01	3.21369863	0	III	Male	Mutant	Codel	<65	35	LGG	66.03813571	low
TCGA.HT.7857.01	0.016438356	0	III	Female	Wildtype	Non-codel	<65	24	LGG	185.6375579	high
TCGA.HT.7858.01	4.15890411	0	II	Male	Mutant	Non-codel	<65	28	LGG	45.50122738	low
TCGA.HT.7860.01	0.04109589	0	III	Female	Wildtype	Non-codel	<65	60	LGG	92.78105595	low
TCGA.HT.7873.01	1.939726027	0	II	Male	Mutant	Non-codel	<65	29	LGG	69.54971429	low
TCGA.HT.7874.01	3.049315068	0	III	Female	Mutant	Codel	<65	41	LGG	61.19765317	low
TCGA.HT.7875.01	0.024657534	0	II	Male	Mutant	Codel	<65	56	LGG	12.29731706	low
TCGA.HT.7877.01	0.008219178	0	II	Female	Mutant	Codel	<65	20	LGG	20.54050079	low
TCGA.HT.7879.01	0.304109589	0	III	Male	Mutant	Non-codel	<65	31	LGG	35.62138571	low
TCGA.HT.7880.01	0.435616438	0	II	Male	Mutant	Non-codel	<65	30	LGG	49.16088452	low
TCGA.HT.7881.01	0.238356164	0	II	Male	Mutant	Codel	<65	38	LGG	44.20326667	low
TCGA.HT.7882.01	0.304109589	1	III	Male	Wildtype	Non-codel	>=65	66	LGG	173.9826968	high
TCGA.HT.7884.01	0.928767123	0	II	Female	Mutant	Non-codel	<65	44	LGG	25.60821587	low
TCGA.HT.7902.01	2.580821918	0	II	Female	Mutant	Non-codel	<65	30	LGG	39.36431825	low
TCGA.HT.8010.01	0.131506849	0	II	Female	Mutant	Codel	<65	64	LGG	46.43384524	low
TCGA.HT.8011.01	1.331506849	0	III	Male	Wildtype	Non-codel	<65	55	LGG	141.8761123	high
TCGA.HT.8012.01	0.77260274	0	II	Female	Mutant	Codel	<65	30	LGG	29.83839881	low
TCGA.HT.8013.01	5.219178082	1	II	Female	Mutant	Non-codel	<65	37	LGG	93.65099841	low
TCGA.HT.8015.01	0.008219178	0	II	Male	Wildtype	Non-codel	<65	21	LGG	48.7377246	low
TCGA.HT.8018.01	1.767123288	0	II	Female	Mutant	Non-codel	<65	40	LGG	86.50190119	low
TCGA.HT.8019.01	2.712328767	0	III	Female	Wildtype	Non-codel	<65	34	LGG	61.36210556	low
TCGA.HT.8104.01	1.002739726	0	III	Female	Wildtype	Non-codel	<65	51	LGG	142.2648782	high
TCGA.HT.8105.01	0.509589041	0	III	Male	Mutant	Codel	<65	54	LGG	30.00470357	low
TCGA.HT.8106.01	0.008219178	0	III	Male	Mutant	Non-codel	<65	53	LGG	126.8694159	high
TCGA.HT.8107.01	0.04109589	0	II	Male	Wildtype	Non-codel	<65	62	LGG	74.03313611	low
TCGA.HT.8108.01	0.205479452	0	II	Female	Mutant	Non-codel	<65	26	LGG	27.06879921	low
TCGA.HT.8109.01	0.320547945	0	III	Male	Mutant	Codel	<65	64	LGG	21.71067698	low
TCGA.HT.8110.01	0.38630137	0	III	Male	Wildtype	Non-codel	<65	57	LGG	111.3687893	low
TCGA.HT.8111.01	0.016438356	0	III	Male	Mutant	Non-codel	<65	32	LGG	58.48385516	low
TCGA.HT.8113.01	2.432876712	0	II	Female	Mutant	Non-codel	<65	49	LGG	66.10824167	low
TCGA.HT.8114.01	0.320547945	0	III	Male	Mutant	Non-codel	<65	36	LGG	50.69337579	low
TCGA.HT.8558.01	0.139726027	0	II	Female	Wildtype	Non-codel	<65	29	LGG	61.23665873	low
TCGA.HT.8563.01	1.315068493	0	III	Female	Mutant	Non-codel	<65	30	LGG	158.4744111	high
TCGA.HT.8564.01	1.290410959	0	III	Male	Wildtype	Non-codel	<65	47	LGG	131.3741198	high
TCGA.HT.A4DS.01	0.016438356	0	III	Female	Wildtype	Non-codel	<65	55	LGG	107.9807627	low
TCGA.HT.A4DV.01	0.863013699	0	III	Female	Mutant	Codel	<65	51	LGG	46.31588492	low
TCGA.HT.A5R5.01	0.008219178	0	II	Female	Mutant	Non-codel	<65	33	LGG	66.31270119	low
TCGA.HT.A5R7.01	1.150684932	0	III	Female	Mutant	Non-codel	<65	33	LGG	74.1862131	low
TCGA.HT.A5R9.01	0.008219178	0	III	Female	Mutant	Codel	<65	48	LGG	49.4059004	low
TCGA.HT.A5RA.01	1.208219178	0	III	Female	Wildtype	Non-codel	>=65	65	LGG	164.0846087	high
TCGA.HT.A5RB.01	0.008219178	0	II	Male	Mutant	Non-codel	<65	24	LGG	38.21765714	low
TCGA.HT.A5RC.01	0.435616438	1	III	Female	Wildtype	Non-codel	>=65	70	LGG	157.643504	high
TCGA.HT.A614.01	0.221917808	0	II	Male	Mutant	Non-codel	<65	47	LGG	39.44517024	low
TCGA.HT.A615.01	1.068493151	0	II	Female	Mutant	Codel	<65	38	LGG	31.1298496	low
TCGA.HT.A616.01	0.147945205	0	II	Female	Mutant	Non-codel	<65	36	LGG	39.90126865	low
TCGA.HT.A617.01	1.323287671	0	II	Male	Wildtype	Non-codel	<65	47	LGG	118.2006702	high
TCGA.HT.A618.01	0.435616438	0	III	Female	Mutant	Non-codel	<65	37	LGG	67.49945516	low
TCGA.HT.A619.01	1.175342466	0	III	Female	Mutant	Codel	<65	51	LGG	25.22765119	low
TCGA.HT.A61A.01	0.526027397	0	II	Female	Mutant	Non-codel	<65	20	LGG	63.82709127	low
TCGA.HT.A61C.01	0.279452055	0	III	Male	Wildtype	Non-codel	>=65	66	LGG	146.914902	high
TCGA.HT.A74H.01	0.197260274	0	III	Male	Wildtype	Non-codel	<65	62	LGG	67.25654087	low
TCGA.HT.A74J.01	0.863013699	0	II	Male	Mutant	Non-codel	<65	33	LGG	57.4901	low
TCGA.HT.A74O.01	0.008219178	0	III	Male	Mutant	Non-codel	<65	34	LGG	87.93965913	low
TCGA.HW.7486.01	2.457534247	0	II	Male	Mutant	Codel	<65	37	LGG	55.13815714	low
TCGA.HW.7487.01	1.101369863	0	II	Male	Mutant	Codel	<65	39	LGG	54.05874048	low
TCGA.HW.7489.01	0.682191781	0	II	Male	Mutant	Non-codel	<65	38	LGG	45.594725	low
TCGA.HW.7490.01	1.578082192	0	II	Male	Mutant	Non-codel	<65	41	LGG	33.22492421	low
TCGA.HW.7491.01	3.295890411	0	II	Male	Mutant	Codel	<65	35	LGG	44.11737976	low
TCGA.HW.7495.01	0.353424658	0	II	Female	Mutant	Codel	<65	45	LGG	15.48603175	low
TCGA.HW.8319.01	1.783561644	0	III	Female	Mutant	Non-codel	<65	34	LGG	60.75897143	low
TCGA.HW.8320.01	1.775342466	0	III	Male	Mutant	Non-codel	<65	36	LGG	30.30774881	low
TCGA.HW.8321.01	1.610958904	0	III	Male	Mutant	Non-codel	<65	31	LGG	32.8432619	low
TCGA.HW.8322.01	1.463013699	0	II	Male	Mutant	Codel	<65	39	LGG	15.68414087	low
TCGA.HW.A5KJ.01	0.863013699	0	III	Male	Mutant	Codel	>=65	68	LGG	42.70072976	low
TCGA.HW.A5KK.01	1.043835616	1	III	Male	Wildtype	Non-codel	<65	64	LGG	129.9016472	high
TCGA.HW.A5KL.01	1.709589041	0	II	Female	Mutant	Non-codel	<65	42	LGG	30.97289484	low
TCGA.HW.A5KM.01	1.701369863	0	II	Male	Mutant	Non-codel	<65	35	LGG	112.432846	low
TCGA.IK.7675.01	1.561643836	1	II	Male	Mutant	Non-codel	<65	43	LGG	116.3147067	high
TCGA.IK.8125.01	3.509589041	0	III	Male	Mutant	Codel	<65	62	LGG	23.07424127	low
TCGA.KT.A74X.01	0.42739726	0	III	Male	Mutant	Codel	<65	26	LGG	56.27197976	low
TCGA.KT.A7W1.01	0.38630137	0	III	Female	Wildtype	Non-codel	<65	45	LGG	184.997721	high
TCGA.P5.A5EV.01	0.016438356	0	II	Male	Mutant	Non-codel	<65	39	LGG	49.1743504	low
TCGA.P5.A5EW.01	0.550684932	0	II	Female	Mutant	Non-codel	<65	20	LGG	60.97844881	low
TCGA.P5.A5EX.01	0.131506849	0	III	Female	Mutant	Codel	<65	41	LGG	116.5499877	high
TCGA.P5.A5EY.01	0.197260274	0	II	Male	Wildtype	Non-codel	<65	21	LGG	108.8858317	low
TCGA.P5.A5EZ.01	0.189041096	0	III	Male	Mutant	Non-codel	<65	39	LGG	106.3121071	low
TCGA.P5.A5F0.01	0.336986301	0	II	Male	Mutant	Codel	<65	33	LGG	31.96037262	low
TCGA.P5.A5F1.01	0.484931507	0	II	Male	Mutant	Non-codel	<65	30	LGG	67.40908849	low
TCGA.P5.A5F2.01	0.624657534	0	II	Female	Mutant	Non-codel	<65	36	LGG	49.09507778	low
TCGA.P5.A5F4.01	0.065753425	0	III	Female	Mutant	Non-codel	<65	35	LGG	45.52786032	low
TCGA.P5.A5F6.01	0.106849315	0	II	Male	Wildtype	Non-codel	<65	26	LGG	142.2367206	high
TCGA.P5.A72U.01	0.016438356	0	III	Female	Wildtype	Non-codel	>=65	71	LGG	128.1182452	high
TCGA.P5.A72W.01	0.024657534	0	III	Male	Mutant	Non-codel	<65	35	LGG	23.40668849	low
TCGA.P5.A72X.01	0.024657534	0	III	Male	Mutant	Non-codel	<65	21	LGG	45.76472143	low
TCGA.P5.A72Z.01	0.024657534	0	III	Female	Mutant	Codel	<65	64	LGG	44.53489206	low
TCGA.P5.A730.01	0.016438356	0	III	Male	Mutant	Codel	<65	22	LGG	86.97585079	low
TCGA.P5.A731.01	0.016438356	0	II	Female	Mutant	Non-codel	<65	59	LGG	48.97988056	low
TCGA.P5.A733.01	0.016438356	0	II	Female	Mutant	Non-codel	<65	52	LGG	45.19439167	low
TCGA.QH.A65R.01	0.468493151	0	III	Female	Mutant	Codel	<65	38	LGG	33.48055913	low
TCGA.QH.A65S.01	0.205479452	0	II	Female	Mutant	Non-codel	<65	32	LGG	48.19462341	low
TCGA.QH.A65V.01	0.394520548	0	II	Female	Mutant	Codel	<65	43	LGG	27.90077817	low
TCGA.QH.A65X.01	0.64109589	0	III	Female	Mutant	Codel	<65	28	LGG	37.05568135	low
TCGA.QH.A65Z.01	0.336986301	0	II	Male	Mutant	Codel	<65	54	LGG	17.3280246	low
TCGA.QH.A6CS.01	0.345205479	0	III	Male	Wildtype	Non-codel	<65	41	LGG	112.5914825	low
TCGA.QH.A6CV.01	0.246575342	0	III	Male	Wildtype	Non-codel	<65	51	LGG	158.933519	high
TCGA.QH.A6CY.01	0.180821918	0	III	Male	Mutant	Codel	<65	38	LGG	38.25276746	low
TCGA.QH.A6CZ.01	0.263013699	0	II	Male	Mutant	Codel	<65	38	LGG	33.55036032	low
TCGA.QH.A6X3.01	0.049315068	0	II	Male	Mutant	Non-codel	<65	27	LGG	24.20203611	low
TCGA.QH.A6X4.01	0.517808219	0	III	Male	Mutant	Codel	<65	47	LGG	44.58969127	low
TCGA.QH.A6X5.01	0.320547945	0	II	Female	Mutant	Codel	<65	58	LGG	20.19428889	low
TCGA.QH.A6X8.01	0.38630137	0	III	Female	Mutant	Codel	<65	56	LGG	56.00023929	low
TCGA.QH.A6X9.01	0.156164384	0	II	Female	Mutant	Non-codel	>=65	73	LGG	32.31824246	low
TCGA.QH.A6XA.01	0.016438356	0	II	Female	Mutant	Non-codel	<65	23	LGG	19.6344869	low
TCGA.QH.A6XC.01	0.410958904	0	III	Male	Wildtype	Non-codel	<65	48	LGG	112.4475702	low
TCGA.QH.A86X.01	0.287671233	0	II	Male	Mutant	Codel	<65	33	LGG	6.878399206	low
TCGA.QH.A870.01	0.008219178	0	III	Female	Mutant	Non-codel	<65	38	LGG	44.41403929	low
TCGA.R8.A6MK.01	7.298630137	0	II	Male	Mutant	Codel	<65	40	LGG	21.74398095	low
TCGA.R8.A6ML.01	7.726027397	0	III	Male	Mutant	Codel	<65	52	LGG	25.90818135	low
TCGA.R8.A6MO.01	2.679452055	0	II	Female	Mutant	Codel	<65	53	LGG	34.98831111	low
TCGA.R8.A73M.01	4.873972603	0	II	Female	Mutant	Codel	<65	48	LGG	31.42027817	low
TCGA.S9.A6TS.01	5.104109589	1	III	Female	Mutant	Non-codel	<65	48	LGG	44.33847698	low
TCGA.S9.A6TU.01	5.671232877	0	II	Male	Mutant	Non-codel	<65	38	LGG	43.93273492	low
TCGA.S9.A6TV.01	1.545205479	0	III	Male	Mutant	Non-codel	<65	50	LGG	152.3946619	high
TCGA.S9.A6TW.01	2.326027397	0	III	Male	Mutant	Codel	<65	40	LGG	47.63222222	low
TCGA.S9.A6TX.01	2.309589041	0	III	Male	Mutant	Codel	<65	46	LGG	10.94561865	low
TCGA.S9.A6TY.01	1.849315068	0	II	Male	Mutant	Codel	<65	50	LGG	27.16563175	low
TCGA.S9.A6TZ.01	1.775342466	0	II	Female	Mutant	Non-codel	<65	39	LGG	55.3569877	low
TCGA.S9.A6U0.01	1.347945205	0	III	Male	Wildtype	Non-codel	<65	46	LGG	187.4503048	high
TCGA.S9.A6U1.01	0.928767123	0	III	Female	Mutant	Non-codel	<65	22	LGG	45.89096389	low
TCGA.S9.A6U2.01	1.282191781	0	II	Female	Mutant	Codel	<65	48	LGG	10.10370238	low
TCGA.S9.A6U5.01	1.643835616	0	II	Male	Mutant	Codel	<65	33	LGG	24.94204921	low
TCGA.S9.A6U6.01	0.81369863	0	III	Male	Mutant	Non-codel	<65	28	LGG	39.31236111	low
TCGA.S9.A6U8.01	7.775342466	0	II	Male	Mutant	Non-codel	<65	24	LGG	32.33516746	low
TCGA.S9.A6U9.01	6.871232877	0	III	Male	Mutant	Non-codel	<65	36	LGG	56.3955377	low
TCGA.S9.A6UA.01	0.476712329	1	III	Male	Wildtype	Non-codel	>=65	66	LGG	169.390906	high
TCGA.S9.A6UB.01	8.523287671	0	II	Male	Mutant	Codel	<65	52	LGG	40.35470159	low
TCGA.S9.A6WD.01	5.120547945	0	III	Male	Mutant	Codel	<65	58	LGG	35.77599841	low
TCGA.S9.A6WE.01	5.95890411	0	II	Male	Mutant	Codel	<65	34	LGG	18.84086508	low
TCGA.S9.A6WG.01	5.794520548	0	III	Male	Mutant	Non-codel	<65	31	LGG	45.48954325	low
TCGA.S9.A6WH.01	1.882191781	0	II	Female	Mutant	Codel	>=65	73	LGG	79.79219524	low
TCGA.S9.A6WI.01	5.802739726	0	II	Female	Mutant	Non-codel	<65	56	LGG	55.14780516	low
TCGA.S9.A6WL.01	0.895890411	0	III	Male	Mutant	Codel	<65	52	LGG	48.53351746	low
TCGA.S9.A6WM.01	0.764383562	0	III	Female	Wildtype	Non-codel	<65	59	LGG	139.3453321	high
TCGA.S9.A6WN.01	0.739726027	0	III	Female	Mutant	Codel	<65	38	LGG	115.5764524	high
TCGA.S9.A6WO.01	0.624657534	0	II	Male	Mutant	Non-codel	<65	29	LGG	44.18124563	low
TCGA.S9.A6WP.01	0.501369863	0	III	Male	Mutant	Codel	<65	42	LGG	38.93415754	low
TCGA.S9.A6WQ.01	0.279452055	0	II	Female	Mutant	Non-codel	<65	57	LGG	53.48095357	low
TCGA.S9.A7IQ.01	1.175342466	0	II	Female	Mutant	Codel	<65	45	LGG	73.11585397	low
TCGA.S9.A7IS.01	0.649315068	1	III	Female	Mutant	Non-codel	<65	33	LGG	170.1219095	high
TCGA.S9.A7IX.01	1.610958904	0	III	Male	Wildtype	Non-codel	<65	57	LGG	117.8644504	high
TCGA.S9.A7IY.01	1.035616438	0	III	Male	Mutant	Codel	<65	39	LGG	19.16040278	low
TCGA.S9.A7IZ.01	0.345205479	0	III	Female	Mutant	Non-codel	<65	48	LGG	64.72737222	low
TCGA.S9.A7J0.01	0.77260274	0	III	Female	Mutant	Non-codel	<65	30	LGG	159.1939401	high
TCGA.S9.A7J1.01	0.673972603	0	II	Male	Mutant	Codel	<65	43	LGG	48.02251151	low
TCGA.S9.A7J2.01	0.164383562	0	III	Male	Mutant	Codel	<65	25	LGG	35.02869246	low
TCGA.S9.A7J3.01	0.665753425	0	III	Female	Mutant	Codel	<65	52	LGG	21.0472881	low
TCGA.S9.A7QW.01	0.295890411	0	III	Female	Mutant	Non-codel	<65	54	LGG	18.30132857	low
TCGA.S9.A7QX.01	0.328767123	0	III	Female	Mutant	Non-codel	<65	36	LGG	44.55564325	low
TCGA.S9.A7QY.01	1.495890411	0	II	Female	Mutant	Codel	<65	35	LGG	31.5700869	low
TCGA.S9.A7QZ.01	1.068493151	0	II	Male	Mutant	Codel	<65	41	LGG	34.22424921	low
TCGA.S9.A7R1.01	13.50410959	0	II	Male	Mutant	Codel	<65	35	LGG	29.51420278	low
TCGA.S9.A7R2.01	0.854794521	1	III	Male	Wildtype	Non-codel	>=65	69	LGG	71.83958214	low
TCGA.S9.A7R3.01	7.150684932	0	II	Female	Mutant	Non-codel	<65	28	LGG	34.52272024	low
TCGA.S9.A7R4.01	1.430136986	0	III	Male	Mutant	Non-codel	<65	46	LGG	31.11096587	low
TCGA.S9.A7R7.01	6.879452055	0	II	Male	Mutant	Non-codel	<65	27	LGG	112.7667004	low
TCGA.S9.A7R8.01	2.597260274	1	III	Female	Mutant	Non-codel	<65	44	LGG	77.01269881	low
TCGA.S9.A89V.01	1.536986301	0	III	Male	Wildtype	Non-codel	>=65	70	LGG	150.0117409	high
TCGA.S9.A89Z.01	0.410958904	0	III	Male	Mutant	Non-codel	<65	40	LGG	111.9053587	low
TCGA.TM.A7C3.01	4.060273973	0	III	Female	Wildtype	Non-codel	<65	43	LGG	137.5871294	high
TCGA.TM.A7C4.01	2.950684932	0	II	Female	Mutant	Non-codel	<65	39	LGG	45.52368056	low
TCGA.TM.A7C5.01	2.079452055	0	II	Male	Mutant	Codel	<65	30	LGG	21.07973492	low
TCGA.TM.A7CA.01	1.857534247	0	II	Male	Mutant	Non-codel	<65	44	LGG	13.60636587	low
TCGA.TM.A7CF.01	3.978082192	0	II	Female	Mutant	Non-codel	<65	41	LGG	51.32209603	low
TCGA.TM.A84B.01	0.98630137	0	III	Male	Wildtype	Non-codel	<65	40	LGG	163.5862298	high
TCGA.TM.A84C.01	1.24109589	0	II	Male	Wildtype	Non-codel	<65	32	LGG	106.6180302	low
TCGA.TM.A84F.01	4.167123288	0	III	Male	Mutant	Non-codel	<65	48	LGG	55.22027937	low
TCGA.TM.A84G.01	2.819178082	0	III	Female	Mutant	Codel	<65	54	LGG	59.73115159	low
TCGA.TM.A84H.01	1.989041096	0	III	Female	Mutant	Non-codel	<65	44	LGG	113.1893774	high
TCGA.TM.A84I.01	1.594520548	0	III	Male	Mutant	Non-codel	<65	30	LGG	117.5698548	high
TCGA.TM.A84J.01	1.438356164	0	III	Male	Wildtype	Non-codel	<65	63	LGG	170.0903389	high
TCGA.TM.A84L.01	3.353424658	1	II	Male	Mutant	Non-codel	<65	31	LGG	39.09401667	low
TCGA.TM.A84M.01	1.356164384	0	III	Male	Mutant	Codel	<65	40	LGG	71.23584722	low
TCGA.TM.A84O.01	2.457534247	0	III	Female	Mutant	Codel	<65	61	LGG	109.5527024	low
TCGA.TM.A84Q.01	1.553424658	0	II	Male	Mutant	Non-codel	<65	31	LGG	85.20827619	low
TCGA.TM.A84R.01	0.77260274	0	II	Male	Mutant	Codel	<65	46	LGG	59.96521667	low
TCGA.TM.A84S.01	0.378082192	0	III	Male	Mutant	Codel	<65	36	LGG	29.19226905	low
TCGA.TM.A84T.01	0.98630137	0	II	Male	Mutant	Non-codel	<65	19	LGG	27.404125	low
TCGA.VM.A8C8.01	2.720547945	0	II	Female	Mutant	Non-codel	<65	50	LGG	48.73072579	low
TCGA.VM.A8C9.01	2.473972603	0	II	Female	Wildtype	Non-codel	<65	37	LGG	172.31965	high
TCGA.VM.A8CA.01	1.109589041	0	II	Male	Mutant	Non-codel	<65	54	LGG	88.97350992	low
TCGA.VM.A8CB.01	0.008219178	0	III	Male	Mutant	Codel	<65	33	LGG	44.44416905	low
TCGA.VM.A8CD.01	0.649315068	1	III	Male	Wildtype	Non-codel	<65	58	LGG	143.3494107	high
TCGA.VM.A8CE.01	2.202739726	0	II	Male	Mutant	Codel	<65	25	LGG	10.13937659	low
TCGA.VM.A8CH.01	0.895890411	0	II	Female	Mutant	Non-codel	<65	24	LGG	43.1374623	low
TCGA.VV.A829.01	2.219178082	0	III	Male	Mutant	Codel	<65	44	LGG	47.85589603	low
TCGA.VV.A86M.01	0.575342466	0	III	Female	Mutant	Non-codel	<65	36	LGG	71.62306706	low
TCGA.VW.A7QS.01	1.906849315	0	III	Female	Mutant	Codel	<65	35	LGG	50.28171865	low
TCGA.VW.A8FI.01	0.657534247	1	III	Male	Wildtype	Non-codel	>=65	66	LGG	171.6151647	high
TCGA.W9.A837.01	3.698630137	0	II	Male	Mutant	Codel	<65	47	LGG	19.15131627	low
TCGA.WH.A86K.01	0.435616438	0	II	Male	Mutant	Non-codel	>=65	65	LGG	60.2154004	low
TCGA.WY.A858.01	3.608219178	0	III	Female	Mutant	Non-codel	<65	32	LGG	95.01012103	low
