# Supplementary material for: Machine learning-based identification of glycosyltransferase-related mRNAs for improving outcomes and the anti-tumor therapeutic response of gliomas
Source: Front Pharmacol. 2023 Aug 16;14:1200795. doi: 10.3389/fphar.2023.1200795 (PMC10468601; doi:10.3389/fphar.2023.1200795)
Supplement: Supplementary file 1 [file DataSheet3.zip › modelprepare/uni_cgga831_cli_YEAR_input.txt]

ID	OS.time	OS	ALG5	B3GNT9	B4GALNT3	B4GALT1	B4GALT4	B4GALT5	CHSY1	EXT1	EXT2	EXTL1	FUT1	GALNT1	GALNT10	GALNT9	GALNTL6	GCNT4	GLT1D1	GYG1	HAS1	HAS2	MFNG	MGAT2	MGAT5B	PIGM	POFUT1	PYGL	PYGM	ST6GALNAC6	ST8SIA3	ST8SIA5	STT3A	STT3B	UGGT1	XXYLT1
CGGA_1002	0.835616438	1	4.456461826	2.510497888	3.085994914	1.718371954	3.311627294	3.043682058	2.171877643	2.009679839	3.635739165	4.537106777	1.299170091	3.242049905	2.607750327	6.055909502	1.503275577	0.04971572	3.939219754	4.356298759	1.975788859	0.631605517	2.604981585	2.489634915	5.478349225	1.333027348	2.522285514	3.225921535	3.57478473	6.450170711	6.823113613	3.531697367	4.032839805	4.076466926	2.156832401	2.531063456
CGGA_1003	10.45753425	0	4.513984206	3.512731768	1.338988654	0.971582181	3.758313212	2.66768488	2.522586589	0.912681929	2.6429836	2.43635088	0.210259586	3.306562727	1.897656204	3.373613347	0.603804669	0.028020316	1.770736469	3.893916746	0.477408778	0.575603766	1.122157466	0.258362627	3.862165128	2.438962197	2.989622697	1.252566365	1.791318629	4.957230162	5.744939072	1.048833391	4.030902979	3.862165128	2.542149579	1.886220649
CGGA_1004	2.463013699	1	4.702102061	3.988919131	0.610246988	3.847247519	3.775102674	3.364833299	3.72590219	2.59028961	4.519690042	1.590519824	0.233282936	5.259346093	4.476597421	1.844827934	0.165435713	0.282153219	0.672672587	5.282049713	0.266046365	2.027904225	4.833602204	3.580438257	1.998959743	2.142620318	3.76224143	5.170200075	4.010832591	5.766464853	0.778652583	1.028244172	5.388640536	5.185802332	3.736169782	2.524110139
CGGA_1005	10.45205479	0	4.294615723	3.047274907	1.458094559	2.360543422	3.217292697	5.05423799	3.407487219	3.632515757	4.633640621	3.097228538	0.764669732	5.176040279	4.837700485	4.4439753	1.589557574	0.662191077	3.381516179	4.886814037	1.054914955	1.434970418	2.412766633	3.662689245	4.946625699	2.562530437	4.210872879	2.658821145	2.558969732	6.326636838	4.618325888	2.276316678	4.810257492	5.030651219	3.577264514	3.389557178
CGGA_1006	0.695890411	1	4.673643285	4.386836133	1.751999198	3.494599721	4.017690185	6.40130266	5.056990805	4.874023255	5.939781521	2.606052283	0.405762124	6.033071926	5.063427776	1.79201403	0.449310063	1.406541313	0.298727007	5.777347046	1.158007322	2.974741921	4.353797188	4.221906317	1.586338564	3.018767654	5.39850372	4.361415929	1.030004043	5.301838055	1.275573263	4.017690185	6.183288193	5.575974489	4.478142422	3.617400724
CGGA_1007	0.945205479	1	4.269416903	4.463506205	0.39180392	3.457469987	4.449151889	5.475142859	4.334455506	4.329985826	4.123379258	1.952595566	0.987614615	5.79351478	5.294813197	1.075681082	0.108368193	0.108368193	0.67162178	5.216463292	0.303371261	2.394856904	4.603410284	3.694976095	2.609220294	2.871580835	4.88361148	5.118142024	4.878264186	5.601512815	0.780457694	2.805505455	5.599193067	5.501715389	4.55826642	4.358794242
CGGA_1008	0.863013699	1	4.432953586	4.626094708	1.260476885	3.287068724	4.690461401	6.262862757	5.061988877	4.731221709	5.328472983	0.90646371	0.605308395	5.656009324	6.121577823	0.652374226	0	0.471732562	0	4.921756842	0	2.729758432	3.551979935	4.092505479	3.460175327	2.905172685	5.304117636	5.826443913	3.570477168	6.023173289	0.024058999	6.243460998	6.218265896	5.792267184	4.761053563	4.725730833
CGGA_1011	0.298630137	1	4.406487895	3.137847051	2.835409863	4.431866046	4.324436015	5.940957721	5.329075326	4.282127816	5.171119429	2.898384149	0.248749408	4.927324832	5.323349479	0.844893548	0.231065634	0.139241472	1.203365184	5.064698324	0.176675334	3.262768064	4.404517113	3.231981615	2.998464213	3.676127094	4.891187535	5.384617801	1.832727291	5.663718199	0.176675334	2.551797527	6.665553518	5.779636329	4.590232772	3.519229855
CGGA_1012	10.07945205	1	4.324933005	2.670499948	0.732199853	2.393286578	3.672062038	4.998412253	2.894408311	2.810782064	4.134410897	1.789666267	0.788507954	4.493204645	4.272428808	0.206984523	0.953568992	0	0.206984523	4.445116296	0.559578551	1.166846395	5.324239472	3.396689667	2.614490458	1.81247628	3.635432168	3.583331814	2.537172566	5.074928533	0.459078073	1.249407604	5.490467298	4.186854128	2.896544852	3.646899904
CGGA_1013	4.726027397	1	4.432596346	3.77836427	0.685180308	3.892228305	4.269150506	4.28679237	3.483632741	4.089826885	4.705265544	2.327138364	0.374664504	5.047476705	4.493689579	2.619397635	0.042159344	0.737436292	0.63096019	5.674835464	0.272114716	2.674045889	3.708087568	3.787687601	3.238252848	2.844549871	4.218343948	3.558164356	3.267424356	5.449610027	1.909889633	0.72454867	5.144403556	5.204229652	3.291655427	3.388794252
CGGA_1014	0.720547945	1	4.773464715	3.955930836	2.902903615	1.732479108	3.425918568	3.167102386	2.737862501	2.026636104	3.880972623	3.925980977	0.691451428	3.233233769	3.914042724	5.080683634	1.356167935	0.032487882	2.66720448	4.070852737	0.701588585	0.741439591	3.022966214	2.488464977	5.371220989	1.127148607	3.986308497	3.463635547	5.160478213	5.871616394	6.453599972	3.963322151	4.598034471	4.083505322	2.505923549	2.849200596
CGGA_1015	0.449315068	1	4.817304495	5.53253957	3.431754639	5.810550188	3.807187609	5.384578577	6.12415737	5.884744803	5.272196748	1.730010386	0.40302094	5.65359272	5.517151508	1.769509531	0.167063668	0.500141244	0.846402093	4.45297475	0.605756606	1.980574951	4.044379692	4.94498271	2.159719565	2.478510753	5.44020044	6.083598473	1.42658726	6.151511364	0.783481338	1.094662717	6.408711815	5.450869574	5.113056722	4.513357229
CGGA_1017	2.104109589	1	3.84828282	2.497653906	2.287302762	1.710872015	3.176195126	4.193522732	2.4453778	2.363230691	4.018961175	4.680615404	1.444079318	3.651787813	3.427618439	5.616825371	2.20715573	1.108112935	4.464523076	4.518496225	1.571490569	0.249043278	2.261078708	2.805646666	5.579414902	2.199285246	2.900923579	2.245876698	3.097926383	7.140400997	5.212410232	3.604895835	4.289315614	4.723775365	3.51739668	2.599837611
CGGA_1018	6.923287671	1	4.60678132	3.363381413	1.719988817	1.589271182	3.275979271	3.468282817	2.938499936	2.455740287	3.725202096	2.537433952	0.296654031	3.691183814	3.44880905	3.003600624	0.496642635	0.126070172	1.663926462	4.430133356	0.228011224	0	2.677872406	3.265742592	4.113658111	2.025217596	3.563287424	2.178592735	1.427264871	5.267957801	4.042488866	1.059624449	4.512527318	4.803003429	2.75308111	3.236337892
CGGA_1019	0.580821918	1	5.024288592	4.12477793	1.327564388	3.339294788	4.025473951	5.5779102	3.959893003	3.621135124	4.617367602	1.341838452	0.120807101	3.879004851	4.43465654	1.698646434	0.03556077	0.247518715	0.607917779	5.366414652	0.764468421	2.403890571	3.662949289	3.556814841	3.947111762	2.689902595	4.745027195	6.867949993	1.305884945	6.245370621	0.49749468	5.32659709	5.619879566	4.740320508	3.658679457	3.328583563
CGGA_1020	3.068493151	1	4.893577849	4.236835796	0.665300396	4.038594096	3.994616881	4.786424173	3.952134029	3.552277795	4.933432663	3.041106343	0.517743982	5.78970197	4.770212649	6.684018972	0.127646857	0.107141351	0.622596161	5.461513376	0.263562028	3.199618948	4.47250551	4.175376654	2.355215777	3.914275692	4.603631749	4.771842024	1.066747084	5.412740551	1.728032403	0.861696694	5.176694791	5.289621887	3.861691203	3.377095092
CGGA_1022	1.419178082	0	5.119644165	3.608262248	0.413043323	4.915823379	4.493896169	6.555721069	5.069383523	4.405369673	5.130234552	1.245598969	0.202484171	5.66544607	6.247211762	1.360112061	0.202484171	1.038960056	1.254737691	5.401071871	2.042306232	3.867022227	3.297151892	3.799934045	1.512651352	2.902875075	5.244165599	6.524183538	1.489612797	5.604648134	1.579638559	1.838586266	6.263432007	5.748660743	4.008803768	3.664203475
CGGA_1023	1.865753425	1	4.133599412	3.818129454	0.153540818	1.454485804	3.458690112	2.995228377	3.225710747	1.742863068	3.792636415	1.627002733	0.109169609	3.017407052	2.36595943	1.424621499	0.078812045	0.063390307	0.305470598	3.499370968	0.369572246	1.937291754	2.142021154	1.668365704	4.015354414	1.920271133	2.970638147	3.806597522	3.650220314	4.512881109	0.991466642	4.629392346	4.796110027	3.977801941	3.10850794	3.204777748
CGGA_1024	8.421917808	1	5.458734483	4.379620072	1.464145271	3.813543488	4.60490078	5.801222938	5.02885321	4.336918804	5.814452361	2.646492772	0.391027897	5.632668652	5.572590825	2.874897665	0.521913401	0.552860075	1.19661245	5.643491482	0.424879218	4.042028814	3.415044018	4.802125209	2.426036472	2.856410844	5.500011214	5.91464657	1.944350769	5.616280634	1.841577552	2.59538512	6.44275477	5.795977855	4.464463283	4.282566802
CGGA_1026	4.301369863	1	5.114128108	3.495167965	0.568383053	3.620816014	4.323926898	4.765279687	4.197928714	4.219123179	4.901889904	0.930066459	0.918595655	5.505836051	3.627877058	0.380494434	0	0.084550867	0.508431787	5.330286969	0.063873147	1.040021101	4.403229077	3.850955657	3.531391103	3.217101622	4.846973544	4.538648029	2.860386674	5.867152296	1.029395164	1.934220977	5.814743881	5.581434218	4.256050162	3.514346092
CGGA_1027	7.364383562	0	4.776746128	3.032711379	0.252409383	3.161604226	3.897491626	5.290192489	4.075148639	3.430050949	4.311793942	1.083965832	0.348385921	5.092447378	4.093730992	4.141400574	0.184683655	0.235773672	0.523076854	4.769540649	0.268855451	2.124184547	2.961144701	3.335627686	1.894409489	3.141650348	4.882725432	4.191864032	0.750896845	4.369170004	3.632664343	1.036729433	6.092671501	5.25914615	3.827050983	3.217745309
CGGA_103	3.254794521	1	4.647624161	3.672941428	1.017695049	2.774140825	3.984462354	4.527316293	3.474445289	3.517496469	4.829453337	3.051350814	0.816552234	4.907521762	5.037308467	4.458863249	0.678225771	0.792368484	2.160042153	4.714305	0.704382665	2.56522468	4.094869528	4.000384634	4.287775066	3.612067315	4.466525389	2.668487002	2.543654703	6.109336702	3.007379672	2.160042153	5.346924734	5.200119329	4.040721845	3.702441605
CGGA_1030	10.03835616	0	3.928476855	2.545568329	3.143329407	1.646241984	3.141580515	3.265591101	2.077933112	2.230514133	3.533056182	4.255584629	1.46232393	2.889848301	2.145808641	5.896360899	1.782659841	0.546253368	4.104876315	4.407392079	1.894881054	0.577635805	1.333436506	1.839861325	5.261064023	1.10840623	2.438535043	2.213966236	2.587281209	6.121328191	6.651165657	2.497152977	4.062063764	4.202051389	2.173459262	2.021996085
CGGA_1031	6.731506849	1	4.713264947	4.208427374	0.533216742	3.117933933	4.142121151	5.118029824	3.469481764	4.324516233	4.990484253	2.08469498	0.484646642	5.78370432	5.349245435	3.877942826	0.580204788	0.309811654	1.32259394	5.656561198	0.684234833	1.893305177	4.25381746	3.792400207	3.240006548	2.775033492	4.512897702	3.51251265	2.599889668	6.288463918	2.737524993	0.740477242	5.303307162	5.36442522	3.779035922	3.699691873
CGGA_1034	2.063013699	1	5.387449276	4.454940282	1.644618789	4.236529586	4.987667118	5.270900015	5.372364973	4.275721297	5.154990908	1.481167904	0.79642575	5.945671097	5.470433391	1.931005732	0.138122126	0.929219756	1.326005977	6.51530279	0.634681258	4.757859431	3.995805333	4.166955	2.820035206	3.143523611	4.876923187	5.206278083	3.154417719	6.244786563	0.941850872	3.852645186	6.020519665	5.637466513	4.345117352	4.028740964
CGGA_1035	1.553424658	1	5.911955102	4.188088998	1.177645568	6.231858619	4.736995645	5.715545393	5.450987637	4.383624834	5.799867253	1.680246276	0.296411011	5.83410975	4.944294697	4.139128137	0.93534057	1.666490814	1.307401088	5.314875844	2.109307956	4.664456211	3.930523632	5.136782583	2.245070361	2.796063772	5.557767974	5.73832571	1.673384939	5.86002417	0.888709524	2.884870246	7.407550526	6.578858151	5.212690992	2.381831268
CGGA_1036	2.208219178	1	4.564120125	3.154569177	2.69583313	3.254616153	3.900647255	5.081238227	2.943357985	3.237854189	4.745822656	1.188315946	0.179251735	4.290247668	3.324552649	0.663854069	0.077411907	0.136483235	0.895245982	4.279640801	1.629796729	2.233980322	3.182868439	3.831945174	2.42674991	1.695109708	3.518842896	4.142276927	0.86062768	4.95154576	5.519496263	5.180187897	5.699529717	4.36238931	3.111051428	3.681393976
CGGA_1039	1.991780822	1	5.195225766	3.939933652	0.74264551	3.747658362	3.698629119	5.136917185	3.908657285	4.733252925	5.084446149	1.193228572	0.201143484	5.03921367	4.550985387	3.688620104	0.979995788	0.458406094	2.671512921	4.904454028	0.219797477	0.29209117	5.415020226	4.368673786	3.693633291	2.298588067	4.41696192	4.910208012	2.141134947	6.189369447	4.084344882	3.553598751	5.792148865	5.330111118	3.668391314	4.442003411
CGGA_1041	9.843835616	0	4.70317836	3.489922752	1.782678497	2.341342363	3.65830997	4.00809254	2.994153205	2.679459155	4.016304962	3.75682478	0.772792713	4.321001457	4.97884953	4.501494653	1.414926236	0.761670141	3.250356704	5.505580152	1.176122995	1.953697749	3.922041558	3.361357158	3.725682482	2.381858849	3.145155821	3.459269778	2.81744363	6.360789281	4.047550647	2.581655256	4.908106252	5.035358953	3.377840898	2.65261529
CGGA_1045	0.953424658	1	5.013490107	3.99891911	0.782312559	5.021186362	4.733307152	6.120225418	4.732526031	4.139907875	5.669663644	0.616089746	0.365081312	5.041511217	5.41114804	0.818096856	0.157278775	0.412670278	0.720626063	5.48303693	1.153030563	2.722621114	4.094425522	4.118542234	1.485279387	2.387618134	5.248007884	6.741218199	2.127324354	5.971915496	0.887107954	1.295234482	6.347920877	5.371056238	4.072370322	3.473422367
CGGA_1048	1.926027397	0	5.008866791	3.123479898	2.306046328	2.490780111	4.227020701	4.152253645	2.820998399	2.574972709	4.153349491	2.116783088	0.558650409	3.58797815	4.478557325	1.784722007	0.094311506	0	3.218682883	4.849648925	1.531849505	0.823860484	3.344909304	3.936244296	2.052451084	2.216614488	3.599280636	4.282161753	1.985115982	6.047097943	6.530500866	3.864454449	5.24202866	4.869122297	3.17186655	3.499401758
CGGA_1049	2.216438356	1	5.279657201	4.263739399	0.582579289	5.081926009	4.678683923	6.909175542	5.409170809	4.591063343	5.796021884	0.996423704	0.448743523	5.855082667	5.35115189	0.804290069	0.136853947	0.483384315	0.69029474	5.696649177	1.635144061	2.517648508	3.560259394	4.420554833	1.472229298	3.719485535	5.869068364	5.715895791	1.539618408	5.551666641	0.301210619	1.055174157	6.914342012	5.749194054	4.581101994	3.978184986
CGGA_1051	2.295890411	1	3.492997613	1.98118742	2.827496719	1.594815498	3.001381708	2.454693622	1.977827475	1.44713449	3.022733926	3.875338707	0.869154624	2.442557432	1.806590295	5.069397966	1.356899299	0.162721348	3.38044789	3.704948734	1.684114218	0.162721348	1.151546917	0.960503495	4.838818975	1.720755465	1.947230561	2.341607463	3.310050977	5.882399462	6.578367475	2.354619322	3.368951037	3.336526084	2.103391781	1.671690708
CGGA_1053	1.01369863	1	4.857658286	3.767508054	0.62808731	3.769028026	4.712753894	5.799476413	4.335819191	4.154653194	4.913014327	2.523993328	0.614624086	5.361909974	4.83389082	2.319291378	0.156843382	0.380140517	0.502140942	5.848464611	0	2.348050999	4.906814094	4.146490224	2.392117313	3.064270247	4.372276887	4.831710599	2.272906473	5.780008868	0.885170775	2.368248147	6.379514638	5.637092491	3.136702759	4.385218988
CGGA_1055	4.41369863	1	5.094707814	4.177008607	0.30366872	2.928832815	4.239390581	4.452344241	3.210216597	4.428536293	4.812882005	4.50057064	0.220792434	5.021306183	4.871788058	3.233656061	0.16868072	0.186261271	0.683803846	5.37321689	0.16868072	2.694012591	6.538774646	4.032625988	2.360178268	2.817605777	4.305233262	2.949570376	1.610410863	5.419941243	3.882991636	1.437685673	5.082437257	4.998474963	3.904393764	3.401098213
CGGA_1057	4.243835616	1	4.812217959	2.482545633	0.336916095	3.059403437	3.818030067	2.967152631	1.796869445	1.235261369	3.55292938	2.169168607	0.159516557	3.141337133	4.152729373	0.402187564	0.172046491	0.013987764	0.09518062	4.364739079	1.409398911	0.619037639	4.353781713	1.606903637	1.10409678	1.844613466	2.841399601	4.041896594	2.876275185	4.923392292	0.208996291	1.924542508	4.962687278	3.590752869	2.803648276	1.531114563
CGGA_1058	2.726027397	1	4.887957131	3.395777313	0.314601638	2.973783376	4.033268659	3.44355864	3.458171491	2.229049652	3.920658353	1.005687623	0.413891709	4.650945563	3.9704369	3.049076325	0.122482712	0.107729096	0.235375669	5.74711511	0.340072102	0.625472066	3.167626315	3.798508309	1.299836153	3.109568673	3.391215605	3.485534629	2.926225877	4.922616066	1.888500459	1.699726157	5.273101394	4.521957874	3.083414806	2.798837523
CGGA_1059	0.057534247	1	5.200001648	3.681322779	1.698497143	3.544770161	4.599493541	5.057938913	3.214380204	3.990028455	5.211185761	1.558393224	0.314008563	5.41064452	5.173372592	2.54814993	0.246035431	0.040691472	0.485935762	5.838611252	0.926843081	1.888824762	6.287159893	3.872375827	2.54814993	3.508965604	4.464873834	4.425083638	0.915947666	5.512251329	1.479188888	1.202640494	6.277083896	5.537795038	4.346115624	3.876596649
CGGA_106	13.77534247	0	4.793210806	3.703070183	1.672724742	3.106668102	3.514407576	2.730719344	2.566416628	2.544497949	3.903643391	2.804043651	0.730036702	3.183137253	3.581869427	4.359380094	0.842094133	0.093539269	2.352867254	4.926823804	0.912238326	0.13812874	4.66765737	2.923493955	3.128933132	1.821403418	2.847209168	4.60351473	4.764462412	5.7716819	4.326843994	2.588007276	4.906023595	3.583213879	2.579948601	2.447439484
CGGA_1060	0.621917808	1	5.351145077	4.06021933	1.3363395	3.565774944	4.195593781	5.740121192	5.460012377	4.88892565	5.9446125	2.610171726	0.241655579	6.269076046	4.395184829	4.183798682	0.136798958	0.320377596	1.695065493	5.456748758	0.070020313	3.130619287	5.831150623	4.352506075	3.533092906	3.593776737	5.152992342	3.950027763	1.176235786	6.202763817	2.968973178	2.211135838	6.225314822	5.741462892	4.818630112	5.13132094
CGGA_1061	1.457534247	1	4.360071995	3.358679239	0.233005459	2.779036661	4.232581406	5.300212495	3.799395455	4.441678367	4.876740442	1.175578673	0.067368665	5.922654615	4.755170307	5.50594312	0.045260151	0.089143486	0.548045798	5.178535437	0	3.151799551	3.033248861	3.714382111	2.21692882	3.565053484	4.679141223	2.990499759	0.563683828	5.525040251	1.706073177	0.516251841	5.778494329	5.721253229	4.281867748	3.052773063
CGGA_1065	9.347945205	0	5.330376891	3.967272818	0.833018473	1.866244182	3.927531767	4.283894237	2.808283775	2.582567557	4.225886351	2.096407801	0.302233281	4.38580072	2.855503397	4.394290265	0.132198384	0.019643455	0.236604049	4.871242362	0.077018293	1.410764235	2.380906551	2.696788235	2.422081595	2.555908551	4.08731968	1.650117493	1.53198343	6.075978778	5.120135681	2.497567634	5.10469919	4.69919945	3.173082642	3.815402515
CGGA_1066	1.980821918	1	4.650689095	3.285779594	1.203544655	3.26009342	4.055220512	4.534584992	4.396572336	2.856945348	4.47362846	1.917698032	0.62376197	4.77248796	4.805207206	3.191863489	0.702159559	0.302834038	2.030519708	5.263771075	0.951782501	2.497412925	3.422729576	3.664285182	3.122284	3.053456764	4.261621929	4.548293513	0.951782501	6.176391672	3.178213463	3.007883748	5.255902267	4.737015682	4.174930212	3.078866386
CGGA_1068	0.18630137	1	5.325501099	3.158662904	2.13022854	3.926696193	4.237308227	5.672457832	4.902439927	4.559019307	5.049260217	1.919713598	0.399379319	5.623236788	4.798801293	1.880489	0.081324839	0.85746206	0.774306044	5.240089839	1.499097529	4.231752891	3.499217306	3.696023105	3.186498078	3.064300455	4.407605484	4.545648365	1.266778746	5.712097267	1.919713598	3.156318881	5.901398109	5.992910612	4.221699058	4.009541988
CGGA_107	5.906849315	1	5.341913432	4.695417639	2.131056284	3.805360787	4.587766112	5.652729912	5.049025396	4.46064143	5.456915328	1.305879274	1.047327541	5.480895054	5.258305293	2.628365458	0.551630544	0.239137679	1.167990434	4.903812422	0.63773528	3.568310668	4.258056408	4.779108062	2.907920312	3.347610638	5.188101716	5.688894262	1.243167111	6.000570687	1.349061304	1.486904701	6.205076577	5.714712682	4.149882419	4.201452967
CGGA_1070	0.912328767	1	5.124051127	4.594219545	1.131575763	3.527721618	4.08293646	5.638499004	4.903966027	4.51054246	5.548869047	2.561478159	0.935511381	5.584183061	5.761240461	2.384757848	0.638603471	0.282785733	1.014954588	5.254869793	0	2.75900424	3.912625055	3.977808155	3.239569885	2.839147382	5.234269206	5.927015498	2.236383273	5.932140982	1.141724717	5.045147272	5.84048421	5.904095453	4.538657506	5.061945232
CGGA_1071	8.909589041	1	5.557393645	4.09197813	1.20917115	4.214591356	4.553028975	5.958558039	5.611687569	4.406368927	5.467143489	0.454660769	0.263835019	5.572447414	5.579915801	0.825209861	0.187669827	0.533702674	0.549004369	5.232007425	0.421790231	3.967964126	3.840074728	4.581211468	1.929535615	2.161264493	5.058432552	6.545097186	0.898717518	5.7730971	0.282264205	1.639098838	6.638358843	5.564469662	3.774868519	4.736301321
CGGA_1072	2.98630137	1	5.833671309	3.745701096	1.513496836	4.838105335	4.503944753	5.297811941	5.239670887	3.900757917	6.126996034	1.181665082	0.151837555	6.476666515	5.36373434	1.583858555	0.622052599	0.892320616	2.087542541	5.640858479	0.379888488	2.65068408	4.459930909	4.299597356	3.134994447	4.168360828	5.31916787	6.479232642	2.73898823	6.229015354	1.279133893	4.647751527	6.562177973	5.24329868	4.903762187	3.905344834
CGGA_1073	0.739726027	1	4.458980225	3.807956319	0.685161104	4.604408603	3.601670646	5.268028214	3.79184872	4.100838	4.75021614	2.014143733	0.646596952	4.950161626	5.543295565	0.606973577	0.136135538	0.343235896	0.620302652	4.978255456	0.172783214	2.233837838	3.714724344	3.855227392	2.551651895	2.565499521	4.657093472	5.993144856	3.560776035	5.927976982	0.327068807	2.622912679	6.282841394	6.10492931	4.078075235	3.785946534
CGGA_1074	0.235616438	1	4.415952102	4.595520516	0.783435556	4.458439002	4.222650663	5.543657027	4.522525827	4.128547722	5.251249471	1.735570259	0.543694206	5.394658394	5.218841122	0.515975755	0.039474515	0.187384011	0.905960522	5.846316059	0.444256157	3.493594064	4.37314183	3.724564379	1.443523812	3.293850822	4.400875793	5.109489477	2.483073684	5.718383369	0.623790673	2.340227409	5.994275587	5.435457604	4.543270711	3.919648298
CGGA_1075	1.090410959	1	5.053709334	4.520911473	1.114353383	3.18301726	4.526131214	3.467064238	3.022385215	2.449505291	4.572278031	1.441623962	0.196131658	4.034213138	4.808558267	3.700822511	0.029704765	0.169693171	0.115316723	4.214770402	0	1.485157485	3.646735939	2.568119634	2.283742917	1.661536831	4.152003722	4.857001215	3.291213729	5.542599452	0.222094346	1.563402879	5.407705823	4.268705086	3.539833548	3.307978117
CGGA_1077	1.619178082	1	5.74652194	3.550478997	1.021457204	3.676191558	4.259974617	4.880036202	4.092765679	3.61686859	5.424474886	1.461213389	0.412576951	5.191164125	4.359845351	1.772105625	0.151019378	0.05211617	0.825766281	5.241597243	0.438914829	2.491236352	4.534114013	3.739807034	2.144361692	1.862442824	4.69300613	6.822015381	1.224353047	5.310526232	0.33054931	2.393622137	5.346187586	4.821181458	3.572950032	3.184694177
CGGA_1078	0.863013699	1	4.484916784	3.721972596	0.214051178	4.098231238	4.577219411	4.609085376	3.667021855	3.154411672	4.740773283	2.270603942	0.214051178	5.063560146	5.444410426	0.616485685	0.443465349	0.471472177	0.07493503	5.702872428	0.356027041	0.246830772	4.155461132	3.145747172	2.662515442	2.662515442	4.50368628	5.183761099	6.634645438	5.073873225	0.400408522	1.905216263	5.182173118	5.583237006	4.310802363	2.226088742
CGGA_1079	1.290410959	1	5.753263987	4.478736668	0.413391597	3.564277166	4.990192611	4.660077683	3.447466088	3.461361121	5.449007496	3.248911303	0.974730738	5.330176652	4.790026752	3.346262881	0.785722766	0.445703281	2.130423626	5.426922199	0.396960261	2.921423311	3.730866353	4.173377369	2.626034264	2.611865856	4.350213052	4.612838018	4.099142075	6.159165532	3.508010166	1.95071411	5.879490493	5.85826745	3.026634235	3.348400833
CGGA_108	1.002739726	1	4.806670023	3.899164881	4.801775618	3.818384713	4.894015791	5.542839334	4.32760932	3.502278485	5.788459099	3.221499728	0.572857588	4.732186303	5.701412621	0.686463464	0.019404091	0.076097949	1.997294317	4.743898627	0.624456473	2.567747974	4.082145657	4.591802467	2.447554351	3.40788717	4.785576084	7.293652168	0.879334357	6.577646655	2.804262298	5.074715478	5.553277501	5.13433122	4.325662167	3.900473625
CGGA_1081	0.591780822	1	4.840111992	3.683360834	1.296847344	3.198363106	3.929493824	5.144261691	4.424483794	3.911227727	5.053904025	1.319186573	0.767991254	4.944392623	4.618604131	3.670386191	0.268409425	0.546045538	2.277021862	5.334477362	0.173510572	2.581153423	2.998309449	3.820179546	3.50484373	2.755096135	4.158397645	6.05937536	2.369121024	6.116296488	2.910305361	3.96298386	5.455383863	5.252693678	3.808383628	4.415007917
CGGA_1083	1.232876712	1	5.141915951	4.063160441	1.461640607	4.591364393	3.667250113	5.439725799	5.675537258	4.237140931	5.300335402	2.873158243	0.744853178	5.581630683	6.00600018	0.994317133	0.040903096	0.229644066	0.732421092	5.440203663	0.315496258	1.911012759	5.408808481	4.086548419	0.908510851	2.867484441	5.528241227	5.631023234	2.062714194	5.61672046	0.396525218	2.101900731	6.662583301	5.955080653	4.219432775	4.237140931
CGGA_1087	1.920547945	0	4.345411155	1.779885439	1.497355051	1.382772475	3.380261474	2.286884714	2.384411657	2.047729194	3.181798592	2.779244094	0.20499914	3.54028859	3.101043886	3.855218737	0.471140528	0.050921002	1.285130822	3.995865554	0.333954654	0.695748132	1.219873788	2.805430067	3.158768867	2.406575582	2.886517898	1.791161254	1.835403353	4.768340604	3.414690867	1.098050074	4.382537038	3.937017206	2.788650883	2.371949627
CGGA_1091	3.057534247	1	4.985526973	3.881427192	1.317263615	3.527588399	3.348788496	6.218948465	4.963839011	4.013966589	5.065344665	1.698343393	0.288741002	5.250835761	5.621875987	1.219984834	0.180076894	0.122513053	0.235431782	5.107370361	0.082820209	4.27067801	3.424179698	4.241682567	3.117898535	2.83394415	4.850221272	6.009973226	0.76065913	6.377553896	0.356887646	4.843556507	6.259569011	5.692395188	4.538911055	5.028601679
CGGA_1094	0.690410959	1	5.533206945	4.258022434	2.386663319	3.279278317	3.522357738	5.73431824	4.270523608	4.918382531	5.599116768	0.9379688	0.485050105	6.245359856	5.295172026	1.211301001	0.180417137	0.340759343	0.115375802	5.50121049	0.552121485	3.051951353	3.625227022	4.342153866	4.45817264	4.050422731	4.747370254	4.35042111	1.058207981	5.932196588	1.785659835	1.200888511	5.879307343	5.832015978	4.617364968	3.155333508
CGGA_1097	3.775342466	1	4.892746343	4.481299029	0.986950917	2.352337834	4.531487263	4.252358482	2.492978451	3.067650318	4.558286169	1.646058574	0.189393856	4.278191426	4.720606441	3.736852191	0.283096043	0.036336323	1.241587529	5.390171565	0.356785053	1.153352248	4.046191561	2.917453408	3.303953812	1.726097975	4.172982961	3.796330226	4.35392571	6.001160872	1.579899224	2.263165261	5.286977717	4.269631738	2.60910616	3.016272592
CGGA_1103	1.602739726	1	4.907914496	2.79704473	1.60661519	2.69239202	3.223236579	5.871399737	3.949187976	4.393021423	4.65049365	0.871519309	0.362963613	6.200296249	3.884991701	0.741793012	0.210807491	0.378920291	0.080266083	4.586658848	0.246033796	2.886267977	3.494381708	3.957181401	3.148411708	3.656981484	4.685397677	2.877870658	0.500592329	4.758117963	3.445971714	1.041551868	7.030451941	5.635663782	5.145066772	4.694192606
CGGA_1105	1.668493151	1	5.152295367	3.611578816	2.688255631	4.61415478	4.386869923	6.322523186	5.053246635	4.956764397	5.275159046	1.531439735	0.222044412	5.879505419	5.861602561	1.981690898	0.478479302	0.145196853	1.202154601	5.042030222	0.55474007	4.151750133	5.043354335	4.408609961	1.754789889	2.83615223	4.841235157	5.772593397	1.786764175	6.006792473	0.509469	2.557208301	6.063361492	5.59120188	3.950505088	3.942011224
CGGA_1106	1.150684932	1	5.077437529	3.7273416	1.913421507	4.759831536	4.495328402	5.87767017	3.882111027	3.844947237	5.6584648	0.472902792	0.301867988	4.799223311	5.172053718	0.774964996	0.224151008	0.191852811	0.24003294	4.749466507	0.730686591	3.890939972	3.602366253	4.599799329	2.589003512	2.60748644	5.073010959	6.54810688	1.536404119	6.448889257	0.036833784	2.228062104	6.123291204	4.789812963	4.062632714	3.445121428
CGGA_1108	1.873972603	1	4.654053026	4.24157251	0.622445248	4.312351683	4.801620775	5.300219625	5.17881474	3.841056375	5.210690299	2.125871161	0.797626368	5.699520461	5.075090237	3.441861459	0.155199005	0.78579491	2.587726533	5.392827396	0.797626368	1.858548735	3.977333131	4.305117202	4.34597681	3.504562092	4.601026227	4.852134456	1.24056014	5.616372763	2.176588187	2.942372004	6.539095565	5.516999252	4.364987061	3.797530144
CGGA_1109	3.693150685	1	5.276519419	4.424467087	0.342874913	3.748627748	5.049192216	5.345373271	3.39100543	4.16337778	5.347157211	2.943033907	0.284488859	5.695975196	6.676563719	1.499612356	0.07080527	0.58787158	0	5.93654251	0.264489679	1.820446946	3.136999979	4.258709743	0.380526226	3.243003728	5.796890267	5.285230475	5.804268379	6.527727037	1.051807609	1.533432578	5.837222331	5.455318213	3.799896669	2.801005855
CGGA_1111	7.38630137	1	4.327952628	2.769027885	0.994828804	2.561379065	4.116961436	2.836242288	2.316192777	2.001762902	3.726746104	2.40023575	0.462374762	3.590277635	3.582891706	5.403323679	0.098001543	0	0.189767243	4.420240731	0.178610701	1.250620966	4.127153013	2.066744198	1.70011784	1.382877574	3.212233571	3.58183348	1.862300265	4.78039926	3.514659519	1.440056505	4.855879352	3.752368297	2.970059813	2.488713186
CGGA_1113	3.465753425	1	5.443085779	2.969053312	1.420503351	2.963373461	4.251318382	5.503040076	3.854041652	4.51376899	5.386910416	3.232557574	0.501160257	6.012661257	4.918568145	0.386995955	0.437033628	0.106906957	0.635802514	5.605508876	0.065089934	3.096471292	5.001274679	4.40378693	2.127290268	3.665776127	4.639299451	4.258293524	4.709688559	5.137391338	4.177195448	0.705507981	5.961580943	5.883657672	4.773560551	4.44614606
CGGA_1114	1.260273973	1	5.231015932	3.403255181	1.428361161	5.00956554	4.176693222	5.217301244	4.701315256	4.694203915	5.621778325	1.066564922	0.774566262	6.443984905	6.860649248	0.821734476	0	0.344892968	2.642652236	5.570488109	0.278820615	1.586935426	4.322178194	4.22683612	1.006592064	2.759302107	4.640132499	5.002546217	3.371906157	5.340839272	0.227201548	1.778423404	6.476127094	5.865643855	4.892939683	4.021203098
CGGA_1116	0.679452055	1	5.109014845	3.551570167	0.493289757	3.520097249	4.446538206	4.50129119	3.28234425	3.625731652	4.147937585	1.825502727	0.549796111	5.660059997	4.615725225	4.001154122	0.11681932	0.11681932	0.643650579	6.07297637	0.189754148	1.977426129	4.543644974	4.115545727	2.59608574	2.551811027	3.863034866	4.454884802	2.165468036	5.792554646	4.136452373	0.882381675	5.203403991	5.103126621	2.664854763	2.833663883
CGGA_1118	1.090410959	1	5.472156601	3.737680124	2.465613654	3.008450561	4.391424588	5.785156678	4.132613151	4.355006979	5.49989214	3.135132165	0.127393902	5.997392913	5.533828153	2.607133162	0.532274321	0.281443542	1.290617245	6.209623733	0.244445643	3.157694625	3.530459039	4.523727149	3.354998539	2.719245648	4.559939547	4.193328447	0.352709073	5.341387875	2.493474057	0.705619443	5.736857588	5.463127162	3.184800215	4.121178177
CGGA_1119	1.156164384	1	5.555608765	3.41407749	2.061174799	2.741898679	5.105345908	4.823504726	4.161948508	4.616290468	4.415462442	0.78819639	0.461985507	5.407152456	3.54769979	3.25417702	0.188769545	0.206356041	1.063759202	3.919615548	1.390435354	1.120515169	4.85311346	4.604732568	4.272517804	2.645274802	8.541185854	4.335806948	1.859204019	4.878703208	3.99744022	0.70404005	6.490588983	6.307668408	4.127747266	4.496320476
CGGA_1121	8.980821918	0	4.584295672	2.227651737	0.639309866	1.903892774	4.1216447	3.24667082	1.935264479	2.23887025	3.720779608	1.074523972	0.173728791	3.741632462	3.545518737	4.427054634	0.150154929	0	0.689234925	4.278004702	0.253329903	0.915826647	4.097196844	1.393442599	2.840129827	1.023540174	3.140012149	2.404940758	0.829412145	5.355613415	3.403195998	0.468750351	4.871461509	3.489088825	1.900364543	2.187685376
CGGA_1124	1.326027397	1	5.435226908	3.911048086	1.35634972	5.694925622	4.504189533	5.7181959	4.422936195	3.739701919	5.64841984	1.14740558	0.238188952	5.435687257	4.774751111	0.114835089	0.114835089	0.672441062	1.182937594	5.52578969	1.25147936	2.335112535	4.725149208	4.298875233	0.647222653	2.3390552	4.50243274	6.260085906	1.371827857	5.966815222	0.058559818	1.364109546	6.263201645	5.507513266	3.715641881	3.110384042
CGGA_1126	2.147945205	1	4.360830238	2.730062888	2.040915775	2.126926597	3.784325645	2.925447154	2.116112345	2.747686397	3.163323791	3.038584156	0.287087915	3.437557639	2.849132441	4.935904831	0.416125898	0.011716928	1.308003767	4.450190453	0.134688172	3.152779942	4.699197081	2.501934672	3.148806046	1.076578893	2.975665746	2.7959168	0.905000257	4.748172652	5.703802309	1.982573489	4.475795133	3.401272017	2.000325233	2.085948261
CGGA_1129	0.460273973	1	4.738104379	2.625324315	1.664082092	2.858933851	4.258547315	5.728713872	4.26190292	4.338063263	4.468680229	0.776639013	0.272617787	5.70425605	3.997819812	3.258892648	0.254764282	0.236687067	1.71719952	5.007641835	0.254764282	2.719451959	3.147199907	3.755910915	4.318859882	2.725946086	4.265250737	3.977553272	1.453263153	5.502497315	4.040126413	2.922510643	6.073633621	5.94385252	3.718950022	4.067230778
CGGA_1130	1.101369863	1	4.252333048	2.225319759	2.459344994	2.122184826	4.19463818	2.251278183	1.696592559	1.190287024	2.949354669	2.589177732	0.906478214	2.802590259	3.105508607	4.710457711	0.403396258	0.048180056	1.81966941	4.483988334	0.448972341	1.08452182	3.880512917	0.56114213	3.710357788	1.431884248	2.867805092	2.704531812	4.93886683	5.588794776	5.253365342	1.6928088	3.997090889	3.273252057	2.531029028	2.053030974
CGGA_1131	8.906849315	0	4.442171543	2.854445511	1.829843755	2.300999922	3.65043504	4.387259173	3.190707348	2.83043037	4.739041564	1.698025901	0.403112817	5.051033861	3.631102298	5.627178879	0.208154401	0.050769917	1.443204927	4.326744363	0.193166442	3.413973263	2.332119193	3.376318142	3.970233288	3.264259085	3.788965998	2.619598224	0.454296727	4.425435289	4.705766064	1.378428863	5.425933077	4.076146674	3.673567471	3.38788279
CGGA_1132	8.906849315	0	3.009567755	2.670791344	0.614740324	1.420233062	2.907588457	2.024537266	1.583465572	0.917259067	2.432109426	2.130948973	0.064607255	2.660377282	2.103536109	3.690199468	0.264861734	0	0.640401104	3.482435939	0.543992725	0.174074717	2.624396392	1.96146509	2.630811519	0.614740324	2.282599073	2.257944972	2.384817572	6.460366204	3.043623089	1.328495673	2.366995918	2.565339264	1.143475283	1.660732227
CGGA_1134	0.161643836	1	5.167415491	4.681793774	1.705618135	4.97963721	4.638299921	5.775923691	4.726059571	3.494582742	5.385787234	0.817398832	0.572719659	4.797161375	3.867413197	3.353560877	0.405865122	0.572719659	0.247845609	4.236957697	2.232252349	5.06773752	2.840016871	4.550250117	2.946747055	2.59351842	5.226388861	6.138528223	1.350181915	5.420716601	0.137456367	2.488217183	6.621538279	5.270023577	3.866177514	3.664858007
CGGA_1135	3.408219178	1	4.978471929	3.533600471	0.313793046	2.455209068	4.328789043	4.305610097	2.957926743	2.422889651	4.57125463	1.095956611	0.704444125	4.253099276	3.793525282	0.592666095	0.151133422	0.047025233	1.701773965	4.563189399	0.351745695	1.667073731	4.625192314	3.491721441	3.769190982	1.403583338	4.513827592	4.890963148	3.596860399	5.094472118	0.221149873	1.519271029	5.859325835	3.895544945	2.437670109	2.871302568
CGGA_1136	0.646575342	1	5.351460247	3.776223388	1.252370671	4.178580283	4.478183344	6.185859087	4.846009468	4.5011585	4.963462615	0.90933794	0.155540179	6.49402535	5.210936022	2.194649452	0.134320752	0.314916705	0.994233566	6.225592212	0.197065082	2.659442435	4.65714587	4.527847502	3.047783872	3.578306819	4.742885191	5.773450154	1.428311882	5.173069362	0.679620393	2.575338934	6.22496502	5.901820225	4.721701035	4.41139447
CGGA_1138	1.126027397	1	4.383380462	2.339511897	2.222374292	1.650636027	4.442467306	4.388397853	3.169601723	2.625906772	4.281497745	1.70220413	0.259848353	4.470451539	2.903324224	1.631417379	0.469176108	0.04426957	0.770884366	3.78951378	1.056754924	1.451344377	5.079485056	3.504041114	3.819542541	1.489202019	3.780818067	3.981037574	3.656800274	5.111913681	3.300082248	3.963854183	5.329514477	4.410410345	3.027974483	3.636459633
CGGA_1139	3.276712329	1	4.158247335	4.229084455	1.649612755	3.050295777	5.088117618	3.308004962	3.096954994	3.411310371	4.475889666	2.29094898	0.575434364	4.519362015	4.641645298	4.068613683	1.559192988	0.076502247	2.651331772	5.210929561	0.422626249	0.627218789	2.895246693	3.028796505	4.024638373	2.322705784	3.909105892	3.46209874	6.436439743	5.945464162	4.270382335	1.958396453	5.404207531	4.822592372	2.489376858	2.835962487
CGGA_1140	2.523287671	1	4.721536301	2.976027615	1.687595774	2.288975783	3.101685397	4.261434787	2.646329459	2.98936299	4.258133252	4.078872495	1.2821942	4.314317051	2.984043623	5.530682922	2.029759831	0.885622043	4.326977612	5.482456166	1.713540534	0.140506254	2.847187889	3.27285648	5.2356863	2.129491117	2.781249523	2.887631968	3.458824935	6.821606519	5.808205251	2.867551648	4.760169591	5.003697117	2.802558606	2.740820587
CGGA_1141	1.183561644	1	4.056154603	2.436127595	3.266743264	2.09150014	3.398140877	3.098151428	2.322721538	1.774651528	3.607627407	3.803142453	1.252273508	2.524727816	2.866238647	6.486176185	1.774651528	0.092672832	3.970215571	4.325657403	1.469454428	0.107555651	2.42428852	2.507998719	5.813869387	0.665427405	2.57109986	2.581797676	3.496118394	6.884639257	6.794249277	3.003853979	4.058071249	3.543404141	2.042001581	2.300226061
CGGA_1142	2.753424658	1	5.132694372	3.761784843	0.828604769	1.35159101	4.395461405	4.361652402	2.445432141	2.769719371	4.566937424	2.019391105	0.49352446	3.904710881	3.972107315	1.25266572	0.070034071	0.02842288	0.285535367	4.145126244	0.056296597	0.572857123	2.350128733	3.628878666	1.826503119	1.294224334	4.697127432	4.357457542	2.026454156	4.528275381	1.165774879	0.952437727	5.670175905	4.462094438	3.440787478	2.989849234
CGGA_1144	6.863013699	0	3.592571428	2.336685171	2.53330677	1.536572492	2.895437899	2.786703016	2.196587091	2.238476124	3.549700824	4.421105086	1.133987943	2.808259896	1.951270457	5.870847644	1.931761778	0.642437256	3.925079531	3.93196938	2.263662222	0.115174144	1.60221528	2.363143202	5.314696863	1.813093554	2.087976518	1.769800302	3.586346266	6.53202098	6.275136072	2.899460681	3.908208764	3.795080687	2.411833063	2.251124134
CGGA_1145	0.654794521	1	5.326093333	4.202605479	1.266564033	4.464246053	4.726915949	5.884249365	4.718915555	4.221981748	5.846193611	1.856538927	0.525404578	4.919333162	5.080989094	1.778628685	0.178620506	0.450078196	0.215480167	5.617438796	0.12150276	1.368273181	4.333073048	4.548818527	1.879688781	2.547783769	5.136701254	5.961210702	3.133607537	6.045192719	0.624661636	1.018007427	5.976390768	5.685114609	4.032290958	3.554480288
CGGA_1146	6.843835616	0	4.512214633	1.763269061	1.114915731	3.662004442	4.867912626	5.720753445	4.148213699	4.536902441	4.914628805	2.758324586	0.429317298	6.032346387	5.346993016	4.345581973	0.786346393	1.680599895	0.230569605	6.444039826	1.083084302	2.938116319	4.234056389	4.353386524	2.932172867	2.926204828	4.557318629	5.135677687	2.053415327	5.504487628	1.763269061	1.196518013	6.023987909	5.704718397	3.312190196	3.917996686
CGGA_1147	8.808219178	0	4.141624379	3.943740281	1.15161758	1.862173773	3.676544162	3.544315548	2.232298373	2.518070453	3.608603597	2.526591898	0.253739265	4.029180129	3.465256316	4.209351742	0.82307553	0.124977862	2.462900031	4.989454204	0.841406586	0.938264232	2.043323316	2.946290179	4.034169028	2.426936175	3.345142793	2.417803363	2.323147147	6.384770371	3.580232603	1.257794596	4.369500047	4.035164741	2.532245026	2.535063305
CGGA_1148	1.632876712	1	4.235984631	3.607921161	0.364255425	2.477301037	4.390911227	2.637786767	2.824851915	2.371175165	2.686875703	2.093254161	0.270752949	3.647724655	4.111166623	0.587489781	0.038333076	0.063334055	0.100041484	4.676156794	0.100041484	0.78828341	3.100195837	2.439606871	2.141008735	2.005680168	3.269547928	3.652881143	1.191247755	4.605043356	0.063334055	1.563971602	5.012958146	3.988453996	2.778424009	2.206999687
CGGA_1154	1.010958904	1	4.480434389	2.773781876	0.762045771	2.976721168	3.66177468	4.390552462	3.07865041	2.284190997	3.855199159	1.606057382	0.553413198	4.58805376	4.295495585	0.816504495	0.091178559	0.346909803	1.023586981	5.022853279	0.162992071	1.752914695	5.125282148	3.593241372	2.16682533	2.736607021	3.6228304	3.225078195	1.911433983	5.177364793	1.204642034	0.842981879	5.613919801	4.686372828	3.49926243	3.282631312
CGGA_1155	3.761643836	1	4.299459007	1.002394617	1.203327005	1.714465046	4.234589857	2.126307117	1.315450869	0.734210934	2.646013147	1.991898914	0.341431577	2.660856022	3.638918872	2.575305756	0.101410441	0	0.734210934	3.32390597	0.275452964	0.256034123	2.529539304	1.114466041	3.284914693	1.357058037	2.311718674	1.208387511	3.03014189	4.725923885	4.393546636	1.031239166	3.641727331	2.988094292	2.505072069	1.213430328
CGGA_1156	8.750684932	0	4.466519967	3.163235236	0.714524283	2.940444848	3.316508718	3.637009145	2.564107161	1.850598477	3.54757935	2.375036095	0.435647925	3.272530869	4.023708049	7.053913124	1.07058431	0	1.48816539	4.429808408	0.266594644	2.00062932	3.511547206	3.018593992	3.275716992	1.12105547	3.536996659	3.952826508	1.319347074	5.502112314	4.802100188	1.654048619	4.851514015	3.615794719	2.418924877	2.761106678
CGGA_1157	1.991780822	1	3.716882277	3.146032305	0.991790714	2.11343169	3.94147918	2.594147652	1.578605433	1.779723875	3.651812622	2.27516565	0.251113536	2.73676407	3.855978485	3.899821609	0.251113536	0.053841288	1.403040962	4.098633141	0.727643836	0.383165748	3.487902746	2.306000004	3.994067939	0.970951569	3.573336828	2.868421159	5.180635342	6.066951128	3.647441458	1.179086518	4.402161486	3.072944196	1.473876272	1.811329076
CGGA_1158	8.734246575	0	4.742925675	3.394912708	0.815699187	2.085704603	4.255208511	2.889518019	2.333140662	1.678538087	3.728266664	2.097226548	0.110254666	3.538466487	3.710871717	1.232733756	0.334508041	0.240654543	0.360238884	4.691909652	0.169669664	2.457550346	1.801023123	2.657574008	4.175020548	3.058180871	3.791100148	1.71389503	2.977352371	5.507345936	3.508576518	1.320548735	4.637051163	4.148500351	3.244143635	2.688372361
CGGA_1159	8.715068493	0	3.482980146	1.710882182	2.711852672	1.758380326	2.849809899	2.186482798	1.754481332	1.315187509	3.05076412	4.341662698	1.048461138	2.171939891	2.115299941	5.76038362	1.610920325	0.101714197	3.42160611	3.760760855	1.961443581	0.150002684	2.217970346	2.265320132	5.486641832	0.496608847	2.034002922	2.209450762	4.276543206	6.679091201	5.823388043	2.078346599	3.38171973	3.256363189	1.571573743	2.075224
CGGA_1160	1.167123288	1	5.652888155	3.235141462	2.982521128	3.506269294	4.028554873	5.770353251	4.841698785	5.005350124	5.564345397	1.770211703	0.327206621	5.865692987	4.167288307	3.768106572	0.663609461	0.854930662	1.801538257	5.718366257	0.842935738	4.272761874	4.634642254	4.732972775	3.090455939	2.789788637	4.773032938	5.098468939	1.914736631	5.547352197	2.537819055	2.359861719	7.056020835	6.10859367	4.357409574	4.003179961
CGGA_1161	8.712328767	0	3.600401686	0.911702547	2.619390684	1.347274897	3.457812538	2.060929847	1.361481897	1.011175141	3.123196178	4.214632692	0.924518214	2.131713371	2.615444293	5.903319577	1.175651698	0.024016052	3.054900069	3.981564745	1.40785288	0.34320971	2.698000086	0.85927017	4.415232891	0.471008126	2.23306283	1.862114072	3.236732199	6.408343774	6.028797402	1.583775352	3.455606829	3.044664486	1.650862556	1.289005105
CGGA_1164	2.8	1	3.853414513	2.69963961	2.147741882	1.352763912	3.322034821	3.067664992	2.314312353	2.402330134	3.635851331	3.173184683	0.45991984	3.25426714	2.419307174	4.951071839	0.962802983	0.248210188	2.223798516	4.345997207	0.867056644	0.615330886	2.053020061	2.828085717	4.935913133	1.045316176	3.161460579	2.29604556	3.184814279	6.316350114	4.735867221	1.778248723	4.565863233	3.664613167	2.283737928	3.073038958
CGGA_1169	4.835616438	1	4.052552646	3.274187448	0.597682919	1.961594685	3.530210903	3.061815795	2.228166145	2.293064261	3.716365765	1.800866916	0.219402036	3.836307337	3.254147809	3.157869537	0.317739818	0.281644069	1.184562597	4.849512303	0.387329999	0.912917118	3.182548131	3.086435404	3.852802388	2.759009633	3.12938043	2.935867554	3.503036118	5.91346522	2.5498338	0.959356837	4.117985801	4.053444899	2.392315459	2.962712308
CGGA_1170	0.947945205	1	5.645587096	2.638879533	2.549121666	2.857183906	3.880554938	5.505459198	4.393802264	4.122770117	5.433599543	0.90814496	0.304291245	6.210884645	4.159883095	5.359623189	0.229213037	0.209816711	0.90814496	4.884474259	0.087621014	3.355570727	3.238415874	4.613601547	3.611645359	3.463922354	5.14790608	3.658898572	0.644823938	5.411483845	3.619016586	0.659196259	5.973468694	5.507446463	4.738141858	4.559078574
CGGA_1171	1.128767123	1	4.636956556	3.296479016	0.373183119	4.391003213	5.239421932	5.176352837	4.52555485	3.623707854	5.185005221	3.106556558	0.440799483	6.013672694	5.59798298	0.320306396	0.044148525	0.107937095	0.626488743	5.987414807	0.473455246	2.217618257	4.860203112	4.166001867	0.582258656	3.226359047	4.733644832	6.333492533	3.345817347	5.703695691	0.227629623	1.135118996	5.977132242	5.684210409	4.109985711	3.307841356
CGGA_1172	8.578082192	0	4.013629289	2.261396993	1.007284974	2.609595523	3.953553278	2.59917661	2.666590468	1.953178623	2.893296783	1.627849069	0.327373602	3.668737069	3.353729409	3.300703942	0.480540367	0	1.173810588	4.65730891	0.602397842	1.55640297	3.590947521	1.707609916	3.087678985	1.104781976	2.753718985	4.163288763	2.92867742	5.15411934	3.87971831	1.358113378	4.368621994	3.427429523	2.54809092	2.274552022
CGGA_1175	1.208219178	1	5.625359521	3.606545281	0.921793993	3.102249912	4.044306609	6.419874397	4.729184437	4.431141596	5.315867546	0.886123956	0.437977089	5.980010943	4.674473452	2.715300842	0.608188751	0.370740021	1.274299748	5.523111902	0.421459309	3.881753073	4.187945922	4.557459278	3.120272799	2.96936182	5.192916106	5.408353911	1.227558976	5.165901349	2.994705373	4.084205114	5.942154409	5.725891163	4.314103008	3.580744103
CGGA_1177	1.230136986	1	5.442073999	3.123534	0.59358227	5.503425318	4.275289196	5.507254177	4.952490948	5.21274985	5.360700657	0.554643503	0.893163829	5.338903385	4.891949169	0.567740214	0	0.264136087	3.085338952	5.427779414	1.482773889	5.194923413	4.399517347	4.915191271	0.913824611	2.219302981	4.73753289	6.454542022	0.796344057	5.888150475	0.387442259	2.315609908	6.384798776	5.587409418	4.164350315	3.781518494
CGGA_1178	1.156164384	1	4.399503595	2.763989679	2.193773595	1.883755071	3.336442881	4.174971917	2.81953167	2.389988653	4.156463301	3.405717659	0.683411883	4.001354114	3.837355388	5.444555402	1.055585152	0.226090822	2.703541971	4.805500245	0.581944327	1.997585073	4.257728867	3.208000815	3.985988839	2.300547573	3.343349729	3.093865887	2.620687791	6.161466478	4.361734933	2.131295532	5.500852972	4.405290861	2.942890263	2.906044714
CGGA_1180	3.35890411	0	4.404031867	3.777144732	1.860377848	4.054046442	5.159046352	5.271666174	4.294222185	3.861253289	5.383141008	1.713794256	0.404705628	4.933027864	4.532386048	1.120247769	0.19964651	0.329245924	0.19964651	5.310934187	0.448156807	3.666524032	3.373475514	3.473247132	2.677390847	2.728214641	4.495754818	5.253921344	2.704520427	5.545734156	0.531319875	1.737337881	6.427888942	6.025540486	4.284266452	4.52733021
CGGA_1181	0.871232877	0	4.249176061	1.74926057	0.38584815	2.114856299	3.896214382	2.631359668	2.026645838	1.34092601	3.097266748	1.111173562	0.291315181	3.228065673	3.307500083	2.158357869	0.114863195	0.035429248	0.271641873	4.406847357	0.271641873	0.582299847	2.976385327	2.017816002	2.646714421	1.077577702	2.654330946	2.109325201	2.061434486	4.865099876	2.967241463	0.851088857	4.215463244	3.239503917	2.100988591	1.978916301
CGGA_1183	1.117808219	1	4.77990579	3.488359704	0.257500058	2.567125556	3.654278586	2.698645747	2.559594947	2.316175012	5.004515971	0.548734944	0.154621427	3.803068754	3.465707487	0.849751844	0.029373722	0.127713156	0.269858989	3.879658859	0.100293455	0.318262426	3.456275729	3.733382605	3.27655644	1.724094796	3.791328474	2.991376028	6.116054115	5.419064161	1.146375557	3.726673599	5.294171019	4.111919875	3.399758908	2.88291479
CGGA_1184	0.42739726	1	4.279609266	2.374381921	3.066678127	1.721677245	3.10165808	3.416382517	2.858679877	2.660412683	3.741356144	4.302783104	1.054170203	3.047810153	2.563373545	6.829194801	2.554489444	0.340399258	3.949949924	4.754556668	1.656746681	0.051424044	3.483446673	2.896668127	5.765609621	1.020157547	2.481375603	2.601251403	5.097576044	6.784305058	6.228622922	3.81139291	4.410097806	3.389991225	2.047121071	2.746141463
CGGA_1185	2.002739726	1	4.748783404	3.148827566	0.998403325	1.508411438	4.335131752	3.29019066	3.1640583	1.609780525	3.776911918	2.194394412	0.104745571	3.526549251	4.048796635	0.237378628	0.574809517	0.013516704	1.287001225	4.189412224	0	0.984743603	2.021214949	1.924361545	2.051014521	2.510236077	3.558021505	3.99189257	1.843421256	5.193784134	1.018653429	5.465558784	4.409225347	4.006330384	2.927515475	2.788982538
CGGA_1188	0.701369863	1	3.934031815	3.347394096	0.423563602	3.499232884	4.729124931	3.546490894	3.606256919	2.864623469	4.444160598	1.824410753	0.461043157	4.124177881	4.132912779	1.770697449	0.848109637	0.145222201	1.311859715	4.380384161	0.436165284	2.037884153	3.114395362	2.626995246	2.461181352	2.205517546	3.493215284	4.02234469	1.790461716	5.023396796	3.327239354	1.908207731	5.727849021	3.420561741	3.694130906	3.04821291
CGGA_1189	8.443835616	0	5.292100568	3.684027976	0.734806372	2.795664455	4.196657953	5.357682791	3.556187387	4.344270284	5.342624587	2.116996998	0.366824961	5.844355485	4.770537431	3.871953445	0.792684235	0.643388422	1.291343601	5.285816275	0.071886639	2.292750563	2.802724053	3.916565216	3.413603508	2.975104142	4.726669793	2.759838799	2.94031735	6.419058511	3.518092514	1.063452364	5.90834229	6.038511459	4.33456101	4.288785586
CGGA_1190	8.443835616	0	5.42487858	3.209165729	1.503194128	1.958899188	3.724723615	5.331936354	4.135541546	3.769292838	5.133129534	3.196667874	0.780666718	5.495964751	4.957592594	4.402568736	1.236388405	1.38479135	1.922931952	5.511689487	0.992145227	1.519342601	2.965748601	4.470588844	3.715992477	3.006416718	4.767873655	3.029151086	1.274944641	5.688566433	4.425243229	1.671602063	5.927019478	5.50054768	3.94246251	4.088963781
CGGA_1191	8.443835616	0	4.39407312	3.217442705	1.111443764	0.973723499	2.270858951	2.890038845	1.967677619	2.392053796	3.535193822	1.806645183	0.33978166	3.458528253	3.703666969	4.346039915	0.704418301	0	0.577041679	4.571651301	0.028104423	0.951882819	1.850588124	3.30905722	3.450762555	2.572253884	3.468817919	1.544964942	0.959199845	4.984050336	4.955980308	0.876596004	4.6081821	3.7581684	2.706571941	3.130996877
CGGA_1192	8.438356164	0	3.986366412	3.531817866	0.545366681	3.486191088	4.181616784	3.692846264	3.928722014	2.661397314	3.610183762	2.328485278	0.403611805	4.204143416	3.772339497	2.722380011	0.740247911	0	0.718640795	5.318290161	0.674430813	2.262820861	4.555213059	3.322156709	2.5556885	2.778280515	3.307757382	4.197324643	2.741255204	6.395100978	1.548178515	1.602276592	4.617104269	4.056941861	2.594760511	3.385232222
CGGA_1195	1.304109589	1	3.735381147	3.122919006	1.302845822	1.354232706	5.412144599	1.922641126	1.020622864	1.31845498	3.713903086	2.971538238	0.332776871	2.820774417	3.382546471	3.621500459	0.280605958	0.01284902	1.222161607	5.230876317	0.412514369	0.226477422	2.75729003	0.269941501	2.1778349	1.2331838	3.130307748	2.954989238	7.613962111	5.324033379	4.378964752	1.058296349	4.177589656	3.376345489	1.768283826	1.058296349
CGGA_1197	2.580821918	1	4.452718159	3.819863708	0.693629504	2.471116402	3.955520092	4.828471488	2.892009924	3.148591566	4.431798206	1.422925247	0.144151324	4.217305597	4.430041106	1.789209299	0.126900643	0.109441192	0.479283823	5.1595567	2.257883837	0.519498237	3.304407802	3.511336297	2.834724927	2.961775228	3.90581558	3.656654608	1.234446156	5.092269104	2.357384595	1.595884344	5.741842448	4.572241505	3.588977341	4.008287078
CGGA_120	0.789041096	1	5.013609559	4.360438747	0.345125192	2.303463167	4.488299001	4.058610849	3.431376366	3.257931657	5.090752742	0.749773025	0.472764409	3.912034983	4.364559316	1.671560881	0.205087593	0.114038347	0.508953445	4.607831521	0.160281122	1.364328857	3.982365168	3.841651446	2.120646841	1.666229464	4.918157802	4.131028451	2.869873705	4.790438743	1.189541911	1.744203061	5.749398551	4.450806463	3.203763491	4.090803907
CGGA_1204	8.37260274	0	4.758121762	3.501953744	1.440193986	1.694731082	3.373669809	3.788278713	2.90865909	3.15018241	4.365335369	2.115016083	0.280002142	4.679239072	4.366168076	2.777095518	1.058581978	0.321808214	1.618505543	4.349421913	0.222306793	0.845821342	3.22369608	3.889053556	3.427317752	2.955888478	3.904039318	2.180862456	1.502112455	5.624599623	3.665122045	1.083099447	5.477461246	4.917147591	3.619756371	3.592974683
CGGA_1208	0.44109589	1	5.675719209	3.935782457	1.09275494	5.227597413	3.998722467	6.051389151	5.369619578	4.162713478	5.571505882	1.111102012	0.348193981	5.639837855	4.88386299	1.806381666	0.316921315	0.86306484	1.199492628	4.954783547	0.997347479	4.071967231	3.853719045	5.024196919	1.208040986	2.877049516	5.350925157	6.321370528	1.055345629	5.234413053	0.509034436	1.493249951	6.05938314	5.423374529	4.617258787	3.491837249
CGGA_1211	8.334246575	0	4.07729201	4.157203775	0.910980927	2.389416166	3.948998477	3.088466702	2.653868178	2.408427124	3.568645774	1.836518574	0.526230879	3.060696224	3.773155118	3.201776372	0.340748773	0.273214706	2.085185755	5.20404684	1.291544959	2.020756779	2.273229623	3.318603694	3.596542816	2.417839478	3.457426497	2.790567196	3.864328058	5.403964939	4.75387875	1.586834092	4.470803511	4.309082116	2.924260188	2.667083832
CGGA_1212	6.279452055	1	4.465898045	3.347538868	1.233053481	3.12274701	4.130047583	4.463327556	3.000423029	3.127084249	4.503915698	2.784030781	0.259055641	4.515541959	4.627690347	4.868196808	0.274778253	0.259055641	0.727398059	5.438999416	0.50550099	2.0198196	3.109656504	3.505798991	2.587165483	3.06288109	3.933578812	3.384238498	1.913356526	5.395616942	3.962991071	1.483613073	5.751805396	4.974914892	3.000423029	2.794975677
CGGA_1214	1.654794521	1	4.940187879	3.052305906	0.423356148	2.540794655	4.69135947	5.568069882	4.250266361	4.001869478	4.778118846	2.145763536	0.30713439	4.954747094	4.865836654	1.549737062	0.19947426	0.500989152	2.348380665	5.14692302	0	3.678418373	3.026284443	3.952980139	2.406023669	2.476904933	4.424750425	5.097168715	1.734652531	6.074987776	0.122961424	3.926493604	6.419681638	5.791142386	3.236078387	4.839180202
CGGA_1215	0.079452055	1	5.179752067	3.77873739	1.301305232	4.003216607	3.871477535	6.126831244	4.532738313	4.162455061	5.557149184	1.129537849	0.352341682	5.897167148	5.762239641	1.762155423	0.112849677	0.620107548	0.909742777	6.372150874	0.441476223	2.507529803	4.60397482	4.811332382	2.770940063	3.312310383	4.464196422	5.664261905	1.809806321	5.667960587	2.032721241	3.002416588	6.257156644	5.995377249	4.534765348	3.976621136
CGGA_1216	0.854794521	1	4.347187822	4.151914278	1.4060825	2.91509286	5.03697912	5.180364029	4.738409418	3.51923036	5.15068968	3.711628624	0.350528473	5.766653581	6.411096448	2.42142964	0.430181716	0.672181457	1.19426811	5.68782152	0.248749496	3.935595054	2.732335046	3.702032841	1.4060825	2.658182948	4.925952081	5.077124802	5.641718318	4.585891974	1.611394035	1.374213226	6.485464044	5.731711179	3.602392172	3.096940079
CGGA_1218	0.783561644	1	4.950776791	3.960785148	0.369988138	3.993206869	4.46462982	5.232236129	3.745974142	3.942132299	5.049929975	2.142670866	0.317515836	5.315977487	4.670411325	0.705618525	0.387063202	0.469532598	0.106927371	5.793582986	1.420682383	2.322064357	4.889188753	4.239888343	1.539986362	3.216188923	4.378673761	5.779103597	3.41449808	5.611702439	2.21138541	1.914395265	5.794783068	5.40301439	4.002931451	3.599840283
CGGA_1219	5.808219178	1	4.130617561	3.129396416	0.542673093	2.833290023	4.332138073	3.468855483	3.452231165	2.605680474	4.231487754	1.812161187	0.478446649	4.4648568	3.767847974	4.583337827	0.13944592	0.0714071	0.663136459	4.889016394	0.0714071	2.499651205	2.925302588	3.112567665	2.440195389	2.778331713	3.592341984	3.80105051	1.267872992	4.827181605	3.335615352	1.064145804	5.045162093	4.394377623	2.638380428	3.28394211
CGGA_1223	1.868493151	1	4.870955424	4.571085305	2.115003542	2.232863285	4.177451523	4.095355747	3.429194022	3.059263833	4.705320148	1.162173388	0.559840159	3.81666015	4.139145726	1.411084843	0.161599401	0.018875706	0.161599401	4.404347255	0.144512218	1.653814929	3.998828586	3.407871243	5.17958553	2.33430215	4.414183246	5.143488833	3.971232026	6.179078911	0.367070613	5.011293449	5.706800584	4.346684213	3.311647582	3.960288025
CGGA_1224	0.742465753	1	4.959760366	3.193805129	0.300292473	4.950193345	4.36036005	4.58406894	5.306177309	3.980345904	4.900762116	0.760588929	0.561344001	5.013572552	4.808471545	0.610760685	0.054592444	0.14122584	0.238754007	4.900762116	1.074196606	5.168054413	4.404814654	3.957845699	0.07234031	2.152248304	4.11058984	5.888983635	1.568931602	5.544566043	0	1.12610101	6.309270188	5.393480509	3.199872921	3.758499651
CGGA_1226	1.835616438	1	4.261687991	3.993944449	1.548828836	2.26560374	4.596673564	3.121542833	2.232958393	2.179138898	3.937319951	2.229652859	0.438329996	3.262455368	3.448829552	5.01187967	1.097890607	0.045828615	2.967348157	4.874710382	1.008136533	0.367911237	2.812464227	3.006503766	3.109004567	2.447334286	3.070722393	3.053999585	4.685609264	5.545433212	4.749321308	2.350225416	4.319579634	4.136668159	2.697529823	2.012187656
CGGA_1227	3.279452055	1	4.360967996	4.056969729	0.79825654	2.806457442	4.436303309	5.509349051	3.714874907	3.760117462	4.95901542	2.549001474	0.489910316	4.869640143	4.337279814	1.582026579	0.257260628	0.898779978	0.832548517	5.362084201	0.134357055	2.622706642	3.280155016	4.015281733	3.238134986	2.917122624	5.0486558	4.75735427	2.992358566	5.522537614	0.714922261	3.473649167	5.889552972	5.722074037	3.751181743	4.318246869
CGGA_1228	7.194520548	0	3.773831286	2.4669554	3.026432584	1.669434811	3.237475038	2.962204152	2.265661327	1.863952834	3.744928219	4.47137607	1.095861608	2.564341624	3.138376202	5.360017118	1.640755099	0.438066566	4.034877379	4.126503219	1.76111421	0.867389778	1.791873464	1.982978638	5.100923792	2.131232566	2.792238587	3.900202776	3.835239534	6.292129108	6.274540545	2.548989086	4.296252761	3.687663265	2.530868832	2.259386438
CGGA_1231	6.243835616	1	3.822454889	2.836273132	1.926845468	2.954706298	3.701499526	3.131601154	2.938937354	1.549841324	3.519980602	2.686142603	0.211660717	3.5514324	3.228831502	1.6500951	0.507300259	1.198976604	0.788179546	4.394133864	0.224725805	1.831849322	3.611107582	1.697725001	1.886309056	2.618457536	2.979968822	4.95138291	2.218948357	4.456379728	2.414070576	2.47274474	4.209307523	3.981966582	2.932979279	2.65269697
CGGA_1232	5.663013699	1	4.261794782	2.456482465	0.901538471	2.832299889	4.178703505	3.788191065	2.670896338	2.523930701	4.154849967	2.337636858	0.156031561	3.892842367	3.760493595	4.754674961	0.79160186	0.032585571	0.449426864	4.933554934	0.185310453	2.14245231	3.846628962	3.170995978	4.140906751	2.604712357	3.760493595	3.928992369	1.735542851	5.620921491	2.823015386	1.505337219	4.914011452	3.486854836	2.657900211	3.052856118
CGGA_1234	1.931506849	1	5.671854068	3.853899234	1.361749586	3.966494887	5.0848642	5.598865815	4.679857731	3.686368829	6.908690342	2.044285947	0.64521152	5.715194178	4.919597324	2.122118269	0.242338758	1.227328692	0.33241658	5.362766715	0.512770002	1.460939251	4.060429905	4.891719801	2.04960746	2.792707781	4.95476738	5.512384024	1.079084333	5.275758267	1.64094142	5.817389413	6.723415459	6.327986569	4.946946359	4.064378507
CGGA_1235	8.230136986	0	4.195564218	3.456072632	0.730718815	2.832608559	4.035908435	2.687193318	2.333202574	2.05520067	3.551896653	1.486330556	0.385354282	3.326584075	3.896841887	2.975540137	0.411136433	0.16061269	0.87665116	4.978910273	1.075163125	0.913196183	3.46686879	2.733910309	3.98531629	3.193631714	3.255425473	3.171174452	5.483387183	5.901751643	2.577621006	1.853720441	4.830369931	3.801367125	2.823037094	2.281723424
CGGA_1236	0.523287671	1	4.292343592	3.812627794	1.231772892	1.617554745	3.015359079	2.264736287	2.161643078	1.680633171	3.695340561	2.802620589	0.449650762	2.87182774	3.191726703	3.696612778	0.228266291	0.199838196	2.198030656	3.936250532	1.359349279	0.29697831	1.951787249	2.739832436	3.372935451	2.937866389	2.724946399	1.775188039	3.811453918	5.52587187	4.069881204	1.675480704	4.745065895	4.227811633	2.994822181	2.176308424
CGGA_1237	0.810958904	1	5.822428862	4.431195949	0.609430233	2.698260876	4.68156472	5.426557291	3.703952792	3.366784132	5.365018016	0.941030401	0.319879987	4.965989954	5.251264272	1.56394421	0.178127106	0.448942463	0.448942463	5.5933504	0	1.626684276	2.909254813	3.841090975	3.335823193	2.511393623	4.670853541	4.517424153	1.340941031	5.563371112	2.447176927	3.329550467	6.008989269	5.482283685	3.774920417	3.593113607
CGGA_1239	8.210958904	0	4.698518962	1.997011388	0.4386534	1.988701884	4.057135202	3.724548273	2.741017936	2.664833835	3.78458038	1.109505206	0.297779244	4.07294311	3.581308911	3.554817274	0.4386534	0	0.784202335	4.776613963	0.376319264	1.668065645	3.21171153	3.16453913	3.595058911	3.067272902	3.677502771	2.18330363	3.008892145	6.09495117	4.451097767	1.176883889	5.024359764	4.289675791	3.017086496	3.00477745
CGGA_1240	0.052054795	1	5.005151589	4.571993625	1.713728071	4.955532322	4.629175105	5.940135672	4.950475227	4.356245452	5.831550612	1.452700184	0.406781284	5.712843409	4.978427368	1.269915237	0.208026535	0.913883249	0.750581578	5.12670109	1.324544609	2.830096474	4.335336009	5.25881022	2.670546517	3.02137537	5.081815941	6.49905217	1.68617801	5.863033324	0.086841924	1.477019724	6.682779753	5.87261308	4.679817654	3.810339293
CGGA_1246	8.142465753	0	5.238744333	3.344116244	1.18991257	2.289976894	3.946682937	4.892392471	3.129297646	3.675761442	4.773647703	1.95865163	0.371090491	5.373791174	3.887715425	1.923854549	0.862539832	0.421851091	1.851636565	5.261567878	1.95865163	0.707503035	2.536388608	3.627919608	3.517504097	3.034621675	4.249190497	2.864619699	2.882852154	5.870945797	4.860546509	0.980113575	5.517834524	5.676928533	3.656461437	3.613434114
CGGA_1248	0.378082192	1	4.341933393	2.222533019	3.067298488	1.849604856	3.844634579	3.487099518	2.920247867	2.177529161	4.050010775	2.425426466	0.922865051	3.668807362	3.808192265	5.004181804	1.78105931	0.528036929	3.769542448	5.105266104	0.738915822	0.62061076	2.580404519	2.60893317	4.797872754	1.9058726	3.187557048	3.895313725	2.924793819	6.114817395	6.202372139	2.628572784	4.692515853	4.789173247	3.04867525	3.077541789
CGGA_1251	0.745205479	1	5.112888863	2.462203486	0.367448549	2.947685592	4.491476919	4.944395375	4.254429258	4.494264828	4.566688624	1.258417957	0.430909476	5.603325849	5.941010866	0.44634793	1.223001548	0.383577397	0.476737881	5.582953659	0.158372853	2.596268618	3.613553431	4.452825495	2.384190225	3.077290372	4.218913579	5.258835714	1.93118079	5.954570292	0.958081826	2.834906427	5.534570037	5.846355497	3.90788537	4.391339748
CGGA_1255	0.323287671	1	2.419807942	2.850890509	1.261586922	4.421997799	3.791900099	2.516058881	3.476997063	1.67693247	3.185151826	0.525562507	0.098041056	3.368220519	2.679375417	0.889566819	0.65199827	0.086144141	0.049853188	3.441252627	1.191135976	1.976666	1.907366417	0.797719535	1.032804352	2.391085547	3.478135494	5.791144338	1.122901859	3.981249207	0.012625729	1.032804352	4.583037297	3.984457395	3.636410346	2.319216787
CGGA_1257	0.526027397	1	3.653896236	2.545835255	2.31160531	1.955451314	3.225034691	3.037689017	2.283761866	2.350898032	3.492982986	3.627062459	0.865833395	3.479408991	2.400717243	4.985571073	1.524435306	1.152536929	3.284003517	4.542878429	1.18634975	0.211825017	1.45400507	1.611635215	4.968668138	2.286882252	2.459974377	2.589452024	4.079815335	5.519244453	5.270063026	3.061570823	4.421070911	4.459604005	2.54322803	2.519548521
CGGA_1258	0.312328767	1	5.204601516	4.133884299	2.262123213	3.688566222	5.324037576	3.96619967	4.443453904	4.273718188	4.87674058	2.428481729	0.49038933	4.914625883	4.53055538	2.643568017	0.386378142	0.039726433	1.555994272	5.298678758	0.22343905	3.006398713	4.273718188	3.377777213	2.420980102	3.296071153	4.024287226	5.189228062	5.25082096	5.372970033	0.518779674	1.829678547	6.399541113	5.848136002	3.360233932	4.368412172
CGGA_1260	0.484931507	1	4.727895379	2.819700085	0.76092244	1.575087308	4.356952023	2.536361594	2.547117132	1.401046348	3.355838205	1.63277337	0.198616008	2.559918821	2.709119838	2.221529623	0.108543925	0	0.80460442	4.130394807	0.457681906	0.252182844	2.440396205	1.181164345	2.004578231	1.447712614	2.897405766	3.688692402	2.256027819	4.805196702	3.406330173	2.14429957	4.519237852	3.355838205	3.05792732	1.575087308
CGGA_1263	2.115068493	1	4.947382032	2.430189039	2.051308426	2.345934056	4.59456451	2.550698558	2.904230735	1.65587487	3.923483497	2.0166894	0.511832986	3.903621132	3.884548508	4.715819312	0.755253991	0.372758908	1.766506459	3.896233932	0.420622112	0.271988026	2.31777259	0.360540812	4.009138742	1.610164592	3.175804762	3.867380763	2.178555206	5.178531378	5.836357635	3.579211795	3.669882481	4.484163155	2.324078371	2.553384745
CGGA_1264	8.024657534	0	4.613532381	2.293237521	1.177104912	2.450836897	3.855263976	3.677952647	2.54417215	2.131890182	3.850556352	2.002063191	0.568784491	3.979047169	3.627935635	3.655186976	0.372594298	0.066466215	0.461726514	4.317735145	0.761661545	0.791442024	3.17989538	3.235118691	3.526811162	3.449532895	3.510489869	2.526572299	4.612142393	5.951966062	3.709492871	1.919061064	5.124174381	4.312609621	3.170482432	3.11464198
CGGA_1269	8.008219178	0	4.493807109	3.755462695	0.625444866	1.933425354	3.759238518	3.387034409	2.699917967	2.723302432	4.44463083	3.700227691	0.372883347	3.785396146	4.350153637	4.021693873	1.100547506	0.066523399	1.279472078	4.933233476	0.398934064	1.116335226	2.397996335	3.612499949	3.409633389	2.771458955	3.797687411	2.401221941	3.139136432	5.301022757	3.652300446	1.529873431	5.037967931	4.597277566	3.648233701	3.638699811
CGGA_1270	0.515068493	1	4.80086038	2.948854046	0.85217512	3.118217882	3.278111992	3.860068442	3.0709999	2.565790258	3.617426375	1.962200038	0.453185071	3.588210714	3.439991188	3.357390541	0.878742151	0.093697697	2.339038643	5.100809532	0.721285068	1.340366175	3.063299517	2.184346069	3.400810354	2.598125955	2.742537056	4.674509241	2.590109722	5.21554815	4.706995071	3.008214352	5.041296969	4.382812989	2.335846249	2.543823336
CGGA_1272	0.339726027	1	5.660288469	2.816770704	3.055501024	3.352708574	3.420946665	5.967437248	4.873410945	4.209729632	5.724137384	2.659718608	0.549792184	5.849363243	4.240739274	4.429592816	0.148267034	0.911777582	0.981222192	4.830150164	0.264251069	4.664988503	5.340638251	4.406637302	3.294785623	3.441625701	4.723577115	4.058620088	0.969877749	5.608648653	3.906270765	3.297056967	6.433722976	5.916272135	4.312101867	4.491395616
CGGA_1273	6.679452055	0	4.344842101	2.905231335	2.598020242	1.743158477	3.741985082	4.136491196	2.934577806	2.90028169	4.47870192	4.346662594	0.483047704	4.190200227	3.810861917	6.059258355	1.875148204	0.222525838	3.213282581	5.106747927	1.00968841	0.314693553	2.862607963	3.490235392	5.048658574	2.862607963	3.838294142	3.131166615	2.960964206	6.063692347	4.625386687	2.781484802	5.038557786	4.812213353	3.221242852	3.816127475
CGGA_1275	0.501369863	1	5.461663588	3.118603459	5.687967726	4.634264343	4.699019369	4.206589541	4.805958183	3.225907492	4.808722555	4.65053502	0.280484748	4.000792544	4.160804658	1.032939589	0.03819084	0	0.181581984	4.795544356	0	1.484034723	2.482109327	4.912598818	2.220844526	2.965995313	4.020003847	4.919648698	1.243726131	6.235725399	0.019221789	4.860929651	7.196612554	6.169791343	3.83442233	3.518773373
CGGA_1280	1.224657534	1	4.451649772	3.089170645	0.35817531	3.332575945	4.570198575	4.466437566	3.10343201	3.262284619	5.032589905	1.839356438	0.15409251	5.077831208	3.481959246	2.919535659	0.631818736	0.225376377	1.948715695	5.43531359	0.435366797	1.465333511	3.790371421	3.01063342	3.297858333	2.612290374	4.242047092	4.04432435	3.352614494	5.658177639	1.91676943	2.5160685	5.380250824	5.471957243	3.83663547	3.181687028
CGGA_1281	7.969863014	0	4.204329314	2.119266815	1.856005314	1.844854193	3.072818127	4.463221458	2.903118517	2.651198108	3.904791177	3.888592396	1.659987876	3.952324006	2.575639272	4.97567254	2.133083428	0.677408367	3.920810093	4.993454378	1.469844355	0.188228457	2.243349032	3.189810132	5.052202774	2.023611387	3.105889697	2.369320522	4.311497325	6.563080468	5.205008289	2.856686493	4.114325326	4.792649127	3.03406978	2.544960945
CGGA_1282	3.057534247	1	3.947698363	3.065035378	0.366020795	1.969336482	4.303994518	2.847010746	2.63835782	1.531633338	4.155038183	1.634777085	0.152885503	3.162820227	2.716094088	0.065681974	0.039766907	0.091139732	0.052782628	4.224984019	0.856375556	0.748513979	1.916912694	0.59681595	1.568351745	1.22742751	3.048885817	4.454408447	4.864634261	4.069570478	0.977356595	2.774223155	3.656224481	5.03746042	3.211512546	2.347576215
CGGA_1284	0.265753425	1	5.637866021	4.081874391	1.037632777	5.210120773	4.37414438	7.18916005	5.318057678	4.628106136	5.540885478	1.58289944	0.286880987	5.821454242	6.528012217	0.81088335	0.731182887	0.771583421	0.874093938	6.506479559	0.210566865	5.063255525	4.749380167	4.943853503	0.703606653	2.868177994	5.373249602	6.935374669	0.541726945	5.922468844	0.022494624	2.83678901	6.380985772	5.965552557	4.435151464	4.6445147
CGGA_1285	0.216438356	1	4.263617936	3.402915741	0.499281821	4.171574687	5.544098273	3.271579025	3.723034983	2.768886042	4.723786758	2.588678166	0.485602735	3.926574513	4.148972718	0.793809594	0.037983843	0.263137022	0.197524816	5.046738739	0.771436232	3.408363525	3.635933511	2.720070684	0.73721186	2.708340628	3.648264735	5.701413345	2.251447856	5.759760055	0.294857035	1.864384945	5.881617106	4.519962907	3.285461344	3.216745514
CGGA_1286	7.961643836	0	4.722960691	2.223636556	0.619053816	1.811325689	3.942900381	2.440909289	1.676744465	1.209687624	2.972724567	2.277781063	0.15847229	3.261793037	3.287093193	2.576692896	0.111539017	0	0.247992687	4.169598979	0.146881334	0.215070043	2.606617953	0.550327956	2.291005535	1.421722417	2.751417208	1.751355908	2.672773325	5.042059338	6.116007833	1.602312789	4.331949015	3.207033565	1.974312463	1.436079235
CGGA_1287	1.460273973	1	5.400199141	2.467066618	0.903329112	3.558635514	5.062358559	5.483638595	4.489883268	3.769410483	5.424767471	3.042123151	0.215592784	6.729144408	5.99466693	5.751339057	0.068126341	0.090138506	0.367511609	6.948149804	0.255098373	3.189590369	3.42429439	4.780416503	2.137804368	3.842554608	4.657732136	5.021419125	1.302609441	5.065834027	1.06765959	1.302609441	5.29337043	5.694997976	4.480538966	4.078305801
CGGA_1295	0.849315068	1	4.306235426	2.746911123	0.256086322	3.076908641	3.84592546	3.992930691	2.965255674	2.717139378	3.457587153	1.730918196	0.497045563	4.169108707	3.612509671	4.130102602	0.016390153	0.111003219	0.425209	5.423591807	0.141210554	1.545718974	4.010424067	3.216448922	3.160398944	1.611928747	3.529296038	4.057712526	2.229728854	5.379131953	0.256086322	1.203210335	5.517264623	4.943688257	2.768843557	3.000698209
CGGA_1299	1.506849315	1	5.021755797	4.100543701	2.299442917	3.378850869	5.045495812	5.255709871	5.125019351	3.574661351	4.95229009	1.78885932	0.690510021	5.259098083	5.663266435	0.854786071	0.08391208	0.10414908	0.344256821	5.130579373	0.377891075	2.844678022	3.415750917	3.785145468	1.819780989	2.272872473	4.463731702	5.193320609	3.110320513	5.340783191	0.021439996	3.770974907	6.248684768	5.7131164	3.310825829	4.617711688
CGGA_1300	4.912328767	1	4.435286618	3.422095238	0.770771365	2.335021198	3.952586215	3.642749558	2.77923861	2.622630016	3.759550393	2.282749967	0.223507266	4.627078631	4.226998567	1.319703386	0.350826713	0.050895252	0.924243355	5.015572929	0.760614924	1.458119839	4.298066242	2.838378998	2.43739513	3.474300974	3.418869707	3.571914162	1.646399797	5.498702791	3.088256544	1.340308966	5.024619577	4.640987263	2.774199044	2.987349395
CGGA_1301	0.654794521	1	5.200926582	3.379085135	1.55703922	3.776450479	3.643947913	4.836950373	3.906725769	3.593249722	4.720296613	2.787550216	0.933255574	5.109181711	4.390938163	4.147878714	1.510958777	0.811811427	3.320179428	5.732535812	1.066660754	0.335806167	3.673881695	4.193570064	3.281817526	3.073030439	3.735292036	5.18144575	3.286383996	6.114049859	4.38243209	2.301949536	5.719509568	5.511945535	4.386691395	3.062419708
CGGA_1305	7.402739726	1	4.275290009	1.785971618	0.685018678	2.349230285	4.066670872	2.334190028	1.576137418	1.083085519	3.092626605	1.474633583	0.086312351	3.242462461	3.360979197	5.781571135	0.287105125	0.037625025	0.435418516	4.000731152	1.164701543	0.91805434	3.092626605	0.661111158	3.132294313	0.863228532	2.589839873	2.371500702	1.748646096	5.451857054	5.69934727	0.769438434	3.407225777	3.176533029	2.0602991	1.47919852
CGGA_1307	2.643835616	0	4.444871184	4.092313219	0.812870802	3.836703344	4.925542251	5.857101375	4.364476029	4.623782301	5.354864066	1.249263633	0.240752557	6.164638541	5.702168796	1.761788814	0.184225252	0.723134847	0.330305092	6.317004507	0.259113294	3.612291343	3.237208542	4.475619138	1.925924761	3.106421746	4.806532906	5.559458782	0.966021781	5.632577662	1.780975906	1.173848917	6.126395328	5.324127983	4.026848474	3.793267636
CGGA_1311	2.95890411	1	3.628195774	1.828964689	0.772824836	0.986341833	3.169058666	2.475228699	2.203719081	1.70580437	3.075762184	2.078983154	0.54026387	3.514667081	2.772397086	2.24853781	0.494481793	0.076570884	1.432345807	4.33535699	0.251907089	1.305522709	1.012564513	1.006053391	2.945712545	2.597205016	2.56655826	1.701780948	1.347331622	4.599789396	2.535246329	1.189636401	4.260743735	3.41374435	2.130777451	2.050790813
CGGA_1313	1.038356164	1	5.606748305	3.768685354	1.209910456	5.062177339	4.632286695	6.3835397	5.77679704	4.507242719	5.580593206	0.817213328	0.474156704	5.730851317	5.448635349	0.555982755	0.090651577	0.663261737	0.474156704	5.238569265	2.079407926	4.394991456	3.990911095	4.472895671	1.812693852	3.006537471	5.72644032	6.184383613	1.229992859	5.715353458	0.351194955	1.307638526	6.82963987	5.93388162	4.81787879	4.09449354
CGGA_1314	0.471232877	1	6.01623313	3.461745798	1.75538169	3.032536833	4.233249323	5.182625682	3.813048366	4.314786651	5.861688899	0.919194076	0.313844848	5.740508037	4.019301673	1.28959548	0.019347353	0.216623299	0.434052329	5.14127973	0.266052874	4.337123307	6.140156404	4.608634151	2.051618123	2.822811629	4.531565828	4.506076892	0.755780874	4.969771933	3.223970605	1.28959548	6.237590434	5.402559031	3.570671272	4.731030109
CGGA_1318	4.101369863	0	4.736396679	3.083686285	1.902398346	2.520909256	4.21879465	3.46014995	2.95635352	1.873662375	3.127811647	2.504936766	0.130652505	4.039141284	3.503667392	2.840215111	0.349177449	0.03007353	0.706574711	4.562758055	0.059532945	1.877802723	3.222012724	2.869618254	2.936642864	1.792650197	3.207281998	4.571731073	2.110231592	4.720347131	1.99297842	1.739036818	4.651281413	3.896447869	3.041863368	2.455930055
CGGA_1319	7.838356164	0	4.550827047	0.947272586	1.956625386	1.322678834	4.21628607	2.322928994	1.280159145	0.725778222	2.752501382	2.456217596	0.245671843	2.800091769	3.881440836	5.626581026	0.205841308	0.023103479	1.322678834	3.918877198	1.530437293	0.225894028	1.898468083	0	4.145016048	0.807891204	2.597594731	1.455989514	1.889067191	5.41744039	6.449386312	1.012218622	3.134375022	3.334643032	2.041104073	1.052075787
CGGA_1320	0.161643836	1	4.902687897	4.260115212	2.108242531	2.763755727	5.227802523	3.609423652	4.383354832	2.611442098	4.907784144	1.701831463	0.042985286	5.187661618	3.943054759	1.516000991	0.042985286	0.446702315	2.687916263	5.016923046	1.09364754	3.087526427	2.604284616	3.375104549	4.048334837	3.490237209	4.205585539	4.412331196	4.28270844	4.618217775	1.133968609	2.234140188	6.134890647	4.732592409	3.377205674	3.773152812
CGGA_1321	1.923287671	1	4.563752475	1.7674231	1.740711676	1.628627358	3.797741562	4.121380834	3.197075484	3.102335558	3.298239839	1.579227303	0.183093334	4.242153215	3.993343384	2.846651475	0.183093334	0.222238514	0.789622579	4.735364679	0.169805297	3.037972463	4.656581206	3.687839	3.721242297	3.05071444	3.847620078	3.322460117	1.182618809	4.984798263	2.780438823	3.066933339	5.180104275	3.49220635	3.525189048	2.697214274
CGGA_1324	2.323287671	1	5.35106464	3.836613831	1.213076064	2.662776675	4.456787323	5.14907815	3.690334927	3.417837259	4.938034578	2.130026161	0.306845842	5.372372763	5.292836393	3.735957005	0.588445405	0.630464351	1.450519584	6.213702625	0.630464351	1.240468017	3.23018539	4.298554626	2.990423251	2.638958643	4.457760138	4.217019088	2.751130451	5.760395705	3.769251062	1.814808021	5.706167923	5.384701324	3.982995247	3.943260788
CGGA_1326	0.882191781	1	4.981083823	2.585350027	1.572560106	2.245437063	4.437264658	2.560273546	1.933745537	1.715704884	4.265253782	1.951388409	0.30455561	3.40968457	3.133409334	4.099498913	0.326354647	0	1.39827678	4.539953708	0.271226738	0.358447783	3.92207397	0.420568571	3.502365892	1.095981559	3.113174102	4.031456261	3.520208511	5.191316629	5.435897389	4.553879636	4.004667073	3.207227071	3.436241114	1.92662753
CGGA_1329	0.893150685	1	5.350253629	2.80907807	4.020975612	2.174114967	5.68961933	7.215758196	5.083139529	3.741778696	6.32243417	0.965060508	0.178020322	8.201112427	6.221310421	0.952877061	0.373501664	0.298456792	0.654958351	6.413045969	0.317587136	3.608326277	4.550967256	4.815194214	2.79549695	3.001759025	5.93348979	4.29517202	1.081549875	5.476369083	1.081549875	2.048066401	6.307859612	6.047448479	4.638197397	4.873720558
CGGA_1330	7.797260274	0	5.289831731	4.261603461	0.58096023	2.771870694	4.684655957	5.601131086	3.995526454	3.914466872	4.53467006	1.871658259	0.182985032	5.419072644	4.798085829	1.234074055	0.144280238	0.220678522	0.444258049	6.311404343	0.063608931	3.016510445	3.584810173	4.29952572	2.258955762	3.124849872	4.253670649	5.689052172	2.07054424	5.314009519	0.820734624	1.119021542	5.989172771	5.30416753	3.595609471	4.110423022
CGGA_1332	1.397260274	0	4.861910777	3.433746607	0.804975215	3.562866859	4.165927145	6.226036562	4.304198447	4.370834804	5.010725174	1.126268058	1.115944398	5.289778023	5.758585932	1.282126563	0.939850777	0.208703431	0	4.242661847	0.612783718	2.74010571	4.787432441	4.133029278	3.903204719	3.289629461	5.11483923	5.424500162	2.934746226	5.11483923	0.373768831	0.974547333	6.733430056	5.62208777	3.888117528	4.946634319
CGGA_1334	0.4	1	4.14389655	3.235105118	0.372530865	2.181249947	4.338230739	3.44988865	2.982656185	2.524159004	3.944675419	3.426015586	0.343695078	3.213352537	4.180028625	0.942829593	0.343695078	0.054402509	0.343695078	4.655937843	1.197723651	1.189644299	3.105834272	3.026407841	2.670668887	2.766122604	3.580755757	4.534404292	7.311900352	6.233027352	0.253559415	2.99892999	4.116457349	3.834994026	2.845401904	2.647260642
CGGA_1335	7.778082192	0	4.57145748	2.848156311	1.31323434	1.353445093	3.604955205	2.952820471	1.839414645	1.989124595	3.457263528	3.279353621	0.86612405	3.547927361	2.825872193	5.106523722	1.140149082	0	2.868120178	4.276619225	1.216884287	0.287756309	2.688912565	2.436909627	3.803586171	1.375929286	2.899498648	1.835364001	2.780243976	5.969860662	6.113927977	1.7258456	4.753127714	3.873399558	2.192818881	2.706760623
CGGA_1338	3.073972603	1	5.488113579	4.086813861	0.741640443	5.181868458	4.767734971	5.931774827	5.23608084	4.462588915	5.532589989	1.091063165	0.513677442	5.731916071	4.534715846	0.632156875	0.106177136	0.728400824	0.674192831	5.487622527	2.637810451	4.307636477	3.613767243	4.581485719	1.56322172	2.919915078	4.614245275	4.958410103	1.181280544	5.848940346	1.56322172	1.533081088	6.407996045	6.065780074	4.148999387	4.027242889
CGGA_1339	7.75890411	0	4.509547722	2.85743932	0.830071623	2.116664084	3.55930492	3.774283979	2.515213031	2.877280218	4.121721187	1.360696872	0.278889356	4.239458628	3.340927902	2.437160343	0.830071623	0.13797283	0.499757919	4.807162794	0.322960367	1.332228452	2.583231393	3.532966745	1.871640232	3.304755306	3.696848261	2.740445209	3.081359705	5.43506897	2.882198098	1.325022698	5.268524005	4.753155393	3.941455903	2.979487608
CGGA_1340	3.038356164	1	4.595241002	3.228390826	1.99772702	3.060132475	4.326364765	5.50025482	4.010845779	4.54595276	4.796551248	3.38841033	0.474059317	6.141583294	4.262959835	5.037002157	1.010647055	0.73086117	2.886224635	5.328112697	0.420370849	4.55116623	4.592209331	4.009331336	4.157522497	3.353026652	4.501399467	4.454313661	2.08658221	5.783708489	3.48091898	2.098026594	5.787689409	5.987048139	4.165703194	4.266767679
CGGA_1342	0.509589041	1	5.951744962	3.530316982	1.507290779	5.642422208	4.900348815	6.228723843	5.837201113	4.736852656	5.840157289	2.253770174	0.398672576	6.473287718	4.998875604	0.416890236	0.181444418	0.942141747	1.860015968	5.530275407	1.999519574	4.839183757	4.204702758	4.942615339	0.538352494	2.823973099	4.986730952	6.035926516	2.591129061	6.189523915	1.437621018	0.538352494	6.912019931	6.548284991	4.692676427	3.777685163
CGGA_1343	0.257534247	1	5.520667291	4.169925066	1.001370766	4.00692604	4.139823723	5.559744267	5.403279455	4.604937266	5.84818267	0.255701771	0.02312715	5.903755935	5.410971261	1.684315359	0.090364032	0.929747836	0.331768432	5.023591057	0	3.358889381	1.930467583	4.844488063	3.076124721	2.936929038	5.257316201	6.1690677	1.012969701	5.393329346	4.135850749	1.024476127	7.045526173	6.188057654	4.626805598	4.283220487
CGGA_1345	7.739726027	0	3.698432668	2.014024969	0.440473671	2.759352148	4.598415492	1.974944002	1.807086409	0.798266282	2.910393979	1.299486842	0.221653998	2.527620812	3.643893717	3.013385121	0.035497864	0.011929933	0.252149343	4.886173963	0.638151167	0.211343936	3.302775372	0.158658591	2.44862899	1.095976585	2.506694577	2.7734371	4.100159899	4.774184099	4.891430526	0.242055681	3.50623986	3.394485676	2.487597877	0.818785553
CGGA_1346	0.778082192	1	5.165657413	3.805567848	1.048565557	3.9789584	4.152847509	5.874507432	5.035215086	4.041846761	5.2328967	1.662760399	0.742682193	5.084589946	4.988087994	1.203300069	0.178529107	0.178529107	0.121439367	4.731734434	0.975275024	3.007232668	3.441625822	4.223501259	2.21097421	2.898158601	5.054405912	5.346241988	0.996597837	5.60326661	0.101896142	2.959167033	6.553030722	5.702706085	3.400224114	4.353140598
CGGA_135	5.271232877	1	4.866286322	4.037354948	1.219408003	5.2993019	4.48673895	5.674698064	5.165893819	4.323162483	5.483858226	1.967457711	0.441749355	5.440876883	5.815570707	1.401619817	0.063200961	0.533875139	0.42580645	5.080641034	2.721954605	3.381144526	4.984600925	4.95505185	1.343402608	3.153227086	5.38115651	6.259099415	2.00549818	6.142004366	0.326261924	2.480941918	6.60826784	5.61750718	4.527461182	3.759023722
CGGA_1353	2.8	1	5.806519441	3.943518106	0.643767436	3.159121299	4.665379589	5.961207101	4.669580636	4.324301631	5.563607204	0.823427619	0.438508388	5.575297867	4.85954191	0.180403677	0.102994679	1.13672181	0.253869886	4.980126359	0.544785235	2.762739984	3.386433705	3.916906264	2.926159915	3.098091418	5.298184102	5.408368333	1.117168439	5.37376927	0.406647952	1.518440902	6.347115589	6.007411639	4.115974809	4.165599808
CGGA_1354	1.452054795	1	5.529526275	3.872381952	1.052121559	1.906567229	3.684764122	5.339907363	4.0445382	2.920654605	4.759524218	0.973213909	0.476437407	4.203047079	4.268350125	1.944668769	0.014403043	0.097926272	0.070618967	4.356490302	0.137941893	2.695604651	3.525446725	4.076634751	2.924472943	1.387021725	4.582344384	4.446209803	1.198061815	5.047313248	0.507316686	4.599164335	5.840654674	4.484217894	3.146683725	4.209320812
CGGA_1356	2.597260274	1	4.138752991	2.480008031	2.079671244	1.305575596	2.995942587	3.523437249	1.889003804	2.116408922	3.706867389	4.189633891	0.962370098	3.509693566	2.442883689	5.939124447	1.778727513	0.80922116	4.069243936	4.623995364	1.828290498	0.106102728	2.953932365	2.788497347	5.278743331	2.072210098	2.527157043	2.251363451	3.322703757	6.782245458	5.85765303	2.885340708	4.351710633	4.009948966	2.735163146	2.471525274
CGGA_1359	0.939726027	1	5.148814286	3.301981077	0.898719368	1.453520897	4.269909591	4.37864689	3.417833146	1.915358104	3.358975594	3.963068739	0.110344536	3.601455975	4.45317636	0.331509757	0.727493151	0	0.110344536	4.875126158	0.069947866	1.509974247	2.755485703	3.299071381	1.583560388	1.287285394	3.575238445	4.219247604	3.285904632	5.250593437	0.014263515	4.915582974	5.031876611	4.363406865	2.951669603	3.027461989
CGGA_1361	7.682191781	0	4.318476764	3.502631473	1.057720497	1.938634396	3.244394604	4.122068788	3.128925744	3.270995154	4.09552543	3.726721184	1.033066316	4.209929463	3.95166348	4.569123512	1.708890124	0.912091555	3.302281631	4.749564946	1.262479856	1.703692267	2.92293896	3.380912408	4.30823913	2.772191769	3.357935309	2.307526714	2.949530881	6.329028806	3.753378433	1.856707272	4.895182009	4.55836541	3.329533437	3.167192917
CGGA_1362	7.682191781	0	4.466562439	2.988656417	1.168190495	2.924642086	3.590659918	4.147766823	3.122586653	2.794833225	3.569162737	3.172861068	0.900851786	4.061100318	4.694129984	4.352065587	1.622381056	0.279557184	3.28083707	5.23945261	1.306260955	1.542268617	5.484211921	3.086725715	4.019436616	2.406047684	3.567718138	3.176656726	2.124910754	6.485707741	5.496791376	1.360662008	4.880789278	4.64976032	3.271993553	2.938121492
CGGA_1369	0.98630137	0	4.377732843	1.215224641	0.792970141	1.822851308	3.84864972	2.311883202	0.848489391	0.860542138	2.783197161	2.481467205	0.212397909	2.800505335	3.100242065	6.421078942	0.276774269	0.010855684	1.082593053	3.907924619	0.221772283	0.936522292	3.13538868	1.181992102	2.588605621	1.25229034	2.550053051	1.63214022	0.754733647	4.898311117	6.75784903	0.590768543	3.807216536	3.182958454	1.80736822	0.981365206
CGGA_1370	0.890410959	0	5.13388035	4.032637348	2.168666321	4.222148137	4.766625247	7.974331403	5.092242588	4.993162849	5.786748492	1.714035857	0.568315657	6.006274904	4.526189331	4.408979659	0.201422855	2.949681286	0.518885035	4.411239047	0.359538769	0.999190974	2.241580108	4.135977028	4.555084085	3.236320801	5.935045873	5.853070117	3.102906446	5.68164159	4.14415044	3.249007991	6.477640988	6.161969906	4.218282279	4.891636381
CGGA_1371	7.646575342	0	3.885748059	3.870233632	0.155994468	3.090672466	5.083761926	2.539412325	1.749680888	2.066440145	3.845763493	2.44016404	0.296755467	3.220060122	5.267042037	0.178564198	0.049819202	0.062009763	0.189718022	5.230379842	0.133066034	0.443750628	3.214610049	1.872431206	2.18822313	1.128169831	3.389252686	4.799712724	2.47704912	4.956084086	2.31077433	0.699240389	5.191028181	3.815480717	2.676549998	1.656281535
CGGA_1374	0.38630137	1	4.344456179	4.31150687	0.638767944	3.981234903	4.221888077	5.499280405	4.742512424	5.071127724	5.266140025	2.316407619	0.239038127	5.502933405	5.08442428	1.607763571	0.239038127	0.495242873	0.528393956	6.144110811	0.335845815	5.443345519	3.115520438	4.573143698	2.139968034	3.195094938	4.641969983	5.278371296	1.068750264	5.349658112	1.945054746	1.607763571	6.056982981	4.93250179	3.458541584	3.479882308
CGGA_1375	0.252054795	1	5.271092626	2.45755073	1.757475774	2.031998293	4.043612698	5.522647762	4.325421166	4.441952661	5.608970533	1.556649162	0.391553855	5.935286216	4.413450428	2.990003529	0.040325698	0	0.22660192	4.872300076	0	1.828280656	4.875089838	4.098356337	4.354698933	2.829556055	4.273503507	3.475020862	1.054602872	4.637821287	3.0331058	2.16560735	5.680086728	5.555192225	4.217450914	4.085165143
CGGA_1377	7.616438356	0	4.558272503	3.032847066	0.601170294	2.726861142	3.652102183	4.761587692	2.83265286	3.37820973	4.524604262	0.986136404	0.339252359	4.847787533	3.615125478	3.442944216	0.128009963	0.245581543	0.261621812	4.922835566	0.128009963	2.440203727	3.746309893	3.416323605	3.065193616	2.746941009	4.097453176	3.15809695	1.814943193	5.498005275	2.877580257	0.536720752	5.311720139	5.01028198	3.350355565	3.455201042
CGGA_1380	0.797260274	1	3.982848491	4.260774793	1.632743876	2.800302646	3.364427992	3.702936325	3.419675914	3.082413293	4.366148048	3.13021022	0.578052183	3.578463755	3.749588135	4.211128103	0.698240805	0.272033189	2.316599584	4.795381485	0.651359909	0.743646115	3.70580706	3.34614508	3.437055787	2.753901429	3.520946764	4.043109296	4.028278424	6.342521108	2.375477449	2.293885787	4.740443949	4.046510262	2.993583734	3.249118107
CGGA_1381	0.126027397	1	5.74403018	3.783317942	2.931286383	2.47158662	3.810893699	5.256574447	3.50808849	4.055924654	5.116268536	1.749249366	0.543600539	5.440927003	4.02617048	0.760254453	0.217077103	0.12243266	0.253262205	5.73486194	0.323018452	1.559988404	5.053525792	4.7291498	2.894527394	3.051749482	4.705674293	3.861585496	2.46002168	5.376768674	2.475421089	1.960974674	6.153320035	4.947781365	4.136839255	4.415577028
CGGA_1382	0.778082192	1	4.868565499	3.727160803	0.671434681	2.817895313	5.723181911	5.092154755	3.757424075	4.080975726	5.527315486	3.134633136	0.474986544	5.954847022	5.333911786	2.966346273	0.685493662	0.584076152	2.274013428	5.943557752	0.599008213	3.044785389	3.782167395	3.958959957	2.364177928	3.165053853	5.189088332	4.349513145	5.045906663	5.765572508	2.07478604	2.87421886	6.242927124	5.350551296	4.74059015	3.889302422
CGGA_1383	2.421917808	0	4.250708607	1.313258027	0.695442105	1.005347013	3.379913099	1.991863512	1.219283291	1.083630399	2.683736225	2.733148146	0.153074083	2.207665568	2.779356328	2.824130322	0.073459574	0	0.210028153	4.076607051	0.093778866	0.457458602	2.289220445	0.870525133	1.972790953	0.905430067	2.665185933	1.566871476	1.153050644	4.148180746	3.999951133	0.828705796	4.182975007	2.880772036	2.157872039	1.417693973
CGGA_1384	0.523287671	1	5.236951627	3.339909099	0.539069231	3.113209028	4.336671755	4.601859996	4.090361871	3.917316915	5.146266764	1.919503281	0.421991901	6.05203035	4.983885902	3.032777436	0.236312531	0.332137346	0.676856911	6.199071276	0.112231812	2.178618825	4.429506369	4.326236767	1.595731205	3.121279236	4.815049019	4.030200375	1.449556109	5.44737449	2.437517808	0.97877318	5.233853461	5.491625857	3.858989949	3.467780805
CGGA_1387	0.246575342	1	5.614994656	3.968384766	0.763641825	3.329963599	4.995444604	6.355719712	5.120236417	3.562602617	5.437510512	1.607771083	0.525967689	5.655501136	6.652910277	1.939824808	0.125669087	0.259659526	0.3653675	4.9663392	0.145589468	2.754679264	3.397975301	4.422752539	3.526975198	3.219180222	5.813659503	5.5506192	1.136418303	5.5664072	0.989851584	5.799191076	6.190560837	6.029035586	4.68596988	4.611831661
CGGA_1388	1.328767123	1	4.811766246	3.726771415	0.172696325	4.020394165	4.3953431	5.592666263	4.63569532	4.938323431	4.761079264	3.863816436	0.681696505	5.91155825	5.506507026	2.724884462	0.345080265	0.088930676	0.515183149	6.118470721	0.067206633	3.332889545	4.207036574	4.532459095	2.248326041	2.984497327	4.792035779	4.580215087	1.132349374	5.568707932	1.163396008	1.752069159	6.14269125	6.204944744	3.802683732	3.274840647
CGGA_1389	4.57260274	1	4.318306853	2.293838472	2.041376118	1.16458202	3.450678227	2.145602991	1.132898683	0.811264062	2.934828578	3.364634919	0.449113127	2.724183257	2.638404915	4.562812172	0.92045565	0.011661042	1.971444638	3.986547256	0.797857258	0.144702213	1.614170552	1.004559634	3.490807891	1.089541935	2.64028411	1.4001803	2.235364549	5.428105428	5.308230153	1.498763416	4.030197638	3.094129112	1.640697009	1.426554117
CGGA_139	1.901369863	1	4.035202683	2.447878167	2.685627219	2.101578399	3.253765606	4.701893012	3.128939586	2.659606638	4.247701039	5.323422441	1.597803204	4.255322456	3.760118585	6.162051033	2.767092089	1.905178124	4.72089104	4.990520385	2.470505173	0.427596254	3.302923975	3.231858609	5.788272534	2.153775357	2.989672906	2.257168662	3.88608727	7.114270066	5.182629867	3.718188881	4.523132879	5.253384402	3.136034042	3.187020667
CGGA_1390	5.616438356	0	4.015250075	1.740743319	2.277504499	1.680783032	3.35504991	3.233611429	2.934933835	1.448811097	3.468322537	3.133319671	0.590092813	2.464390641	2.878856254	6.278316798	2.658971385	0.159135396	3.718867777	4.607161084	1.203032944	0.120966731	2.37261861	2.494557852	4.803189016	0.789821835	2.469462519	3.411480584	2.70269937	5.911762157	6.190435057	3.408842875	3.93410831	3.63558488	1.925553643	2.072787756
CGGA_1391	1.167123288	0	4.960695156	4.101670467	0.698419804	2.226430568	4.637497248	4.553734362	3.34318286	2.599571922	4.504208782	2.634188383	0.253963956	4.04441397	4.848375855	3.168889567	0.527640545	0.110037236	1.456088046	5.268462194	0.698419804	2.337249517	3.604520506	2.644674631	2.440159912	1.655918155	4.09020772	4.412841244	4.655108639	5.112891205	2.572366946	1.376537181	5.758806052	4.283773022	2.752835382	3.168889567
CGGA_1392	1.295890411	1	5.071342655	2.811723187	0.661111116	2.166008422	4.946192768	3.240396857	2.006940551	1.147083118	3.513493242	3.393557222	0.165385465	3.216357146	4.283289073	0.745656706	0	0.012463007	1.33742399	3.967656501	0.894476985	1.619925955	4.472776057	0.629095959	1.509955983	1.390906676	3.172605058	3.141736858	1.849132946	4.527531579	3.300071303	1.428594451	4.770687349	3.602743554	3.689705768	2.341729665
CGGA_1393	0.753424658	1	4.286088626	3.738694458	1.917850745	4.488617479	4.764659362	4.913536522	4.954471315	3.847308724	4.684445316	2.667068371	0.556258047	4.329987836	4.82202233	2.530572977	0.420224934	0.197885172	1.304602894	4.759970259	1.121761967	2.49715169	3.552395273	3.683636673	3.3899129	2.663725082	4.345720534	5.830984964	6.044299086	5.574791545	2.556042384	2.25205306	6.113631749	5.38074849	3.131331071	3.999603573
CGGA_1394	0.380821918	1	4.753498972	4.129937163	0.531338059	2.50679752	3.932165145	5.519580349	3.887850779	4.131295457	4.564332174	1.719100571	0.299690391	5.526823231	4.761415557	2.646340337	0.023598073	0.514781342	0.393237661	5.707508548	0.260504277	2.481459573	5.281599634	4.197629562	3.520053538	3.779406367	4.531788131	4.28930891	1.598578525	5.555436525	0.393237661	2.041552498	5.713415399	5.67667601	4.025699447	4.018377129
CGGA_1398	1.517808219	1	4.408397328	2.590554173	0.7846646	2.003329206	3.623646876	4.50715974	2.579158568	3.779886015	4.360109489	2.07809554	0.292900361	4.471393138	4.134440604	2.728468673	0.250426222	0.099072217	0.57118522	4.939120891	0.320537279	3.684735003	3.546753782	2.596218397	3.946571178	2.905423804	3.695329405	2.493733358	1.574594115	5.950385147	2.271040809	1.268938165	5.033990984	4.626828077	3.146464662	2.993905257
CGGA_1401	4.602739726	1	4.153138966	3.469913462	0.824926451	3.127660035	3.538565776	4.74372869	3.060321074	2.824066378	4.442214053	2.280131911	0.402105793	4.950430992	4.454110701	4.570318377	0.429910634	0.25442616	1.492055756	5.671403876	0.63493587	2.007730795	4.405923927	3.474927025	3.019728402	3.210148589	3.992278814	3.084576917	2.531807451	5.79147167	2.712464167	1.200754567	5.095290704	4.732608399	3.385458358	2.850025282
CGGA_1402	7.512328767	0	5.497204384	4.060776828	0.349177868	3.617398898	4.027854106	5.026014213	3.878051944	3.586215832	5.211591562	1.194909163	0.50808535	4.766576865	5.024497791	0.564827274	0.08004206	0.269483109	0.564827274	4.7073214	0.227921644	0.630096983	4.280822032	4.431075857	2.467195803	1.906796305	4.575455289	5.257066982	2.107297425	5.540287638	1.059305632	0.722778114	5.910450983	4.817085235	3.935124365	3.430040895
CGGA_1403	1.860273973	1	4.621018698	3.330838752	0.381459053	3.235884946	4.170108771	6.614085207	4.625187831	4.633490126	5.754910614	2.137653882	0.548820948	6.414462452	5.038619323	3.528526474	0.050476478	0.146421516	0.476823226	5.207313541	0.279342178	4.740171083	3.185956735	4.941658411	2.474483476	3.662348911	5.278524684	5.100567794	0.531155556	5.315113938	0	6.488701364	6.952585126	6.183067197	5.173551074	4.685322889
CGGA_1404	7.509589041	0	4.780715357	2.891186507	1.525528641	1.67066448	3.689659678	3.078027921	1.802524925	2.024040551	3.60909739	2.410461094	0.572893601	3.172063078	3.597039297	4.632052474	1.018484472	0.029011326	2.748035298	4.787628495	0.326431917	0.64961981	3.127489147	2.6787863	3.422180795	1.300130851	2.8772945	1.75989664	3.88379999	5.934181802	6.299892394	1.436302686	4.661299736	3.85168214	2.342751033	2.429625737
CGGA_1406	5.901369863	1	5.396865121	4.06602469	1.160624681	4.248032175	4.268079108	5.80708287	4.75285683	3.867003151	4.557811502	2.821349358	0.304039713	6.225949818	6.242136672	2.363042021	0.044435452	0.44330405	0.426613644	6.106269864	0.508199288	3.11755017	4.997794159	4.540463558	1.70830514	3.588089731	5.068084632	5.881689034	1.000681841	5.362177282	1.615628167	1.011914381	6.05391088	5.512591977	4.319837872	3.905154165
CGGA_1407	7.473972603	0	4.334951027	1.596342568	1.846479331	1.143665729	4.243954495	1.803805238	0.793865072	0.787140046	2.647313426	1.872126396	0.446600421	2.00267261	4.019209583	3.28750802	0.164711244	0	0.284152891	3.895700766	1.011431426	0.164711244	2.122379993	0.922173922	3.438912159	1.353953607	2.111654119	1.335634976	4.315803983	5.05498115	7.858774567	1.335634976	2.872083973	3.151436525	2.590509062	0.859445451
CGGA_1408	3.731506849	1	4.493754992	4.933048596	0.903472198	3.766215111	4.57402782	5.02937962	3.782103372	3.82192915	5.290473642	2.507831274	0.223318588	6.038325908	4.276665102	1.540295613	0.159875999	0.538064162	0.416657902	6.023921853	0.361327044	2.374454394	4.573013432	4.228517229	2.687288242	3.283789721	4.911541965	5.767902937	6.655303186	5.601781165	0.618925338	1.118965056	5.80293501	5.701226268	3.608823652	3.210015128
CGGA_1409	7.471232877	0	5.069337214	1.533027401	1.140925752	3.824908925	4.917340733	5.272570714	3.999679002	4.169417575	5.337899694	3.723253368	0.533717763	5.778039008	5.303090542	4.810746739	1.152145983	0.389473151	2.683362237	6.36705769	0.617056219	3.414002376	2.743943966	3.488925442	4.246033112	3.091538455	4.923901877	2.944409935	2.393065207	5.989846753	3.551700696	1.941439559	4.932875004	4.67440043	3.437120003	3.807273582
CGGA_1410	2.260273973	1	5.535788248	2.889898035	2.025417606	3.323485533	3.605339481	5.028527119	4.576793365	4.864395357	5.509308867	1.742225367	0.455472166	5.811079302	4.744192848	1.636575872	0.305956789	1.72759806	1.147267282	4.926552661	0.455472166	2.487137864	5.035224319	4.60207319	3.100388614	3.605339481	4.879360671	4.677263001	3.683209107	5.862194777	1.720228415	4.319513548	6.64313569	5.42172116	5.114661615	4.563470682
CGGA_1411	0.901369863	1	5.080842567	3.462235872	1.53163626	4.715882123	3.663354235	4.928369921	4.244712504	4.007248785	5.030360873	3.22098447	0.966171704	5.441134423	4.517377295	4.725609977	1.802890915	0.892716056	3.762906155	5.829373536	1.539679512	1.03606782	4.750946088	4.422696763	4.228632471	3.308319672	4.014481314	5.597164573	2.54820616	6.464858895	3.738654754	3.556420285	5.579717491	5.584099082	3.952570499	3.773176104
CGGA_1412	0.810958904	1	5.040531167	5.041274654	0.950910544	4.053814246	4.273479004	5.256327635	3.903274932	3.990550721	5.149360403	3.298501301	0.527168638	5.24152366	4.645176291	4.383108701	0	0.457580561	0.49279413	6.175350709	0.625635284	2.714712233	4.461855318	4.476222226	3.260695556	3.973512839	4.642238896	4.799921055	2.356868231	5.762562878	1.762182707	2.577933258	5.783598724	5.898017933	3.775056405	4.555385063
CGGA_1413	7.452054795	0	4.671840578	3.30176467	1.867365084	2.583093227	3.489809234	4.671840578	3.731882154	2.959976661	4.528368441	3.799536132	0.895126623	4.783562881	4.45364273	4.667123603	1.655092014	1.018762918	3.374942135	4.912050048	1.800019021	1.360086569	2.576400315	3.376869295	4.873667706	2.918240578	4.01902907	2.486443135	2.490008762	6.435418977	4.426918771	2.710817071	5.085285455	5.463147053	4.023956682	3.470085576
CGGA_1415	7.449315068	0	4.938195684	3.384550565	0.494029418	5.267986137	4.573970574	5.041874691	4.620369356	3.72665977	5.14277491	1.770597648	0.480897174	5.046895949	5.887358196	1.675817998	0.440767613	0.84094462	0.767138639	5.412882907	1.628965479	3.196521891	4.974956353	4.681914618	0.3569961	3.01484056	4.570875258	6.296523871	2.708972515	5.27275639	0.532723807	1.664246741	6.387518407	5.460072078	4.68978313	2.991880376
CGGA_1416	5.295890411	1	4.319432417	2.244172127	0.712235234	1.059008422	3.306666323	2.578295475	1.165483743	1.371532129	3.024910863	1.509861907	0.399630773	3.62318149	3.513923813	4.55982798	0.480020214	0	1.059008422	3.840922176	0.059349859	0.012066903	2.80327719	1.029631641	3.361927639	1.426663372	2.785812177	1.10480144	1.484103312	4.80969634	5.851626913	0.791382258	4.336326993	3.675330722	2.33583271	1.780634718
CGGA_1417	7.432876712	0	4.598342706	3.586175842	1.313293915	2.434037983	3.916045114	4.565957794	3.513640363	2.895230141	4.759079428	3.198613238	0.521335112	4.990494893	4.722468028	3.655238318	1.221229677	0.284089368	2.27522503	5.27390288	0.284089368	0.268840381	2.995905709	3.612085638	3.72254507	3.139058022	3.996935513	2.61978391	2.854950587	5.517141181	3.83553284	1.583605875	5.551415721	5.062457325	3.902522939	3.378093926
CGGA_1419	0.682191781	1	4.189412281	3.78768446	2.797302709	2.157665648	3.994293395	4.527829715	2.653089759	2.598541863	4.2117939	4.033659176	0.651227783	3.354987348	3.969431479	4.947699229	1.174855328	0.224729408	2.728409425	4.60364862	1.432182567	1.062912176	3.433266495	3.434997124	5.588907229	2.794609227	4.381143961	4.39721251	3.769967823	6.966162743	4.400759124	2.623040337	4.966368335	3.986053603	2.834492781	3.097472654
CGGA_1420	0.997260274	1	4.062685123	2.757868864	3.024862906	1.97162221	3.428037098	3.664129648	1.713860837	2.168336335	3.227309106	5.241887366	2.30508191	1.825352614	2.640815606	6.470068346	1.958921093	0.080379137	4.467230809	3.949536402	3.132464734	0.080379137	4.194035782	2.745596098	6.095984509	0.86794419	2.45733041	3.38753845	3.729151816	8.367692915	7.628482227	2.364073767	4.106531523	3.654971861	2.153549432	2.439155108
CGGA_1425	1.753424658	1	4.75970405	2.61678854	2.140512008	1.955220991	4.303818547	2.908338821	2.927479827	1.834677144	4.189545104	1.037618757	0.097865744	3.405427836	4.147718646	0.715215948	0	0.02864557	1.408417001	4.033106984	0.02864557	1.72954859	2.059541016	2.059541016	2.133935318	1.228738647	3.443156994	3.338361135	1.703135395	5.78858733	0.214662277	5.816064459	4.438006964	3.746685883	3.500521402	2.946370202
CGGA_1426	0.364383562	1	5.588208244	2.509238737	3.689617935	2.525093498	3.461463925	5.663915651	3.703618313	3.25450002	5.123457404	2.987838235	0.366691805	4.483965261	4.324595457	2.262990211	0.202872209	0.104999164	2.81289229	4.648609925	0.279648399	2.559372524	3.383596604	4.110104859	3.087301177	2.534523389	4.105894073	5.698932723	0.758751909	5.240436901	4.662295262	5.655297111	5.949773721	4.90578528	3.779604551	4.48477623
CGGA_1429	7.356164384	0	5.172130193	3.158095556	0.949354767	1.981193119	3.779965463	5.345022299	3.389317237	2.975665066	4.732099935	3.342268789	0.375629572	5.261894087	4.395237734	3.763576231	0.551397318	0.142015279	0.301882839	5.439612971	0.054906857	0.93966151	3.024627199	4.384559858	3.12853696	3.392873585	4.497882663	1.878392006	2.05936088	4.878805316	3.392873585	0.996867562	5.822449382	5.395532273	4.442333654	4.07714667
CGGA_1430	0.443835616	1	3.411892205	2.982628696	1.225474812	1.771457221	3.637441683	5.705466794	4.390584985	4.10726899	4.558505916	1.209957704	1.878391019	5.176288698	3.237286854	0.446492667	0.070431649	0.248067836	4.003085502	3.491058647	0.121086908	2.267490445	2.612505721	4.223877254	4.658350384	3.090367026	3.885914586	5.403026841	0.561001134	4.916738433	0.722816096	4.20834286	6.288127748	5.463983963	4.181743215	4.70614122
CGGA_1431	5.610958904	1	4.394019654	1.063555798	1.051657488	2.134350953	4.196106744	2.442958303	1.875544224	1.78502101	3.050885576	2.339106445	0.515171483	3.061307507	3.52538213	5.664566509	0.532397324	0	1.525937731	4.389300152	0.249545051	0.599314752	3.191712586	0.867101687	4.101893729	0.776030059	2.717897272	2.522697056	3.03435461	5.864410556	5.00476236	0.939911814	3.973771247	3.17946328	1.58491646	1.504275599
CGGA_1433	1.079452055	1	4.763992857	3.682207862	0.314913314	3.212666257	4.023564157	5.498591089	3.951736033	3.366821095	4.413109551	1.595117642	0.158544409	4.191646047	5.003806018	1.040583827	0.03313341	0.259992807	0.301377945	4.7409897	1.048707688	3.278046673	3.743549232	3.728456666	2.517963383	1.491649305	4.778109433	5.311236291	1.024197567	5.658096066	0.660656824	3.09403537	5.253978765	4.396495638	2.940960691	3.680901769
CGGA_1434	0.183561644	1	4.128026569	4.324488506	2.141990008	3.439318916	4.541282891	4.588466851	3.276926934	3.0657608	4.713756729	3.056987924	0.43864398	4.019322132	4.547559581	3.717797718	0.542854949	0.139499367	1.486472314	5.093158977	1.335049918	2.86929982	4.11751738	3.510126102	3.425753278	2.627061211	4.39057224	5.565531737	3.997709172	5.773950327	3.108842382	2.716127004	5.582442416	4.708864574	3.148611627	3.304984897
CGGA_1435	4.539726027	1	4.317102077	3.825514171	1.152955903	2.441008595	3.339283538	4.261936804	3.502506936	2.998357571	4.574074789	2.308690751	0.294675822	3.917090889	4.569262955	4.691332142	0.446335555	0.154848448	1.908160869	4.916410303	0.397532523	2.013128099	2.927073784	3.430043327	2.933507144	1.938329662	3.820894799	3.71409149	1.468610801	5.455682776	3.663387905	1.938329662	5.387419791	4.324463794	2.803740804	3.29500336
CGGA_1437	2.84109589	1	4.206001067	2.316422173	1.923803315	2.0074748	3.068691171	3.094431568	2.297550455	2.07552278	3.267654927	4.266287574	1.707340906	3.221678737	2.056940256	6.031379962	2.101142649	0.404526949	4.023762695	4.226932004	2.255794653	0.060952124	2.341206495	2.705692417	5.446380736	1.107265282	2.182255622	1.593329092	3.890529316	6.977845832	6.331117604	2.777819933	4.011269182	3.692881806	1.991907034	2.506451238
CGGA_1440	7.315068493	0	4.896294335	2.17788973	1.88896566	1.88896566	3.571748188	4.052282933	2.488372067	2.57962252	4.168338862	3.026958785	0.339497678	4.123030538	4.161225222	4.135529139	1.394951995	0.105416008	2.380494801	4.736596387	0.423438885	0.528264504	2.995307117	3.367924654	3.867331549	1.677319797	3.481614751	2.107732187	3.707696939	6.575564594	4.491249758	0.933311801	4.688633059	4.350919177	2.551916067	3.293659305
CGGA_1441	5.156164384	1	4.68851561	3.200681231	0.545447076	3.08681935	4.371995585	3.283697676	2.978850825	2.341183914	3.773789488	1.652695389	0.43173932	3.904953945	3.846419618	1.340035319	0.036364424	0.024344507	0.318176573	4.349289869	0.366585233	1.192081389	4.65674884	2.792980128	0.93390219	1.009018431	3.35741297	4.539710491	2.152522265	4.710249574	1.617122824	0.578704534	5.336730919	3.602464446	3.126717617	2.253800722
CGGA_1443	7.301369863	0	4.856006097	3.03297276	0.739441127	3.852053211	4.007140885	2.802357825	2.683961963	1.823021432	3.94297266	0.94062023	0.213984901	3.378981045	3.332509807	0.917908542	0.226361151	0	0.535738096	4.35023939	2.466448393	0.631908272	4.015187816	2.407888377	0.355921924	1.894560822	3.000914335	5.351274404	2.146521179	4.7247649	0.64118189	3.432038768	5.322741065	3.806412803	3.020590103	1.66378837
CGGA_1444	1.035616438	1	5.469950542	3.322038531	1.222728118	2.218366201	4.207860018	4.419707989	2.888033322	3.084286503	4.392876874	2.730548093	0.491557974	4.480938637	3.713792165	3.212574516	0.231412586	0.112623373	0.732172543	4.889363775	0.217087923	3.082312141	3.682854399	3.677632983	3.052367826	3.412822882	3.905765154	3.773745796	1.610232155	5.679056169	3.070408893	3.088227138	6.068289699	4.906761305	3.909110626	4.00707007
CGGA_1450	2.621917808	1	5.051552833	3.365309051	1.906485574	2.523105699	4.12633557	4.721773885	3.17648851	3.90496003	4.6735577	1.854652032	0.355360049	5.087550621	4.723380427	3.695025677	0.967549685	0	1.427889929	4.923929087	0.102323894	0.999723862	1.825030031	3.433636377	1.854652032	3.054158373	4.12633557	2.291476001	2.563129964	5.818885207	3.411882601	1.653627345	5.573774521	5.396317364	3.523057663	4.375535807
CGGA_1451	1.2	1	5.160792686	2.912715197	1.976802953	3.76440126	4.386471959	3.989794201	2.617273148	2.908947543	4.468112291	1.351385075	0.173333173	3.562167663	4.169806914	2.596341654	0.069152626	0.041888034	0.41563115	4.759789874	0.41563115	2.27490096	4.468112291	2.047049614	2.187407446	1.329002718	3.62437597	4.70326559	2.227286118	5.461750867	0.958082379	2.680516547	5.771551711	4.052612209	3.575301264	2.411650532
CGGA_1452	1.282191781	1	4.259137559	2.579245378	1.885612016	3.158485444	4.516765909	2.692377898	1.463032147	1.892776857	3.934038127	1.702027552	0.232375069	3.579560698	3.400129971	2.092677616	0.013209655	0.039271557	0.98856916	4.410952416	0.700868584	2.126500789	4.637374722	1.505716306	1.491628108	1.363398811	2.758585121	4.231146501	1.182287285	5.130669026	2.730867392	1.70610048	5.440370006	3.678229123	3.715073314	2.287376169
CGGA_1454	7.273972603	0	4.148674036	2.144121891	1.718923854	0.964970176	2.806163166	3.458167603	1.823231058	2.406464375	3.537705496	5.047154459	1.496601796	3.103107934	1.964614141	6.997028316	2.101295169	0.345200558	4.472688169	4.442592057	2.981711962	0.11406527	2.097338045	2.540742165	5.809319341	0.956257274	2.089391087	1.595303169	4.611643247	7.03811979	6.700530663	3.339225344	4.066047768	3.721180933	2.251288623	2.472112138
CGGA_1457	0.854794521	1	4.453112251	3.960573417	1.573827909	4.149567308	4.540660967	4.804620343	4.160482902	3.651862823	4.65120085	1.448805013	0.168075194	3.523871694	3.943822377	2.872621296	0.182426676	0.10919754	2.142317553	5.354359878	0.153579511	2.433807215	3.721083584	4.661482785	1.551887582	2.203408089	4.445694881	5.575731823	1.551887582	5.02568456	1.12394536	2.40043295	6.42640267	4.851401724	4.01571393	3.2449789
CGGA_1458	0.347945205	1	4.743272999	3.308091355	1.39212297	1.419136355	3.001272963	4.334375607	3.209024373	2.679698408	4.181054631	2.906618355	0.261145731	4.380632859	3.313500569	3.729602672	0.017782091	0.035347673	0.760864109	3.699620199	0.215646833	0.62824419	3.228244371	3.721487234	4.542170083	2.996796939	3.907056204	1.968806551	0.985317153	5.137174855	3.108885026	1.509888381	5.100096565	4.472956503	3.199317492	3.718771912
CGGA_1459	1.378082192	1	4.362784088	4.670012741	2.528244184	2.930693711	3.651314821	5.866023799	4.338554192	3.910234008	5.509700304	2.818373798	0.455455352	4.671630076	5.556407359	1.556671097	0.060507535	0.90375461	0.425094543	5.349184578	0.296827776	2.597946389	3.704423777	4.268675871	2.96802709	2.861524956	5.607576082	7.165520473	1.989038788	5.449224126	3.475443164	2.767856204	6.443072543	5.308701978	4.502920942	4.291996257
CGGA_1460	0.57260274	1	5.108173189	3.636148427	2.065512299	3.63427074	4.424477287	5.718871133	4.686997977	4.299720221	5.08085942	2.576452824	0.601691343	5.313375629	5.050204671	3.861530336	0.990209912	0.196034567	2.869272283	5.071869932	0.761611492	2.592014501	3.869533445	4.032375926	4.436379562	2.689268868	5.35729252	5.59884021	3.371174854	6.053778608	2.967991095	2.432613051	6.306955232	5.5940181	3.861530336	4.652162669
CGGA_1461	0.619178082	1	5.16968149	3.973819534	0.363827578	2.504118841	3.859683393	4.551935841	3.594431386	3.279861498	4.937891136	0.131736729	0.609627307	4.281040077	4.609574323	0.950255777	0.099913038	0.050821274	0.193352556	4.739825323	0.083734019	1.951719987	3.608635846	4.160874759	1.995618092	2.103869419	4.966849905	5.015103774	4.231416855	5.597990293	0.208353939	3.193914774	5.820551967	4.874059205	3.703010492	4.058007714
CGGA_1462	0.476712329	1	5.432360734	3.747573652	1.921853185	2.873635939	4.102184873	6.170695828	4.430327682	3.318340505	5.319764324	1.31608838	0.237304426	4.321011571	5.323204537	2.485636591	0.280416828	0.17774088	0.538965102	4.703442678	0.608284244	2.873635939	3.951393691	4.277340442	3.173387635	1.930901213	4.790521185	5.269828459	0.737665692	5.822505469	1.383548412	3.719129911	5.579861024	4.732841146	4.071830358	4.287062154
CGGA_1463	7.21369863	0	4.576274407	4.072094675	0.751409151	1.980617214	3.695385183	3.765997015	3.369163139	2.693206048	4.149730201	2.00498388	0.599677909	4.427974672	4.167829114	3.398583062	0.453889271	0.265040442	1.754982105	4.928606495	0.38128847	0.722312741	2.703168508	3.451255479	3.048116594	2.988266239	3.623763497	2.056407519	2.50670841	5.533204095	4.487551385	1.783433422	5.039902964	4.686464557	3.639413155	3.118668312
CGGA_1471	7.18630137	0	4.892269785	4.150323404	0.153856212	3.05377103	4.210319075	3.982780331	2.872770626	2.290972073	4.117961314	2.346297175	0.182752138	4.367237974	4.760106374	3.4362518	0.490715148	0.032111914	0.332095194	5.659025905	0.139188275	0.8290545	4.371166118	3.299476731	2.122231765	1.783289571	3.667220013	3.914436123	2.665759657	5.370437116	2.287650628	0.685008859	5.069534952	4.30041812	2.450962456	2.857170347
CGGA_1475	0.498630137	1	4.94497598	3.483579478	1.243376739	3.890679013	4.235775852	6.326771309	4.967619916	4.328989156	4.797026072	2.017712747	0.52619048	5.850819222	6.144205725	0.249291781	0.19088992	0.210621062	1.081354789	5.945116294	0.35944832	4.232160432	3.509697089	4.530826277	2.273618539	3.246112594	4.88714385	4.552248706	1.081354789	5.023070756	0.34166313	1.99513656	6.166792441	5.494759208	4.088928291	4.415481392
CGGA_1476	0.819178082	1	3.978784604	4.314096761	0.763944016	2.366539472	4.807602531	2.91196493	1.848841526	1.725057618	4.212397069	2.780438195	0.238567366	3.259798992	3.733553574	3.44354686	0.53033286	0.088773983	1.310848812	5.159777091	0.289399159	0.972743001	3.6690341	1.861495394	2.864560451	1.323099058	4.169790732	4.133733041	4.749787804	5.247151067	3.919509299	1.428907825	4.91822858	4.356431097	2.491197458	2.672076621
CGGA_1478	1.484931507	1	4.779051547	3.233787092	0.87397699	1.708131491	4.865997209	3.946439419	2.89353968	1.568710685	4.602036814	1.002351638	0.124716743	2.835917578	3.562568742	1.166102104	0.014401897	0.028661446	0.390680278	3.689153303	0.368428866	1.493598931	2.581644269	1.41978089	2.837943338	0.817606614	4.518616364	4.373240684	1.462423948	4.610949061	1.676784338	2.032118191	4.774299191	4.08166447	3.330481297	3.04677428
CGGA_1480	1.109589041	1	5.433595651	3.518784421	1.072704579	3.585399581	4.433158398	3.460821255	3.632833845	2.308034848	4.141669737	1.477914467	0.345768635	3.426238363	3.307020008	3.298220326	0.084314634	0.124693338	0.214734824	4.646364097	2.370932957	0.670667284	3.514991827	3.423543484	0.935678667	1.933049845	3.444962865	5.257155769	2.137632828	5.233502589	0.379532087	2.322572573	5.606616609	4.142489359	3.301159521	2.160471376
CGGA_1487	1.424657534	1	4.533339605	4.604084598	3.433573093	2.269280845	3.296814086	3.028314908	3.331845053	3.924610301	4.116723331	0.398790667	0.246894022	4.117636095	4.169612006	6.618465295	2.087428677	0.641498749	1.661266086	4.185368992	0.077102071	0.720527134	4.744836272	4.189715563	3.988873073	1.795086447	3.111307677	6.022829878	1.874990376	6.067208645	3.914141376	4.978821767	5.531943576	3.825304073	2.956670796	3.926695
CGGA_1488	7.084931507	0	4.123363962	4.123363962	0.987267128	2.697153894	4.116571003	4.361277751	3.113490002	2.684960863	4.606436947	3.175810677	0.37871777	5.072036326	4.967068443	4.815924389	1.520718255	0.393779248	2.712251681	4.982717488	0.714844203	1.670463861	3.507167185	3.459647228	4.06927618	2.644606421	3.983519116	2.82210592	3.171447385	6.517944245	2.827662362	2.206603858	5.003117683	5.018382579	3.675304357	3.050732811
CGGA_1491	0.673972603	1	4.836840413	3.857275979	0.53621083	2.49058302	4.482773921	5.049940809	3.810536763	3.915064788	4.689641103	1.467329625	0.387366233	4.903453953	3.741937774	1.232953082	0	0.050381677	0.221379652	5.167780752	0.13062815	2.43477956	5.913011583	4.114714946	1.055203788	2.053497569	4.66829132	4.650708927	1.747348828	5.048392251	0.917218778	3.738100526	6.544084723	4.843998977	3.908251118	4.315179785
CGGA_1492	0.734246575	1	5.137755605	4.263086001	1.503253416	4.81985679	4.951716672	6.093777945	5.456855792	4.433552282	5.408151061	1.999261472	0.495241211	5.591860242	5.403133067	2.30209718	0.21887112	0.939156114	1.372438905	5.333917329	1.486481765	4.367533585	3.505076128	4.602621277	2.712284288	3.096298986	5.30312024	6.350219968	2.129198854	5.685764465	1.796481757	3.225730047	6.904336448	6.040554679	4.868402565	3.944858748
CGGA_1496	0.904109589	1	4.845298085	4.893017037	0.44436461	2.176506442	4.135735766	4.87326641	2.194808796	3.449808105	4.579698962	3.26728044	0.265437175	4.690259038	5.257561871	4.367182908	0.397725143	0.265437175	0.299663639	5.251563826	0.041042724	1.713571292	2.753300313	4.004413057	2.456094053	3.260779918	4.294790343	3.012570127	1.355178407	5.155548478	3.990074715	2.478677388	5.541635933	5.533119956	4.548015383	3.438332383
CGGA_1497	3.22739726	1	4.045048157	2.0777082	1.269575498	1.826649206	3.638023536	4.47903244	2.790420565	3.318657938	4.290315741	2.01669543	0.321602476	4.681429198	4.401886343	2.366756702	0.070311806	0.137355524	0.292482714	3.434816837	0.169744111	3.382231598	5.94851596	3.586471683	2.298825771	3.198220892	3.980326969	2.200359281	1.328143277	4.670153077	3.746685299	0.962680821	6.524105407	5.035143925	4.161356951	3.629315881
CGGA_1500	0.295890411	1	4.725964725	3.068175722	1.527350625	1.924600524	3.154542717	4.160919717	2.565859817	2.285464712	3.985527512	3.378760016	1.071015916	3.766112286	3.469019479	5.483113931	1.476888614	0.350755287	3.504439288	4.83237254	1.388653016	0.622412209	3.845598842	3.220778286	5.095143622	1.45966794	3.934501519	3.923029429	4.176814096	6.302164775	5.228635615	2.471647296	4.691343248	3.83895472	2.170213834	2.929124917
CGGA_1502	7.02739726	0	4.069474294	3.171881337	0.393346109	1.838368386	4.281235374	2.081445535	1.445673226	1.941299952	3.089612316	1.653096213	0.338523434	2.478767188	2.911383003	2.178286662	0.18539508	0.027988792	0.210037305	4.057642583	0.507089166	0.234265682	3.743140541	2.10463015	2.230409034	0.87386427	3.007647498	2.009568677	2.796077034	5.281564507	3.908474237	1.521464003	4.166308826	2.76106815	1.869639573	1.970439369
CGGA_1504	7.008219178	0	3.895231278	1.309271153	1.064492745	2.453506838	4.563470268	2.690902453	1.731345031	1.91351517	3.189239961	1.768210608	0.141599757	3.51730965	4.098527758	4.325734316	0.095926813	0.036724041	0.47168559	4.175335182	1.723857508	0.558432655	3.102402311	1.058552313	2.54981552	0.888151491	2.754752207	3.267288214	1.377667246	4.794573576	3.062888408	0.874690946	4.386275164	2.831655916	1.886943042	1.674217816
CGGA_1505	0.471232877	1	5.011870303	3.528993652	0.363166115	4.262470486	4.679036357	6.17542776	4.493905284	4.437846371	5.200876913	2.500659783	0.380893551	5.758789836	6.019712387	1.214068934	0.08896942	0.482913628	0.380893551	5.94979829	0.466403441	4.622412816	3.573996959	4.687074258	2.657970503	3.447219129	4.521138494	5.872411852	1.416713221	5.726222777	0.593479053	2.159226148	5.911052089	5.339350741	5.096784268	4.248054025
CGGA_1507	1.95890411	1	4.555757714	3.797395438	1.452283597	3.52149882	4.588665165	4.299251699	3.063163086	2.92980184	4.949478122	1.429213293	0.406620026	4.56173672	4.584755675	0.893247007	0.35858348	0.230990987	0.498145672	4.941347791	0.88479258	2.752962729	3.775839318	3.363140972	1.196263195	2.326377588	3.923475731	4.472165131	2.950203889	5.540315976	0.815312033	1.282461739	5.938760827	4.419727606	3.406605962	2.738959138
CGGA_1508	2.873972603	1	3.983788513	3.52876296	0.211227183	2.213418794	4.030272686	2.546659484	1.666133063	2.134207401	3.474249747	1.340092634	0.455919356	2.814879403	3.560784205	3.238095741	0.139287289	0	0.225194492	5.114390124	0.46771659	0.345164388	4.367475132	2.661539409	2.704548337	1.26770969	2.860337292	2.970159598	4.689278592	6.078585186	2.209911074	0.444024857	4.303909707	2.84458944	1.716442801	2.145268477
CGGA_1510	0.742465753	1	3.521658353	3.633601157	0.686422797	2.350497944	4.090167324	5.57320952	3.250558802	3.821483568	4.702191749	3.005795617	0.220349247	4.255571708	4.277455933	0.465509784	0.188563691	0.071452442	0.628373048	5.00217664	0.640171362	2.17507781	6.359512452	3.998045373	3.47465984	3.109159463	4.469064208	4.13983724	1.002008982	4.730060274	1.327990369	0.592387899	6.301257776	4.28405099	3.5733408	3.030659356
CGGA_1513	6.443835616	1	4.733973479	3.199789101	0.737181203	1.097148543	3.568660787	2.62494244	1.440209675	2.000404239	3.502991754	2.412968389	0.425159135	2.926818983	3.334386256	3.740466712	0.696529978	0	2.059303317	3.782830695	0.405115767	0.558168349	2.629268627	1.405319295	3.337033501	1.146274744	3.14343591	1.097148543	2.078413842	5.806213496	5.136280415	0.737181203	4.632031142	3.270735169	2.072071753	2.217079078
CGGA_1516	6.931506849	0	4.947208006	1.551492949	0.875363696	1.926544745	3.847917941	3.297700037	2.256696454	2.811493333	3.759251655	2.507149117	0.428366688	3.714098668	3.184972707	3.278332007	0.966194595	0.017096674	1.193752036	4.659420566	1.793957643	1.302338857	3.134946632	3.154393256	3.510343969	1.448132372	3.546119331	2.109039533	3.605255311	5.614883401	4.996528493	1.473127115	4.73110931	4.251598261	2.457914583	3.07905879
CGGA_1517	6.931506849	0	4.873156194	1.606088418	0.947298013	1.370353641	3.504165905	2.789464857	1.834204151	2.151162329	3.70443632	1.78265521	0.285730249	3.329571679	4.08829776	3.912597805	1.421806638	0	0.555172075	4.235349284	0.209700345	0.437883274	2.498689816	2.379408911	2.563759959	1.352786613	3.156439773	1.85930397	1.825739557	5.37790808	5.434326277	0.850479028	4.783119977	3.907593233	2.393796314	2.566302698
CGGA_1518	1.126027397	1	4.270969151	2.258521488	3.561444142	1.676375517	4.778646525	3.407949406	3.059420091	2.110270859	5.026806616	5.202773352	0.232945431	3.349624631	3.430009372	2.57932143	1.484935842	0	3.923188898	3.946332451	0.08189945	1.02836343	2.480108176	2.148786006	4.934475953	3.618818056	3.426878525	4.139441981	2.233652998	5.419886897	6.481426687	4.64424664	4.199383376	4.680846635	2.950263848	3.264495316
CGGA_1520	0.81369863	1	4.014931588	2.208047778	2.905635276	1.909158674	3.726770031	2.656417952	1.912613947	1.414757261	3.265878269	3.430384751	0.980150078	2.265924878	2.50442276	5.461354591	1.481420707	0.025755161	3.418281884	4.967947315	1.404977384	0.05105859	2.902163229	1.588989056	4.960037633	0.728968206	2.419538651	3.55832061	4.500350492	6.217417097	6.584383371	1.462686243	3.728731501	3.063170364	1.756015255	1.697127097
CGGA_1521	0.561643836	1	4.42561192	4.384426237	1.552125191	3.840049287	4.981636579	6.195424402	4.04475774	3.497838169	5.63162037	2.159201899	0.356464453	5.441964119	5.997783443	2.346603281	0.288390751	0.669092695	0.772381625	5.096813847	0	2.92487178	3.98821487	3.98821487	2.423991615	3.636062843	5.236589037	4.93578483	3.088934427	5.790783611	0.857065269	0.772381625	6.018286065	5.334249856	4.563404567	3.569501885
CGGA_1523	6.871232877	0	4.089211703	3.196469978	1.416057795	2.822124054	3.551689953	4.505654894	3.955606543	3.152366419	3.922567446	3.827603596	0.379723327	3.899709244	4.24718819	3.600254302	1.53949037	0.351629785	2.375790513	5.494171966	0.691293077	1.831587323	5.14618037	3.3338461	3.845341202	2.447224005	3.945069122	3.405627217	3.13804593	6.314426339	3.744969687	1.958088383	5.172013936	4.704787915	3.024744648	2.979565664
CGGA_1524	2.750684932	1	4.966275647	3.34877539	1.21825062	1.742565238	3.915400661	3.613307912	2.11172997	2.734964262	3.928964753	2.359922747	0.546450582	3.856559717	3.129538444	4.960698944	0.9983574	0.121296636	2.616158376	4.373247245	0.589134589	1.029686226	3.381017183	3.149284299	3.798630607	1.550735374	3.388588753	2.542050192	2.429107281	5.941985051	5.226253345	2.811314221	4.873274439	3.992950254	2.387391416	3.373405666
CGGA_1526	6.854794521	0	4.798238859	3.221038047	0.541786264	3.144371332	4.378466723	4.840027291	3.679187872	3.090898926	4.53764882	1.283534916	0.248135962	5.099501277	4.511602112	2.467521658	0.774393658	0.342671101	2.085437394	5.142294594	0.487644199	0.807920642	3.049452448	3.809040368	2.805722876	3.086352125	4.239995721	3.502756081	2.300913918	5.963678145	3.344216717	2.108043658	5.668658737	5.258504629	4.019239666	3.418445949
CGGA_1527	4.695890411	1	4.079528462	2.802429772	1.677800759	2.731813533	3.399573566	3.399573566	2.997649829	2.639672735	4.388120135	2.878493527	0.426909104	3.773396379	4.869161519	7.375998684	0.574106598	0.166315436	1.092899887	4.975879911	0.249551234	2.228935807	4.818947124	3.14623295	2.987582478	1.535794505	3.447367859	3.001657181	3.280932272	5.967702642	3.157052881	0.967385812	4.900619735	3.97436392	2.505001447	2.897974357
CGGA_1528	6.84109589	0	4.692353312	1.743124166	0.928758412	1.82126529	4.003222145	2.638349449	1.778812312	1.465031405	3.530426997	1.836398171	0.551680667	3.542011771	3.400272523	4.159548155	0.495589978	0	0.787963932	3.953773271	0.44712209	0.795726887	3.416726739	1.554685045	2.678790909	1.400313207	2.997632785	2.046185129	1.369435068	4.981543841	5.385869964	1.063471137	4.763352836	3.430504443	2.137596513	1.836398171
CGGA_1529	1.597260274	1	4.140770752	2.960204078	1.08873832	1.635205009	3.662030444	3.782857272	2.466909314	2.681052135	4.097048115	4.442060343	0.130646598	2.846507684	4.177340718	6.337372222	0.831339977	0.015114414	2.835906639	4.972907856	0.074036686	1.805699203	3.271569458	2.63042204	5.425556501	1.752580121	3.361533392	3.284101736	1.865296357	5.76680161	3.696425654	1.276058219	4.942101313	3.979642444	2.436357455	2.952373458
CGGA_1533	3.334246575	1	4.145861795	3.350368793	0.34168544	2.144920492	3.734809457	2.660875495	1.709955622	2.483985157	3.869749757	2.620454047	0.617742674	2.553832626	2.884174636	0.738197537	0.318090688	0.014752786	0.086335251	4.088617779	1.814832232	0.257358252	3.320993728	2.906100751	1.357441578	1.505798661	2.925748478	3.875823026	2.863948442	5.417523	0.014752786	1.839901978	4.634326793	3.182494554	2.285379943	2.1280582
CGGA_1534	0.073972603	1	4.402328305	3.308612342	0.842693877	1.997404152	3.451877629	2.59012101	1.404385112	1.504806512	3.535474238	2.427268536	0.227409291	2.957723576	2.749427198	7.399069682	1.073633972	0	0.67132604	4.335722096	0.276082903	0.707266794	3.895244834	1.91911373	3.622748018	0.858762195	2.918017613	2.698999031	1.266647298	5.201760806	5.15494806	0.842693877	4.157212254	2.35830242	1.922939778	2.109087958
CGGA_1535	0.635616438	1	4.469302649	2.017294246	0.665885256	3.983997137	4.300644973	2.559915821	2.451582283	1.436323125	3.22691844	0.896882716	0.351059238	3.327410184	3.86848778	0.767292403	0	0.02541722	0.330813965	4.595579809	1.510199576	0.476151112	4.893927446	0.81179517	0.180536032	1.358458524	2.559915821	5.071425848	2.49771378	4.598228877	1.071753783	2.7065768	4.583865771	3.185240192	2.828908509	1.040928956
CGGA_1536	2.301369863	1	4.075075729	3.465629751	0.738295822	3.926224797	3.905321028	3.90297958	3.384036233	3.626126125	4.212833522	1.919209997	0.31380693	4.73786716	4.60733001	3.167037025	0.486377115	0.382644173	1.311618328	5.13400967	0.341737191	2.952852951	4.335106804	3.582898671	3.170934569	2.859337555	3.736756736	4.131166803	1.52153902	5.373956867	2.532758628	0.970694723	5.283699343	4.826399527	3.207445354	2.21560086
CGGA_1537	0.265753425	1	5.249050796	3.761730626	0.436019499	2.346161875	4.122145853	4.364581608	3.244809338	2.784881154	4.586276374	0.858110159	0.341784403	3.969997051	4.190486901	0.883418319	0.075141868	0.030527977	0.227848006	4.363832553	0.240961147	1.392495788	3.64942677	3.512847413	1.356801332	1.177449114	4.491389994	5.053419366	2.522974366	5.505205274	0.545766539	2.123526609	5.533457914	4.218931469	2.709055684	3.384305784
CGGA_1538	0.676712329	1	5.066670093	3.50998692	1.465403273	2.143785495	4.270372334	3.639174661	3.475461945	2.005440756	4.318364682	0.879124169	0.500239736	3.911673085	2.060231317	2.312765417	0.058586455	0.014871164	0.308370122	4.505707144	0.221294856	1.925060583	3.089477915	3.032157587	3.181323026	1.410229474	3.694488046	5.148599053	2.232339529	5.201555317	2.705431099	4.278867823	5.36824889	4.193209316	3.28617535	2.447664431
CGGA_1539	6.745205479	0	3.864515413	1.994004341	1.20020105	2.717834274	3.81326199	4.085251145	2.458167863	3.56028323	4.599228356	2.367572684	0.554096029	4.318849667	4.228043173	4.727891491	0.554096029	0.093414984	1.474744293	5.616741114	0.540890086	1.509055494	3.914010293	3.528856007	3.658318658	2.676164808	4.152998534	2.967730738	3.528856007	6.040431149	2.145645605	1.313255278	5.378180174	4.519000975	3.00427224	2.752617389
CGGA_1541	0.183561644	1	4.836536662	3.032123818	2.335197947	1.706899686	3.633290184	3.091458569	1.954697038	1.946685912	3.751819043	3.475197909	0.688636915	3.508232692	3.590228034	5.388579606	0.688636915	0.104508992	2.948344265	4.828384819	0.834696718	0.460105165	3.790378673	2.567126235	5.070635491	1.18043464	2.782719276	4.232254175	3.877237491	6.144686181	6.145561314	2.447325795	4.641270459	3.891914347	2.246617342	2.585300565
CGGA_1543	1.980821918	1	4.863872038	2.075371022	0.992577179	2.52034655	4.368724752	2.936865247	2.24715668	1.203345083	3.100896655	1.285744433	0.374149133	3.537040306	3.939084195	1.704265015	0.059765625	0	0.632131805	4.820907626	0.246230812	0.936291298	4.044907043	0.525951348	2.999247393	1.098960717	3.086601295	3.445907044	3.626714675	4.96110874	2.370283414	1.325243938	4.301616557	3.377096684	3.62770234	1.414935923
CGGA_1544	0.569863014	1	4.456225213	3.836940672	0.361203324	1.500245341	3.408995624	3.417252047	2.142074177	2.776631711	4.340159077	2.36331833	0.043319029	3.707152945	3.32225878	2.278242845	0.085375168	0.029023391	0.6591521	4.991730555	0.178985867	0.817250824	3.649914683	2.921038046	2.623301576	1.78605465	3.439040925	3.59274338	1.856561494	5.280531738	3.161176621	1.109901094	4.680293813	3.610853983	2.331636019	2.639859463
CGGA_1546	0.610958904	1	4.514127743	2.85899339	0.367971436	3.789348585	3.063057764	3.295524767	2.935114361	2.151767021	3.733906785	0.870964201	0.386951454	3.423979791	4.003562588	1.592956008	0.060360135	0.024447925	1.258740975	4.238524503	1.089475737	1.343769793	3.615184828	1.907488984	1.173859791	0.897678483	3.441107022	5.056376986	0.956036164	5.304264054	1.451370141	1.609210767	5.126165913	3.561898355	3.356976335	2.106681307
CGGA_1548	2.887671233	1	4.700668108	2.635929188	1.474425287	2.815630387	3.94367063	3.753621847	2.680392229	2.231561984	3.956641155	2.17940465	0.415230527	3.276471903	3.706281193	3.838287507	0.425218609	0.013303907	1.484013176	4.254972801	0.567291523	0.852787273	4.084255007	1.745500076	4.052387536	0.874820058	3.634915819	4.259166802	3.275091918	5.71372998	4.32932537	3.030424795	5.001999655	3.586782953	2.678305727	2.408130314
CGGA_1552	6.663013699	0	4.781867871	2.615872864	0.8318698	1.594537192	3.595726764	3.181087442	2.066937316	2.25094816	3.539763671	1.655340239	0.356140096	3.599302214	3.502060474	2.941091542	0.443602157	0	0.475080119	4.462036109	0.33342023	0.33342023	2.927881705	2.985485594	2.634579022	1.448890191	3.08064269	1.372941674	4.078081448	5.425241287	3.767639065	1.214115144	4.524172836	3.598111382	2.107674829	2.669012455
CGGA_1553	1.479452055	1	4.024652481	2.804294802	1.692050977	2.016391755	2.749632198	3.952782215	2.777222375	2.47730434	4.165129555	4.320668395	1.265918553	3.921652728	3.200491028	5.172841426	1.832565639	0.821570814	4.208150548	4.682819953	1.865655406	0.592270728	3.803429716	3.256810212	4.975853593	2.594730724	3.044098536	2.186920297	3.513979861	6.873811845	4.664804458	2.729229934	4.762785646	4.458736696	3.048222237	3.155327229
CGGA_1554	2.257534247	1	4.812969831	3.279666502	1.977798389	2.699471632	3.505724293	5.100276037	3.629178282	3.249995771	4.580040995	2.213316756	0.41085644	4.429351435	5.338349639	3.32400851	0.962650773	0.144610201	1.481476143	4.800060503	0.480647483	3.379870516	2.790223115	3.930405308	4.353253671	2.828199651	4.195126759	3.927909032	1.753698067	5.783629108	3.331582939	1.877875927	5.670964393	4.538919212	3.310656809	3.06699082
CGGA_1557	6.649315068	0	4.521426357	2.168013323	1.423798504	1.316480115	3.838245931	2.131539155	1.495257816	1.274084185	3.268873979	2.638081707	0.461163094	2.656535845	3.053219552	4.780193516	0.486140566	0	1.307165879	4.344928335	0.574193762	0.153408434	2.183367171	1.0689447	3.107884818	0.642442721	2.846936638	1.830425707	1.872080181	4.793595394	6.531040844	0.972076991	4.192026291	3.042033471	2.055702095	1.661631524
CGGA_1558	0.356164384	1	4.394060753	3.940984765	0.831557537	2.803403713	4.727608279	4.551248957	2.329417247	3.155816407	4.869313955	2.346021473	0.128408541	4.077500187	4.493546344	1.049981433	0.097361912	0.049502122	0.217730343	5.319536144	0.246316226	2.621689857	5.178326097	3.252342671	2.066343356	1.89638874	3.987234435	4.793859904	1.166742285	5.211324992	1.574394011	2.912217249	5.867031786	4.654172531	3.229257378	3.437272914
CGGA_1559	1.652054795	1	4.643991417	3.642535098	0.835112495	1.479809697	3.763851668	3.245380094	1.873252795	2.688799849	3.937627483	1.998292033	0.215143935	3.723804006	2.522101406	3.192430659	0.62551978	0.056867781	0.64419688	4.27826782	0.177172849	0.680840984	3.442321232	3.412670886	2.903625455	1.108284739	3.330007685	2.640781054	1.018082714	5.745462065	4.996279882	2.301596994	4.912092681	3.464822637	2.403779343	3.330007685
CGGA_1560	1.257534247	1	5.344398684	4.102639125	0.874167642	1.844037299	3.617457685	4.829357793	3.225324791	3.427041235	4.207935423	1.237455443	0.185134969	4.428081369	3.874749032	0.241918803	0.241918803	0.048558221	0	4.827619704	0.064387768	2.000325657	5.957098726	3.719705458	1.121186919	1.778372241	4.050939486	3.77966629	1.143713028	4.211494032	0.608688875	3.766420965	6.393268787	4.617698896	2.9907478	3.875870757
CGGA_1562	5.567123288	1	4.486906605	2.870877169	2.225353034	1.738416332	4.357499194	2.824450888	2.411658481	1.653206955	3.223353827	2.79753361	0.467522819	3.044706589	2.446730386	4.806981982	1.109876388	0.084651511	2.680014741	4.506856886	0.820049372	0.690986921	1.596676252	2.085139188	4.600873333	0.820049372	3.063947802	1.798130957	2.836706864	5.812089618	6.180722611	1.304803792	4.010597396	3.479295483	2.022142518	2.321511038
CGGA_1563	6.638356164	0	5.117869267	5.089266521	0.504429899	4.104701919	4.425301753	3.709127725	5.98971178	3.86881185	5.536675561	1.667449801	0.193465456	3.984505305	5.21443332	2.223852717	4.335861134	0.067412569	0.923658859	4.694130304	0	1.683652776	3.231919495	3.916436791	1.134808003	1.888585077	4.451560502	4.399373988	1.934444172	5.755260237	0.810165706	1.276861754	5.739523177	4.816735696	2.84933611	3.918720224
CGGA_1564	0.520547945	1	4.487565544	3.102103869	1.10813032	1.898651074	4.576304843	3.060149007	2.709928589	1.55424612	4.086328938	2.529184253	0.132649333	3.691582096	3.266734869	1.049670135	0.075194182	0.089773903	0.075194182	4.384163774	0.104207756	1.869374009	3.28743722	1.27051373	2.893564034	1.326985759	3.273136522	4.313717261	1.533064912	4.764132829	2.081193233	3.087648846	4.612095207	4.393742709	3.343263255	3.148106826
CGGA_1565	3.882191781	0	4.892390278	2.963339849	0.101049249	2.216731415	3.628788468	2.744292629	1.987072569	1.614749728	3.663424915	1.104663359	0.234134254	3.395776092	3.91014429	0.829732702	0.014876208	0.058606028	0.271778168	5.54112537	0.981331161	0.390604311	3.806017549	2.835101515	2.027978473	1.722891708	3.126328868	2.779563744	5.380981076	5.206090252	1.416150259	0.641265177	4.767293274	3.57835583	1.869229944	1.909589839
CGGA_1566	6.630136986	0	4.930552065	0.473016071	0.760380822	1.026570423	3.651410922	2.604407002	1.616776295	1.08355676	3.080946817	1.930948971	0.219286016	3.080946817	4.032421058	2.253431548	0.210009264	0	0.457420716	3.043573141	0	0.083647138	2.868910526	0.385077045	2.663370235	0.972735846	2.708535619	0.864561794	0.592057812	4.221441904	6.448682012	1.15780678	4.022519281	3.312033398	2.133435256	1.724940089
CGGA_1567	2.301369863	1	4.039670862	1.530732995	2.256603714	1.981852748	4.358006726	2.497928169	1.941960979	1.23816862	3.300123838	4.02652667	0.87730315	2.640870558	3.652631625	4.662730496	0.733719985	0.047044243	2.790057509	4.654209718	1.181317072	1.001923725	3.038709526	1.127614801	4.269657404	0.844390223	2.510570939	3.51300462	2.711928042	5.901700933	6.401217631	3.249483806	3.628668873	3.246967501	2.870725008	1.538984582
CGGA_1569	3.852054795	0	4.597381052	1.312137382	0.78310638	1.804843898	4.201586551	2.111851349	1.18647251	1.013717735	2.914029033	1.727543289	0.103757913	2.818982865	3.54390964	2.327236689	0.231424994	0.03542161	0.719195098	4.518217504	0.179596184	0.310662808	3.59624185	0.483055246	2.740669189	1.340735432	2.64835765	1.354824645	2.561930404	5.241726116	5.489851786	0.613783702	3.957231049	3.249313883	2.533308371	0.989840785
CGGA_1571	1.128767123	0	4.139708093	1.742919578	1.941043971	1.765903514	3.661631694	2.240840113	0.816779662	1.355452322	3.097770267	4.207734313	1.021638712	2.420567292	3.649323914	5.868262421	0.50695524	0	3.130606807	4.248422417	1.570881963	0.07553373	3.308115654	0.413012645	5.091385771	0.881348177	2.289236826	1.854343766	3.375667137	6.152868009	7.351702371	2.243571838	4.015751183	2.45633096	2.016453109	1.414825525
CGGA_1572	0.438356164	1	4.275506183	2.367511651	0.874785436	2.185061631	3.855862301	1.892867691	1.433048207	0.682453579	3.009715311	1.078368769	0.156311519	3.197531396	3.639206002	0.893950021	0.023394117	0	0.218443334	4.457736482	0.187711876	0.399205183	5.146167141	0	1.338290222	1.083942449	2.606992836	2.686080823	2.280383111	4.429009986	1.463299842	1.480305884	3.98658683	2.766266922	2.912827436	1.375126091
CGGA_1575	0.353424658	1	4.900169429	3.46235568	0.680949943	3.439399588	3.80771482	5.438001729	3.722804745	3.423890051	4.726471055	1.404459804	0.1880196	4.795589276	5.572089795	3.483456735	0.097070597	0.112632525	0.515204251	5.561852133	0.627789391	3.398722678	4.076274266	5.151084167	3.301928091	1.884081247	3.772634791	5.312232454	0.701677544	5.604439293	1.664110575	1.626664719	5.590961579	4.498928777	3.583171189	3.802926612
CGGA_1579	6.569863014	0	2.99598599	1.679202082	2.121423123	1.090673659	2.96474763	2.063622117	0.569658268	1.782344396	2.626204222	5.155123274	1.35976782	1.549518521	2.513189989	7.043479071	1.044939355	0	4.220991017	3.690911834	2.484108981	0.066905951	2.505974508	1.018139438	6.278581066	0.372172732	1.462738205	1.516388052	4.641648091	7.038695159	7.488739849	2.900165425	3.421145206	1.467698747	1.386207577	1.472642291
CGGA_1580	4.331506849	1	4.266870311	2.116393455	0.578478381	3.434767728	3.70125121	4.634934575	3.137750908	3.472374031	4.419064413	1.851661884	0.347777312	4.829271159	4.849549348	2.559196122	0.376912951	0.27225506	0.99026286	5.433854263	0.419542008	2.510728713	3.688234799	3.717002307	3.463912813	3.124927559	4.054501136	3.539945535	2.514011026	6.274605383	3.256165301	0.971284299	5.398328222	4.609076903	3.610638724	2.902548153
CGGA_1586	0.635616438	1	5.324857408	3.818763244	0.752211656	3.983319726	3.378667517	5.451385964	3.815075961	3.29819146	4.842329734	1.41625044	0.209247562	4.832636153	4.911876693	1.422726094	0.148034565	0.296456625	0.565852311	5.246717747	0.841918304	3.116394958	4.30408909	4.189144317	1.315456932	1.987545108	4.27217148	6.392751041	1.929613497	5.586213464	0.017218619	2.246724773	5.704204408	4.818586522	3.418092898	3.498456998
CGGA_1587	2.054794521	1	5.121586563	1.704685024	1.223549173	3.340506224	3.587844989	5.483565164	3.390031859	3.24648927	4.326930293	2.403517254	0.349238662	4.935051257	5.505838846	3.874952901	0.170607189	0.155904736	0.199570091	5.102544747	0.110876424	2.805561621	4.30710624	3.903838273	2.923097573	2.502715366	3.845477355	4.986333647	0.819344904	4.935051257	1.358084006	0.57600577	5.610639889	4.777693803	3.359879632	2.800844052
CGGA_1588	5.487671233	0	3.536096744	1.685068097	0.852523572	1.941924193	2.544470497	1.721422254	0.526196278	0.570352112	2.004951689	1.691746446	0.246705523	1.828325301	4.090097597	1.867193992	0.153022832	0	0.246705523	3.378418312	0.273663812	0.093746826	3.689115164	0	2.253139347	1.514746492	1.74729786	1.916491743	1.947515476	4.653616056	4.594705479	0.816311286	2.214241214	1.685068097	3.639890539	1.342961684
CGGA_1589	0.936986301	1	4.195208542	2.472545345	3.098185676	2.063706424	3.087893737	4.880583023	3.108404715	2.923995564	4.457501444	4.593758844	1.427183846	3.860855501	3.040649226	6.22423878	2.60113501	1.491061752	4.743877581	5.165106324	1.879074937	0.064406099	2.436497229	3.437082998	6.297244797	2.278040494	3.232723513	2.236714317	4.85653393	7.063863359	6.179199471	3.500533567	5.031862162	4.774682859	3.887802649	3.168243977
CGGA_1591	3.104109589	1	4.425801351	3.292552381	1.638686603	2.587372988	3.908271763	4.62110968	3.410847872	3.165891837	4.530618715	3.314613785	0.579315597	4.604111401	4.457693391	4.256895669	0.811418851	0.302575268	2.837802226	6.331192943	0.349956699	0.410804395	2.972570105	3.709178616	3.1877893	2.832251832	3.943449947	2.970045058	3.302622132	6.151206059	3.788706049	1.178110936	5.439622491	5.379052017	3.683206911	3.355816611
CGGA_1592	4.350684932	1	4.555111539	2.862394697	1.371783171	2.305471777	3.231035632	4.687692088	2.99521997	3.672479345	4.668302451	2.380713155	0.308227295	4.656239533	4.399184566	3.105795171	0.984922099	0.277056735	1.429622653	5.175218749	0.426581984	0.509382313	2.885829476	3.872112409	3.147325677	2.77305554	4.257655736	2.582233186	2.266326484	5.431583079	3.363062927	1.700230315	5.910160108	5.051731198	4.231471281	3.437196033
CGGA_1596	0.561643836	1	4.088966834	3.308788023	0.764844374	2.212149718	4.591257061	3.288597007	2.148078658	2.231805473	3.786307298	2.51187776	0.326824601	2.913863329	3.683000071	0.826471495	0.059874321	0.015203145	1.274745231	4.40758698	0.386500191	0.755821602	4.384356958	1.928783605	3.34081888	1.312155895	3.145670886	3.89919221	3.803922903	5.047793038	2.762174626	0.719155402	4.716291435	3.592141524	2.947933496	3.20488262
CGGA_1597	0.476712329	1	4.923483588	3.324941323	1.026020786	3.280097894	4.027979836	3.750386534	2.885107034	2.213494917	4.334382004	2.528459775	0.443147522	4.166965573	4.408815198	0.850990255	0.117168476	0.01517712	0.131167436	4.904251135	0.454326225	1.141176313	4.669626257	2.98676723	1.805630811	1.65389834	3.454455994	4.644225595	4.941470306	5.300885841	1.958699255	3.23056848	5.261255964	3.880392528	3.246732247	3.170831884
CGGA_1598	1.545205479	1	5.164209479	2.344020442	0.608603362	2.341149913	3.309061001	3.15739879	2.411253422	2.111117407	3.942135732	1.170825064	0.215953759	3.477991846	2.831012424	2.873353466	0.215953759	0.014486657	1.861559974	3.985062679	0.2652441	0.779494904	3.838065833	3.317848227	3.592253467	1.897175217	3.024146265	3.484510517	1.687165161	4.65999746	4.013287652	4.460184214	5.094329411	3.818591662	2.675615308	3.194451301
CGGA_1601	1.945205479	1	4.561314238	3.155696409	0.370750115	3.852396901	3.903010178	5.024715356	3.204206408	3.536985781	4.794885698	2.237428005	0.204607732	3.876774841	4.296318486	1.216903533	0.08216436	0.03342934	0.396671301	4.758489724	0.144684647	2.033632141	5.794484517	4.082409438	3.247581772	1.716154492	3.855904786	5.59867252	1.761746354	5.452640369	1.432716117	2.204787845	5.914283473	4.631215193	3.681054191	3.093661878
CGGA_1603	0.975342466	1	5.058730334	3.216412586	0.366409879	3.598585633	3.37935933	3.31663319	2.937207797	3.018281945	3.881980251	0.160227661	0.239658351	3.829764071	2.987383505	0.283158007	0.746462252	0	0.183371875	4.356840981	0.366409879	1.548236193	2.293782817	2.932092896	0.807321148	1.827027796	3.959439461	5.449941715	2.24511821	3.664835135	0.171846179	0.148514815	5.5722464	4.351103782	3.341280326	2.269655697
CGGA_1604	2.02739726	1	3.794515338	4.383454301	0.810808642	2.374712748	3.522701047	3.134617192	2.602096738	2.973304849	3.863307988	4.529894343	0.855069726	3.26336324	2.854055833	0.205423734	0.07676672	0.031198552	0.737039092	4.110638584	0.191682152	1.406255512	6.798711432	4.311420296	2.510975107	1.188306843	3.453853652	3.627214306	1.301392972	4.778810766	1.222497418	1.822053835	5.197650578	3.737726706	2.787096203	3.722277452
CGGA_1605	0.879452055	1	4.570279597	2.410488057	2.982636215	1.691062693	3.184191095	3.566955732	1.976614077	2.106134467	3.585368243	4.515094441	1.459713303	3.027573164	2.422241914	6.313122746	2.19102924	0.32201663	4.36255552	4.33250586	1.816605	0.105825965	2.769137361	2.84314119	5.45056791	1.008042029	2.395659779	2.322282204	4.559010928	7.084554479	6.639582245	2.413435511	3.985637884	3.822254618	2.095162564	2.254865048
CGGA_1606	1.290410959	1	4.781344235	3.103084046	1.256432856	2.617794672	4.474224177	5.773130989	3.299643357	3.283749053	5.162712662	0.659825723	0.019325953	6.158319544	4.109689939	3.728861127	0.297789544	0.112253251	0.199555391	5.099425242	0.075797419	4.530869929	3.112112886	4.677210176	1.396043525	2.542985051	4.626126448	4.014185744	0.696304874	5.16705135	0.28187469	3.656647508	5.42925954	5.5804428	4.408865921	3.453196337
CGGA_1607	3.652054795	1	5.053430183	3.522115234	0.74926628	2.517505273	3.891647246	3.871753091	3.153293819	3.193917779	4.120461577	2.363621305	0.492140312	3.514437179	4.326699586	4.650030864	0.139643023	0.179029748	0.166019951	5.032526954	0.41725816	1.947057595	4.117930375	3.652594494	3.248935527	1.643449493	3.522115234	3.940214548	2.731314377	5.51982212	1.571274129	1.089579988	4.928517077	4.17261604	2.661189292	3.297464957
CGGA_1608	5.350684932	0	5.205166551	2.575351131	2.803579111	2.472888803	3.603777421	3.539040961	2.621317771	2.502088124	4.121135236	4.029850401	0.98268617	3.720176263	3.684959284	5.429200313	1.434333151	0.240751132	3.68113454	4.926969462	1.773005714	1.62690098	3.93988554	3.448943305	4.833002186	1.944472721	3.006710638	4.217587186	3.712701801	6.298806672	5.977975452	4.945156495	5.364294161	4.313768317	2.911984252	3.421696187
CGGA_1611	3.17260274	1	5.327202757	2.792673192	1.092720836	1.656845174	5.467903554	4.035570869	2.007443183	1.781990478	4.402922903	2.905043137	0.418747094	4.028370838	4.247280116	2.140281813	0.140190132	0.099544655	0.362600017	4.852516241	0.374005605	1.656845174	5.436970599	2.304260832	3.670816511	2.718559753	3.839714754	3.668502628	1.085801119	4.877774233	3.324990641	1.26801198	5.305029701	4.56594999	3.603371484	2.614221558
CGGA_1612	1.967123288	1	5.16206439	3.397390214	1.940601103	3.032239938	3.736687191	5.318710862	3.720814814	2.73684103	5.52155425	1.835671866	0.292074534	4.112919801	4.530031103	4.883679222	0.305234695	0.305234695	1.310943639	4.680272658	0.790187213	2.212654708	3.243529963	4.079799205	3.778572356	1.789594106	4.589061362	5.181820715	1.038912558	6.127723064	3.270619595	4.832330886	5.502399037	4.550898491	3.546144148	3.151801612
CGGA_1613	0.684931507	0	5.122985615	2.971455488	0.814006408	3.379118497	4.140527946	4.68480643	3.123342852	2.466766162	4.38647634	0.822388631	0.293225908	4.250216973	4.223566614	0.452910661	0.043671022	0	0.180373777	4.357209054	0.317148943	0.526579649	4.748871454	2.950577147	1.523425704	1.533671647	4.322911661	4.924610458	1.039261283	5.226090394	4.602635418	2.16119686	5.705455791	3.868349664	3.254570552	2.514105155
CGGA_1614	2.956164384	1	4.25861294	3.52296639	0.629312464	1.911852113	3.683464318	3.135846051	2.071837545	1.836348063	3.551577148	2.291293494	0.386249168	3.126367465	4.313241812	4.798223479	0.458534496	0.027418689	1.727713869	5.342108833	0.375620561	0.76580895	3.833717154	2.313737969	4.221998765	0.805944907	2.862774281	2.712511652	3.516933724	5.722333001	4.292203105	1.395550655	3.631923738	3.321736586	1.870814687	1.564167127
CGGA_1615	1.605479452	1	2.857752057	2.059537454	1.769188964	0.457507002	1.552713039	1.097513245	0.22604152	0.443179305	1.852865154	4.04824475	0.435961742	1.38669785	3.276704596	3.792573908	0.22604152	0.200713713	0.631870808	2.178913325	0.192171326	0	2.960669796	0.837574306	3.57574959	0.729557765	2.545375404	1.565998012	3.87560941	5.553795578	6.602920484	1.083724473	1.405294949	1.879712404	4.614471098	0.485742461
CGGA_1618	6.353424658	0	3.775981098	1.896232193	0.883528574	1.22642433	4.03523928	2.013698673	1.639913833	1.450187118	2.946328746	1.998372756	0.289112302	2.760780386	3.546557535	4.734414513	0.386512813	0.012259953	1.194502185	4.234143382	0.571868252	0.863367246	2.74800786	0.863367246	3.934156698	0.698657512	2.593390964	1.761100291	2.297831274	5.736453701	4.645713198	0.612699784	3.632459062	2.970092316	1.422894936	1.55446841
CGGA_1619	2.098630137	1	4.367774342	2.580891212	1.336532643	1.961144105	3.790917966	3.233238817	2.312123287	1.665661577	3.072885235	2.375182922	0.342676463	2.79588723	4.740335324	2.994721191	0.434361451	0.013276537	0.851455985	4.698825755	0.151781967	1.00555266	3.557104272	2.941892147	3.571760597	1.101911216	3.037584877	3.06812211	2.598615893	4.862737165	4.395289625	0.887951225	3.25575575	2.782379939	2.276779057	2.135186826
CGGA_1620	6.334246575	0	3.799747252	1.582378112	1.961667536	1.339058919	3.11258538	2.395166008	1.530131345	1.311182824	3.046491945	4.282799931	0.721363139	2.313215692	2.279086136	5.534912129	0.881580512	0.107636169	2.787940325	4.537403893	1.641779745	0.081470583	2.405749259	1.990076542	4.76149022	0.873978451	2.341052912	1.690200234	4.16781765	6.622826928	5.724907982	2.104937648	3.847108709	3.237809737	1.766087536	1.880529019
CGGA_1621	6.331506849	0	4.3333279	3.618300017	0.290159111	1.958267524	3.51857351	3.070768824	1.644543831	1.888959432	3.595518652	1.587353535	0.098800859	3.560038379	3.51857351	3.663964134	0.204005623	0.043174292	0.393866903	4.539609256	0.085093999	0.979739763	3.499324531	2.609654656	3.326611949	0.887989929	3.273214138	2.845404306	2.29533831	5.592717304	3.739188521	0.619821961	4.350616638	3.587033999	2.077281695	2.249990981
CGGA_1624	0.238356164	1	4.429216549	2.759452264	0.625478638	2.42089133	3.931342212	6.704265175	4.472010322	3.557658643	5.445284018	2.70191461	0.092458708	5.4156147	5.090276111	0.821917419	0	0.261298564	0.245276473	4.969301459	0	3.718627696	4.20941386	3.916242501	2.238675332	1.835117366	4.544179205	4.435408211	0.454849485	5.528317197	0.29281862	2.916931772	5.246335225	4.992283029	3.410969881	3.251675985
CGGA_1626	1.906849315	1	5.318819192	3.736954787	0.968715767	3.583573314	3.829610123	4.21748885	3.22455674	3.066628749	4.575135472	1.733836241	0.101234503	4.781142304	4.235230481	1.512793013	0.133460001	0.068272706	0.27017934	5.108964897	0.627776987	2.027596697	4.512189217	3.077022233	2.110882358	1.988489953	3.792249976	5.050040423	6.365663489	5.939173203	2.87265421	1.518905069	5.219112764	4.118324997	2.700502506	2.831503568
CGGA_1627	6.304109589	0	4.535172087	1.40414306	1.627959497	2.302276191	3.760792106	3.191488457	2.266993747	2.098412041	3.476224737	3.330031878	0.787270539	3.215242335	3.572638356	6.006432122	0.769044224	0.030923433	2.330515329	4.670203306	1.110445749	0.933547026	3.363823388	2.367327726	5.329669183	0.917088166	3.447860917	3.139230819	3.789331618	6.60860821	5.752138301	1.826086129	4.216662661	3.497137543	1.944506348	2.240780742
CGGA_1631	0.605479452	1	4.759113036	3.03142251	0.463860646	2.492756288	4.16188299	2.724786697	2.421225068	1.810951831	3.807427384	1.292101025	0.636224016	3.883538571	3.693856063	0.830176581	0.159222854	0.081806889	0.279677286	3.799389173	0.159222854	1.115602241	4.517760211	0.899498202	3.438355725	1.178932778	3.126049515	3.430570265	3.871128958	5.389152798	4.502368629	3.77602667	4.864960634	3.567027741	2.873849674	2.402774029
CGGA_1634	1.002739726	1	4.826910002	1.51839997	0.522251166	2.454675675	4.198536743	3.60226327	2.068713758	2.915122713	4.546331107	0.853564464	0.384421395	2.984349311	4.186490569	4.565726037	1.207007958	0.015647231	0.466413298	4.310602123	0.360113015	1.659542325	3.738152264	3.065518449	1.253939428	1.115579545	3.599670132	4.209633125	1.108300624	5.505805744	0.218561658	3.057981846	5.779665592	3.466533646	2.375030371	3.30560045
CGGA_1641	0.797260274	1	3.71711621	1.797031274	1.607511972	1.428019532	3.76546032	2.496852728	1.678089566	2.733978671	3.24090262	3.567740219	0.166361184	2.819728075	4.112415441	4.887053583	1.020571198	0.014620048	1.850980932	4.068424274	0.482568797	1.145389617	3.688908587	2.56548313	3.848391827	1.006011638	3.190286543	4.328948615	1.592972464	5.774470656	3.627219697	4.279867059	4.347112595	2.982889289	3.03222137	3.328348997
CGGA_1642	6.208219178	0	3.686538947	2.012968395	0.305081449	1.867597751	4.031112538	1.724397968	0.756719786	1.418810402	2.934353559	1.528024684	0.213870682	2.015971497	3.851964726	5.515207282	0.024065162	0	0.295227059	4.284976641	0.343839382	0.149693661	3.438299559	0.390866943	2.93276539	0.589397225	2.337358396	1.613778387	2.377606727	5.174782331	3.961943622	0.74952076	3.903144072	1.749874964	1.485325882	1.498268736
CGGA_1644	0.473972603	1	4.436195044	1.189960001	0.786894974	2.22997595	3.400345889	3.176865928	2.430938247	1.735176488	3.431933206	1.479858697	0.164648369	3.57734095	3.731477969	0.48849049	0.023069435	0.011580829	0.154237527	3.833691175	0.122546504	0.367530796	3.517679023	0.133187715	0.946240642	0.921898671	3.227399921	4.171664231	1.339883854	4.540303974	3.948096743	1.29793895	4.811470912	3.120492053	3.377032719	2.108512415
CGGA_1645	5.468493151	0	4.397134516	2.859844651	0.773664941	2.619952995	3.948202907	3.628109515	2.855628821	2.838641213	4.19923976	1.625951772	0.074444831	4.163021372	3.505655684	3.466105587	0.172607634	0.030240446	1.071405677	4.630320874	0.059860012	1.042024627	3.959050894	3.224322592	3.405391306	2.872418727	3.861508172	3.489421415	1.512708195	5.137889749	3.445215135	0.709704581	4.91139907	3.974685586	3.12798532	2.168346966
CGGA_1649	6.095890411	0	3.802059078	2.032218932	1.219241794	0.951917835	3.31381897	1.120834768	0.648318249	0.506397936	1.924728097	3.737829012	0.255274823	1.576451023	3.328271845	4.550898746	0.400953498	0	0.047361019	2.655265679	0.931867687	0.084161307	2.507302862	0.843401917	2.034571196	0.429834072	2.116795435	0.648318249	1.934837736	4.369467483	6.039069597	0.287190281	1.854569801	2.42900129	2.317515288	0.598311239
CGGA_1650	3.515068493	1	4.554137717	3.159023519	0.697895848	3.379044638	3.427977308	3.044445045	3.145432921	2.140710094	4.117281943	1.560793611	0.504616521	4.709986903	4.281606332	3.274116755	0.309506303	0.147538023	1.012178925	4.51617149	0.467648494	1.020711424	4.138018014	3.418322648	2.047752773	3.08772402	3.245282901	3.644956628	1.062632991	5.305117412	2.354925138	1.438759816	5.563444949	4.663748794	3.990537442	2.117031837
CGGA_1651	2.306849315	1	4.209417815	1.889451847	3.02762842	1.467509425	3.170128005	3.413206938	1.832041471	2.016369151	3.425735732	4.527498718	1.462113335	2.935232359	2.584221722	6.322688713	2.063453989	0.155187538	4.066498412	4.317203475	2.317636025	0.181693878	2.126211024	2.564213831	5.178962411	0.731834696	2.299596828	2.231453578	3.889874916	6.750192973	6.575987232	2.454362598	3.67580793	3.859412752	2.07410491	2.166581969
CGGA_1655	3.312328767	0	3.623301301	1.412834684	0.64157659	2.208740036	3.380667894	2.257077942	1.962149534	1.289146999	3.099159959	1.703824178	0.316162496	3.072395228	3.452771622	5.855824255	0.097616366	0.0373844	0.617092971	4.507479631	0.305986791	0.395083193	4.528418337	1.268334457	2.771430073	1.278778258	2.613308175	1.926062149	1.978259156	5.364874338	2.65399148	0.583788085	4.635908639	3.219244512	2.006810782	1.517960959
CGGA_1656	0.408219178	1	4.627950513	3.392617502	2.228520749	1.532342503	4.469443375	4.181212962	3.474218038	1.547016573	4.507453736	1.126209366	0.122624138	3.689013316	4.06367334	0.223508601	0.014151069	0.223508601	0.161287204	3.934771661	0.096260858	2.005850331	2.76467271	3.020907711	3.461364868	1.746670484	3.925442554	3.308995979	2.39997886	4.922420838	0.294796422	1.25691542	4.880551703	4.244850721	3.161044754	2.883132662
CGGA_1658	4.312328767	1	5.265191485	3.161738851	0.486329207	3.583743809	2.948061888	3.137899361	3.045246707	2.287369596	3.846527988	0.752253925	0.172624492	3.705517205	4.022620018	1.474824404	0.027939497	0.041708925	0.933046814	4.990022293	0.962300129	0.233881091	4.633309015	3.638005259	0.593045867	2.151101133	3.28985822	5.479213785	1.717177895	4.693968681	1.444048591	3.301350699	5.11372935	3.9487234	3.139500974	2.346809192
CGGA_1659	1.060273973	1	4.70194739	3.818004844	1.51818124	4.101121735	4.349127769	6.171621511	3.675355394	3.560327286	5.258237504	2.015986984	0.501595605	4.213859238	4.441076108	2.83377668	0.568362535	0.542025381	1.827136138	5.029135569	0.248256654	1.013875278	4.288039216	4.55576106	2.694252172	2.910413087	4.999802472	6.216027353	1.647333625	5.659105225	2.237313571	5.591289903	5.824617332	5.140844516	4.050638965	3.382499063
CGGA_1662	4.090410959	0	4.368649573	2.573537466	1.389094751	1.394331516	3.745264633	2.526615947	0.922419188	1.836562368	3.439383552	2.753432308	0.475602872	2.904213509	3.412535846	4.331594789	0.736999539	0	1.878273297	4.071286763	0.425327502	0.777642938	3.207671094	0.944006716	3.207671094	1.239999725	2.817208763	2.260236219	1.940453262	5.7918974	6.474272695	1.900526457	4.617872435	3.183675459	1.989721549	1.94759544
CGGA_1663	0.794520548	1	5.107444025	2.95103496	0.27513692	3.474290644	3.417395044	2.595172862	2.48873249	1.559874917	3.648107639	0.938729142	0.193148602	3.666671076	3.771282163	1.188878404	0.506112254	0.027296773	0.466774565	4.73515872	2.086490989	0.040753894	4.295898747	2.86287123	0.64475518	1.899723243	2.7403861	5.15152676	3.042505607	4.859019905	2.134350446	2.491185187	5.14764511	3.656873136	3.179597447	1.702168049
CGGA_1664	4.18630137	1	4.659449548	3.019064516	2.075746676	1.747328271	3.821418971	3.195224796	2.231510037	2.129558174	3.68431079	4.11804526	1.218748183	3.312865358	2.848473853	6.090894519	1.591706793	0.064571145	3.822586308	4.678916033	2.412956416	0.185640873	2.406743059	2.368890258	5.201897783	1.029530004	2.893605062	2.362483762	3.647896401	6.873218903	6.01404051	2.279905609	4.537500475	3.800243761	2.148300296	2.72905355
CGGA_1667	5.97260274	0	4.198737509	3.777782752	0.684079972	2.364480276	3.735039483	3.825482974	2.982580183	2.24770401	4.207291534	2.037799158	0.226347697	4.417664559	3.572394929	2.417868091	0.594174665	0.149521953	1.476967738	5.078303602	0.510631769	0.498292126	2.675204457	3.198180855	2.886428432	3.254293637	3.485981646	2.590550762	3.377312686	5.414624235	3.153632725	1.379414367	5.266965476	4.769837839	4.078519217	2.456651147
CGGA_1669	0.380821918	1	4.442747037	2.834190821	1.751470605	2.592988908	3.935639868	4.52725045	3.492150142	3.323625437	4.656854816	2.208461	0.439865993	4.679509519	3.856900036	3.214832955	0.702570534	0.279634121	1.512827246	5.460548067	0.499287045	1.637077708	5.511945086	4.080077087	3.643032018	2.874020832	3.98843708	3.841197163	4.750772826	6.151156191	3.068022545	2.434580746	5.279080468	4.848262839	3.378063291	4.237769703
CGGA_1670	1	1	4.55508815	2.969866271	0.792339229	2.50691518	3.933317301	3.743830151	3.119418117	3.40813865	4.421987385	2.622213805	0.357824953	4.345744082	3.818266433	2.014397506	1.103322459	0.016153537	2.40325261	5.368802399	0.370445675	2.30148062	3.965908605	3.673004991	2.141330835	2.234023104	3.42638522	5.020573033	1.75522776	5.0750799	2.469275937	4.216272234	5.225500925	3.709473163	3.415769453	3.331139971
CGGA_1671	5.939726027	0	4.381573519	2.245779631	1.532872618	2.365318203	3.293318286	4.293885683	3.077511662	3.959955994	3.946547985	1.350682507	0.180001689	4.406647275	3.832305338	5.118599355	0.517907507	0.031603448	1.733567457	4.073433614	0.40178255	3.251991868	3.577837553	3.604351032	3.924622162	1.866564012	3.724035274	3.72524376	1.435820702	6.079137268	3.683576475	1.435820702	5.490306463	3.797110468	3.218056655	3.299822025
CGGA_1673	5.917808219	0	4.073044338	3.058882833	2.503350036	1.828542216	3.338715229	3.774478854	2.675469877	2.580070006	3.894697032	3.920891164	1.232791932	3.463844492	3.067435609	4.949091793	1.967541647	0.556519367	3.166299167	4.44614012	1.431386312	0.706421237	1.588199927	3.228634363	5.261066401	1.605921647	3.136125755	2.84672211	3.195854419	6.83770093	5.150192708	2.085923512	4.412128917	4.285890323	2.552918439	3.11152426
CGGA_1675	5.901369863	0	4.779214834	2.82493914	2.271253423	3.515544277	3.671720427	5.224360494	3.166037348	3.31131316	3.877071107	1.905258619	0.099387388	4.997306939	6.045840482	2.309808925	0	0.177280628	0.595614004	5.488531306	0.099387388	2.647470868	3.796675969	4.044383355	3.0319934	2.542476459	4.040220119	4.698299512	0.990281023	5.190949638	0.955332359	0.854614727	6.198177605	4.740607841	3.015122781	3.283404792
CGGA_1679	5.879452055	0	3.94365922	1.733862054	2.079417844	0.675793587	3.639644144	1.644784719	0.901749846	0.571382216	2.506958846	4.779060295	1.053427975	1.716481157	2.265409584	6.54007359	0.467158597	0.011447458	2.727753586	3.947388989	2.08213464	0.110581559	2.579894676	1.139415043	4.443624794	0.467158597	1.596195502	0.858033808	3.572640959	6.162001378	8.139370911	1.481518933	2.260620775	2.720796871	1.992554532	0.500036674
CGGA_1680	1.632876712	1	4.419131163	2.809428487	0.852464211	3.297133651	4.26461153	2.747016685	2.669816495	1.407931207	4.37706587	3.629187642	0.059907702	3.272024702	4.238925005	1.984529258	0.117426611	0.088953791	0.251926059	3.873074999	0.131455031	1.799230582	4.324607764	2.018895157	2.572911847	1.136042869	2.968321258	4.569035409	1.491884007	4.544999048	1.863677685	2.182794738	4.180245304	3.911182674	2.059815743	2.449561945
CGGA_1681	0.947945205	1	2.874455044	1.634003785	0.234546586	1.67113225	3.048723049	1.637418863	1.497849809	0.497657802	2.037068488	0.549333431	0.0105732	1.82281911	3.072886188	0.674290777	0.0105732	0	0.112250078	2.372406194	0.092479904	0.861148045	1.935305334	0.861148045	0.739303	0.404522795	2.533205445	2.634091135	1.141652239	4.223663049	0.150995761	1.509078553	2.298831498	1.852508362	2.153748772	1.436440917
CGGA_1682	0.945205479	1	5.323022478	3.79587293	1.247439657	3.930493422	4.519778777	6.227627831	5.117824291	4.137579898	5.238023508	1.533784673	0.49639032	5.688649473	5.578989276	2.609259448	0.984999637	0.706477259	1.580249878	5.684667559	0.447096151	3.336016529	3.713151099	4.468205479	3.090615528	3.283157044	5.197611122	5.807748174	1.525892867	5.682450627	2.099442173	2.334457925	6.026631339	5.724000614	4.316352198	4.035666466
CGGA_1685	0.616438356	1	4.509055193	3.411906835	1.104715225	2.583969351	3.798420699	4.913006279	3.665314358	3.965717527	5.077277302	2.230792258	0.295235243	5.156571244	5.411822883	4.223604469	1.312445793	0.414739626	2.92323788	5.305935544	0.277325471	2.806333386	3.320855463	4.305413456	3.748918503	3.081259263	4.382831298	3.928906832	1.729560373	6.117766367	4.509055193	2.803207655	5.882582428	5.253080666	4.716010582	3.979629102
CGGA_1686	2.04109589	1	3.610073391	1.853736919	1.480351106	1.878288729	3.760102591	2.422288715	1.263172102	2.164415671	2.607808558	2.852252777	0.157313749	2.747629088	3.514857046	4.414206315	0.555518846	0.012729144	1.026359921	3.739191379	0.074742792	1.484926175	3.464783676	0.824574161	2.707087108	1.063538664	2.701201261	3.202638044	2.649158911	5.583785242	3.815639057	1.07572167	3.768570578	3.38503271	2.373777042	2.459956755
CGGA_1688	0.139726027	1	4.189971946	4.69974551	4.434588831	2.648712887	4.300291763	3.616060047	3.859349813	3.136616017	4.093615359	2.3006434	0.175956648	3.629868458	6.126274143	6.718055719	0.557468525	0.474191798	0.346212195	4.246634255	0.710855328	0.967287657	3.429704799	3.854653545	4.577531761	2.788236696	3.311304194	4.220407686	3.968791113	6.77291161	4.177803571	5.416856748	5.427964214	4.153154521	2.975081881	4.08060271
CGGA_1689	5.802739726	0	4.554754336	4.087804072	0.425761695	2.664168679	4.029390654	3.378346725	2.109174082	2.922490053	4.320991441	1.791671204	0.09899049	4.199840941	4.148766045	4.701773002	0.559238989	0.082956598	0.412991999	5.254333373	1.239574502	1.416330895	4.237447199	2.973389606	3.508594307	1.602178706	3.52500606	3.051680629	4.211871344	6.039178651	3.538296366	1.029758082	4.727141395	4.055302217	2.241458133	2.46205467
CGGA_1690	1.621917808	1	5.17434001	3.620056465	2.235701289	3.110457161	4.206793777	4.231482194	3.873224609	3.485308498	5.076347504	2.92189472	0.453877531	4.666106292	4.394270343	3.288537229	0.252455355	0.123324468	0.677346799	4.715246769	0.630592438	3.189194944	4.281519368	4.26917183	2.983655381	2.344724144	4.023288675	5.204082796	2.113517255	5.744894641	2.792483925	4.209778792	5.965206242	4.641999189	3.40597676	4.409063432
CGGA_1694	1.709589041	1	3.862860709	3.535520745	0.449291666	2.484800413	4.976268513	3.555584095	2.409633308	1.875476875	4.334990847	3.559315107	0.229631852	3.37402032	5.111591331	1.930289622	0.085281813	0.099017901	0.290756431	5.301399803	0.152690625	1.651440973	3.300133485	2.38461631	1.784900645	1.688254593	3.736737794	5.051930364	4.004609504	5.550097244	2.409633308	0.833080532	5.891855685	3.681889921	2.668744539	2.866409243
CGGA_1695	5.736986301	0	4.070195621	2.675242194	0.477139482	1.459557829	3.497200929	2.72978917	1.604995183	1.883296949	3.431677548	1.935802665	0.149766674	3.035889683	4.444600226	4.188879312	0.317451784	0.038924268	0.743792315	4.137498446	0.137863104	1.380943955	2.500341233	1.52956018	3.524886038	0.751624589	3.008368834	1.839871612	2.2075765	5.59944848	5.886081963	1.034441953	4.244749912	3.244541233	1.798883116	1.911537594
CGGA_1697	0.243835616	1	4.757536772	3.362601658	2.057075583	1.995098343	3.965062856	3.690499103	2.116499628	2.358867869	4.141353461	3.269679971	0.704828298	3.344489956	4.230121675	5.546269475	1.01905159	0.12872367	3.372385764	4.900194104	0.94230392	0.31612351	3.690499103	2.987222132	4.73685685	1.304443803	3.434414502	2.787196533	4.810676872	6.35191711	5.874972715	2.853898293	4.758158832	3.904539219	2.162337156	3.022860485
CGGA_1698	1.063013699	1	5.223811266	3.472851199	2.822182013	3.096010658	4.295893306	4.360803387	3.38305749	2.813478382	4.271474087	0.920902957	0.478689541	3.885802892	4.413589906	0.945010931	0.045308156	0.045308156	0.13186694	4.707013537	0.489657876	2.199898028	4.295893306	2.784823384	3.823230115	1.527225766	4.43431727	5.497478474	1.976410658	5.111581739	0.39948359	4.718131351	5.806577917	4.24744241	3.247469365	3.419361534
CGGA_1700	5.687671233	0	4.142850718	1.546092819	1.313713572	2.184305822	3.604695907	2.535128602	2.066548918	1.338709861	3.055902393	2.801011653	0.555032589	3.054394227	3.826780775	4.340800188	0.537866546	0.012481319	1.908577933	4.488833096	0.494035992	0.096951835	3.618029701	1.283134877	4.00286776	0.621724355	2.554462523	2.13092787	3.667208499	5.986893725	5.311083865	1.283134877	4.024596802	2.871222039	2.293172181	1.895160197
CGGA_1701	4.646575342	0	4.608796043	2.045568947	0.938800096	1.104780353	3.524662265	2.247514036	1.538926878	1.799548844	3.401203417	2.524933119	0.323897085	2.903319739	3.542580829	3.686521194	0.354650512	0.025707918	1.498188022	3.752479262	0.433592047	0.147794461	1.971442763	0.735718057	4.111786639	0.904569287	2.964413971	1.432437464	2.395348763	5.888359707	5.770001197	1.358497673	4.32156026	3.304754453	1.850786248	2.19183045
CGGA_1702	0.460273973	1	5.594950598	3.729102414	1.077012139	3.039472018	4.751711798	5.354433241	4.785410548	5.351864993	6.074240817	1.399010705	0.24112246	6.354442327	4.986716875	1.013431138	0.196014603	1.558981198	0.485639203	5.575269513	0.125592828	3.794869154	2.641329089	4.801498791	1.125933485	3.715181893	5.212301751	5.651388523	3.766223293	5.630879452	1.389024659	4.142668866	6.756837687	6.528283216	5.793490498	5.36720635
CGGA_1703	4.361643836	0	4.496312874	2.796938044	0.599359101	2.325900514	3.535295222	2.228118077	2.123223195	1.382551358	3.089587854	1.54940926	0.320359472	2.641369002	3.461620977	5.538376077	0.310062692	0	0.616172755	4.585990714	0.530073652	0.380642995	3.965826381	0.76682801	1.880402478	0.875564213	2.763368649	2.877595388	2.643420874	5.381267686	3.63353291	0.616172755	4.396437064	3.342904567	1.827240496	1.449752237
CGGA_1704	5.654794521	0	4.156280047	2.674238814	0.446064085	2.388375922	4.356068806	2.006951886	1.031269897	1.085058955	3.114441875	1.573131513	0.250701994	2.739053954	4.128086646	5.413869115	0.096279474	0.02467891	0.21897456	4.433562014	0.164493912	1.019039453	3.134421746	0	2.98366535	0.863565878	2.571205994	2.148413397	2.040616904	5.824234006	4.033976629	0.719838284	4.051345787	2.697448691	2.010045011	0.994263051
CGGA_1706	5.665753425	0	4.934889179	2.60535693	2.167010823	4.544265843	3.521326312	3.208847722	3.463271552	3.173076195	4.209591505	0.338199251	0.272104646	3.517765534	3.580552401	1.033705478	0.04026789	0.04026789	0.795703408	3.986461882	2.401480954	2.501018471	4.374194207	2.960457125	0.500941074	1.000073018	3.469429087	5.362003515	1.327449822	5.557913669	0.053444569	0.795703408	5.679224876	4.097970883	3.744905524	2.173060004
CGGA_1708	3.073972603	1	4.436143174	3.427602658	1.060471228	3.003528909	3.51798226	4.362655542	3.216443026	2.035180117	4.740278118	1.031009006	0.144567584	3.135700202	4.103441422	1.702898947	0.171820601	0.288463104	0.074093864	4.082052948	0.640265726	2.68674772	3.070222688	3.259950627	3.347705014	1.436944508	4.744822263	5.793096578	1.110625253	5.24574091	3.001631568	1.276729114	5.368601672	3.970078777	3.620446045	2.027741176
CGGA_1709	1.136986301	1	4.787311893	3.934874898	1.214419999	2.5642182	4.612083708	4.77875182	3.533240779	3.664491444	5.539007389	1.786749202	0.184129723	5.292224534	4.921030709	0.201313371	0	0.131315527	0	5.537739628	0.377944553	3.245037303	5.343913832	3.599548322	2.266540607	2.345947721	4.342684294	5.318546755	2.33431172	6.239275143	0.749025395	1.476807599	5.957055746	5.015741322	3.623648468	4.016019597
CGGA_1713	0.909589041	1	5.46760061	3.372509637	2.074091639	1.779072753	3.395686798	4.220900717	3.348954044	3.039889764	4.568466092	2.122526582	0.455646893	4.54940067	4.658819805	5.101898762	0.267439491	0.116183706	2.815207739	4.442171348	0.132043147	2.032448742	3.380830003	3.774778725	3.286555145	1.477731486	3.8121735	4.219045719	1.112443288	6.14320932	4.323740503	4.55602879	5.383562949	4.406755513	3.113630929	3.901627723
CGGA_1716	2.605479452	1	4.525695257	3.608287406	1.517700676	3.582338966	3.868134235	5.731795767	4.392309539	3.432702963	4.73533256	1.486061423	1.556298274	4.784931627	4.452891982	6.094749835	0.710739054	0.265271488	2.531713633	5.76348263	0.914631942	3.871199234	4.131066267	4.31563397	3.014481115	3.67820428	4.441596002	5.209203107	3.261065475	6.002020615	4.094815753	3.781189105	6.199359357	5.1004421	4.593145373	4.132344232
CGGA_1718	5.468493151	0	4.427283379	3.504200627	0.974113598	2.190365838	4.155844558	3.905378921	2.295767199	2.817352621	3.855055347	2.289593816	0.184316732	3.696113645	4.277028183	4.385202531	0.567756611	0.029934757	1.492394158	4.379400974	0.287049664	1.503104926	4.719612673	2.653955008	3.672585668	1.296976405	3.356986854	2.987183987	1.80093737	6.023499068	4.712131269	1.194973423	4.866821039	3.669023142	2.090923119	2.51004377
CGGA_1720	5.463013699	0	4.556693	3.361162571	1.076791501	2.807587215	3.81058715	4.616084126	3.8894704	2.707819242	4.73018049	1.710235223	0.715055082	5.206065074	4.879142215	3.00304595	0.527133208	0.749871043	1.232611322	5.211799745	0.401382473	1.452869568	3.260127497	3.735850029	3.223437467	3.539233744	4.134212995	2.587863551	2.568490394	5.256370136	3.774407232	1.388040859	5.496965343	5.215437248	4.274327686	3.409144925
CGGA_1723	5.44109589	0	4.648208032	2.916020996	1.396200783	1.303285152	3.349606248	2.804775411	1.940817612	1.911489743	3.254997093	2.855707474	0.289382128	3.452459438	2.966803066	3.641831634	0.420082179	0.027599252	1.738575302	3.8884869	0.440759049	0.081262586	2.788735257	1.965999368	3.991933999	1.077642118	3.117281814	2.15303951	2.747836854	5.7612965	4.738134769	2.085708875	4.494756459	3.561504959	2.08242292	2.49947466
CGGA_1725	5.432876712	0	5.159085244	3.88618499	0.971569185	2.058760027	3.865603556	4.129010265	2.907860438	3.090056764	4.527658614	2.588397884	0.387366903	4.41052158	4.391169445	4.97918724	0.517230873	0.035117564	1.033661528	4.353408666	0.7674421	1.641114639	3.286826819	3.618857061	3.343958859	1.807763811	3.85949389	2.739760183	1.652467002	5.899793231	3.924147601	1.516188606	5.103817728	4.454151449	3.147349185	3.961136835
CGGA_1727	5.424657534	0	4.039492474	1.881128689	0.881213193	1.748091917	4.420069784	2.040318455	1.58475496	0.874327616	2.670673291	1.433700441	0.316795723	2.283206577	3.828598671	3.755536347	0.155762808	0.097826911	0.867409018	4.927944539	0.233152714	0.395853965	3.852445054	0.414959675	2.578361771	0.690553512	2.508928021	2.230260088	3.489881132	5.167863597	4.479128367	0.781689591	4.087914057	2.652677475	1.356744774	1.189302987
CGGA_1728	2.512328767	1	4.109745156	2.215904019	0.733666054	3.095794534	3.442178849	4.336166806	3.655356039	3.7478974	3.865556545	0.875553334	0.288007762	4.665534326	3.94359325	2.990545928	0.515642815	0.198245265	1.768050289	4.932347616	0.198245265	2.847788793	3.729323924	3.466413761	3.474402433	2.145603366	3.75578484	3.683195656	1.773240494	6.183381793	2.020241757	2.787507134	5.285547591	4.417972932	3.414211282	3.559476575
CGGA_1729	0.668493151	1	4.759650161	2.216490034	1.321628418	1.879253928	3.804573585	2.75205865	1.773026658	0.920635705	3.255562657	2.65698847	0.750476149	2.789454357	3.207692999	5.386222657	0.668739507	0.071136993	2.517500356	4.812074194	0.958652289	0.344339458	3.19580485	1.084335453	4.126726453	1.140542462	2.459022954	3.099837201	3.189157747	5.39231218	6.747584904	2.960022251	4.404904609	3.434830664	2.952191777	1.037737948
CGGA_1731	5.41369863	0	3.925567265	1.778413005	0.849083257	2.328948963	3.777790143	2.649583097	2.473204603	1.550180543	2.627138013	1.725610528	0.34822038	3.589050888	3.30786216	4.402475059	0.358166094	0	0.53516866	4.067960558	0.098215889	1.220158089	3.272801255	1.365296958	3.047021777	1.021703394	2.482327567	3.031567895	1.094903576	4.907666023	4.984720183	1.05265606	4.498339289	3.301433357	2.102149063	1.56742974
CGGA_1735	2.22739726	1	4.110394287	2.654480553	1.122296702	2.60982711	4.124218717	4.901398793	3.038279575	3.378881626	5.145664877	3.2625421	0.724589154	5.206909671	4.271008624	3.22750316	3.319113105	0.702076365	3.279747529	4.760071869	0.941915827	2.554352071	3.315409942	4.080160889	4.126333843	3.382425596	3.580553444	4.708062718	2.359537093	6.289646403	3.635048691	2.171595039	5.440737479	5.468513474	4.256597591	3.805770818
CGGA_1736	2.569863014	1	5.606333054	3.693826874	1.694524627	3.726697789	3.811645118	5.408202938	3.325832599	2.865068909	5.151249008	2.312872095	0.270785844	3.830378914	4.299870039	0.97342942	0.064718809	0.032722282	0.243089306	4.956618988	0	1.213553072	3.945481868	3.928193289	1.330027876	1.637160069	4.273587346	4.843590293	2.275763862	6.251484385	0.080454837	3.152433982	5.703530224	4.648240608	3.076000348	3.757613461
CGGA_1737	5.347945205	0	4.540693552	2.183073783	0.762434892	1.381285926	3.945895423	2.331631202	1.974444996	1.084714421	2.963874028	2.172241807	0.205214301	3.220677605	3.647574166	3.701306437	0.466907885	0.036294099	0.561259576	3.815351564	0.236748342	0.172975566	2.827274174	0.995357363	2.917602053	0.886908125	2.672536597	1.920447597	2.381858008	5.004412664	5.142965222	1.910705252	4.353808903	3.337997934	2.020467226	1.891020947
CGGA_1738	1.284931507	1	4.89544896	3.409595103	1.092987314	2.356029096	4.089412764	3.013330467	2.171642563	2.604854698	4.109909394	2.495314831	0.212697818	3.283466352	3.90487724	3.573849471	0.103170614	0.015198114	1.330214451	4.147465168	0.860324344	0.681352241	4.044750116	2.164844228	3.817632838	1.366219669	3.803477198	3.827352161	3.081697572	5.344046848	3.278751282	2.002745909	5.244388297	3.907933956	2.285703453	2.532759883
CGGA_1739	1.410958904	1	5.084419887	3.201272302	1.227396649	2.105010365	4.059448293	3.965162445	2.466965429	2.733874148	4.095695874	2.780359927	0.438744779	3.62114847	3.602204886	4.538705513	0.324507356	0	1.38136257	5.440342198	1.17707826	0.745412144	3.023507504	3.578862455	3.364343282	2.046151864	3.252504757	3.370753706	4.769691568	5.67145781	4.947999221	1.849048381	5.260441245	4.151675743	2.662517217	3.188628403
CGGA_1740	0.994520548	1	4.773870425	1.544351296	2.045768104	1.083353117	4.067723068	2.774720223	1.99417443	1.814611659	3.88958738	3.325410428	0.697455185	3.293751888	4.568093407	4.989180279	0.660106269	0.029589135	3.077068677	3.949831092	0.724845726	0.660106269	4.14916878	2.654049616	4.563675738	0.958154769	2.824101632	5.370348249	3.215454547	6.093222192	6.073159999	4.023371249	4.630372752	3.863124854	2.477435716	2.937707468
CGGA_1743	3.728767123	1	4.330008418	2.440509141	1.784712165	1.483141298	3.091489847	3.211294894	1.916847204	2.149556888	3.642635767	4.318106753	1.017540718	3.289768833	2.872443107	5.815039436	1.874132883	0.136377489	3.739812985	4.18464327	1.998659402	0.481884898	2.697294538	2.634698073	5.199519952	1.152344769	2.582588778	2.209198405	3.590817587	7.002116092	5.888506696	1.95833315	4.302083579	3.685263584	2.002630718	2.452172551
CGGA_1749	1.098630137	1	4.630274397	3.886113935	2.392688668	2.870720168	3.899651037	5.071115796	4.12267045	3.794884017	5.127429147	2.369527346	0.652135942	4.375133933	4.418095999	3.579655775	0.370405339	0.290450001	1.793761716	4.550138471	0.677504469	2.16949306	4.16812266	4.067367357	4.531999185	2.811796911	4.886969242	4.989910774	2.686198828	6.06219251	2.803179355	4.685241102	5.803469855	4.920557082	3.882027911	4.171474539
CGGA_1750	0.684931507	1	4.577965747	2.911977983	2.441831931	1.794721203	3.366459773	3.215742468	1.88934628	2.223097514	3.616540234	4.189912396	1.190159638	2.737265841	3.053566254	5.901155678	1.567461689	0.160396809	3.737217499	4.336510462	1.898476193	0.384873914	3.461927976	2.478823135	5.503241874	1.358400015	2.784814636	2.757477717	4.580804249	6.552867102	5.646953432	2.891547305	4.679439871	3.761188575	2.283583604	2.698588001
CGGA_1758	1.134246575	1	5.078323987	4.115532932	0.943911008	1.840199942	4.023578431	4.930780371	3.894401246	4.051912902	5.072677918	1.589168917	0.781117548	4.881397206	4.489663074	1.610108125	0.020999905	0.08222559	0.178825936	5.074562397	0.371000746	2.570767896	3.380357115	3.577514642	2.977591901	2.922855005	4.782640591	3.691600743	2.598973887	5.91537077	0.387265564	4.775707141	6.090108893	4.787244447	3.90149624	3.932306236
CGGA_1760	1.257534247	1	4.26722246	2.538233151	1.058503397	2.46315021	4.343886819	2.240620234	1.301543081	1.338348076	3.184110046	1.950899616	0.499782345	2.81778132	3.33287384	4.117775671	0.491636281	0.011440596	2.170911719	4.726230427	0.531914286	0.261878064	3.05600386	1.797444591	2.514307437	0.943763045	3.008265513	3.701106131	4.622802719	5.269724453	3.955488789	1.817135742	4.165921937	3.217833889	1.968615973	1.797444591
CGGA_1764	1.945205479	1	4.982544686	2.026211065	0.87828019	2.257785548	4.221534304	3.856601838	2.875799746	2.902999167	4.26411268	2.886321835	0.537374761	4.155213649	4.307820607	4.668204493	0.745877307	0.030677715	1.254730256	5.190853947	0.13318655	1.558274381	3.963818313	3.609755853	3.270600047	1.894806477	3.86194295	2.536906276	1.971918215	5.379936847	4.004955375	1.51553399	4.973690927	3.941792901	2.880017795	3.294497919
CGGA_1769	5.079452055	0	4.270565205	3.741368948	2.026072342	2.323601614	3.244588115	4.159771304	3.154106591	2.754471395	4.186104709	4.127296832	1.388896817	4.14865559	4.134075926	5.456075545	1.925458282	0.833460712	4.30301188	4.816413218	1.650804401	0.365231827	2.073864806	3.321832731	5.1091226	2.573466669	3.285758177	2.054937381	3.81914602	6.547377542	4.69482927	2.971871607	4.931139503	4.982125814	3.699326528	2.709792591
CGGA_1770	0.731506849	1	5.226352729	2.124963713	1.520636606	2.429581711	3.84366454	5.76625826	3.722637318	3.394325692	5.020212678	1.540085535	0.332974615	4.912411147	4.288063057	2.533504594	0.19255312	0.208847699	0.744144146	4.980428445	0.419528278	2.833243194	6.448233597	3.649908315	2.932246354	2.565491922	3.791875203	4.406704581	1.063746473	5.689231031	3.171351141	1.86710562	5.645007475	5.043112723	4.090072829	3.426033031
CGGA_1771	2.926027397	1	4.310175615	2.686726879	3.370171248	1.721979411	3.351725131	4.734942991	2.692601964	2.766877531	4.13248231	4.232657267	0.751119083	3.589123257	3.938466386	5.652899819	2.15113223	0.806349116	3.557278743	4.862244683	0.960384072	0.037414549	2.350097569	3.188773679	5.806404151	2.234039063	3.399203079	1.853661599	4.061613334	6.758174809	5.079590233	3.241825632	4.756137411	4.356244277	2.874165846	3.188773679
CGGA_1773	0.284931507	1	5.494851394	4.652254694	2.349099972	3.847781791	3.198282785	4.977314868	3.517258875	2.98701916	5.652196073	0.426665097	0.096025101	4.950805475	6.314446535	2.612579207	0.016454621	0.080458227	0.186055732	3.548710753	0.611318928	3.203681573	3.167302066	5.279547526	3.884101389	1.769289587	4.963060323	6.302335572	0.921984387	5.616211608	2.449462969	5.182176352	5.645599645	4.406773869	3.951970507	4.345413288
CGGA_1776	0.709589041	1	4.629309304	3.655500767	4.156628605	2.792952099	3.66951244	5.102466991	3.216369781	2.658909476	4.87482233	4.463180978	1.234379833	3.870233643	4.637252887	5.993692785	2.021794182	0.467394921	3.99911047	5.451883742	1.487350419	2.889225873	2.734909321	3.566784017	5.755757293	2.923409484	4.041628589	4.567464752	3.188529297	6.973099356	5.411231224	5.452334066	5.536291758	4.097973536	3.34610455	3.349976616
CGGA_1785	0.901369863	1	4.697903412	1.195438392	1.534187185	1.66992872	4.025257384	3.684116323	2.722940166	3.189325955	4.293971745	1.027891666	0.176169916	4.381079014	3.549766968	4.306652123	0.219729251	0.012438071	0.810077502	3.682171323	0.343031674	2.65316478	5.200419186	3.594920795	3.073904766	1.360208089	3.869882469	2.945199872	0.527663866	4.570686597	1.650164976	3.944801655	4.261123119	3.630658396	2.796705072	2.309472853
CGGA_1786	4.978082192	0	4.754075286	3.337916125	0.336461341	0.676058145	4.037753978	2.825046266	1.726639016	1.854993123	3.273163646	1.865788808	0.088683911	3.262310252	3.213842493	4.265431714	0	0.013007807	0.262139748	4.377171934	0.11305214	0.195238617	2.26694743	2.841546737	1.939177872	1.023261567	3.383703229	0.446027259	1.405116226	4.984922939	4.156812277	0.583172631	4.22826827	3.50029606	2.127382056	2.888181295
CGGA_1807	0.676712329	1	5.019023605	1.799677457	1.399302216	1.984719561	4.022000921	4.646736378	3.985401558	2.24850837	3.755568729	1.661659121	0.353796924	4.386870975	3.811713887	3.80148014	0.726914804	0.042332073	1.864031569	4.604390672	0.149496953	2.992390019	2.429524197	3.606007804	2.944829279	2.668998515	3.573900309	4.054251025	0.408763966	4.931167345	4.753580181	3.09315495	5.331136399	4.832595167	3.319437911	3.795304865
CGGA_1809	0.939726027	1	5.345808284	1.729567374	1.330046305	1.676248065	3.674905173	3.565524664	2.501477041	2.692611288	4.343575752	2.5882291	0.227078623	4.211600087	2.990746281	1.992071881	1.165669512	0	1.846812293	4.400851681	0	2.539296996	5.333662898	3.615951486	2.266137851	2.561522046	3.044335842	3.313864571	1.558403378	5.338318803	5.224144002	3.376493309	4.373196161	4.244026272	2.894810668	2.762496654
CGGA_1811	0.832876712	1	4.783794366	3.2511073	0.29157947	3.321659082	4.132209521	2.813108389	2.834932112	1.678451766	3.622442784	1.077352104	0.280055175	3.87599919	3.904424089	0.494677919	0.013981346	0.027828497	0.464450209	4.95436027	1.036840978	1.009187455	4.204859947	2.302830734	0.347859257	2.020700589	2.887140162	4.979516192	3.577253054	4.775097821	0.5046147	2.265332646	4.991048276	3.63832556	3.075580304	1.859701378
CGGA_1812	2.136986301	1	4.890759026	4.017253106	1.144119129	2.705263363	4.54292627	3.78688653	3.605936988	2.395285664	4.084518103	2.166062494	0.417463292	4.111079333	4.288968518	2.43380839	0.204810635	0.099205006	0.874882181	4.300926658	0.279232458	1.432009932	3.251207847	3.512613739	2.954609246	1.546927408	3.737146102	4.69112695	3.706007703	5.268813555	3.266533994	2.126292396	4.936511129	4.267800263	3.213746848	2.892742756
CGGA_1814	0.605479452	1	4.893101413	3.78249551	0.505725119	3.159097279	3.606550851	5.13501607	4.146091914	3.324154334	5.372844642	0.790096602	0.424920421	4.366874349	4.85064231	1.824204723	0.274909756	0.207488989	0.913697087	4.331685137	0.494455007	3.651638283	3.389494287	3.978248566	1.497216665	1.605941036	4.34272515	5.82119973	1.183047372	5.376302491	1.485879627	1.898765293	5.807034748	4.96426932	3.259047898	4.286660357
CGGA_1815	0.506849315	1	4.810230493	4.119895156	3.114654065	3.508956304	4.219636157	4.949905821	4.4294779	3.057391214	4.808896602	2.885818628	0.614967921	4.228642793	4.94687703	4.456989151	0.871603897	0.460434294	2.106287891	5.124118348	0.830125424	2.3347878	3.814315656	4.096032936	4.680580989	2.182429036	4.637647886	4.83926835	3.050635289	6.114665709	4.134877251	3.802300211	5.592569905	4.826800908	3.07968517	3.921882484
CGGA_1817	1.093150685	1	4.866068579	3.47691258	0.535820379	2.734562712	5.004110016	3.672577105	2.145964214	1.678515519	3.946846002	2.052542573	0.298268745	3.672577105	4.524179121	0.35334067	0.331563515	0.013740226	0.467571482	5.116622429	0.131846212	0.20553257	3.90598655	2.155292042	2.308070139	0.996553328	4.110840358	4.099609973	3.954880841	5.541030657	0.309452595	1.571102146	4.184061701	3.864883974	2.441131986	2.271365453
CGGA_1819	2.753424658	1	5.07376477	3.47325074	4.430135733	2.692674673	6.244159631	3.351951368	3.214772755	1.164533759	3.72494609	3.179554419	0.153089617	3.555473464	3.610602856	1.271795271	0.057565955	0.014608259	0.350250567	4.699596543	0.057565955	2.92500595	1.796198241	1.470311645	3.649732895	1.124688725	4.133233341	5.97725619	1.144748795	5.225887323	0.776017895	4.507698715	4.519909987	4.20743222	3.2629832	2.932718238
CGGA_1820	0.210958904	1	5.37507211	3.971847462	1.769208548	2.018764171	3.537370946	4.755282681	3.284189493	2.350770699	4.356663505	0.779361774	0.142507471	3.676243772	3.453718312	1.126688882	0.101213518	0.073012607	0.195789437	4.373381585	0.379713703	1.084933014	2.741885979	3.612769352	2.514378885	1.720044176	4.537810303	5.442410733	1.24516075	4.830383207	0.101213518	3.669196588	5.318767453	4.706780727	2.813946334	3.689074876
CGGA_1826	0.120547945	1	4.968424515	4.521338324	0.797934657	2.398966905	4.714022621	3.79653656	3.538418677	2.87909652	4.789866087	1.7227238	0.225912999	4.340014079	5.07487782	3.464385456	0.408087811	0.557999453	1.566355081	4.944797111	0.240772867	1.572241538	3.316173466	3.725681226	2.351836445	2.388996329	4.240945804	3.480125462	3.601660558	5.384774401	2.982175681	2.454201088	5.630593087	5.090855885	3.131171808	3.394675506
CGGA_1829	2.194520548	0	3.812515891	2.392950215	2.176050651	1.96778674	3.101469393	3.332018107	2.446601023	1.924656874	3.445938854	3.758832206	0.861514717	2.761595193	2.244611349	5.964846752	1.979329049	0.129959365	4.061776745	4.380357213	0.90250833	0.073639651	2.319173357	2.829066089	4.819768938	1.302355006	2.503666597	2.490282876	5.094218603	6.350404642	6.235783315	2.774902693	4.174852299	3.755479641	2.057638565	2.05036099
CGGA_1833	1.353424658	1	5.64563282	4.052618412	0.401009377	2.808410223	4.016046539	5.514689922	4.207995453	3.502951794	5.072974823	0.560434428	0.4767844	4.598445263	4.479917564	1.581975688	0.066910746	0.279317894	0.501183391	4.672153871	0.130855299	3.880791287	3.190530142	4.279387563	3.091565209	2.29411084	5.184052803	4.793186024	1.190125362	5.51693521	0.853606465	2.989626032	6.117238784	5.128848763	3.893520065	3.879628537
CGGA_1840	3.230136986	0	4.685265417	3.38686163	2.146131031	2.252933672	3.969283109	4.459382071	3.007507377	2.701527081	4.593397941	3.838191484	1.005588393	4.226818103	4.359337888	5.780128117	1.810158619	0.187219571	4.292282037	4.640062794	1.47310155	1.168067987	3.045423347	3.32473451	5.165154968	2.06158643	3.454735035	3.506824498	4.139803116	6.625383561	5.102000084	4.697224142	4.899523326	4.295062004	3.126737464	3.120481946
CGGA_1850	2.054794521	0	3.944146989	3.490939998	0.519120699	2.193910683	3.439634721	3.375278436	2.529563262	2.459964971	3.785656518	2.392383947	0.151583887	4.157843553	3.99879445	4.079220819	0.47798281	0.042945439	1.537815116	4.822434884	0.202981782	0.803477618	4.53090559	3.042911528	3.088038017	1.492057992	3.322514772	2.467866006	3.014423068	5.841999029	2.950071079	0.786729993	4.618098928	3.949799863	2.395148852	2.801675322
CGGA_1854	4.454794521	0	4.592891924	2.163424944	0.371367811	2.710052884	3.670671848	3.545035333	2.152258782	2.753188112	3.521363113	1.171223958	0.130906283	3.696845008	3.481768817	5.259338864	0.332324136	0.012403717	0.219163781	4.104946345	0.779618931	2.559701359	4.085999795	2.163424944	2.954626212	1.313340337	3.446780699	2.452267957	0.843492987	4.947604403	3.331476002	0.911297391	4.584089647	3.488443789	1.908604971	2.363070195
CGGA_1857	0.430136986	1	4.498984902	3.309254042	0.436720841	3.091927827	4.291208272	3.080866451	2.754764026	1.964443354	3.727169667	1.901170844	0.268640383	3.732228249	4.278815618	0.279739026	0.128336593	0.026596892	0.485468779	4.509630012	0.551061782	1.237733652	4.716749375	3.119987942	0.551061782	1.237733652	3.168563569	4.922826641	2.366969164	5.106233735	1.363032565	2.788179936	5.063524975	3.454676628	2.581725788	2.586202811
CGGA_1862	0.301369863	1	5.569118036	4.427807079	2.197784981	2.29796959	4.681482279	5.447142783	3.702007211	3.154459159	5.42884437	0.878540907	0.253924	4.655750481	4.895154219	0.78955881	0.132541345	0.253924	0.381189472	5.095215475	0.132541345	2.341661154	3.633350037	4.298732602	4.504948657	2.808810508	5.175331017	4.819214288	3.016676681	5.642413594	0.498132793	6.021497952	6.172653706	5.450321279	4.168039545	3.794950159
CGGA_1863	4.367123288	0	4.825900627	3.25076503	0.9283329	0.885352016	2.915515323	2.895798985	1.816815016	1.887492846	3.403274509	2.370417085	0.42703987	3.364677202	3.22944215	4.510635756	0.855969813	0.026616114	2.106036903	4.125996749	0.756121748	0.026616114	2.530085678	2.158124229	3.569752076	1.277650888	3.266203917	1.063003639	1.975508506	5.677017478	5.720461327	1.34793186	4.619006033	3.344984282	2.124636153	2.593770006
CGGA_1865	0.243835616	1	4.974871641	3.239400948	0.518321276	2.823921835	4.476002069	4.145735602	3.545660194	3.758766045	4.916870058	2.625981695	0.830350901	4.857156006	4.286609256	0.97485412	0.020640288	0	0.061055557	5.479082289	0.629999422	1.743628265	3.9471049	3.516891579	0.629999422	2.958379961	4.686818363	4.959586588	4.723477448	6.21783684	0.04098944	2.360519349	5.752920346	4.34403657	3.616863261	3.453784345
CGGA_1866	0.347945205	1	4.76696456	3.292477904	0.508587732	2.290687481	4.641428719	4.97820819	3.777480051	3.197719716	4.774019584	1.653817613	0.315793517	3.668124127	4.364427547	1.427942644	0.166520123	0.289776614	0.839718563	5.667580495	0.302843712	2.145920358	4.145265456	3.337620849	1.849069097	1.952191019	4.133428134	4.429915219	3.470947025	5.434038303	1.633273916	2.063864955	5.665685083	4.332924812	3.289198706	3.640082709
CGGA_1870	4.263013699	0	4.342329471	2.106184325	1.52531594	0.826984217	3.034127836	2.965798436	1.349334932	1.663908111	3.119581729	1.894126436	0.215671661	3.157878535	2.843111772	5.138161823	0.909797734	0.034478677	1.660232784	4.040478442	0.420739228	0.143796809	1.793704309	2.098056983	3.659214988	1.190231218	2.744158975	0.878506396	2.067858774	4.914614887	5.37967617	1.283966394	4.154593781	3.496640512	2.680268134	2.286268534
CGGA_1875	4.268493151	0	4.883020443	1.885888033	2.41529107	3.041217738	4.564137216	2.838004998	1.997993388	1.313311615	3.796793543	1.41287969	0.293953682	2.749004047	4.905340317	2.421825063	0.011597637	0	1.953589819	4.302568564	0.079291231	1.372974244	3.588007199	0.983038029	1.542451455	1.211396437	3.116992752	4.165235935	1.017958251	5.644806669	3.924215595	2.080148409	4.584664433	3.290061528	3.046864874	1.597358694
CGGA_1880	3.567123288	0	4.195401188	2.203116158	0.788673125	1.261682415	3.167676855	2.488034001	1.996995924	1.834562459	3.234353185	1.621145995	0.124214128	2.819039696	2.925317451	2.553777481	0.113353624	0.034950913	1.003890402	4.11533527	0.134993486	0.527466097	2.208229027	2.182481532	3.131801589	0.645245282	2.892343334	1.201423142	2.172052479	4.939599163	2.853712037	0.842276382	5.137502118	2.869934307	1.688549538	1.578348997
CGGA_1882	4.194520548	0	4.227101176	1.670628603	1.240012369	0.996012845	3.530738082	2.213882649	0.937502661	0.76470176	2.574825349	2.22504448	0.230145315	2.114149424	3.505327735	3.875554675	0.273796324	0	0.714898472	3.782670309	0.818749259	0.16672629	2.609309633	1.382403006	2.825661497	1.333736229	2.46047698	1.096671953	2.121335774	4.464109592	4.345361433	0.80691247	3.40191315	3.076727162	2.443375716	1.248788822
CGGA_1886	0.926027397	1	5.060087482	2.915950959	0.751820604	1.536859339	3.723603525	3.371508545	2.637174027	2.056940245	3.905632646	1.460214912	0.397186239	2.883706935	3.256602612	0.561111396	0.011982817	0.035653939	0.14851218	4.118023551	0.081861952	0.686032063	3.26913808	2.89669115	2.603912596	0.994589118	3.827268689	3.484399055	3.207949031	5.008313178	0.047345431	1.248640151	4.583133084	3.784248713	2.815264375	2.85405801
CGGA_1899	0.482191781	1	4.625455161	3.016428159	1.802518707	2.12699732	4.685978333	2.39660744	1.962392402	1.588997844	3.293776324	3.022752123	0.665870048	2.664694478	3.28064324	5.161906615	1.040907813	0.050392973	2.690742861	4.832665765	1.065619799	0.883026571	3.150971869	1.095926167	3.907419546	1.113809034	2.796022133	3.567982841	3.505008139	6.124259874	6.219899655	1.730939384	4.642494898	3.152414525	2.158927751	1.584729856
CGGA_1901	1.479452055	1	5.083618304	3.33862246	0.6616558	3.24615102	4.397807738	3.771246873	3.328046115	2.311050378	4.095853075	3.265679872	0.277911737	4.317881789	4.89765318	1.766162728	0	0.052340558	0.077815554	5.226425493	1.287406201	1.770074948	4.12057765	2.205222612	0.538624246	1.314447395	4.14488563	4.696506495	2.300269195	4.313197203	0.520159453	0.790505614	5.708465291	3.607076526	3.156339737	2.010622224
CGGA_1902	4.052054795	0	4.630268625	3.197049987	1.087181283	1.886451666	3.909865159	2.948816575	1.808986103	1.779752621	3.472968103	3.82922827	0.534138283	3.661065602	3.745707144	4.507471916	0.347507498	0.025130376	1.282196096	5.11988331	0.542865005	0.610841178	3.017733962	2.08174279	2.535321235	0.975586543	2.997243471	2.234997023	2.397778295	5.443427519	4.845711548	2.780085309	4.038847958	3.834568888	2.45899646	1.844714143
CGGA_1906	2.887671233	1	4.30043216	1.710381894	1.325765652	2.269258696	4.314985768	2.676719895	2.34212121	1.21631767	3.502099602	2.613369081	0.262767443	3.558229193	4.10142881	5.751978254	0.331185295	0	1.423021182	4.761336828	0.414637036	1.382140326	3.945700008	1.281990228	2.851616975	1.109057873	2.721106424	3.858146241	2.010767606	5.326364233	4.484432476	2.086237544	4.324007779	2.793910534	2.910302123	1.658068509
CGGA_1908	0.816438356	1	4.81961128	3.99601331	3.110746103	2.915599392	4.242269741	4.74424234	4.064192358	3.950181248	5.35995564	2.883445342	0.427064701	4.618024251	3.959024156	5.127245513	0.177178723	0.017036994	3.058218511	4.898150917	0.146540964	2.757319169	3.810589655	4.39099275	2.509002429	2.757319169	3.481370069	5.307259165	1.190897983	5.818341975	2.339898046	5.481928757	5.689443706	5.187743102	4.190646615	3.901699072
CGGA_194	6.312328767	1	4.47868491	3.531404015	1.661109388	1.527200332	3.443853722	3.185822776	1.841208742	2.115700003	3.652359687	3.481842949	0.669670083	3.20787602	3.266089224	4.606919135	1.157999855	0.137661158	2.388212776	4.265428482	0.919202578	0.575882484	2.583999859	2.940733778	4.321408727	1.465773629	3.097454866	2.532502841	2.857483484	6.592975593	4.544535827	1.532203095	4.458460309	3.847604353	2.442366228	2.719557371
CGGA_1946	0.389041096	1	4.467801457	4.539770633	1.189340762	3.758139155	3.875165893	6.266255081	4.230105474	3.813152696	5.214434659	0.703818024	0.782637436	4.143162568	4.587888941	2.039050495	0.141296921	0.297083463	0.199911307	4.220404969	0.62044231	2.418055825	3.877412265	4.288666306	2.572998041	2.117165621	4.937065827	5.410215699	1.210877476	5.98408546	3.468894431	2.695183295	6.172409289	4.587202913	3.515793224	4.059572455
CGGA_1953	0.2	1	5.03503228	4.302096803	0.65229385	2.071521032	4.363483592	3.328847802	2.853831722	3.133664933	4.795439566	0.916145314	0.21126235	3.678955467	3.771408438	2.101650945	0.122615284	0.186485512	0.362702788	4.774810557	0.72291667	1.852765228	3.801294801	3.331675347	2.470862739	1.497440998	3.780749944	4.575132945	1.262790277	5.324818175	1.151976072	1.326544919	5.634027732	4.257442669	2.325245976	2.772925874
CGGA_1972	3.536986301	0	5.964716161	3.943307972	1.00252042	3.860595836	4.012218347	5.683538421	4.509302905	3.100724349	4.906740784	1.36648578	0.381991807	4.38921972	3.940364027	2.119352966	0.073498725	0.129715402	0.645671336	5.057452996	0.493309876	2.094850407	3.681775694	4.506651702	2.525106224	2.0298638	4.691925286	5.14103016	1.451653571	5.59770073	0.248723911	2.944939713	5.687640597	4.752482842	2.86853193	3.182730789
CGGA_1976	0.2	1	5.081243134	5.535017882	0.995797525	5.560743162	4.495917559	3.971239249	4.166574164	4.123714323	5.681302569	0.598586628	0.336660308	4.804558379	4.786153446	7.130841142	0.080162262	0.753299175	0.901866171	3.871141038	0.672854432	2.973874222	2.305225868	4.62846341	1.798980688	1.196162997	4.42708038	6.42812854	2.139260286	7.033652068	0.473559527	2.749560127	6.237656431	4.886544937	4.607651808	6.181295808
CGGA_1985	1.04109589	1	3.518710514	2.223225986	0.776935583	1.65522737	3.744943372	3.753889295	2.491537334	3.314844954	3.926463047	1.633848691	0.127845477	3.848798528	4.205393298	0.374638056	0.026491506	0.078058364	0.425292353	4.379906755	0.256512498	2.921990334	4.982541681	2.570175183	3.061429495	1.15258664	3.793955316	2.078812154	1.717525885	4.762326692	3.953463949	0.823002405	5.576787906	3.796843748	2.792914657	2.448102684
CGGA_1994	3.389041096	0	4.454137481	1.381371734	1.438209734	1.337223728	3.769838531	2.441386844	1.808879234	1.410070623	3.310970897	3.624343957	0.486755441	2.357919852	2.683951781	5.183473862	0.843064152	0.01253105	2.146789268	4.088879447	1.94257981	0.263809579	2.100584922	1.352090345	4.27980111	1.173902522	2.931684354	1.391001603	2.923413234	6.035792627	5.89336272	1.965318797	4.23772613	3.204409792	2.188801848	1.952369009
CGGA_2002	1.567123288	1	4.906058428	3.944276074	0.376774604	2.416514521	3.053145587	3.765871023	3.107953852	2.689789189	4.20979671	2.36922131	0.510655122	4.319194995	4.01563217	3.611853982	0.426907629	0.126743457	1.610990654	4.913220623	0.85078407	0.298149113	3.924781669	3.676742579	3.63336465	2.544080549	4.080691623	2.362796771	2.410297618	5.925772802	2.206538091	1.969191943	5.079653389	4.259060621	2.798514316	3.142119105
CGGA_2003	2.136986301	1	4.65034385	3.473925601	0.530393877	2.280370841	2.928022738	3.0928543	2.315345043	2.309048837	3.792112888	3.429631521	0.70359257	3.490713105	3.20561188	4.496075208	1.146499903	0.308497726	2.687117395	4.963620159	1.028828767	0.270117448	3.416513042	3.087346248	4.07786448	1.799795669	2.911493885	3.186848182	4.510552086	6.611885423	3.554645377	2.409577963	4.696297825	3.879690239	2.050597717	2.509059664
CGGA_2006	1.715068493	1	5.065864464	5.362267851	0.435280327	4.799422046	3.951047396	6.38843631	4.559476048	4.154576262	5.663445964	3.483614921	0.25051525	5.373624631	7.493472448	2.915004702	0.44966034	0.57301081	0.11272791	6.022986034	0.130688364	3.33468075	5.661902903	4.80781867	3.659384833	2.6103496	4.740698735	4.710415704	0.637239815	5.38629505	1.167455911	2.486803523	6.720738632	4.614757635	3.972368513	4.413980195
CGGA_2008	0.120547945	1	4.717920193	4.216697923	0.453652905	2.977743717	2.497891258	3.205460036	2.491789722	2.852390708	4.202757802	2.031092285	0.251823854	3.408577268	3.655081662	1.515730988	0.515107664	0	0.75815736	5.310291692	3.130860469	0.608294999	4.299370918	3.06868269	0.727328573	2.756404678	3.233155443	3.895901507	2.464008898	5.174992258	0.266193964	3.229493297	5.608722316	4.109206083	2.769073395	2.840435852
CGGA_2013	0.380821918	1	3.619074913	3.948858481	0.162091513	1.423850588	2.982914198	2.117220544	2.009914132	1.462670514	3.041785977	0.681392717	0.077079779	2.572502924	3.154261329	0.776902778	0	0	0.173837216	5.42663836	0.440127494	0.28631649	3.959076343	2.138355853	1.273665135	1.284539985	3.110623326	2.861070181	3.22653199	4.584111372	0.430368186	0.822386786	4.335564263	2.607567894	1.595234976	2.398225539
CGGA_2024	0.898630137	1	4.449570808	2.555894935	0.866462298	1.358427046	2.466634114	3.889257082	2.324838006	2.334961385	3.820071489	4.763707782	1.304497159	3.131173688	2.592923078	6.254019174	2.273127343	0.875738	4.149419468	4.702471111	2.490982157	0.033538757	2.262559015	3.117554728	5.778608327	1.397591371	2.341671055	1.612572708	4.059686366	7.514174825	4.622078652	2.945437585	3.91084901	4.052547	2.159998501	2.529691736
CGGA_2039	1.923287671	0	3.982024039	1.836012878	1.735452636	1.631665239	2.686229812	2.11381454	1.315281352	1.408671471	2.828217351	4.378122479	0.719996148	1.940481085	2.082664506	6.329113738	1.018804228	0.039469978	3.255801356	3.982024039	1.458056268	0.115311036	2.430703442	0.944513267	4.633744036	1.192263538	1.644521202	1.690703214	3.562805582	6.331103168	6.068339177	1.957752376	3.924331348	3.056991428	1.78660875	1.051348293
CGGA_2046	0.687671233	1	4.943869424	4.086457583	1.034354354	3.100528018	3.702955713	5.037267982	3.304233682	2.93885922	4.756389053	3.170999923	0.324899922	4.525905428	5.248985162	3.690308838	0.3537019	0.15530871	1.153806048	5.864417197	0.565497097	2.55762465	5.003019201	3.775263577	2.632988789	2.820048446	3.936262717	4.645745085	3.587966174	6.015976654	1.39458283	2.957743439	5.545471336	4.644288688	3.257369558	3.716878981
CGGA_2047	1.638356164	1	4.647948641	4.696042617	0.153781202	3.074466343	4.077659325	4.490823317	2.773265163	3.498033317	4.367842761	4.491625031	0.217197356	4.979336991	4.268432664	2.004322204	1.504465837	0.201602732	1.426114894	5.528025241	0.446192733	1.608648827	4.823773804	3.691872169	1.30728629	2.741264004	3.761330158	3.32171329	0.711401992	6.061811036	0.378456548	2.149562235	5.489213238	5.067471687	3.272182538	3.135241273
CGGA_2053	2.824657534	0	3.811530224	2.760624579	1.146913602	1.422085533	2.105243811	3.127692594	1.905573919	2.153885785	3.106937009	4.327580332	0.949093403	2.634458687	1.594649386	6.094346653	1.768118295	0.446980324	4.227118754	4.359039033	1.952864181	0.032381596	1.843053674	2.536261506	5.350592654	1.146913602	2.263660239	1.464235695	4.884238631	6.921006143	5.840585895	2.211585468	4.112523555	3.666908239	2.093781952	2.164881721
CGGA_2056	2.791780822	0	4.71206763	4.12269855	2.175669445	3.83747628	4.056087875	4.12269855	3.621891444	2.789599833	5.171356973	0.353871391	0.169430116	3.795266875	3.910106284	0.672935509	0.080677073	0.040902407	0.157080527	3.786273871	0.253038155	2.757238448	3.438894104	3.822891909	1.302531263	1.378962484	5.395211235	4.553266933	1.185802308	5.042169487	0.724063392	1.302531263	6.294804649	4.049421535	4.298844371	2.310018963
CGGA_2062	0.112328767	1	5.134192456	3.690434293	0.275828919	3.091336745	3.370819805	5.122948047	3.88330658	3.70695881	4.65915243	1.370927592	0.200029702	4.482461181	3.762030836	1.477503291	0.136385662	0.086739618	0.103478843	5.188155786	0.749871055	1.907412599	4.965901288	4.153253525	1.451588337	2.964219642	4.109383339	4.186039227	1.652635894	5.350777389	1.527977147	4.357198405	5.719207997	4.794809233	3.792028628	4.408615825
CGGA_2075	0.728767123	1	3.913935617	5.715611488	0.139992406	5.343982989	2.57235077	4.294615636	3.282347086	3.302354215	5.606191214	0.110035808	0.139992406	2.57235077	5.839449323	1.706830767	0.094820972	0.183792335	0.253960817	3.570533663	0.139992406	2.757657466	2.846636516	4.164941564	0.615548949	1.854161563	5.027305892	6.57700559	0.434013292	6.013383982	0.016242626	1.092352659	6.397409886	5.058521165	3.567781275	2.362864138
CGGA_2078	0.767123288	1	4.900879263	4.521897881	0.410597783	3.377031603	3.531063872	4.188245979	3.68123842	3.356567692	4.65284221	1.068639793	0.300633249	4.205512392	4.353121818	1.017416872	0.165994796	0.181590315	0.150228846	5.05963786	1.99107179	1.271722929	4.453689618	4.192100858	1.537174367	2.647955356	4.005356874	4.951789421	2.423694262	5.51421685	0.068706265	3.602321974	5.884889611	4.54318135	3.397209298	3.720469947
CGGA_2079	2.64109589	0	5.106937815	3.936507664	0.514407346	1.506395404	3.351199507	4.877286009	3.192152723	2.684897525	4.498609512	1.882145756	0.286872757	4.319452042	3.580737578	2.80688108	1.162794865	0.081193536	1.291203778	4.575586218	0	0.081193536	4.501562275	4.006774046	2.642723282	2.596519735	4.066815875	1.603040666	1.005282073	5.017454909	2.343594867	1.277487655	5.113225413	4.59230227	3.772620453	3.83715639
CGGA_2081	2.632876712	0	3.702236562	2.795919896	0.352192813	1.688634999	2.984130671	3.156201484	2.242676077	2.617834397	3.982239435	2.373523715	0.687600702	3.472974748	4.094493336	5.306815663	0.452770225	0.096430324	1.026355744	4.20315883	0.299146324	0.815881343	3.614039248	3.214662599	3.79256597	2.05543898	3.534512533	0.942356502	2.170670269	5.496213382	4.444402985	0.390735668	4.237928556	3.849020346	2.363869229	3.922109469
CGGA_2082	1.564383562	0	5.285690319	3.261585103	0.659125789	3.209012757	2.89843598	3.736954112	2.925163063	2.992810111	4.813646551	0.688224311	0.28035169	4.194513893	4.175802119	1.513665756	0.015389871	0.089968946	0.378830392	4.929367347	1.46965158	2.553100848	4.255729782	3.695756476	2.376650805	2.391470788	3.978900239	4.704539308	1.051340457	5.029876117	0.547109675	4.175802119	6.276689385	5.179545135	3.857132851	4.071994676
CGGA_2106	2.443835616	0	3.876961616	3.34740663	0.275777765	1.053668961	2.967803949	1.541448132	2.195659999	1.139924395	2.640637615	2.429204243	0.328589637	2.87024127	1.537714679	0.354287863	0.010812905	0.010812905	0.284715092	2.928426796	0	0.230241287	2.547171268	2.373742643	1.271629649	1.14974122	3.034229115	2.980236003	0.961926733	3.51722214	2.864291538	0.68649646	3.93559158	3.15612037	2.621364579	2.624887973
CGGA_2115	0.468493151	1	3.639476745	2.146236413	1.327538485	1.634914475	2.270234398	3.777536322	1.860809577	1.981836013	3.529611327	3.747977911	0.7098909	2.696604515	3.032312862	4.951704682	1.468836731	0.083512994	3.476531609	4.327712155	1.058415705	0.628808919	2.520499094	2.886849426	5.37899773	1.298704329	2.74870247	3.391695727	4.07231875	7.051863339	4.400081942	2.392623186	4.604750858	3.612784757	2.336986756	3.047991085
CGGA_2121	0.947945205	1	4.178312951	4.68999926	0.652033005	3.596861157	3.198759626	3.625565118	3.381519789	3.770123258	4.444692578	1.824084244	0.717493926	4.017592607	4.272072663	0.897743824	0.034658155	0.101572431	0.101572431	5.145362485	1.401193929	1.261867665	4.181216232	3.914359282	0.897743824	2.246216218	3.720426914	3.906193657	3.359474241	5.995008798	0.285493079	2.406970047	5.337186138	4.117975805	2.533532105	3.528590766
CGGA_2129	2.268493151	0	4.652966648	2.282297927	0.099719654	1.792392326	2.122123192	4.096107765	3.065437394	2.516848281	4.306771194	1.341154785	0.280594875	3.79405346	4.200074559	4.161032342	0.304677904	0.153752974	0.304677904	4.217621804	0.205835428	2.063344254	3.914363611	3.831833139	3.302152764	1.903009478	3.333217427	2.118731112	1.976060693	4.829857068	1.521512719	0.829438614	4.85810268	3.370774201	2.501302207	3.077718518
CGGA_235	6.410958904	1	4.290315205	3.478425472	0.852012971	2.257706235	3.69744477	4.344858628	3.289617036	3.511131437	4.306243713	2.852581087	0.441255729	5.425027666	3.645359349	3.648302847	0.969641859	0.643611093	3.021013896	5.162701862	0.988346944	1.391115184	1.935064006	3.074514336	4.021854898	2.54035666	4.21389566	2.365375915	2.673457515	5.863129872	3.703117649	2.041889969	5.244727672	5.110830152	3.337818924	3.729763327
CGGA_236	1.934246575	0	4.975311459	4.967179249	0.759190404	2.410701272	4.006639875	4.696631532	3.872289244	4.478450166	4.649977831	3.544494233	0.483201762	5.380879689	3.915192898	3.018318048	0.436841687	0.467913336	0.54278507	5.196074716	0.45246116	0.913871196	3.390843626	3.518759567	2.725522823	3.477368417	4.675990184	1.959043607	1.521720652	5.482323294	3.181854432	1.734705312	5.874610593	5.436425509	4.694170107	4.87166052
CGGA_241	13.17534247	0	3.982564619	2.486949684	1.682434398	3.051217286	3.026025225	4.462671335	3.742316559	3.452016729	4.199767046	4.461732198	1.811887115	4.344350806	3.184698351	5.400959594	2.065365046	1.436955195	3.994302469	4.760994235	1.823631064	0.442244004	3.242709068	3.244894331	5.709431111	2.060410613	3.2005475	2.579899141	4.364589647	6.987817532	4.825931185	3.498547725	4.509774339	4.573758767	3.366289906	2.979540381
CGGA_243	8.156164384	0	5.082672833	3.701806906	0.38024698	2.817223485	4.650099276	5.241245108	3.69248941	3.761837774	4.84770679	1.76373605	0.434908861	5.927039079	3.940902321	1.226685686	0.470232406	0.284273304	0.323432191	6.10331983	1.336041606	2.228292372	2.298758164	3.015563474	2.844400807	3.740296271	4.797311199	3.11655525	2.332741059	5.091206617	3.625525542	2.706792513	6.033083224	6.18830538	4.601146147	4.074582331
CGGA_245	0.871232877	1	5.088123254	2.711501678	1.398650004	4.072509137	4.600103547	5.352136129	4.34218486	3.903082819	4.861123262	3.712645487	0.279129788	5.49919137	5.544324374	1.755550616	0.060313817	0.312577375	0.079870811	5.936383057	0.879407816	1.737193125	5.490540919	4.459741879	2.24571258	2.739439507	4.766235881	5.535941128	1.574386327	5.110284261	0.244888307	2.206216668	6.205647017	5.283687419	4.283302553	3.496833413
CGGA_247	1.668493151	1	4.117894691	1.12431553	1.224850171	2.60449473	4.396411349	5.086466799	4.169261668	4.284393331	5.250474089	2.562845821	0.49473311	6.396766697	5.420693194	2.356726067	0.510752478	0.191054351	0.874878161	4.850376916	0.70427279	3.303555271	5.134428339	4.394254145	2.729540245	3.132929036	4.925495919	2.9034295	1.071292829	5.100428084	2.084409365	1.721166834	6.390016363	4.792583066	4.57272187	4.017757563
CGGA_251	3.55890411	0	4.345605634	3.403029774	2.334511006	3.313816666	4.593167172	4.408362482	4.111549301	3.443548025	4.616671099	3.478861112	0.81654715	4.654407382	3.995858047	4.936535032	1.99897866	1.298036255	3.318410805	5.927895334	1.439712563	0.999319187	2.374767448	3.595117967	4.708785869	2.576175269	3.947742346	3.652643431	4.325206789	6.236909178	4.657130203	3.098332686	4.856666032	5.233282613	3.226074762	3.556749192
CGGA_252	0.452054795	0	5.148681669	1.622036866	1.33935328	3.425740663	4.577436883	5.563706697	3.952539953	3.992511441	5.332366294	2.709639485	0.19532648	5.948696303	4.284915144	5.15521836	0.293405192	0.674498803	0.852368407	5.834819785	0.852368407	2.325156967	3.698805341	3.986659166	2.936047975	3.684415615	4.879354073	4.332986911	1.792736712	5.675244717	3.849899633	0.599790008	5.722226509	5.535423259	3.758409314	3.766970554
CGGA_254	13.13150685	0	4.885694605	4.015816462	1.07069944	3.198411638	4.434918974	4.236767579	3.706607024	3.751282486	4.402793363	0.965418316	0.198898726	4.793006439	3.368656666	2.013840964	0.298593896	0.113864816	1.126031027	5.5318908	0.90342888	1.104152383	3.461926057	3.632117663	2.071353022	3.229060388	4.063363897	2.942013711	4.127131588	6.101943672	1.865668809	1.093087368	5.194112194	5.221044671	4.110766349	3.043216749
CGGA_256	0.432876712	0	4.466158821	3.297637408	1.101368964	3.814414821	4.488612276	5.158423714	4.293937332	3.708609955	4.840955288	1.657869886	0.445475324	5.51103552	5.433651266	4.704160427	0.73398909	0.847109081	2.40488462	6.227572666	0.221330089	1.757707916	3.647451071	4.16894472	2.53439927	2.560438594	4.560415099	4.059734569	3.302053767	5.745953122	3.568999394	2.759822639	5.412873322	5.379306852	3.458604406	3.234345394
CGGA_261	11.31506849	0	4.54552722	3.893810276	1.192607392	2.708646468	3.652015029	4.798228359	3.140156209	4.177388603	4.699474235	3.43142325	0.650561221	5.103631494	4.940239247	5.073276726	1.116881646	0.690290023	2.622280999	5.171875209	0.728954035	2.356126492	4.22888017	3.549535892	4.088501497	2.482189835	4.17622321	3.076617747	2.625700134	6.550855364	3.237227681	2.065199019	5.031998673	4.886384066	3.053955078	3.78487008
CGGA_265	10.84657534	0	4.720027535	3.005639589	1.310503453	2.776912018	4.339397545	3.494703801	2.753111395	2.28691956	3.992310749	1.482476458	0.265264615	4.065641645	4.487385284	5.927993284	0.418381522	0.109025827	1.835141038	5.528914838	0.466010441	1.137454062	3.549620775	2.94600475	3.031592628	1.085033564	3.474468755	3.668900813	3.433126787	5.561482917	4.964509503	2.114577505	4.839551907	3.965634686	2.205075903	2.65890923
CGGA_267	3.764383562	1	4.475175748	4.164731653	0.576568289	2.3309975	4.184357248	4.904853262	3.135619186	3.895921561	4.624626712	1.380697596	0.283031574	4.913871417	4.255936152	3.320175313	0.333536838	0.333536838	0.808505726	5.245420647	0.100640862	2.882138308	2.782643933	3.340897958	4.157740734	2.720743354	4.490095125	3.24959859	1.927246775	6.043670329	3.493064718	0.590479996	5.029444145	5.1052881	3.067624178	2.959217142
CGGA_269	8.032876712	0	4.79883955	4.000386666	1.161433713	4.882404857	4.468547357	5.011020285	4.27233005	3.897015953	5.100646571	4.216594266	0.441504628	5.199796777	6.020653918	1.454848979	0.046207822	0.441504628	1.428923702	6.502516991	0.982888048	1.647013186	4.106416268	4.225406958	0.509051677	3.109750598	4.346910709	5.673136478	4.990488042	6.144965326	0.257352944	1.529941518	5.772259542	5.22888628	3.9450612	3.125977567
CGGA_272	0.594520548	1	5.489758731	4.117584727	2.380318248	5.425747089	4.161124298	6.183966246	4.335944124	4.289139029	5.705182191	0.759605416	0.293531595	5.345670909	5.52654271	0.25508134	0.09013214	0.569012284	0.915658977	4.892596605	0	1.39386031	3.981426309	4.778621967	0.133170924	3.259152067	5.395684691	7.023974642	1.022533154	6.585101301	0.023066414	1.921522767	6.747119019	6.204921037	4.438160212	4.078206921
CGGA_273	7.219178082	1	5.07103471	4.488860676	0.856748687	4.439716546	4.481261635	4.901332874	4.63727617	3.363043767	5.08864548	2.849493446	0.571988841	5.749544418	5.228544031	4.153326132	0.513584858	0.695346058	1.064261846	5.747170146	1.976060585	2.667275947	3.769360665	4.143730691	3.235598584	3.093304223	4.676069213	3.784876643	2.144289516	5.955872906	3.941221941	2.163409641	5.522652174	5.454916944	3.354750266	3.718557496
CGGA_274	1.671232877	0	5.638863363	3.910926966	1.831323463	4.261874948	4.636948313	4.952209465	5.122082413	4.823879428	5.649845638	2.421093838	1.15938828	5.859638415	4.156162697	2.100867331	0.557903949	1.129571265	0.314614637	5.099188674	3.773081599	3.673277278	3.419739282	4.907519436	2.826189513	2.569128419	4.273282777	5.086311177	1.722345528	5.461735956	0.865853897	3.875436707	6.153701968	5.999113065	3.648961423	4.267590138
CGGA_276	1.449315068	0	5.258047403	3.772055079	1.059581753	2.741692875	3.449662277	4.137384392	3.734577824	3.349331027	4.566051654	2.077112264	0.585403605	4.820603637	4.129155641	2.176288564	0.36018812	0.861888581	1.511820787	5.277413189	0.807922031	1.036301649	3.068689164	3.815437496	2.425102778	3.60607628	3.970864855	3.065817814	3.561925799	5.583249054	2.520466415	1.468993725	5.485646364	5.542003765	4.109770708	3.377393312
CGGA_279	3.6	1	5.493767982	1.796688617	1.366195198	2.191123505	4.099557004	3.547263812	3.283792538	2.009018394	3.717687444	1.274514873	0.407933102	3.717687444	3.876523346	3.70017635	0.534221393	0.013407481	1.704639736	4.885161962	0.60677743	1.039169455	3.023826549	1.692188482	3.136867844	1.211928707	2.971549546	3.409541871	0.781505721	5.225468962	5.333975038	4.592573244	4.990184155	4.094834863	2.702355696	2.829075303
CGGA_28	3.021917808	1	2.986332319	1.705222992	0.505337479	1.04712788	2.474340941	1.62436202	1.197810768	0.844991565	2.030507424	1.032159887	0.312339936	2.25122809	2.231707251	1.670201202	0.11811111	0.040454334	0.681944033	3.76304516	0.253328739	0.384828712	1.950503275	1.237501226	1.862983809	0.700997453	1.766799332	1.502956088	1.566668056	5.376108468	2.898275484	0.423580127	2.160079067	2.027994711	1.723973411	0.900991102
CGGA_283	9.506849315	1	4.612783703	2.350620369	1.311833117	2.798462028	3.628348202	4.164786254	2.994955389	3.245093453	4.360400147	2.747724181	0.553337236	4.433562277	3.99027058	3.380772245	1.198856991	0.499833609	2.658982327	5.222763832	1.121260184	0.870345726	3.174284397	3.48598583	3.047175027	2.398916535	3.854326689	3.420906949	2.968119229	6.43965541	3.553188351	1.232048636	5.115128818	4.929683165	3.033119727	3.220496926
CGGA_288	2.895890411	1	5.028166935	2.479568038	0.38103394	2.338886198	3.183621738	3.628504454	2.568897212	3.082448222	4.075415636	1.936752398	0.592052617	3.528125786	3.357800938	2.012047916	0.030817804	0.030817804	0.473671659	4.876303361	0.451063902	0.133773622	4.296007966	3.76650807	1.712752793	2.263042333	3.558847283	3.360836176	3.003079419	5.766538738	1.773236222	1.853004829	4.886343655	4.054009319	2.310909907	3.430385603
CGGA_290	12.94520548	0	4.10069283	2.764784837	1.166484083	2.630388432	3.690750394	4.673187856	3.66940366	3.168225378	4.268028129	2.090776022	0.488542039	5.159119847	4.069457068	2.866773946	0.917644524	0.775027659	1.87463399	4.867310009	0.206766093	0.5006797	3.123793315	2.779803614	3.430193503	3.152925466	3.962726902	2.406781079	3.2459914	5.05750969	4.326305265	1.510546481	5.742108859	5.201099161	4.0976994	3.439681189
CGGA_300	6.024657534	1	4.601875681	3.575387834	1.223053069	3.066529474	3.389409331	4.82671369	3.447356868	3.940761163	4.449183692	3.738449399	0.676430121	4.949955632	4.196283549	4.498964275	2.018724256	0.833688143	3.306847514	5.482627969	0.941314653	0.605485293	4.079417297	3.443294068	4.311092286	3.120957913	3.766361819	3.214512729	3.113307016	6.473643143	3.741761381	2.781241504	4.915176206	5.095558819	3.998663255	3.337817425
CGGA_314	7.035616438	1	5.105862358	3.578458252	0.97665379	3.295230825	3.991462386	5.173552031	3.840137399	3.165420182	4.701798789	2.022215161	0.594878161	5.516871674	4.600786764	2.432832793	0.707994504	0.472132432	0.543546082	5.334473938	0.276410016	1.288680179	3.569931966	3.993057715	2.895478336	3.544046536	4.29545801	3.062813813	3.834809367	5.964689282	3.035205944	1.677965075	5.431203731	5.438832944	4.132759278	3.917783053
CGGA_318	0.608219178	1	4.853526687	3.264185031	2.46944557	5.709935827	4.838349102	5.963550924	5.316980317	4.528973663	5.949493239	2.604760751	0.762029035	5.505094377	4.979239746	3.960509129	0.696203589	1.154028014	2.674790578	5.591819115	2.315735557	4.842919167	4.078883856	5.027547173	1.320566701	2.481219408	5.105052903	6.060260209	2.03070692	5.83372475	1.020543727	2.229944108	6.856296074	6.364080043	4.78630838	3.177588528
CGGA_320	8.232876712	1	4.568067817	4.178722335	1.464878508	2.621655503	3.813255006	4.091383031	2.963655085	3.054426372	4.27435437	3.166522888	0.783994293	3.924530922	3.58107231	4.656936441	1.65092314	0.410649229	3.087045328	4.888615036	0.981989138	1.554691464	2.90143548	3.407700277	5.037347844	2.184640211	3.881788846	2.478190058	3.73856738	6.667961311	4.811981168	1.906218665	4.846685268	4.41802838	3.409420927	3.358669514
CGGA_323	11.88493151	0	4.403982982	2.610193025	2.11616607	1.453562686	2.844138611	4.814634677	2.954167226	3.25578921	4.18951527	5.097753025	1.954934256	4.275634907	2.414482355	6.341859466	2.602703561	1.925218863	4.945473205	4.770196511	2.974620522	0.814562431	2.046108293	3.372687098	5.673303233	2.00692666	3.088923196	2.545257857	3.736596799	6.943476788	5.953127683	3.842135243	4.648176051	5.135223278	3.286498034	3.174767381
CGGA_330	3.071232877	1	5.032292669	4.31292587	0.110376142	4.681668173	4.780972274	5.443137818	4.997525292	3.872223602	5.260693096	1.711043758	0.653032024	5.757040405	6.492922079	1.204114593	0.27109705	0.778702172	0.989807271	5.604607636	0.327032984	2.571798217	4.23952571	3.378239813	1.653867418	3.182403184	4.906372039	6.043506044	5.12461819	5.478042776	1.540142179	1.704019414	5.819308812	5.857003466	3.858054499	3.447169544
CGGA_333	4.884931507	0	4.812782516	2.615536178	1.649945841	3.500971009	4.351968355	4.513006634	3.866405821	3.354466441	4.804506369	3.333911672	0.876562314	4.970534246	3.979532258	3.576793646	1.232939348	1.232939348	2.036618839	5.646699627	1.452225249	1.300411743	3.061277123	3.807989221	4.088525301	2.533786529	4.265371395	4.208797578	4.967572138	5.968238657	3.867995215	2.070145236	5.153045874	5.533581656	3.561158787	3.511178299
CGGA_336	6.983561644	1	5.058546533	4.027283292	0.961569388	1.933468311	3.77491954	4.414444673	2.895350922	2.584132837	4.483719455	1.722857071	0.253070992	3.576431356	3.869242321	3.448127709	1.050672361	0.239351993	0.432580781	4.458777256	0.444587184	1.604773522	2.044133164	3.974433687	3.245150174	2.660754891	3.790290635	1.54468922	0.755325673	4.789901778	2.222075272	0.602959616	5.360150533	4.816131612	3.149368111	3.174817578
CGGA_337	2.761643836	1	4.72007202	3.636840345	1.658257159	3.318627004	3.687381507	5.174459525	3.762461642	3.629728101	4.743323205	4.0596662	0.93929859	5.39917272	5.258129905	4.464283687	1.526605322	1.028527999	3.342749664	6.226836828	1.993560634	2.010087271	3.157352541	4.070212377	4.611442152	2.935944135	4.357475218	4.336878695	2.635754928	6.181350383	4.492982413	2.442292233	5.52189552	5.578859678	4.09107623	3.604555446
CGGA_358	0.334246575	1	4.11020618	2.574221849	1.831494706	2.161835721	3.623302885	2.549125046	1.895950832	1.606694832	2.990896363	2.116996585	0.581501219	2.828299451	4.02251274	4.641800657	1.26006828	0.036575281	2.957904314	5.51635072	0.573226013	0.339502524	2.968985706	1.164151576	4.020992385	0.774311368	2.367241366	2.495394377	3.608194305	5.849038092	5.999823082	1.565570875	3.810949445	3.265831023	1.909161209	1.374021878
CGGA_369	12.61917808	0	4.042699562	2.5470413	2.036982096	1.631453167	2.498495416	2.963021585	1.706034556	1.801168256	3.253692361	3.97245495	1.343366203	2.440570279	2.535057113	5.681701451	1.459511631	0.323546611	3.90048378	4.378707949	1.760574254	0.120384004	2.610089904	2.5470413	5.205638834	1.051927461	2.224766798	1.797159872	3.906077726	6.481533529	5.74601588	1.84065123	3.84428953	3.489308285	1.735658025	1.934875186
CGGA_374	1.350684932	1	4.31293612	3.200366031	0.741116376	2.118499996	3.397098709	5.856129871	4.098467677	4.907248805	5.080118715	1.822387406	0.548503067	5.748528902	4.759306609	2.807036278	0.36009344	0.083636987	0.143329013	4.85316015	0.393253722	3.550119628	4.780609921	4.267831632	3.758525257	3.088400863	4.799285672	2.664916695	1.255622832	4.844194722	0.291394817	0.864480563	5.798505645	6.106909275	5.402680858	4.311852623
CGGA_400	3.619178082	1	4.675555742	3.379093048	1.250850864	3.88604062	3.644711045	5.536053223	3.640067908	3.923460101	4.439440999	2.168780146	0.247985818	5.331916851	4.66416687	3.722904862	1.087658324	0.459532325	2.535025257	5.50957058	0.964314524	1.879414466	3.616625391	3.939924376	3.020311492	2.954517897	4.476375501	4.566407675	2.125144408	5.974777941	3.399383218	2.244145298	5.89907238	4.989042282	3.602374834	3.005947804
CGGA_406	0.246575342	1	5.14583457	1.920274488	2.763434243	1.563618001	3.912102362	6.100745677	4.197268879	3.499628305	5.388652382	0.988737519	0.175725895	5.453631938	4.826964794	3.27481081	0.28712402	0.107981805	1.114895556	4.360818475	0.317433647	4.040299609	4.096000409	3.957316266	4.476141718	2.735646534	4.245356465	3.951288454	0.650712536	4.164296283	2.35590042	5.332250852	5.393995372	5.28606107	3.87054506	4.623670865
CGGA_413	0.501369863	0	5.208017227	4.528225901	0.183233969	3.270862452	4.61759916	5.199771405	4.26471289	3.967268199	5.174146199	2.918509936	0.220974927	5.703651031	5.212708052	0.796863976	0.063699073	0.42877406	0.379562374	5.031429784	0.202227858	1.59998108	3.59393405	4.455881033	0.905155845	2.718650948	5.077804691	6.154332502	4.254512772	4.843088751	0.610376475	3.779266569	6.072828432	5.940169017	4.252236252	4.372397714
CGGA_42	7.75890411	1	4.745245813	4.171141216	0.420298508	2.294795432	4.113015756	3.860781735	2.510930314	2.654125798	4.053463443	0.813971487	0.382078159	3.738799415	4.026873889	2.235293981	0.316037559	0.23257888	0.288750948	4.963173096	0.407670563	1.390144183	2.772120147	3.302068672	2.180673977	3.053207012	3.900756149	2.897087105	1.771496772	5.152460228	4.284263931	1.212775374	5.2946974	4.374631973	2.956816521	2.643394344
CGGA_420	9.62739726	0	5.533119671	3.831639157	1.042328098	1.25183217	4.028260706	4.232486728	2.923205306	3.019410737	4.805196099	3.851881968	0.181573378	4.438380268	4.941153551	4.304759023	0.111661736	0.038188939	1.276003871	4.983971054	0	0.459994082	2.301505074	3.091553531	1.962361472	2.691240807	4.389364803	0.924939348	0.819246641	4.834653019	4.105603963	0.808238695	5.668244735	5.459395293	3.987366617	3.827556286
CGGA_426	4.273972603	1	4.5750973	3.97773017	1.295172469	4.827697812	4.695033225	5.55816861	5.648101271	3.57818272	5.399816006	2.111494344	0.402094022	5.499340028	5.532159207	0.716199921	0.085728825	0.316023918	0.499027007	4.936980834	0.781887332	3.42007264	3.155937911	4.646486156	0.869097708	2.320440668	5.152836256	6.264664012	1.734005597	5.939741217	0	0.781887332	6.179180301	5.351958111	4.700139109	3.899987251
CGGA_431	12.36986301	0	4.98655748	1.65187376	1.348522261	2.276495656	3.584462161	4.973586323	3.608155568	4.041340728	4.768085415	1.918723265	0.27836865	4.451870481	4.257952984	1.703065482	0.554058254	0.04036835	0.482609816	5.065698566	0	0.437978176	1.961396847	4.118788201	2.653562443	3.07389182	4.610268	2.766163744	0.932094047	4.667770478	3.138076988	2.583576641	6.543055681	5.561914966	3.886638945	3.668962814
CGGA_446	12.35068493	0	4.964133343	4.162893402	1.044668083	2.686949701	4.510283431	4.705279617	3.622540403	3.665825777	4.579825463	2.103695835	0.248011489	5.529462665	3.718167776	3.860029924	0.392444051	0.228896695	0.554758585	5.621199001	0	1.889131434	2.087869503	3.762043796	3.780212409	2.974878706	4.441376453	2.299631758	1.658574789	5.73480801	4.101163114	1.087744388	5.52506193	5.743252312	3.893797515	4.23412318
CGGA_448	0.969863014	1	5.124108182	3.498926517	0.997031986	4.75380406	4.314191692	5.270470787	5.237182033	4.175880365	5.089667255	1.63563593	0.771654062	5.645124018	4.944394253	1.200998026	0.138856776	0.333191636	1.058308731	5.560292736	0.911058166	2.217725655	5.245988093	4.387653902	1.42689941	2.793279684	4.426905727	6.805380846	2.342030666	5.955414359	0.771654062	2.139545262	5.936499189	5.369492622	4.316283638	3.544253273
CGGA_457	0.205479452	1	5.267731929	1.676296125	1.791364549	0.957897741	2.586211092	5.243892534	3.201420186	2.677768996	3.6260102	0.173899706	0.185554479	4.267144646	2.610191654	1.642868585	0.089568461	0.026163406	0.329074698	3.6260102	0.253572508	1.586840653	1.904996353	4.01698118	3.568198095	2.228836179	3.993138331	2.815406342	0.420681601	4.582987382	3.249406886	2.78890935	5.86607739	4.201214627	3.526420029	3.970579919
CGGA_458	1.147945205	1	4.59026366	2.981042201	1.461192755	2.791420705	4.130678617	4.755979137	3.557120145	3.181785099	4.773960583	2.909288567	0.80854123	5.30163491	4.558140375	4.529893672	1.253993082	0.513277666	3.239191007	5.383352239	0.613935125	2.200103403	3.612044765	3.70136046	4.495439498	2.754097066	4.185446832	3.29006005	2.402620112	6.129583265	4.185446832	2.473225796	5.019161732	4.975236017	3.481109764	3.557120145
CGGA_479	12.17808219	0	4.918569711	4.068036223	0.434887767	3.216726508	3.696148836	4.194699383	3.664810465	3.263722567	4.563615143	0.943726236	0.665704543	5.043738136	3.806065456	1.284833792	0.041687554	0.768596233	0.730866531	5.111982051	0.251642029	1.581864811	3.321980268	3.639579631	2.400620521	3.524840282	4.361384594	3.040309404	3.294223759	5.309418059	2.754066369	1.567666303	5.57376561	5.14403359	3.990329245	3.541282064
CGGA_482	6.879452055	1	5.544098392	3.474556117	1.100236868	2.457569098	3.554575737	4.215052681	2.703270334	3.387938063	4.949206774	2.489784727	0.28748486	4.731479306	4.459670132	3.242159707	1.299176021	0.096139808	0.567902672	5.431585386	0.869409402	1.377791241	3.119407343	3.937288736	2.886512739	3.515120645	4.183666365	2.48268761	2.280640434	5.21903043	3.896482052	1.370119715	5.755395681	5.35106115	3.883068509	3.722137467
CGGA_483	0.75890411	1	4.993794201	4.24881981	1.913955999	6.320426524	5.413752685	6.663149948	6.321659987	5.507240952	6.35155504	1.648980281	0.248508687	5.672489623	5.303832172	0.736794578	0.095392204	0.794790071	0.405654872	5.700731572	1.123757338	6.299294666	3.827074182	4.806502171	4.120045368	3.332598142	6.530758534	5.451427316	1.971667048	5.469902002	0.024445859	2.561822009	7.483666108	6.855536005	4.86350862	4.508063204
CGGA_485	6.676712329	0	5.050280583	3.319405623	0.376638047	3.458576224	4.700914569	4.384569452	3.954319002	3.861964095	4.830932366	1.664962673	0.500112023	5.195677657	4.398240725	1.842125179	0.776218734	0.748023497	1.077507345	5.797645812	0.281488358	0.896692389	2.814047573	3.840426961	2.216003353	2.896634514	4.242748505	3.674323238	4.222398772	5.805362292	2.925245257	0.934713828	4.95096855	5.983324666	4.136643229	3.492961537
CGGA_487	0.42739726	1	5.274979632	3.973685219	1.506234657	3.977704046	4.862562121	5.337820702	4.27413737	3.778633651	5.249167038	1.680725085	0.58177596	5.165317314	5.631494696	0.595789201	0.041547319	0.320017015	0.196714618	5.182829839	0.58177596	0.95229398	3.946603081	4.340139427	1.613439667	3.624829807	5.387503904	5.202423729	2.428293467	5.076916423	0.303034563	1.627150142	6.320137207	5.767704707	4.353603751	3.962913293
CGGA_488	1.191780822	1	2.580392939	3.033603754	2.172922397	2.656837394	3.742201498	5.594540937	3.377960232	2.932940064	3.953289162	1.003383149	0.190938967	5.714085693	4.122237368	1.166880236	0.294441676	0.154719464	1.033615032	4.253260865	0.359535596	1.280490057	3.111256113	3.618010866	5.124188973	1.49847185	4.52914324	3.193893064	1.71292732	5.303923017	2.108106258	4.773389506	5.708240347	5.006547662	4.079405506	4.783061234
CGGA_490	10.42191781	0	4.808018252	3.898762149	1.194397884	3.180219542	4.30830247	4.111072066	3.696021294	3.685861053	4.451117902	2.717740416	0.398715449	4.827404723	3.864639161	3.326912613	0.910123988	0.27765438	2.444007367	5.561758724	0.933213413	1.268891228	2.826561502	3.633957992	3.45806835	2.639177914	4.023685831	2.939197641	3.384588066	6.404660111	3.742511995	1.663435711	4.943535425	5.366198333	3.647982406	3.433988377
CGGA_491	2.942465753	1	4.209432369	3.917384932	0.792022387	3.279124094	3.83445549	5.05433632	3.970135984	4.574782137	4.430713724	1.403744905	0.30934412	5.326292228	5.294067172	3.798443386	0.536205963	0.434756518	1.755902374	5.02471732	0.563927813	3.079919597	4.420324976	3.718988564	4.084608083	2.399570763	4.448483584	3.936067995	2.40724292	6.127545385	2.072910518	2.12501839	5.789936363	4.615918754	3.600179389	3.628351875
CGGA_492	1.78630137	0	5.117942778	2.955213653	0.387620874	3.67983426	3.958956278	4.664673271	3.186499252	3.466776134	4.99201714	3.743470252	0.692845367	4.905022298	4.593548217	3.357133498	1.142250535	0.174318117	2.345993432	5.031642076	0.87562364	1.586655484	4.455112931	4.228753648	2.41362722	2.992941774	3.951789745	4.396495968	1.964413066	5.971238857	0.284908017	4.089852358	5.595518112	5.131220691	3.839787055	3.926422767
CGGA_493	6.526027397	1	4.76847544	4.11227533	0.974479677	3.33471709	3.934254625	4.629344244	3.849566285	3.095631039	4.91410028	3.316802226	0.583066153	5.107559358	4.869479313	5.245343889	0.916182547	0.583066153	2.763325387	5.236437431	0.552773251	2.034610755	4.082102019	3.872742527	4.060733378	3.090368155	4.264894549	3.416900638	2.726481766	6.267298601	3.319053787	2.330824332	5.401705721	5.16751412	3.660089187	3.504579477
CGGA_494	12.15068493	0	4.099026091	3.227448498	2.128926846	2.484202222	2.953794176	4.273157366	3.264591386	2.892826458	4.051998924	4.253661228	1.111206359	4.188717311	3.329568203	5.504470768	1.478295177	2.143954928	4.381739402	4.488616688	1.44632322	0.367444343	2.765812751	3.167427814	5.288734443	2.226277979	3.039332299	2.892826458	4.051998924	6.686447274	4.863235887	3.539228075	4.795851495	4.884270058	3.728909318	3.300801965
CGGA_499	0.334246575	1	5.168545677	2.183672341	3.644557689	3.149506925	4.853756985	6.187130082	4.863544742	4.164148558	4.920916491	3.387654993	0.717383427	6.105873801	5.752578686	3.377754554	1.525522079	0.778860187	1.113123045	5.344052051	1.238769787	3.948671494	3.120116145	4.398854952	2.67091075	3.443300563	5.184251483	5.875078369	1.902204242	5.033185599	1.824157028	4.161265714	6.771397561	6.681952473	5.133673172	4.719097284
CGGA_501	12.12876712	0	5.349086475	3.105321054	0.737170162	2.744254301	4.289991838	4.764679614	3.606272214	3.606272214	4.788913429	1.280408745	0.380390584	5.578768513	4.338355721	3.725365459	0.764397366	0.482296988	0.988758021	5.643441036	0.131289007	2.067503548	3.3178009	3.814357976	2.415452998	3.097313144	4.273503415	2.956856226	2.896606874	5.770575903	3.480566502	1.406742846	5.265201293	5.782278088	4.000479411	3.654367879
CGGA_502	12.09315068	0	4.420477555	3.257046911	0.422482903	3.628044865	3.868813703	4.486779696	3.189783983	3.414486367	4.663743754	1.247646736	0.184080752	4.99023803	4.575093298	4.188191633	0.149095811	0.37785036	0.451488826	5.818754168	1.343606373	1.667885614	3.265238487	2.398710344	4.087846343	2.76790155	4.398302836	3.486323599	2.027047329	5.444807359	2.726969564	0.362660638	5.341579604	4.932257243	3.049799363	3.427318893
CGGA_503	12.08219178	0	3.683201624	3.218892404	2.235839084	2.924749846	3.305580802	4.135148669	3.630148878	2.779551609	4.238399974	4.2517515	0.983846586	3.850499991	4.068807458	5.328116072	1.730739322	0.869722416	3.832840962	4.52585365	1.794685694	0.937386893	2.818526321	3.216948796	5.396257589	1.993976677	3.303750613	2.119970372	3.203269719	6.824019825	4.267799688	3.24010105	4.491696524	4.549986363	2.823644294	3.023685796
CGGA_507	0.82739726	1	4.33560058	2.713577662	3.213724022	2.107093105	3.237016043	4.227692765	3.084277315	2.610338519	4.201021832	4.263191661	1.477428093	3.499403096	3.770049903	6.109466688	2.41251778	0.765603059	4.344401411	4.880500067	1.719148584	0.114183643	2.749359975	3.159345921	6.35131963	1.580350508	2.982713538	2.623252998	3.604083989	7.266289926	6.027440586	3.243303687	4.595222671	4.450560961	2.96253032	3.230700876
CGGA_509	1.706849315	1	4.724630732	4.128392048	1.370911513	2.404168351	4.240382431	6.053192759	4.464248115	3.832257064	4.485961477	1.321361178	0.120778481	4.925914619	4.425689428	0.462987116	0.120778481	0.139960565	1.472766223	4.711067057	0.416550234	3.382766002	2.368019929	4.741996532	2.921857888	3.306296048	4.673712836	5.417011549	0.981917847	5.215896912	1.79664221	2.492631439	5.50886998	5.141709343	4.054499615	3.895700726
CGGA_510	12.0630137	0	4.76333618	3.430056001	0.567800918	3.064706076	4.36036036	4.356851953	3.851682063	3.894255412	4.673117467	1.271143493	0.518407465	5.240375933	4.449805237	1.805069932	0.137212908	0.467262799	0.691802465	5.769887865	1.010360305	1.517291244	2.81487759	3.846687921	2.64500937	3.373306252	4.51211426	3.704864397	3.576006767	6.126815593	3.535199995	1.56672228	5.680558778	5.444783138	4.234737436	3.921427623
CGGA_521	1.408219178	1	3.999217124	3.512115497	1.819859913	3.489453319	4.766655145	4.81862774	3.59936375	3.441216616	5.04110917	3.882310723	0.467790648	5.129449296	4.35887502	4.073766183	1.576928739	0.364283803	2.4008877	5.209494427	0.481989263	4.445652668	3.852566418	3.923208835	2.81395381	3.626779698	4.229150952	4.732916802	2.452272601	6.153181637	2.166054666	1.516134586	5.728788999	5.324762034	3.93357764	4.133451416
CGGA_525	0.378082192	1	4.364095369	4.129074044	1.01353075	4.805304239	3.88307519	5.075000459	4.766366559	3.824424005	4.876317436	0.926976099	0.618752833	4.90741863	5.627061103	0.956408421	0.210071504	0.193687718	0.975701593	4.995710198	0.378987525	2.544234779	4.707719731	3.626554504	1.596758457	2.015595832	4.091983525	5.791571691	1.565265183	5.555137292	1.831948858	2.207333447	5.676903876	5.676166971	4.039088645	3.836346546
CGGA_530	1.38630137	1	5.521364457	4.906494381	1.000777809	3.642246318	4.37285554	5.431311268	4.299478435	2.498186132	5.515560367	1.028989751	0.109738343	5.39654497	6.518275003	2.531435698	0.074078381	0.598090141	0.493990217	5.370598304	0.88206666	2.162671135	4.048154378	4.712845858	2.903166813	2.880120817	4.606873385	5.061920134	2.284689837	5.645759917	0.962282645	2.386325292	6.449925446	4.970323908	3.78556058	3.930945207
CGGA_541	11.9890411	0	3.78753175	2.4016244	2.409427095	2.274953258	2.99595163	4.272404644	3.378367525	2.819792975	4.045869524	4.893006858	1.567006444	3.925879416	2.54310727	5.983406788	2.578143298	1.552985629	4.496813421	4.513199636	2.357938524	0.815056702	1.890614959	3.10327488	5.95469907	1.594645794	2.929675581	2.668698753	4.287302111	7.063815516	5.722317945	3.950154276	4.165883906	4.76809531	2.722930408	3.003703976
CGGA_543	11.97534247	0	4.372755624	3.052194339	1.0763522	2.275795246	3.16794588	3.741149506	2.567093902	3.050001368	3.708152459	3.308503165	0.408787648	4.331822139	3.01670039	4.051786247	1.014716436	0.564383798	2.737573467	4.727236801	1.604551244	0.422414482	2.994064885	2.984910298	3.975266931	2.404958447	3.261892751	2.210533745	3.557288134	6.12988105	4.009526731	2.32378217	4.687582098	4.80926534	2.710059838	3.169966822
CGGA_545	1.520547945	1	5.317605587	3.035413507	1.618874823	4.179044271	4.22561267	5.879682853	4.943919399	4.170907976	5.628571818	3.008271629	0.510412877	6.002823187	5.771291602	2.685505093	0.832689414	0.886679361	0.733054194	5.966462813	1.298737376	3.372262586	4.111215061	4.647214784	3.108233713	3.209680986	4.904388795	5.634007754	1.977187566	5.732197926	2.319011849	2.294256581	5.943561776	5.896228183	4.352136227	3.823565103
CGGA_551	11.95342466	0	4.564593424	2.205585679	1.2612702	1.971273143	3.648861385	4.523579295	3.287386582	3.48032806	4.230106171	3.370443751	0.537621296	4.843760304	4.107911051	3.962695976	1.090137314	0.960133379	2.961210221	4.724844102	0.658630374	1.182730975	2.774477132	3.474845041	3.688878224	2.883333004	3.982150739	2.196731033	2.51433362	6.143023839	3.970509391	2.573674414	4.891183506	5.382408098	3.753704196	3.147349936
CGGA_560	11.92876712	0	5.281948887	4.000515719	1.485780483	2.596476815	3.729684867	5.228466023	3.682042988	3.304556082	4.738881623	3.317977114	0.719315123	4.784711942	4.045583324	4.611154965	0.772276045	0.705765438	0.636039767	5.188229673	0.96658545	2.685455885	2.585420927	4.411741872	2.938112425	3.756218693	4.508564446	3.073513947	2.122714195	5.634149065	2.695773786	1.932234433	5.537547526	5.683803964	3.764411421	4.058966798
CGGA_564	1.860273973	1	5.298010323	4.42020374	1.249844588	3.396743099	4.843522653	4.961410811	3.64587035	3.605603854	5.114784501	3.325336585	0.851139773	5.750322205	5.571241354	3.587996693	0.877146482	0.529050672	1.756580669	5.599830508	2.024334676	2.643885237	4.3242134	4.121566111	2.937551018	2.937551018	4.620161339	5.183482924	5.356375657	5.822365791	2.030141445	2.934458097	5.519031142	5.678193862	3.717794043	3.500773836
CGGA_565	9.876712329	0	4.139000905	3.803583448	1.988635592	2.727693736	2.947282453	4.276389529	3.518192904	3.248393343	3.835592672	4.099371917	0.876085969	4.385442254	3.792753917	5.007329989	1.299790315	0.647886588	3.805123909	4.599420101	1.200276264	0.518648161	3.803583448	2.803636819	5.127327916	2.506943661	3.48397875	3.241583182	4.470417374	6.675482082	4.191772171	2.985827486	4.999277847	5.023962316	3.962500388	3.288592722
CGGA_578	0.991780822	1	4.355484263	3.733413892	2.179553104	2.935900547	4.516445036	5.953481834	4.474297201	4.486465608	5.698877651	2.209225294	0.210257629	6.4072837	5.074542579	4.917135925	1.334499143	0.427786865	2.712392056	5.404009629	0.41086098	2.866211636	3.758717967	4.134885151	3.483166954	3.172699059	5.056971077	4.287566184	1.711483448	5.384093269	4.246418671	3.991408647	6.00302762	4.803389301	4.188008736	4.503530366
CGGA_580	3.819178082	1	4.686210137	3.211377969	0.804057003	3.369060192	3.735100413	4.422078164	3.496874837	3.400168831	4.757761674	2.556850198	0.34191228	5.101435908	4.394343201	3.992775984	0.79237947	0.309507254	2.166952067	5.609242119	0.682796798	1.877490849	3.535914768	3.850806924	3.498672487	2.794911183	3.955302795	3.120903635	2.504132898	5.875528365	3.750270127	1.300918663	5.039187602	5.15085716	3.647069901	3.171365076
CGGA_591	4.531506849	1	3.955120628	4.145006003	0.166150379	4.006698668	4.298309775	4.57995525	3.702984667	3.778713225	4.936162646	1.76359683	0.543720184	5.250226349	4.872964783	1.757099401	0.1463983	0.67359677	0.315126647	6.404859814	0.064569262	2.334354261	4.045873864	3.742990729	3.746275027	2.874184139	4.762146271	4.260909887	2.167993661	5.774045037	1.55469167	1.547179232	6.000652572	5.435075963	3.562865874	3.348380804
CGGA_598	10.0739726	1	5.230561794	3.975905607	0.877380408	2.667636917	4.148993711	5.061419322	3.517913303	3.840907686	4.889131354	2.250588226	0.3431047	5.489309606	4.530470452	2.365579712	1.13768645	0.30672556	1.188555814	5.393909761	0.06678418	1.831264929	2.993633904	3.893981553	3.240212376	3.292307846	4.610996822	2.778052213	2.264881008	5.919444035	4.423048449	1.393248067	5.32225506	5.808768612	3.946650466	3.939243038
CGGA_599	1.145205479	1	5.021299261	4.604239167	0.219969853	3.528745318	4.215249668	4.396542204	4.17371968	3.353848029	4.883994236	2.188312221	0.157427266	5.236386249	5.0036308	0.656709035	0	0.219969853	0.410795332	5.638647938	0.446108349	1.311725858	4.271699697	3.938257991	2.441132531	3.518413935	4.54235911	4.001935829	4.370356476	5.65052316	0.879719226	2.028591408	5.416312199	5.412969677	3.767308215	3.240250885
CGGA_601	3.104109589	1	4.413699683	2.343259837	2.388542765	2.270355853	3.676059634	4.624526923	3.444224138	3.243754948	4.647569786	4.194785244	1.207348633	4.97827905	4.312668617	4.71941044	2.248193124	1.062459611	3.792432556	5.417188164	2.026533174	1.42054254	2.887242703	3.476992862	5.085291187	2.459706886	3.824241824	3.681031682	2.898670409	6.969000539	4.797795141	2.912828912	4.714569134	5.206910793	3.270390724	3.070180464
CGGA_603	0.460273973	0	4.792973697	3.075668297	1.022939132	3.991791092	4.303900344	5.663839743	4.802034427	4.770489439	5.04064271	2.285157755	0.53064745	6.215130122	6.648627666	4.053792576	0.637583985	0.192699002	2.000323516	5.820399998	0.131282046	4.139470898	4.294592461	4.389453046	3.025913466	2.833662536	4.643353979	5.428814733	0.737138145	5.371869151	1.836811845	2.011729128	6.10162955	5.430940265	3.899639457	3.934515189
CGGA_604	1.043835616	1	5.332440058	3.643523291	1.91759767	5.139571267	4.47950236	6.597153503	5.760601667	4.726126879	5.734297807	2.556173611	0.628495932	5.674774377	5.448391461	3.261639448	0.551555699	0.973387534	1.308758723	5.124376355	2.040941641	3.639811109	4.411461989	4.951732169	3.489103515	2.617856986	5.553741603	6.630269918	1.565112523	5.640354862	1.734796992	2.901328802	6.606455434	6.062887986	4.625545278	4.246736078
CGGA_605	11.78082192	0	5.476286483	4.051860978	1.643009765	4.814004696	4.268656284	4.86550431	5.068465699	5.248752785	5.409526211	2.391309718	1.253378434	5.538141756	4.670810138	1.103049709	0.066511503	0.811391998	0.603118455	5.447458229	0.704063254	1.727656096	4.907689491	4.867060125	1.060167984	3.763595461	4.751361582	5.142277469	2.735907486	5.728613266	0.824263606	1.734490797	6.552575381	5.936655945	4.069536549	4.017248512
CGGA_607	3.805479452	0	4.903715873	3.348741079	0.824846273	3.704097525	4.315171625	5.103947562	3.917151634	3.286743015	5.258584386	1.346357037	0.095673472	6.019042036	5.410500944	4.054455802	1.068344627	1.126134321	0.425266542	5.662217422	0	2.557089757	3.294324996	4.163353418	3.120405326	3.216650076	4.734755005	3.620109864	2.425180585	5.856976671	3.765392161	0.879635508	6.159546626	5.739234209	4.083919437	3.86209551
CGGA_616	2.608219178	1	5.182392323	4.073028696	1.540414692	4.067825151	4.662740058	5.54830084	4.580176926	3.886124856	5.601935212	2.100084546	0.555443879	5.758699925	5.7615228	2.074368358	0.277492993	0.669764414	0.398492849	4.780338943	0.683437962	5.132174836	3.716940722	4.427057781	1.174643945	2.631366509	4.830361259	7.103691069	1.983336904	5.537048082	1.064008151	1.115351114	6.487243066	5.788661352	4.378498849	3.725227231
CGGA_619	1.506849315	1	4.790602095	3.233337514	0.242375087	2.341328742	4.937157879	2.945637374	2.461763303	1.661283926	3.976610351	2.94765111	0.26838731	3.751903077	3.805072973	0.21588523	1.209673485	0.030720526	2.436174232	4.514486629	0.161400119	1.05388212	3.297903645	3.098460921	1.737754379	1.82797267	3.338373407	6.178343119	1.756255028	4.895515465	0.845044848	2.259394023	5.10082343	4.234222578	2.492434742	2.557173417
CGGA_624	0.334246575	1	5.206408467	4.257861542	1.970547642	5.075143498	4.191542723	6.044751951	5.611484698	4.490063487	5.602844807	1.858876879	0.735454364	5.645535959	5.784030813	2.856742194	0.474277663	1.317315364	1.408274664	5.287720326	1.148166363	4.874411071	4.431632232	4.708037399	3.458125216	3.012725105	5.451732701	6.157536898	1.946468193	5.851633978	2.51584428	3.643657754	6.555954828	6.011771853	4.842146604	4.157859437
CGGA_625	6.753424658	1	4.380581316	2.541304918	0.535646542	1.593774206	3.696749504	2.676966851	1.897723382	1.489508176	3.222154466	1.765963537	0.275540092	3.290038859	2.864872967	3.117914593	0.0541721	0	0.181320023	4.073899993	0.240924636	0.573233702	3.041195555	1.278163905	2.904117684	1.311907525	2.885562803	1.328487912	2.915137135	5.335651701	3.824979459	0.858451549	4.652692617	3.499770695	2.148646148	2.104401736
CGGA_630	11.78082192	0	4.742180487	3.102123419	2.199674024	2.681357368	3.758965426	5.07447065	3.662175822	3.560377262	4.740457463	3.632754884	0.945900008	5.240925895	4.436435988	4.352069996	1.247084828	1.049728673	3.257180208	5.092817941	1.167252058	1.528433807	3.162561079	3.61781632	4.59166984	2.863362183	4.241905759	3.091349121	2.329125316	6.363358177	4.743901455	2.306012753	5.528868567	5.749648103	4.130543987	3.703444188
CGGA_632	1.578082192	1	3.831032244	3.540470774	0.518717344	2.775718784	3.702365415	5.308674671	4.00415352	3.65998308	4.940234992	2.587538851	0.446673024	5.130447481	6.230474743	0.715491617	0.09732391	0.170716079	0.223409441	5.293351953	0.532704331	1.396719341	5.406392182	2.931643053	2.864107323	3.003709628	4.654679542	2.796156119	0.844445603	5.340332212	0.461372581	1.164923328	5.919875841	5.482227903	3.936061742	3.99154959
CGGA_633	4.964383562	1	4.127264514	4.115353797	2.86593412	2.705706694	5.472226336	4.783940357	4.233931322	4.285627467	5.007331096	3.823227875	0.781074167	5.235987253	6.09732988	3.993399036	1.628246754	1.783495832	2.894091978	4.652746649	1.227144481	3.082611043	2.794697567	3.510075251	4.229026854	3.437525064	4.555213389	5.653827442	1.728954982	6.156322624	4.226568353	2.360321514	6.181293126	5.719118126	4.112693564	4.054278987
CGGA_634	7.21369863	1	4.327853772	3.324676714	2.655167052	2.446468031	3.27301761	3.897297833	2.702220538	2.634088531	4.368531819	4.314666473	1.03151941	4.02192113	3.604027535	5.536726074	1.815196091	0.654707552	3.769193013	5.234600083	2.160883145	0.209922936	2.281980434	3.369092736	5.21039166	2.418563076	3.405089295	2.470449811	3.454021681	6.906068573	5.339240905	3.301945165	4.904473472	4.741574331	3.599374253	3.205218257
CGGA_635	11.67945205	0	4.907440318	4.18834657	1.42141164	2.882667283	4.120996763	4.868424687	4.378714214	3.108094634	4.559168366	1.921128504	0.387337171	5.391504467	4.261985201	2.746951912	1.022703685	0.706068859	1.961617325	5.56483967	1.207207094	0.563025669	2.582369907	3.867618226	3.486641982	3.336386277	4.103010055	3.205233889	3.963299304	5.700894371	4.182240897	1.89747141	5.295213957	5.756197038	4.677618929	3.57876755
CGGA_638	6.536986301	0	4.648549264	3.579954389	0.706065513	3.835253337	3.679789357	4.873838549	3.624594454	3.431076064	4.356258509	2.656802627	0.310937935	5.014665016	4.411313069	3.027736074	0.25751465	0.220767436	1.099255586	5.361793967	0.412192572	0.665622623	3.652455846	3.926507496	3.771573511	2.911488409	4.208076788	3.183848672	2.920109702	5.797706297	3.072249112	2.131664262	5.23393705	5.322229332	3.390291845	4.06769847
CGGA_641	9.345205479	1	4.822432553	4.203612565	1.740722429	2.311007064	4.122973555	4.687921881	3.623767536	3.669577153	4.556825739	2.666049101	0.557141352	5.137601868	4.559531825	3.167278571	0.990512688	0.160710769	1.78455959	5.384459228	0.062383069	1.365177154	2.133509138	3.873266557	3.43429336	3.084522777	4.282167967	2.891838322	1.925485256	5.753246112	3.332493811	1.868429492	5.377830566	5.516593097	3.730080492	4.270103303
CGGA_642	11.64109589	0	4.442574872	3.390583443	0.727208316	3.552464333	3.96647974	5.036558505	3.952805212	4.247291542	4.928148182	3.054514073	0.444124186	5.650276073	5.092365377	4.942057296	0.987793057	0.683719089	2.363342538	5.639883429	1.046196313	2.57252992	2.939043588	3.744598455	3.864677032	2.853319072	4.427273746	3.358675627	2.399635427	6.203989106	2.074375267	1.528255675	5.489619144	5.443102923	3.513664961	3.323686956
CGGA_643	0.906849315	1	5.702198975	3.66071479	2.550514519	2.010135533	3.931604057	4.938586105	3.850723543	3.421810829	5.324346748	3.273313004	0.631401725	5.56493065	4.368071765	3.519239246	0.414427072	0.646815001	3.19422069	4.957250938	1.320462634	2.204937886	3.297928698	4.440612659	3.662611572	3.146224341	4.520179276	3.383221759	1.377008567	5.957211647	3.86067204	5.078712905	6.066908648	5.562393018	3.964266664	4.590613352
CGGA_652	1.304109589	1	5.156856365	3.252335372	1.781811404	2.0744313	3.54476464	3.80262686	2.771630474	2.845120118	4.229585889	3.916109828	0.946991745	3.905842024	3.230560222	6.002913785	1.414335415	0.115390825	3.808763045	4.680075041	1.375176414	1.066527021	3.721687857	3.263100926	4.881557649	1.578478721	3.312304528	2.584026312	2.813733137	6.353297058	4.931338995	2.011979012	4.783396338	4.327714196	2.683549499	3.094530597
CGGA_655	11.59178082	0	5.367355826	3.703937679	1.521311559	3.113774839	4.21688623	4.52172111	4.009599601	3.465984409	4.692410955	1.728735038	0.576674511	5.393162222	4.76989738	3.040619985	0.591927693	0.231887519	0.665864472	5.234558383	0.192404646	0.431613133	2.986822423	3.972202765	2.857111322	3.538630403	4.066669944	3.32704885	1.879299371	5.38934785	3.518815141	1.650764764	5.29871291	5.569176298	3.91876813	3.588911421
CGGA_658	1.019178082	1	5.126441817	3.6531612	1.78010901	3.973479569	4.301249766	5.393410258	4.753188752	4.210624816	5.264824287	3.108488543	0.948490111	5.958085093	5.305481264	2.418174879	0.204338044	0.700916137	0.364470189	5.536907389	0.802302003	4.171906731	4.868725159	4.76040608	2.212530578	4.162403217	5.234047667	5.676503676	1.934844214	5.355189365	2.254027573	3.347690297	6.25778152	6.328077509	4.548496844	4.645239989
CGGA_659	2	0	4.027887799	2.576703245	2.360547875	2.045331348	2.905453214	4.404241089	2.723152996	3.023242216	4.020000336	5.106675221	2.164604729	4.160560931	2.608609862	6.016243127	2.499390047	1.549426206	4.611773955	4.771413266	2.832272929	0.658190553	2.468812165	3.208152137	5.990575054	1.815547663	2.847208965	2.961437	3.964916753	7.164108869	5.767311382	3.212772742	3.963546623	4.73734404	2.748832279	2.933716646
CGGA_662	0.778082192	1	5.305324201	3.645686893	0.754103445	3.355814684	4.503971086	4.200303223	4.164345124	3.180681292	4.711534684	1.178833914	0.303415389	5.086919584	3.682973164	1.685173678	0.538558735	0.964845076	1.188743562	5.342418065	0.321543247	0.740693591	3.168213782	3.636665345	2.127798039	3.313417847	4.308784599	3.636665345	3.06976626	5.517752983	2.653016685	1.514448182	5.223333674	5.663004377	3.665337929	3.75976801
CGGA_663	11.53424658	0	4.112895518	2.713048685	2.355753806	2.039305902	3.421231024	4.070241073	2.847268504	2.416816742	4.078663515	4.393364356	0.895772854	4.104671133	3.686653764	5.039647827	1.437716894	1.066398884	3.703089636	4.559031342	1.431154345	0.75572943	1.908405712	2.985816243	4.798378704	2.26641377	3.41459288	1.759202298	3.547956567	6.856777109	4.485717225	3.193956452	4.536279471	4.922882019	3.230320574	2.839855326
CGGA_666	6.846575342	1	4.565362963	3.821581836	1.923170056	2.668167202	3.672436012	4.675427498	3.286757154	3.286757154	4.377959544	2.941823699	0.645807628	4.836659981	3.238588794	4.445192547	1.336846799	0.818026858	2.762027277	5.397660936	1.881952675	0.482080463	3.257128773	3.257128773	3.988990565	3.147116058	4.357700106	3.070566806	2.351883568	6.209217902	4.802355471	2.168163378	5.38085182	5.06492543	3.534851571	3.382749574
CGGA_669	1.663013699	1	4.27200798	2.292730214	1.441157789	2.134408075	2.827344375	4.060022183	2.802617447	2.743217794	3.940445305	4.373435909	1.345491725	3.920154236	3.279612325	5.465742922	1.879820266	1.003681045	4.068113473	4.805485332	1.455328456	0.342587977	2.182052011	3.004027649	5.644892927	1.701081172	2.987057957	2.571710511	3.818301292	6.894816049	5.334857455	3.199796751	4.339457899	4.487289222	2.95000793	2.678249645
CGGA_671	11.54794521	0	4.733399627	3.218956867	1.555195204	2.168667471	4.185418882	4.776698305	3.383968828	3.352890735	4.541976354	3.705489425	0.764869131	5.036952187	4.453709214	4.461014397	2.487606772	1.327498015	3.831616581	5.07213442	1.416074038	1.56297559	2.450339414	3.721219919	4.741992608	2.593959025	3.879133817	2.368352821	2.954901568	6.660759833	5.099140241	2.922004752	5.093779367	5.745019035	4.068673434	3.350645042
CGGA_675	11.53424658	0	4.865803398	3.615862238	1.615940794	3.381855345	4.261251148	4.963769643	4.370453308	3.617789652	5.097547746	2.491063463	0.561012311	5.717754642	4.656731836	2.95162614	1.584748462	0.478562951	1.734373996	5.360695686	0.863533911	1.307476044	2.954679376	3.93004956	3.793478598	3.145793462	4.83382444	2.683701403	2.349775343	6.124567568	4.326345438	2.273579133	5.563803964	5.681816343	4.527362127	4.178789972
CGGA_676	1.030136986	1	5.110456059	3.86648248	0.911370178	3.944097722	4.126564877	6.282463948	5.12101628	4.431130016	5.448506137	1.548872869	0.661972262	5.994646176	6.445300959	1.032138698	0.441806522	1.153290228	0.291532918	5.119777906	0.728478585	2.526684535	3.821487512	4.434122162	4.048013001	3.219655083	6.177462692	4.989564376	1.114026044	5.432635738	0.967521033	2.037488461	6.388588723	5.794598154	4.923675876	3.910116479
CGGA_678	1.057534247	1	5.098105615	4.925660665	1.327297132	4.42785124	4.918255632	5.590301296	5.026905577	4.251689856	5.385374141	1.978504009	0.407907697	5.267938326	5.095481658	1.654106296	0.552672526	0.939633341	0.373665168	4.952733475	2.271354842	3.640126781	3.37394427	4.656003111	1.362644497	3.167082686	5.995137338	6.111067477	2.518596485	5.656774307	1.196280323	2.303542021	6.342789072	5.253887515	4.161740428	4.255220777
CGGA_679	0.720547945	1	5.039005909	3.786818932	0.729229503	4.035716945	4.488590926	6.119661335	4.638289637	4.373829499	5.605706192	1.684325953	0.292309124	6.0100894	5.52758045	0.329622259	0.11131694	0.311086319	0.214656618	5.524063926	0.194572386	4.039944281	4.684925647	4.589134321	1.904315835	2.957923556	5.100338008	5.6413842	0.71519995	5.773763989	0.875169799	0.924780227	5.927697655	5.812167629	4.416723095	4.085645368
CGGA_680	6.501369863	1	5.613534977	3.157581024	0.8076143	2.349568537	4.398721565	5.271865736	4.145840808	3.32895057	4.687082174	3.057115951	0.310457265	5.94404785	5.274105391	3.689298091	1.339503371	0.490744593	2.661574965	5.663510756	0.551092768	2.319523708	2.658149263	3.802237785	3.223962914	3.041424058	4.580725334	4.159231442	3.02289849	5.765332938	3.599277702	5.03356908	5.808464421	5.568168254	4.148284731	4.303259099
CGGA_685	8.873972603	1	4.785365578	3.181580258	1.173157377	3.571480113	4.345857954	5.128789294	3.809964932	3.597991169	4.963748014	1.866225268	0.226016351	5.572053284	4.486752732	4.626044733	0.492665605	0.937980819	1.317586612	5.183678316	0.509951475	1.872921103	3.337364201	3.645690412	4.016075706	3.168032758	4.400173729	4.096943847	2.676562877	5.823471737	3.126609813	0.761594862	5.407708442	5.664681641	3.982415037	3.606051367
CGGA_689	11.49041096	0	4.623713162	1.727360241	1.127542727	2.066568056	3.365044051	4.624568923	3.614578311	3.655346524	4.555349554	2.502409979	0.495267635	5.322386321	5.210568398	3.631705287	0.40251984	0.539497356	1.912527242	5.049121932	0.140641977	0.251159385	2.135430218	3.876934209	4.035906894	2.974621494	4.741206377	3.48109429	1.771298042	5.370621323	4.714929407	2.487434899	5.372150756	5.309672293	4.345077267	4.101302963
CGGA_694	3.271232877	1	4.773566781	3.913462986	0.311329062	3.992637045	3.894346626	5.241144551	3.944328736	3.604559962	4.782506441	1.298229781	0.736284663	4.927244071	5.154849329	1.900860689	0.35991837	0.173138919	0.278002548	6.339683125	0.154895941	2.205628459	3.675062646	3.867991074	1.884346348	2.773379797	4.171155938	5.303544902	1.695321699	5.786369354	1.669852342	1.264595723	5.413134682	5.166278562	3.509049429	3.404836183
CGGA_698	5.071232877	1	4.875910865	4.094317373	1.183702528	3.777777489	4.617970252	5.418219627	4.168351603	3.779407678	4.401107573	2.304168686	0.301713995	6.042493839	4.86059131	4.986604284	0.709992002	0.504563752	1.70666345	5.745423748	0.065602074	2.791553423	3.702444463	4.061195778	3.072524282	2.79478103	4.517033829	4.706317853	1.452493165	5.74375468	2.290514724	1.315387025	5.609066015	5.345801142	3.965626029	3.083122909
CGGA_700	0.465753425	0	4.637625007	3.230087282	0.851832367	3.100717926	4.05394598	4.500086768	3.992965983	4.165986359	5.278921883	3.773518496	0.342854986	6.275914929	5.1762964	5.196886348	2.284828055	0.470541419	1.346257701	5.571693653	0.244194691	3.043191483	3.61869099	4.151087148	3.080843541	3.24547227	4.727107507	3.822213305	1.69150905	6.111778352	3.986876358	1.820379413	5.647482284	6.080307652	4.467656612	3.60682735
CGGA_703	3.712328767	1	4.562843076	3.951665491	4.86136789	5.012464441	4.34291766	3.887493905	4.056482428	4.208674124	4.810362294	1.123018071	0.945299187	5.352631232	5.017291862	7.819424634	0	0.469531791	0.945299187	4.994624401	3.545266066	1.350871002	4.197374986	3.891004995	3.583380901	1.792533992	3.664943351	4.253915236	1.410800402	5.965449544	2.262588815	0.444262896	5.952625975	4.538423776	3.718621715	3.521300241
CGGA_704	7.046575342	1	5.021537833	3.252868358	1.759417007	3.462762785	3.978871285	4.534374628	3.71833256	3.479896538	4.638075891	1.715086472	0.178518281	5.494499227	4.200627232	4.579229061	0.286331074	0.780013902	0.510388967	5.495903616	0.678127923	2.206333281	3.774957658	3.627288549	3.79791086	3.00188904	4.138443916	3.811509514	2.303632593	5.597953592	1.879049378	1.485522856	5.432290564	5.828708982	3.707059262	2.707586653
CGGA_705	4.128767123	1	4.29623801	3.272408899	0.844525688	2.908152369	3.646674622	3.337961359	3.127397895	3.628825173	4.785450529	2.231443285	0.387365795	4.978689524	4.758343139	3.732752308	0.284714008	0.358774372	0.972699432	4.796818703	0.415401586	2.373984103	4.744596021	3.717351039	2.987332943	2.963794408	4.258041996	3.450629979	1.9444939	5.742895583	2.480664235	1.174840194	5.38888609	4.690411755	3.688920427	3.262796296
CGGA_707	9.038356164	1	4.048731699	4.273344612	1.753285687	2.316387295	4.479783566	3.989920661	3.262132798	3.255634974	4.542516023	3.540364421	0.744547211	4.13622524	4.329079086	4.584600959	1.30209477	0.940925551	2.694978892	5.045857807	1.188426555	0.828669791	2.67563881	3.378344026	4.810496967	2.79992971	3.979443369	2.793963016	4.271198676	6.63266716	3.805006677	3.040670566	5.113896531	4.875507781	3.807970359	3.1889945
CGGA_710	1.808219178	1	4.810866325	2.90432535	0.447567401	4.366444067	4.087845477	5.042136313	4.349382939	3.443815096	4.765765611	2.479501479	0.295531179	5.386455259	4.798348159	1.649369774	0.105381634	0.295531179	1.085103801	6.296970021	0.398647519	1.145653219	4.516327495	3.951753302	1.880714523	3.072308049	4.171522864	5.245444285	3.2688532	5.663794903	2.386387214	1.801385829	5.484945764	5.507711753	3.51439756	2.90432535
CGGA_715	9.394520548	0	4.154185999	2.403174269	1.910989932	1.832877289	2.922794884	4.789633672	3.01158244	3.295721339	4.258178339	4.050764045	1.527530252	4.502117083	3.249222057	5.076030678	2.015717449	1.394013458	4.158767314	5.187280179	1.750292031	0.647352642	1.809759924	3.068688479	5.270065096	2.286613893	3.354811773	2.065361756	3.620294722	6.702126458	4.327976171	3.009047549	4.82537222	4.873545986	3.912475885	2.87347982
CGGA_720	3.446575342	1	3.980004944	2.54596644	1.80412089	1.424327642	3.438766926	3.696044779	2.21923214	3.153783934	3.799365343	1.922370183	0.387265507	3.788355604	3.872272426	4.390653436	1.021181808	0	2.43225623	4.085164279	0.666263314	3.093259714	4.413632776	2.849269086	3.746562785	0.831392739	3.068651668	1.993818451	1.788131899	6.106721984	4.089247938	1.429490718	4.793908114	3.764038676	2.148980805	2.266160267
CGGA_721	6.991780822	1	4.612149982	3.788083819	2.090127323	2.900066759	3.612355205	3.853300162	2.824020779	2.687628854	4.321767577	3.113161849	0.77858778	3.983682531	3.904661653	4.644935305	1.744491384	0.371665776	3.443046533	4.92526782	1.171231788	0.756937041	4.315301281	3.542890356	4.642723455	2.784439801	3.538138247	3.56174379	3.296920211	6.922563277	4.73420534	2.103055854	5.246434738	4.484580904	3.330288568	2.810947407
CGGA_724	11.36164384	0	4.937061741	2.806526981	2.129402253	2.036614762	3.899247761	2.996630616	1.96482355	2.025514127	3.490748811	3.301251599	0.958600727	3.279612249	2.696515132	5.395452172	1.37481047	0.059258298	3.214306166	4.438422719	1.315284214	0.116178306	2.528454472	2.622317732	4.534867641	1.174980782	2.827983371	2.4224256	2.87821302	6.451235891	6.098625824	1.984065044	4.536823487	3.689033581	1.929528627	2.295713787
CGGA_725	11.36164384	0	4.232399089	4.092469921	0.699681173	2.934763619	4.565089916	4.171577174	3.612897964	3.28363166	4.643131332	1.293204089	0.286046603	4.814648295	4.01028307	2.236075393	0.305869323	0.729342579	0.161025538	5.53953228	0.382543876	0.946943665	2.899321198	3.763850199	3.248212727	3.733067907	4.35994823	3.327928764	5.612976009	5.885816077	0.638463697	1.539121626	5.536913749	5.624861192	3.964249467	3.235349377
CGGA_727	2.802739726	1	4.759792089	3.933769277	0.617800699	3.095974038	4.492814396	4.802733518	3.89541724	3.898652472	5.171074182	2.270606562	0.4158493	5.886240086	3.960331365	1.978172748	0.222856364	0.159537911	1.224247296	5.776214484	0.34172057	2.134533321	3.402108342	3.579898046	3.656429134	3.451408069	4.908423026	4.773954797	4.538120779	5.95622453	1.642208121	2.15090511	5.622787195	5.602098557	4.098979353	3.793087103
CGGA_730	5.802739726	1	4.804950882	3.07049199	0.414255854	3.078629242	3.620222716	3.404130366	2.396310196	2.593756022	3.959003838	1.50652081	0.414255854	3.762130783	3.800765057	1.682343283	0.146538866	0.033874639	0.48942471	4.942834334	0.293606398	0.334954149	3.754532184	3.369727462	2.759833123	2.602247777	3.236062288	2.816885409	4.838881356	5.720956677	0.919090376	1.611201498	4.778344494	4.295583638	2.949254122	2.860012616
CGGA_731	1.378082192	1	5.181197099	4.879524873	1.133136999	4.650664674	4.393693562	5.309551155	5.168025641	3.982489779	5.554316764	2.108732013	0.286677617	5.591906592	5.319796455	2.210127088	0.190700737	0.461369117	0.823258308	4.909983714	1.953624583	2.930972112	4.109967642	4.556574083	2.139905718	2.740737932	5.14708157	6.217362883	2.410896801	5.739549863	1.242494811	2.23440024	6.239718114	6.067681424	4.328665823	4.224668988
CGGA_738	11.32054795	0	4.742825486	4.358610966	1.763609056	4.072623528	4.471959868	4.713268481	4.883718572	3.656498564	5.180991637	2.347172347	0.807832133	5.173350288	4.719403448	5.347552475	1.520277661	1.959965766	1.559888876	5.802406077	0.54905124	2.272842456	4.974454612	4.294307991	2.734069397	3.041646634	4.803486606	5.334478927	2.029334373	5.52914832	3.205459607	2.333524075	5.540578154	5.252239047	3.890428842	3.488084297
CGGA_747	2.657534247	1	3.994788337	1.530522229	1.385419421	2.644334934	3.940988079	5.10825227	4.113456554	4.173623671	5.3479636	1.783143926	0.403263133	6.150932727	5.423727848	1.146132825	0.167172331	0	0.930593238	5.054597692	0.064980537	2.964052111	5.757261995	4.30720246	2.495131441	3.076004927	4.825313197	2.510765602	0.965049454	5.118492739	2.367855077	1.298018661	6.600770404	4.74744601	4.295967486	4.238441512
CGGA_752	10.08219178	0	4.908435552	3.565562919	1.062609014	3.590342997	4.46980476	4.882431772	4.130924355	3.496651142	4.682422847	2.420838498	0.287941193	5.503123242	4.317159816	3.120987112	0.691851451	0.559100354	2.546943849	5.802961619	0.787268285	1.157503254	3.102554172	3.681871354	4.084717329	2.803225065	4.462595791	4.014621643	3.981860135	6.207730935	3.662227435	1.941144261	5.33171545	5.659917786	3.815600327	3.963008274
CGGA_757	2.868493151	1	4.877514715	4.095138141	0.582381822	3.752867169	4.017236004	4.754296384	4.452029139	3.863538006	4.841641473	1.705756911	0.566841117	5.755438963	3.937909479	4.258830193	0.770509763	0.686717537	0.972731847	5.361290708	0.784013916	1.922732427	4.097844038	3.958898119	2.022945859	3.632995986	4.297007344	3.934886019	2.635482878	5.422472256	2.639202756	2.253989413	5.489946159	5.460288233	4.136519707	3.04180236
CGGA_759	3.460273973	1	4.711853912	1.887594423	0.861837073	3.539228653	3.615083316	6.346820544	4.8885913	3.965760683	4.329523996	2.094034664	0.53850057	5.494836915	5.77454533	3.439888843	0.636572212	0.369506759	1.659989334	5.390775062	0.26824004	2.496049639	4.551390565	3.9711413	3.678951073	3.436002867	4.556768698	4.938199409	1.452527352	5.718062027	2.309000043	2.346745586	5.698326437	5.460817469	4.65448319	4.264179878
CGGA_760	11.26027397	0	4.117332687	4.440887177	1.442121544	2.926260009	3.417365163	4.026798613	3.476939448	2.835294318	4.472330851	2.404086661	0.631282617	4.301610413	3.914126478	3.74723674	1.171663237	0.404614015	1.989107766	5.434306005	0.464706313	0.419873371	2.237536613	2.542968629	3.667977375	2.934252124	3.880052325	2.840973715	3.464116154	5.883448892	2.496945275	2.058998692	5.308777079	5.407764617	3.239589467	3.527122348
CGGA_761	5.04109589	1	2.978149928	2.284950223	1.539942897	3.117291127	3.881309828	4.828577666	4.199046746	3.943347647	3.915981297	2.778679811	0.142823087	5.344297672	5.153146798	3.245944735	0.34020895	0.258897921	1.382502469	4.659348583	0.202027568	2.506615981	4.823284415	3.687772747	4.011127783	1.75289164	4.292242105	4.625283141	0.808648126	4.988981425	1.262478433	1.916486338	4.639407636	4.620544079	3.698091707	3.961664605
CGGA_762	11.24657534	0	3.843758077	2.578116861	1.017471261	2.537966538	3.30419738	3.857417271	3.537600221	2.725421444	4.085775933	3.300202187	0.379045489	4.600506023	3.887019895	3.579409929	1.493926593	0.495436297	2.564857188	4.40602831	0.536770812	0.394118304	2.814948107	2.91761361	3.756056409	2.578116861	3.741397964	2.428756962	2.901881139	6.529835043	3.679690931	2.52433089	4.596439149	4.908688312	3.594169659	2.828881484
CGGA_763	0.873972603	0	3.291074404	3.421531388	1.734714442	2.042796217	2.824239953	3.658610402	3.167345451	2.109514639	3.791544346	4.614037069	1.241955941	3.285674685	2.760791125	5.663434464	1.396900404	0.870948755	3.799143896	4.062801402	1.691812211	0.101831801	2.669762787	2.901583695	5.464333299	1.945709378	2.58730711	2.386714518	3.92372282	7.069981102	4.291038584	3.979412945	4.164367225	4.103266833	2.908626515	2.400102657
CGGA_766	11.24109589	0	4.658960077	1.923166709	0.687412435	2.57517671	3.723323922	4.835113867	3.983429626	3.608892484	4.958487963	2.230472077	0.261082551	5.578073194	4.374775212	2.467844172	0.588395761	0.242593697	1.246945124	4.776076572	0.242593697	1.51687112	2.941819744	3.903301556	3.849336494	3.346410702	4.668514202	2.202046618	2.128431669	5.435793466	2.84095968	1.388211777	5.635001756	5.487251817	4.021884302	4.081616283
CGGA_773	1.21369863	1	4.290299703	2.882490596	2.7827127	3.28196539	3.414765233	4.809351498	4.210792897	3.312294357	4.476938746	4.161665894	1.5709878	4.509522478	4.004801063	5.248134445	2.179151228	1.243083996	4.028884088	5.526085201	0.989531686	0.110335259	3.038558875	3.540312305	5.754372907	2.364238191	3.457143801	4.225578403	4.394289366	6.894559733	4.997705482	3.771153118	5.073215877	5.175749764	3.532406129	3.229140748
CGGA_777	0.4	1	5.377169306	4.575792325	1.199186059	4.340471864	4.787637187	6.699380989	5.552392429	4.276351235	5.734965737	1.37584636	0.431837142	5.507777684	4.972320681	1.996751054	0.158746444	0.282163186	0.340125671	5.378322457	0.735233733	4.356944113	4.835441735	5.116115502	2.800203638	3.179365995	5.871847949	6.475764712	1.338415531	6.103905295	0.221774138	2.112144868	6.95493052	6.043764732	4.739092096	4.273874889
CGGA_780	2.528767123	1	4.437176027	3.094033576	2.472353129	2.301640565	3.623640586	3.386294089	2.69033096	2.219171353	3.815245817	4.196955892	0.991680583	3.327603433	2.742611497	5.972398724	1.31539515	0.222476851	4.212794838	4.76053652	1.797928079	0.131295926	3.436355371	2.987577334	5.411987127	1.200473368	2.891282176	3.14736559	4.157062262	6.744938734	6.026907667	2.827358735	4.470884187	4.233037509	2.478532159	2.996216697
CGGA_782	0.791780822	1	5.579369427	4.693770024	1.782774906	4.122073894	4.692831323	5.474578298	4.655737235	3.970753266	5.412070829	1.761443914	0.472147783	5.637116696	5.67563701	2.338253335	0.506744387	0.265440898	1.188625288	5.695455825	0.305294156	3.139272297	4.059363241	4.076738255	3.155716413	3.182713489	5.121791466	5.081476368	1.537145982	5.77433605	2.492940948	2.612922812	6.973300054	6.074500354	4.661506465	3.706294665
CGGA_785	9.635616438	1	4.714610307	3.18825934	1.21185575	3.246591498	4.02847092	4.285497145	3.54183142	3.398785799	4.261759738	2.294448925	0.490602988	4.64458378	3.388858463	2.540272254	0.785149953	0.300354369	1.610742979	5.035404494	0.618446216	0.366597586	2.728367174	3.456956677	3.103388528	2.84332825	3.794335946	3.081367091	3.873356949	5.91566714	3.592881899	1.128402384	4.918820146	5.038582755	3.382869106	3.458855884
CGGA_789	0.945205479	1	4.567343932	3.759976219	1.492859101	4.35547948	4.09532368	5.236263066	4.334673113	3.634262452	4.130239247	3.207090933	1.052916452	4.693324417	4.478906516	4.451558561	1.562687338	0.307167106	3.454910594	5.80607344	0.855614341	3.334320378	4.557971027	3.260597857	4.466208622	2.405687152	3.949152773	5.040917474	2.501253464	6.382294444	3.748036358	2.907688267	5.617978826	5.40448672	3.491177224	3.735996856
CGGA_791	0.690410959	1	4.711510665	3.014867847	2.126186431	3.017853424	4.799151306	5.66811935	4.714274059	3.822152477	4.566122844	3.041518196	0.538138978	5.864991129	5.508002371	3.601103413	1.589439992	0.554679741	2.876982184	5.374036402	0.587202983	2.524916911	3.810147407	4.050699314	4.136985111	3.084869799	4.614259877	4.596396179	2.749872465	6.591603791	2.676197244	2.742671963	5.966219063	5.932204768	4.411252649	4.440473436
CGGA_796	1.531506849	0	4.792741956	4.733489812	1.022964507	3.960306932	5.397475744	4.293585202	3.866278946	3.729939596	4.925110753	2.505306507	0.302234399	5.419527324	5.076554685	1.866635908	0.222144474	0.551988719	1.069479981	5.876446137	0.600312716	0.137345744	3.429155908	3.381558258	3.113941168	3.133229844	4.484840848	4.220748978	5.995281932	5.927846299	0.396472698	1.092187136	5.510317688	5.207763802	3.747926925	2.879511289
CGGA_799	5.117808219	1	5.052207409	3.262028737	2.074184845	1.238692508	3.041499661	3.751373356	2.172542963	2.295172835	3.875627485	3.237766917	0.323543053	2.920423426	2.233408593	4.809844444	1.174406541	0.256121386	2.882920637	4.68209488	0.349653547	0	2.233408593	3.491887104	3.781657487	1.985378046	3.465265902	2.776264998	3.223717602	5.558981894	4.433947791	2.026423611	6.054067041	3.2688864	2.53022078	2.902896428
CGGA_802	1.865753425	1	5.555052019	4.211149352	0.875897476	4.364673727	4.70436604	6.805364774	5.735708981	3.822680019	5.533791364	2.139502008	0.91401013	5.428564569	5.732157803	3.065049183	0.495067745	0.668588615	1.754649906	5.480815164	1.079656271	2.55578972	4.07339924	4.958755806	1.697524929	2.726131219	5.706146974	5.699797606	3.101288017	5.283254375	1.607358569	2.547731457	6.447077263	5.943071874	4.440618645	3.738455483
CGGA_804	1.682191781	0	4.897699846	3.677549743	0.511319338	3.791021259	3.56040001	3.869012492	3.85766062	2.724953335	4.596822019	1.468245084	0.238734374	5.336077645	4.566264193	1.575083703	0.177443133	0.156420094	0.740495085	5.12369305	0.711961443	0.782264529	4.383847799	3.799521469	2.170240126	3.968857664	3.58224062	4.372497997	3.148776645	5.108038253	1.033527286	2.361491203	5.554196253	5.365000473	4.087447536	3.226481397
CGGA_807	11.06849315	0	3.922845233	2.795745825	1.885485559	2.143560431	2.870555515	4.650440877	2.894654182	3.268834222	4.272355703	4.875239803	1.836563631	4.129893499	3.039487698	5.980691514	2.615361492	1.421402855	4.807835074	4.659259655	2.188115959	0.086233211	1.989847159	3.309736083	6.094952072	1.678979683	2.84913383	2.582358229	3.725366865	7.305233082	5.769683942	3.644182681	4.216091296	4.686260232	3.291700485	2.938782085
CGGA_808	3.197260274	0	5.355265037	3.894590488	0.776175223	4.547091174	4.342360403	4.298571244	4.278424	3.05971951	4.57947196	1.075039856	0.398775942	5.410307259	5.059803942	0.313341035	0.165160724	0.105419104	1.054124362	5.676342523	0.447709276	1.607287905	4.295232848	3.80822631	1.863176874	3.760606041	4.123908583	5.72471085	2.027776457	5.528750456	1.313718707	2.479937978	5.496166985	5.56754928	3.919378242	3.049188017
CGGA_809	3.430136986	1	4.928331082	1.140253107	1.043431304	2.572389553	4.339372941	3.764517621	2.394080213	3.349426679	4.377939362	2.001633247	0.428420617	4.448963859	4.461509976	6.572732945	0.539098428	0.033998003	1.467052888	5.167262895	0.441145871	2.183027275	4.648691957	3.166123166	3.574017751	1.51598876	3.669033004	3.311813109	2.498217475	5.947725131	3.105461716	0.847053788	5.008535834	4.115545689	2.680982465	3.025334001
CGGA_810	1.509589041	1	4.217765548	4.036033016	3.616564471	4.30838648	3.77656838	4.305967017	4.809757693	2.904003094	4.222904691	0.88918155	0.248694539	4.565315738	4.476307888	4.924080075	0.76315086	0.863086394	3.014819142	4.217765548	2.920967133	1.435228641	3.958050094	4.098878005	2.925177158	1.90903319	3.331062031	5.99654677	1.870255948	5.809654563	0.472310574	4.09046774	5.677077329	4.607841652	3.40527183	3.340549711
CGGA_812	11.05479452	0	4.590945477	3.009731433	0.993372768	4.536825209	4.044255514	4.397999344	3.801157965	3.237178423	4.264499695	1.652758029	0.469367824	5.133498924	4.088821271	3.225820704	1.00404997	0.217446889	1.968403066	5.908110005	0.960858689	1.36041359	4.086311405	4.027345484	3.658075623	2.626672129	3.938296927	4.279957844	4.142961607	5.963864927	3.059204293	1.583257244	5.278518507	5.218470486	2.856143907	3.822427631
CGGA_815	6.079452055	1	5.094973027	4.011424214	0.515384175	4.431419549	4.164084103	4.847684073	3.868674483	4.066498188	5.036647169	2.088595913	0.393716934	5.555883049	5.219135008	0.717264772	0.760097699	0.199913783	0.627584055	6.225022452	0.11446306	1.406776765	4.27653692	3.954164096	1.742026279	3.27598751	4.484535416	4.249234738	2.487363118	5.97148348	1.668982489	1.183715001	5.905048124	5.345808588	4.458763751	3.492551828
CGGA_818	11.03287671	0	4.263513416	2.631015076	2.027303988	4.540687691	5.021048843	5.157092751	4.652916113	3.92650656	4.973207343	3.092774733	1.018259954	5.62247791	5.112921322	3.928100725	1.829963523	1.856995672	3.426320274	5.9504502	1.376874079	2.287872489	3.167559062	3.97203684	4.111858897	3.11813602	4.56343244	4.674920733	2.062567297	6.077271992	3.859581073	2.669645344	5.567281715	5.584568934	4.469124786	3.810296054
CGGA_822	6.128767123	1	4.361636171	3.773469179	0.911786931	2.464352575	4.177588098	4.970782319	3.648673296	3.298910987	4.480321028	3.233892873	0.059314027	5.206584497	4.447395539	2.623477209	0.547619875	0.171092304	0.811852179	4.737242007	0.206506646	1.148697262	5.162181483	2.867012985	2.350239852	3.034021169	4.361636171	2.022838305	0.574975737	5.29406408	1.935834577	0.811852179	5.239546635	5.208769175	3.69616177	3.562465083
CGGA_825	2.290410959	1	4.42176404	4.030343439	0.725264599	2.268182784	3.057992643	3.325152909	2.877415354	2.432670692	4.256723831	0.844861371	0.31608946	3.971486494	3.036618428	1.078942975	0.575218274	0.140206825	0.483411909	4.815000676	0.493905915	1.575323983	3.958285086	3.434062854	1.666276652	2.079017531	3.091200549	3.096374728	2.547942589	5.473723728	0.853036294	1.153647867	5.87519688	3.972424845	2.607140547	2.714232052
CGGA_831	1.495890411	1	4.616120627	4.725164141	1.200118563	3.512048497	4.441846185	5.351222929	3.928993996	3.591009817	5.089733276	1.840450549	0.401530258	4.919266689	5.381476668	0.739607541	0.134441405	0.134441405	0.274157858	4.863658652	0.763519188	3.268526859	3.793296104	4.293714661	2.205926048	3.173560206	4.50526473	5.316285169	2.362863199	5.355654159	2.566874558	2.278252132	6.088943468	5.232564551	3.735531513	3.596012397
CGGA_834	10.99452055	0	5.144925867	4.094269134	0.587376737	3.0236868	4.469504679	6.10039344	5.100628619	4.144059762	5.262908021	2.651794175	0.457154726	5.403249777	5.187261696	0.706811491	0	0.351143457	0.155063342	5.07518712	0.196469375	3.472341529	3.29547019	4.644266819	2.159937651	2.970973334	4.739263468	5.904662359	0.869250518	5.474410185	0.068506023	6.116324909	6.328777644	6.249233768	4.251098727	5.157429973
CGGA_835	1.416438356	0	5.13040512	4.061813914	0.504351812	2.854792976	4.013647677	4.267134518	3.500527005	3.324679965	4.443975172	2.321137827	0.299700402	4.664412615	3.485735644	2.244129604	0.413488597	0.157618586	1.69453925	5.567517278	0.316515722	1.688092807	2.683895426	3.847149962	3.552909187	3.15509192	3.995488868	3.939599434	2.85191218	5.794524547	3.552909187	1.058171786	5.375768581	5.421175832	2.631103677	4.114446169
CGGA_837	1.183561644	1	4.880183539	3.570686503	1.040183659	3.867751029	4.55107632	6.037543412	5.788512709	3.501236712	4.880183539	1.55181936	0.202796408	4.981529173	4.120242351	1.344519495	0.042904016	0.553728029	0.93021683	5.282735233	0.183752455	4.025818283	2.805664817	4.793333188	1.821944717	2.505570585	4.267698672	6.285736584	0.694925604	5.589452332	0.144893385	4.753526846	6.07807253	5.658327931	3.846716988	4.432054183
CGGA_838	10.9890411	0	5.001345889	3.840377625	2.018152413	2.691146798	4.065806887	4.530894245	3.844889007	3.487188704	4.432416168	3.05529643	0.3094864	4.895874043	3.600018682	3.98227363	1.275391218	0.274241544	2.684450142	5.415899844	0.3094864	0.968692239	1.793868914	3.113788189	3.892152532	3.078467745	4.407217745	2.353998453	2.681090121	5.983087943	4.61076839	2.407841079	5.332690503	5.571896148	4.058056492	3.995860079
CGGA_842	0.55890411	1	4.455075433	3.688642712	0.316790195	5.808264001	4.986162118	5.690584149	5.681984261	5.569456781	5.793569478	0.484425798	0.262450557	5.711439729	4.986162118	0.882916629	0	0.205983817	0.46851207	5.693154151	0.316790195	6.320683094	4.067091651	3.975756363	0.452420845	2.974571195	5.546426999	5.685860556	1.929241758	5.736573271	0	0.757558394	6.666993425	6.083028325	4.74161332	4.020101091
CGGA_843	10.97260274	0	4.764321428	3.084315976	1.162769906	2.718735037	4.256742217	4.667172403	3.631238895	3.783962361	4.771987864	2.31441616	0.348817607	5.356340394	4.817150161	2.885069394	0.644430499	0.454230316	1.4781443	5.154124512	0.068007067	1.452929575	2.589723108	3.914378254	2.757009348	3.314058	4.603671203	2.597414352	2.212930358	5.753969713	3.760176098	1.35651162	5.575154362	5.75267877	4.479108015	3.606678687
CGGA_846	8.194520548	0	4.783530332	2.862221911	1.642308089	2.454834546	3.887633991	2.141196666	2.404711917	0.953094891	3.130696542	3.256919403	0.584203835	3.213905457	2.853944234	5.348717827	0.840296495	0.073136334	3.058691849	4.028529377	1.762159418	0.182950421	3.656114792	1.013800456	3.485765967	1.259201274	2.268101145	2.707729393	2.562892555	5.804313146	5.711725463	2.443845704	4.51483551	3.518867333	2.067939118	1.856332352
CGGA_848	0.654794521	0	5.59533767	4.046825961	2.931116695	3.448645791	4.44780773	5.79744613	4.777065364	4.463544435	5.460681492	0.793279656	0.676606098	5.599794773	4.818956432	1.59431745	0.394126638	0.394126638	1.145162079	5.248288358	0.343997671	1.565440594	4.068855281	4.041593338	3.251998744	2.432440389	5.538894263	5.219615268	2.131200885	5.264661318	1.001642617	3.016272738	6.457038684	5.847030155	4.344300123	4.490677265
CGGA_850	1.545205479	0	5.340227188	4.406576606	0.686956693	3.600062902	4.66742901	5.958139985	4.717097431	4.255403916	5.477321487	1.302768328	0.563663009	5.579819674	4.295919055	2.844236241	0.178704189	0.178704189	1.440563387	5.638759755	0.299557549	1.689411998	3.457976397	4.652377942	3.368709144	3.056342028	5.995519871	6.031592188	2.450746167	5.634457718	2.388525973	4.025034592	6.694314751	6.386535072	5.290055296	4.924733166
CGGA_852	0.463013699	1	5.342163462	4.409640592	0.630905949	3.268425872	4.791578235	4.659712419	3.416401608	3.163630839	4.768684845	1.88222252	0.189856861	5.491257413	4.874850246	1.340898834	0.135476264	0.225004194	0.604457567	5.625965521	0.449631521	2.42227787	3.759797985	3.67655122	3.015923399	3.309939275	4.702424605	4.446402788	6.368164935	5.760810784	1.563178875	1.485595251	5.703944283	4.65327575	4.180405342	3.172660436
CGGA_856	3.553424658	0	4.942311029	3.120636337	0.606534259	2.842434982	4.072033424	4.514135487	3.512172484	3.351770894	4.297054168	1.841867329	0.243200136	4.75125572	4.224787444	3.182544375	0.758804672	0.374743691	0.593088757	5.69147266	0.079288652	0.794487255	3.132303023	3.675773222	3.222388119	2.714784718	3.768404176	2.856570843	3.246206219	5.453207787	2.206582943	1.042166975	5.037829199	5.039069267	2.787418899	3.697925143
CGGA_858	10.91506849	0	4.126364543	3.134850886	1.513360283	2.178571255	3.510799482	4.795566142	3.236087269	3.57293925	4.369635778	3.98531231	0.957969349	4.517731586	3.254590215	5.339197137	1.930744283	0.852596973	4.168443855	4.797144775	1.609933756	0.876687147	1.964855182	3.210251921	5.513043215	2.390002235	3.90706184	2.272353532	3.117265323	6.843654573	4.616706881	3.324128191	4.87917836	5.026420412	3.920160439	3.545025238
CGGA_859	1.060273973	1	5.643102288	4.18843532	2.20143971	5.493538495	5.071819546	5.581577569	4.833143316	4.651258037	5.932877345	1.603400821	0.271478314	5.388849452	5.602063374	1.800963444	0.252315828	0.819235146	1.26395316	5.294818042	1.435165423	4.327680508	4.165570982	4.865819336	1.684270534	2.945802744	5.515303682	6.767938515	0.832198784	6.120587431	0.711105951	1.89663047	6.786997989	5.899008713	4.584831141	3.625228726
CGGA_861	2.446575342	1	4.336529517	4.581581389	1.451035699	3.666079281	3.380649271	3.895949302	3.3646808	2.592195446	4.42002721	3.454175432	0.486730893	4.153468955	4.838012429	3.904258351	0.71799274	0.211186967	2.093374956	5.062491499	1.47354554	0.600187422	3.91663288	3.672579535	3.502407074	3.25634123	3.550843522	3.979585389	4.704030716	6.294651451	2.329695218	3.171685616	5.31135207	4.588472795	3.742213619	3.19444946
CGGA_863	5.679452055	1	4.975803583	4.338825821	0.763218312	2.670379803	3.630374416	3.248488437	3.346340086	2.268985647	4.294937219	2.304834038	0.431501346	4.207681256	3.894299938	3.062066212	0.788759886	0.313280229	2.048838388	4.157096239	1.313532529	0.295571997	3.069900276	3.339875146	2.567151777	3.656622778	3.369800054	2.853991512	3.533607463	5.677746995	2.750555476	2.259882616	5.452073484	4.980660045	4.091905296	2.596374038
CGGA_864	10.89589041	0	4.488820427	3.898971906	1.901334545	3.192630924	4.347458021	4.421486409	3.888101281	2.992577504	4.614735917	1.838189442	0.656187731	4.629729868	3.518839297	3.862942188	0.768835125	0.795674375	2.605785867	5.49061331	0.54984635	0.934978372	3.104143691	3.452924025	2.865334562	2.749991802	4.012006256	3.372754815	5.202362012	5.909558375	3.227546025	2.031230253	4.913970676	5.264323751	4.014864467	3.077050512
CGGA_867	1.005479452	1	5.093530053	2.194204009	1.35163401	2.995086257	3.450302674	4.280431605	3.125371875	3.237997628	4.040245597	0.782217963	0.26596022	4.395914157	3.668890715	0.407240746	0.078927095	0.078927095	0.763224482	4.833905226	0.032090824	1.332433374	4.850309841	3.794643023	2.392635595	1.829014977	3.851949612	4.457766875	1.449932793	5.308986994	0.370061241	2.025128309	5.518168384	4.14667348	3.130939145	3.478233781
CGGA_869	1.471232877	0	4.794555378	3.41024603	0.535958363	5.86574308	4.116576677	2.949269731	3.256486314	2.214403918	4.572597829	0.59285263	0.126506828	2.618375179	4.610486621	1.97857843	0.081777302	0.023841748	0.779482759	3.940664957	2.808810226	0.405917642	3.630047767	2.008759835	2.39892421	0.655240618	3.900984927	4.566016007	1.502303227	5.395165328	0.736843745	0.600800273	5.235558125	4.202651961	4.743867823	2.115242884
CGGA_871	10.86027397	0	4.823813362	2.736304045	1.50719143	2.613508967	3.813941352	4.857273735	3.613131197	3.569750138	4.768927934	2.879381626	0.70869434	4.960252539	5.210843331	3.435218478	1.707279231	0.964573513	1.452511364	4.874460335	0.64044468	1.828794202	3.073058219	3.680956487	3.194654264	3.046931768	4.309859553	3.443253422	2.18081394	5.662303291	4.732508862	2.369722538	5.520456915	5.508061782	3.815489786	3.634342167
CGGA_876	0.435616438	1	4.48751106	3.470198394	1.473803993	5.504912152	4.127518062	5.436179857	5.414658628	4.277037494	5.897953013	1.742334225	0.416957162	5.899010156	5.383777787	0.662476844	0.101447988	0.196228592	0.385120404	5.048018666	1.105024556	2.9935715	5.197564948	4.378549823	1.435459609	2.67929956	5.23822866	6.080798838	0.635668764	5.935186957	0.04143909	1.590075935	5.843717186	5.790783829	5.258687786	4.043331206
CGGA_878	2.364383562	1	5.380791466	4.448162227	0.283289897	3.514741828	4.141143265	6.30970446	4.416055581	4.523978394	6.029346429	0.925135638	0.246069469	5.283114567	6.05378494	0.925135638	0.128274661	0.504301172	0.168617738	5.22571604	0.107672028	1.577101095	4.13479351	4.948574588	3.640186967	2.521622659	6.255132284	5.217927469	1.193016996	5.714633886	0.35496822	4.620756255	6.833000687	6.026605308	4.434785036	4.995587709
CGGA_881	0.690410959	1	5.295375531	3.903473455	0.488057915	2.777762105	4.78423098	5.737310983	4.12279614	3.54015366	5.222690575	1.480615747	0.27288125	5.06292229	6.164680251	0.05886185	0.077960618	0.444573649	0.05886185	4.843326999	0.039506851	0.337703436	3.434831927	4.32617226	4.665360524	2.84061718	4.22699594	4.007993126	2.221766874	5.302497354	2.574246296	3.631859377	5.111811126	5.214083995	4.133104914	4.154628949
CGGA_882	2.761643836	0	4.04231457	2.828736026	2.222940704	2.514632138	3.28622111	4.348653913	3.143789413	2.943365889	4.533185907	4.98811746	1.531837884	4.345606575	4.333352445	5.624107917	2.292109727	1.04293046	4.361785167	4.740733483	2.033950361	0.314531082	3.031969046	3.408076846	5.964877033	2.723115028	3.459724374	2.444203814	4.086792929	7.346814733	4.468356702	3.962343851	5.158709304	4.780391737	3.529417	2.94067572
CGGA_884	3.098630137	1	4.460225478	4.086876108	0.73263532	3.093661806	3.89206936	5.036713961	3.677747392	3.81144768	4.841834298	3.280169388	0.385848814	5.423284016	4.907694532	3.910766176	0.814346675	0.438338972	1.090638896	4.708381618	0.312752278	1.885614013	2.804739503	3.809788388	3.191202507	3.141938123	4.677779894	3.78635566	2.191111425	5.204591231	3.136653174	1.133719106	5.930410503	5.615999338	2.926109143	3.54241897
CGGA_888	1.832876712	1	5.401520224	3.196572012	1.428074416	2.405673897	4.024601297	4.22029383	3.680524998	2.964672386	4.965758209	2.913458526	0.640480192	5.565466761	4.392584631	0.501366364	0.530282989	0.060722977	0.54452682	4.54293458	0.471858274	0.080408988	3.455923716	3.72497841	3.223380935	3.993789395	4.432384664	2.093259624	1.495612343	5.501193277	3.964955148	1.365265734	5.696016963	5.497079498	4.574512597	4.341494004
CGGA_889	10.80273973	0	4.007755771	2.046528649	1.495316618	1.750092198	3.175040974	4.026502329	3.027380821	2.843096219	3.93140501	4.394830583	1.532823463	3.971793349	2.872650477	6.203517369	2.521044998	0.928610703	4.210383104	4.770767158	2.58195268	0.519196847	2.321184049	3.104137784	5.326259824	2.101648256	2.828088908	2.050844195	4.278207254	7.311565356	5.900531482	3.265082775	4.485295743	4.604581886	2.896824803	2.825572441
CGGA_890	8.169863014	1	3.808650757	4.385884451	0.938382841	2.413628762	4.005113431	4.562395692	3.235204383	3.84307291	4.764486318	1.639102736	0.293453115	4.393646469	4.771950102	5.179723723	0.309954183	0.326268649	0.708775381	4.898043471	1.793760234	2.239369989	2.727954575	3.479057029	4.286205019	2.703183021	4.364321025	2.724881292	3.056051633	5.791936745	2.24795924	1.970233152	5.165626154	4.855118021	3.371149675	3.480879923
CGGA_892	1.22739726	0	4.686720735	3.546188477	0.974252558	2.873181777	4.226343319	4.355923654	3.963198229	3.341352196	4.665103849	1.265663562	0.376177349	5.080041752	4.250199134	1.471553852	0.963797735	0.452939568	0.407374043	5.077013416	0.482536216	0.724684448	2.688691381	3.673544018	2.771947979	2.723192716	4.28000148	2.756888202	2.941375559	5.466282556	3.614616504	1.464155167	5.290239454	5.197914124	3.510717583	3.683135443
CGGA_893	8.657534247	1	4.503837191	3.406722635	1.686043679	2.542080891	3.950324082	4.584851737	3.537721786	3.404762292	4.684361996	3.687139234	0.770314573	4.582252193	3.731609584	4.624978028	1.180959261	1.162514982	3.330290868	4.964739819	1.153203656	1.640123418	4.50292116	3.464327476	4.392508441	2.263582647	3.987473424	3.646241013	2.710244893	6.743663956	4.203594946	2.25924945	4.893133794	5.014437816	3.426180936	2.997186212
CGGA_898	4.556164384	1	4.073933607	3.197235931	1.334783117	2.94079553	3.746652367	4.339502679	3.41295583	3.982515135	4.155258786	3.194975107	0.69382588	4.29057995	4.518312535	4.594904446	1.969193927	1.103640451	2.993780582	5.199558591	0.768704903	1.92622591	3.29124472	3.224093033	4.687068893	2.594805037	3.918183876	3.265619975	3.41684121	6.778068203	3.206243965	2.356680139	4.894256574	4.601747438	3.295471608	2.732112727
CGGA_899	0.632876712	1	4.757784581	3.017224	1.872995072	3.241505266	3.810148634	5.778176624	4.56837391	4.417197872	5.415617091	3.659371405	0.364543925	6.632859252	4.598419898	2.761232431	0.509591183	0.509591183	1.793367019	5.960638475	0.145236174	5.357172781	3.923818053	4.256323608	3.030642199	3.175390054	4.727618511	4.542380254	1.311946852	5.104654096	2.257783066	3.461557222	6.365908447	5.500035638	4.769836618	4.117345081
CGGA_901	2.545205479	1	3.466489371	3.440630467	1.286891847	2.988824452	3.967990391	4.226917978	3.435402598	2.979276277	4.443768595	2.40075133	0.24278544	4.626902493	4.700658911	4.784597594	0.595075725	0.518036962	1.088027811	4.162988794	1.677756445	1.433942011	3.807296809	3.319108694	3.883495537	2.846408629	3.755098578	2.072899161	1.148914485	5.602858985	1.174242174	1.741273754	4.723714995	4.55641333	2.897995325	3.431906797
CGGA_902	0.528767123	1	5.693577728	4.504170606	2.243323788	4.620761913	4.567799449	6.025489349	4.985522277	4.439874504	5.547091324	1.810223144	1.370744174	5.413195061	4.997895138	3.678240553	0.348081646	0.328621402	2.604580753	4.520342836	0.459633143	2.989330416	3.406197377	4.843634755	4.239538623	2.534117927	4.724914603	5.037389442	1.332176586	5.357872853	4.131384174	3.158691883	6.500395345	6.778360977	5.426986361	4.752559699
CGGA_903	3.98630137	1	4.907671947	3.457446553	0.481170895	3.801843078	4.455323749	5.462919671	4.138497841	3.57570539	4.256079673	1.792117822	0.51116465	5.592194337	5.331981272	4.337852651	0.853128799	0.731003767	0.56934387	5.212130067	0.178821323	3.16374157	3.361922066	3.493577467	2.942215617	3.831862686	4.414246502	4.284579294	2.002063729	5.698257282	2.541966664	0.652436966	6.335337499	5.58604249	4.209961806	3.922537283
CGGA_904	2.120547945	1	3.709187306	4.667154597	1.032314972	2.634575987	4.41898026	5.70193581	3.853617379	4.139576239	5.693171965	3.455736739	0.413423371	5.840389271	5.405337104	2.538963892	0.534048884	0.534048884	0.70531493	5.151566345	0.70531493	3.386467235	4.943277309	4.332515054	3.641747957	3.249711927	4.767238528	3.313703344	1.20837833	6.028155378	4.308554834	1.531818929	5.570089816	5.243527512	3.889593839	4.460887729
CGGA_905	8.695890411	1	4.73033274	4.312399412	0.601368951	4.020820403	4.511882851	4.969201952	3.645985556	3.793500748	4.518803163	1.803949929	0.170400727	5.476362827	4.817905272	2.686605479	0.286170621	0.229446616	0.427359795	6.512271319	0.286170621	0.956266875	3.341475399	3.642368918	2.610905393	2.966624198	3.985572873	4.238866544	3.927321941	5.962759954	1.632251794	0.920879081	5.154537643	5.004142466	3.592635615	2.946234904
CGGA_908	6.673972603	1	4.750041151	4.013423487	0.858302165	3.26998131	4.042182688	5.622254226	3.685759849	3.713657633	4.984982714	1.509699918	0.306240106	5.656053976	4.721228849	2.941216968	0.142034922	0.57312448	0.696672881	5.547174617	1.164480852	1.923503739	4.570541811	3.861810389	3.376476665	3.256657034	4.286838328	3.720144154	3.024810972	5.731034047	1.471763759	0.406168103	5.239275831	5.065511199	3.687415914	3.647136056
CGGA_909	10.73972603	0	4.80020576	3.394475032	1.505273839	2.744211703	4.415076017	4.480905643	4.267930443	3.827136724	4.82459532	2.690431317	0.575644207	5.387213782	4.174305376	3.267081586	0.893828067	1.528448862	1.212753762	5.497021444	1.008151255	2.456727639	3.096657179	3.969409713	3.157383453	3.003248049	4.606909961	3.712082639	2.569023017	5.583007519	3.075833467	1.748364499	5.461339533	5.574682282	3.817761037	3.720492324
CGGA_D02	1.326027397	1	4.991722001	4.983347034	1.410060688	3.947314981	5.385172451	4.92039845	4.383666552	4.076291344	5.474530093	2.893444104	0.704190121	5.095743419	5.159080821	2.963243167	0.576383011	0.858692925	0.167070837	5.457499019	2.114471608	2.35417409	3.623648788	4.07103159	1.730056182	3.325397407	4.780784646	4.907177172	2.719475454	6.345926864	0.731117148	1.668701782	6.519351144	5.488899393	4.126593362	4.030960051
CGGA_D03	1.15890411	1	4.473352792	4.56835513	2.20117976	4.442584988	4.960423477	6.103024547	4.858841397	4.465475315	5.646145818	1.780022294	0.364325207	5.736062778	4.408067593	0.748803447	0	0.524544226	0.084717238	5.217122235	0	0.478318666	3.862698463	4.416263944	3.231368218	2.586094414	5.094155375	6.304956225	1.030885348	5.916989461	0	1.597448071	5.703782095	5.250167307	4.19593677	4.325613755
CGGA_D04	10.12876712	0	4.549404654	4.480295915	0.741351383	3.063493499	4.032314715	4.607597149	3.220909956	3.702471748	4.730931484	1.744631997	0.196645642	5.220098363	4.190679966	2.565897686	0.650323022	0.353276147	1.406072093	5.885935624	0.268366029	1.535256006	3.548935612	3.397228249	3.643003359	2.668873694	4.33127645	3.488276711	2.27518778	5.776427724	2.587089304	0.803025597	5.132122456	4.986877249	3.588002763	3.245553674
CGGA_D07	10.11232877	0	4.205103658	3.905835915	1.056424957	2.132012057	3.634777002	3.548650455	2.848535168	2.814493482	3.671917567	2.736128823	0.468759211	3.761427891	2.928010276	2.821856053	0.634019939	0.456197679	1.129446919	5.011915136	1.382755571	0.481212313	2.038205121	3.09936207	3.952420622	2.087908018	3.275924981	3.045873348	3.658273036	6.105796037	2.937078855	2.197626552	4.891707244	4.702585454	2.398102894	3.054232569
CGGA_D09	0.638356164	1	4.611752753	4.114684878	1.2969431	2.416050883	4.490602417	3.815528624	3.089676705	3.19385448	4.636393778	2.608754769	0.518605383	4.401716482	3.964981154	2.684793765	0.436040115	0.411555344	0.095317499	5.166888766	1.613719294	1.178592915	2.597944919	3.464690686	2.893678515	2.600654985	4.338181	5.011114193	2.446498438	5.241281366	1.746900387	2.855613258	5.621176964	4.566032418	3.754779465	3.688814615
CGGA_D11	2.265753425	1	4.465404257	5.524534582	2.130178304	4.396703636	5.447378639	4.649351643	5.256147763	5.126510929	6.327720458	2.104299171	0.598042948	6.033156701	5.311482229	1.790501273	0	1.244743964	1.581295981	5.297846308	0.149205475	1.860196588	4.210326479	4.965497437	4.377385055	2.760179308	5.635755797	4.860419091	2.37059866	5.729733116	4.204248098	3.875984846	6.187789396	5.888649282	4.989023129	4.897809659
CGGA_D15	10.05205479	0	5.109809804	4.474080157	1.123758774	2.248935023	4.023467161	5.020359985	3.792260343	4.28669471	4.894709192	3.068736744	0.282023207	5.261798092	5.883302278	3.329287777	0.88517431	0.282023207	1.909528176	4.805846913	0.910888412	1.318857251	2.197627114	3.826440387	3.900507393	2.806395164	4.702893857	2.729003975	1.613221772	5.791551045	4.183666087	1.411838562	5.676333826	5.575934913	3.94163002	3.970956817
CGGA_D16	0.715068493	1	4.789853478	3.562221073	1.149310333	4.709212399	3.958077081	4.496943956	4.804678505	4.646495007	5.037843133	1.440597461	1.149310333	5.550467098	5.016553247	0.771282358	0.220847559	0.66583131	0.506971656	5.420236148	0.412332903	0.93908984	4.819352739	4.209783755	0.36257883	2.985041688	4.180170704	5.676711545	2.701307209	5.793965832	0.14439366	2.199776939	6.085426391	5.525721222	4.386143087	3.876230493
CGGA_D19	0.81369863	1	5.163785464	3.845041098	1.690828823	2.106094406	5.079511604	5.245114804	3.534651782	3.424419136	5.161978604	1.884423061	0.326824249	4.697459864	3.764773235	2.28939783	0.143642789	0.458272987	0.957705416	5.52644068	0.143642789	0.865975486	3.265222028	4.446493352	4.21514431	2.867187124	4.471023507	2.873089373	1.419568488	5.362522268	3.732671484	1.022867353	6.539984464	5.590533089	4.62934993	4.977734559
CGGA_D20	6.484931507	1	4.319863773	3.350668618	1.569026072	2.830349792	3.336807853	5.216099424	3.616568782	3.734028259	4.33737223	4.359248872	1.453887156	4.985323929	4.043738159	5.548273947	2.214581462	1.56109975	4.416381079	5.64471515	1.835332377	1.427971898	3.135352824	2.983502051	5.311316517	2.394848335	3.791051441	2.632756433	3.87016696	7.026824395	5.098491867	3.433320613	5.423768493	5.093005059	3.402601107	3.272731709
CGGA_D21	3.309589041	1	4.932416318	3.510075219	0.644756762	3.963789533	4.398986378	6.294789962	4.859617486	4.14318836	5.269221858	1.914726007	0.229185658	5.802950882	6.796080995	4.644451846	1.385246846	0.358101201	1.890568718	4.871237261	0.322428482	4.39577179	4.116098071	4.543489516	3.461704709	2.473724997	4.891919886	5.402252992	1.210872931	5.368761857	1.944364666	1.171314538	6.1265857	4.77554805	3.85407621	4.24077259
CGGA_D24	2.293150685	1	4.195760016	3.874809196	1.006342061	3.199665147	3.982812891	5.190341561	3.251525902	3.83397812	4.096914575	0.941924052	0.303257352	5.603009014	3.89904722	1.078032158	0.495053182	0.081996484	0.664317312	6.241307031	0.449441302	1.911985183	4.164342653	2.930371291	2.803178593	2.437061794	4.186522283	3.73606824	1.770776151	5.470850674	1.579364444	0.449441302	5.732822719	5.003083369	3.368467986	3.491716919
CGGA_D26	0.720547945	1	4.966956305	4.83894722	2.641539695	6.292383275	4.886820401	6.133376096	4.906080281	4.388992456	5.718671278	0.866810778	0.079704926	5.309382609	5.455202664	2.560509876	0.117964684	0.511988179	0.407745131	4.917649559	1.005926816	4.260206228	2.764216804	4.510817517	4.633918512	3.000149781	5.472839627	5.676833026	0.878001437	5.437347417	0.173516633	1.113992713	6.893683575	5.576508199	4.357357913	4.175441746
CGGA_D27	10	0	4.909342954	3.994859435	1.273074272	2.615925411	4.295839103	5.186619505	3.702667623	3.835197004	4.880416557	3.11775007	0.393063088	5.809277701	3.723991349	3.041406512	1.246116362	0.591728224	1.999121893	5.149518715	1.70128418	1.503008504	2.576792268	3.870929209	3.329461103	3.074985842	4.767253912	2.924415912	1.740445136	4.886248421	4.32618869	1.815715452	5.488313727	5.625379094	4.437612883	4.293646648
CGGA_D28	2.356164384	1	4.088900882	3.350573192	0.573045781	1.969059809	4.160589999	4.569653616	2.464404702	2.672449686	4.115301643	1.242115101	0.176377575	4.630250788	4.308366446	4.948983847	0.162475621	0.119947456	0.562497961	4.959574232	0.370272081	1.912041298	2.227910328	3.036775044	3.291122337	1.97702442	3.78416027	2.849909148	1.096177904	5.535585841	3.051935968	0.441077645	4.616294909	4.484915429	2.464404702	2.684659903
CGGA_D29	9.980821918	0	4.132346222	3.879025667	0.335749682	2.360167342	3.894642573	4.42995309	3.267915219	3.338128697	3.979636877	1.760183533	0.267599888	4.633192406	4.244069858	1.962334628	0.319011655	0.267599888	1.690319132	4.658360813	0.551724211	0.335749682	3.123569748	3.243730258	3.067053076	2.658428078	3.936394418	2.868558446	3.036663091	5.919810334	3.241511388	1.808949778	5.00817903	4.936604541	3.826700646	3.551983179
CGGA_D30	0.589041096	1	5.071088995	3.298952028	0.529475463	3.49692095	3.840786659	4.089816882	3.169014019	3.120081297	4.358240774	1.626022503	0.449066335	4.644377715	4.187017077	2.991138959	0.19339875	0.037146882	1.877142366	5.527411592	0.22593743	0.875499671	4.157800731	2.666059901	1.922517132	2.796355666	3.950730158	4.691739744	3.220384344	5.752442645	3.11574679	2.669021223	5.272892252	4.884322989	2.496386646	3.143691063
CGGA_D32	0.980821918	1	5.097982041	4.054976169	2.936560829	4.570680494	4.500743463	5.846599992	5.552667815	5.044513961	5.612592302	1.097407704	0.643626625	5.790668657	5.121473981	0.448587652	0.043193251	0.39957106	0.165516924	4.771053493	1.630892685	4.263394155	3.093764302	4.123240593	3.294792827	2.430723969	5.008189176	5.584084148	2.998223027	5.843167097	0.296239779	6.66023172	6.433997832	5.757822337	5.179490582	4.738573745
CGGA_D33	0.317808219	1	4.551816286	2.590524617	1.153011988	3.130161504	4.07729756	5.038924101	4.385963689	4.074863194	4.864564355	2.462287472	0.361318364	5.374986377	4.172588751	3.818216141	1.648232756	0.738818193	2.090400049	5.206746979	0.469061783	1.687004316	2.559518042	3.927491907	3.572908028	2.369991	4.616849236	5.361567129	2.036373871	5.914677279	3.096955064	2.950612558	5.50408814	5.415473425	4.199655423	3.521990761
CGGA_D34	0.402739726	1	4.927347545	3.26923105	1.034455685	2.437762299	3.81652621	5.080786234	3.958098672	4.55791861	4.908047201	1.184588235	0.309898783	4.777061176	3.985637843	3.479479999	0	0.124139874	0.410860446	5.314826344	0.649936589	2.845030326	6.566534533	3.616142897	3.870702922	2.655720147	4.509412948	4.674187857	0.980726696	5.367588947	0.913493724	1.678754963	5.781085446	5.910286324	4.060063067	4.286193721
CGGA_D35	1.810958904	1	5.070437515	4.303336175	1.684791025	5.130965131	4.509417891	5.30977703	5.088159546	4.3944694	5.945328909	2.069639306	0.54283354	4.870577087	4.731655373	1.640636982	0.058704523	0.169399478	0.486928053	5.549100325	1.757475026	4.470309321	4.244494613	4.252899276	1.703308199	2.498600726	5.092263549	5.624715845	0.828004641	6.322750351	0.039400552	1.843464972	6.672833633	5.811264535	3.810094012	3.951057634
CGGA_D36	0.093150685	1	5.521586148	4.42613963	2.193516458	5.411992056	4.670696365	7.198843434	5.339828187	4.401326807	6.478132014	0.261309523	0.106176221	5.976194877	6.234761099	0.994819152	0.085556918	0.166322809	1.502288953	5.677829853	0.064638642	5.587228443	3.419429975	4.067216779	2.144518706	2.700163282	5.904062493	5.642974868	0.75475441	6.178370321	0.961258623	0.867748786	7.221168627	6.094430243	5.036345314	4.765293721
CGGA_D37	2.643835616	1	5.282063734	4.025046944	1.389219604	4.988245657	4.557447254	6.678035922	5.22927792	4.162968501	5.658847213	2.437015716	0.722917094	5.56874503	4.883228633	2.03574052	0.288597458	1.757284282	0.77051534	5.16783688	2.309891784	3.818360242	3.899543975	4.708665686	2.139085766	2.484172697	4.990131738	5.734304469	1.554690576	5.592527973	1.426840836	1.709240117	6.292482108	5.560306343	3.923429094	3.923429094
CGGA_D38	1.887671233	1	4.345226641	1.844178826	1.032118684	3.135235127	4.510857157	5.098629479	4.287679181	4.39855417	4.724314929	3.171039347	0.43642624	5.718301319	3.986514155	0.831949618	0.062337268	0.216492521	2.208140103	5.352032088	0	0.082531832	4.256910857	3.570110012	3.624495489	2.617489964	4.811591535	6.301792125	1.542716958	4.826635878	1.634486048	0.270303266	6.523879171	5.685668452	4.856994858	4.979840185
CGGA_D40	9.745205479	0	4.271496773	4.360976235	1.243197956	2.274635078	3.297835389	4.325469226	3.303609515	3.256756181	4.520705593	2.984591654	0.77391722	4.837656617	3.490705517	3.697816202	0.849543867	0.546091304	2.317119608	5.282226714	1.235163608	1.430760096	2.76780606	3.160344668	4.392924523	2.716788712	4.391117841	3.22870548	3.663801579	6.150375591	3.886607312	3.256756181	5.131309887	4.553382886	4.002373873	3.753721255
CGGA_D44	0.857534247	1	5.119193655	3.167373483	1.108829933	4.295301423	3.174153173	4.981039509	4.891315175	4.699442893	5.387207153	2.559453595	0.709094751	5.077009901	3.156002714	1.923348228	0.895672455	1.626539304	1.191349273	4.02351129	1.108829933	1.200233388	5.597258966	3.919758676	3.839579946	2.643278602	4.752500695	4.611436113	3.198742967	5.735072355	1.45157244	2.559453595	5.895802813	5.535856427	3.450320416	4.634560811
CGGA_D45	2.345205479	0	4.828537097	3.311686195	1.450703256	2.205545834	3.188010979	4.95044862	4.077027341	3.753121434	4.86721266	2.894990338	0.566273773	5.426592331	3.987122772	2.705026999	1.034770332	1.596812315	1.797554142	4.892903742	1.034770332	1.510933854	3.494335892	3.975146273	3.525694019	3.034893112	4.494661535	2.813633027	1.610641226	5.412352593	3.248964616	2.149809622	5.514726116	5.306410715	3.895483668	4.036621941
CGGA_D46	0.821917808	1	5.491699893	4.495692732	2.471292853	2.359181101	4.814254352	6.567440743	5.56746894	4.902082118	5.339156227	3.358920475	1.105481887	4.940826864	6.335835701	3.062738435	0.419899291	1.669283504	0.634890176	4.804773925	1.553295806	5.176540799	5.444149955	4.49667441	4.590696133	2.522315524	5.00777316	4.163693572	1.483706676	5.815780909	3.481006583	2.014536497	6.691800839	6.108778669	4.580546798	3.968064734
CGGA_D47	2.871232877	1	5.39861423	4.873198005	1.449639007	3.335431308	4.688038621	5.082350592	4.016063059	4.580652187	5.313968842	2.654217607	0.944507933	4.878154335	4.185573377	4.431291833	0.436165322	0.853488407	0.471575206	6.380830027	1.249987551	2.486933693	3.846042411	4.511098217	2.184864981	3.228236928	4.866562966	4.706732823	2.486933693	6.130398877	3.276586623	3.230822452	6.546432201	5.742735398	4.243054211	4.397170251
CGGA_D48	0.605479452	1	4.697542018	3.262833932	1.220791756	3.067795094	3.750530584	4.657977126	3.745820419	3.715626864	4.457477169	1.3255182	0.449523918	4.870500846	3.696226442	3.095210187	0	0.337111026	0.402415271	5.048705354	0.082013538	2.130287573	4.593025417	3.378922608	2.061194597	3.202234241	4.035503531	3.668288105	2.263674841	4.881994295	1.415265603	2.004486238	5.421806141	5.131083137	3.705959263	3.486361712
CGGA_D50	2.142465753	1	5.082274318	3.603269336	1.015548266	2.409722798	4.016422048	5.039964822	3.212989084	3.581203452	4.614617622	2.86233732	0.554113255	4.800932212	4.759208644	4.564453245	0.554113255	0.209252006	1.690555866	5.06586588	0.497235661	1.324307623	3.616682478	4.10712019	2.90941846	3.30492891	4.578230428	2.701698025	1.703184979	5.667745776	3.435547775	3.149809042	5.623999279	5.351090851	3.983151415	3.867293646
CGGA_D51	0.369863014	1	5.121700391	4.23535803	1.377476142	4.741248407	4.06123022	5.350834241	4.603880473	3.874211738	5.256879881	2.461198339	0.517523968	5.092264436	5.828399023	2.530675639	0.768230235	1.228007793	0.417496914	5.811666367	1.972540552	2.593144298	4.588629582	4.330105811	1.694830443	3.316947227	4.52896003	6.670645661	3.163291011	5.617764231	1.350605024	3.364732526	6.042211897	5.225794952	4.251184248	3.302998443
CGGA_D52	9.668493151	0	4.2063298	2.921308689	1.034118016	1.912164753	3.53724584	4.720899089	3.02012144	3.240067271	4.253657111	3.040935039	0.40866476	4.46006229	4.255637005	4.645137924	2.238758637	0.379909392	3.289220453	4.89230853	0.518276077	0.771721983	2.278249563	3.61333275	4.658667898	2.579503908	4.003315276	2.372491641	2.712301922	5.774926327	4.951524249	3.054645803	4.994838202	5.019516871	3.886791508	3.42032278
CGGA_D56	0.175342466	1	5.283171257	3.510142906	2.86587173	3.276546133	3.936359409	4.717351216	4.065617263	4.151953708	5.00691592	5.178607222	0.785922407	4.548213482	3.744718803	3.878337764	0.656883737	1.106580529	1.952316943	5.228485828	1.737044281	4.193787391	3.611764036	4.989968232	2.735401899	4.30954389	4.755098107	5.287140752	1.731228493	5.05601474	2.170012431	1.748605992	6.202825819	5.271697741	3.963898192	4.651132126
CGGA_D57	2.098630137	1	4.154234572	3.442166992	0.708551133	4.117370776	5.899330852	5.139336695	4.603992445	4.017340076	4.171261608	2.804240535	0.831464607	4.374225495	5.478928043	1.704519047	0.39734415	0.561322817	0.36810637	4.48306358	0.954592019	1.843781051	4.091888444	3.973118473	2.645761845	1.990096258	4.9835846	5.461298273	1.901040348	5.475504963	0.873685502	1.576162538	5.141498287	5.310481567	4.208853212	3.804662862
CGGA_D58	0.495890411	1	4.111064766	3.160800822	1.320049358	2.796514279	3.057654803	4.035688468	3.185995318	2.689004439	3.861594687	3.253093884	0.705056989	3.889980756	3.446194547	3.871981631	1.327616016	0.395177475	3.130840129	5.083305487	0.633601326	0.126847986	3.535479416	2.632087807	4.510628414	1.914677023	3.286479037	3.115623181	3.315308329	6.447463392	4.734899353	2.738093673	4.647666128	4.702529045	2.735251848	2.386163227
CGGA_J023	2.816438356	1	5.630962031	1.243903654	0.857589892	2.356198011	4.18009764	6.099972765	4.614894796	3.765659093	5.22979381	1.592150625	0.32841413	6.297413242	3.808094279	2.232400066	0.275627842	0.220836583	2.321897732	5.102343442	0.124623514	2.300038413	6.598532717	4.542268279	3.545524975	3.088067287	4.555244728	4.279513493	1.408218284	5.179797372	1.206790898	1.811969159	5.797014725	5.70311178	4.544129219	4.857196064
CGGA_J024	9.342465753	0	4.614411779	4.150151547	0.606072386	3.807898842	4.546685321	5.009698058	3.514295688	3.400017396	4.605063053	2.019186281	0.211903181	5.224560016	5.432824506	3.364999078	0.59099787	0.066901381	1.075536417	6.622399968	0.606072386	1.107667821	4.241073382	3.669450564	3.614602891	2.813113039	4.25069776	4.175636904	3.395686309	6.310699087	2.813113039	1.332773646	5.160268866	5.029401496	2.790197312	3.607129755
CGGA_J030	9.284931507	0	3.911807333	2.044836915	0.791267998	2.674915501	3.875525981	4.823792586	3.846851816	4.042505668	4.742798827	3.403633896	0.887157822	5.335717573	4.505507216	3.824533411	1.206814776	1.085001788	3.021311276	5.527007232	1.494667407	2.35380874	2.639949362	3.958279802	4.706645116	3.297939761	4.569878885	2.760603413	2.89189319	6.743584008	4.551180855	2.628103087	5.385236931	5.629097437	3.665565284	3.975522947
CGGA_J042	3.860273973	1	4.33986734	3.54908354	0.468890595	3.811627191	3.648159904	5.305550791	4.738713524	4.803802473	4.558428634	1.028654871	0.452113462	5.668510918	5.152995815	2.966577092	0	0.435138928	0.518082217	6.146658069	0.310372665	4.065730406	4.485072114	4.582717122	2.196738503	3.222954688	4.743892237	5.489450416	1.895425561	5.993839859	0.99430138	2.014481813	6.173133286	5.356026037	3.848954648	3.839309776
CGGA_J130	8.536986301	0	4.110883006	2.259138058	2.709984789	2.365564614	3.089672094	5.088080472	3.165290956	2.913745763	4.17204519	4.216569431	1.190748735	4.350029073	3.370927533	5.65490535	2.899053829	0.879604484	4.759252093	5.216281298	1.016578597	0.085535492	2.530976774	3.441571742	5.755796257	2.067469781	3.264910734	3.586157407	3.964745397	6.825537971	5.821158321	3.530049725	4.64678745	5.080938359	3.347310979	3.355943613
CGGA_P100	0.734246575	1	5.262457702	3.037229726	1.165162318	2.0189551	4.104936897	3.943558372	2.935857916	2.917566222	4.512917309	1.878915102	0.201592574	4.555600672	3.855552656	4.449966551	0.254370099	0.060528534	1.101769091	4.279807648	0.628828347	3.393992483	4.918046059	3.092628661	3.10525463	1.534067824	4.507491989	4.365521281	3.260064796	4.920089281	4.462638193	3.131943834	6.048603182	4.194598249	3.234021305	4.666858136
CGGA_P102	3.476712329	1	5.298401249	1.789786529	2.776076397	2.667602935	3.209424551	5.623146393	3.98952798	2.881486109	5.227306799	1.710625072	0.172385403	5.165571371	3.737074423	0.581247818	0.065093603	0.453356906	1.878475474	3.552196161	0.646505502	3.194955313	4.442657533	3.929615164	2.127354393	1.846431418	4.087758798	5.101075619	1.679782649	5.037621217	3.361307316	1.887501695	5.367769618	4.766319399	3.441638005	3.845266975
CGGA_P103	4.523287671	0	4.986175665	3.190299185	2.748285979	2.431633052	3.863082723	4.917900403	3.098375106	3.057461173	4.596978546	3.399274347	0.979644554	4.909134248	4.544821777	4.640812994	1.816195014	0.861579259	3.439167644	4.762606069	0.816132406	1.000110231	2.664219746	3.6990793	4.037811985	2.903011911	4.175766591	1.921877514	2.819108888	6.167882882	4.665847945	2.074422664	5.144513415	5.531706981	3.346306684	3.816241969
CGGA_P106	0.194520548	1	4.904084028	3.778036921	3.860980507	4.232308175	3.671184709	5.683965287	3.574627599	3.464420446	5.053190617	0.706117918	0.30093892	4.566330643	3.763052761	5.900477045	0.223442932	0.141546676	2.501997023	4.409839621	1.031223401	2.055557191	3.02023692	4.550551292	4.795142561	2.740425694	4.280934066	4.928708152	1.447160464	6.810492434	4.982622224	5.507634761	6.25589874	4.122392468	3.758939017	3.641698935
CGGA_P108	4.504109589	0	5.526462205	1.632877974	0.928112748	2.664229139	4.596472559	5.974701047	4.157174268	3.738038581	5.481934796	4.501520722	0.552827457	5.126488625	5.144376838	1.835224132	0.552827457	0.189144384	2.664229139	5.286361381	0.228009499	1.095090079	3.162508048	4.381678624	4.140718632	3.784407753	4.660027861	4.861942186	1.318614891	5.967182789	4.307635271	3.332643251	5.697185676	6.188382727	4.282469597	5.066100777
CGGA_P109	1.115068493	1	4.986714869	2.799807994	3.8721159	2.649148604	3.48011471	4.33316353	3.458308592	2.735537921	4.820924451	1.441381284	0.183974443	4.800487673	5.151203683	1.794556856	0.12982395	0	0.101966938	4.658295809	0.087834091	3.821768921	4.667828093	4.003084169	2.436978905	1.474348331	3.915773219	4.081850368	1.173427449	4.580312618	1.413321335	1.313616377	5.68007312	4.092506907	2.865484788	3.95328429
CGGA_P110	2.191780822	1	5.062617787	1.69113262	0.47518109	3.16046407	3.243453431	4.647335247	4.037610063	3.814356135	5.54179724	3.701469466	0.750745595	5.338746069	6.217638223	4.656927787	1.224942092	0.115820705	2.361142014	5.156900335	0.416153535	0.750745595	4.222312018	4.065488444	2.541126031	3.785494859	4.509412821	4.762147368	1.574502279	5.118651184	3.202555402	4.467327294	6.114950346	5.875432498	4.333161631	3.663904408
CGGA_P111	4.487671233	0	4.763644872	3.092081572	1.246791912	2.219562711	3.650680565	4.649167778	2.936109324	3.031700729	4.447689174	2.020888972	0.584308779	4.877075178	3.754405951	3.327356889	0.643150157	0.432450982	1.534767717	4.503538996	0.471940078	1.208340094	3.081482962	3.681887183	2.782303395	2.926666161	4.094077178	2.601245508	2.320358664	5.762945643	3.387103707	1.654012937	5.355197937	5.180982886	3.395684982	3.180151923
CGGA_P112	2.284931507	1	4.03676983	2.59446421	3.000848809	2.35160104	2.966718292	4.455970624	2.964249221	2.467715587	4.195711515	4.318713722	1.350870936	3.963251965	3.42201284	5.73700513	2.237636619	1.28116452	4.484680936	4.805435861	1.289078094	0.326522979	3.186003643	3.173232708	5.305701742	2.179221086	2.993602794	2.512341393	5.131247625	6.712975762	4.852256335	3.28033011	4.532130949	4.867531478	3.266367924	3.062168356
CGGA_P113	4.679452055	0	3.491746063	2.302620138	2.320371788	1.896912121	2.697096038	4.203194608	2.160056688	2.425809192	4.008889284	4.802166234	1.457792842	3.626275479	2.616049612	5.492693214	2.627502807	1.526696469	4.471345048	4.511305804	2.001845043	0.150486073	2.799372068	2.781540674	5.436827521	1.957156665	2.680697261	1.975198463	4.205106906	7.00833877	4.701450635	3.41781642	4.295833897	4.62708852	2.616049612	2.702521134
CGGA_P121	4.405479452	0	4.116542795	1.398935679	1.785516711	1.272659418	2.983392035	2.024853534	0.938668959	0.712337957	2.431765223	4.352181632	1.595399118	2.500155287	1.916412845	6.393712812	0.775788287	0.034998904	3.3757914	3.787648732	1.878375712	0.046479037	2.411931613	0.461031882	5.032022558	0.519867401	1.443035368	1.181884278	4.020124147	6.402813103	7.463808746	1.913281109	2.981898051	2.752305256	1.510905582	0.836565211
CGGA_P122	4.487671233	0	4.655769583	3.942893522	0.921038682	2.185893826	2.981423505	4.661213872	2.641947749	3.000877569	4.533454653	1.851581494	0.652441466	4.575148835	4.632399374	3.259632414	1.162826307	0.663334581	1.585631173	3.933925285	0.146938473	0.440836578	2.943945457	3.828993206	3.2915776	2.783465447	3.92490095	2.047234611	1.422092329	5.196904271	1.472510137	1.428491757	6.129289819	5.437988664	3.552579886	3.805830429
CGGA_P128	4.345205479	0	4.057573349	2.83062774	2.447924878	2.081864518	3.281313411	4.016985294	2.748425455	2.620400759	4.168552034	4.463280369	0.771030041	4.10390652	4.167461647	5.008117716	1.779027755	0.964244225	3.417789565	4.678342037	1.750184839	0.392300888	2.855214907	3.183303881	4.655969482	2.765821383	3.567479212	2.268359832	3.833925471	7.07538115	4.11299723	3.026161789	5.233239454	4.945249404	3.669591376	2.871376601
CGGA_P13	5.309589041	0	4.578030623	3.395781007	1.747429563	1.84315503	3.8289036	4.466626325	2.75090709	3.063042463	4.419904121	3.439679562	1.03090451	4.397818861	4.36214404	4.559912324	1.968320872	0.492091536	3.331211955	4.781498982	1.096363621	1.472473891	2.58489853	3.454020515	4.715325517	2.313239597	4.065608471	2.142234506	1.729857214	6.370339869	4.767213369	2.060242151	4.938270188	5.069220637	3.356242527	3.06070158
CGGA_P131	4.37260274	0	4.632157802	1.749474606	1.654252609	2.192316153	3.761653884	4.546913993	3.176335656	2.770906694	4.29502042	2.991473374	0.632568564	4.733904211	4.125650408	3.912013937	1.323843071	0.729185346	2.877517533	5.186206142	0.529013989	2.049932608	2.496765753	3.121764429	3.814911334	3.123987374	4.264111503	2.278656573	2.149311849	5.878994981	4.407877222	1.413805634	5.347090552	5.117584241	3.427359636	3.099344535
CGGA_P132	4.391780822	0	4.286268733	1.492806111	0.493210038	2.362181033	4.124952906	3.922186882	2.169040433	3.061684044	4.667605744	1.539228888	0.381164942	3.893118668	4.021300432	2.434140059	0.410002518	0.751610525	0.670512828	6.054162145	2.441142428	2.206508657	2.827910815	3.629077894	3.680282185	3.254879932	4.099729554	3.20843897	4.619032207	5.556300076	2.02733842	0.88083566	5.759384697	5.232260237	3.7844406	3.23083646
CGGA_P137	4.180821918	0	4.704886695	1.286446667	0.227743313	2.662104436	4.30817152	5.056435814	2.824730102	2.976102007	4.855219658	1.701116031	0.1557508	5.109803749	4.973798283	3.019848756	0.210079175	0.361771757	0.96699159	5.955635921	0.079976203	1.643058468	3.700287383	3.253360125	3.656939443	3.029952151	4.325706775	2.813076009	2.518799541	5.778952928	2.467683304	0.597417181	4.3631506	5.329201336	3.231638094	3.084290423
CGGA_P142	4.268493151	0	4.684596243	3.812009697	0.339417047	2.620156816	4.193868204	3.47293381	2.508433243	2.461834741	4.068850644	1.225449426	0.445406833	4.217435367	3.645477414	1.380467945	0.084449398	0.179667248	0.910833902	5.546298455	0.239824526	1.319050585	3.161129963	3.287642134	3.157235743	2.426679778	3.76416484	2.726477353	5.372876984	5.733819141	1.934042693	0.445406833	4.875046287	4.706746116	2.890273941	2.705297548
CGGA_P143	0.715068493	1	5.274466922	4.142672837	1.111863063	4.697428847	4.515245336	6.158745784	5.246559652	3.727054311	5.990531678	1.005289043	0.11629218	5.169575091	4.972796059	1.360073228	0.020044721	0.519761544	0.588490683	4.918434181	2.358204628	3.380713303	3.450689624	4.572355822	1.295755225	2.696981388	5.012107687	6.265449586	2.306098021	5.222974073	0.241085819	2.899910542	6.678355308	5.639702842	4.49926922	3.426488229
CGGA_P144	4.271232877	0	4.406931815	1.971819722	2.125272187	2.522226844	3.57828194	4.119876572	3.113546905	2.865023985	4.274639502	3.932697069	0.863394177	4.223615434	4.216041099	4.6532684	1.569879005	0.710071434	3.135796307	5.598693949	0.834005537	1.661957099	3.111507113	3.534800306	4.847159505	3.08887697	3.744135228	2.935900332	3.493104397	6.496736727	3.919932605	2.129310233	5.038595399	4.787084828	3.04893245	2.278578471
CGGA_P145	0.843835616	1	4.699034885	3.358757478	1.315219995	2.222887434	3.333820503	2.662767536	2.14474937	1.871990822	3.648915318	2.638534759	0.554626435	3.24208846	2.993041301	3.502939173	0.483849329	0.098039819	2.058081201	4.609060745	0.817034539	0.543068758	3.258082506	2.678699503	3.878927037	1.908479009	2.896434345	2.35434411	4.674746807	6.211548226	3.511860087	1.705714042	4.539513872	3.934169448	2.351033856	2.008517112
CGGA_P147	2.364383562	1	4.890516221	3.554716432	0.689414612	3.434838636	3.407334717	5.166227097	3.565003095	2.745422096	4.499667434	2.438436313	0.542474698	5.116139532	4.739762119	1.015103878	1.350265896	0.194273696	1.222414534	4.998005235	0.870937589	0.100404499	3.720333949	3.653047423	2.25455563	3.4364403	4.061786635	3.279314137	3.146666068	5.013110728	2.479411491	1.605066069	5.434140034	5.186356395	3.810790895	3.716384055
CGGA_P151	4.334246575	0	3.837214005	2.346410354	1.422849191	1.767412494	3.272000944	3.013720785	1.703905432	2.44033208	3.068536385	3.808315517	1.1830944	3.11158972	3.668929653	5.748739131	1.509596823	0.014032576	3.080254636	4.627137674	1.605393126	0.424485118	3.426875262	2.424659295	4.845913466	0.895396197	2.737465471	2.254836465	3.263215703	6.54933728	5.54365174	2.09899115	4.43125367	3.510916429	1.924248938	2.224985172
CGGA_P155	4.063013699	0	4.431839022	4.123431271	3.044008063	2.495844346	3.944463786	3.929186613	3.396523982	2.760386965	4.424314789	3.252882672	0.886182282	4.641769818	5.312298516	5.858212694	1.85586379	1.334517768	2.573483693	4.715548252	0.60780309	0.5839883	4.222198332	3.828904967	4.084710462	2.983855717	3.440288093	4.420117641	3.675376024	6.181991006	2.536737809	4.619978208	5.354698829	5.456573575	3.093342205	4.006246029
CGGA_P156	4.076712329	0	4.869595188	3.421170979	1.670358865	2.472195542	3.944080891	4.426001999	2.931161406	3.109986615	4.6647811	3.311477331	0.517385483	4.695673495	4.136495853	3.488244971	1.44648688	0.40793685	2.427323678	4.702932344	0.556378766	1.397219916	2.991685768	3.71913417	4.127892369	2.647960861	4.094060664	2.554751647	2.994054716	6.407791991	4.396757222	1.230426042	5.183696461	5.103689246	3.390928512	3.622919093
CGGA_P157	1.287671233	1	4.443798291	4.680418457	2.149800897	2.882324317	5.324148643	5.409749712	3.923773589	3.324820536	5.618900132	2.780606344	0.416450644	5.256297172	5.943082242	2.548998782	0.349134655	0.331803171	1.58141347	5.547030669	0.572161188	1.993253409	3.222739361	3.399506197	2.365294477	2.934925417	4.812017012	4.42451121	5.040563137	5.758807258	2.503284877	4.914531631	5.908062271	5.782124099	4.642262138	3.994318364
CGGA_P159	0.578082192	1	4.922516568	4.812889212	0.521165574	3.216637687	5.194041641	3.509027698	3.677124329	3.175542074	4.608492389	2.335300972	0.476747493	4.827701806	5.382397085	1.407860702	0.415312568	0.68630771	0.592285534	5.593859184	0.195395573	1.231957108	3.534532241	3.479316631	2.396192224	2.971920045	4.527338839	3.227848412	6.234635561	5.928043884	0.660063621	2.990469135	6.075884417	5.652441811	3.767476053	2.849524886
CGGA_P160	0.6	1	5.031701495	4.235265322	1.581225264	4.676175093	4.414192012	5.16032043	4.761959427	3.711997835	5.128941427	0.823273537	0.669754117	5.288076802	5.314218921	1.050806065	0.455195512	0.396170753	0.396170753	5.054546715	2.443045225	3.025840328	4.64085706	4.27676123	2.555214882	2.909304528	4.363093787	5.765686871	1.664871085	5.67587174	0.039109125	2.424703261	6.273601113	5.307727667	4.368861566	3.639094067
CGGA_P163	2.342465753	1	5.143680658	2.935900269	1.063058589	3.634181402	3.819244175	4.252042152	3.67084026	3.118292212	4.722673159	2.137107347	0.660828303	5.348878444	4.629238224	1.500862568	0.446911294	0.213841547	0.660828303	5.263080823	0.284361653	1.063058589	3.78772822	4.181039477	2.792042941	3.938843741	4.291099393	3.184325792	2.336970493	5.056323324	2.108237855	1.401246499	5.762649491	5.426939192	4.560746349	3.503555224
CGGA_P17	5.287671233	0	4.81485455	3.47720234	1.863234226	2.832577328	4.034304596	4.362084866	3.196073155	2.519772646	4.285057131	2.25605215	0.369151682	4.766362557	3.955148174	3.101216665	0.90672086	0.353557888	1.473698403	5.300379358	0.272955787	1.712465287	3.668943637	3.335558837	3.427797552	3.594612952	4.070524234	3.200438227	3.128960849	5.646302224	3.347416376	1.544081495	5.320069865	5.098848547	3.706256066	2.953879506
CGGA_P173	3.967123288	0	4.455556922	4.592316842	0.272354576	3.644082721	4.438871143	4.431944039	3.379807762	2.857615414	4.845646776	1.286644927	0.439559119	5.081446615	5.497688323	2.982067716	0.307381751	0.272354576	0.439559119	5.937115671	0.23645577	1.656258452	4.320625409	3.81203116	2.578169768	3.434302794	4.159830389	3.83621824	4.745439675	6.10826792	1.543258438	0.501367589	5.619408073	5.237719538	4.05938574	2.595986332
CGGA_P174	4.060273973	0	4.381233174	4.053577207	1.349220802	2.906500075	3.796349599	4.682257456	3.405101943	2.906500075	4.477980954	2.603629445	1.025803926	4.833600694	4.853525268	3.781664578	0.455172917	0.481846227	1.729105323	4.613060009	0.157200933	0.53375748	3.292840702	3.616959571	3.270066175	3.006334627	3.916093494	2.215838457	3.507633287	5.730609591	2.913864809	1.334661109	5.245207545	4.917206546	3.813514081	3.424137915
CGGA_P176	2.202739726	0	4.647119041	1.942303261	1.862727373	2.227397612	3.860322603	4.874968222	3.446202612	3.30496636	4.839034312	3.542369925	0.890975284	4.897961221	4.704489176	4.372311417	2.465343142	0.832502508	3.072099734	4.61712219	0.947170168	1.579546041	2.788131817	3.845614329	4.600573161	2.911897137	4.191038673	2.495806459	2.445971658	6.785779259	4.654732753	2.715568812	5.486748579	5.55930565	4.032541368	3.802092245
CGGA_P177	3.950684932	0	4.652273607	4.710547398	1.046635521	2.945010989	4.068775731	5.008875543	3.162903569	3.303930348	4.949450247	3.785391732	0.464215333	5.688867903	5.67780172	4.205195027	2.950470588	0.214853383	2.147534673	4.663952041	0.86197801	2.665195568	5.122061511	3.859812372	2.079401306	3.615371096	4.108388923	3.885691027	3.115088187	5.260911457	2.023515116	3.617088592	5.418424372	5.181886277	4.278653188	3.867047575
CGGA_P179	3.983561644	0	4.326659272	3.691912965	2.920356582	2.166872528	3.459714527	4.618716327	3.091465742	2.872042975	4.189597002	4.778348073	1.319573899	4.534489384	4.675293717	5.131518109	1.729972662	1.267792433	3.996319879	4.968081084	1.684618535	1.302519085	4.575887297	3.406832886	4.97010764	2.773371036	3.521821221	2.914755891	3.086492515	6.812528087	4.175614866	3.071469139	5.305850282	5.220464834	3.769985678	2.983248691
CGGA_P18	1.060273973	1	4.604125693	2.560903793	0.172159911	3.325817732	4.734243181	4.365774547	3.5814003	3.69085805	4.934215762	2.233809727	0.309648327	5.137206133	5.190477245	1.701872225	0.135638296	1.116938502	0.550633184	6.258663185	1.259534772	3.169758555	3.871058362	3.814419804	3.116873752	3.276349707	4.416128435	2.810094257	4.27948201	5.8834918	0.708161237	0.404795917	5.755456098	5.385345483	3.524274169	3.147002972
CGGA_P181	0.652054795	1	4.882010761	3.657000297	0.976632803	3.434118862	4.025350702	4.206717092	3.592811711	2.867572145	4.651849318	1.117766846	0.444820175	5.325700157	5.048064933	1.088664477	0.413867963	0.248286001	1.782968949	4.657640875	0.398139218	2.017230361	3.941022073	3.59798437	1.893675272	3.50007356	3.851456565	4.736372242	1.682664984	5.460545086	1.237504441	1.435416193	5.863436145	5.361118414	4.124269829	3.437970033
CGGA_P182	4.142465753	0	5.38918986	4.654256707	2.145681355	4.835271881	4.673498181	5.047650737	5.728518172	4.123846403	5.959397525	2.16472529	0.640237431	5.679291721	5.671407054	4.43649296	0.570547966	0.945664777	1.800842406	5.362118061	1.252030761	4.483702976	4.061706779	5.039935871	2.626267872	2.839786631	4.863957137	5.766412999	0.945664777	6.070541708	2.056728749	3.15278327	7.065321161	6.062948607	5.520653114	3.812833392
CGGA_P183	4.142465753	0	4.565867026	4.153312806	1.376080439	1.9129354	3.619298838	4.441602487	2.957561348	2.974745091	4.348622895	2.996541929	0.497946889	4.800793179	3.367523899	4.638522223	0.978686357	0.428376285	1.675355548	4.572332152	0.246293676	2.610225511	1.967910282	3.980582845	4.060936725	3.387825536	4.180016183	3.382316998	2.475297708	5.598221317	3.844318996	2.759333508	5.725130736	5.13256993	4.120602319	3.263494688
CGGA_P185	1.375342466	1	4.048464584	2.869874261	2.552901651	2.782771907	3.504637787	5.133037764	3.834150047	3.98093823	4.585743384	3.184997626	0.728310932	4.804940715	4.853480703	5.232258521	1.345858174	0.470358157	3.071980632	5.131275907	0.584637164	3.862746172	5.728905649	4.059623838	4.537781304	2.875498291	4.431073939	4.154041321	2.535245033	5.752401906	3.04228673	2.64797359	5.517220488	5.325092318	4.058388175	4.869069535
CGGA_P19	5.271232877	0	4.444391784	1.928117162	1.252799204	3.017845626	3.685687257	4.445264336	3.261226772	3.572045009	4.102230258	2.918296557	0.352314114	4.93407166	4.4608807	3.130627655	0.622969354	0.622969354	1.494518584	4.946450496	0.452921067	2.093084596	3.927167832	3.330868425	3.854147851	2.895493488	3.900693771	3.126281662	2.761795235	6.334065837	2.626788761	1.671977202	5.20063246	5.1949371	3.422333853	3.202574205
CGGA_P199	0.556164384	1	5.373278033	3.771959193	2.139315781	2.763776701	4.775423038	4.262852561	4.305733598	2.543568481	4.745832431	1.030342691	0.366907913	3.472586206	3.909537208	2.417863046	0.016615321	0.112478707	0.259324842	4.376632647	0.442637342	1.709446686	3.5257884	3.925022493	3.870080821	1.477081142	4.17676717	5.12869779	0.417833274	6.164473922	3.627998045	3.253534508	5.915919998	4.484333143	3.189032177	3.531580444
CGGA_P20	5.268493151	0	4.59577475	3.727829678	0.52533038	2.337360359	3.361028208	4.325636083	2.921511867	2.947563453	4.247717792	1.906325793	0.499947792	4.685056515	3.753564259	4.739616942	0.919207839	0.379852715	1.801148023	4.897391047	0.598903865	1.653571031	3.703018677	3.501943381	3.402713497	3.672102969	3.931420811	2.515748053	2.531492005	5.769572126	3.056040476	2.031180728	5.193985167	4.754450743	3.314467069	2.637136334
CGGA_P21	5.265753425	0	4.73713044	2.050690502	0.232814861	1.748283421	3.770396248	2.696927211	2.397127261	1.916230836	3.531423106	1.628675187	0.266369082	3.410327997	3.111198748	3.477527829	0.052232979	0.090202956	0.221454427	4.063089645	0.635083791	0.35220933	5.568188116	1.891355776	2.140889554	1.154374919	2.848623968	3.220805191	2.40969451	5.257253268	0.54681459	0.781516108	4.53745178	3.58891338	2.623303662	2.024782453
CGGA_P22	1.112328767	1	5.09392839	3.132474329	0.464261795	2.066514434	4.750327503	3.592079165	2.291998988	2.955513717	4.291920099	2.08814262	0.250725902	3.9822944	4.355725098	1.885668011	0.036056536	0	0.45096843	5.494187276	0.203945963	1.008843007	5.884919598	2.547541198	2.902787245	1.396339465	4.108303759	4.752360873	5.225148372	5.967467084	1.718228422	3.437218588	5.214862704	4.185580315	2.593634842	3.227140517
CGGA_P269	1.4	1	4.728477505	1.326998624	1.288773106	1.48748759	4.702814518	2.961550928	1.997474517	1.479024797	3.563648035	2.380343133	0.102725443	2.569589909	4.376445039	1.209142492	0	0	1.097476986	4.230942602	0.37317533	0.537048119	1.912038053	0.259182397	2.806160703	1.577442196	3.285315166	1.949274879	1.157044774	4.77804218	4.560166516	0.97041289	4.131179704	3.527172211	3.414083145	2.398406662
CGGA_P27	1.131506849	0	4.467572935	3.425131236	1.942007539	2.32290292	3.756728022	5.225123178	3.118773151	3.149472903	4.527234378	3.001066181	0.629593073	4.619407493	4.265190967	5.224608378	1.931951656	0.471960885	2.636389853	4.803712691	0.794064737	1.885812106	2.780650983	4.101003634	4.594123252	2.769400453	3.906744789	2.33057814	2.444601181	6.047050645	3.512073509	1.672884304	4.81538373	5.196532786	3.039037986	3.069170717
CGGA_P279	3.654794521	0	4.839932945	2.227388588	0.900377468	0.948406883	3.361677438	2.817178469	1.73111286	1.82965874	3.282251355	2.455813463	0.239437323	3.637579861	4.045856856	2.806049135	0.405946473	0.025812974	0.501030347	4.234773304	0.051172204	0.063686596	2.179321034	2.659164572	3.067598218	0.87929365	3.021833792	1.646291382	2.037435944	4.959853046	3.769480845	0.366085968	4.518889398	3.39672083	2.093435706	2.846443672
CGGA_P28	0.293150685	1	5.198898227	3.410517327	1.196986958	3.346344619	4.235568563	5.407058623	4.265475498	3.408670074	5.202634405	2.007414626	0.377778761	5.198363696	4.65879013	1.692178135	0.094954564	0.95519259	1.327862841	5.596664808	1.135770703	2.550277276	3.798302535	4.029838126	1.58502697	3.378787753	4.52961603	4.983126011	1.455025114	5.443150779	0.436977545	5.650023007	5.926643251	5.713124767	4.093315448	3.307218026
CGGA_P280	3.676712329	0	4.219397342	2.623145295	2.13382503	1.60481521	3.014020696	2.949679558	2.031486974	1.835962718	3.327225722	3.623758571	1.14568058	2.506958979	2.351589427	6.053845655	1.695312551	0.155744282	3.694754524	4.460529598	1.518732514	0	2.436897671	2.530439398	5.056654824	0.812720072	2.312996078	2.016784015	3.542686573	6.467729613	6.542772971	2.59867128	4.054629387	3.53496813	1.925273325	2.154121455
CGGA_P283	3.646575342	0	5.04550665	4.30126088	0.455328038	2.607949244	4.247782064	5.593646958	2.869596451	3.23442099	5.026468735	1.592770486	0.304542038	4.824000333	4.2940013	0.184049182	0.052568159	0.347252897	0.035257398	5.100117697	0	1.695520398	4.306681692	3.425917962	3.498768872	2.619611173	4.990431944	4.132449025	3.166479635	6.247188787	0.275349079	3.336881158	5.730013075	4.530896871	3.958555542	3.730189855
CGGA_P286	1.802739726	0	4.916778825	3.557974627	1.040432427	1.737195248	2.701415138	3.680711766	1.890704635	2.568503761	4.076788123	2.581829163	0.192969667	3.701614759	3.419369817	3.813158098	0.481626018	0.062170312	1.214780764	3.945842632	0.447092644	1.055793752	2.314456991	3.634142236	3.970367792	1.708324648	3.806362731	2.029439412	2.071611181	5.424367842	4.005402503	1.74195134	4.808724077	4.10659623	2.814102931	3.501598026
CGGA_P295	0.747945205	1	3.938242129	4.471800074	1.451800384	2.29075788	4.380533431	3.49770044	2.20529859	3.03973492	4.302949521	3.298897077	0.459685021	4.199937188	4.655528084	4.714065205	0.622377247	0.129362662	2.746464786	5.177076389	1.006090893	0.758603009	4.193479187	2.603474901	3.612799912	1.620846649	3.682973341	3.57070633	4.142664158	5.607662063	4.589604967	1.518273954	5.144923531	4.201777034	2.535071495	2.738881992
CGGA_P30	1.106849315	1	5.56398878	3.781383766	1.849768702	3.450373939	6.104355161	4.857503446	7.331945499	3.94044414	5.988174639	1.339805723	0.394865828	4.589887191	2.614235792	6.538257058	0.571958997	0.060642419	0.626467939	4.407356865	0.099699315	3.290771361	2.212490116	3.751038264	3.611061037	3.127917447	4.902374807	3.550679834	5.952948118	5.422415789	0	0.585780523	7.190282778	5.737696738	4.161898604	4.191578131
CGGA_P306	2.526027397	1	4.810491345	3.630091872	1.34299016	1.362570533	3.883773455	3.323746141	2.473143555	2.632171065	3.918362873	2.684970193	0.501787236	3.786860581	3.757579786	3.989353452	0.614957499	0.081030245	1.924563575	4.433857872	0.21631801	0.339999824	3.403102231	3.36477907	4.621621684	1.57888848	3.602910035	2.392895217	2.439735476	5.939258921	5.631559936	1.601037761	4.911430473	4.311586856	2.811463032	3.747685953
CGGA_P308	1.542465753	1	4.061907828	1.777881351	1.854143062	1.331762762	2.463118038	2.604503349	1.646801566	1.801186102	3.152612597	4.115568039	0.956089229	2.696447398	2.061365365	5.814459093	1.424724858	0.188540777	2.946844951	4.342331374	1.638199779	0.355265452	3.913869317	2.608912285	5.350765875	0.802887325	2.295456514	2.142675727	2.977855477	6.698436369	5.894965486	2.202245318	4.087408479	3.049344809	1.937132976	2.012282895
CGGA_P31	5.15890411	0	4.127103594	2.582644852	2.127580626	3.024455172	3.120157306	2.798309111	3.116591482	1.771756568	3.421215005	3.299119838	0.799507081	2.722923144	3.396432822	5.644229369	1.798708545	0.425913888	3.041479894	4.599004007	1.697321468	0.133021309	3.419768955	2.401100275	5.18477989	0.735853588	2.543344743	3.491729625	4.275986136	6.990802593	5.125694269	2.548647026	4.475688871	3.490352586	1.673250275	1.986238136
CGGA_P311	3.416438356	0	4.938408318	3.421227886	0.979113248	3.006302454	3.886554865	4.086300245	3.128256633	2.724381715	4.075109481	2.230360726	0.097611128	3.88570109	4.604002021	1.965326312	0.085764846	0.073820486	0.085764846	4.46687662	0.264537279	1.949071715	3.778476125	3.275011584	2.241081447	1.450224704	3.763681829	4.315335542	1.142416205	4.632273071	0.478973234	0.946733295	5.642092763	3.437631841	2.539163	2.517279869
CGGA_P314	3.391780822	0	4.901772918	1.759759602	0.89601802	1.167404256	3.878410816	2.168819764	0.936429686	1.196219151	3.126510237	1.98287983	0.285705956	3.021744611	3.223013983	3.324383062	0.285705956	0	0.22174465	4.231497507	0.258640437	0.338359751	2.1639656	0.890151397	1.991125142	1.123073209	3.058826572	0.741681624	0.811631508	4.559050332	5.424115586	0.470041765	4.042775835	3.229998068	2.305129775	1.862205917
CGGA_P315	1.235616438	1	4.003885165	0.690024211	1.993265291	1.311600338	3.285134985	2.368880383	1.573482638	1.714961277	2.832806533	2.898556189	0.450256041	2.861835731	3.092561161	5.231784219	0.757001407	0.036404314	2.285633688	3.619016015	0.814033576	0.96015618	2.587053656	1.341004542	4.308645538	0.666989208	2.570598342	1.923708453	3.091119757	6.029661956	6.209306725	1.684698783	3.98149815	3.593791591	1.510177073	1.692324127
CGGA_P319	1.391780822	1	5.949392884	3.482573703	3.044299058	2.282590761	4.118783222	5.271047478	4.265607176	3.578427718	5.305641146	2.92575211	0.502316166	5.177640876	5.019331173	5.159367655	0	0.24148944	0.090956258	5.250971185	0.037073426	3.014401545	3.229861248	4.165571684	2.149261989	2.763784634	4.077116682	3.100109073	0.904593689	5.109113701	0.448293198	4.888518505	6.45183662	5.329185623	3.792751246	4.363721202
CGGA_P326	3.334246575	0	3.921692363	2.896210939	0.794007686	1.636387096	3.560394488	2.554758656	1.86405601	1.313036622	2.864812539	2.178242682	0.382585683	3.033335864	3.866025525	4.171746702	0.499105681	0.024136536	1.452966054	4.230625609	0.391890587	0.35430538	2.681575309	1.745663832	3.112859468	0.677095163	2.96016022	2.134566583	2.025207684	5.464805808	4.912206568	1.365933028	3.866859912	3.229034778	1.785040429	1.843856812
CGGA_P328	1.589041096	1	4.890319916	4.342304895	1.507646534	3.21282149	3.644278228	5.083507994	3.825737625	3.799931487	3.930255096	2.093542737	0.208662822	4.944044189	4.969071922	3.040925075	0.350861169	0.147612222	0.90600317	5.384035169	0.417027978	3.11255902	4.184095981	4.163041891	3.049294143	2.23231897	4.03299396	4.732322035	1.39395921	5.000702404	2.372313311	1.234297312	5.495800316	4.420193647	3.33935496	3.548638002
CGGA_P335	3.295890411	0	4.053709181	0.906378856	1.292745789	1.288448817	3.562255851	2.677850714	1.355710267	1.18128438	2.969820124	2.389711327	0.615310018	3.043065973	2.7373851	4.720841437	0.601520526	0.010473547	2.024127714	4.3094198	0.537782866	0.111228171	3.673534514	1.367979994	3.159401598	0.771255263	2.729482042	1.710733091	2.12878038	4.971247867	6.650100374	1.195123413	4.243245628	3.345672513	2.60542688	1.339186602
CGGA_P337	1.887671233	1	4.778533269	4.707265102	0.564596144	2.821097276	3.516794626	4.646814093	3.550886107	2.875916859	4.798180808	2.209925302	0.361884262	4.761650195	6.258374912	2.408918593	0.460833	0.155802711	1.222979573	5.434704942	0.296407587	1.222979573	3.584190554	3.747441236	2.377601234	2.217020174	4.105734404	3.949444549	2.24852227	5.704526762	2.289482795	0.935331775	5.489931783	4.519173324	3.461112783	2.924401481
CGGA_P338	3.282191781	0	4.562688147	4.001871294	0.661395888	2.472941956	3.600090584	4.744477572	3.034618918	2.469652565	4.742434664	2.640276092	0.672883243	4.276794586	5.856672495	5.815482593	1.409434573	0.43725417	3.35650672	5.363049376	1.096219258	0.17176718	4.14895979	3.74997258	3.620997615	2.178747882	3.544895727	3.693285492	3.962630411	6.624951909	2.436339456	3.666241032	5.236191895	4.852603026	3.190603293	3.016699529
CGGA_P346	1.430136986	0	4.935395526	1.302317251	0.760453925	2.645918107	3.756166524	3.137574612	2.082538492	2.240090559	3.798335489	1.71692296	0.185041548	3.715950958	3.983574541	1.524462951	0.108624595	0	0.583542145	5.441699618	0.486224375	0.656929951	3.383062135	3.396516418	1.950120852	1.946466626	3.493612554	4.747109186	2.466187393	5.301412762	3.232155322	2.237102387	5.144406503	3.053443235	2.555255349	2.825747417
CGGA_P356	1.55890411	1	4.55234245	0.553685939	0.773399098	1.382515693	2.929326291	2.543303823	1.624149016	1.920045303	3.216095189	1.61706875	0.312039169	3.019348574	5.960833007	6.53852245	0.546250364	0	1.081856364	3.610328512	0.094791365	1.013401101	3.380866102	0.889598025	2.561859011	0.901302269	2.414463069	2.177542909	0.611829936	4.963020677	5.164645746	1.237697843	3.894228681	2.960428394	2.366716665	1.529279039
CGGA_P358	3.2	0	4.887644561	3.291709678	1.422915627	2.470551805	3.487090396	3.457224393	2.536954033	1.998933315	3.854054473	2.895907813	0.596162675	3.662712744	4.38640773	5.455068156	1.268888984	0.04450321	3.313088735	5.472817229	0.66429077	0.482147263	4.055041203	3.308534103	3.389833286	1.651107016	2.989932699	3.86029199	3.338630182	5.798488287	5.773367678	1.909528284	4.66344949	3.601972069	2.470551805	2.454149943
CGGA_P364	1.356164384	1	5.292230363	3.120497851	1.95526804	2.804783583	3.631759801	3.882840185	2.747844971	2.446791362	3.965430971	1.691909134	0.182949546	3.588403189	3.466400583	6.195636094	0.054680771	0	0.081263108	4.52533814	0.289383861	1.937191114	4.680631894	3.722158657	2.413181585	1.602976229	3.173963415	4.884940788	1.003142151	4.862127512	2.73115534	2.400043355	5.373456459	4.14468591	2.919716442	2.954282447
CGGA_P385	3.046575342	0	4.280496589	2.256490372	3.717919623	1.778920745	2.834211318	4.262920271	2.179472132	2.318303695	3.742083794	3.791956763	1.285756332	3.298331051	2.680882262	6.626494074	2.802119791	0.407994995	4.762038839	5.266114605	1.474053102	0.018739021	2.984761728	3.271237023	5.390930949	1.500958553	2.918950604	2.903909074	4.506421614	7.039072173	5.775705844	3.21750211	4.41742739	4.279525724	2.583548786	2.749801589
CGGA_P388	0.802739726	1	5.194370185	3.852677001	0.435762559	3.298533431	4.207773819	5.384171367	3.625596635	2.412927991	4.941955704	1.453975589	0.318273933	4.5780572	6.23116165	0.509088454	0.066284517	0.190362312	0.27688414	5.805177886	0.290813093	1.144490997	4.193942219	3.787856945	1.808855256	2.117092897	4.573078893	4.40075427	2.105318167	5.592511747	0.331810796	1.578435201	5.754563468	4.559479104	3.770565287	2.992492627
CGGA_P392	3.010958904	0	4.461411045	3.976536747	0.871684777	2.515883711	3.775400767	4.917025907	3.479239085	3.082053026	4.811068978	2.607740152	0.84068614	4.945836299	4.809735696	4.325276196	1.309221924	0.433035534	2.424762945	4.819042893	0.302618322	0.552634451	3.171966038	3.71685578	4.070824483	2.414273804	4.078595089	2.084540666	3.655834163	6.049976411	3.028040769	1.614253113	5.563773237	5.21622311	3.62129051	3.786287777
CGGA_P399	2.98630137	0	5.092561819	2.316509462	1.58675229	1.876421505	3.55804742	4.214284314	2.746303907	3.24186585	4.45554955	2.89086602	0.226818078	4.719250053	3.55804742	4.743433547	0.888503885	0.226818078	2.055262587	4.572922793	1.630124791	1.231992839	3.620827011	3.783334054	3.432422886	2.009071386	4.039178933	3.110213796	2.130545054	5.836188405	3.768160106	1.77517852	5.233817957	4.497139471	3.336552455	3.711596425
CGGA_P401	2.15890411	1	4.742079863	2.060071292	0.313730159	2.837096439	3.83423364	5.211832019	3.800676241	3.460505046	5.570052796	2.113688922	0.226560344	5.124113028	7.268391567	0.6290662	0.034626652	0.06844166	0.535452584	4.781478459	0.925083046	2.57716442	4.533192421	4.164410349	3.323691017	2.422330771	4.389267074	3.996722973	0.997083104	5.089020769	0.226560344	1.186066389	5.90583218	4.792269368	3.27020768	3.828077909
CGGA_P411	1.205479452	1	5.532463577	4.754186935	2.359685894	2.87120801	4.598092685	6.401440045	3.723733886	3.413473693	5.514558975	0.843381533	0.729216805	5.14773923	6.864511244	1.351216163	0.017793902	0.184612726	0.152756506	5.574023129	0.261305371	2.772472471	4.087183333	4.756175873	3.403356328	2.502387438	4.993297473	3.964099887	0.319853004	4.946452222	2.053869928	4.117412594	6.298065365	5.331482089	4.063820701	4.34501534
CGGA_P415	0.534246575	1	5.254049821	3.774105804	0.433473293	3.623117336	3.206485709	3.298125753	3.260247472	2.46025745	4.060624852	1.733753058	0.213265803	3.694681247	4.782950844	0.983384688	0.089123611	0.145620528	0.478157449	4.876680809	3.746972999	1.547121535	4.479294838	3.404689722	0.13170236	1.648349299	3.514685784	5.90120416	2.896606163	5.237493192	0.030323746	2.807490685	5.535161903	3.749253658	2.835666833	2.295250962
CGGA_P416	2.928767123	0	4.792924641	3.369461307	0.960853822	1.979332627	4.182135637	5.058416472	3.039424629	3.268260813	4.769798903	2.911022096	0.36203215	4.20766839	4.5204303	4.81833982	1.72021062	0.552621168	3.266318128	5.268072404	1.207572958	0.175878741	3.434918577	3.484224233	4.296016483	2.144966442	3.972928482	2.215128305	4.121099243	6.55259096	3.338360811	1.85040359	5.304972852	4.876168943	3.155229177	3.957359198
CGGA_P421	0.843835616	1	5.687349172	2.268463406	2.476603257	2.634975522	3.066194525	6.191838657	3.890789104	3.348849626	4.44032945	0.904876462	0.079495293	5.346926544	3.316401307	1.41438489	0.110106156	0.079495293	0.140080994	4.788479048	1.238517689	3.058367213	3.244063353	4.822381486	2.080300985	2.382566314	4.343011092	5.086160574	0.346998795	4.949487508	0.016253351	3.589175396	6.782137892	5.511833219	4.267791877	4.964747227
CGGA_P422	2.989041096	0	4.741638716	3.130329035	0.454153828	2.422358783	3.312135285	4.33717468	2.307675562	2.673083675	4.792739421	1.827905467	0.144970833	3.520841498	5.13411222	3.560159781	0.260872424	0.21233581	0.508766539	5.669807183	0.368151277	1.370512765	2.737385545	3.50749362	4.498514717	2.7085122	4.574088126	1.966053214	2.29995399	5.925478319	2.847425532	1.156305338	5.679510576	4.76426215	3.385110602	3.171111315
CGGA_P437	2.802739726	0	4.749577899	4.657387918	0.267428434	2.244207471	3.631453975	4.069502197	2.595405893	2.953219405	5.099316618	3.519861613	0.517306832	4.466549055	4.629728998	7.467691326	0.083928324	0.017180813	0.23842048	5.088181814	0	0.719771649	3.90963958	3.924513183	3.413580539	3.001498631	4.170857256	3.083304516	1.234956681	5.332510355	2.973165664	4.295790496	5.773323095	5.007734817	3.259678906	3.852157464
CGGA_P438	2.802739726	0	4.785432549	3.444776427	0.802990572	2.91293878	3.815086044	4.544065663	2.831151987	3.16151456	4.903123233	2.562617911	0.956092966	4.669790899	5.494563702	5.185074417	0.597177312	0.101986923	0.891100162	5.510106322	0.315181918	0.730535643	4.026548518	3.608232876	2.431631917	2.679949092	3.969226032	3.305639992	3.119573415	6.058154123	2.603764095	1.102719989	5.478456813	4.957987131	3.57314724	3.517327728
CGGA_P439	2.8	0	4.891467076	4.36034208	0.654086928	3.625053329	3.465249301	5.618686094	4.199063883	3.671394939	5.128871529	1.891200531	0.32917891	4.776036121	6.517201655	3.147275829	0.150354398	0.227575291	0.597027025	6.345519918	2.151117874	3.950705362	4.727678996	4.343961708	2.005239941	2.519897561	4.678332464	4.034752279	1.417941829	5.584601694	1.519700511	1.060888563	6.669052188	4.885522555	3.450829213	3.763732318
CGGA_P446	2.764383562	0	5.377016011	3.172809254	1.10014531	1.548793256	3.827814637	5.357435392	3.22596454	3.144526943	4.511796368	2.611625569	0.445517518	4.882106534	4.435256222	1.263350515	1.027666048	0.049649095	0.316252389	4.539573944	1.146517809	0.113296895	3.780812528	4.057526276	3.28416111	3.169070161	4.405374003	0.879953162	0.916094232	5.259297865	2.944705236	1.507934551	4.924861481	4.688701203	3.200547769	4.22714989
CGGA_P461	1.64109589	1	4.06965679	3.239011593	0.782329159	2.756861612	3.120740521	5.35350248	4.212942001	2.953490551	4.84204964	3.103302941	0.801678584	4.080589192	4.33582659	4.431312654	1.201931247	0.231642094	2.822271234	4.84204964	0.732788826	1.605779829	3.551997257	3.15687528	4.942436914	1.898662452	3.4697134	3.199439977	2.330313895	6.461400157	3.346671487	3.533309654	5.531366914	4.621614669	3.239011593	3.308291795
CGGA_P468	2.668493151	0	4.737663462	2.754503263	0.829268404	1.194432409	2.722899707	4.062580815	2.031698386	2.069881838	4.508371222	3.442243886	0.478155258	4.122849124	3.314221638	4.538751804	0.208338487	0.114030775	0.296857832	4.473781355	0.114030775	0.997192238	3.952775177	4.05625467	1.658425505	2.773909603	3.80213615	2.069881838	1.036287552	4.628900607	1.283783102	0.32870072	5.197531838	4.329105703	2.496315962	3.460324133
CGGA_P483	0.819178082	1	5.297422001	4.137603939	0.666786643	3.274464506	3.938575068	5.089674025	3.622160486	3.085361889	5.305918206	2.040994665	0.52329488	5.411117236	5.434096519	5.046783999	0.235881768	0.113675643	2.377043998	5.528937834	0.495599789	2.588451143	4.410277263	4.392554515	3.298705691	3.779725936	4.220303298	4.590447282	1.458873131	5.719062467	0.550468313	5.090252796	5.486919087	5.272649213	3.82493803	4.318414993
CGGA_P492	2.569863014	0	4.888690606	3.708241878	0.322618707	2.145627357	4.162006758	4.458163088	2.781389703	2.88834079	5.061037241	3.076289299	0.370013509	4.380253374	4.949106904	3.865333515	0.831585283	0.078184284	0.929744856	5.226286534	0.134161755	0.651506597	2.896456051	3.898035863	3.519724177	2.742901977	4.40226758	2.801696283	1.832555346	6.540846794	2.891050952	0.774020893	5.192630802	5.115355147	3.444232274	4.04884909
CGGA_P5	1.035616438	1	4.690274162	4.285614407	2.0890011	3.803874932	4.032544406	5.977090758	4.480880026	2.85016806	4.893376264	2.382401087	0.405073932	5.241732471	4.540774531	1.936080823	0.302632414	0.552658149	1.247577999	5.070269289	0.526923358	1.158204976	4.000178085	3.802534913	1.840075587	3.252749603	4.297078659	5.556312713	1.570887002	5.829309057	2.595474846	4.49670996	6.22229034	5.367587836	4.01645201	3.281891114
CGGA_P500	2.547945205	0	5.438222646	4.190481149	0.678332436	2.070918611	3.562878276	4.729949308	3.242842645	3.027409489	4.79183245	1.517727705	0.336427846	4.989925345	5.054871037	3.194390487	1.711977481	0.232764236	1.426700966	4.716287072	0.170002201	1.178305453	2.938419177	3.985923508	3.273019278	2.603464731	4.186523031	1.828318028	2.436861449	6.023883863	3.3261557	0.392482845	5.406670625	5.023595873	2.678658033	3.872244464
CGGA_P501	2.536986301	0	4.944711947	3.041983291	0.561474032	3.093385832	3.817668741	3.890515353	3.346605791	2.608989994	4.382729049	1.141457345	0.314314179	4.756161642	3.984271851	4.1069945	0.077684387	0.16570001	0.665776522	5.561900889	0.122363299	1.044183002	4.368889246	3.547001779	1.498584393	2.33617787	3.625408294	2.968429286	2.019281974	5.20356098	1.089895104	0.561474032	4.836016539	4.554236417	2.836092455	3.153821409
CGGA_P505	2.531506849	0	4.603521865	3.363573486	0.632212748	2.240658352	3.267640278	3.612882873	2.471298247	3.428175639	4.290904869	2.497340351	0.369388437	4.203964123	3.580765173	4.130985118	0.808969288	0.182284578	1.998778264	4.795325784	1.015296238	2.002823956	3.879199988	3.341380192	3.616847774	1.919672584	3.683895944	2.528544139	2.978171232	6.58588084	3.113412568	0.958103964	4.771217592	4.162973194	2.26444328	2.99857454
CGGA_P508	1.032876712	1	5.097530965	2.394586195	0.995372072	2.378267475	3.556299622	4.650668431	2.887373667	2.957154272	4.183882866	3.32384885	0.96946114	4.844286266	4.210857885	4.749137465	1.555754907	0.360515055	3.157868311	4.866685687	0.995372072	2.226097166	4.810021241	4.002000731	4.254426816	2.571510819	3.814601743	3.340791202	2.139669248	6.779648197	3.248640592	1.829832339	5.303414096	4.820326069	2.749533733	3.551941206
CGGA_P510	2.498630137	0	5.249754566	4.094692297	1.265488287	3.924922201	3.774632835	4.486615544	3.86154633	3.032196644	5.020433076	3.093851337	0.565933524	4.859594247	5.778660187	1.540554938	0.198869379	0.259501071	0.345923047	5.437769274	0.601501331	0.86806106	5.154688344	4.240003894	0.427459363	3.839373168	4.033074311	4.605248049	2.997017493	6.22450491	0.818544259	2.631705026	5.917128784	4.764083307	3.515019791	3.433489149
CGGA_P512	1.482191781	1	4.888816265	3.640230484	0.332409276	2.962234632	3.057068273	4.463826499	3.625819971	3.80743523	5.210989684	1.261208336	0.467841379	5.005231544	4.624658312	1.880203533	0.383140434	0.10950884	0.960756753	4.462352679	0.094364508	0.079059514	4.392875967	4.544046058	2.953868296	2.058559303	4.930984935	3.175132362	1.8579574	5.528719846	0.909761983	3.687672267	5.283305053	5.252085471	3.226393427	3.269167721
CGGA_P520	2.421917808	0	5.329137311	3.587540764	0.509850346	2.302083735	3.507796325	4.819991636	2.603177012	2.650209869	4.574534417	2.052233612	0.719359828	4.778256809	4.485882454	3.236502087	1.550288152	0.302344048	1.203827683	4.696887628	1.281354562	0.045153125	3.409063169	3.864421857	3.669129255	2.562345316	3.908868101	2.590540806	1.183777057	5.780939468	2.630593117	1.50790919	5.04875999	4.598082792	2.681528926	3.259035568
CGGA_P568	0.597260274	1	5.0156486	1.210802394	0.843253848	2.145161812	2.229008279	3.769230687	2.785326036	3.487655702	4.228321849	1.149004164	0.653987142	3.834929519	5.964108065	6.175936426	0.596217821	0.062282307	0.473239067	4.537653398	0.025236483	1.866699611	3.863195405	3.516862485	2.031442993	1.507950896	3.415525527	2.579254907	1.160438893	5.530142638	2.43370696	1.321900106	4.422465576	3.971837943	2.564267668	2.957437006
CGGA_P585	0.942465753	1	5.03882129	3.468119478	1.666976571	3.16895307	3.936819605	6.562352349	4.58671897	4.104899647	4.633858039	1.152446484	0.285503644	5.304331439	5.513931898	3.40815443	0.018452846	0.444068287	1.666976571	5.645523309	0.374145652	4.358606824	4.075459961	4.168246857	2.539626616	2.520333969	4.693209927	4.90575615	0.586918243	5.417287214	0.694112623	3.984528814	6.409949282	4.727963656	3.671281009	4.170311266
CGGA_P594	0.230136986	1	4.882045591	4.639983087	2.030672326	3.513083037	4.555694576	6.773635081	4.306351834	3.462834422	5.6654086	0.788845868	0.475912317	5.67913338	6.344503795	0.389503813	0.019311603	0.147705505	0.075742219	4.973373475	0.05717619	3.574752666	4.569679811	4.752445696	4.959693866	2.921470152	5.830635256	4.869464103	0.659429824	6.23493988	0.038368116	2.283194932	6.316968801	5.518343126	3.509673244	5.269928309
CGGA_P596	2.128767123	0	4.769757652	3.419362948	0.223869848	1.210961868	3.009025581	2.635301351	2.014415251	2.802762625	4.00966811	2.635301351	0.17703674	3.840602227	2.821916329	0.957463346	0.128632169	0	0.223869848	4.737843072	0.93652714	0.615004807	2.883377845	3.397824698	2.617872837	1.569353056	3.1153162	0.700279712	0.615004807	5.436957452	2.983736113	3.494103347	4.499329256	3.560607853	1.703460335	3.801575443
CGGA_P609	1.989041096	0	3.376128087	3.125104433	3.130367627	1.293294672	3.471489741	2.86429393	2.493551862	1.558328394	2.909384644	2.130947865	0.089192439	3.024103104	3.464213582	1.522747622	0.089192439	0	0.877383888	3.701940722	0	1.325774349	1.461423972	0.300044952	2.35204864	1.020317112	2.89554119	3.32540081	0.858478884	5.046086929	2.798040018	4.184222497	3.360536552	3.661612866	3.418693641	1.916168312
CGGA_P619	0.646575342	1	4.577675022	4.935918604	0.637383478	4.188526628	3.435393425	4.148100947	3.105867992	2.508301811	4.606268554	1.705216276	0.301631165	4.658861487	5.208117288	0.20792381	0.239840681	0.158684201	0.389621403	5.160448627	1.529138729	0.563639523	4.833745224	3.789552006	1.877421344	2.988659086	3.84248112	4.885105656	3.898544506	5.76809087	0.31667395	2.238968668	5.429255387	4.61770099	3.346573983	3.253880671
CGGA_P625	0.44109589	1	5.105518867	3.640946508	1.014534034	3.966392566	3.569815238	5.374550284	4.122675043	3.951918877	5.403067768	2.030250162	0.71031036	5.318806553	3.914512276	3.242156728	0.209189169	0.518138282	0.365211747	5.483452389	0.067654931	2.600565346	5.440234851	4.356198679	1.775933292	3.025339272	4.329747024	4.712495986	1.649166657	5.306607252	0.067654931	1.36310699	5.968070267	5.370370147	3.417700807	3.942939275
CGGA_P633	1.852054795	0	4.639881835	2.708350434	0.970764427	2.963112596	2.975224933	5.255447484	3.664065637	3.781837422	4.989534929	2.286574307	0.740366555	5.410226409	4.851138496	4.138095059	1.210951395	0.466049361	2.529345182	5.974513457	0.211371474	2.670115627	4.195132215	3.9397518	3.86751017	2.670115627	4.262902889	4.326687291	2.728526249	5.894499138	3.421846577	2.898434945	5.577668427	4.591130997	3.58407069	3.644478881
CGGA_P7	0.301369863	1	4.911355174	3.515816489	1.190665538	5.775563557	3.968499162	4.640231268	5.193565758	3.984791145	5.667972817	1.68808741	0.411609722	5.257701591	5.222804742	1.581936279	0.282000651	0.592591029	0.774952376	5.345931888	3.485059327	3.940134741	4.765410233	4.675071069	0.85815934	2.325623903	4.517619225	5.937075265	1.823652661	5.702156882	0.266853712	1.158198003	6.524950515	5.641792498	4.531944841	2.832045043
CGGA_P83	4.652054795	0	4.579740958	3.742727126	0.221894726	2.518066754	3.546274533	3.302167471	2.067017578	2.238836651	4.083296592	1.4352065	0.19595382	3.908635753	4.172463155	2.423426748	0.368447051	0.029676255	0.19595382	4.821594447	2.533685213	1.390159501	4.187351505	3.024846555	2.911858821	1.446251855	3.22088784	3.352938586	0.848114537	5.56073581	1.331797729	0.553476742	4.773621145	3.78140071	2.313117919	2.829892515
CGGA_P84	4.64109589	0	4.738923218	2.075436738	0.726700749	2.930343395	4.657888368	5.227977468	3.194695925	3.399835779	5.013411769	2.775894237	0.471923079	5.256903904	5.226831194	5.459329247	0.997948812	0.487321676	1.807494097	6.015341351	0.308159767	2.648136056	3.231738166	3.817316962	4.130938124	3.428038277	4.577435655	3.356470571	2.034094598	6.045236429	3.647809033	1.340815814	5.557882324	5.410692089	3.924428971	2.744198678
CGGA_P86	4.64109589	0	4.62682784	3.866385078	0.880613979	2.414667922	3.708256468	4.850818021	3.369726309	3.070766523	4.825362156	2.440979415	0.418420411	4.683023091	4.99921886	1.587250506	0.742374453	0.25854348	0.667947592	4.244791033	0.629242971	0.403206811	2.407061364	3.895217143	3.623820484	3.065944114	4.492213652	2.267012178	2.387867638	5.514804104	2.730262411	1.504127025	5.63973287	5.48078652	4.07637615	4.066752776
CGGA_P87	0.657534247	1	3.835662043	2.158474188	2.385872144	1.638444093	3.499101254	2.349558308	1.957592726	1.459187302	3.467821101	2.152865594	0.483786178	2.635512667	2.248000236	3.61886853	0.343115436	0.073088579	1.530126347	3.887239655	0.429152559	0.51034623	3.351445707	2.339718235	2.760631386	0.939657232	2.216084391	3.129554985	2.307266423	5.460638139	4.679877393	2.557002809	3.897337539	2.924302774	2.584344951	2.130210599
CGGA_P89	0.805479452	1	5.021453333	4.143553257	0.439980433	3.906162508	4.237091255	5.783265178	4.448827075	3.848761223	5.51911757	3.23721055	0.597873173	5.385204268	4.871357367	1.392884405	0	0.499414438	0.4093193	4.802236779	1.069210412	4.240361167	4.649094922	4.593924908	1.583461895	2.825884854	5.376809619	6.343213145	1.126883863	5.730757754	1.191379044	2.36075665	6.422600867	4.829994282	4.216207901	3.201865357
CGGA_P93	4.597260274	0	4.904963598	4.031148198	0.852495127	3.399770302	4.100542227	4.462384984	3.484189617	3.167605494	4.757472061	3.061694158	0.620192899	5.28612927	4.722371098	3.149336144	1.022730184	0.593414281	1.574691702	5.288218049	0.50996036	2.157935272	4.787315512	4.013580962	3.336583932	2.540918131	4.219147354	3.544849503	2.58915568	5.828174328	3.478712774	1.022730184	5.593693423	5.283514036	3.914293512	3.268388293
CGGA_P98	0.868493151	1	4.35767316	2.397199423	1.571057408	1.429600782	3.36740652	2.696676041	1.589523945	1.519020756	3.051653174	4.003831112	1.429600782	2.946338467	2.679539241	5.814805833	1.514195743	0.040832333	3.747408294	4.267366895	2.127073659	0.040832333	2.946338467	2.227766893	4.732683642	0.881332822	2.133380483	2.045820017	4.585777548	6.702181551	6.209311135	1.837569566	3.84957965	3.353967296	1.825934978	1.956162142
CGGA_P99	1.860273973	0	4.856049576	2.494104182	1.145387978	1.80681908	3.614020867	2.710941414	2.669257531	2.952500687	3.318828555	2.671370578	0.467033026	3.51748396	2.955971811	5.034092146	0.748990228	0.013388661	2.141564927	4.857906174	0.691848184	1.564591221	5.682468503	2.969773388	4.059426043	1.245225323	3.561441787	3.308004122	2.224491772	5.958831306	4.632980122	1.210772056	4.339402631	3.576177684	2.47487616	3.394967099
