# Supplementary material for: Machine learning-based identification of glycosyltransferase-related mRNAs for improving outcomes and the anti-tumor therapeutic response of gliomas
Source: Front Pharmacol. 2023 Aug 16;14:1200795. doi: 10.3389/fphar.2023.1200795 (PMC10468601; doi:10.3389/fphar.2023.1200795)
Supplement: Supplementary file 1 [file DataSheet3.zip › modelprepare/uni_COMBAT2030_cli_Input.txt]

ID	OS.time	OS	ALG5	B3GNT9	B4GALNT3	B4GALT1	B4GALT4	B4GALT5	CHSY1	EXT1	EXT2	EXTL1	FUT1	GALNT1	GALNT10	GALNT9	GALNTL6	GCNT4	GLT1D1	GYG1	HAS1	HAS2	LFNG	MFNG	MGAT2	MGAT5B	PIGM	POFUT1	PYGL	PYGM	ST6GALNAC6	ST8SIA3	ST8SIA5	STT3A	STT3B	UGGT1	XXYLT1
CGGA_1002	0.835616438	1	4.74497975	3.958982262	4.129547029	3.107819537	4.40986438	5.528285469	4.673142772	3.25364262	5.027959945	5.631098634	2.93310727	5.296660544	3.930028812	6.341990943	2.495833505	1.505126015	5.380386748	5.93488239	3.289032055	2.335602224	5.229876774	3.82315815	3.244798718	6.037351872	3.263368054	3.870591716	4.671861923	4.85307024	5.258682767	6.994251021	4.628577938	5.197015746	5.307439761	3.899574616	4.005531896
CGGA_1003	10.45753425	0	4.79791449	4.921341237	2.686606437	2.510433274	4.799889196	5.23928982	4.957928702	2.438240782	4.244707181	3.760763478	1.775357152	5.344772669	3.341633202	4.223688019	1.751545021	1.482723026	3.371772194	5.512138401	1.925071196	2.280156135	5.429489561	2.533327289	1.70620317	4.696563591	4.13080496	4.232821979	2.849261446	3.201924095	4.115961383	6.086605459	2.245113894	5.195401314	5.154785034	4.195744029	3.489838695
CGGA_1004	2.463013699	1	4.971029194	5.378582997	2.084701936	4.810790124	4.814548952	5.775125916	5.935056191	3.685211605	5.725369249	3.007707131	1.79983601	6.801111963	5.478586094	3.016352802	1.388806257	1.745144357	2.354661705	6.781272693	1.73267004	3.71804653	6.033653621	5.761718236	3.996972791	3.150846152	3.898370036	4.831674152	6.467607083	5.256766584	4.735362998	1.905809378	2.225348952	6.327137266	6.097658485	5.113513293	3.999971194
CGGA_1005	10.45205479	0	4.596041521	4.474403056	2.784982012	3.621517538	4.327495914	7.073621314	5.676493915	4.459901427	5.815272654	4.349152981	2.364816441	6.738984472	5.777802002	5.068990224	2.567229585	2.137576976	4.863799175	6.419918873	2.450769469	3.130995951	5.426973287	3.655960453	4.053689761	5.596233392	4.227725364	5.179405712	4.148085232	3.91262118	5.164127898	5.138182529	3.423455643	5.845028716	5.987138877	4.99137267	4.692085844
CGGA_1006	0.695890411	1	4.944840119	5.760668462	3.027732678	4.528693398	5.026364784	8.108990332	7.015939109	5.382717675	6.845776542	3.911851236	1.983219125	7.378138249	5.964843329	2.974643818	1.623704804	2.906203855	2.008284797	7.234110314	2.544613451	4.655489482	7.4074264	5.34436104	4.439303342	2.808535123	4.585573749	6.099931295	5.720610094	2.497093404	4.379729963	2.324134828	5.095114333	6.989512199	6.37559187	5.683821636	4.874296712
CGGA_1007	0.945205479	1	4.572852408	5.834288136	1.904278787	4.498991875	5.403096543	7.397133519	6.429219297	4.978333021	5.412692566	3.330068711	2.601855631	7.199482239	6.156573075	2.408930678	1.341584388	1.565691412	2.353688367	6.721308714	1.766646531	4.081358219	7.075171158	5.561486368	4.075953473	3.657119043	4.470128179	5.70084139	6.419526012	6.059841188	4.60910598	1.907328985	3.931458673	6.502642369	6.322694494	5.745407983	5.467203374
CGGA_1008	0.863013699	1	4.723346386	5.990407889	2.621759607	4.36268126	5.613796488	8.002583869	7.019997689	5.276572857	6.363473427	2.398681493	2.195380472	7.096933947	6.841643773	2.074630475	1.251912562	1.940906744	1.731581067	6.451866182	1.490490614	4.412936776	7.69134715	4.646902302	4.350073734	4.363072367	4.496475853	6.026773204	7.073717098	4.849082267	4.93185188	1.27056574	7.23177778	7.018667704	6.529664783	5.901277881	5.760649626
CGGA_1011	0.298630137	1	4.69899144	4.561371694	3.922576196	5.278449283	5.294200597	7.755164047	7.236879704	4.942760019	6.239326446	4.172118775	1.816280254	6.55349842	6.180218705	2.226669705	1.443113288	1.597571609	2.846229651	6.582553905	1.651316457	4.940657762	5.677057953	5.38847964	3.756691118	3.980036268	5.101171787	5.706713545	6.665644342	3.240260541	4.65671901	1.399043583	3.687907786	7.391502262	6.520667379	5.769978535	4.795787579
CGGA_1012	10.07945205	1	4.623940879	4.112618475	2.185428959	3.647710065	4.724578789	7.030713027	5.259858823	3.849104307	5.42139618	3.18501026	2.390161686	6.22974193	5.309408641	1.722890676	2.040965786	1.45378884	1.923305914	6.016085982	1.999869543	2.865532317	6.163929583	6.188497839	3.87026716	3.661491177	3.639422483	4.733385049	5.001967803	3.892441202	4.206049663	1.636780223	2.437658242	6.412014499	5.386072457	4.468145692	4.897887774
CGGA_1013	4.726027397	1	4.723017637	5.176405277	2.146593145	4.846772009	5.24592793	6.483754001	5.738326307	4.79982216	5.871782454	3.663529901	1.950155551	6.643104823	5.492748936	3.628057538	1.286798309	2.215276279	2.316024503	7.140386609	1.738194001	4.357777026	6.916435958	4.782692137	4.139883596	4.17896521	4.448926518	5.185196493	4.978723016	4.568513726	4.492837074	2.858124843	1.933811713	6.123554645	6.110784915	4.771842682	4.691475717
CGGA_1014	0.720547945	1	5.03670039	5.346907175	3.97832269	3.119104399	4.509658063	5.623147718	5.132739043	3.266246263	5.221441392	5.087003973	2.286969364	5.290085679	5.012444067	5.571821026	2.374105806	1.487336299	4.202149217	5.673906429	2.1291399	2.444346499	7.24545157	4.186741037	3.243991976	5.948478158	3.101887639	5.005347199	4.891415746	6.321117028	4.815847726	6.683181335	5.042922889	5.668131184	5.312453459	4.167899327	4.259952288
CGGA_1015	0.449315068	1	5.077043773	6.86078891	4.415127427	6.381312495	4.842563986	7.327524795	7.882509596	6.133990034	6.319073256	3.131897715	1.980304647	7.095131702	6.340806238	2.956871229	1.390153347	1.970241962	2.515583219	6.023270764	2.041904979	3.671186868	7.003895348	5.075215003	4.937907715	3.284212695	4.161824759	6.132250174	7.311226306	2.864253088	5.030083964	1.909874396	2.289108472	7.177413031	6.286475228	6.171840874	5.590810369
CGGA_1017	2.104109589	1	4.185305453	3.946649291	3.469866894	3.101820043	4.291611477	6.412065911	4.895232905	3.516438029	5.330309998	5.758866564	3.087177484	5.60223331	4.609384945	5.995230874	3.078275791	2.598042372	5.866962736	6.083175365	2.921003242	1.956835857	4.210387577	3.52401509	3.4627077	6.121196079	3.942815014	4.164071822	3.766687723	4.411591245	5.786996442	5.638303797	4.698845951	5.410799988	5.768540386	4.94535598	4.060531911
CGGA_1018	6.923287671	1	4.883310663	4.777932939	3.00129369	3.004546794	4.378738228	5.854638376	5.295662513	3.585200689	5.09854337	3.850759285	1.86721335	5.631613909	4.626943832	3.931476053	1.662871261	1.583970733	3.272836622	6.002387465	1.69804702	1.710263644	7.039359562	3.886562049	3.779971329	4.905202474	3.806285539	4.677466088	3.704543926	2.864880425	4.353797456	4.653422503	2.255472939	5.596857087	5.824977329	4.357874013	4.569553433
CGGA_1019	0.580821918	1	5.26752006	5.509036514	2.677170559	4.404458925	5.033161197	7.47612165	6.125063581	4.451442168	5.802433756	2.786302296	1.680249588	5.771686362	5.443833194	2.900908167	1.281338163	1.709380265	2.294680865	6.858405388	2.186378805	4.090302252	6.447830318	4.743428718	3.980683034	4.767035422	4.32762936	5.593425537	8.035657202	2.752505989	5.101925392	1.669120685	6.351619955	6.519885506	5.780326075	5.053951287	4.643324071
CGGA_1020	3.068493151	1	5.147234021	5.616636042	2.130173323	4.963855713	5.006218277	6.86777661	6.118763067	4.400260309	6.0517991	4.299186531	2.102280342	7.196638736	5.721880477	6.838030921	1.357536974	1.564424557	2.308277101	6.945351707	1.730408572	4.878135226	6.121045866	5.447619177	4.40721836	3.446396588	5.287962974	5.48383077	6.09968164	2.531110384	4.464616567	2.705030978	2.0654691	6.150470856	6.171612815	5.209993823	4.682119674
CGGA_1022	1.419178082	0	5.355270644	5.013070939	1.921821482	5.665585627	5.442165112	8.227678053	7.026002358	5.034366061	6.20706957	2.70061881	1.767090184	7.103971647	6.945746111	2.633555753	1.41946288	2.526634103	2.893814784	6.890091593	3.349582174	5.538916374	6.014267617	4.425240765	4.14832825	2.747404123	4.494673729	5.980304738	7.718152825	2.922602597	4.611505805	2.580107777	3.003249499	7.05631571	6.498602377	5.323070126	4.911725772
CGGA_1023	1.865753425	1	4.447866905	5.214588362	1.707485273	2.896726714	4.538272611	5.491043426	5.528886099	3.055316914	5.151746916	3.040188424	1.667876388	5.129127258	3.729676918	2.684501109	1.317127454	1.519246593	2.014531226	5.151415337	1.826908646	3.628333137	6.917209236	3.420453174	2.678484531	4.823649608	3.723971075	4.218107168	5.208177102	4.922909063	3.77584927	2.0849638	5.682327374	5.833236161	5.237157214	4.631068569	4.544314178
CGGA_1024	8.421917808	1	5.667317153	5.753739499	2.7899796	4.783828955	5.539089039	7.647762325	6.993090558	4.983486325	6.746895796	3.947856023	1.967553418	7.07952703	6.386744163	3.829834832	1.683782154	2.024680193	2.839974754	7.111729612	1.877254046	5.712186505	6.453011927	4.527788936	4.839398933	3.505149523	4.458229639	6.178609148	7.155181503	3.343602385	4.620409513	2.800617311	3.729750376	7.205789381	6.532308024	5.67330733	5.406242823
CGGA_1026	4.301369863	1	5.350194515	4.904476228	2.0501244	4.629658733	5.29375606	6.851524721	6.318355545	4.895928483	6.02691286	2.419695382	2.528473376	6.984938299	4.775322514	1.85991751	1.251912562	1.541097295	2.202529354	6.825374776	1.54863372	2.739965413	6.775984767	5.387359245	4.1835107	4.42215306	4.741136442	5.672443545	5.884302527	4.19167522	4.812430831	2.116893375	3.095055533	6.682313767	6.379481027	5.513113092	4.79188194
CGGA_1027	7.364383562	0	5.039720098	4.460418953	1.789145808	4.262317315	4.921413142	7.254978589	6.218654531	4.309408727	5.561345796	2.556714352	1.922215668	6.676642879	5.161336706	4.830036399	1.404733422	1.697252162	2.216094731	6.312698829	1.735227124	3.813371536	4.388541285	4.132965748	3.828161276	3.064111135	4.681956446	5.70015462	5.564011133	2.23869389	3.665850414	4.308417687	2.233494511	6.913979068	6.149903873	5.183368035	4.554684586
CGGA_103	3.254794521	1	4.920896124	5.075176791	2.421233842	3.95237023	4.997351829	6.668623387	5.730865828	4.374407245	5.969762698	4.30830734	2.419978892	6.538729762	5.943200442	5.080747757	1.813126523	2.27200006	3.732376801	6.262198295	2.131683324	4.250035566	6.697295232	5.11913346	4.286550907	5.04965011	5.050926679	5.377560448	4.157012665	3.898442412	4.997802781	3.782030877	3.311836097	6.29236525	6.107856987	5.347603572	4.942305541
CGGA_1030	10.03835616	0	4.259103693	3.992657389	4.176902479	3.050119961	4.261387652	5.698847249	4.596857063	3.417789413	4.946946316	5.380455153	3.106575498	5.033996981	3.547256372	6.215989841	2.727016625	2.017858012	5.533830485	5.9815957	3.215382464	2.282168012	5.397740781	2.717107835	2.796741007	5.857091805	3.087187108	3.805677225	3.737215065	3.938832155	5.006981265	6.849499134	3.635450897	5.221375244	5.396898002	3.912354653	3.598420924
CGGA_1031	6.731506849	1	4.981301795	5.589357879	2.02107877	4.227383744	5.135011963	7.122652434	5.7268353	4.974267457	6.096811001	3.447678843	2.067090628	7.192165832	6.201676518	4.621974617	1.732016742	1.773704859	2.956668415	7.123678918	2.113342948	3.584783005	6.13321461	5.257393923	4.143133219	4.180420081	4.394401541	5.413503352	4.936558877	3.95050516	5.134909714	3.554857638	1.949102594	6.256008021	6.224897866	5.146461836	4.940106527
CGGA_1034	2.063013699	1	5.601717226	5.826063017	2.939041782	5.122192031	5.873302329	7.240150177	7.272032164	4.937998034	6.226601552	2.910349441	2.398580036	7.312956794	6.302094842	3.084410418	1.366204983	2.413314673	2.959828904	7.908804283	2.068234809	6.420914484	6.224208579	5.032962718	4.401411126	3.832011349	4.683425735	5.695657334	6.500928907	4.463891343	5.101478344	2.043195485	4.936676809	6.853837234	6.419394807	5.581573516	5.203253417
CGGA_1035	1.553424658	1	6.084391614	5.569828686	2.553345044	6.718333539	5.654427968	7.581909603	7.335876069	5.018203057	6.735388607	3.087591966	1.866954966	7.229757	5.86612771	4.828241776	2.025882247	3.17463149	2.942595637	6.811284781	3.410573194	6.328438032	5.704591791	4.976177593	5.070165186	3.355019818	4.410896582	6.223376068	6.992330695	3.09274021	4.806974846	1.998459214	4.007646143	8.009990486	7.089981263	6.248423557	3.886188043
CGGA_1036	2.208219178	1	4.844051869	4.577428513	3.807292731	4.336721183	4.924168486	7.094373999	5.299607391	4.166548299	5.903780734	2.649618857	1.742389022	6.078381454	4.523982945	2.083696508	1.315968876	1.594723413	2.560826153	5.86479599	2.974078774	3.922077892	4.94309879	4.325831588	4.170401836	3.505741392	3.547366341	4.6430174	5.518212241	2.340283511	4.111610448	5.896819707	6.211072164	6.586277526	5.511112357	4.633023591	4.925473347
CGGA_1039	1.991780822	1	5.42482431	5.331546455	2.194056554	4.731124873	4.747775895	7.137169471	6.083458678	5.278082666	6.170943967	2.653992643	1.765664741	6.636942448	5.54022518	4.472459853	2.062833263	1.927145639	4.206140023	6.436046664	1.690570126	1.999456617	7.324834845	6.267463252	4.540508281	4.556749376	4.020702904	5.339144099	6.227477143	3.525786636	5.059061167	4.688658382	4.649602514	6.663479795	6.200454722	5.061416189	5.533747347
CGGA_1041	9.843835616	0	4.972019653	4.899439701	3.053072259	3.606157862	4.71257114	6.269542185	5.340854597	3.751491595	5.32821433	4.936401619	2.373452947	6.101316897	5.89476041	5.114415265	2.422726753	2.240300504	4.742309269	6.985640828	2.561103972	3.644576348	7.236686535	4.968799482	3.845903285	4.583337423	4.086016109	4.353374776	4.887383501	4.151918232	5.190268743	4.65768369	3.716570179	5.926590104	5.990492362	4.838088107	4.102739236
CGGA_1045	0.953424658	1	5.257582797	5.388185116	2.22681957	5.749869586	5.651207352	7.89295121	6.752464215	4.83704751	6.632662074	2.140157105	1.939966521	6.638655904	6.25297003	2.205507422	1.382056606	1.87991817	2.399079871	6.965030139	2.540083156	4.405870276	6.662900137	5.118747243	4.368027632	2.724696308	4.090533388	5.98328287	7.918607098	3.513000687	4.892618317	1.997110956	2.481650469	7.126741022	6.229621374	5.371929793	4.759154449
CGGA_1048	1.926027397	0	5.253328209	4.547576153	3.48534815	3.725698944	5.209142196	6.380346028	5.200247826	3.673826506	5.436338132	3.476247377	2.145772824	5.554645584	5.480210103	2.968885053	1.329952849	1.45378884	4.712970561	6.385939766	2.884918365	2.525949592	6.275531229	4.46678243	4.242322312	3.195222633	3.956407156	4.705364212	5.647410549	3.381343121	4.950164205	6.747919234	4.948013295	6.204929605	5.87207613	4.679768403	4.779930668
CGGA_1049	2.216438356	1	5.502522001	5.642469258	2.061849788	5.798457599	5.603512956	8.499347127	7.301919581	5.172392723	6.732354732	2.478774254	2.028917757	7.245398102	6.203256238	2.19460372	1.365155599	1.952938513	2.370984687	7.160330326	2.978946398	4.202931456	6.397076323	4.654104169	4.576283362	2.713869938	5.135179859	6.464663144	6.971614312	2.968898163	4.570952894	1.503881802	2.251200812	7.598878777	6.498982273	5.762960272	5.162822828
CGGA_1051	2.295890411	1	3.858355662	3.450730955	3.916040331	3.008981909	4.138972747	5.07558235	4.515568355	2.835500974	4.544318186	5.041916384	2.475906742	4.700418111	3.266174499	5.56290834	2.374710991	1.62181727	4.862809644	5.339369804	3.023523457	1.871370433	5.11029124	2.55889163	2.190371247	5.506796803	3.567481518	3.424870051	3.855105126	4.607977767	4.824101264	6.788215043	3.498623489	4.64363429	4.78035381	3.858498126	3.318274973
CGGA_1053	1.01369863	1	5.114179187	5.165980987	2.099437158	4.748219301	5.633261228	7.646419927	6.430326649	4.84800775	6.035689678	3.838792892	2.205285089	6.877601661	5.774645251	3.391053149	1.38169633	1.846327466	2.196702293	7.299131276	1.490490614	4.035016733	6.404634132	5.825401416	4.387299441	3.477010147	4.62126358	5.304508997	6.154976549	3.647781693	4.745729811	1.99548017	3.511706692	7.153075858	6.419128378	4.652740178	5.488335752
CGGA_1055	4.41369863	1	5.332323067	5.55918914	1.83148348	4.076114386	5.219942985	6.610999026	5.516304395	5.051585879	5.956688441	5.598569952	1.786555874	6.623587471	5.806047523	4.113158864	1.391491415	1.646124937	2.364972326	6.8646245	1.644039038	4.377545614	6.110692166	7.244958231	4.308783247	3.450513477	4.427792993	5.252543883	4.416622643	3.034438343	4.470128096	4.519152079	2.618398714	6.071902919	5.964218595	5.242816633	4.701315432
CGGA_1057	4.243835616	1	5.072362908	3.932142116	1.858944164	4.180562918	4.852031102	5.469464093	4.368625138	2.678015048	4.962625642	3.522887007	1.72140621	5.221551358	5.21022373	1.877049333	1.394276502	1.468232808	1.819744614	5.942599158	2.773452777	2.323159047	6.271703473	5.344347579	2.636102764	2.408466756	3.664629195	4.117935141	5.425500475	4.206384922	4.090061318	1.426252511	3.085764535	5.972085869	4.961448513	4.396741857	3.205853525
CGGA_1058	2.726027397	1	5.142061578	4.809039935	1.840513529	4.112072092	5.039967164	5.835635096	5.717651027	3.41670086	5.252752179	2.487022063	1.991862653	6.347381348	5.059173204	3.967389802	1.35326378	1.565031471	1.949603958	7.206470032	1.800054951	2.32952963	6.708107876	4.312573265	4.14734512	2.570852377	4.656793274	4.544094247	4.911641845	4.252629643	4.089467182	2.840118678	2.869948569	6.230830141	5.624778671	4.611781034	4.219675969
CGGA_1059	0.057534247	1	5.429219297	5.083224682	2.983542632	4.568826689	5.534367696	7.076465885	5.519685366	4.725641688	6.270937515	2.979104327	1.885665014	6.913946724	6.055945403	3.571790738	1.455500401	1.495807446	2.18169182	7.290122603	2.334186884	3.580347046	5.252140475	7.026091766	4.198281187	3.606454995	4.97005914	5.376280338	5.779413901	2.391499164	4.540783763	2.495545682	2.392763425	7.067695179	6.348395301	5.582340826	5.08158068
CGGA_106	13.77534247	0	5.054871652	5.104106843	2.962255906	4.218371767	4.58692244	5.287738816	4.993519976	3.651174526	5.239327912	4.088125984	2.327993952	5.252724892	4.737199838	5.002182436	1.948723276	1.550378849	3.910986111	6.456498775	2.320892317	1.847021839	5.336673455	5.617371536	3.543970446	4.088273441	3.646424459	4.122438102	5.944213729	5.954482662	4.739356212	4.892802734	3.7226679	5.924854115	4.956078224	4.224797793	3.938656196
CGGA_1060	0.621917808	1	5.568308432	5.447046444	2.684418367	4.585629234	5.18170171	7.600798838	7.343204422	5.39379467	6.849588032	3.91551884	1.808737962	7.554144497	5.411126288	4.863519665	1.365110097	1.784615405	3.301679967	6.940995539	1.554229426	4.809820196	6.433951343	6.62943324	4.529359678	4.423564878	5.036580515	5.90963689	5.340649973	2.632475836	5.069313439	3.749698928	3.360884278	7.024543304	6.493475094	5.945533403	6.085007839
CGGA_1061	1.457534247	1	4.656277394	4.773417846	1.773119128	3.9562866	5.213997538	7.262680078	5.994734874	5.061354422	6.007070729	2.638278668	1.623432839	7.29579165	5.709416146	5.907663289	1.289364145	1.5458397	2.239222871	6.686632251	1.490490614	4.830790305	5.686758985	4.195685372	4.089335081	3.331673562	5.014051512	5.542357713	4.454425221	2.06537069	4.550572615	2.686544922	1.733853919	6.652098118	6.479079039	5.532957469	4.422753107
CGGA_1065	9.347945205	0	5.549196592	5.357797904	2.268700142	3.226108299	4.947642758	6.481526464	5.189923179	3.67947178	5.493567422	3.458106947	1.873145313	6.149642643	4.13532106	5.029752217	1.361303243	1.474072957	1.950741777	6.405682091	1.560599619	3.107029947	5.555755486	3.628247041	3.387643308	3.501868552	4.222531506	5.083640365	3.216441611	2.961829644	4.972270074	5.560623807	3.635848953	6.090459251	5.751034095	4.680703137	5.032642554
CGGA_1066	1.980821918	1	4.923716617	4.703418589	2.574736406	4.341102662	5.059134474	6.67421019	6.479659981	3.883417615	5.689028116	3.298998902	2.215000659	6.438024771	5.750877539	4.08015381	1.832931102	1.766499671	3.612403237	6.764561004	2.356888996	4.182896655	7.530149152	4.5344742	4.054790255	4.082757313	4.612782055	5.218740998	5.893211143	2.42467532	5.049127764	3.92584482	4.125734875	6.216493887	5.777971931	5.450761219	4.443620439
CGGA_1068	0.18630137	1	5.544709664	4.581359367	3.34013137	4.874344217	5.218124773	7.54879202	6.890439272	5.148574295	6.143183379	3.300793391	1.976432807	7.072492971	5.745569495	3.044515591	1.319206724	2.339216633	2.448802362	6.742909859	2.855104559	5.900028096	5.834989606	4.601006861	4.076675449	4.13602939	4.621287274	5.331891981	5.890768072	2.71630118	4.693749148	2.866395005	4.268227499	6.754544004	6.672590171	5.48670953	5.187899626
CGGA_107	5.906849315	1	5.559813048	6.056972736	3.340815046	4.777283294	5.524127865	7.53362892	7.009470963	5.075449724	6.464810377	2.754287289	2.665343537	6.966337898	6.126322029	3.635139741	1.708372307	1.700725885	2.81346286	6.43546006	2.071014856	5.243168701	6.643265629	5.261081161	4.823527235	3.904920939	4.843500824	5.936849956	6.946675568	2.694441353	4.914551474	2.385999667	2.665647289	7.007673807	6.474419976	5.431508534	5.341374529
CGGA_1070	0.912328767	1	5.359326133	5.959800912	2.515293668	4.555188895	5.083334716	7.522690884	6.89167851	5.112541309	6.537358955	3.872166211	2.546458493	7.043367632	6.543062338	3.442754306	1.780340113	1.7457975	2.671709391	6.756422791	1.490490614	4.4418924	6.405985627	4.96060856	4.270983076	4.180057825	4.444689091	5.972634103	7.166605505	3.613968243	4.862174246	2.211456376	6.081437807	6.703769501	6.609324002	5.730335827	6.02952675
CGGA_1071	8.909589041	1	5.758107852	5.477541687	2.579383612	5.104642785	5.493797055	7.768691849	7.466369117	5.03510881	6.472880073	1.996434414	1.832319559	7.034615466	6.392813758	2.21112481	1.407204401	2.004897983	2.240110772	6.735520315	1.874442171	5.638856704	6.859395201	4.897500839	4.68706571	3.093251812	3.912993543	5.836344161	7.737468772	2.375547365	4.740439429	1.487932039	2.811748427	7.368834265	6.367396576	5.143258612	5.769103049
CGGA_1072	2.98630137	1	6.012351267	5.145041641	2.830741547	5.603415933	5.450939056	7.260834986	7.164280682	4.659286629	6.993482876	2.643697491	1.71324175	7.708960522	6.213682262	2.810256171	1.766644703	2.375212085	3.665222133	7.109322325	1.836299421	4.334647018	5.88652391	5.436681192	4.492875955	4.093301916	5.48725394	6.038438551	7.676635957	4.07928364	5.0894068	2.327132293	5.699951556	7.305334048	6.138615161	6.010969148	5.104571157
CGGA_1073	0.739726027	1	4.747297297	5.204819976	2.146577283	5.416472803	4.663116386	7.237942879	5.988606704	4.808006755	5.907247054	3.384865987	2.239279242	6.570529556	6.362469631	2.038775997	1.364561134	1.808219218	2.306152678	6.503521412	1.647773498	3.921936822	5.670162686	4.78846512	4.186456317	3.609360229	4.230054156	5.525268633	7.227682903	4.840100886	4.858987052	1.525650142	3.756175886	7.072494316	6.752385039	5.376314806	5.009086039
CGGA_1074	0.235616438	1	4.707700839	5.961050122	2.22774711	5.299706027	5.205326488	7.449794277	6.581937902	4.828603474	6.302546516	3.136847755	2.129871108	6.902024652	6.093621371	1.96691184	1.284576684	1.647284295	2.570750777	7.29716691	1.894892686	5.169193453	6.327417901	5.361187928	4.096356363	2.690055832	4.801334462	5.326675838	6.411534478	3.842356055	4.698560635	1.775441131	3.484807747	6.831961602	6.275496738	5.733881712	5.116009912
CGGA_1075	1.090410959	1	5.29459438	5.889409477	2.501068836	4.279446436	5.470311215	5.853701763	5.363779815	3.580566198	5.76685951	2.875142864	1.760336073	5.887437003	5.753654283	4.48209652	1.276492473	1.629016476	1.838396208	5.805486651	1.490490614	3.18068505	6.881620242	4.729325576	3.29891862	3.387102617	3.521033549	5.13377658	6.178335085	4.590538104	4.564012718	1.437278918	2.739082909	6.343029049	5.444377781	4.962601809	4.626845499
CGGA_1077	1.619178082	1	5.932152409	4.957586654	2.424341196	4.67395579	5.237915982	6.939727866	6.232960083	4.44827084	6.439215894	2.892583631	1.990464777	6.750263476	5.381843419	2.958921455	1.37687712	1.507604755	2.496468757	6.744288039	1.890030527	4.176781368	6.514717961	5.50120918	4.106867084	3.271471785	3.678613602	5.55310432	7.99323177	2.677023153	4.386380037	1.528580153	3.53606485	6.291750803	5.83792618	4.988056396	4.52825296
CGGA_1078	0.863013699	1	4.771165311	5.122257204	1.757463832	5.011561789	5.514918989	6.731472021	5.887243636	4.104525226	5.899796938	3.61319644	1.779388444	6.65509947	6.280531787	2.046288041	1.618868458	1.940637866	1.800991605	7.166020085	1.814578577	1.954645304	7.881256973	5.171838916	3.697227318	3.701332762	4.306148323	5.406363633	6.480132111	7.685911979	4.205241913	1.587390115	3.067212005	6.155037291	6.380765217	5.555197713	3.761637748
CGGA_1079	1.290410959	1	5.938356751	5.84891264	1.922109139	4.584431103	5.875507469	6.77066528	5.708957927	4.332681672	6.458571348	4.48419847	2.588157251	6.853935706	5.738298767	4.202088401	1.902077455	1.91402853	3.704941863	6.913725883	1.851839691	4.602699911	6.735094984	4.802506207	4.405839733	3.671067933	4.266421462	5.28740745	5.952824763	5.338524159	5.035942591	4.20347938	3.110888373	6.736283011	6.576679099	4.568137331	4.659172323
CGGA_108	1.002739726	1	5.067257442	5.292399712	5.54669686	4.78770164	5.791530462	7.449165789	6.423659993	4.363095672	6.726387934	4.459793525	2.160878164	6.407968755	6.493488011	2.101551936	1.267968937	1.532368689	3.581627347	6.289254987	2.058927286	4.252533824	5.670636343	5.108065633	4.694368837	3.523000781	4.890778553	5.624854739	8.428837811	2.357602291	5.356254963	3.611039468	6.109822268	6.464369658	6.060993797	5.566619523	5.100675557
CGGA_1081	0.591780822	1	5.09803228	5.08518165	2.651799803	4.291722177	4.949355933	7.142814541	6.502324902	4.66706887	6.146847197	2.766134981	2.368347945	6.566227171	5.596255178	4.458059895	1.474014291	2.017643403	3.840732327	6.829205945	1.648435605	4.265806261	5.920551208	4.165293411	4.162288733	4.400129328	4.37876373	5.138732472	7.28885372	3.736857838	5.003129916	3.700310279	5.042598142	6.382770862	6.145307549	5.169019597	5.512158531
CGGA_1083	1.232876712	1	5.375766166	5.44987054	2.787910872	5.406038231	4.720377246	7.369911569	7.518216934	4.909321132	6.341273764	4.149659764	2.343747108	7.041464129	6.745874247	2.344674727	1.285758797	1.690922642	2.410005326	6.925868784	1.777683798	3.602314889	6.464921464	6.262059981	4.345965985	2.246208433	4.466915184	6.200490063	6.893225604	3.453184122	4.620746163	1.584121011	3.256022331	7.389026451	6.645642557	5.484967578	5.36991488
CGGA_1087	1.920547945	0	4.642785814	3.25743798	2.817409233	2.839360426	4.469792469	4.94660254	4.845726612	3.28192482	4.66981518	4.066046559	1.769764147	5.519079847	4.338779927	4.60402861	1.641768939	1.506370607	2.921967219	5.605347575	1.794486297	2.399108401	5.844657501	2.618325588	3.462558342	4.113025203	4.105402609	4.152906064	3.346710317	3.242738059	3.971382192	4.124919885	2.292360218	5.488504281	5.208104809	4.385214291	3.878285505
CGGA_1091	3.057534247	1	5.231849835	5.275367735	2.668662631	4.555082328	4.442311767	7.968830852	6.940297125	4.743434974	6.1558735	3.103704106	1.858800069	6.79476516	6.427582655	2.52289239	1.400921449	1.5802976	1.949655934	6.621567851	1.565881047	5.938566991	6.926614713	4.535735585	4.452940248	4.079119126	4.44060795	5.674960839	7.243225668	2.247731885	5.203100656	1.550752698	5.887917604	7.053095727	6.458522439	5.730530715	6.002861269
CGGA_1094	0.690410959	1	5.735850138	5.636979748	3.551933789	4.356449409	4.593864142	7.596338624	6.377304724	5.415690058	6.577002819	2.426730958	2.067519597	7.536457528	6.156870407	2.516034463	1.401202991	1.805661893	1.838450932	6.981645758	1.993081448	4.731932824	5.964050112	4.710616098	4.522221211	5.191012144	5.394749523	5.595241628	5.710455225	2.523204819	4.862216808	2.753543793	2.391081581	6.736130347	6.55797925	5.790833371	4.504772668
CGGA_1097	3.775342466	1	5.146468831	5.851373055	2.395840713	3.614953568	5.474987861	6.457287728	4.933886027	4.040035251	5.755820373	3.057154131	1.753172315	6.069390196	5.680775961	4.510550416	1.486167081	1.491310255	2.881634101	6.880125723	1.815268588	2.852172062	9.453509372	5.076791052	3.539805128	4.233470809	3.571671901	5.150037463	5.198694177	5.574404738	4.915003212	2.580327214	3.410830735	6.242396687	5.445037868	4.2472094	4.393562978
CGGA_1103	1.602739726	1	5.160427263	4.234128543	2.907652693	3.886976173	4.332685828	7.701701	6.116370785	5.02518757	5.828569161	2.367569958	1.937714944	7.502850164	4.988371914	2.145247612	1.426350208	1.845067443	1.805929633	6.145494699	1.714452793	4.567893397	5.228559107	4.596800628	4.256759697	4.104432891	5.086154982	5.547207054	4.350400433	2.006960112	3.963557614	4.151253211	2.238123883	7.69566168	6.418110658	6.196445014	5.735427899
CGGA_1105	1.668493151	1	5.385317782	5.016255554	3.801034093	5.42426915	5.348714904	8.048439544	7.012898733	5.444219414	6.321410415	2.955107223	1.787887	7.263612008	6.626224017	3.124438263	1.647841581	1.603721222	2.845108317	6.561829042	1.995465121	5.820819144	4.684706083	5.944170604	4.568046659	2.948282546	4.442339852	5.667995755	7.023980498	3.197707547	4.919313732	1.679201092	3.693101943	6.889547844	6.386438877	5.278259547	5.133893975
CGGA_1106	1.150684932	1	5.316430156	5.127412596	3.161059506	5.540801668	5.44341567	7.706520526	6.061902339	4.617802383	6.62382654	2.012675566	1.872756927	6.457963358	6.054852562	2.171444686	1.437391617	1.651898843	1.953917877	6.294345557	2.155627533	5.562596802	6.457060698	4.690730715	4.699883151	3.640347176	4.262986479	5.847643797	7.74024854	2.96592235	5.257701921	1.281320007	3.377132911	6.939501982	5.815581295	5.364445098	4.736521644
CGGA_1108	1.873972603	1	4.926812261	5.621184301	2.094777094	5.182845083	5.710855546	7.262685559	7.11486371	4.614910294	6.270546612	3.484338627	2.399856556	7.129383516	5.974507035	4.277585936	1.380335651	2.265212092	4.128530682	6.882553881	2.216562163	3.550371425	6.424842351	5.016894719	4.496682219	5.097934347	4.966605258	5.481811246	6.173840123	2.6920278	4.62048003	3.082641143	4.062845854	7.286093812	6.333581729	5.596846129	5.018349675
CGGA_1109	3.693150685	1	5.499634469	5.79680223	1.863865853	4.731900323	5.927023107	7.297391157	5.66311022	4.854492761	6.378214692	4.211871138	1.85427911	7.126739542	7.301514168	2.743724007	1.310502058	2.060833583	1.731581067	7.379658635	1.731253004	3.512647691	8.49453887	4.285933023	4.464681503	1.80819175	4.761452686	6.408718332	6.573849722	6.917142739	5.318045662	2.135760966	2.710312451	6.701050577	6.28964415	5.162496198	4.221410026
CGGA_1111	7.38630137	1	4.626719675	4.207226377	2.402347457	3.782173801	5.113043701	5.368844935	4.790330885	3.247757937	5.099761543	3.728609624	2.043410746	5.556360485	4.738046915	5.826621134	1.333006258	1.45378884	1.907357956	5.993342892	1.653078203	2.948475657	5.121628463	5.147215169	2.953190303	2.902926548	3.30246794	4.40536634	5.000583935	3.26763942	3.980612087	4.209077041	2.620674632	5.883056609	5.07657288	4.524652082	3.97166357
CGGA_1113	3.465753425	1	5.652916496	4.399293587	2.753933537	4.103744795	5.230357771	7.418575633	6.039109185	5.114939599	6.409578714	4.469638494	2.084648214	7.362916459	5.844810268	1.865051989	1.613546378	1.564182518	2.320509832	7.077003092	1.54974135	4.776011026	5.809637911	5.90756772	4.564720891	3.257309311	5.093053035	5.511476594	5.625365736	5.903772623	4.253859727	4.766823281	1.915533306	6.804709131	6.59476545	5.910891227	5.537060303
CGGA_1114	1.260273973	1	5.457760067	4.816220289	2.760423699	5.740573638	5.165198644	7.198953561	6.727120152	5.24905742	6.594882071	2.541222055	2.375338617	7.684587356	7.454050449	2.208380177	1.251912562	1.809930334	4.179407056	7.044984505	1.744298316	3.281453127	4.874359284	5.316857337	4.442702736	2.327576726	4.382062673	5.512122284	6.31276116	4.665243752	4.40958214	1.441578342	2.94549522	7.23360673	6.581933573	6.00265056	5.19722524
CGGA_1116	0.679452055	1	5.345489055	4.958634411	1.988101059	4.549089865	5.4008144	6.6486202	5.574874161	4.454858781	5.43206831	3.216916009	2.136358768	7.099954843	5.593869669	4.719278879	1.348577473	1.574418168	2.327779308	7.504396606	1.663221975	3.66806929	6.780957648	5.509499663	4.365961361	3.646222601	4.219317624	4.909798543	5.806938401	3.548314391	4.755332557	4.732524315	2.08532597	6.172734188	6.038765661	4.290059893	4.24752728
CGGA_1118	1.090410959	1	5.679668803	5.137339792	3.617142854	4.139803725	5.35269182	7.635413618	6.265317396	4.99693132	6.498717724	4.38289916	1.687252799	7.351529692	6.354624779	3.618371856	1.692355543	1.744411534	2.927049162	7.629329778	1.713007113	4.836626886	6.754894749	4.628182405	4.647426838	4.275817576	4.350644501	5.449965205	5.565363674	1.870048697	4.410002049	3.349406906	1.915640306	6.617392003	6.29520674	4.689709709	5.277177234
CGGA_1119	1.156164384	1	5.756465323	4.826612021	3.283096403	3.92657848	5.97605383	6.896277139	6.289138565	5.191144121	5.643136966	2.293386287	2.042996883	6.911342426	4.708886317	4.129364981	1.408114389	1.666875089	2.716915946	5.535634155	2.756190435	2.8196608	6.148007004	5.778690053	4.703284914	5.036992667	4.292625675	8.535805476	5.696957514	3.264772892	4.055855554	4.615498955	1.914124143	7.245661372	6.896803247	5.414494615	5.577185749
CGGA_1121	8.980821918	0	4.862618335	3.687389436	2.108706433	3.256224876	5.117132903	5.684304909	4.481005957	3.42400054	5.095054166	2.548308119	1.736516924	5.669237308	4.707079061	5.055627383	1.376161811	1.45378884	2.370003005	5.863300146	1.721094368	2.617003245	7.190515676	5.12115787	2.488908625	3.84868187	3.020622655	4.349387947	3.913600066	2.311383937	4.420890513	4.115243096	1.688254122	5.896045045	4.889029629	3.702443683	3.730925838
CGGA_1124	1.326027397	1	5.645684401	5.303810131	2.700945817	6.288819895	5.451152786	7.583946813	6.501068206	4.539573222	6.615901385	2.613195731	1.805052179	6.932623	5.725641121	1.65011705	1.346935574	2.14816126	2.827308059	7.004117889	2.629700141	4.022206648	6.520397721	5.667380668	4.492378008	2.029443428	4.052443186	5.405392022	7.474230961	2.813556426	4.888714483	1.299609753	2.547768162	7.056123692	6.326824527	5.097734769	4.468825715
CGGA_1126	2.147945205	1	4.656975164	4.169811643	3.266363453	3.434638329	4.82260201	5.437408796	4.627859718	3.802205109	4.655239146	4.296940989	1.857042475	5.442465552	4.130041981	5.45748415	1.596245782	1.46588791	2.943153885	6.020725153	1.613095951	4.831760968	6.066078796	5.644806275	3.253280135	4.104760035	3.062223426	4.22200403	4.274707449	2.381363971	3.955945308	6.051975073	3.141472282	5.566239141	4.826474621	3.779277264	3.649564709
CGGA_1129	0.460273973	1	5.004160183	4.069240201	2.955117506	4.020199478	5.23666973	7.592031044	6.370304473	4.984337005	5.685124118	2.283096577	1.841657563	7.132915206	5.081863133	4.133089077	1.462723295	1.698195347	3.32218219	6.530388623	1.72240007	4.402732566	6.449032285	4.294805405	4.117971672	5.075438111	4.355899971	5.221553666	5.366072668	2.888949827	4.533317879	4.651433706	4.04377963	6.89811013	6.637644362	5.100277532	5.234034461
CGGA_1130	1.101369863	1	4.557131059	3.685150238	3.611965251	3.430845201	5.180867325	4.919234961	4.287197372	2.644585482	4.486424271	3.896827565	2.515589884	4.968922013	4.342479467	5.279440688	1.58571234	1.503540266	3.417097615	6.051625687	1.899185783	2.784024586	6.32906597	4.932675897	1.914987727	4.570624039	3.340906187	4.13840188	4.190303828	6.115947566	4.599371383	5.672781261	2.863308144	5.1672174	4.735281489	4.187196351	3.623240121
CGGA_1131	8.906849315	0	4.731829174	4.289245575	3.092028425	3.57388637	4.705695127	6.560973913	5.500462314	3.863708952	5.898430667	3.103421438	1.980402332	6.645757665	4.777995	6.003407401	1.424154846	1.506214594	3.068387507	5.907861566	1.666328153	5.090362668	5.516416939	3.585809479	3.856219777	4.786217068	4.778124266	4.852388205	4.111858751	1.9640993	3.708916793	5.211792769	2.561514214	6.358222294	5.307211634	5.06539478	4.690746804
CGGA_1132	8.906849315	0	3.41348127	4.112898278	2.088413209	2.86932661	4.057076959	4.744959349	4.195334947	2.441642983	4.078334122	3.488859481	1.620496856	4.862862964	3.51222866	4.473707132	1.471078671	1.45378884	2.324769397	5.135932075	1.985681917	1.882611151	5.187633211	3.840046071	2.880594068	3.675031149	2.699981636	3.684812185	3.77783404	3.751389818	5.266486566	3.81254187	2.513580069	3.808459167	4.231010247	3.120669859	3.309511265
CGGA_1134	0.161643836	1	5.399232016	6.04389091	2.989424219	5.716632799	5.568251574	7.62831704	6.74721326	4.357375403	6.408692559	2.319385668	2.160731515	6.456425615	4.973806078	4.207851883	1.58775526	2.045187489	1.961154567	5.825771925	3.522488283	6.72771789	5.145487639	4.027603007	4.665716009	3.937131652	4.252030701	5.966526094	7.361959691	2.793516453	4.470721568	1.366027666	3.626872842	7.35481356	6.157652248	5.213442172	4.912249214
CGGA_1135	3.408219178	1	5.225357459	4.941379657	1.839845672	3.69724428	5.298001453	6.498217517	5.311437649	3.560782713	5.766052079	2.567389926	2.300783443	6.050677068	4.912581343	2.027476879	1.376971488	1.502347779	3.307893865	6.124037185	1.81068131	3.360796281	8.844089057	5.580433413	3.935797246	4.619432127	3.318708448	5.414224104	6.209702492	4.873508058	4.221008646	1.436483827	2.696717851	6.719474852	5.178562655	4.115437142	4.27762766
CGGA_1136	0.646575342	1	5.568598466	5.174349572	2.615064276	5.075836123	5.428445424	7.943397985	6.844616088	5.105566184	6.075491783	2.401240464	1.71717845	7.721906327	6.087071075	3.292619068	1.363059447	1.778976409	2.652516001	7.643929348	1.669877047	4.343318471	5.629187798	5.608228134	4.650268068	4.020951917	5.024446728	5.591765283	7.024771803	2.865849756	4.281168276	1.822440569	3.710506727	7.024251728	6.607703277	5.871030034	5.509268788
CGGA_1138	1.126027397	1	4.677726917	3.794799124	3.416239195	3.053634927	5.397259885	6.561849115	5.483323929	3.711685948	5.537443054	3.107141379	1.828080861	6.212773206	4.174946179	2.847815035	1.640143433	1.499502242	2.445632943	5.416685452	2.452444375	3.147207444	8.499435742	5.975598821	3.944292397	4.661203842	3.385863221	4.846072792	5.369290786	4.929000839	4.234358707	4.028438285	5.043433622	6.277853009	5.545319433	4.569167497	4.889538488
CGGA_1139	3.276712329	1	4.470549058	5.609193096	2.94316655	4.173277346	5.96101091	5.731447019	5.424332659	4.2954788	5.690812136	3.631309939	2.16361784	6.249249473	5.615347466	4.77255405	2.54210369	1.532786173	4.187446704	6.716249366	1.875203191	2.331259022	6.250552164	4.07564453	3.616582846	4.831351592	4.039619568	4.94550792	4.889996344	7.502411677	4.872372029	4.845271307	3.118263159	6.340113064	5.838931224	4.155180912	4.249365517
CGGA_1140	2.523287671	1	4.988913475	4.40599041	2.974538642	3.564267792	4.226553139	6.464263878	5.058411534	3.981844045	5.519009208	5.223125633	2.915058183	6.096331826	4.241831594	5.927201175	2.931485358	2.368295041	5.739557641	6.964499162	3.050309947	1.849375762	4.330371926	4.033840699	3.78487678	5.836038416	3.888072184	4.071313175	4.359416026	4.745713801	5.542985877	6.139865172	3.991020885	5.803278174	5.96793852	4.395904295	4.173278709
CGGA_1141	1.183561644	1	4.376598629	3.887570867	4.278836209	3.406299324	4.48540391	5.570151238	4.79563243	3.078945371	5.005780656	4.977638953	2.883245941	4.761698825	4.144216463	6.681787565	2.720389957	1.549484154	5.409097437	5.906867786	2.828120732	1.816752103	5.458308098	3.665982738	3.257461658	6.315699804	2.739737906	3.908427424	4.07694598	4.780240362	5.591232177	6.969952	4.121866436	5.218047302	4.927720344	3.811311288	3.820926789
CGGA_1142	2.753424658	1	5.367280045	5.16048548	2.265054642	2.814417156	5.356216576	6.541292261	4.895277031	3.818582284	5.76264594	3.389537802	2.076529691	5.790857306	5.060557337	2.548701626	1.309863911	1.483138719	1.996065695	5.741812788	1.54173686	2.277436745	9.003945092	3.601475032	4.030375347	3.007775928	3.232933019	5.556298717	5.716954108	3.41961431	3.7876323	2.231702655	2.152577372	6.56180979	5.582135835	4.886471239	4.37243171
CGGA_1144	6.863013699	0	3.949988067	3.792084862	3.673054013	2.962391057	4.046467672	5.330768495	4.693207567	3.423707585	4.960078413	5.527820552	2.757482505	4.973150293	3.386058849	6.195841132	2.85039455	2.117178893	5.367288995	5.546928946	3.551080386	1.824295003	4.617235751	2.950904381	3.157575125	5.901585674	3.63990664	3.533961403	3.326981238	4.863773995	5.321332317	6.532944095	4.021652459	5.09313011	5.106998422	4.095577807	3.781659033
CGGA_1145	0.654794521	1	5.545254665	5.583767614	2.626787289	5.304351313	5.645626858	7.711577369	6.74141211	4.898053266	6.771938639	3.244548014	2.110425231	6.547538423	5.979394925	2.964072943	1.399716326	1.91854613	1.931175227	7.087910311	1.601093398	3.064960499	6.720108345	5.326334198	4.664728842	3.051898818	4.216158856	5.897009765	7.198188363	4.444625122	4.948705915	1.776174338	2.215522029	6.817053793	6.453336225	5.341123272	4.823978028
CGGA_1146	6.843835616	0	4.796286048	3.241482701	2.501533307	4.662606962	5.768738425	7.58591257	6.277985498	5.132134762	6.03696345	4.0474216	2.008263429	7.37759716	6.199810127	4.991285578	1.90259349	3.189200732	1.945152215	7.843650387	2.476411752	4.619227288	7.969549223	5.240204804	4.5299668	3.925040888	4.512972355	5.447933747	6.435722036	3.444575162	4.534841297	2.734694446	2.386886053	6.856728173	6.467300695	4.787626485	5.114689087
CGGA_1147	8.808219178	0	4.455251849	5.335201634	2.531847216	3.22285222	4.728492366	5.913077986	4.722206173	3.631530889	5.006550839	3.841106438	1.821585564	5.883683505	4.640572306	4.883699809	1.932985883	1.582842798	4.012906859	6.51376014	2.256414871	2.6392182	5.996192655	3.334601106	3.559689805	4.839258235	4.121372383	4.508383486	3.925480031	3.694294881	5.208624266	4.264278788	2.445709466	5.477637357	5.278018759	4.188131014	4.008730652
CGGA_1148	1.632876712	1	4.542086493	5.012743422	1.881525096	3.714916507	5.352243578	5.216309795	5.203376994	3.52234318	4.279336663	3.455299213	1.839674832	5.599203104	5.175784155	2.023388963	1.283632173	1.519188506	1.824247117	6.22732037	1.581557407	2.490725522	4.465154956	4.253919032	3.210301393	3.268690167	3.790961412	4.449790356	5.066203903	2.646374028	3.846391778	1.303628875	2.739628864	6.013988922	5.244745048	4.377353527	3.746371864
CGGA_1154	1.010958904	1	4.767040405	4.211791226	2.210080208	4.114422147	4.715596359	6.563505172	5.409468801	3.457687587	5.201106944	3.021540457	2.140204523	6.30047814	5.32852215	2.204249879	1.327360418	1.812012947	2.679705372	6.544296055	1.638860716	3.445785511	6.273563843	6.015435308	4.005801304	3.290107646	4.364261846	4.723617494	4.67108301	3.31312778	4.28445607	2.264422405	2.047503521	6.514917771	5.74189724	4.931417307	4.606575171
CGGA_1155	3.761643836	1	4.600498534	2.510880429	2.574556638	3.104694249	5.215751222	4.823180798	3.977699163	2.305582756	4.247097398	3.365061084	1.914821678	4.863219997	4.784471941	3.593236642	1.335827031	1.45378884	2.411663214	4.990992199	1.741232776	1.963757337	6.581518796	3.75753487	2.296537621	4.217675933	3.282216458	3.707382614	2.808457641	4.348835858	3.938915734	4.948955383	2.228224043	4.871005726	4.532153559	4.167244847	2.95179533
CGGA_1156	8.750684932	0	4.754235714	4.585749784	2.170829814	4.085403304	4.414126606	5.984323325	4.991644621	3.135396966	4.958404637	3.706173985	2.014994271	5.31939252	5.10331455	7.130149248	2.137792879	1.45378884	3.110033316	6.002090373	1.733169133	3.691042253	5.471491677	4.611731994	3.609547603	4.210045509	3.097108505	4.657088273	5.343234908	2.764969328	4.533023193	5.292890251	2.826099703	5.879417903	4.979286705	4.101028844	4.189501887
CGGA_1157	1.991780822	1	4.064384629	4.569231289	2.399838145	3.423843226	4.959820974	5.182768282	4.191388372	3.082715662	5.040641394	3.617257798	1.818793839	4.91983041	4.964331089	4.639253055	1.459702399	1.509386137	3.031184581	5.699305339	2.152857743	2.089627532	8.837910323	4.591164919	3.118171476	4.805990323	2.97937493	4.685255321	4.341672829	6.339778648	4.965360161	4.320857586	2.370152418	5.50486215	4.592595137	3.374628604	3.429946463
CGGA_1158	8.734246575	0	5.008596961	4.80820973	2.254395271	3.401663248	5.233754446	5.409793259	4.804093064	3.007503962	5.100961217	3.45883589	1.669030041	5.517720966	4.844093246	2.532960658	1.528709155	1.702292221	2.065261788	6.241722804	1.644939264	4.143429602	7.060213478	3.123836887	3.360602756	4.956108826	4.616487395	4.854042372	3.275346855	4.29996293	4.537029094	4.203956155	2.505951282	5.70065337	5.35875171	4.735323315	4.131334854
CGGA_1159	8.715068493	0	3.849137128	3.191180088	3.820524079	3.139823794	4.006627481	4.869432501	4.33420475	2.737424388	4.566433123	5.457091777	2.666548798	4.498597999	3.521976364	6.108603836	2.584906699	1.558820399	4.900933526	5.390397392	3.275973687	1.858777967	5.247614335	3.486517389	3.090120273	6.044231428	2.607325542	3.49212679	3.733044551	5.502763442	5.433902296	6.152646584	3.233411174	4.654277576	4.723250953	3.44972259	3.640988311
CGGA_1160	1.167123288	1	5.845986293	4.654795147	4.04408281	4.538028344	5.035851311	7.624035538	6.841115687	5.48033333	6.549569306	3.167689564	1.899697438	7.253311026	5.222287501	4.535233092	1.801031912	2.336602675	3.400303159	7.180185694	2.257806843	5.940630178	5.116137442	5.58865342	4.791714198	4.056352715	4.405974697	5.615132622	6.401355855	3.316185396	4.567650547	3.386738098	3.50365601	7.716974515	6.754995292	5.591021785	5.182811791
CGGA_1161	8.712328767	0	3.957193831	2.423796636	3.744155059	2.810964529	4.537506355	4.772931095	4.015077705	2.511451082	4.623579727	5.343995017	2.534770352	4.468598019	3.936404158	6.221485352	2.224733375	1.478588164	4.561262431	5.592272713	2.77204544	2.050067947	6.355310397	3.904070061	2.120564822	5.155389276	2.587245688	3.646416938	3.412242687	4.540098699	5.226667738	6.325567467	2.758639783	4.71586583	4.572450503	3.510666982	3.012233933
CGGA_1164	2.8	1	4.190027873	4.140598786	3.354596523	2.815355406	4.418951736	5.546719021	4.788803926	3.545500762	5.02804844	4.4167779	2.040800627	5.305771866	3.773881732	5.469462066	2.04860667	1.71009429	3.791432806	5.925463946	2.27976387	2.319489074	7.954343617	3.343035795	3.478180766	5.587346234	3.037702601	4.366012497	3.813023929	4.492032703	5.156254269	5.237132991	2.945327532	5.641314995	5.014061807	3.997119023	4.438960133
CGGA_1169	4.835616438	1	4.373283943	4.692287648	2.074324638	3.302382885	4.600721151	5.542223263	4.718850683	3.464283111	5.091571784	3.194982369	1.785077577	5.739843574	4.465644342	4.053307599	1.514833892	1.744618601	2.828813261	6.385814857	1.843073356	2.614122585	6.477731694	4.325552969	3.65632831	4.688796251	4.381833272	4.341147365	4.403966649	4.786644842	4.847879509	3.396852536	2.159219479	5.267988803	5.29104036	4.080575835	4.350729788
CGGA_1170	0.947945205	1	5.839267522	4.082256111	3.686116333	4.018799629	4.906624834	7.420434997	6.477410601	4.824308963	6.44641496	2.400178336	1.875333379	7.510746737	5.216151421	5.792109331	1.441580313	1.670448627	2.57277417	6.417779674	1.570251173	5.032539615	6.272878403	4.374149386	4.709400605	4.488732088	4.934729593	5.905694559	5.07176163	2.140490805	4.463654664	4.296928521	1.871075645	6.814618112	6.326776941	5.883667074	5.627374608
CGGA_1171	1.128767123	1	4.911079303	4.713692323	1.888898929	5.245761509	6.093122612	7.167480156	6.584397558	4.453354486	6.250281897	4.35745786	2.020471504	7.363670764	6.407784518	1.812384915	1.288444304	1.565246254	2.311882707	7.426169868	1.921472334	3.905878175	5.06776224	5.784856969	4.400753884	1.975549218	4.748397477	5.584603136	7.542029681	4.641090538	4.687318443	1.44193871	2.327945108	6.817671845	6.452692132	5.400842409	4.626736129
CGGA_1172	8.578082192	0	4.337464879	3.719792102	2.412635636	3.820744026	4.970363499	5.186633595	5.074864066	3.211645097	4.442196371	3.04094193	1.899874975	5.614873661	4.548159286	4.166108916	1.649547058	1.45378884	2.818853931	6.210088235	2.038847529	3.251223621	7.109915416	4.68079816	2.70554576	4.054048951	3.084344435	4.049974419	5.537618875	4.2548993	4.266663616	4.516396477	2.542012047	5.47690546	4.845107535	4.200310769	3.800394766
CGGA_1175	1.208219178	1	5.820653178	5.011422283	2.342024322	4.214837484	5.049604975	8.123264777	6.749750743	5.053522409	6.353528135	2.380572699	2.017470682	7.338566633	5.642549412	3.703795649	1.755172734	1.836620377	2.911934652	7.001669656	1.874140936	5.553501057	6.284203692	5.20009573	4.670687156	4.081088819	4.546822421	5.940581561	6.687567129	2.679991226	4.27568176	3.771361202	5.158966377	6.788516232	6.482382803	5.557734714	4.844981707
CGGA_1177	1.230136986	1	5.651985409	4.547628102	2.070937705	6.135631334	5.251287941	7.421814638	6.931082166	5.634494169	6.388900043	2.085450574	2.50143378	6.860443895	5.822753349	2.00779204	1.251912562	1.726539605	4.589457245	6.914509613	2.840245308	6.853641815	5.748214772	5.384130606	4.917364738	2.250616735	3.958515868	5.587616746	7.65383158	2.280769256	4.828503185	1.576474655	3.461175793	7.157480427	6.383737373	5.442629108	5.00554485
CGGA_1178	1.156164384	1	4.692564166	4.202388621	3.392616437	3.240115942	4.431532166	6.397807546	5.199056799	3.536327302	5.43879483	4.623805571	2.278421568	5.862931526	4.948899686	5.859183265	2.125381471	1.687253511	4.235807771	6.345575763	2.020228892	3.688028212	5.635234547	5.26079625	3.740154924	4.799287892	4.022239837	4.506993692	4.549894682	3.969760217	5.037703773	4.922175163	3.284240329	6.420671431	5.541672644	4.503768535	4.305411623
CGGA_1180	3.35890411	0	4.69673129	5.17523426	3.117248072	4.976216647	6.022942494	7.240739056	6.396548663	4.62992272	6.40660477	3.117460246	1.982095839	6.557751605	5.524813464	2.444126547	1.417114791	1.793772969	1.916508887	6.807681025	1.89844341	5.340407569	5.468206436	4.491630677	3.923058106	3.713673416	4.357679306	5.400216004	6.544932456	4.047373093	4.566412072	1.697595934	2.906054531	7.193398038	6.695833581	5.534801204	5.60198483
CGGA_1181	0.871232877	0	4.554225854	3.228031553	1.899359617	3.424982827	4.920297913	5.211369855	4.555210295	2.756555893	4.603122227	2.580937811	1.861536984	5.286231437	4.50985291	3.263958338	1.346958831	1.490373597	1.983196481	5.981097674	1.737763577	2.286785776	6.23345043	4.146222768	2.919451389	3.688224216	3.063006839	3.972939343	3.640568093	3.451999358	4.045443339	3.748241109	2.055285941	5.349240682	4.711241499	3.856650943	3.563969191
CGGA_1183	1.117808219	1	5.042627764	4.897938841	1.793350453	3.786770643	4.709051128	5.26308669	4.987980571	3.481461402	6.107881583	2.080190093	1.716201615	5.715055031	4.640946154	2.230506471	1.276218544	1.585667302	1.981545038	5.499102781	1.581786774	2.025368196	7.151584388	4.563654237	4.102437057	4.210741916	3.570100713	4.854219346	4.455234547	7.205796286	4.469456763	2.215371618	4.815748417	6.248392631	5.332694147	4.854935122	4.286914178
CGGA_1184	0.42739726	1	4.582231889	3.828281808	4.113592321	3.110463568	4.226529287	5.814747223	5.230846289	3.737334295	5.111288403	5.422476679	2.672618783	5.151801166	3.893257484	6.952681342	3.365685291	1.805290064	5.39032585	6.29899936	2.998611054	1.761177447	6.003607575	4.587288815	3.525472435	6.275663443	3.017969501	3.838882688	4.094913537	6.262881733	5.514434722	6.493787676	4.897076042	5.511477434	4.818438915	3.815246322	4.177533916
CGGA_1185	2.002739726	1	5.013987513	4.571915338	2.405299834	2.939863932	5.303539604	5.717754746	5.478822507	2.95639626	5.139340785	3.545345927	1.663172668	5.508833375	5.124103363	1.746893962	1.727552297	1.467746385	2.923699729	5.782302321	1.490490614	2.685236391	8.386952838	3.315370198	2.855008957	3.194030859	4.186708429	4.673384506	5.379316514	3.250161093	4.297023705	2.107850601	6.485018403	5.510750199	5.257479029	4.491950889	4.211794748
CGGA_1188	0.701369863	1	4.264215622	4.762581694	1.930510711	4.532399645	5.647555636	5.914749981	5.837900729	3.889124785	5.665778904	3.215943808	2.041994959	5.954530565	5.193803376	2.957809369	1.953700947	1.603747396	2.946725558	5.956903054	1.887527643	3.727927435	5.615393972	4.266270453	3.339516872	3.534305757	3.947703301	4.62315359	5.407442241	3.201130758	4.166606419	4.0513001	3.070083711	6.609882953	4.840215371	5.081200617	4.419106265
CGGA_1189	8.443835616	0	5.513972959	5.08582225	2.187581814	3.969587821	5.182630894	7.306852393	5.797242804	4.988950702	6.374638595	3.476437824	1.941820402	7.237398025	5.722149597	4.617244593	1.907837887	2.118161081	2.927721969	6.784716364	1.555928324	3.980265001	6.69699929	3.995163942	4.228752411	4.324436329	4.551326395	5.579196825	4.241385631	4.265675633	5.234868975	4.211967058	2.259147606	6.760332294	6.705073262	5.573459511	5.411216104
CGGA_1190	8.443835616	0	5.636161394	4.629852885	2.822232021	3.300226651	4.770560363	7.287063392	6.267695339	4.561568241	6.209353619	4.437685345	2.381824737	6.977576519	5.877146565	5.036290015	2.2749914	2.883744527	3.512747254	6.991226436	2.393630794	3.214530973	4.555604506	4.136970439	4.610784802	4.575298583	4.575886327	5.611133692	4.490123775	2.723861226	4.675738259	4.975638699	2.842950406	6.775900579	6.321862694	5.272077716	5.251414762
CGGA_1191	8.443835616	0	4.687566793	4.637800553	2.498665635	2.512146197	3.501115156	5.410193572	4.507326375	3.537862329	4.948632847	3.200126849	1.913067456	5.458104936	4.838123274	4.991647231	1.834800152	1.45378884	2.266081067	6.131773684	1.516073798	2.65270166	4.015628103	3.16695088	3.809839353	4.35526352	4.235351922	4.604243338	3.119322201	2.431542352	4.136489988	5.422431993	2.079771925	5.676589694	5.080704498	4.3221253	4.485310196
CGGA_1192	8.438356164	0	4.312376326	4.939667975	2.031114018	4.521967004	5.169497664	6.027240361	6.099751825	3.738066174	5.007797539	3.66472908	1.980932866	6.014166955	4.895026455	3.709386316	1.86444821	1.45378884	2.397240964	6.814406403	2.104418444	3.950632269	7.999368333	5.519562133	3.818872233	3.612709002	4.396948334	4.479406276	5.56905458	4.081382422	5.216531483	2.553623597	2.776400337	5.684026727	5.293531369	4.236182789	4.688627093
CGGA_1195	1.304109589	1	4.08140814	4.547037576	2.656754249	2.816530351	6.243935798	4.666640832	3.738290193	2.739853109	5.089628808	4.237248981	1.905619832	4.982483325	4.572037575	4.419453126	1.484106601	1.467056925	2.863640331	6.734486172	1.865998444	1.934493904	6.452653953	3.955643271	1.714187495	3.299241198	3.185056047	4.341866123	4.42162753	8.592570619	4.396718631	4.936679836	2.254198009	5.317671325	4.808718576	3.600921428	2.827731701
CGGA_1197	2.580821918	1	4.741534655	5.216253617	2.153571762	3.709969177	4.972080827	6.900094648	5.257911263	4.100199124	5.656025368	2.858495112	1.705069605	6.023982996	5.44000877	2.972428824	1.356919502	1.566799406	2.175530287	6.66928048	3.545820378	2.224607298	7.395085645	4.4315523	3.949322861	3.844197959	4.540871899	4.942957619	5.069689094	2.686367428	4.219322423	3.234841971	2.770263999	6.62154711	5.660597474	5.000375594	5.18689605
CGGA_120	0.789041096	1	5.257692722	5.735321323	1.865724471	3.575856816	5.437277933	6.308371124	5.695892601	4.181471941	6.17591967	2.259177376	2.054457214	5.796319447	5.385749487	2.87951776	1.421617143	1.571546495	2.203012553	6.164852329	1.636392965	3.061055312	8.755378416	5.021271824	4.177094891	3.251797916	3.524714202	5.727618038	5.507823093	4.200458384	3.988296473	2.251710586	2.912644867	6.627845465	5.574095012	4.704285603	5.252886346
CGGA_1204	8.37260274	0	5.022581099	4.910992028	2.770197026	3.088908281	4.464036942	6.100590812	5.271430873	4.101381603	5.60358829	3.474674185	1.849508748	6.368481972	5.387082532	3.752597062	2.127861266	1.786092682	3.230764304	5.928595067	1.692854332	2.547692549	5.258679245	4.36134541	4.209781478	4.335813683	4.536254643	4.941580849	3.706640252	2.934174873	4.626777005	4.335741731	2.27800813	6.401173364	5.906286241	5.024033525	4.854762737
CGGA_1208	0.44109589	1	5.866996479	5.32756042	2.483229592	5.914985836	5.009803079	7.840042883	7.269802823	4.853998983	6.555218703	2.580874109	1.922011593	7.084873651	5.816053009	2.985990441	1.514156603	2.345002145	2.842642594	6.482061649	2.398366354	5.741827866	5.600826844	4.909369314	4.992530644	2.494698995	4.474417524	6.063053434	7.530833738	2.520554832	4.328121752	1.678835261	2.671738511	6.886231707	6.266889538	5.790751756	4.773881185
CGGA_1211	8.334246575	0	4.396050244	5.540172263	2.333093266	3.644613972	4.966386465	5.562707449	5.064533194	3.550032673	4.97502538	3.226723587	2.11130377	5.16141129	4.895702291	4.08798236	1.533873196	1.735914319	3.663039098	6.709956671	2.666171467	3.710970003	7.796458425	3.534584533	3.816422217	4.476203	4.114237415	4.595413915	4.269766529	5.1211316	4.457899569	5.252295735	2.761576068	5.562078397	5.473139763	4.489448752	4.114310007
CGGA_1212	6.279452055	1	4.753663393	4.762720706	2.599109234	4.231233912	5.1244699	6.619440925	5.345945877	4.08421267	5.71292379	4.07030822	1.827238035	6.246400567	5.603784165	5.40401276	1.479284329	1.721293462	2.40535261	6.924767772	1.950643264	3.710042123	7.350722036	4.262148369	3.945504558	3.638822345	4.620173999	4.964476735	4.818084244	3.314907685	4.451509874	4.58649844	2.662487439	6.62985168	5.947435926	4.547990403	4.216587577
CGGA_1214	1.654794521	1	5.190126715	4.479233891	1.930339364	3.765707528	5.614580639	7.468558271	6.360855247	4.734443156	5.929261407	3.502049114	1.878356264	6.573949289	5.801116092	2.783309237	1.416972258	1.971117524	3.906830291	6.657729831	1.490490614	5.352183892	7.209006123	4.18962739	4.253862676	3.488546877	4.160565239	5.345180923	6.400154962	3.149462201	4.971511545	1.353825309	5.007568751	7.186556877	6.528863549	4.729124059	5.851377269
CGGA_1215	0.079452055	1	5.410584701	5.176763552	2.655481798	4.93555588	4.898698879	7.898028522	6.59023074	4.853806901	6.543891722	2.597287817	1.926421507	7.276783705	6.543890275	2.951063433	1.345292698	2.094120912	2.57425419	7.777924165	1.892362139	4.192913151	5.150063164	5.561977429	4.845747829	3.791281959	4.815813167	5.37575528	6.923925003	3.219040137	4.659966203	2.961528846	4.12048659	7.051084909	6.674347243	5.727344167	5.161572187
CGGA_1216	0.854794521	1	4.644420785	5.535093214	2.742022629	4.06512326	5.916359215	7.170563203	6.757241697	4.375696051	6.22320802	4.896162789	1.924493669	7.179449797	7.081543643	3.471715301	1.607876601	2.147893188	2.837803247	7.152259426	1.716924868	5.606808806	6.243684603	3.93393624	4.080819521	2.658994475	4.302750143	5.733659338	6.381642306	6.766652687	3.831732994	2.606840663	2.557467348	7.241389502	6.486528605	5.010686743	4.458074319
CGGA_1218	0.783561644	1	5.199871119	5.351568353	1.886260033	4.9275487	5.416611134	7.210432681	5.951355204	4.690040331	6.143711797	3.499295662	1.889394013	6.843346307	5.639183467	2.116679357	1.572197167	1.938635029	1.830625351	7.248954416	2.783724012	4.009287937	5.895824579	5.810070057	4.451703024	2.77008128	4.740420569	5.309467175	7.029993351	4.70467567	4.616905287	3.11193468	3.076023531	6.665675523	6.252386293	5.31855644	4.860253289
CGGA_1219	5.808219178	1	4.445122869	4.553257276	2.028889248	3.99968598	5.300925666	5.855078534	5.712827309	3.69665168	5.497986752	3.205037832	2.060498679	6.208600783	4.891304705	5.179049677	1.367300388	1.52752485	2.345828616	6.421932432	1.555491805	4.185112727	6.115885949	4.101788575	3.674348065	3.516895777	4.396988491	4.699986104	5.203053855	2.717314241	4.016420067	4.058351312	2.259813284	6.040832376	5.53389876	4.269710713	4.607623442
CGGA_1223	1.868493151	1	5.126415825	5.937587091	3.327556277	3.519381217	5.165860757	6.336613665	5.694120474	4.033801552	5.871825535	2.626343737	2.147037788	5.72519117	5.198968098	2.673810739	1.38563181	1.473280168	1.881266753	5.978811895	1.622038685	3.347669036	8.183979934	5.035592487	3.877977525	5.789497149	4.048715145	5.336990365	6.442936449	5.220104087	5.051184621	1.55932508	6.048939301	6.592338124	5.499925062	4.787209411	5.148510284
CGGA_1224	0.742465753	1	5.208138218	4.615103422	1.828694867	5.693079503	5.325567749	6.712244108	7.218285844	4.718444618	6.026023071	2.268806941	2.148636701	6.617819914	5.753582424	2.041766808	1.297086372	1.599620696	1.952733232	6.432671243	2.468321369	6.827039415	4.429661296	5.388738455	4.25721777	1.552520342	3.90592172	5.101676927	7.131479091	2.996036535	4.565517979	1.250312021	2.319288152	7.094523916	6.245594973	4.701295163	4.987136239
CGGA_1226	1.835616438	1	4.565739908	5.383408377	2.859924028	3.545571584	5.531905426	5.588130134	4.722742129	3.379602047	5.265897653	3.576737063	2.017845899	5.311878452	4.62696082	5.517484133	2.160388121	1.501112134	4.480165175	6.408852812	2.408187525	2.07452438	6.002299619	4.003636408	3.60121067	4.07174068	4.137371585	4.29568187	4.51307397	5.881479833	4.566181724	5.248459118	3.49440549	5.436026424	5.350323222	4.315175184	3.590576934
CGGA_1227	3.279452055	1	4.657101935	5.443926132	2.239988509	3.978221552	5.391877777	7.423424782	5.926101715	4.554748157	6.071983086	3.861058027	2.072687065	6.510478553	5.363145246	2.808809396	1.464788956	2.381882116	2.502750981	6.854446168	1.612794538	4.306947179	7.802205672	4.410456075	4.296823347	4.178867431	4.505848754	5.828766258	6.08630068	4.313855777	4.548657055	1.852158933	4.572853662	6.744670544	6.479663729	5.125052056	5.434776859
CGGA_1228	7.194520548	0	4.116791726	3.917172156	4.080351497	3.068672808	4.34511817	5.465660637	4.749297868	3.1453233	5.114106657	5.572577579	2.716945869	4.791241859	4.369714095	5.792420431	2.609594188	1.906142747	5.468992134	5.724786235	3.093615803	2.569046978	4.454405524	3.115878079	2.895428945	5.724239276	3.889438085	4.079830733	5.294631372	5.094201229	5.137715111	6.532442759	3.685211779	5.416582415	5.030481205	4.187073219	3.788266557
CGGA_1231	6.243835616	1	4.161537403	4.271796203	3.172147032	4.096811594	4.750282198	5.595861073	5.29601771	2.911843272	4.936630097	3.983156875	1.776846861	5.527390635	4.444666836	2.862565484	1.671690164	2.691869518	2.461653057	5.969474054	1.695056335	3.52393693	4.110357005	4.698334339	2.69872952	3.057391006	4.271591627	4.225339318	6.26550648	3.597826869	3.732602179	3.28256224	3.612019828	5.344109608	5.240123834	4.496150576	4.102804557
CGGA_1232	5.663013699	1	4.565838182	3.907115898	2.325294265	3.998893933	5.166953927	6.100523444	5.078360559	3.635886829	5.43752196	3.672876872	1.717700896	5.782006052	4.885210746	5.314360594	1.90694225	1.487437174	2.147874495	6.462652874	1.659176922	3.831458042	7.71791233	4.903202023	3.714637878	4.927807979	4.260810635	4.830319415	5.321221581	3.150286466	4.623961702	3.626826483	2.683341872	5.931512356	4.88743828	4.28471436	4.422819528
CGGA_1234	1.931506849	1	5.863439598	5.248935005	2.705405839	4.906180744	5.95817018	7.492228371	6.709696014	4.499930577	7.610214979	3.411702062	2.237806224	7.141072601	5.845663063	3.235338661	1.452441501	2.721146296	2.039490649	6.855070173	1.957260175	3.156707115	5.167539735	5.08917624	4.901179757	3.192863559	4.40826432	5.755993904	6.78364985	2.5425323	4.359768062	2.6317147	6.822763709	7.439732819	6.91127659	6.044162142	5.231753445
CGGA_1235	8.230136986	0	4.50488977	4.866936343	2.184205695	3.999140851	5.04227209	5.254284224	4.804143338	3.28747839	4.961810853	2.91494583	1.961521124	5.359704113	4.998191172	3.909315706	1.592117131	1.619639839	2.543602212	6.504120095	2.469201182	2.614398882	6.524321447	4.572868585	3.413241196	4.798729944	4.722727885	4.438844126	4.62129725	6.620068548	4.838913744	3.420244792	3.017777786	5.861793348	5.111476473	4.411644838	3.806129874
CGGA_1236	0.523287671	1	4.593950602	5.209305592	2.598051531	3.02717192	4.15117712	4.929579011	4.664832006	3.009061244	5.074983562	4.08685901	2.02988235	5.020557676	4.413921193	4.478771947	1.440796905	1.660144667	3.767564649	5.550843093	2.727893082	2.004295266	4.082214543	3.254978686	3.417324856	4.29069806	4.522119068	4.027672959	3.331957378	5.072180329	4.55120915	4.676482345	2.846673768	5.790688557	5.415247932	4.543685379	3.72182747
CGGA_1237	0.810958904	1	6.00200545	5.803263377	2.084027337	3.8916709	5.606028331	7.359790106	5.917232638	4.262382313	6.392306303	2.429456748	1.891907623	6.582333946	6.120487723	2.794529118	1.399308051	1.917373356	2.147425806	7.06588691	1.490490614	3.320807579	8.557602051	4.087829458	4.176708413	4.259909686	4.187616347	5.53593398	5.864700052	2.784961174	4.57991169	3.31043234	4.434523865	6.844226125	6.308852607	5.143298502	4.854873837
CGGA_1239	8.210958904	0	4.967731861	3.46592535	1.942974136	3.32406699	5.06080629	6.05160688	5.135301349	3.740620551	5.145390959	2.579452448	1.868409697	5.916320893	4.736735385	4.366791087	1.614886696	1.45378884	2.457969061	6.319165778	1.833050391	3.361778353	7.072236828	4.350920679	3.710185495	4.474971951	4.623618705	4.765993722	3.708894932	4.329162687	4.986791857	4.997403966	2.368037969	6.023492689	5.459315953	4.560798576	4.384370092
CGGA_1240	0.052054795	1	5.249909309	5.938459273	2.996122624	5.697350359	5.56028422	7.754532211	6.929445342	4.99785188	6.760385776	2.885004194	1.984302715	7.139319453	5.8944106	2.562324172	1.424049041	2.397477973	2.426826953	6.63924144	2.696210729	4.512279241	4.718832534	5.328302629	5.154310532	3.707995351	4.587619104	5.854468486	7.69494137	3.10458413	4.809278102	1.323418633	2.656158051	7.405861112	6.586897997	5.838836877	5.028593398
CGGA_1246	8.142465753	0	5.464872097	4.759434255	2.56347698	3.56506862	4.964364646	6.949225033	5.450595839	4.492046074	5.925733816	3.335460517	1.946355593	6.886462377	4.990628836	3.078762879	1.965641554	1.889398411	3.446708031	6.762546678	3.273432201	2.410746669	5.680034227	3.76349272	4.029714019	4.410632383	4.598008806	5.20910547	4.338161782	4.212473928	4.81533444	5.342092437	2.179145234	6.434826326	6.447504995	5.052246433	4.871124537
CGGA_1248	0.378082192	1	4.639585418	3.682474371	4.114104708	3.212797853	4.875260892	5.869101104	5.280841299	3.378405525	5.354807152	3.751037304	2.533012678	5.614926084	4.924734645	5.511404859	2.725692227	1.999047452	5.22321869	6.619643983	2.163118522	2.324716559	4.571930734	3.80177985	3.327061992	5.472827769	3.712677626	4.386239714	5.290115821	4.251303833	5.001997794	6.471688836	3.761609392	5.746885709	5.815125603	4.585078892	4.442561134
CGGA_1251	0.745205479	1	5.349054105	3.912609302	1.884162458	4.091195457	5.440052739	6.989195048	6.364235641	5.100442096	5.762449644	2.712031751	2.009956263	7.057643867	6.692023038	1.911924315	2.263914129	1.849876438	2.173172041	7.056381437	1.634655886	4.280771479	6.383943959	4.700461854	4.598535912	3.470433825	4.631475879	5.185638011	6.549471392	3.331409521	4.879342011	2.056859278	3.959682595	6.448776137	6.568193795	5.245500414	5.493230641
CGGA_1255	0.323287671	1	2.870757161	4.285832013	2.622676442	5.270555287	4.829215662	5.122748376	5.732937943	3.006310502	4.672460775	2.059559317	1.656044301	5.39075558	3.989378533	2.261949747	1.791423957	1.542742533	1.777758891	5.098279231	2.574770143	3.667316703	3.657033615	3.216339336	2.078121981	2.349322472	4.093253044	4.611465335	7.041114238	2.583098891	3.368929421	1.260940808	2.229726568	5.655630358	5.241898128	5.036834403	3.836114038
CGGA_1257	0.526027397	1	4.006421976	3.992913695	3.489939594	3.297468563	4.334255853	5.523679151	4.763996036	3.507271127	4.915329831	4.820872237	2.472375549	5.473677293	3.75847781	5.496707315	2.513342624	2.643915234	4.773475512	6.105467387	2.570413288	1.919986884	3.751640108	2.8219841	2.639365469	5.614519826	4.011521481	3.822294725	4.084015573	5.32063132	4.546136415	5.686837963	4.177272621	5.520624015	5.580361812	4.196572968	3.99632318
CGGA_1258	0.312328767	1	5.433452307	5.517780577	3.449069834	4.683854766	6.167004953	6.237342855	6.517729186	4.936509117	6.007070838	3.753757452	2.073196361	6.544027846	5.523296542	3.647145733	1.571630297	1.494810932	3.172861598	6.796476201	1.693885015	4.686832168	7.504354588	5.274704521	3.857225893	3.500954752	4.803075973	5.034784286	6.485181424	6.404757013	4.434175555	1.687039148	2.994698395	7.169768835	6.569462112	4.824554725	5.474895017
CGGA_1260	0.484931507	1	4.994765391	4.255882532	2.209152392	2.993200561	5.322592023	5.138353269	4.97784822	2.80124352	4.807126934	3.04532611	1.762977481	4.787943438	4.014025247	3.313847278	1.341729801	1.45378884	2.476867028	5.728344213	1.907114015	1.959944271	6.938783644	3.679993968	2.342530086	3.155507256	3.353321122	4.161345186	5.099279357	3.63215531	3.999592459	4.117881556	3.296723759	5.602450622	4.794110515	4.592190384	3.241019375
CGGA_1263	2.115068493	1	5.196747106	3.881868583	3.274947267	3.609830936	5.530063901	5.149372821	5.267834919	2.990658325	5.254981128	3.387132433	2.09599566	5.790044598	4.988004677	5.283674932	1.876865346	1.838705109	3.367854036	5.514256944	1.873378844	1.979552941	6.997772493	3.573330122	1.776661133	4.818493079	3.480739877	4.377130588	5.2643168	3.56043059	4.285348993	6.163564847	4.674190155	4.894474323	5.59785616	4.028126219	4.02338266
CGGA_1264	8.024657534	0	4.8895233	3.750365822	2.552898489	3.69374681	4.884541974	6.01579296	4.975456809	3.344481935	5.197443916	3.374110495	2.15654757	5.846295538	4.775371052	4.446056545	1.56022453	1.52242282	2.159267369	5.899624669	2.183823733	2.493852796	6.612370502	4.32324548	3.75885432	4.418353536	4.923443261	4.636543018	4.025939552	5.813463659	4.87734869	4.373094666	3.080502538	6.106692708	5.475652529	4.678704517	4.47223087
CGGA_1269	8.008219178	0	4.779346597	5.154414865	2.09725463	3.279849138	4.800697129	5.792189938	5.101926971	3.784080434	5.666149903	4.886012364	1.948261791	5.701875221	5.373812706	4.735499837	2.162586635	1.522481869	2.916725659	6.462358973	1.853636424	2.815522332	5.575678937	3.643112547	4.019081243	4.321142714	4.391597862	4.85914812	3.910165349	4.449743814	4.379105921	4.324948054	2.706895792	6.034835715	5.678431543	5.045922282	4.891330001
CGGA_1270	0.515068493	1	5.061911141	4.37989797	2.284522584	4.227610886	4.380600418	6.155769203	5.403256363	3.667001163	5.013511732	3.338619719	2.033640094	5.554819025	4.619637207	4.210876302	1.979048546	1.550542444	3.898176998	6.615569454	2.147069418	3.037330393	3.71862576	4.22182486	3.034283819	4.313823113	4.255644609	4.041307372	6.009784606	3.941450813	4.313682243	5.212827391	4.126052244	6.037610619	5.525660863	4.037171457	4.015736217
CGGA_1272	0.339726027	1	5.852796402	4.253069699	4.104360587	4.415189136	4.505316835	7.775516509	6.866866889	4.888946232	6.675640134	3.959631188	2.136354592	7.241132692	5.283150174	5.057631874	1.374599628	2.395303631	2.640463874	6.36811255	1.7310358	6.328965043	5.596988978	6.202762277	4.566686393	4.225864868	4.917241276	5.576799708	5.440946375	2.441428035	4.614567868	4.538749275	4.403331222	7.198260971	6.617997882	5.556196561	5.573247244
CGGA_1273	6.679452055	0	4.642262145	4.338010833	3.726504133	3.127647243	4.785632252	6.368230833	5.292477629	3.915629648	5.693030916	5.461543261	2.065390607	6.003768457	4.926946762	6.344635649	2.803548309	1.683572256	4.707968389	6.620998776	2.409600183	2.021834734	5.56695944	4.047253812	3.934772527	5.680879988	4.463090332	4.890622155	4.584345816	4.284790646	4.962865837	5.14412656	3.908399672	6.035327386	5.831537883	4.717720903	5.033222318
CGGA_1275	0.501369863	1	5.67001265	4.542893728	6.278647623	5.440355574	5.621268897	6.422109207	6.812093272	4.157668283	5.953406766	5.732085537	1.850021864	5.862512721	5.216915044	2.375176229	1.283514476	1.45378884	1.899776145	6.33647335	1.490490614	3.179573428	4.393904243	3.716278023	4.915577087	3.334922036	4.544181911	5.031464264	6.236196607	2.694958898	5.094542779	1.266493605	5.904595225	7.834164101	6.798588552	5.189033932	4.795422521
CGGA_1280	1.224657534	1	4.740551477	4.514631929	1.876503222	4.399084261	5.50878873	6.621831314	5.429592185	4.184707511	6.13003103	3.22925018	1.715639261	6.665742488	4.654412627	3.865087015	1.774725924	1.686515764	3.536630123	6.921397916	1.886800788	3.161057774	8.218263113	4.854266542	3.604058314	4.228413992	4.266754431	5.203568659	5.427742762	4.647383387	4.652478173	2.8639165	3.653609148	6.32014406	6.301496718	5.190735035	4.525848085
CGGA_1281	7.969863014	0	4.512955814	3.583316719	3.113636576	3.208997612	4.201347618	6.619359377	5.266931765	3.730485074	5.240233478	5.053716346	3.316735521	5.82636604	3.903421066	5.488890098	3.016982913	2.153290571	5.363334316	6.517417396	2.828475679	1.896624454	4.950495006	3.508592976	3.727611361	5.683820261	3.805025714	4.322939838	3.880701042	5.535124225	5.345105762	5.632072579	3.980590709	5.264937631	5.817601595	4.573852573	4.016645985
CGGA_1282	3.057534247	1	4.276792208	4.491456908	1.882983204	3.30857585	5.276352058	5.377121692	5.05193833	2.898309222	5.437670457	3.047110048	1.714355948	5.237572938	4.019804225	1.611299119	1.28481863	1.547901052	1.780472362	5.814824699	2.270040979	2.451350693	6.81214131	3.224643142	1.939586957	2.793613236	3.180541117	4.27875647	5.806498438	6.047222503	3.436531982	2.073085462	3.90142874	4.88308976	5.991989311	4.710241821	3.858793618
CGGA_1284	0.265753425	1	5.832162234	5.467839936	2.437701417	5.90100559	5.337603568	8.714546361	7.227933051	5.199926742	6.531060172	3.000922586	1.856822466	7.220318824	7.178421962	2.199810664	1.856947142	2.250537101	2.541233518	7.900737429	1.682167589	6.723280366	5.334868991	5.688457907	4.937129059	2.076219663	4.46745917	6.080356979	8.097930962	2.045042845	4.854771032	1.269248794	3.96148981	7.154302115	6.653102064	5.650777153	5.695699522
CGGA_1285	0.216438356	1	4.567515932	4.815894354	1.993050207	5.070232074	6.359151446	5.703449635	5.932727935	3.817962868	5.886395107	3.896382794	2.068107164	5.807162682	5.207110904	2.186326923	1.283343192	1.725507955	1.914543612	6.566133918	2.192721536	5.084808591	5.781650015	4.719929111	3.403697948	2.104098583	4.342091179	4.743331495	6.958238254	3.627915146	4.730231034	1.49853313	3.028015344	6.738055639	5.623357586	4.767081675	4.553885031
CGGA_1286	7.961643836	0	4.990224264	3.683534003	2.091975939	3.182176854	4.961061898	5.064987557	4.271080138	2.659006006	4.504862382	3.61958634	1.720295925	5.311384501	4.492943427	3.594332115	1.344208161	1.45378884	1.961290802	5.76418758	1.624195268	1.923199712	7.159834748	3.824581541	1.907530707	3.393127694	3.332935784	4.048190325	3.309945905	4.01798139	4.180891037	6.3989843	2.776435085	5.446336865	4.688111723	3.759282862	3.129851945
CGGA_1287	1.460273973	1	5.613450239	3.91727895	2.326773246	4.579918126	5.938519329	7.403663437	6.555431189	4.561655687	6.439446734	4.30009181	1.781027508	7.897252517	6.73648333	6.101461029	1.308285315	1.546867172	2.07199834	8.304545182	1.722704189	4.868206153	5.26970987	4.535835349	4.824429483	3.266031821	5.231708742	5.525763658	6.33019227	2.749473503	4.199088577	2.149105726	2.488730176	6.247725304	6.460376496	5.685663711	5.24289137
CGGA_1295	0.849315068	1	4.606734506	4.185989553	1.792182777	4.194566013	4.876388028	6.257888618	5.317388956	3.779499418	4.887403638	3.132705952	2.080273393	5.988038904	4.762588845	4.821113996	1.265474982	1.568412378	2.125442063	6.910680991	1.619033212	3.240645634	6.618869961	5.045678787	3.745980398	4.114377517	3.482123587	4.651119568	5.440108147	3.607807533	4.438891991	1.465894569	2.393310452	6.434351288	5.925192093	4.369989628	4.381107844
CGGA_1299	1.506849315	1	5.265189265	5.485766468	3.47989406	4.436101377	5.923795584	7.228474862	7.071180279	4.416898073	6.066677014	3.184291823	2.285968442	6.800927003	6.461879457	2.234482176	1.321347598	1.561334694	2.050457983	6.642787254	1.834481195	4.526716107	7.114335495	4.528403831	4.138130643	3.002199241	4.00053295	5.375395078	6.488961321	4.423065822	4.409539214	1.26836097	4.858276149	7.044023216	6.473282888	4.786577781	5.674264637
CGGA_1300	4.912328767	1	4.72549335	4.834310775	2.217287116	3.601101315	4.969519106	5.98873547	5.166337655	3.709250326	5.12564309	3.624010232	1.789442334	6.329581958	5.2717644	2.601643612	1.542212426	1.506344017	2.587685731	6.537639819	2.182871004	3.153915678	5.731573135	5.295883615	3.485278598	3.514572679	4.942870035	4.565528777	4.991422404	3.067757165	4.530413487	3.850115896	2.524920424	6.023709255	5.709567502	4.374106059	4.370432541
CGGA_1301	0.654794521	1	5.430070463	4.793011873	2.866705398	4.754156811	4.700030877	6.906611614	6.08189023	4.430714865	5.883641493	4.073441626	2.544060077	6.689122946	5.407607432	4.835152412	2.502191151	2.292077125	4.806984399	7.193140554	2.461461556	2.042737864	4.523001876	4.752938244	4.419763803	4.215106519	4.628134613	4.810785837	6.477993643	4.586066701	5.001410309	4.939598764	3.448062305	6.60293164	6.329981788	5.613528904	4.430467714
CGGA_1305	7.402739726	1	4.57825711	3.263282014	2.146459646	3.612467718	5.069132382	4.982961935	4.189384271	2.564902282	4.5994613	2.904531835	1.643574122	5.296968218	4.554166579	6.125336356	1.489484491	1.492640988	2.134898895	5.609796066	2.550707135	2.619208835	6.586477725	4.247334954	1.983922344	4.091061881	2.894882667	3.922952696	3.882714667	3.162417547	4.494556986	6.048224663	1.976904343	4.675538025	4.666385116	3.825375456	3.164335267
CGGA_1307	2.643835616	0	4.734313508	5.477863445	2.252059165	4.802355427	5.819057862	7.690711119	6.45359684	5.196712823	6.384295157	2.703881516	1.807777852	7.476257495	6.49411459	2.950773909	1.404354106	2.200508399	2.037534827	7.72750526	1.726358933	5.28671299	6.795116745	4.373099191	4.61425349	3.090256243	4.654324991	5.641098247	6.827128326	2.437858151	4.632883528	2.749600696	2.365124501	6.94208941	6.196192724	5.336939972	5.014940865
CGGA_1311	2.95890411	1	3.982771229	3.304564561	2.218983181	2.522240095	4.285380261	5.09136584	4.698998952	3.027771072	4.586155805	3.442593516	2.12622391	5.499971936	4.06645781	3.335176586	1.661083221	1.532857048	3.058328962	5.915735869	1.719799195	3.002832652	5.056338137	2.437998132	2.221780622	3.936273421	4.254922273	3.904907257	3.26415823	2.79087763	3.84237031	3.384572286	2.380279942	5.386984029	4.835359103	3.879547792	3.621448622
CGGA_1313	1.038356164	1	5.80352628	5.167111447	2.579994242	5.782659867	5.563001112	8.095337522	7.600442841	5.110088602	6.562388314	2.319220511	2.055937528	7.152749322	6.284032627	1.998506765	1.326924354	2.138682555	2.170781158	6.741519637	3.383355487	6.061646969	7.166295275	5.028705477	4.612375497	2.996319744	4.575981039	6.354112998	7.404311954	2.682244533	4.696241491	1.545960389	2.493557925	7.528275693	6.630541739	5.944955908	5.255837017
CGGA_1314	0.471232877	1	6.180353052	4.872383796	3.030526449	4.159071274	5.214580731	7.172301535	6.005821437	4.967035429	6.784163931	2.410015533	1.88549095	7.159951074	5.099663355	2.577866347	1.267921987	1.677477209	2.133633428	6.652570316	1.732675965	6.004353002	6.830046702	6.898221147	4.705975289	3.194531608	4.431876189	5.427972905	5.854219666	2.24321556	4.125561062	3.964364805	2.476237221	7.034775584	6.252061925	4.986304854	5.764887559
CGGA_1318	4.101369863	0	5.002588679	4.50936577	3.151954921	3.749800422	5.201959601	5.848387363	5.310160146	3.152540431	4.627221187	3.821826543	1.690717407	5.891112297	4.672400352	3.802444809	1.540847704	1.484843204	2.386064437	6.123642818	1.544682877	3.56943437	6.001422328	4.359881147	3.506819932	3.928749203	3.62387195	4.401528405	5.914858188	3.497176081	3.934647194	2.92807193	2.907685452	5.71251493	5.17920584	4.579843021	3.945446269
CGGA_1319	7.838356164	0	4.831818967	2.457951485	3.196743769	2.791289179	5.199769229	4.974306578	3.94904125	2.299314696	4.331113249	3.778451119	1.813008129	4.967058699	4.985429609	6.002935256	1.422240823	1.477645828	2.95674705	5.5349591	2.883632842	1.933916299	6.367610039	3.208599143	1.528046703	4.931217056	2.851478988	3.928963441	3.037144061	3.292420438	4.468213902	6.679634126	2.209964975	4.448104522	4.779012445	3.810621429	2.822756998
CGGA_1320	0.161643836	1	5.155617507	5.638989263	3.321972017	3.944062785	6.082977099	5.963120805	6.468926981	3.700934312	6.031563229	3.106809588	1.597507972	6.74765139	5.036483914	2.756666684	1.287481754	1.915060147	4.221334049	6.538874196	2.486027365	4.767154914	7.755286883	3.822551893	3.855382932	4.851010207	4.955369576	5.175307527	5.767635683	5.508471261	3.856475696	2.204927009	3.382967663	6.949170645	5.774821077	4.83759985	4.998854653
CGGA_1321	1.923287671	1	4.84371354	3.245471468	3.018409745	3.036029334	4.834316148	6.356616839	5.505633427	4.065816894	4.761683643	2.997653226	1.746473482	6.042513757	5.078153892	3.80752783	1.403417473	1.683275561	2.462989704	6.281452618	1.645062729	4.718092636	6.808456298	5.607736962	4.07103202	4.57965384	4.610631121	4.897850633	4.761025429	2.638385286	4.137062464	3.590984022	4.182420452	6.153312816	4.891250352	4.95134549	4.138405902
CGGA_1324	2.323287671	1	5.568234411	5.23233732	2.582608878	3.863285703	5.40976344	7.146516525	5.906174533	4.300330255	6.055429865	3.488037888	1.878049475	6.88540456	6.154935063	4.509843456	1.738835635	2.104815497	3.0751629	7.633059004	2.0643962	2.938423448	6.348317959	4.36699012	4.492156931	3.973365477	4.287671613	5.370766555	5.587244466	4.090524999	4.730717571	4.42340123	2.980423201	6.591810772	6.23934125	5.303232717	5.134893275
CGGA_1326	0.882191781	1	5.227761044	4.030856332	2.879524881	3.529439472	5.392717181	5.156732264	4.479772531	3.035130154	5.524627081	3.32899396	1.875614457	5.421678482	4.365598466	4.796945194	1.521962436	1.45378884	3.026771632	6.10279339	1.737385684	2.065154825	7.797845862	4.968827675	1.818053859	4.39807371	3.077441853	4.328585936	5.415857732	4.802543171	4.295135036	5.826443211	5.609837769	5.173532494	4.688249564	4.882976731	3.522152855
CGGA_1329	0.893150685	1	5.567488081	4.245683125	4.90179475	3.472386146	6.486213485	8.734989994	7.037172638	4.541116897	7.147677388	2.45085112	1.74107976	8.995011185	6.924283836	2.311948055	1.560975351	1.761979664	2.338253429	7.8153135	1.779587104	5.282787266	5.181237569	5.515868931	4.848410793	3.811654382	4.572233078	6.514595807	5.659426896	2.544814917	4.513318898	2.16079906	3.204343225	7.093348137	6.711439417	5.806845967	5.878999857
CGGA_1330	7.797260274	0	5.511885071	5.6404183	2.060512525	3.950554264	5.608727451	7.493969483	6.153998986	4.669476536	5.737188009	3.258008986	1.746358333	6.920232218	5.74497665	2.534019139	1.371300659	1.681664691	2.143086744	7.722385174	1.548393207	4.696843569	6.777804877	4.675459603	4.492826558	3.366539164	4.66877904	5.212578009	6.946821415	3.460433236	4.389046203	1.941235533	2.312492106	6.827708173	6.181974189	5.005473301	5.26857613
CGGA_1332	1.397260274	0	5.118092525	4.845498582	2.245537801	4.583302944	5.15579822	7.974278843	6.404649679	5.008696189	6.112780448	2.594376672	2.738298269	6.823807371	6.540862752	2.571967883	2.029614324	1.669299038	1.731581067	5.830987083	2.048301691	4.423181386	7.426833653	5.721557583	4.378017314	4.730610086	4.79802345	5.88006464	6.702479885	4.260517845	4.23659797	1.564963878	2.173801833	7.448080441	6.408439986	5.2303061	5.937310394
CGGA_1334	0.4	1	4.457342805	4.654760249	1.888360199	3.478093695	5.306245491	5.840500413	5.33151868	3.636056527	5.271700885	4.641877126	1.917228275	5.27525873	5.232844337	2.304013219	1.536311186	1.509965662	2.049937653	6.208834703	2.58076684	2.888104015	7.346357346	4.25882361	3.614935719	3.70809687	4.38741231	4.691005689	5.880382991	8.312919602	5.09247765	1.463767329	4.117139575	5.266714769	5.1354301	4.42883528	4.098457021
CGGA_1335	7.778082192	0	4.850804041	4.283206598	2.66533465	2.815900309	4.665984306	5.458448234	4.403173086	3.238363845	4.887148308	4.511301732	2.472684579	5.52477666	4.110768159	5.592227845	2.195355896	1.45378884	4.388252655	5.86203344	2.598208581	1.995164768	6.778101036	3.896165303	3.208441482	4.647966418	3.297018069	4.162967366	3.387536191	4.117478516	4.891045513	6.397233404	2.895022336	5.79740845	5.162787715	3.927235191	4.146040301
CGGA_1338	3.073972603	1	5.694353148	5.472582884	2.193226418	5.878405461	5.681268079	7.748105972	7.161365459	5.076897295	6.524515293	2.563033216	2.09795672	7.15354339	5.526743972	2.058664127	1.339771346	2.205946124	2.356069871	6.969222633	3.891663891	5.975158747	5.663311391	4.700647838	4.687254823	2.789357361	4.508039007	5.492057251	6.27199683	2.63714631	4.798491104	2.5662875	2.709975033	7.176816405	6.724497658	5.430829802	5.202055377
CGGA_1339	7.75890411	0	4.793831833	4.292120272	2.26626619	3.426428944	4.626124657	6.089834302	4.951941157	3.898532585	5.4113844	2.803092236	1.848325613	6.040504198	4.537551748	3.484138386	1.938774966	1.596261591	2.194494956	6.347095789	1.784478305	3.029273415	6.249310897	3.8042388	3.964238347	3.045221732	4.809887364	4.780988296	4.223473616	4.396253692	4.481707109	3.676648589	2.510246132	6.227014679	5.789468816	5.271304	4.364145318
CGGA_1340	3.038356164	1	4.872690731	4.648313092	3.230691681	4.181146104	5.295884689	7.416434854	6.166438726	5.138861891	5.94380399	4.608396591	2.055833985	7.459063441	5.301562495	5.537324238	2.088196379	2.208486713	4.405022383	6.823386895	1.873150122	6.216272141	7.60617156	5.551743247	4.292720193	4.941592422	4.847748859	5.404591138	5.806410893	3.475281308	4.748561562	4.180673059	3.252303293	6.659762635	6.668414125	5.443668982	5.393607961
CGGA_1342	0.509589041	1	6.121008074	4.938226805	2.825615652	6.246820367	5.797060156	7.976344317	7.649492716	5.280758357	6.767176172	3.598209078	1.975681385	7.706440696	5.911354343	1.888660546	1.402053039	2.426658109	3.454469673	7.008219065	3.310633895	6.501431891	4.937689638	5.214671622	4.936275271	1.939124613	4.432787184	5.780768678	7.267196253	3.942394525	5.0591794	2.460552375	1.755069786	7.596943217	7.068202923	5.848720618	5.002479262
CGGA_1343	0.257534247	1	5.724310572	5.552387425	2.407750793	4.9385232	5.133005958	7.46215911	7.297135629	5.182705252	6.773507944	1.81929817	1.576394428	7.281697465	6.252823548	2.889590417	1.326686419	2.413859976	2.038890284	6.544970587	1.490490614	5.035825341	5.293433926	3.236433828	4.868610652	4.04446352	4.521383859	5.990497691	7.390166102	2.481322884	4.44975891	4.732017847	2.221731758	7.708226737	6.81160029	5.798089798	5.406765588
CGGA_1345	7.739726027	0	4.04740645	3.482262028	1.94447759	3.94054019	5.533426395	4.70684141	4.376921612	2.353195289	4.455685518	2.748596009	1.787471905	4.763856353	4.788594179	3.939203212	1.28128611	1.466107862	1.965141014	6.41933367	2.071393434	1.919510576	7.797945414	4.430132335	1.63745128	3.523892303	3.077437951	3.858507273	4.253945088	5.339466468	3.9758549	5.368091698	1.470635034	4.758070762	4.821640471	4.15381352	2.636190309
CGGA_1346	0.778082192	1	5.397614152	5.202526533	2.446731352	4.916150794	5.144377706	7.70408961	6.998256588	4.76415839	6.28806676	3.072024022	2.341438876	6.670782994	5.902415553	2.509715848	1.399640696	1.638140592	1.844067468	6.278133578	2.378274012	4.687657848	5.900803953	4.550911052	4.44040315	3.32673361	4.490974375	5.833223136	6.630200254	2.46616569	4.610448364	1.336091807	4.078968504	7.297709399	6.465867254	4.855292697	5.462682046
CGGA_135	5.271232877	1	5.122119103	5.425091745	2.587838745	5.972345051	5.43591577	7.550513888	7.104371544	4.97326121	6.486067472	3.343300706	2.021481426	6.9364933	6.588081269	2.666335877	1.304209693	2.005076072	2.125995467	6.597129915	3.968259498	5.057859665	6.164568493	5.893064097	4.944850988	2.60699516	4.691036628	6.086485576	7.473319833	3.400213111	5.022807151	1.524970879	3.619888837	7.343752046	6.40517707	5.721729908	4.987555348
CGGA_1353	2.8	1	5.987364869	5.334988298	2.112388165	4.260331125	5.591896247	7.770727948	6.701350712	4.974107942	6.548986895	2.32475319	2.018035569	7.036741266	5.795900164	1.701898854	1.337137946	2.627584312	1.966734712	6.505231931	1.986403331	4.445591077	6.931114662	4.502902327	4.228987584	3.920052535	4.647791121	6.022174157	6.687580449	2.577790848	4.434787305	1.592642688	2.695920958	7.126069778	6.682919764	5.405445858	5.312702068
CGGA_1354	1.452054795	1	5.732463016	5.266682369	2.449668433	3.258364277	4.735669642	7.293189999	6.193797958	3.930772897	5.914590833	2.458110218	2.058362415	6.013349333	5.306028977	3.095200595	1.263830701	1.554908932	1.796993739	5.935057513	1.616057782	4.379121877	7.777763693	4.623822456	4.339129918	3.918653021	3.305718393	5.467331061	5.79892613	2.652682536	4.184912467	1.677389198	5.653309523	6.703911591	5.597895153	4.660411927	5.347666596
CGGA_1356	2.597260274	1	4.452609466	3.929705475	3.29837355	2.777607632	4.134223567	5.897030691	4.443440935	3.332974668	5.084077865	5.321738201	2.575015186	5.496262807	3.793417618	6.249761708	2.723762727	2.289402378	5.500825059	6.179630516	3.154765727	1.815313596	4.439414169	4.126692115	3.45088222	5.871758581	3.843143977	3.874367609	3.771755315	4.619691805	5.51285827	6.181492066	4.00809777	5.462809072	5.260056673	4.344101585	3.957918066
CGGA_1359	0.939726027	1	5.382114331	4.718975479	2.322965826	2.895954847	5.246590727	6.554354416	5.68489511	3.183532991	4.809602235	5.120023775	1.669125592	5.564697025	5.45917902	1.821232601	1.853893982	1.45378884	1.83379059	6.409232946	1.554163478	3.205255574	8.031072228	3.954073782	3.80295352	2.806230345	3.227490481	4.686729253	5.589302734	4.585622902	4.340506485	1.262319554	5.957060536	6.029758323	5.511837197	4.510516669	4.402511354
CGGA_1361	7.682191781	0	4.617999549	4.911642793	2.454292878	3.284016054	4.351160005	6.357145608	5.450293843	4.191182078	5.390716776	4.909599927	2.650180734	6.018482051	5.043617241	5.167824136	2.665974127	2.395627844	4.790406095	6.294435557	2.639713786	3.397051479	5.591037153	4.099732579	3.859387798	5.066627123	4.392172643	4.518298888	3.823627979	4.274205588	5.16595875	4.410039088	3.020645041	5.91581716	5.650713043	4.800957159	4.514256866
CGGA_1362	7.682191781	0	4.754274799	4.418116762	2.545535622	4.072762058	4.653502344	6.376897406	5.445146316	3.837249487	4.975433247	4.416489781	2.50960776	5.907488821	5.658837136	4.996405915	2.594390152	1.742463654	4.770542508	6.742327257	2.679567296	3.237229512	7.175853919	6.327649475	3.656528497	4.827036208	4.104988554	4.680900308	4.626360705	3.510766158	5.285883398	5.877705928	2.544458645	5.903820165	5.71581686	4.756729819	4.331064039
CGGA_1369	0.98630137	0	4.672529718	2.715242792	2.235622205	3.191396647	4.878766721	4.965816659	3.598512775	2.399485119	4.355331249	3.800931233	1.777630657	4.967367126	4.338115525	6.630377999	1.48093598	1.464998577	2.734361295	5.524945439	1.692367773	2.637493543	6.290720065	4.284531438	2.343100874	3.640017085	3.200042208	3.892114168	3.199837713	2.242246029	4.070863772	6.939308981	1.805387391	5.008948499	4.670962172	3.630963178	2.766208386
CGGA_1370	0.890410959	0	5.368371437	5.420561839	3.371879073	5.110687749	5.680299121	9.318037871	7.044564588	5.471274492	6.725038319	3.117675347	2.156049097	7.358153669	5.519678763	5.041352944	1.418584669	4.499672633	2.212211949	5.985112884	1.817775269	2.699540412	7.857902013	3.507054282	4.380049964	5.271409996	4.756210951	6.515801918	7.09830919	4.416201824	4.670437869	4.739004821	4.357205857	7.234868629	6.793017067	5.484083263	5.893327485
CGGA_1371	7.646575342	0	4.219782689	5.264619522	1.709511866	4.205576234	5.957207727	5.140698095	4.330306649	3.295832726	5.193662501	3.764158392	1.867321198	5.280261087	6.133561438	1.700446153	1.29313664	1.517821023	1.907312364	6.734032258	1.611619334	2.149611275	5.733077793	4.353441949	2.819199886	3.307859287	3.102688634	4.542572801	6.125423155	3.836778469	4.115084158	3.195603797	1.909516633	6.162418388	5.121530082	4.299049294	3.305951961
CGGA_1374	0.38630137	1	4.641907001	5.688336251	2.108258832	4.917971858	5.204660634	7.415685907	6.760573458	5.529226018	6.314294693	3.653976155	1.805955038	6.982773575	5.982241376	2.829134797	1.449710316	1.965183833	2.221019836	7.569432997	1.796207803	7.099599019	5.488190775	4.267249098	4.681502501	3.267826801	4.723875561	5.513546507	6.567514551	2.532964943	4.416332226	2.887728082	2.781667648	6.884231065	5.917223578	4.900117719	4.764320588
CGGA_1375	0.252054795	1	5.494640485	3.908141661	3.032256059	3.358701476	5.048999085	7.43364632	6.421883148	5.061558306	6.584777128	2.977551562	1.968112627	7.305211997	5.426261463	3.920737952	1.285281015	1.45378884	1.941477043	6.406649132	1.490490614	3.520403673	5.041311937	5.797806151	4.35410825	5.105170231	4.43716616	5.227950339	4.901931279	2.519867182	3.871480548	3.803688044	3.317178495	6.570070911	6.36078793	5.483444245	5.248376918
CGGA_1377	7.616438356	0	4.838670618	4.460549241	2.077205037	3.914549368	4.707150796	6.848687012	5.209711589	4.270874994	5.729246413	2.469615313	1.912504693	6.494181398	4.764756346	4.278441027	1.357837435	1.707379913	1.973915137	6.452852431	1.607016842	4.1262551	6.982106163	4.815939731	3.883805934	4.035395062	4.37236728	5.091494777	4.609218805	3.223795891	4.529879597	3.672761126	1.75350337	6.26302062	5.97262915	4.816961837	4.744582505
CGGA_1380	0.797260274	1	4.309138973	5.639622602	2.929233692	3.973298091	4.455967428	6.034995695	5.686391492	4.051008615	5.604229468	4.378517077	2.166401155	5.547549975	4.876174304	4.885102663	1.829688436	1.734694267	3.87739223	6.336324441	2.083417223	2.446531129	6.667971434	4.780708443	3.835413648	4.343892368	4.377826666	4.644648095	5.426620532	5.272918065	5.176285981	3.250073177	3.440321383	5.786835955	5.286100573	4.542733461	4.579774017
CGGA_1381	0.126027397	1	5.929859377	5.181161862	4.00176545	3.710345322	4.845799967	7.229139385	5.758185091	4.77462253	6.196050825	3.149026474	2.129771519	6.936530678	5.105354961	2.159827257	1.431538147	1.580214585	1.966171831	7.195267273	1.784531179	3.254773479	7.214766762	5.95301822	4.789078029	3.893810158	4.611442953	5.562923338	5.258964263	3.821014339	4.437083098	3.334209277	3.120738162	6.964532377	5.928107758	5.421483063	5.51261366
CGGA_1382	0.778082192	1	5.124216506	5.127238993	2.135239938	3.987371151	6.515518728	7.102764565	5.960652885	4.793243067	6.520353877	4.382454867	2.05681983	7.31979998	6.188970806	3.902054991	1.819140511	2.056914368	3.837945686	7.38607249	2.035761982	4.724837962	7.385014238	4.84713029	4.257986118	3.4538316	4.70031292	5.937614677	5.709616624	6.215045837	4.734679982	2.996940486	3.997421179	7.039223958	6.215014981	5.885548925	5.091741731
CGGA_1383	2.421917808	0	4.555636173	2.809375819	2.155068881	2.53744308	4.469488284	4.719845935	3.899608275	2.565307293	4.276859714	4.02500663	1.71455645	4.525241357	4.072224352	3.789742089	1.312698425	1.45378884	1.926125156	5.679167451	1.575856606	2.163183235	4.570596944	3.54849411	2.128325791	3.129136492	2.927983323	3.981352978	3.139555183	2.61101086	3.496701581	4.617612731	2.033798972	5.32216026	4.455704132	3.900373721	3.115148897
CGGA_1384	0.523287671	1	5.463222367	4.755394496	2.025912636	4.223604109	5.304884261	6.725918513	6.23100812	4.671594982	6.219718479	3.300606142	2.000474929	7.39227699	5.898933631	3.954518	1.447454957	1.796758693	2.358537545	7.619681938	1.592654144	3.867265705	6.603101056	5.410216482	4.511245421	2.81632727	4.665978422	5.647699036	5.41469779	2.885517818	4.491125957	3.302300951	2.177858501	6.198115205	6.315507365	5.207917537	4.754642784
CGGA_1387	0.246575342	1	5.811114952	5.358865612	2.211398469	4.396994543	5.880093259	8.073954767	7.067296397	4.40793478	6.449500591	3.023066191	2.111023942	7.096554953	7.281914539	3.09137515	1.355900422	1.721917043	2.070012303	6.492626686	1.623019295	4.437610338	7.992695008	4.512941756	4.577798812	4.41848962	4.742766786	6.421716067	6.818964045	2.595612515	4.582235562	2.083604187	6.805293931	6.995574278	6.698323264	5.843565711	5.669562267
CGGA_1388	1.328767123	1	5.071947221	5.126865097	1.723306773	4.949296879	5.356113278	7.487463325	6.673834843	5.430512188	5.915817715	5.03165793	2.276597746	7.287516246	6.331986046	3.711364168	1.537457392	1.545619949	2.20878298	7.545990922	1.55166816	5.010083481	7.226489621	5.216701686	4.653448036	3.357720734	4.558693914	5.629861611	5.922694065	2.59184547	4.58399658	2.229700037	2.920196051	6.955672802	6.823629559	5.16463844	4.600344827
CGGA_1389	4.57260274	1	4.617843189	3.750942863	3.266743673	2.664821372	4.531277015	4.838011823	3.829461445	2.362856578	4.474963644	4.587228978	2.029310727	4.91044794	3.955429705	5.162839851	2.013565367	1.465830201	3.557683403	5.596828095	2.21677234	1.853530088	5.90856676	2.961303645	2.220750587	4.388485179	3.072390951	3.962051724	2.985598398	3.613025101	4.476377098	5.718968404	2.677031248	5.19481338	4.6076859	3.502853357	3.122234524
CGGA_139	1.901369863	1	4.357317709	3.898853931	3.798863155	3.414361317	4.359342317	6.802805011	5.450305083	3.73673516	5.510778522	6.331167516	3.250619609	6.052335063	4.884900007	6.425814616	3.541608379	3.421103477	6.104430291	6.514734922	3.739367519	2.133617188	5.37419258	4.430261597	3.756606298	6.294464623	3.90711946	4.232860896	3.777117036	5.14127644	5.766995395	5.613233629	4.807603379	5.605697304	6.145799577	4.652226177	4.530113499
CGGA_1390	5.616438356	0	4.338956401	3.219853169	3.461774014	3.077750692	4.447778935	5.674267315	5.292766735	2.836747201	4.895873517	4.381285469	2.179202979	4.716700798	4.154671619	6.51763375	3.452141345	1.618114364	5.176279946	6.164239366	2.585599838	1.830030115	4.057002704	3.621037796	3.248193377	5.477238146	2.837306329	3.829648927	4.843245168	4.045687145	4.846575957	6.461639777	4.51064185	5.114718559	4.993383935	3.721804981	3.63904
CGGA_1391	1.167123288	0	5.208998455	5.486848405	2.157528312	3.514235436	5.567550718	6.688928611	5.624276893	3.692111175	5.713155024	3.936901237	1.82182446	5.895044541	5.786647788	4.062010502	1.688521215	1.56741489	3.080320834	6.768849974	2.12625539	4.024322426	7.560083727	4.692604587	3.351707865	3.516866345	3.516626556	5.085878867	5.768106766	5.853242128	4.23510692	3.415821738	2.559698265	6.635687045	5.455111203	4.357685137	4.515613709
CGGA_1392	1.295890411	1	5.310821373	4.248223003	2.126713185	3.465901405	5.837088907	5.679482671	4.539209025	2.612471889	4.931511775	4.612978947	1.727646143	5.277499496	5.318407634	2.148298906	1.251912562	1.466658322	2.970405138	5.579556763	2.30472434	3.314116316	6.13626879	5.447854512	1.961845951	2.745168042	3.308765543	4.374650516	4.594108544	3.255449018	3.787062982	4.028429071	2.609671454	5.812045204	4.9699899	5.077799288	3.85411802
CGGA_1393	0.753424658	1	4.588194494	5.138313769	3.164717837	5.323846967	5.678582605	6.965476588	6.932690282	4.619557683	5.855355952	3.966174794	2.14322922	6.108018724	5.764810826	3.557909604	1.599637626	1.658127946	2.940003737	6.303948867	2.511619656	4.182638012	6.153720883	4.647263583	4.068134264	4.304782572	4.3070971	5.283925326	7.077911235	7.139364948	4.588653078	3.402079142	3.400163404	6.931450387	6.236525507	4.648611295	5.179951684
CGGA_1394	0.380821918	1	5.018326995	5.513990481	2.019527071	3.738511894	4.951688403	7.431288672	6.066563186	4.830645874	5.76059048	3.12218454	1.870441665	7.000590038	5.714591062	3.649335131	1.271439346	1.98535954	2.095827771	7.17025877	1.727625131	4.167101596	6.636492532	6.151407683	4.422563069	4.412747403	5.182178596	5.428145211	5.654011699	3.023483877	4.573838426	1.581353429	3.198090103	6.597851873	6.447325114	5.336056787	5.194965258
CGGA_1398	1.517808219	1	4.700748588	4.035853425	2.22876224	3.335767955	4.682304981	6.653130834	5.003866804	4.569442182	5.599465236	3.44180326	1.863222377	6.213475428	5.195069357	3.714194745	1.459133665	1.556092252	2.260656368	6.467741685	1.782272591	5.358437847	6.897543818	4.642356346	3.318294396	4.766586952	4.496672817	4.77981104	3.995609345	3.001278932	4.876138632	3.16215471	2.456406909	6.031520749	5.699481414	4.660243547	4.37567539
CGGA_1401	4.602739726	1	4.465848102	4.880226501	2.262016533	4.235164033	4.608016227	6.834960383	5.394584843	3.858978578	5.664243142	3.621679336	1.979331645	6.570730443	5.45995323	5.168767763	1.607652288	1.716512993	3.11363687	7.137249197	2.06846658	3.698073266	6.016338109	5.389703353	3.924216493	3.997677065	4.73568285	5.009974756	4.541315343	3.887474138	4.754503629	3.533760546	2.390953	6.082616851	5.774832467	4.843943176	4.260611805
CGGA_1402	7.512328767	0	5.702718925	5.447581761	1.869071781	4.626925248	5.035239435	7.051928203	6.058606245	4.425486553	6.27125768	2.655488899	2.092011103	6.433616417	5.932585306	2.00549159	1.318145259	1.732061017	2.254767153	6.255813369	1.697965476	2.334108658	8.896917849	5.280883782	4.583538237	3.539295353	3.713402131	5.461991364	6.547837782	3.494459608	4.562243217	2.142073067	1.93211204	6.762089986	5.835008296	5.26643734	4.724461451
CGGA_1403	1.860273973	1	4.896412553	4.746685022	1.89573444	4.32173736	5.159449416	8.272537385	6.665302455	5.203928678	6.699919239	3.494828964	2.135321956	7.662570214	5.944286639	4.346028324	1.293680518	1.604985827	2.173251094	6.712943332	1.74477309	6.403401644	6.779320764	4.328517935	4.935615412	3.545341216	5.090364908	6.00693626	6.403294368	2.035255774	4.389891544	1.250312021	7.467200099	7.630756151	6.808045411	6.21833913	5.728334616
CGGA_1404	7.509589041	0	5.043372765	4.324524793	2.840679222	3.069656468	4.739944208	5.554684085	4.373217554	3.26431698	5.006940426	3.737713404	2.160916453	5.244466036	4.74976984	5.217521335	2.094681636	1.483746357	4.277020883	6.329236081	1.787638423	2.353437775	5.790710226	4.277660049	3.375229898	4.331552057	3.237565779	4.145757064	3.317834167	5.139158859	4.863736324	6.553784845	2.617071094	5.720865657	5.147317632	4.042478736	3.9244102
CGGA_1406	5.901369863	1	5.61038212	5.452620832	2.539286635	5.1313934	5.244992437	7.652266335	6.768973419	4.63419661	5.755445876	4.10353352	1.875065946	7.521981984	6.941540808	3.425604559	1.288681728	1.911551049	2.126743151	7.534835992	1.953099498	4.796880754	6.256956136	5.904540198	4.658967592	2.909718742	5.032119928	5.84382543	7.124741761	2.469946692	4.425914605	2.610405106	2.209672914	6.881670329	6.330442272	5.562142748	5.104418675
CGGA_1407	7.473972603	0	4.633159923	3.081197551	3.105768586	2.648089615	5.223927976	4.575302236	3.554156229	2.344925124	4.248123277	3.258425776	2.02663917	4.372362495	5.099587047	4.155687636	1.388206778	1.45378884	1.99478514	5.513769484	2.411186834	1.873340585	6.213234297	3.403368359	2.163940717	4.345432417	3.279781507	3.55231377	2.925984021	5.539111361	4.190781606	7.866107139	2.520433554	4.229473013	4.648507991	4.232914964	2.668706812
CGGA_1408	3.731506849	1	4.779298637	6.285149301	2.326891428	4.745969141	5.512132244	7.054514892	5.980693196	4.60069297	6.333493148	3.824403567	1.789241728	7.382056544	5.312918903	2.775852995	1.38420574	2.009401718	2.117521384	7.459547322	1.819403119	4.061158148	7.467441954	5.535045743	4.443861961	3.721884307	4.793443066	5.722490143	7.019648366	7.705037076	4.60931138	1.771345319	2.312437881	6.672470537	6.464813128	5.015630222	4.548502612
CGGA_1409	7.471232877	0	5.308975874	3.020401442	2.523016296	4.792920611	5.811896688	7.241434295	6.157370976	4.858982159	6.370910804	4.906512477	2.119263966	7.187940777	6.163431819	5.358642435	2.205283015	1.85596448	4.217115763	7.773267598	2.052190907	5.090391492	7.980933828	3.94403423	3.933869238	5.015020935	4.642651323	5.732070237	4.411856434	3.75902554	4.906343198	4.240259617	3.101985123	5.947235984	5.733368879	4.883652278	5.02614169
CGGA_1410	2.260273973	1	5.738225572	4.323287584	3.253562733	4.391812485	4.666319838	7.05385965	6.626004732	5.375561229	6.506147224	3.1427729	2.036071776	7.212581441	5.700320044	2.851888877	1.505083746	3.237731721	2.794267497	6.456250876	1.90510251	4.172723546	6.289185428	5.93709873	4.701451114	4.064592875	5.045649721	5.697546614	6.012327993	4.953450332	4.808636264	2.698461304	5.384854383	7.372815984	6.265711785	6.173074456	5.630887061
CGGA_1411	0.901369863	1	5.319563629	4.872854372	2.845723812	5.505644819	4.716975551	6.976877704	6.356345352	4.738441611	6.128272394	4.459334783	2.579057125	6.936685367	5.512376965	5.291406962	2.743757305	2.375620422	5.21707165	7.281676796	2.892045945	2.736051358	4.644289905	5.68982002	4.577760351	5.000585342	4.812683064	5.027183782	6.861953579	3.902656185	5.269925346	4.397644173	4.652311089	6.486408591	6.381379304	5.279847101	4.998873281
CGGA_1412	0.810958904	1	5.282467224	6.389069474	2.366073151	4.976030905	5.249707368	7.228949683	6.07908805	4.72602989	6.222159262	4.528349205	2.112300813	6.787820417	5.618273305	5.020921746	1.251912562	1.926293182	2.188044563	7.597994833	2.060000347	4.398039869	7.072250059	5.438355134	4.614669355	4.197583707	5.334425465	5.51375494	6.125615571	3.725514111	4.732376361	2.733779915	3.712997189	6.656352864	6.60499477	5.143403028	5.624420836
CGGA_1413	7.452054795	0	4.943181185	4.718767682	3.123019183	3.799543806	4.565444342	6.779706373	5.939912097	3.960001099	5.732216231	4.97442819	2.50352066	6.446284183	5.459565462	5.24521823	2.621457608	2.505778245	4.857709794	6.442991509	3.129030476	3.056855117	6.043740502	3.798296803	3.85659983	5.535707353	4.506725618	5.03070872	3.98887606	3.848776602	5.247391546	4.97704923	3.84056108	6.074277021	6.295220909	5.334717231	4.756485953
CGGA_1415	7.449315068	0	5.188293406	4.798259855	1.988711983	5.947294351	5.51208226	7.064118744	6.661389712	4.529878954	6.216963516	3.168033176	2.063104123	6.642671709	6.647565557	2.882879754	1.616636152	2.322160484	2.442163365	6.900890119	2.973322095	4.875068899	5.260079835	5.88467479	4.756506549	1.788671129	4.582493544	5.45844141	7.507885244	4.051494869	4.357470376	1.698777814	2.835889549	7.159747363	6.293030496	5.84649672	4.374056053
CGGA_1416	5.295890411	1	4.618878985	3.703252545	2.168939173	2.580368933	4.405532697	5.170584121	3.855921467	2.779305513	4.54603572	2.935896152	1.976700158	5.580899396	4.68089899	5.16048313	1.649116645	1.45378884	2.712515411	5.463686827	1.544516215	1.722210817	5.545258932	3.995645087	2.238039234	4.281565966	3.336811208	4.074849661	2.71278504	2.917501875	4.003036556	6.176419067	1.997969659	5.449986109	5.021696299	4.03716105	3.405399594
CGGA_1417	7.432876712	0	4.875545062	4.991863263	2.665383856	3.680308703	4.937613161	6.698323678	5.762693375	3.911874816	5.914239908	4.439417332	2.106098499	6.600609146	5.682318503	4.446097091	2.262447952	1.747143653	3.839067964	6.773824253	1.749094411	1.976436528	5.742536068	4.163202524	4.018795551	4.580734622	4.679923163	5.013584136	4.112030251	4.186642451	4.544526536	4.479199581	2.758477091	6.46281778	6.009795488	5.241378646	4.682918461
CGGA_1419	0.682191781	1	4.499228475	5.185354654	3.891101575	3.459227694	5.005935824	6.669018009	5.063901095	3.691345529	5.482448924	5.182871523	2.244202828	5.380886597	5.058340096	5.466798598	2.2240744	1.685847695	4.258841903	6.161028011	2.794192518	2.762629358	7.002697844	4.543639713	3.896682441	6.129070925	4.409755714	5.311381813	5.753671991	5.033772195	5.653631601	4.955027111	3.756298434	5.975154198	5.243035163	4.420450114	4.45850023
CGGA_1420	0.997260274	1	4.382608314	4.196511329	4.07905502	3.310404293	4.511507863	6.005168447	4.301219719	3.371572469	4.705721537	6.25857559	4.002611625	4.240121468	3.957427243	6.669066642	2.872868168	1.536789506	5.869470845	5.562990022	4.341942889	1.789845241	5.189694848	5.205392979	3.421299246	6.54974285	2.89858138	3.820245402	4.821132096	4.995984433	6.726385971	7.672238881	3.507699431	5.258441142	5.007193965	3.897051201	3.932031021
CGGA_1425	1.753424658	1	5.024037193	4.061044031	3.348625005	3.297284318	5.276198408	5.424259139	5.286713862	3.123562592	5.464895327	2.515450841	1.655857906	5.418503911	5.20607176	2.124258777	1.251912562	1.483368672	3.036164278	5.639396457	1.516566399	3.422651249	8.087672961	3.348708032	2.948223279	3.262822052	3.181569503	4.584353708	4.775711687	3.120283402	4.752295907	1.431022339	6.821491799	5.534740985	5.072525097	4.932385001	4.337660692
CGGA_1426	0.364383562	1	5.786464863	3.957773207	4.62810973	3.753147561	4.540694572	7.542226404	5.916961031	4.178921195	6.201722614	4.251761118	1.941678828	6.222851418	5.35263478	3.346590152	1.419783972	1.562212504	4.337096374	6.202134976	1.74505184	4.244241477	4.842701435	4.500434482	4.362209558	4.053735521	4.205758114	5.098037266	6.95594714	2.245966166	4.332732504	5.175197507	6.667160672	6.794867275	5.898192466	5.146898906	5.567953594
CGGA_1429	7.356164384	0	5.403570702	4.580814591	2.364788156	3.318060436	4.818794908	7.297121396	5.661739358	3.971662337	5.892953941	4.56731607	1.95118163	6.803012196	5.411170126	4.531655324	1.708179319	1.600435882	2.01120797	6.92532873	1.540471793	2.640601613	4.981758036	4.18818584	4.551462676	4.087944776	4.87900269	5.401865284	3.427277066	3.450079599	4.055933709	4.106553323	2.195228485	6.688736652	6.247056517	5.656297657	5.241964391
CGGA_1430	0.443835616	1	3.783718735	4.412328861	2.592849629	3.150284512	4.694349948	7.574163079	6.474798077	4.812786929	5.755993746	2.668886846	3.548945849	6.739169737	4.451673079	1.912038619	1.310192897	1.709947295	5.439544073	5.143815595	1.600714852	3.95525552	3.881893845	3.829703001	4.440662421	5.357079842	4.641732516	4.927532477	6.682647021	2.062887032	4.084968344	1.858804243	5.278134345	7.076900732	6.295817069	5.455997952	5.744983436
CGGA_1431	5.610958904	1	4.687517591	2.56960825	2.449285134	3.440577361	5.182149605	5.066562452	4.432511362	3.086653038	4.566528948	3.674185267	2.099545212	5.161867171	4.690393539	6.032933718	1.692457324	1.45378884	3.145020938	5.965054716	1.717649054	2.303631855	8.540626664	4.333524647	2.12596512	4.895442728	2.826488788	4.022209223	4.022360358	4.352736026	4.810332258	5.463498454	2.140552926	5.147779419	4.668472437	3.459978309	3.184389889
CGGA_1433	1.079452055	1	5.027983951	5.084074551	1.840770957	4.303163825	5.031493656	7.415156091	6.118439882	4.262409787	5.64128061	3.011800639	1.720372603	6.004846715	5.915439765	2.381213151	1.279329586	1.722261193	2.010740298	6.28659543	2.445119054	4.955784773	8.655882266	4.813538377	4.099040327	3.581412199	3.387782743	5.619067383	6.597868821	2.491717725	4.652415736	1.806476364	4.20843747	6.214890561	5.535407497	4.502285392	4.925079719
CGGA_1434	0.183561644	1	4.442738519	5.700801399	3.34984576	4.484472126	5.483540935	6.715624392	5.570475142	4.038630767	5.878481731	4.313326145	2.018179733	5.876331646	5.537386501	4.495502434	1.701110734	1.597837915	3.10846506	6.608574748	2.705773609	4.551093602	7.315130491	5.138833638	3.948488359	4.334515793	4.278339896	5.318689616	6.832737337	5.244616825	4.741092503	3.867445784	3.845658433	6.48867994	5.757918904	4.661893786	4.624451763
CGGA_1435	4.539726027	1	4.616734498	5.221679271	2.532952604	3.685884768	4.434012492	6.464649734	5.753652706	3.988529744	5.768277095	3.647105709	1.865110081	5.800090021	5.555370272	5.264336558	1.621243477	1.613687599	3.499065151	6.446977978	1.852360615	3.703417016	6.18079914	4.103329246	3.893266502	3.926147805	3.738135231	4.877136028	5.122738079	2.903158794	4.497485257	4.334281871	3.098999729	6.32611972	5.484096674	4.396812977	4.616469336
CGGA_1437	2.84109589	1	4.514494238	3.772628049	3.169634365	3.339084178	4.197744157	5.567292112	4.775192774	3.302583876	4.737553115	5.389984149	3.367082153	5.281468212	3.473618574	6.322619109	2.990552759	1.87150925	5.458696866	5.816605691	3.543918614	1.770610987	5.491173988	3.593714046	3.393783274	6.010830774	3.086292209	3.607036574	3.163991566	5.145388919	5.662574031	6.580071334	3.904881524	5.179035652	5.034198555	3.772806717	3.985849031
CGGA_1440	7.315068493	0	5.149733857	3.639607261	3.140860188	3.244284095	4.636989525	6.303507417	4.930145508	3.677282725	5.448164272	4.286590743	1.912765521	5.953674904	5.21726353	4.825399521	2.406198594	1.562642943	3.936576852	6.282578737	1.875942925	2.233286584	7.12539223	4.16268184	3.850431965	4.70084966	3.533412874	4.614162086	3.639096778	4.976121349	5.354661319	5.031205336	2.13421714	5.743649224	5.502941777	4.203250923	4.61539447
CGGA_1441	5.156164384	1	4.958526316	4.621705951	2.03118042	4.202493976	5.335727343	5.712764166	5.328428616	3.500050594	5.136877286	3.063062989	2.010838568	5.791038578	4.956410455	2.617700449	1.282003165	1.478927332	2.026300468	5.928474342	1.824189597	2.890516923	6.508680605	5.607882778	3.453973365	2.267273119	3.009232566	4.517894027	5.885283822	3.5363291	3.926918357	2.611663361	1.793806357	6.283868241	4.969791082	4.645065219	3.783799552
CGGA_1443	7.301369863	0	5.112658767	4.460669934	2.191409892	4.814634384	5.017153639	5.342800956	5.088970229	3.114898866	5.270357462	2.429091566	1.779317977	5.398780524	4.530576376	2.284332195	1.439220452	1.45378884	2.227822539	5.929342465	3.735674671	2.335901975	5.424308292	5.049822522	3.188429596	1.787779992	3.703805264	4.241574061	6.634848218	3.53077325	3.938028628	1.790081674	4.53290911	6.272207062	5.115070688	4.563491582	3.311955321
CGGA_1444	1.035616438	1	5.677638686	4.738234927	2.590580996	3.507784434	5.192412003	6.585914437	5.254682146	4.052400977	5.625317667	4.022691763	2.074438886	6.220594234	4.846513177	4.096510031	1.443400382	1.570085373	2.409775101	6.422250033	1.688103645	4.761992365	5.841564383	4.760743128	4.063994361	4.024754771	4.894649865	4.942918534	5.177835087	3.034272894	4.668458945	3.83509111	4.202861767	6.893655728	5.898887723	5.246442192	5.185922786
CGGA_1450	2.621917808	1	5.292609868	4.779783884	3.155330769	3.751557443	5.121228747	6.818085673	5.488916202	4.662410072	5.846765968	3.242868082	1.929630692	6.672990994	5.683074531	4.477518558	2.052534441	1.45378884	3.054201588	6.453852209	1.583635062	2.700068013	5.328506768	3.144719236	3.895744124	3.031128301	4.61333236	5.113881348	3.808803462	3.916472753	4.775486403	4.122555787	2.825695294	6.481454856	6.247615765	4.949707227	5.480591925
CGGA_1451	1.2	1	5.393137406	4.345196942	3.213409439	4.744518171	5.348367421	6.255477876	5.034816959	3.922071002	5.684676033	2.794801801	1.736096295	5.535396738	5.22437446	3.609849425	1.309134539	1.497043033	2.116570328	6.303783946	1.86883562	3.962592506	7.122536734	5.443797747	2.939609711	3.307182594	3.260211347	4.724815456	6.036344111	3.60554603	4.502129874	2.056859744	3.811473619	6.646311131	5.290447205	4.989863642	3.910035082
CGGA_1452	1.282191781	1	4.563392883	4.024994562	3.138090244	4.25982248	5.462133877	5.258269151	4.097539481	3.166748283	5.263308398	3.106984169	1.798870749	5.548368049	4.586607551	3.212088349	1.262843204	1.494341221	2.647269196	5.984850824	2.12848449	3.815664796	6.697210876	5.59103025	2.566328054	2.729963214	3.287189826	4.053746132	5.600292613	2.638078359	4.248714358	3.549253034	2.8760677	6.37025613	5.023760933	5.097297747	3.810650483
CGGA_1454	7.273972603	0	4.461739268	3.60718291	3.000414083	2.505144073	3.968517237	5.846863709	4.39003154	3.548573756	4.950614478	6.085201899	3.14302037	5.193040933	3.397115644	7.085225329	2.990678966	1.810247956	5.874525868	6.013778135	4.204714102	1.823197132	4.815131155	3.381585683	3.28004022	6.31192508	2.9678495	3.535057827	3.165814833	5.813001546	5.708708715	6.891056347	4.443811414	5.224696093	5.054357021	3.972177255	3.958387392
CGGA_1457	0.854794521	1	4.741897317	5.351365046	2.880572023	5.052627513	5.482997901	6.88176239	6.28794845	4.474282159	5.829127119	2.881536264	1.730505913	5.506836517	5.037119975	3.828037104	1.402865832	1.566547808	3.715958925	6.847384018	1.630292554	4.119922056	6.376031914	4.79399669	4.742417579	2.779954547	3.946048754	5.361414846	6.842158186	2.980257055	4.168357511	2.196489083	3.542602996	7.192159163	5.859453141	5.328381539	4.576463813
CGGA_1458	0.347945205	1	5.008916585	4.724842653	2.730492749	2.868449311	4.138877796	6.520327011	5.515336275	3.751669432	5.458196612	4.179449815	1.829460258	6.145788575	4.514825011	4.504825218	1.266626774	1.490289361	2.436351417	5.334498062	1.686791835	2.332274249	7.737573426	4.36530173	4.094234488	5.260696524	4.56834108	4.943919219	3.510784382	2.45572195	4.253694027	3.867481683	2.687710831	6.086622754	5.589873267	4.700868239	4.955365201
CGGA_1459	1.378082192	1	4.658773186	6.032578598	3.668872567	4.077602989	4.70646331	7.697568994	6.43254755	4.666330236	6.506456055	4.100884334	2.036053899	6.362807364	6.373334278	2.788785287	1.301980954	2.387018993	2.125336044	6.842652374	1.76069006	4.282432603	7.148306327	4.779505198	4.471553744	3.954785594	4.462240878	6.261982036	8.310494751	3.384974884	4.492541699	4.176063323	3.895316686	7.20605426	6.185204236	5.702867347	5.41378374
CGGA_1460	0.57260274	1	5.344714525	5.039847638	3.286678963	4.640421693	5.381551859	7.584465804	6.715494102	4.955836506	6.168114151	3.885498385	2.191534754	6.841405903	5.953886448	4.6090131	2.071285182	1.656216985	4.389319822	6.589110721	2.18377817	4.276559573	7.657845619	4.923125431	4.308610814	5.17293258	4.327132298	6.06798874	6.863501206	4.664566706	4.955277697	3.748872176	3.573494787	7.092594295	6.38844497	5.209870175	5.70181575
CGGA_1461	0.619178082	1	5.401317292	5.364084153	1.881171715	3.736369115	4.888400798	6.687546247	5.82829805	4.197772458	6.055316694	1.708930194	2.19997242	6.071514652	5.588772931	2.309877936	1.33458797	1.506267626	1.910678947	6.28553087	1.56671288	3.64261821	8.207028716	4.696184305	4.397218437	3.148073914	3.867975877	5.765358997	6.324359381	5.460985131	4.606409783	1.425711756	4.304318264	6.687155071	5.875592864	5.088025804	5.2266586
CGGA_1462	0.476712329	1	5.643046816	5.146839696	3.168023654	4.031960252	5.100141512	7.931743334	6.50707031	4.226374019	6.35660257	2.763376612	1.804111734	6.10132444	6.180098604	3.522421771	1.483950101	1.637326657	2.230811638	6.252267153	2.044205863	4.555386697	5.99542936	4.994331362	4.477528483	4.125152951	3.732308748	5.628687658	6.559624345	2.22644439	4.778257412	2.415032138	4.808506736	6.486528232	5.774998261	5.371514756	5.409837843
CGGA_1463	7.21369863	0	4.855236798	5.458449316	2.201294887	3.317599747	4.744943445	6.083464849	5.64537364	3.761709702	5.433482627	3.376710829	2.189394033	6.181094971	5.222735623	4.243407475	1.627493978	1.727473455	3.357179301	6.458128643	1.837573811	2.42540943	6.220677992	3.9085658	3.907893548	4.021227944	4.561650049	4.724340732	3.591693064	3.86423726	4.556821356	5.028091914	2.950304665	6.036448653	5.741962582	5.039142476	4.475450805
CGGA_1471	7.18630137	0	5.146030281	5.533565635	1.707745773	4.176057336	5.194559134	6.250086937	5.24228839	3.462727981	5.408417979	3.680587284	1.746110716	6.135798989	5.713506252	4.273155792	1.657966422	1.486948069	2.039192956	7.125932336	1.617192351	2.531092072	7.832218875	5.35946936	3.803233033	3.25311277	3.61652997	4.758023618	5.307777361	4.011488084	4.432236819	3.176137445	1.895854854	6.061148261	5.466968093	4.125654144	4.266325851
CGGA_1475	0.498630137	1	5.194532946	4.893348801	2.607635734	4.84553267	5.216786776	8.051704699	6.943367331	4.977592194	5.944178611	3.388043535	2.111260817	7.242218526	6.860393623	1.756302195	1.409868943	1.671279211	2.73321432	7.387497425	1.817692934	5.900431593	5.795986772	4.610122674	4.652322111	3.378703421	4.763891117	5.703579309	5.896864179	2.544634305	4.166356863	1.53793616	3.153532398	6.97576224	6.317739361	5.384656877	5.512537178
CGGA_1476	0.819178082	1	4.305399197	5.690823101	2.211648064	3.626314012	5.716078529	5.427046207	4.410827989	3.042082069	5.482924805	4.067109685	1.805454516	5.30989739	4.862887804	4.278916956	1.690749035	1.545458146	2.945789182	6.669481977	1.753927862	2.673354862	8.355751554	4.748721576	2.81165899	3.868949546	3.255580828	5.147563185	5.510321066	5.940896801	4.337871638	4.549893943	2.609972282	5.935027524	5.506868112	4.156580294	4.118302837
CGGA_1478	1.484931507	1	5.04184165	4.653494662	2.302529848	3.099627791	5.767065974	6.222154905	5.259153469	2.925868925	5.790338249	2.484051985	1.684406393	4.993776733	4.721206974	2.480339316	1.263829753	1.483385066	2.093458928	5.324928448	1.825867838	3.189042738	8.549725237	3.802858244	2.50707045	3.846867956	2.859099243	5.417935852	5.731531495	2.897430959	3.850912102	2.661888539	3.189033492	5.815055838	5.311142155	4.80168572	4.417955765
CGGA_1480	1.109589041	1	5.644183243	4.927153079	2.466668988	4.601327747	5.389131791	5.848903336	5.859481971	3.475410793	5.427123176	2.907452857	1.91943292	5.434023906	4.509455112	4.164147518	1.321680701	1.582548994	1.930484834	6.200081673	3.648727896	2.374276411	6.623609714	4.614728289	3.888784472	2.268746886	3.733994022	4.585753428	6.547919786	3.522544349	4.327424867	1.569815591	3.467859712	6.508830228	5.354469868	4.779147889	3.709162278
CGGA_1487	1.424657534	1	4.815726219	5.969273473	4.41662938	3.548513043	4.396930194	5.516474105	5.615070262	4.677016177	5.40744125	1.946692406	1.814307573	5.949651857	5.224212956	6.786260894	2.979204809	2.116209777	3.270372379	5.778605698	1.560675882	2.42364154	8.106015644	5.684505411	4.417105894	4.801680656	3.625782816	4.327139282	7.255100135	3.279388019	4.965557269	4.545375035	6.017767603	6.446586862	5.128527605	4.514360776	5.121645296
CGGA_1488	7.084931507	0	4.438447773	5.507678802	2.396101887	3.890785381	5.112702793	6.541004301	5.437759569	3.755581031	5.793809815	4.419115863	1.95446506	6.661420803	5.884998409	5.362731406	2.510266862	1.860411018	4.243875369	6.507600933	2.141206361	3.364152773	6.011462403	4.607922043	3.91368016	4.86838317	4.292101432	5.003185167	4.298895848	4.479657534	5.310557751	3.630738472	3.356533733	6.005786449	5.978399492	5.066729816	4.421121478
CGGA_1491	0.673972603	1	5.095021623	5.252177403	2.023551739	3.725541283	5.432453696	7.070318453	6.003781942	4.669920969	5.859455264	2.89802901	1.963660268	6.535696087	4.869835089	2.533133868	1.251912562	1.505813692	1.93663978	6.676799519	1.609400152	4.120884753	6.963199986	6.700639792	4.365388488	2.367905071	3.828466857	5.533948018	5.98780252	3.161216527	4.185738354	2.022459315	4.826717874	7.290252502	5.854179904	5.245781542	5.432324053
CGGA_1492	0.734246575	1	5.371937625	5.641841856	2.82228099	5.58881821	5.841912116	7.872623386	7.340641183	5.055314279	6.426336912	3.371616082	2.078354973	7.049093091	6.246328692	3.37747429	1.433022649	2.423575101	3.002838622	6.828693921	2.843620552	6.034461542	7.038271944	4.606103143	4.701829053	3.742621057	4.646385232	6.026000128	7.557479221	3.514736113	4.673593586	2.762654071	4.334859832	7.590538685	6.70652872	5.9837904	5.136171194
CGGA_1496	0.904109589	1	5.102804762	6.246710439	1.947691313	3.47429918	5.129436549	6.934524528	4.691763539	4.324094281	5.77271439	4.500552794	1.834023002	6.3767004	6.125706017	5.008344591	1.581019642	1.727883127	2.009152377	6.75340023	1.527851408	3.406832482	4.980318221	3.952172825	4.289328746	3.530085328	4.775395391	5.244449638	4.47480952	2.798142242	4.267757502	4.609298412	3.617714966	6.454665882	6.345065075	5.737528647	4.731092314
CGGA_1497	3.22739726	1	4.366377967	3.543411556	2.62927461	3.194434733	4.694857994	6.631511876	5.17541773	4.226609968	5.544400175	3.387137802	1.893739005	6.370115316	5.416679273	3.428538172	1.31009373	1.595624151	2.002500857	5.092395154	1.645007032	5.058935951	6.280397952	6.731523185	4.001133199	3.399615371	4.726327394	5.000710952	3.724647615	2.773112918	3.896227835	4.404404571	2.16241039	7.273598834	5.99033919	5.440328295	4.883825492
CGGA_1500	0.295890411	1	4.992988715	4.49447231	2.84218409	3.272789812	4.272705627	6.387006868	4.993067829	3.458634343	5.303931895	4.599804768	2.690529462	5.687493777	4.643690524	5.889634282	2.473998988	1.81598385	4.977659931	6.370144412	2.75456799	2.326500134	6.645556204	4.902305976	3.748965754	5.71944404	3.362698248	4.965191919	5.31571418	5.410433492	5.145396576	5.651962899	3.61096632	5.74590829	5.138251442	3.909860094	4.323869305
CGGA_1502	7.02739726	0	4.388856022	4.594051891	1.905552559	3.203809362	5.25647986	4.788699683	4.083443529	3.202815645	4.597083122	3.063419849	1.911729686	4.727422484	4.181623815	3.279696802	1.405322108	1.482690473	1.926133633	5.661828725	1.952088965	1.942204887	6.572412906	4.813182879	2.979314931	3.342856764	2.903224778	4.246792895	3.54843248	4.132136879	4.364212254	4.540604236	2.698823031	5.308268241	4.370434833	3.678827304	3.557190026
CGGA_1504	7.008219178	0	4.228509583	2.805547567	2.45988642	3.6958826	5.502913894	5.257135107	4.315417396	3.182163133	4.675686185	3.165907958	1.702356731	5.501942701	5.165311385	4.975611191	1.331289473	1.491710619	2.168492224	5.769432043	3.059701389	2.2631554	6.47680994	4.255838328	2.257981765	3.60783677	2.91443092	4.050775263	4.71006839	2.818962576	3.991461343	3.828760099	2.077943135	5.491620179	4.420716988	3.692127407	3.32029595
CGGA_1505	0.471232877	1	5.256092179	4.936956125	1.88062538	5.142943168	5.603820685	7.93538035	6.558697184	5.058506088	6.26280416	3.818018679	1.956778391	7.173585204	6.757236406	2.518220397	1.325532414	1.952452475	2.084393715	7.391778054	1.915053144	6.286811802	5.134975147	4.666053756	4.760064429	3.697562275	4.921628465	5.41989074	7.116173311	2.855111629	4.704561047	1.749923734	3.31105276	6.762591035	6.207036431	6.159333248	5.378642291
CGGA_1507	1.95890411	1	4.836356394	5.194679271	2.780182445	4.550211036	5.524912875	6.493330381	5.39689264	3.937572064	6.06445846	2.864093455	1.984131263	6.280851519	5.568207793	2.26485612	1.548630947	1.692313492	2.19300157	6.469777683	2.29590872	4.435910835	4.626246359	4.841625828	3.847133331	2.484928126	4.042499537	4.956645897	5.822898598	4.274828664	4.562264907	1.936670603	2.469389075	6.785687527	5.551956447	4.860198028	4.171790073
CGGA_1508	2.873972603	1	4.310004025	4.936734612	1.755131352	3.50382681	5.037351223	5.146268343	4.262463369	3.34620433	4.900549898	2.784747967	2.036547237	4.978086964	4.719728278	4.116665034	1.367169125	1.45378884	1.940173376	6.62798584	1.916248491	2.052003231	6.580501421	5.356258765	3.363337137	3.736203302	3.212136332	4.132613633	4.435638949	5.884876924	4.974265062	3.110693531	1.664518498	5.422964828	4.429929993	3.561074448	3.697004227
CGGA_1510	0.742465753	1	3.884730594	5.037401713	2.147619379	3.613481768	5.089648362	7.472508654	5.549063447	4.600361767	5.869357327	4.26774885	1.786084669	6.052520949	5.313574199	1.927057101	1.40794405	1.527571671	2.313628094	6.525391936	2.073232398	3.863759825	7.866819727	7.089027459	4.284937847	4.375088736	4.656472312	5.379528272	5.515958934	2.471175369	3.942081794	2.368261407	1.806941917	7.087845207	5.455309209	4.988356755	4.40506835
CGGA_1513	6.443835616	1	5.000358738	4.620849316	2.189543307	2.610878704	4.634293754	5.206437501	4.079006965	3.246748039	4.923226433	3.739945688	2.003842392	5.061568835	4.532131233	4.51340493	1.828272772	1.45378884	3.63906481	5.410575279	1.859263569	2.262893717	6.079292858	3.844284173	2.497098316	4.260913759	3.116889172	4.352041683	2.705716787	3.467718972	4.765787266	5.574215017	1.94593851	5.696468954	4.733488621	3.834424364	3.754432547
CGGA_1516	6.931506849	0	5.196586959	3.03813232	2.303675198	3.274345071	4.878127767	5.723526538	4.742018129	3.849632996	5.125407396	3.823796232	2.007252723	5.648703261	4.408324721	4.148441018	2.05141314	1.471443114	2.83732522	6.212018867	3.123512862	2.999680391	6.27337202	4.284146924	3.703189309	4.404692333	3.353650358	4.664159202	3.640304249	4.88128013	4.619340048	5.456566893	2.65242128	5.77905511	5.432191986	4.130997813	4.443774308
CGGA_1517	6.931506849	0	5.128441075	3.090555652	2.363089379	2.829426116	4.577979902	5.332891277	4.398942012	3.358806979	5.082159829	3.178768208	1.855598979	5.361932197	5.156834641	4.649342864	2.428420104	1.45378884	2.245823772	5.824301394	1.681378805	2.143802138	7.081817454	3.73070052	3.168791303	3.619405094	3.278866178	4.3621209	3.409647263	3.233791245	4.437955218	5.825120593	2.054700526	5.822408364	5.187145075	4.081714077	4.033713395
CGGA_1518	1.126027397	1	4.574280858	3.717031002	4.522244529	3.074224949	5.690795527	5.808265439	5.393853219	3.328412227	6.125468197	6.223751784	1.799477169	5.37688721	4.611366111	3.59640796	2.480657858	1.45378884	5.365537747	5.560060732	1.565042889	2.728423412	6.205526877	3.714537327	3.009763031	5.586153948	5.056221604	4.571736364	5.515593871	3.611440534	4.470086499	6.70660685	5.696586985	5.335837381	5.737960738	4.509436152	4.592071466
CGGA_1520	0.81369863	1	4.338663315	3.66856544	3.980578907	3.260437274	4.772347196	5.230629933	4.462613062	2.811434883	4.736151388	4.645767061	2.593919195	4.568689762	3.844409899	5.872450171	2.477749176	1.480383994	4.897854374	6.494096944	2.769427904	1.760815619	5.884388772	4.081660862	2.62374959	5.607359948	2.789575956	3.790953235	4.978867333	5.709965887	5.080529302	6.793279438	2.642398402	4.943527656	4.585632892	3.591491339	3.338616943
CGGA_1521	0.561643836	1	4.716590247	5.758354446	2.862646654	4.805031977	5.868036751	7.950749993	6.193976231	4.359795171	6.602647134	3.514013494	1.930804915	6.937304135	6.739065724	3.412622312	1.490548312	2.144703687	2.447019818	6.611916302	1.490490614	4.606114164	8.146047909	5.026360172	4.278159128	3.503453107	5.069747504	5.97443219	6.251100017	4.403266425	4.753976977	1.971819958	1.979729705	6.851975427	6.203402891	5.749357358	4.835991089
CGGA_1523	6.871232877	0	4.407019293	4.617662247	2.750261728	3.990753886	4.619475632	6.651974192	6.12158285	4.103004983	5.254258393	4.999417083	1.955534187	5.787127205	5.288493852	4.402674294	2.525800293	1.816886869	3.932219382	6.975210617	2.119767999	3.52367753	7.767059838	6.033613574	3.826932766	4.682606442	4.137285086	4.973382806	4.837838969	4.448734219	5.15478178	4.402960308	3.117967422	6.146569151	5.755014956	4.566684923	4.364207741
CGGA_1524	2.750684932	1	5.214133879	4.763908032	2.586882804	3.127172688	4.937050456	5.966106291	4.624301101	3.792748708	5.259305666	3.69271834	2.132801738	5.754947316	4.362390984	5.477064927	2.078027014	1.57904151	4.154866423	5.950377955	2.026774118	2.729733083	7.248819898	4.498190779	3.699666378	4.643855276	3.434126736	4.54205819	4.040235009	3.792393559	4.86970906	5.64995742	3.937034888	5.897556205	5.247947891	4.076791029	4.679169169
CGGA_1526	6.854794521	0	5.059498697	4.641252851	2.028156771	4.248532051	5.341377631	6.908976568	5.897122798	4.057316011	5.739538157	2.734393765	1.815628027	6.681903509	5.507591554	3.508115776	1.892702916	1.807636002	3.663272185	6.65349818	1.9343884	2.510167909	7.308408467	4.209780021	4.154607604	3.820137822	4.63858344	5.201978654	4.927547663	3.673711193	4.886313312	4.065592246	3.26191933	6.560545161	6.149446895	5.331091554	4.71518875
CGGA_1527	4.695890411	1	4.39810833	4.239299336	2.966448445	3.918510978	4.486654865	5.801827675	5.343693958	3.72191823	5.62156475	4.154409849	2.005702992	5.69292608	5.80387113	7.38451146	1.72697065	1.625528578	2.74390827	6.501349512	1.717654683	3.91708343	6.12030199	5.748970551	3.697562291	3.971008768	3.422407907	4.587617525	4.46473027	4.581019454	4.889393729	3.908031092	2.166927019	5.920349752	5.23470819	4.167190564	4.298957603
CGGA_1528	6.84109589	0	4.962057946	3.222139292	2.347776587	3.190127929	5.013731983	5.216742279	4.353962218	2.848803805	4.944871973	3.22661639	2.138362463	5.520364954	4.586725672	4.844368177	1.662000215	1.45378884	2.461453339	5.566863683	1.897501517	2.498095143	6.900153319	4.529252647	2.600094925	3.714834909	3.31614353	4.239030551	3.582251614	2.811341164	4.134571475	5.78432835	2.259165627	5.805931554	4.847297909	3.884789182	3.449994701
CGGA_1529	1.597260274	1	4.454466302	4.390796429	2.479912063	3.041291054	4.71581968	6.096423831	4.912717125	3.752675662	5.391918126	5.546477338	1.690711126	5.001674582	5.230617093	6.56427188	1.939824495	1.469396203	4.358414019	6.498632239	1.557885491	3.498046278	7.516641802	4.402987948	3.341879852	5.993554964	3.592443098	4.521087741	4.725597441	3.270413224	4.735620757	4.362094219	2.463241916	5.954926532	5.238468269	4.114428186	4.342461611
CGGA_1533	3.334246575	1	4.459151314	4.76543804	1.862883407	3.449032347	4.779366839	5.23405605	4.29804857	3.606195186	5.212586906	3.924673347	2.208600831	4.783404499	4.159078517	2.14240814	1.515124228	1.469022781	1.811551359	5.690148551	3.142514798	1.965068328	6.135158995	4.445979526	3.531976793	2.618641907	3.39888075	4.183313453	5.272114116	4.194972732	4.468277133	1.26273144	3.004512537	5.698382484	4.67063172	3.998381138	3.683240838
CGGA_1534	0.073972603	1	4.695163594	4.725342912	2.276691547	3.331028274	4.532324276	5.179673359	4.049916372	2.878368761	4.948854086	3.752677328	1.793591041	5.084616744	4.047424585	7.402731433	2.140316394	1.45378884	2.35341443	5.916069676	1.741806204	2.410512772	5.631059813	4.945490418	2.851390275	4.497942868	2.891379508	4.177321306	4.185193724	2.716179485	4.303129182	5.589930103	2.047227049	5.300685834	4.083530603	3.719795865	3.66806997
CGGA_1535	0.635616438	1	4.756796466	3.485401233	2.130656388	4.920181476	5.273427395	5.156457312	4.900271127	2.827464854	4.705413314	2.390151388	1.925057989	5.360320205	4.974696495	2.165385371	1.251912562	1.480035031	2.038006184	6.153650904	2.865210645	2.181690274	4.496423101	5.814191997	2.087827973	1.642279644	3.283314926	3.899758742	6.376378724	3.855909965	3.841175863	2.152552362	3.836490566	5.656320929	4.672587535	4.416157831	2.813842663
CGGA_1536	2.301369863	1	4.39401072	4.876113222	2.190463927	4.873967129	4.928249402	6.188751185	5.657451028	4.455151994	5.483269153	3.300345027	1.885450634	6.412205403	5.586913257	4.060547485	1.654376814	1.848912778	2.946501967	6.645923487	1.801570665	4.633817699	6.316431255	5.328103256	3.998669394	4.123117884	4.460525197	4.811921117	5.507950876	2.952160131	4.434930894	3.382478051	2.17010346	6.239664013	5.841643195	4.707115622	3.753250387
CGGA_1537	0.265753425	1	5.474356579	5.16043342	1.940798664	3.610013177	5.117570486	6.543543682	5.544394714	3.829852083	5.77790376	2.355631586	1.91519681	5.839546176	5.241510236	2.257094062	1.314090479	1.485312473	1.942631263	5.941770345	1.70983521	3.088942764	8.696789444	4.731666189	3.950364866	2.618110758	3.141340701	5.396832855	6.359747849	3.879296403	4.535390596	1.709757648	3.27678243	6.447849132	5.408922278	4.324034399	4.687886203
CGGA_1538	0.676712329	1	5.306521466	4.918705596	2.791018647	3.448124419	5.246994772	5.985987765	5.731691382	3.250491697	5.566529903	2.374340681	2.083669498	5.796049552	3.476345601	3.38589937	1.300391311	1.46914502	2.017216986	6.071482636	1.691933176	3.616223327	8.315005008	4.244596074	3.618900513	4.131736161	3.323921326	4.779158908	6.447656273	3.610224515	4.302971897	3.52783986	5.345835884	6.310139903	5.390599482	4.767630487	3.93883609
CGGA_1539	6.745205479	0	4.200243432	3.463037941	2.571974754	3.907328424	4.847867845	6.328847154	4.90561881	4.406210773	5.788122464	3.699529196	2.140930521	6.099712143	5.272629977	5.293208753	1.710412431	1.550250511	3.097601673	7.087272438	1.982857615	3.204345937	6.254512033	4.961813506	3.961403748	4.527452313	4.316854165	5.134547653	4.433395642	4.810549087	4.945061331	3.05659258	2.498949814	6.318418079	5.622672368	4.550949053	4.182712839
CGGA_1541	0.183561644	1	5.094742097	4.459854768	3.509425943	3.098642422	4.690725057	5.565007032	4.496785764	3.206819045	5.1195433	4.685664902	2.28397692	5.495173322	4.744125916	5.814977225	1.82174147	1.561706345	4.462562321	6.366498541	2.250306943	2.165803538	7.256445665	4.85427285	3.298233613	5.699112065	3.14368239	4.072452371	5.601315667	5.133083249	5.024859856	6.423863469	3.587618515	5.704170345	5.175976452	3.968586731	4.048906355
CGGA_1543	1.980821918	1	5.119897368	3.541167365	2.400487726	3.749350292	5.332871408	5.44618487	4.734271553	2.654291577	4.605986109	2.736360931	1.949607599	5.516657354	5.03319384	2.905345357	1.301367043	1.45378884	2.317109742	6.359662336	1.714632135	2.637264841	7.068641906	5.075673718	1.89072158	3.980685995	3.079778547	4.307989512	4.875041614	4.901147368	4.118930111	3.245700654	2.510458515	5.421053383	4.809253679	5.030141099	3.112943231
CGGA_1544	0.569863014	1	4.744762008	5.232651157	1.879004212	2.933331552	4.494881757	5.815415554	4.648941485	3.823720247	5.583724991	3.695741479	1.597862813	5.643523306	4.522082208	3.358635689	1.322558265	1.483758815	2.342137999	6.515841349	1.653419713	2.519405515	4.61128987	4.732090599	3.54227695	3.668800891	3.618698752	4.581163368	5.010660372	3.262326423	4.363421756	3.911502602	2.303736789	5.736698084	4.975767245	4.033935314	4.092538156
CGGA_1546	0.610958904	1	4.798046579	4.293612512	1.884594337	4.764474509	4.192825335	5.721854601	5.292913327	3.359256449	5.105411094	2.367075737	1.963219267	5.432339517	5.086621691	2.817440748	1.301858984	1.479034123	2.897522931	5.827204415	2.482229814	3.04070024	7.015333181	4.701880921	2.843374319	2.466342235	2.921903389	4.582764787	6.362479521	2.428613393	4.381586863	2.472126874	2.783056907	6.10835274	4.940894425	4.822050812	3.666145325
CGGA_1548	2.887671233	1	4.969709604	4.079423149	2.798470384	3.985559349	4.961734443	6.073953156	5.0860715	3.418568284	5.281141472	3.532000313	1.993286109	5.322331649	4.840289463	4.590657427	1.603769761	1.467526648	3.106187219	5.842242671	2.006890587	2.554589363	8.234394192	5.109900446	2.731673289	4.854372331	2.903974448	4.73298483	5.6261723	4.575612411	4.694998854	4.894891644	4.147373505	6.004854522	4.958620601	4.300398814	3.907219896
CGGA_1552	6.663013699	0	5.044433361	4.060164786	2.267751396	3.008759281	4.657926472	5.633896789	4.587928155	3.432978087	4.952238313	3.065417739	1.930460052	5.563090801	4.671068833	3.882110448	1.618981663	1.45378884	2.171636496	6.031555332	1.793999816	2.040375601	6.385122815	4.104032014	3.586717385	3.678156674	3.354244751	4.303371033	2.96044067	5.319026074	4.474184838	4.422044194	2.403778694	5.606564155	4.966690241	3.86179024	4.115852364
CGGA_1553	1.479452055	1	4.347608928	4.241090164	2.978218419	3.346217198	3.919157095	6.227030049	5.164700413	3.601229315	5.44563223	5.438400227	2.89775361	5.803492132	4.421183456	5.644601252	2.768312358	2.30215481	5.629490954	6.233412325	3.18877864	2.296657724	5.10514744	4.865625267	3.773811919	5.620480888	4.252981569	4.275045877	3.712235303	4.796776641	5.582944697	5.177309837	3.858236795	5.805458775	5.579743997	4.584730689	4.504767647
CGGA_1554	2.257534247	1	5.073054815	4.697548712	3.21423162	3.892639431	4.579340612	7.109006674	5.856513547	4.175573173	5.772984243	3.56219278	1.988635498	6.182121728	6.192648083	4.184513347	2.04848072	1.603115436	3.103837226	6.340602347	1.928019357	5.056598296	6.364053507	3.984290033	4.238295981	5.10397124	4.436102269	5.167200989	5.320221005	3.167094699	4.748500802	4.054956684	3.040966222	6.56246703	5.63686083	4.786447866	4.434123321
CGGA_1557	6.649315068	0	4.8047631	3.630123797	2.75665517	2.786330582	4.86968263	4.827202201	4.123707667	2.706872163	4.738514908	3.940367523	2.042122478	4.859998112	4.299151901	5.334513488	1.654181076	1.45378884	2.942377769	5.924486704	2.013173628	1.862149924	5.665469376	3.456417904	2.265147937	4.070811735	2.721709933	4.122226866	3.382975158	3.276693738	3.990712626	6.748373807	2.17143039	5.329704916	4.570576338	3.821842023	3.31023045
CGGA_1558	0.356164384	1	4.687555412	5.332555749	2.267493482	3.975778755	5.646231368	6.687018301	4.801069542	4.10556937	6.001211466	3.680341823	1.688331582	5.919719453	5.492630249	2.388634768	1.33247698	1.504905451	1.933259512	6.815545573	1.714709886	4.305940483	6.731288853	6.061575454	3.770731283	3.206747679	3.705238987	5.006064888	6.120017462	2.623686682	4.310449768	2.575692731	4.033898326	6.725898112	5.718959833	4.723881172	4.730245036
CGGA_1559	1.652054795	1	4.917553106	5.045980208	2.270429701	2.916984284	4.804725111	5.683312842	4.430650654	3.758434561	5.266140286	3.370752975	1.780550283	5.655941271	3.859058714	4.080601724	1.769513704	1.512511337	2.328285334	5.863540708	1.65176934	2.384349165	5.430249208	4.551515953	3.881287166	3.90135792	3.087091817	4.496652354	4.131423316	2.486056549	4.719287116	5.456357604	3.447723877	5.929912974	4.871743968	4.089387412	4.644462969
CGGA_1560	1.257534247	1	5.562100091	5.487778524	2.302687317	3.208344147	4.676900875	6.900775872	5.528572691	4.307171598	5.479404707	2.693368504	1.748644187	6.181174543	4.979884671	1.750479496	1.452094	1.503930765	1.731581067	6.365799016	1.549102175	3.690741603	5.81031739	6.738988883	4.093005847	2.422644756	3.612673076	5.055442293	5.183303285	2.602366026	3.545162618	1.762727902	4.853904521	7.164540566	5.692978377	4.540553655	5.081000171
CGGA_1562	5.567123288	1	4.772996436	4.305023483	3.418699488	3.123853816	5.323069786	5.359781932	4.867851831	2.988675256	4.702600947	4.082329995	2.048884257	5.149486602	3.796605054	5.355669275	2.170306039	1.541201221	4.214015057	6.072533816	2.236973606	2.394394432	7.499791941	2.946086271	2.965874748	5.309396811	2.861015213	4.290430925	3.353147569	4.169752277	4.770284947	6.453463496	2.490836678	5.178475688	4.882053487	3.796046858	3.837948795
CGGA_1563	6.638356164	0	5.353637302	6.435151935	1.997302265	5.016737939	5.382271743	6.039754474	7.773335842	4.635541021	6.52773868	3.076199068	1.757501317	5.850366086	6.089968994	3.315681906	4.839723442	1.523400039	2.587144326	6.243753089	1.490490614	3.377210824	7.144911167	4.368498527	4.228663854	2.433944824	3.699118205	5.365961254	5.755668342	3.334430784	4.726786799	1.932338243	2.464013282	6.619613892	5.834759307	4.43185926	5.115267714
CGGA_1564	0.520547945	1	4.773602822	4.527050591	2.495928894	3.252031835	5.514120432	5.540942151	5.110055889	2.91511737	5.383461034	3.843414452	1.692840472	5.631910938	4.476074186	2.388388925	1.314133767	1.546490678	1.801231652	5.960358657	1.585349924	3.561089288	8.306682259	4.416790482	2.404141825	3.893010953	3.258629351	4.452571854	5.676555371	2.962830888	3.968161491	3.002334288	4.202306627	5.679851447	5.533446488	4.811510418	4.498993351
CGGA_1565	3.882191781	0	5.146141164	4.39380744	1.664129838	3.506476705	4.686794374	5.298171395	4.523075642	2.960089884	5.049803126	2.575141677	1.800741148	5.41130587	5.009213761	2.214696656	1.264222233	1.514306277	1.983322728	7.018138907	2.383786855	2.096992288	6.093446765	4.867876287	3.483018578	3.174920125	3.569157075	4.338782117	4.259603687	6.525260214	4.306443011	2.442477529	1.853862423	5.809216088	4.952617665	3.678512448	3.508527486
CGGA_1566	6.630136986	0	5.181259396	2.002563752	2.208705043	2.554420513	4.70654722	5.190653733	4.222384229	2.565252557	4.590246317	3.310796416	1.784954222	5.1765137	5.110534292	3.339041342	1.425689697	1.45378884	2.15527901	4.734691099	1.490490614	1.793080816	6.345273392	4.052736081	1.793580332	3.702041899	2.980774422	4.014953061	2.490898529	2.091639535	3.552776883	6.679041222	2.349724601	5.188413121	4.762906806	3.881590682	3.360859528
CGGA_1567	2.301369863	1	4.361429533	3.018198322	3.444511001	3.318588099	5.323512939	5.108812908	4.486443711	2.680176016	4.763170059	5.176521344	2.484570408	4.848315314	4.795834553	5.24174884	1.859046523	1.502367409	4.315945059	6.207254723	2.56583209	2.702246048	5.663017416	4.200435317	2.305604477	5.034619676	2.880106892	3.861511818	4.937013263	4.054231118	4.83887493	6.639084023	4.357662624	4.860120908	4.716558073	4.44829958	3.212147331
CGGA_1569	3.852054795	0	4.874660104	2.80829976	2.227475227	3.176991817	5.186934311	4.812069932	3.87296496	2.513341	4.458553461	3.129701221	1.662122571	4.981147228	4.705745737	3.397327838	1.443410649	1.490365709	2.397754402	6.082920537	1.653975279	2.017843983	7.71257588	4.685403419	1.861142155	3.766169205	3.269413868	3.968309476	2.943707693	3.915362192	4.333719291	5.871863935	1.827481152	5.133992412	4.718229484	4.188948341	2.77298647
CGGA_1571	1.128767123	0	4.453488394	3.221942844	3.183874292	3.145841885	4.71547151	4.911212143	3.572763547	2.767353344	4.603519487	5.337853284	2.638030691	4.684018389	4.793093729	6.193799491	1.67140467	1.45378884	4.631387784	5.836253824	2.920449233	1.785047911	5.947867664	4.434777566	1.812843597	5.716326522	2.90909476	3.689957067	3.405065994	4.668725695	5.031122363	7.439235783	3.392021722	5.182771603	4.153359788	3.791673762	3.112854944
CGGA_1572	0.438356164	1	4.578456043	3.821684879	2.303197584	3.48114281	4.885064403	4.643756636	4.073191644	2.267111359	4.53404691	2.551731201	1.717998553	5.263459701	4.784709862	2.265411314	1.271270578	1.45378884	1.933919938	6.027624293	1.661362915	2.10550782	6.379374968	6.033602067	1.528046703	2.602753919	3.06799901	3.936247856	4.173262404	3.65470362	3.711652926	2.48216972	2.659312652	5.15846179	4.374138102	4.480661104	3.081106542
CGGA_1575	0.353424658	1	5.153299897	4.872969414	2.143099073	4.484536659	4.843024321	7.368586429	5.932540975	4.304829313	5.888512932	2.842055045	1.751711181	6.455253181	6.386329001	4.310435177	1.332235924	1.570094823	2.208802526	7.037088854	2.061961209	5.075263403	5.576917762	5.102958418	5.080026983	4.231790268	3.695585639	4.839729984	6.598788882	2.193126296	4.611345955	2.651219316	2.799812101	6.495781049	5.608374233	4.995912765	5.022665334
CGGA_1579	6.569863014	0	3.400982705	3.160760414	3.332858532	2.605699191	4.10698562	4.775000404	3.372093741	3.084663503	4.231468782	6.181328189	2.997535914	4.034410975	3.851674568	7.121909112	2.116572354	1.45378884	5.641384775	5.326536227	3.751750933	1.776505739	5.181321959	3.737037091	2.230114673	6.701225174	2.509724423	3.049342915	3.092928445	5.840780253	5.709149112	7.554598791	4.022328989	4.687140501	3.449122204	3.307243116	3.159092124
CGGA_1580	4.331506849	1	4.570508917	3.580557679	2.058462641	4.480831453	4.75006538	6.751340006	5.457460135	4.340867601	5.645978808	3.240205907	1.921568583	6.480372327	5.787620164	3.580514301	1.563798101	1.734923374	2.64883803	6.920063691	1.872395636	4.196080321	7.003282378	4.765423256	4.091141862	4.366172989	4.668839974	5.058202907	4.961896024	3.870998076	5.124302162	3.991467442	2.170669433	6.335212393	5.686836627	5.017025355	4.302615356
CGGA_1586	0.635616438	1	5.54411731	5.215196936	2.201957716	4.919639589	4.468400702	7.378873703	6.007467904	4.211397174	5.979921768	2.852552429	1.774281149	6.482881859	5.839265622	2.683004241	1.374407266	1.759914262	2.255716621	6.748969585	2.256880683	4.795737004	6.111570811	5.301122575	4.416711986	2.583811394	3.776737229	5.226917893	7.596761128	3.329958509	4.597395604	1.264807266	3.395048432	6.590174093	5.836077716	4.869027323	4.779175125
CGGA_1587	2.054794521	1	5.357058128	3.185229491	2.591259147	4.405428	4.651044483	7.403606997	5.662319652	4.172966781	5.573287899	3.731531197	1.923122318	6.559260603	6.331432381	4.619613368	1.393085517	1.614778337	1.916438102	6.617155916	1.591420348	4.487987828	5.709423906	5.303747035	4.219976423	3.917512013	4.18080958	4.896189821	6.297787151	2.30206361	4.098985283	2.393595298	1.791215636	6.512183815	5.80694839	4.824282396	4.221280629
CGGA_1588	5.487671233	0	3.898017465	3.166393043	2.284810388	3.286647691	3.740019694	4.51198175	3.336801333	2.183786002	3.741320169	3.097830743	1.814107157	4.242338427	5.158326016	3.034016059	1.378534925	1.45378884	1.960098533	5.040831432	1.739604129	1.803080292	5.712528898	4.766189039	1.528046703	3.361713859	3.405898957	3.269903407	3.462466169	3.346532294	3.883570126	5.118298031	2.021900669	3.68113118	3.603962057	5.039509411	3.055384047
CGGA_1589	0.936986301	1	4.504562461	3.9225397	4.139615995	3.384066047	4.21451092	6.940148158	5.433630167	3.933256241	5.67630441	5.681536838	3.069213901	5.758151009	4.288735923	6.474926451	3.404283268	2.993480889	6.125722178	6.674354358	3.200994309	1.774030691	4.684101731	3.676602453	3.898120775	6.716708628	4.004586472	4.421247972	3.758225303	6.039723156	5.728413268	6.452181262	4.598661762	6.029746279	5.804803589	5.230064072	4.515097419
CGGA_1591	3.104109589	1	4.716764571	4.709921913	2.93414209	3.802967353	4.930825843	6.740714036	5.679222863	4.113058467	5.733991626	4.542694396	2.16774444	6.312453546	5.462921906	4.921246908	1.923340288	1.766232462	4.360169856	7.740477382	1.809052804	2.116991942	5.685425872	4.142904107	4.08574696	4.137100589	4.439280586	4.972127793	4.435533159	4.601100088	5.029850279	4.439779128	2.369215892	6.369633042	6.23531705	5.072804019	4.665102863
CGGA_1592	4.350684932	1	4.835761754	4.296878495	2.713693083	3.577463581	4.339495589	6.791890022	5.341720841	4.489606481	5.842619742	3.711228359	1.879518262	6.351329464	5.414440536	4.012182654	2.066909656	1.739881654	3.05580657	6.683599888	1.878804058	2.214591747	5.653774484	4.067452987	4.198099545	4.103531919	4.392850139	5.215666826	4.077348219	3.64168989	4.47903895	4.081457654	2.870432543	6.761847528	6.002154889	5.494220831	4.730183553
CGGA_1596	0.561643836	1	4.406793954	4.725511604	2.212391715	3.502811627	5.527175995	5.716529847	4.653817299	3.41874927	5.146753443	3.828006216	1.899291267	5.051906817	4.820998344	2.212121167	1.301456986	1.469487828	2.912347293	5.981773893	1.84231799	2.458585808	8.116194398	5.370943379	2.858058232	4.264054114	3.246997588	4.353774	5.293698008	5.06520806	4.185279706	3.575608574	1.928634361	5.766703738	4.962437701	4.507644955	4.544398046
CGGA_1597	0.476712329	1	5.174754658	4.741022228	2.428110488	4.357105021	5.035349216	6.071466458	5.252305914	3.405138979	5.579167063	3.842769438	2.022967983	5.986440606	5.422420635	2.231484487	1.34886639	1.469460955	1.853078347	6.435861164	1.904059371	2.84011694	6.332026466	5.619084167	3.58760115	2.990460236	3.515042319	4.593111496	5.981814483	6.118357883	4.379001123	2.899214513	4.339504561	6.220956437	5.167769054	4.73731302	4.517167018
CGGA_1598	1.545205479	1	5.396281696	3.799128292	2.083344382	3.606003913	4.407623615	5.615689425	4.867522911	3.329041469	5.269697152	2.634046457	1.781411304	5.47262042	4.115027439	3.828615325	1.43060861	1.468747972	3.455899849	5.595470784	1.731939746	2.482024218	4.094047662	4.895753407	3.815901277	4.472644551	3.705855858	4.259580991	4.91069597	3.105498041	3.888454558	4.628839886	5.519893385	6.081815569	5.123746118	4.298330856	4.53605592
CGGA_1601	1.945205479	1	4.841469763	4.578510897	1.886889388	4.814909315	4.926231678	7.050929887	5.511423946	4.388893709	5.942489923	3.583659395	1.769347994	5.770023274	5.329204019	2.520458979	1.319901406	1.488308462	2.09900827	6.302595252	1.622195645	3.723717613	8.004404871	6.597539319	4.34311191	4.186704496	3.563872758	4.90427206	6.863346326	3.174545863	4.495156548	2.456423256	3.354790423	6.76528454	5.702606512	5.071149357	4.455452679
CGGA_1603	0.975342466	1	5.299214935	4.636811418	1.883304568	4.611875784	4.46900476	5.738078771	5.294613259	4.003339591	5.222236379	1.734296107	1.806614471	5.734963762	4.244599075	1.783047536	1.869590414	1.45378884	1.901434079	5.93537813	1.824029974	3.243137876	4.52714661	3.552462678	3.54989993	2.162261333	3.650835924	4.98452117	6.725977828	3.622055113	3.126740858	1.394978229	1.380839019	6.480181097	5.503073277	4.809986264	3.796479081
CGGA_1604	2.02739726	1	4.135826143	5.75742118	2.250355923	3.632852134	4.594163903	5.598179233	5.02249327	3.969907981	5.207504553	5.624677294	2.460931414	5.312555521	4.134121584	1.721658066	1.315435001	1.486004918	2.41428287	5.710281607	1.664977018	3.102565961	4.884255349	7.471063596	4.501028579	3.575614717	3.149856931	4.592644624	5.042497887	2.748347287	3.979396227	2.2794537	2.987378933	6.167938457	5.066143159	4.384019305	4.958168649
CGGA_1605	0.879452055	1	4.849720098	3.862951425	4.044177866	3.085973794	4.298593176	5.930479485	4.514583041	3.325337634	4.988218879	5.611500715	3.103799831	5.136708902	3.776313505	6.545121222	3.064931546	1.786307895	5.772512612	5.913129154	3.144128531	1.815039579	4.78312748	3.965948642	3.488562414	6.014304459	3.008466728	3.772444864	3.837256222	5.764274154	5.744250594	6.839747807	3.555085008	5.1576708	5.126355371	3.852172838	3.784650714
CGGA_1606	1.290410959	1	5.043951487	4.527991771	2.618419439	3.827302845	5.424988468	7.626170538	5.588921542	4.200662089	6.232693772	2.179095915	1.572352924	7.471544938	5.174560551	4.504239594	1.498325566	1.569703179	1.916424485	6.614303833	1.559488269	6.196177225	6.153443957	4.264285047	4.753262555	2.650666129	4.212394995	5.501266277	5.399906598	2.188152238	4.27656199	1.487604131	4.748525777	6.360995052	6.378774805	5.630573087	4.742979304
CGGA_1607	3.652054795	1	5.294337492	4.930351372	2.199524982	3.747077444	4.916310108	6.164750155	5.470081434	4.133890234	5.410390608	3.696011223	2.075058038	5.499800481	5.354378295	5.231719497	1.367463486	1.638657561	1.885361404	6.553140448	1.870316671	3.638002079	6.317769153	5.139192881	4.046728827	4.187827573	3.506846796	4.645553769	5.33158644	4.07217913	4.546578571	2.573066304	2.284229226	5.943603454	5.375930165	4.287242472	4.618437923
CGGA_1608	5.350684932	0	5.433972278	4.021255252	3.896285572	3.711386989	4.664955922	5.909023879	5.038101311	3.619651176	5.410922103	5.179480512	2.596615616	5.653235786	4.82262178	5.847056815	2.438785464	1.70239196	5.141328545	6.456631946	3.104440524	3.321022133	4.766341858	4.984321025	3.906299166	5.501971188	3.742953523	4.24606674	5.587769164	4.980754887	5.142826229	6.282783747	5.985450099	6.306843456	5.476477909	4.480013001	4.717788028
CGGA_1611	3.17260274	1	5.546275608	4.229930931	2.483201424	3.058601866	6.292621856	6.290662337	4.539617177	3.084400435	5.633243666	4.178047374	1.997024989	5.883079955	5.288570023	3.249683045	1.367916204	1.556580098	2.067448849	6.38856128	1.83094429	3.350669214	5.808294646	6.286556729	3.116972213	4.537820547	4.350106521	4.891723263	5.080631983	2.548750751	4.055144501	4.049407054	2.455517803	6.257443836	5.656115806	5.011439479	4.07203503
CGGA_1612	1.967123288	1	5.394307687	4.810588665	3.183508505	4.158833776	4.781006387	7.276898131	5.930925093	3.794143715	6.515808444	3.225969749	1.862344342	5.946134557	5.522862118	5.416239763	1.504486232	1.768978625	2.945877018	6.231083399	2.209790372	3.900963876	7.561490181	4.378597864	4.341311999	4.627214927	3.621474914	5.47253735	6.478339962	2.505340973	5.011876006	4.003635579	5.877141394	6.421960146	5.645394093	4.967452376	4.501948143
CGGA_1613	0.684931507	0	5.3583456	4.40160019	2.252997119	4.436315463	5.133620852	6.789672073	5.445760372	3.593396255	5.620267848	2.323828163	1.863568505	6.048527516	5.268920627	1.917107133	1.288049183	1.45378884	1.898657012	5.93571465	1.779188222	2.231618447	7.581025605	5.688015404	3.562645925	2.756342539	3.420742849	5.266246304	6.240779312	2.505663825	4.321751451	5.124973734	3.312944576	6.591217178	5.159190497	4.743337839	3.991970016
CGGA_1614	2.956164384	1	4.562910104	4.931168664	2.100449074	3.262591861	4.734534715	5.599123748	4.591907284	3.124804591	4.961558773	3.631616665	1.962472584	5.210387337	5.343226964	5.348752379	1.63133778	1.482101777	3.331921382	6.836183203	1.832414369	2.468474059	6.134513022	4.891970719	3.123507265	4.995082012	2.849952416	4.134502528	4.197674047	4.799511349	4.701583748	4.863640805	2.577950546	4.862833986	4.769818729	3.679730541	3.232286296
CGGA_1615	1.605479452	1	3.273773481	3.525963752	3.041930573	2.09920449	2.874064434	4.032438286	3.093066884	2.089258073	3.621328699	5.195857283	2.015327927	3.912983199	4.484335265	4.554555802	1.438955966	1.661048739	2.316867986	3.944154854	1.665422309	1.710263644	6.050459724	4.132552653	2.105604227	4.458952915	2.790038374	3.888488552	3.138748447	5.13157596	4.572582418	6.808884637	2.278608133	3.006837708	3.74261406	5.788609033	2.36984934
CGGA_1618	6.353424658	0	4.118770082	3.369155759	2.310418983	2.714291447	5.041687816	4.736628684	4.241172587	2.837770002	4.484036914	3.370824844	1.859194842	4.937741206	4.707939826	5.298360211	1.571741734	1.466448646	2.838020065	5.823198869	2.011056739	2.565064359	5.973950402	3.947569198	2.12339	4.756287885	2.765801847	3.925705126	3.318945865	3.670857258	4.712391966	5.161238137	1.826440628	4.863280203	4.519330117	3.335442414	3.224530046
CGGA_1619	2.098630137	1	4.663365448	4.026574915	2.684577894	3.302022448	4.82835811	5.673980921	4.78702634	2.997932814	4.583885983	3.706304707	1.916145265	4.963923054	5.697123636	3.924463654	1.611335222	1.467498385	2.520264519	6.248046019	1.628656267	2.705838976	7.131045037	4.651359694	3.556657099	4.455643641	3.082092762	4.269997179	4.526117603	3.94932589	4.043634881	4.950422693	2.090672547	4.549280874	4.385615972	3.99177017	3.688941737
CGGA_1620	6.334246575	0	4.14064079	3.067788685	3.200908335	2.804392247	4.236070484	5.029828758	4.152025994	2.734447693	4.563062512	5.404685354	2.318772057	4.603958124	3.657692285	5.930541127	1.981397215	1.564935513	4.313983962	6.100462159	2.984986797	1.790925857	5.995322719	3.649856408	2.900323374	5.442644775	2.903314336	3.730119407	3.253462226	5.402104516	5.390836691	6.069742577	3.258937667	5.042200438	4.710034675	3.599233277	3.485286989
CGGA_1621	6.331506849	0	4.631666247	5.022709345	1.820325213	3.299721359	4.590559935	5.549104661	4.244932281	3.163910779	4.996227231	3.004888135	1.656852138	5.533808769	4.684751805	4.452988173	1.420721842	1.498371242	2.096410623	6.102478466	1.567950856	2.680282201	6.101430044	4.60110013	3.3275595	4.252268027	2.914304199	4.452632014	4.320414351	3.668549254	4.60237375	4.398093517	1.833277673	5.461897177	4.95879943	3.838428923	3.780752829
CGGA_1624	0.238356164	1	4.719907393	4.198031732	2.097282524	3.669792183	4.950969857	8.34185072	6.540917834	4.404259909	6.455633641	3.997198935	1.650109044	6.917653366	5.987090299	2.208524654	1.251912562	1.723609537	1.958774837	6.495335003	1.490490614	5.391994249	8.015519031	5.218769562	4.22852988	3.349714494	3.657180956	5.437749458	5.788949727	1.964611048	4.553080844	1.49681712	4.038424106	6.208519323	5.959807862	4.863552302	4.581819601
CGGA_1626	1.906849315	1	5.538560666	5.136643313	2.380779382	4.599866844	4.862142254	6.430486538	5.527949011	4.039275916	5.76911394	3.135303932	1.659439634	6.444478974	5.278585498	2.754133232	1.362347198	1.524288229	1.981841772	6.623025694	2.061949918	3.717742054	7.051693254	5.482137951	3.649837366	3.243697289	3.777478315	4.854933597	6.356627041	7.436886496	4.867556825	3.668614205	2.696366542	6.185828164	5.337256741	4.317460101	4.245799634
CGGA_1627	6.304109589	0	4.817412553	2.896644897	2.925282032	3.574907307	4.802053648	5.641891126	4.750379832	3.319597532	4.902108103	4.556421361	2.388846044	5.276668097	4.729550821	6.302916928	1.888276401	1.485720826	3.890282054	6.221877249	2.501318612	2.634547799	7.323874673	4.483234799	3.160460604	5.914006729	2.93712732	4.587999691	4.591793954	5.05169934	5.379953449	6.092666025	2.991249797	5.35024045	4.894763015	3.73637275	3.773387224
CGGA_1631	0.605479452	1	5.023493315	4.459181363	1.963794072	3.727279765	5.152267057	5.283178917	4.87562018	3.105927495	5.163416523	2.742020303	2.228250541	5.775067502	4.829993797	2.215047202	1.38366528	1.538263823	1.990639493	5.42571427	1.635429634	2.814796619	7.937601021	5.486983866	2.148304453	4.344970798	3.142504409	4.338565592	4.86087649	5.127427924	4.446562111	5.040565596	4.863125668	5.890626271	4.944548267	4.450701317	3.902936372
CGGA_1634	1.002739726	1	5.085883202	3.006355979	2.012021748	3.696817598	5.184271364	5.957617255	4.589370678	3.926661025	5.746388207	2.351584484	1.960529261	5.104473582	5.23819881	5.165141032	2.250679854	1.469946398	2.163608625	5.893103131	1.818298	3.353339603	6.331777021	4.808843838	3.64190482	2.532776398	3.092813478	4.705666108	5.580422754	2.569580959	4.535850205	1.434304976	4.173827327	6.653074419	4.87296278	4.067289861	4.624944033
CGGA_1641	0.797260274	1	4.064599905	3.27390165	2.90839339	2.875555311	4.806129709	5.107986312	4.2721724	3.792016115	4.71644639	4.768056738	1.728683546	4.981702988	5.176818947	5.418904614	2.096408346	1.468885714	3.446100734	5.671686148	1.929768311	2.844288438	5.394521723	4.766009349	3.297100593	4.685137244	3.006874197	4.38835533	5.690623124	3.018293744	4.741490772	4.30383419	5.346795117	5.458976398	4.528445852	4.572431815	4.643136484
CGGA_1642	6.208219178	0	4.036461301	3.481247491	1.832650324	3.227191071	5.038084542	4.514268917	3.523993169	2.814447595	4.47458887	2.95206675	1.779196537	4.382280488	4.961005222	5.914979522	1.27182585	1.45378884	2.005042879	5.869674411	1.803484269	1.85847201	8.310821587	4.548017711	1.797572812	3.925532445	2.680103847	3.727255809	3.182878635	3.744713964	4.282479411	4.58561666	1.95778406	5.088908459	3.650126273	3.383429209	3.179586085
CGGA_1644	0.473972603	1	4.726329325	2.690983331	2.230604418	3.517071525	4.487329221	5.630652086	4.883507565	3.049603456	4.867163485	2.909183834	1.726862449	5.546712614	4.861167924	1.945205766	1.271001912	1.465747372	1.874447624	5.457075709	1.602043508	2.074147714	6.716721855	4.61706574	1.61988759	2.277509113	2.940900426	4.417121688	5.545354498	2.783982431	3.796839184	4.573959867	2.484246666	5.846040157	4.626465152	4.83746691	3.667609697
CGGA_1645	5.468493151	0	4.69038403	4.294429905	2.219677066	3.829029372	4.965691811	5.977482969	5.228368742	3.869812096	5.472544104	3.039252737	1.630956351	5.983499114	4.674047883	4.29673237	1.394740833	1.485015564	2.723998694	6.185413767	1.544980602	2.74194906	6.845817264	5.00099196	3.751409764	4.317623477	4.470785377	4.908615211	4.9152317	2.943984488	4.254241219	4.150616296	1.919561898	5.929334817	5.234937324	4.646039623	3.715460539
CGGA_1649	6.095890411	0	4.142768239	3.499732126	2.587701465	2.494702996	4.411778047	4.05036347	3.435967948	2.136248671	3.67802629	4.919489396	1.823218198	4.054496593	4.527064732	5.153431402	1.583691021	1.45378884	1.775450454	4.379671567	2.338760734	1.793589883	4.699870751	3.738192556	2.109622713	3.180389456	2.554950934	3.556298774	2.291174934	3.334795148	3.666078109	6.334214965	1.513962698	3.381328713	4.133891901	4.023081584	2.459872758
CGGA_1650	3.515068493	1	4.834865598	4.581705634	2.157095551	4.43625638	4.511455657	5.52887191	5.463698154	3.351037802	5.407881977	2.981241428	2.088322978	6.391412972	5.317013287	4.145112086	1.508020876	1.606138748	2.669138361	6.081049919	1.916186504	2.720847331	4.795468136	5.156666063	3.885184393	3.191324909	4.639659482	4.430982679	5.058884783	2.527301526	4.382240037	3.232771513	2.619429855	6.472844688	5.725781343	5.309029935	3.674422843
CGGA_1651	2.306849315	1	4.517638487	3.362645176	4.081339198	2.907144817	4.286313957	5.812306438	4.397185853	3.258614806	4.862273873	5.622544432	3.10635159	5.06784333	3.910532625	6.5526758	2.959366386	1.614037748	5.498281945	5.899138577	3.600212215	1.890154713	5.841017119	3.406700772	3.296225336	5.788980209	2.791824279	3.697987043	3.753366459	5.144783071	5.488324768	6.78621127	3.594373604	4.899413454	5.15282442	3.835987125	3.714049037
CGGA_1655	3.312328767	0	3.97826711	2.904990716	2.110578635	3.500084089	4.470147335	4.923692721	4.502837408	2.718068398	4.60461591	3.108583733	1.887955116	5.170136129	4.630227284	6.183976638	1.332687534	1.492392515	2.303179627	6.073103176	1.769027423	2.10142673	5.503549222	5.49625481	2.402639087	3.791688471	3.220817932	3.941142837	3.471305443	3.374995021	4.427978977	3.484536165	1.798686391	5.699701024	4.696810011	3.784262303	3.195334335
CGGA_1656	0.408219178	1	4.902791528	4.806005841	3.421315864	2.959007324	5.4208141	6.402604484	5.730681293	2.909743626	5.71571519	2.594324417	1.682181496	5.629995203	5.136430444	1.735940317	1.263622199	1.684587072	1.880977573	5.549490999	1.57811594	3.69621146	8.531633266	3.962065077	3.611143051	4.364059211	3.587807891	4.95817037	4.748589886	3.765426251	4.089317751	1.498482104	2.444865487	5.903622135	5.427385476	4.67145036	4.287088414
CGGA_1658	4.312328767	1	5.489209983	4.584312934	1.98235199	4.60000323	4.092416426	5.600701945	5.382344016	3.460050249	5.194265664	2.261386159	1.735342812	5.64230341	5.10241299	2.724148096	1.27503176	1.496858082	2.595840166	6.514279529	2.366463091	1.941824112	4.16653145	5.587493705	4.036668678	1.984498301	3.90502194	4.465532743	6.753013655	3.133284053	3.914456692	2.465963334	4.407453057	6.0979863	5.216443544	4.654890992	3.858180215
CGGA_1659	1.060273973	1	4.970886858	5.21446871	2.834610633	5.01387401	5.315760258	7.932454824	5.894010714	4.40624352	6.308059854	3.386507061	2.085111084	6.021412783	5.449152553	3.797360155	1.722217589	2.013492131	3.424013868	6.550039792	1.716476239	2.714079015	7.305405257	5.287161632	4.669516133	3.727661591	4.500586147	5.790900335	7.433538267	3.06862171	4.653188163	3.133761925	6.605715954	6.690543737	6.065633448	5.355226247	4.686441334
CGGA_1662	4.090410959	0	4.664170875	4.019513745	2.72799159	2.848606953	4.7884958	5.130862656	3.658545934	3.124963884	4.873041572	4.04306593	2.057475121	5.044710211	4.596887262	4.980239411	1.861760268	1.45378884	3.471381003	5.674303248	1.877662115	2.480190627	7.091097384	4.347406116	2.178995732	4.15359455	3.190402098	4.099184967	3.779950247	3.339994044	4.75482949	6.700584366	3.062709952	5.684667029	4.67147292	3.77112687	3.538921296
CGGA_1663	0.794520548	1	5.344043514	4.381992114	1.807917627	4.512447375	4.502215729	5.18355627	4.930438182	2.919301272	5.03771828	2.427407902	1.757164432	5.613332893	4.89415033	2.498326556	1.670707121	1.481975885	2.163943258	6.281264315	3.38980313	1.750613168	4.301172973	5.293998225	3.502167456	2.02739641	3.707854395	4.039640179	6.450360318	4.360282279	4.040789628	3.047083915	3.629722023	6.126256627	5.00854831	4.685710664	3.342648289
CGGA_1664	4.18630137	1	4.931778389	4.447315044	3.295132051	3.130982824	4.854990131	5.644762918	4.721566021	3.342748546	5.066281422	5.258001746	2.847601185	5.349473021	4.129496264	6.369619832	2.569008007	1.520465943	5.272351958	6.229843072	3.686981443	1.894062545	6.434042445	3.650720863	3.161538063	5.808007421	3.025320761	4.158399283	3.874386577	4.920757567	5.582490849	6.313144592	3.426900893	5.617673348	5.110676261	3.893016516	4.163868383
CGGA_1667	5.97260274	0	4.507809978	5.175846895	2.145684322	3.624666781	4.779567687	6.129186424	5.331456964	3.4305667	5.478896699	3.405926774	1.792462334	6.173405934	4.729349114	3.468902621	1.743576447	1.608187383	3.099661197	6.594992861	1.955313762	2.203611599	6.056059437	3.88424134	3.733383475	3.887091249	4.770307895	4.617546841	4.085030373	4.670249157	4.46605837	3.905151883	2.562460264	6.225715574	5.80135231	5.376656067	3.94602294
CGGA_1669	0.380821918	1	4.73235877	4.269796739	3.027296087	3.807459747	4.954722365	6.668572779	5.745242686	4.230302325	5.83358792	3.557869626	2.019479	6.368683665	4.965094701	4.098293599	1.833271173	1.7425431	3.132877007	6.94446915	1.94498677	3.331097885	8.448160924	6.3517731	4.341503615	4.514770498	4.472041984	5.006997051	5.2401335	5.941808742	5.029812109	3.833082198	3.575383706	6.235813971	5.857217203	4.838259047	5.370417721
CGGA_1670	1	1	4.83574023	4.400074202	2.235101103	3.738606015	4.95269441	6.066427148	5.442573372	4.29312125	5.64828494	3.926240087	1.932251424	6.119769357	4.933082265	3.150267813	2.164882835	1.470469217	3.95765687	6.860588444	1.82770372	3.988908436	6.429686628	5.006957123	4.060803084	3.268957382	3.970061556	4.571354006	6.329410816	3.1685109	4.206165522	3.32903607	5.285746271	6.191152987	5.046017164	4.867241435	4.645368479
CGGA_1671	5.939726027	0	4.676064085	3.704796093	2.846744983	3.625337071	4.393877828	6.489206001	5.408544104	4.703288737	5.27317828	2.794176293	1.743186387	6.165189507	4.944715132	5.601764394	1.680467382	1.48642302	3.337343421	5.676266059	1.856229373	4.92998849	7.539863056	4.669394487	4.013462078	4.748378022	3.681846045	4.802060788	5.13303837	2.872801477	4.974687634	4.351277325	2.616608406	6.411880436	5.108444306	4.715271871	4.620322915
CGGA_1673	5.917808219	0	4.392141341	4.485549148	3.648311235	3.195949026	4.433516271	6.089984085	5.082074406	3.677615342	5.232269517	5.082472434	2.862532763	5.462069661	4.310931558	5.467898354	2.880001449	2.028458832	4.664448769	6.017022038	2.793467695	2.409675605	6.447658226	2.938713161	3.754382988	5.857093778	3.477411934	4.346375626	4.321631482	4.502253747	5.555304805	5.585926879	3.24068475	5.513170457	5.456619431	4.204021384	4.46973757
CGGA_1675	5.901369863	0	5.041991914	4.260913146	3.456610935	4.545447765	4.72428051	7.204379379	5.480429552	4.221150573	5.218363219	3.287923902	1.657475747	6.605689407	6.778886573	3.383564525	1.251912562	1.636851394	2.28328417	6.970053506	1.58096199	4.331465688	6.850181242	4.859750537	4.316890654	4.007852122	4.211996082	5.047133776	6.031757417	2.460317537	4.294854135	2.054544679	2.058670655	7.0019232	5.780530752	4.559289191	4.607193738
CGGA_1679	5.879452055	0	4.273075203	3.213245682	3.298164254	2.273820442	4.696273032	4.453077281	3.641761823	2.184551682	4.137387949	5.846513558	2.671829633	4.15892773	3.64635967	6.724352227	1.638473996	1.465609651	4.258234415	5.561026698	3.385837588	1.819747987	6.32952403	3.801336365	2.313741448	5.178943233	2.584226321	3.15278487	2.484869249	4.851085521	5.038113195	8.102323092	2.660477137	3.719790652	4.341748181	3.773304408	2.381280697
CGGA_1680	1.632876712	1	4.710626357	4.2460196	2.284761358	4.370732587	5.241964713	5.300265135	5.077483695	2.806361056	5.612843285	4.82276432	1.615500202	5.319015033	5.281646841	3.126679815	1.34907999	1.545643818	1.964934191	5.493083327	1.610152854	3.491641841	7.665190601	5.318970692	2.920195531	3.626997511	3.108863829	4.216311361	5.91236846	2.9247053	3.800432872	2.819221986	3.333677796	5.319884928	5.189701961	3.825003929	3.940353569
CGGA_1681	0.947945205	1	3.289144338	3.117360377	1.774392023	3.070030655	4.180308946	4.447415801	4.125812441	2.129752104	3.766659308	2.080722935	1.563046833	4.238232041	4.315447997	2.09193874	1.260661607	1.45378884	1.835555648	4.12106041	1.574674174	2.562867177	5.488634364	3.240641934	2.121859729	2.105833396	2.535098105	3.879055689	4.125244474	2.600458132	3.554476984	1.377425608	2.686933424	3.751641026	3.723235661	3.897204422	3.130141189
CGGA_1682	0.945205479	1	5.542428723	5.193217337	2.610991503	4.877381768	5.46476457	7.97550191	7.06533768	4.835317118	6.29211165	2.957194957	2.079576727	7.121276192	6.392046024	3.620051058	2.066973817	2.183307532	3.19532899	7.149375841	1.897477905	5.013179439	7.13577942	4.787096637	4.609141329	4.056485111	4.792946828	5.94422064	7.056449622	2.956190955	4.67105712	3.017696893	3.479269241	6.858931592	6.481036098	5.559463527	5.208791874
CGGA_1685	0.616438356	1	4.793378586	4.824527728	2.493108195	3.800244652	4.834909138	6.965069037	5.885857098	4.707571302	6.165287974	3.577751487	1.865704868	6.72446493	6.253529216	4.894955685	2.337926886	1.882055009	4.439306873	6.803110894	1.742937301	4.488751936	4.999812712	4.445859257	4.496886504	4.602614054	4.634588868	5.312689658	5.321142578	3.144747843	5.004254986	5.046194583	3.929252864	6.738860279	6.145583215	5.866656135	5.163977716
CGGA_1686	2.04109589	1	3.966094179	3.328351203	2.803364817	3.235743202	4.801451596	5.050675575	3.935247274	3.368658228	4.216955185	4.131047308	1.719064143	4.927933282	4.681672282	5.045480617	1.711589775	1.466933139	2.682273881	5.370676974	1.558528253	3.180456035	7.756949062	4.571054854	2.09663985	3.73830947	3.051995359	4.009268244	4.650357177	3.996118991	4.595537002	4.462452289	2.270925718	4.976735337	4.81490679	4.066326504	3.948666499
CGGA_1688	0.139726027	1	4.499743504	6.061128418	5.243418771	3.852035531	5.273118989	5.968221613	6.043419567	4.091297662	5.38920979	3.639941029	1.738885623	5.585886378	6.845535221	6.864910929	1.713203083	1.943446187	2.052269199	5.834618953	2.137575326	2.667953647	6.924246474	4.54054158	4.186060615	5.290032615	4.404757437	4.482155389	5.590374191	5.217844272	5.505713988	4.76733522	6.438266123	6.359915339	5.362067039	4.528512234	5.244728253
CGGA_1689	5.802739726	0	4.835433039	5.473533699	1.932326227	3.864399222	5.036581075	5.785512487	4.622225645	3.932137191	5.568602332	3.186795286	1.657053757	6.010958271	5.206939652	5.27258207	1.714668095	1.539451029	2.114125745	6.755932356	2.618863264	3.112541374	7.177069861	5.243154292	3.578376479	4.403240811	3.474476169	4.647794431	4.510932171	5.442889752	4.944102648	4.228975377	2.226802254	5.775747672	5.292363393	3.964621167	3.950344242
CGGA_1690	1.621917808	1	5.405604277	5.024395911	3.427246634	4.221402783	5.191481012	6.441241979	6.054686308	4.350481829	6.164554392	4.193050596	2.03437633	6.358687858	5.41036853	4.156500438	1.460812719	1.581135479	2.358991317	6.26305933	2.064512796	4.867814652	6.365106294	5.281490358	4.471895737	3.967750843	4.056889607	5.034010315	6.498901329	3.500217972	4.718852801	3.601124016	5.27951279	6.807730982	5.710288332	4.859714399	5.507404612
CGGA_1694	1.709589041	1	4.198720697	4.943223531	1.951760817	3.720915551	5.863349612	5.921739118	4.866207331	3.153889154	5.579647421	4.760555732	1.795954109	5.395080934	6.004752439	3.08384488	1.322481016	1.556036164	2.000901842	6.798963983	1.629483409	3.345318634	6.803124242	4.427834296	3.172382115	2.973262466	3.54198955	4.811906436	6.3583726	5.251005204	4.569751652	3.27882679	2.037998568	6.74658996	5.026368648	4.293049722	4.273714374
CGGA_1695	5.736986301	0	4.38951982	4.117172046	1.974761733	2.900784025	4.571898417	5.287023874	4.212817621	3.159701839	4.866961778	3.315117734	1.711039951	5.142911163	5.452072695	4.867532016	1.514595552	1.493982605	2.42053822	5.734838888	1.615986061	3.077505551	5.316608756	3.732137001	2.582769829	4.416756451	2.807346426	4.247351998	3.391699442	3.587298719	4.607525904	6.20542455	2.231298609	5.37365245	4.714829757	3.624441205	3.510085143
CGGA_1697	0.243835616	1	5.022042765	4.777184208	3.279710653	3.329183767	4.980413113	6.025436306	4.628174203	3.51319513	5.426873644	4.502689133	2.301191903	5.373057892	5.274352258	5.93951042	2.095150911	1.586710773	4.855341888	6.432151924	2.348260736	2.023250503	7.505633821	4.767392855	3.587914832	5.422208901	3.240948631	4.577577455	4.266653368	5.997268352	5.183477836	6.196072391	3.977914133	5.801602115	5.184969594	3.90380578	4.398831443
CGGA_1698	1.063013699	1	5.451130002	4.883047358	3.911650647	4.209846462	5.269278466	6.540639699	5.65665626	3.851108489	5.529534705	2.411536976	2.060756926	5.776756179	5.426377036	2.305735898	1.289403868	1.500574701	1.853726281	6.255531897	1.936221431	3.888333771	7.937915331	5.293993492	3.448348803	4.664263058	3.41568704	5.352596127	6.769883011	3.373283668	4.234104633	1.586611474	5.767513767	6.675507065	5.429231627	4.737879597	4.715920961
CGGA_1700	5.687671233	0	4.456380382	3.032947039	2.665730472	3.480538208	4.6657579	5.137405578	4.587612764	2.754908622	4.570487058	4.08542655	2.14192629	5.156711411	4.940137388	4.987509236	1.696982961	1.466677231	3.499451468	6.056055128	1.940206787	1.8062535	6.474764085	4.704355526	2.41284486	4.813290665	2.705459541	3.895531923	3.660520424	4.938636851	4.904082901	5.72137076	2.470035265	5.190144829	4.448901332	4.004370548	3.496987823
CGGA_1701	4.646575342	0	4.885164704	3.512550996	2.356070521	2.616983686	4.595876345	4.916341796	4.159168224	3.097451621	4.842918652	3.839629602	1.896178677	5.044043659	4.704644663	4.470802271	1.545376519	1.48033521	3.119317042	5.382825744	1.88518525	1.856591654	7.166745364	3.272075986	2.035368258	4.903649899	2.927308172	4.213282846	3.015391272	3.761139673	4.828663335	6.107703644	2.542380957	5.437677366	4.757721757	3.664335923	3.734240733
CGGA_1702	0.460273973	1	5.792669488	5.129103355	2.470226819	4.164618999	5.66727741	7.304354752	6.795407991	5.737898872	6.951860677	2.837203629	1.80817114	7.617808635	5.901279421	2.359769724	1.414109483	3.063615497	2.181417124	7.049356019	1.604816547	5.467479221	5.136254133	3.854774936	4.83896698	2.426582513	5.13180431	5.955607259	6.912035084	5.030305481	4.63158369	2.419642237	5.215089569	7.467591765	7.053954954	6.69484811	6.27364994
CGGA_1703	4.361643836	0	4.781652517	4.234026102	2.075709081	3.593805325	4.605160535	4.901433844	4.633633936	2.787496139	4.597063822	2.971105766	1.89241742	4.848687042	4.637560004	5.933276728	1.508481273	1.45378884	2.302327253	6.144883841	1.97301152	2.087129811	6.202849154	5.006885601	2.056820429	3.052490902	2.904558124	4.057453816	4.350146192	3.990806673	4.440526716	4.309148877	1.829774561	5.500090584	4.784897428	3.646237764	3.140786507
CGGA_1704	5.654794521	0	4.468738669	4.116208587	1.949094995	3.64378184	5.32182084	4.731443028	3.746935896	2.566369143	4.616672859	2.992226051	1.81835628	4.921538151	5.189804363	5.834949233	1.331581291	1.479272641	1.934412	6.005522198	1.640227827	2.71919195	6.986863809	4.283690353	1.528046703	3.967759114	2.895147263	3.908509688	3.676670142	3.432726287	4.779580463	4.6462566	1.929289904	5.212441323	4.325116449	3.786748255	2.776523041
CGGA_1706	5.665753425	0	5.185250608	4.050067239	3.370511713	5.368362264	4.59296355	5.655233652	5.721792426	4.118398622	5.480711304	1.89274694	1.841111982	5.502282689	4.736108528	2.375781078	1.285233181	1.495370049	2.468622232	5.59675004	3.676535441	4.186466426	5.565673441	5.362103336	3.56945876	1.908088054	3.002216257	4.604717051	6.644757677	2.772470912	4.575734473	1.295303555	2.002117815	6.569352518	5.322757788	5.120227916	3.719229646
CGGA_1708	3.073972603	1	4.726281592	4.839599076	2.456564846	4.135866704	4.590043683	6.542063286	5.521360438	3.272597053	5.899406269	2.509566078	1.70551218	5.21734747	5.169382928	2.904266525	1.394089584	1.751660036	1.800212453	5.684146494	2.073318296	4.370352826	5.154603248	4.227846963	3.775977423	4.269766859	3.344875188	5.593266696	7.042917336	2.571733118	4.336792281	3.777191919	2.463885952	6.310433962	5.231655732	5.024563635	3.603015383
CGGA_1709	1.136986301	1	5.049443201	5.326688969	2.583718901	3.784444936	5.545360828	6.861879553	5.778609486	4.483669051	6.529578419	3.182413152	1.74757539	6.825631921	5.846850789	1.718411969	1.251912562	1.589387163	1.731581067	7.01504341	1.834529876	4.92310293	6.793007362	6.205611532	4.010150323	3.37283156	4.057849316	5.281571954	6.604620801	3.704631126	5.097259812	1.880868161	2.655954418	6.800937174	5.976518032	5.027025139	5.193079895
CGGA_1713	0.909589041	1	5.675476171	4.786697988	3.293765072	3.156376473	4.483261125	6.433108937	5.628963263	4.019400748	5.76385201	3.481360897	2.036257549	6.271651586	5.629578544	5.588575353	1.473211697	1.573761824	4.33924112	6.013393491	1.61068821	3.722545956	5.887729495	4.498027961	4.130982154	4.219036854	3.37686634	4.870376201	5.589116272	2.573416268	5.023729443	4.890190105	5.611900883	6.322904867	5.542715967	4.635006293	5.101598512
CGGA_1716	2.605479452	1	4.808691538	5.013095096	2.834213711	4.598879441	4.89577967	7.594399823	6.476198465	4.311379977	5.89550438	2.914706216	3.206490787	6.447304961	5.45894338	6.37266451	1.840030408	1.727712036	4.076647264	7.221434435	2.323071202	5.543051936	5.910768645	5.150619104	4.503934159	3.99332391	5.102801022	5.358237829	6.503630474	4.562626626	4.915661273	4.697473132	4.868081428	7.002908244	6.036853382	5.772217271	5.286106943
CGGA_1718	5.468493151	0	4.718128401	4.913149516	2.385237723	3.485385852	5.146994586	6.190595345	4.773744718	3.853988222	5.200993481	3.630103415	1.747774222	5.635290459	5.313219758	5.022575316	1.721716203	1.484699905	3.113950323	5.956004152	1.75178914	3.198454412	7.920066045	5.662564727	3.358107239	4.539288242	3.235091598	4.517563747	4.451362757	3.210829196	4.932101236	5.217151225	2.3854033	5.892177003	5.017203188	3.848914239	3.988722048
CGGA_1720	5.463013699	0	4.837217087	4.775802376	2.470044583	3.979125302	4.845532303	6.736851339	6.067878366	3.772571733	5.891439559	3.114291585	2.312065212	6.761376249	5.812141298	3.931038007	1.688101407	2.228116584	2.873319654	6.717044953	1.855865187	3.148717501	6.542391777	4.393035187	4.104138493	4.166674352	4.993799871	5.119987094	4.082548452	3.921435479	4.344928066	4.427741877	2.5707414	6.417430915	6.118768481	5.527161891	4.707750542
CGGA_1723	5.44109589	0	4.921433429	4.348371216	2.73386082	2.775775416	4.443025789	5.34465914	4.485515263	3.180657627	4.727566484	4.134123077	1.859481726	5.453578959	4.227545786	4.435509365	1.5995195	1.482288229	3.341982069	5.507174032	1.891709303	1.790719924	6.260153549	3.982995823	2.883720724	4.804220004	3.063057363	4.3317698	3.680942843	4.087475762	4.731407055	5.239041893	3.240478706	5.582044268	4.940614195	3.842380664	3.980269728
CGGA_1725	5.432876712	0	5.391566139	5.279936239	2.383136164	3.380109231	4.893570001	6.362480905	5.270782344	4.05669003	5.7316562	3.896133254	1.96366098	6.168078871	5.407799076	5.49166578	1.679907486	1.490051747	2.689037186	5.932240053	2.189085716	3.335094761	7.172110067	4.416259526	4.023464852	4.266659044	3.635726271	4.907053954	4.222840923	3.073374228	4.837414743	4.55379863	2.693758831	6.089724513	5.576477764	4.660923425	5.149189094
CGGA_1727	5.424657534	0	4.361265372	3.354653163	2.308506593	3.131593694	5.377703438	4.757088948	4.196381968	2.409731906	4.266553472	2.868088432	1.888628375	4.581578041	4.941643727	4.525305946	1.380802183	1.554806331	2.535041435	6.457523434	1.702727269	2.102189854	7.995231631	4.908261137	1.81418619	3.631518775	2.759445498	3.860238402	3.752264146	4.774465859	4.277183698	5.021001119	1.988665032	5.242922638	4.293224334	3.284596887	2.932500231
CGGA_1728	2.512328767	1	4.425915121	3.676109113	2.186639968	4.209673576	4.523855764	6.521703746	5.877770652	4.545664948	5.209278594	2.371161512	1.858020474	6.358261299	5.036930117	3.921166303	1.678593409	1.658499783	3.369284049	6.461549054	1.670951356	4.529796012	6.411024553	4.801164529	3.918346089	4.374875191	3.900709782	4.826669687	5.094202536	3.185187223	5.054478118	2.951023174	3.914180903	6.241204612	5.550706531	4.866043765	4.827973655
CGGA_1729	0.668493151	1	5.023987602	3.676671812	2.672267742	3.236515302	4.840281545	5.304140446	4.349264097	2.444152848	4.728012696	3.957200504	2.349725556	4.95912557	4.427151127	5.81311586	1.805276889	1.527245933	4.063481843	6.351586156	2.363142497	2.051186486	6.40837954	4.337084293	2.27576078	4.916043986	3.112393072	3.821557283	4.555409816	4.496053918	4.448980355	6.930668276	4.079789484	5.507148668	4.850379628	4.510918031	2.811290753
CGGA_1731	5.41369863	0	4.256426154	3.256024128	2.281968858	3.596243898	4.816895522	5.225376587	4.917829083	2.912095415	4.232205514	3.127980454	1.922039661	5.555445607	4.510152933	5.036216035	1.548285571	1.45378884	2.227295084	5.671262184	1.579895585	2.91831504	6.912176265	4.404059424	2.469500524	4.020319682	3.019181982	3.839620549	4.492355952	2.557177873	4.078024172	5.446626239	2.248783525	5.58503072	4.755356023	3.857542926	3.234895471
CGGA_1735	2.22739726	1	4.426512482	4.097236429	2.507629624	3.820929281	5.119380412	6.956147393	5.376686501	4.271374416	6.219243609	4.496334177	2.322202017	6.762006129	5.308231853	4.108299703	3.99839123	2.178763105	4.769533292	6.304041767	2.347907458	4.239270838	7.34388025	4.441122484	4.341561401	4.915718277	4.870807839	4.690848877	6.040774762	3.727984963	5.135814807	4.310424915	3.32292647	6.370562436	6.2990436	5.513533867	5.0249399
CGGA_1736	2.569863014	1	5.803144147	5.095231288	2.980261531	4.714357694	4.84645607	7.345682744	5.610187973	3.889455882	6.223649312	3.650828424	1.839709807	5.735422297	5.332146894	2.328178971	1.305465672	1.487578344	1.956748917	6.483739746	1.490490614	2.911775559	7.000645348	4.989188977	4.236770662	2.595899467	3.501913703	5.228015322	6.165948692	3.650427085	5.106604968	1.318041756	4.26449813	6.58961213	5.714734315	4.606082	4.986427535
CGGA_1737	5.347945205	0	4.822493659	3.644585061	2.210401603	2.838171277	4.963677026	4.980995193	4.512821684	2.56611305	4.497879587	3.525623124	1.76999291	5.280721592	4.79164386	4.482478693	1.638266539	1.491266654	2.25146248	5.440308274	1.706000334	1.881522906	6.801072399	4.016518804	2.214405071	3.912952923	2.913455689	3.987050434	3.466119816	3.748649832	4.152075651	5.579842525	3.072481246	5.464558075	4.78140226	3.794759165	3.493677586
CGGA_1738	1.284931507	1	5.148955904	4.82230797	2.483421522	3.617906352	5.088989516	5.504956896	4.67295188	3.696037878	5.402065269	3.813259986	1.777949526	5.327547943	5.004849397	4.381821477	1.337283528	1.469482633	2.963727113	5.743951206	2.273635522	2.384855349	8.146016894	5.075537215	3.020836135	4.65961955	3.289402358	4.86363575	5.227346188	4.396566491	4.412037271	4.010481121	3.160837111	6.20689647	5.187387784	3.9986298	4.006888561
CGGA_1739	1.410958904	1	5.322855643	4.622273506	2.594436971	3.41710668	5.06282597	6.236545632	4.912762692	3.791938423	5.390851251	4.067040002	2.018286904	5.579383218	4.754050132	5.143801981	1.520433852	1.45378884	3.011104401	6.925995443	2.561973541	2.448279635	6.785219355	4.187211876	3.995886181	4.283569986	3.822705274	4.436580296	4.805629624	5.959323853	4.662643036	5.415713231	3.013292769	6.220277331	5.361013653	4.288263166	4.531399236
CGGA_1740	0.994520548	1	5.037073743	3.031274805	3.270371236	2.599843204	5.070051109	5.321558385	4.528842561	3.108647857	5.228238163	4.552306813	2.293352671	5.33521865	5.554401166	5.499557631	1.798133112	1.484343011	4.581796686	5.56325945	2.15031065	2.363820185	5.486510483	5.166365529	3.358172477	5.278537641	2.969337795	4.104527589	6.652464914	4.520399691	4.985468468	6.362913474	5.100567959	5.695086611	5.155468681	4.146002497	4.330732936
CGGA_1743	3.728767123	1	4.628611507	3.891778089	3.054751968	2.919649361	4.217650872	5.657114575	4.46605059	3.35761365	5.033401146	5.436119558	2.633673626	5.332248183	4.14935758	6.151767442	2.802708157	1.594614218	5.195680995	5.777942189	3.309850888	2.187367168	6.131057693	3.903456342	3.344828432	5.80603477	3.121650179	3.917332416	3.732811473	4.867913578	5.681150889	6.207465776	3.11820239	5.421442667	5.028771827	3.781049348	3.942441321
CGGA_1749	1.098630137	1	4.904930073	5.279868011	3.556910429	4.029627813	4.923298636	7.086593785	6.257243632	4.580590241	6.204856194	3.701269462	2.2451684	6.141687607	5.430110859	4.386406918	1.558413224	1.753711735	3.393099933	6.112105057	2.107216363	3.858230488	7.787539732	5.182852515	4.332739497	5.252258735	4.423236825	5.703443972	6.301091003	4.03041082	4.961717837	3.610127809	5.735940259	6.672916354	5.908714941	5.225625389	5.317400203
CGGA_1750	0.684931507	1	4.856793247	4.344489059	3.597500329	3.168894279	4.457741482	5.660533031	4.443719035	3.412276618	5.012812595	5.321986158	2.817205307	4.920204619	4.299439184	6.219776445	2.548945822	1.619416917	5.193276858	5.916790459	3.218655085	2.091318749	6.910965914	4.56857083	3.23734335	6.058002843	3.283269035	4.074076473	4.239204924	5.784450572	5.337288283	6.004117672	4.01405589	5.735986284	5.082855875	3.997000403	4.139504498
CGGA_1758	1.134246575	1	5.317245916	5.500159337	2.360291881	3.205274495	5.03150612	6.978730403	6.071882357	4.771640583	6.161659205	3.006504398	2.382304068	6.519246691	5.489412508	2.830986373	1.269289431	1.53869618	1.897223284	6.591572373	1.828208996	4.255523781	8.030204265	4.49761662	3.994956784	3.962720573	4.510344931	5.622579456	5.101965515	3.949657323	4.849338049	1.576325906	5.822784546	6.911843018	5.813751651	5.240589486	5.126132709
CGGA_1760	1.257534247	1	4.57083298	3.985614049	2.454939515	3.703596709	5.31118411	4.911043142	3.966405632	2.754639706	4.671638844	3.32855878	2.083183192	4.980251144	4.53087802	4.811378988	1.658728635	1.465602566	3.742445022	6.273101406	1.974687031	1.969543293	6.44797818	4.215478751	2.767492135	3.578379222	2.958049687	4.247271915	5.110744738	5.823333067	4.355149681	4.580182753	2.982657733	5.307945751	4.695805174	3.754904323	3.418842773
CGGA_1764	1.945205479	1	5.229105397	3.493963288	2.306084078	3.539317507	5.204351736	6.153104732	5.244748124	3.917649557	5.523726788	4.161379512	2.123152155	5.977676301	5.338734865	5.246071847	1.869106387	1.485467094	2.893807897	6.697894748	1.611729039	3.253076463	7.214622949	5.005138888	4.017189025	4.205800485	3.703997943	4.908952205	4.035484063	3.369124531	4.43950807	4.621825479	2.693130422	5.981257911	5.211506705	4.455442368	4.616065125
CGGA_1769	5.079452055	0	4.573909128	5.140881852	3.254103513	3.591966345	4.35132897	6.386124185	5.470741428	3.807248418	5.462180964	5.266238562	3.028506412	5.972785457	5.194767179	5.868281124	2.845178573	2.314432492	5.717358752	6.355553214	2.993201854	2.071871556	5.43837973	3.361167545	3.818648831	5.731041017	4.236303167	4.462354824	3.590335237	5.079301734	5.333086483	5.202585788	4.091164458	5.945789365	5.95257252	5.085194169	4.148465024
CGGA_1770	0.731506849	1	5.453468773	3.58878696	2.836638643	3.676743957	4.8744139	7.620888082	5.93240502	4.282854037	6.120265789	2.962804711	1.905830077	6.542376149	5.322363435	3.560224805	1.411245197	1.669448011	2.420864112	6.50550812	1.872383138	4.515394738	6.112910124	7.166201325	4.044876546	3.925101853	4.230048196	4.854643112	5.762438914	2.528332396	4.676246953	3.920067874	3.030627098	6.54083076	5.996015646	5.385536612	4.721256285
CGGA_1771	2.926027397	1	4.61036045	4.128199801	4.364262598	3.110705282	4.444875897	6.828207596	5.095986162	3.816469936	5.419874586	5.360042572	2.350409136	5.555499578	5.032681913	6.023720125	3.031917821	2.286436664	5.026603863	6.397455744	2.364718923	1.747306957	6.184345937	3.601447924	3.726896665	6.309506635	3.970074073	4.550285291	3.404435941	5.303779772	5.494434197	5.526491211	4.35031104	5.799917169	5.506735033	4.450944338	4.531515416
CGGA_1773	0.284931507	1	5.700553596	6.015527073	3.520908326	4.811217509	4.310897366	7.01449734	5.765631713	3.980101869	6.618880713	1.971509438	1.6539009	6.571009723	7.001457944	3.622672787	1.265528328	1.536871175	1.903920072	5.196525434	2.046968307	4.882157541	5.864067429	4.312291218	5.168610144	4.71476194	3.605549121	5.762421715	7.513252959	2.397088005	4.620356679	3.312356811	6.212981012	6.54132436	5.542729043	5.279385924	5.456502367
CGGA_1776	0.709589041	1	4.90404195	5.058430025	5.0138374	3.967418102	4.722352602	7.110690666	5.521300961	3.736216957	6.005557399	5.565281363	2.86422105	5.765145004	5.611707842	6.292856229	2.924893993	1.936427632	5.435862095	6.93654758	2.844411279	4.570821944	5.271161623	3.936175467	3.987557377	6.26748994	4.510779835	5.048225473	5.910917793	4.495472095	5.658941	5.805678358	6.472323128	6.450211269	5.322759678	4.813694345	4.660432507
CGGA_1785	0.901369863	1	4.967165404	2.696243759	2.84783075	3.069067905	5.032972101	6.02053043	5.120621671	4.130477117	5.547284646	2.506790663	1.739112374	6.146121307	4.710599215	4.960541317	1.43373273	1.466632573	2.481936614	5.318545003	1.802749021	4.337103104	5.250883494	6.080793073	4.006959366	4.042621842	3.284687192	4.915106079	4.412586024	2.032023142	3.820094547	2.639479416	5.02514385	5.387300262	4.989874627	4.391405046	3.828321627
CGGA_1786	4.978082192	0	5.018857346	4.753480814	1.85856856	2.274032072	5.04388353	5.360239547	4.311595974	3.13866352	4.74189932	3.252783324	1.646095609	5.311770227	4.432246698	4.92798812	1.251912562	1.46722089	1.974394889	5.953966198	1.593400881	1.903565058	5.753345928	3.529119983	3.487462944	3.10125104	3.02040413	4.53827145	2.104337987	2.844375045	4.137157893	4.749664005	1.798095577	5.359914253	4.897012938	3.876937963	4.291125903
CGGA_1807	0.676712329	1	5.262674977	3.276442552	2.73642245	3.320881375	5.030128713	6.760411004	6.145777274	3.431164584	5.122501683	3.071043537	1.927968748	6.150440813	4.927652718	4.561589364	1.853415415	1.497501554	3.458189229	6.16170645	1.626576241	4.672962471	6.689487424	3.670536979	4.014604521	3.935540662	4.311233303	4.685692072	5.436911087	1.921944732	4.096012472	5.252044389	4.207592297	6.279204955	5.846056568	4.793197354	5.016570076
CGGA_1809	0.939726027	1	5.56339727	3.209121871	2.6792205	3.074122995	4.727061279	5.929379551	4.940787131	3.761267615	5.58642064	3.895982983	1.793239468	6.019727962	4.247385526	3.132636487	2.216473379	1.45378884	3.442239423	5.975615982	1.490490614	4.224365143	4.987206014	6.196694783	4.021461284	3.372497433	4.226934435	4.275229812	4.753086541	2.986289427	4.407652931	5.6481817	4.479587379	5.480718236	5.426798191	4.466812732	4.190613477
CGGA_1811	0.832876712	1	5.04620621	4.670125767	1.821498359	4.390351436	5.126357601	5.351063961	5.211562409	3.0074398	5.01746952	2.550826048	1.849565134	5.769444812	5.004473909	1.950092195	1.263481758	1.48252495	2.161790263	6.481674658	2.434316903	2.709437706	4.391345378	5.214808352	3.115986075	1.781091193	3.802742638	4.153388378	6.291490517	4.855355432	3.976554278	1.675114571	3.41291135	5.99572605	4.995336218	4.605759138	3.468630724
CGGA_1812	2.136986301	1	5.144640011	5.405789675	2.525653867	3.897272462	5.484975856	6.099520764	5.837640936	3.540264587	5.382032343	3.520121587	1.995660027	5.94476198	5.323113715	3.481491232	1.421387968	1.556229372	2.541963648	5.884257102	1.744673213	3.128064839	7.813431585	4.385276452	3.950203734	3.943654135	3.431139968	4.812222913	6.025132804	4.974557441	4.354452465	4.000196175	3.279437491	5.95026686	5.443733243	4.71195919	4.294773791
CGGA_1814	0.605479452	1	5.146795583	5.180372152	1.998372052	4.26031191	4.667377548	7.135708253	6.276262547	4.230695456	6.398481263	2.295078075	2.003588587	6.135527806	5.78852581	3.000065932	1.479393144	1.668044987	2.577916974	5.912378788	1.940588212	5.32566952	6.496999263	4.505564567	4.271286766	2.734599488	3.477427142	5.281603621	7.068873545	2.638782053	4.436726274	2.501178184	3.061019295	6.675887855	5.93985271	4.746779297	5.409516518
CGGA_1815	0.506849315	1	5.07053395	5.504348006	4.153218068	4.540177788	5.202694365	6.993430439	6.506380262	4.032409628	5.953544084	4.160931499	2.205650661	6.032438006	5.868267474	5.079267717	1.973141829	1.929239988	3.682585505	6.636880105	2.246145738	4.021885135	6.789780149	4.875094375	4.352506126	5.375522379	3.929593893	5.510196475	6.161956924	4.367808799	5.001881691	4.731198322	4.888347364	6.497121662	5.841929113	4.608914294	5.117796634
CGGA_1817	1.093150685	1	5.121918726	4.886947152	2.023229245	3.920710154	5.887659483	6.011661258	4.652100309	3.007487187	5.273413406	3.419053062	1.868930144	5.617737469	5.51801307	1.838473235	1.526272637	1.467977197	2.164681424	6.630026779	1.610508942	1.913756872	9.171364191	4.954834073	3.014249332	3.40728451	2.999455598	5.101871102	5.478804833	5.204966039	4.562811936	1.51082019	2.746473941	5.323066069	5.156721764	4.118098072	3.797846405
CGGA_1819	2.753424658	1	5.313050315	4.883431002	5.239740733	3.887202278	6.970411599	5.765224719	5.520004129	2.625443003	5.098341389	4.422448974	1.714572966	5.530404364	4.761008827	2.563808901	1.299546874	1.46887354	2.056009847	6.24875073	1.542892345	4.606247003	8.71855112	3.119639976	2.541914425	4.520329554	3.099958238	5.11922777	7.213008054	2.603324946	4.321596017	1.903591405	5.565505672	5.603010877	5.400730958	4.74980412	4.326742953
CGGA_1820	0.210958904	1	5.590327189	5.362190542	3.041946749	3.348114986	4.606972958	6.84384091	5.576372552	3.50717648	5.596746463	2.285520693	1.70332183	5.620471982	4.631011727	2.449213319	1.335664082	1.52918272	1.912936172	5.950500779	1.836140316	2.7844317	7.432859233	3.942244096	4.019267013	3.578438495	3.566923621	5.43281296	6.719022176	2.696287079	4.018870626	1.33551715	4.760572462	6.268894876	5.756434506	4.404657335	4.93161591
CGGA_1826	0.120547945	1	5.216111366	5.889819345	2.239722649	3.65225398	5.63436902	6.106937885	5.782814091	3.899882647	5.938529609	3.125410356	1.792000155	6.115496057	5.974331023	4.295373922	1.589594477	2.02998719	3.182458569	6.472931307	1.70966382	3.266905035	9.036442114	4.441786633	4.097126496	3.44359309	4.091614371	5.202715057	4.906645912	4.877952081	4.443210814	3.760813263	3.59421856	6.528815712	6.030024783	4.648488879	4.696179069
CGGA_1829	2.194520548	0	4.152391079	3.846111344	3.377978163	3.307336151	4.226364535	5.749903791	4.896226198	3.190444795	4.878213498	4.938188861	2.467783849	4.93834887	3.629125912	6.27007551	2.889755214	1.58798677	5.493908377	5.956878416	2.312035196	1.783172625	5.180005334	3.574548576	3.478856791	5.49099287	3.239310289	3.856160304	3.992422463	6.25977339	5.182320168	6.499815549	3.902081073	5.315389614	5.0787892	3.823330467	3.621104884
CGGA_1833	1.353424658	1	5.8393096	5.439747936	1.911882039	3.979783658	5.024929631	7.427529835	6.326530032	4.363596144	6.161893454	2.090606323	2.058731344	6.308227875	5.481337219	2.808769206	1.307279442	1.742216559	2.195815336	6.223660601	1.609606924	5.552548815	6.856833676	4.332496102	4.478940096	4.057272967	4.017191203	5.933711668	6.119395063	2.645334909	4.544368882	1.968908214	4.108208096	6.934457015	6.05708845	5.234458695	5.08400534
CGGA_1840	3.230136986	0	4.955535339	4.800478972	3.35326604	3.535436302	4.984098037	6.616408381	5.351698575	3.767894751	5.783522451	5.008843642	2.62096569	6.031077196	5.381422927	6.124196754	2.749771139	1.647114492	5.707419954	6.194320554	2.831440672	2.866741788	4.979415931	4.206275318	3.820649781	5.777525537	3.834811333	4.593327779	4.931305272	5.376168452	5.39279358	5.545356619	5.747443566	5.919435845	5.463152743	4.645080474	4.476901203
CGGA_1850	2.054794521	0	4.273524071	4.900416475	2.009436137	3.488221511	4.521634353	5.783154165	4.963593964	3.58834091	5.146239998	3.721619044	1.712972046	5.97963762	5.082670734	4.780930875	1.647430747	1.498134925	3.156022678	6.361058668	1.675262962	2.50576897	6.250902316	5.498418341	3.626315997	4.054346804	3.388103295	4.490844641	3.971718133	4.334283256	4.793178105	3.733786471	1.993503645	5.684855821	5.217210346	4.082753689	4.221945412
CGGA_1854	4.454794521	0	4.870529002	3.625717972	1.887399574	3.901103787	4.723364941	5.913631221	4.657211682	3.80629455	4.937720855	2.634401598	1.690987228	5.635835892	4.654254834	5.712911298	1.526902031	1.466597098	1.934587271	5.705077339	2.200170168	4.244567049	6.245094698	5.111418145	3.019857454	3.94366821	3.247926602	4.58716242	3.957311698	2.324420085	4.108593668	4.05486666	2.113084064	5.65650754	4.888570148	3.708777588	3.871184452
CGGA_1857	0.430136986	1	4.784111441	4.725959082	1.941377938	4.206580446	5.265187718	5.556865811	5.146463576	3.220018205	5.100095721	3.284284493	1.837428713	5.66222387	5.314700856	1.780347447	1.358107713	1.481253177	2.181259265	6.075069214	1.992116811	2.935716214	6.175945675	5.660074094	3.67946479	1.949668254	3.18862471	4.371517982	6.23913177	3.73486563	4.230011182	2.39776117	3.91482677	6.056138672	4.864516608	4.226163806	4.049627899
CGGA_1862	0.301369863	1	5.768897176	5.800009337	3.395929643	3.571462289	5.605956347	7.375612346	5.915652769	4.104560523	6.442663279	2.373821394	1.821781978	6.350964741	5.825409106	2.18296993	1.361587034	1.715994455	2.08466782	6.610454951	1.611141715	4.02869029	9.409343364	4.717681883	4.492279656	5.229817584	4.420894449	5.926951464	6.143434895	4.336369668	4.640412113	1.669657871	7.018700888	6.980647871	6.286084658	5.44546479	5.016286411
CGGA_1863	4.367123288	0	5.084954329	4.669797115	2.347425136	2.441454402	4.06399832	5.41462088	4.384821526	3.162820662	4.844552678	3.70206161	2.005842025	5.388113059	4.445172829	5.121634314	1.960205036	1.481273026	3.682353021	5.724323182	2.17878091	1.736615667	6.001284171	3.758010132	3.016202294	4.45397737	3.219933683	4.447198433	2.674180386	3.372448449	4.666898498	6.065999225	2.53223814	5.685611934	4.786378882	3.874827357	4.05567953
CGGA_1865	0.243835616	1	5.222044308	4.658885165	2.008775854	3.992192001	5.426540839	6.375336187	5.788694415	4.553743644	6.038731728	3.929594697	2.434649894	6.501168181	5.321158792	2.329304106	1.268991857	1.45378884	1.788135379	6.961414513	2.063972979	3.436591223	7.809618181	4.990600767	3.95315356	2.015155015	4.538208831	5.548308219	6.273083437	5.916538478	5.08085058	1.284818386	3.504287312	6.630781041	5.498039053	5.021809771	4.743449545
CGGA_1866	0.347945205	1	5.030718649	4.709850399	2.000736429	3.565637046	5.570983491	7.015183957	5.976938924	4.136716225	5.926027219	3.064062122	1.887562811	5.614416544	5.385640301	2.687123933	1.389703578	1.753016386	2.509392424	7.133753578	1.766166309	3.83489168	7.775965662	5.162970233	3.829535681	3.026496691	3.749007348	5.119378752	5.783876373	4.756936522	4.480918219	2.625259923	3.219509294	6.558066486	5.490123756	4.769954353	4.892435932
CGGA_1870	4.263013699	0	4.639949907	3.570754729	2.840503541	2.394763723	4.167565103	5.468423244	4.005214014	2.996629457	4.620728041	3.278012749	1.781111372	5.233887542	4.125053156	5.617213558	2.004746223	1.489392023	3.269415256	5.646135992	1.873485454	1.852633668	4.631213803	3.117470635	2.974782339	4.52819591	3.151366309	4.042564512	2.503777831	3.457947012	4.083342947	5.779114195	2.470833492	5.298503218	4.894408962	4.301907195	3.809764686
CGGA_1875	4.268493151	0	5.137518611	3.359223152	3.575578893	4.166015468	5.503496241	5.370199773	4.531943667	2.73603003	5.155026759	2.849551398	1.864342288	4.928958693	5.833849474	3.47202758	1.261509301	1.45378884	3.541144908	5.885758254	1.562668653	3.069614917	5.672720777	4.678240528	2.205910155	2.772126325	3.167967189	4.331545749	5.539417293	2.48594132	4.642243812	4.553855869	3.23514085	5.65698665	4.747255468	4.583687368	3.258830231
CGGA_1880	3.567123288	0	4.504739742	3.66383003	2.232073083	2.742495764	4.28417373	5.101208139	4.531133697	3.123477346	4.711279093	3.03497408	1.683872003	4.981189611	4.193170127	3.576235011	1.3457097	1.489879661	2.661460899	5.714575666	1.613373875	2.232496099	5.834298318	3.478043927	3.03299811	4.090653117	2.723908114	4.157421325	2.802025316	3.554410317	4.102466325	3.652668012	2.046826268	6.117801982	4.447984035	3.539634627	3.243627811
CGGA_1882	4.194520548	0	4.533911529	3.152528039	2.604856931	2.529976315	4.601181458	4.890492334	3.670794155	2.328246679	4.190932475	3.572634153	1.796500033	4.455499246	4.673776139	4.62008861	1.478471809	1.45378884	2.393774539	5.410428643	2.235790126	1.875335637	5.936860008	3.826922892	2.481296166	3.836678926	3.263924063	3.82268429	2.705276606	3.507456415	3.738518745	4.90839137	2.012878129	4.671109709	4.595289877	4.119822688	2.980072198
CGGA_1886	0.926027397	1	5.300463845	4.348303966	2.201634727	2.962620517	4.769582354	5.780256585	5.050977055	3.288771422	5.240897371	2.891694672	1.974101083	5.029416897	4.467678432	2.002557031	1.261828028	1.490605616	1.869144372	5.717033492	1.565008755	2.389488737	7.722288227	4.40087302	3.525488311	3.65271577	2.997914975	4.882076392	4.910593024	4.513451028	4.155061168	1.290169084	2.436921514	5.655710201	5.099282425	4.405670431	4.263836855
CGGA_1899	0.482191781	1	4.90049519	4.444783577	3.069459289	3.434694903	5.609882087	5.030936659	4.503034624	2.940948431	4.758162071	4.282845487	2.259770759	4.866082626	4.48759889	5.63596565	2.11323636	1.505825357	4.22395226	6.3704125	2.460513985	2.584528619	6.200754002	4.298086436	2.28375327	4.734106711	3.091424783	4.082763337	4.987791417	4.788470554	5.009225223	6.48644412	2.899912193	5.70519097	4.649204655	3.901185182	3.248730707
CGGA_1901	1.479452055	1	5.32211799	4.754159047	2.127163067	4.329949593	5.358265282	6.087499948	5.611985413	3.477652246	5.390975277	4.499127784	1.84728619	6.098990323	5.827479786	2.954228142	1.251912562	1.507836461	1.803659766	6.730416898	2.662403996	3.462775496	6.888893581	5.141495606	3.048679443	1.939350059	3.24879492	5.128259389	6.030101378	3.673114304	3.623007906	1.688200695	1.997128111	6.593725733	4.973076429	4.667833905	3.589325028
CGGA_1902	4.052054795	0	4.904924761	4.61821918	2.478626028	3.242273053	4.93221712	5.455370795	4.378464219	3.082737029	4.899538721	5.000863556	2.119711071	5.609152464	4.872958451	5.119135719	1.539465863	1.479738831	2.919248852	6.633008119	1.984655364	2.315043913	6.005186676	4.182189775	2.963532728	3.595812294	2.983010358	4.238728796	3.756639202	3.763388952	4.48810488	5.329603841	3.907056207	5.202023815	5.13512726	4.131829385	3.456645143
CGGA_1906	2.887671233	1	4.601394074	3.190699705	2.675684893	3.548495325	5.285949093	5.246234234	4.811385531	2.66393414	4.922522553	3.918365494	1.831184492	5.532459521	5.167715244	6.101965825	1.52595967	1.45378884	3.049691784	6.305198286	1.867930687	3.078690051	6.267735145	4.989378726	2.412055556	3.858211622	3.087698223	4.024696617	5.255787751	3.405091585	4.398502705	5.025466306	3.24098621	5.439717484	4.393829621	4.478720053	3.307381038
CGGA_1908	0.816438356	1	5.079166582	5.385394926	4.149990285	4.065528454	5.22245693	6.83535518	6.20975771	4.696023139	6.388312248	4.158818526	2.005868426	6.322829418	5.049716418	5.608592567	1.398523289	1.471381488	4.564336225	6.430283891	1.623885433	4.440224049	6.017497429	4.871853322	4.55589854	3.573978181	4.380507361	4.613972435	6.594195528	2.646050207	4.775070605	3.220121174	6.500733014	6.577870377	6.099040964	5.462841443	5.101655571
CGGA_194	6.312328767	1	4.765430454	4.93927059	2.9526622	2.954893901	4.525318183	5.63753642	4.404629945	3.332447726	5.041073011	4.691581083	2.263811028	5.271174475	4.475539194	5.19767266	2.21012694	1.595939754	3.943725829	5.851802032	2.327231808	2.280432088	6.31565953	3.804907248	3.555858334	5.077552636	3.367487228	4.31640205	4.031417029	4.188987426	5.367987985	5.076063438	2.70913219	5.551789778	5.144412881	4.119046757	4.156274106
CGGA_1946	0.389041096	1	4.755415	5.907518306	2.563004695	4.739508869	4.901919378	8.005191248	6.344484016	4.594169405	6.273500793	2.218262935	2.383920041	5.968688892	5.570804069	3.169737139	1.368832043	1.760561544	1.916754162	5.810638191	2.055273233	4.104326955	6.927388083	4.929978803	4.485338343	3.627069018	3.878404716	5.742273536	6.689286686	2.66454737	4.901933409	4.170550367	3.825553193	6.980444138	5.671255013	4.944123503	5.227909953
CGGA_1953	0.2	1	5.277406896	5.679300573	2.11943056	3.390317256	5.328295077	5.747467059	5.226909445	4.089104112	5.942926908	2.407301174	1.776423309	5.622494299	4.894254964	3.2191749	1.35337348	1.646356492	2.067544044	6.31751697	2.148554649	3.544645303	6.373767417	4.863768217	3.825435903	3.542337448	3.392325441	4.846019991	5.918000174	2.712608626	4.397319327	2.22008633	2.511707412	6.531678645	5.436355164	4.029023684	4.198953925
CGGA_1972	3.536986301	0	6.132944768	5.334786524	2.40870035	4.821467963	5.021587037	7.557308685	6.571200503	4.064619278	6.030740051	2.80824619	1.957946077	6.152192451	5.03425433	3.233154804	1.312730821	1.58773485	2.329651088	6.575929687	1.939545811	3.784328457	7.059883135	4.759804819	4.635652297	3.587337909	3.809929777	5.552266564	6.440665607	2.887459664	4.606188147	1.45969663	4.065310766	6.576367404	5.788989734	4.446613897	4.526682801
CGGA_1976	0.2	1	5.319932249	6.86316862	2.403147572	6.181482112	5.443930094	6.241216332	6.292894733	4.825010794	6.641844818	2.124573811	1.909748775	6.461942125	5.735089282	7.19090199	1.318244723	2.231656523	2.566958277	5.491315156	2.102983479	4.654630392	5.806378508	3.562416387	4.719648747	2.984943286	3.156018883	5.346986857	7.629435959	3.524051061	5.705289047	1.648971225	3.877753082	7.034830596	5.884486891	5.783367467	6.924692944
CGGA_1985	1.04109589	1	3.882017857	3.683139768	2.222378455	3.057307721	4.78821529	6.074158719	4.932715798	4.223775766	5.257331899	3.046283485	1.687732922	5.749159206	5.25386192	1.855292524	1.273833586	1.534393042	2.125519271	5.956466574	1.723991454	4.603261308	7.142591917	5.891272868	3.300336044	4.032272342	3.12183989	4.856255396	3.612386094	3.133606225	3.966779044	4.578478171	2.028323913	6.483966649	5.108254312	4.388491589	3.93918657
CGGA_1994	3.389041096	0	4.742840781	2.874779552	2.768558132	2.802924207	4.809952554	5.065354611	4.378377439	2.807951291	4.771728046	4.818451913	2.069332742	4.637297421	3.993170583	5.652998058	1.949525941	1.466728584	3.720100969	5.690387787	3.258802179	1.971455643	5.71753042	3.384409971	2.460393775	5.043034907	3.138558942	4.187914315	2.977120909	4.250025677	4.94151093	6.211553749	3.124908371	5.367797809	4.686242717	3.924147547	3.542738811
CGGA_2002	1.567123288	1	5.158719224	5.33571611	1.891865317	3.666291003	4.184170495	6.08336801	5.433264053	3.75916994	5.480873204	3.700996993	2.094743332	6.09996968	5.096622744	4.411834966	1.60516738	1.584665977	3.22380344	6.444061736	2.264951104	2.005454452	6.23564029	4.971182961	4.063380375	4.506750438	4.213254246	5.078502997	3.874675674	3.774979434	4.857299936	3.107854034	3.128626458	6.069582438	5.437507688	4.3927957	4.494204856
CGGA_2003	2.136986301	1	4.923398907	4.884079013	2.018747224	3.557384364	4.074919197	5.566079806	4.7896425	3.476164494	5.15133387	4.645096448	2.299878054	5.482107632	4.425426677	5.11013534	2.200611033	1.772348078	4.220594077	6.490140736	2.427023465	1.977700924	5.239193793	4.529066763	3.656956392	4.875508034	3.629476481	4.172264803	4.635773583	5.719410599	5.382461882	4.242738554	3.551381894	5.750038155	5.167268789	3.817918604	3.98793504
CGGA_2006	1.715068493	1	5.30578009	6.697291627	1.940188145	5.572471661	4.968175483	8.099101111	6.611942563	4.847950566	6.627756521	4.693158696	1.81815773	6.886338173	7.978418108	3.86150876	1.623994649	2.045488135	1.835998252	7.458691727	1.609454964	5.011856914	6.49163065	6.482213533	4.843324914	4.528336814	4.26523219	5.590070574	6.042947991	2.133469368	4.444374744	2.233117808	3.625515777	7.437501563	5.690883213	5.295064606	5.511336642
CGGA_2008	0.120547945	1	4.985585766	5.597299375	1.955362984	4.115240123	3.699348926	5.652629838	4.932920744	3.880032137	5.475319728	3.399955542	1.819549063	5.420852682	4.797864694	2.756453453	1.678150586	1.45378884	2.433844219	6.807093608	4.340482542	2.312522998	4.754767295	5.297018484	3.644086753	2.095899396	4.379790082	4.421582758	5.290658699	3.824705735	4.282640093	1.47440354	4.338472422	6.510585431	5.330761017	4.37016629	4.252942953
CGGA_2013	0.380821918	1	3.974377793	5.340116201	1.714547723	2.87222041	4.122847799	4.816196756	4.54162366	2.847048948	4.559349652	2.19829734	1.633757878	4.797328362	4.382876771	2.17297502	1.251912562	1.45378884	1.892602351	6.913466377	1.891134404	1.993739235	6.584555612	5.001014097	3.002570818	2.549140869	3.225337127	4.326608845	4.33488343	4.53065527	3.830370091	1.612611222	2.02773294	5.449350339	4.261091189	3.467909512	3.899298857
CGGA_2024	0.898630137	1	4.738638318	4.002573141	2.296323085	2.819885568	3.672056681	6.178203919	4.797351064	3.495425369	5.173392322	5.832844981	2.938771109	5.213971703	3.917742711	6.498445068	3.132865563	2.358088634	5.57508975	6.251378874	3.758007519	1.743469622	4.637295291	3.525302732	3.677786943	6.286447186	3.314008665	3.730598526	3.181765064	5.301995771	6.073089111	5.141341738	4.065788706	5.095330875	5.290400755	3.902008201	4.004434905
CGGA_2039	1.923287671	0	4.308380274	3.311332331	3.014066038	3.038459454	3.863797159	4.813578863	3.97756151	2.806911297	4.390850756	5.489552478	2.317318646	4.325981537	3.494934108	6.557749867	2.094946225	1.494546113	4.747352521	5.592692634	2.817745097	1.824430537	4.180374373	3.671562742	2.17934503	5.336666386	3.152960354	3.190241832	3.253926781	4.841979856	5.167546501	6.358855135	3.117644867	5.106569017	4.581231418	3.615006661	2.822175207
CGGA_2046	0.687671233	1	5.193514642	5.472240781	2.434993602	4.213460074	4.751553671	7.060577976	5.59264902	3.944304442	5.912117287	4.414832775	1.897244912	6.254129395	6.118599215	4.473793505	1.544591568	1.614162872	2.8003242	7.313716315	2.005257138	4.242510946	5.320625032	5.909085188	4.131316489	3.676837415	4.429708894	4.966557014	5.983217891	4.865273718	4.926343456	2.424321302	4.077601903	6.457862865	5.711919223	4.745489261	4.953851388
CGGA_2047	1.638356164	1	4.921194725	6.057572848	1.707683818	4.192612324	5.078726974	6.640574476	5.161487041	4.359940225	5.605566543	5.590605539	1.782733519	6.592287848	5.30609737	3.142310995	2.496818414	1.661966753	3.052557416	7.006161796	1.896655532	3.302951082	7.188564271	5.753169027	4.073813131	2.577033019	4.367914537	4.83096783	4.760335656	2.202129262	4.96142585	1.568910164	3.301775736	6.410969183	6.013367394	4.75687508	4.488704521
CGGA_2053	2.824657534	0	4.151484023	4.199157405	2.527961963	2.870808474	3.356507923	5.59285691	4.456896353	3.360831332	4.610751757	5.444554031	2.560899154	4.843533494	3.090556794	6.372346103	2.714983878	1.915347223	5.647060753	5.937387752	3.268163943	1.742323942	4.655198538	3.160397057	3.276950538	5.931364866	3.117390258	3.670132807	3.044760274	6.065372374	5.619067993	6.167124346	3.361315907	5.263435773	5.015696668	3.851111647	3.712689316
CGGA_2056	2.791780822	0	4.980199969	5.507039864	3.377663306	4.802973729	5.059891814	6.35762965	5.850596421	3.833359491	6.23951386	1.906700087	1.731946492	5.709236575	5.009182269	2.090868438	1.318670715	1.49602526	1.877081028	5.413723287	1.720828793	4.440144129	6.36597981	4.548534874	4.164159069	2.573088243	3.29939715	6.097379309	5.897804618	2.641332593	4.180975347	1.859854261	2.488655128	7.082466232	5.288174376	5.546006346	3.828758361
CGGA_2062	0.112328767	1	5.368658651	5.091973685	1.808489184	4.206107617	4.461548454	7.126432635	6.062873163	4.515235171	5.835400665	2.812200803	1.764480547	6.221729711	4.886484529	2.726263706	1.364768105	1.543357431	1.827431061	6.695427889	2.173090964	3.59875045	5.780892427	5.876798264	4.391963141	2.696746172	4.542789168	5.100741775	5.558631315	3.07353059	4.417188939	2.536617369	5.42103055	6.602680267	5.819140315	5.156448523	5.507046652
CGGA_2075	0.728767123	1	4.245722177	7.036577124	1.696294956	6.008087197	3.764363417	6.489767051	5.574876464	4.214491362	6.582584333	1.689609532	1.700647765	4.797214889	6.607867481	2.907371621	1.330374419	1.643575478	1.966818939	5.21647756	1.617924344	4.440558989	4.139076244	4.033361089	4.400022742	2.003166885	3.672118218	5.812218072	7.76693953	1.945320746	4.924358982	1.26398564	2.286890895	7.16799236	6.006991622	4.984083493	3.871019664
CGGA_2078	0.767123288	1	5.153953118	5.890356639	1.919801587	4.434646075	4.601465922	6.408010139	5.898787903	4.254788402	5.830422101	2.543069345	1.871444129	6.015187904	5.376272189	2.362917397	1.389268884	1.64130164	1.870734478	6.577927252	3.302943959	2.969368242	6.635922585	5.431252221	4.418750698	2.767748446	4.29472816	5.020111483	6.265881935	3.787382146	4.542288205	1.308151392	4.696375132	6.740783421	5.639896901	4.852975395	4.956723153
CGGA_2079	2.64109589	0	5.343577677	5.328256774	2.005543141	2.938251228	4.444416947	6.937614037	5.501636001	3.755533952	5.708737377	3.267346166	1.856813715	6.10016138	4.736261969	3.77611976	2.214094685	1.537630466	2.927592454	6.135371278	1.490490614	1.790651559	5.137682323	5.472894132	4.290956789	3.684913162	4.254384774	5.067747988	3.172961223	2.474205621	4.1620584	3.223233289	2.464614126	6.097566246	5.674887465	5.141530663	5.050039546
CGGA_2081	2.632876712	0	4.050906968	4.233048462	1.871561976	3.084031787	4.123909965	5.614769162	4.730633173	3.705685728	5.301337706	3.70482749	2.282875199	5.468878788	5.161968397	5.750405384	1.626567997	1.553364195	2.682270011	5.794870489	1.762800612	2.518049622	6.864321249	4.700884441	3.744748622	4.638824046	3.829989597	4.655162842	2.562750101	3.553130657	4.528508053	4.991768061	1.613362709	5.36796654	5.145421543	4.058710983	5.117978158
CGGA_2082	1.564383562	0	5.508073953	4.6801867	2.125073403	4.300241248	4.049085453	6.061142148	5.284832582	3.984406301	5.957291643	2.204379613	1.849880394	6.006985486	5.229342185	2.754822467	1.264647275	1.546692082	2.08248266	6.458824271	2.828300197	4.23803203	4.732636738	5.259057351	4.076491593	3.464179114	4.093555206	4.999605103	6.037520523	2.516846814	4.171565799	1.710888347	5.246896353	7.067366337	6.093201263	5.206490101	5.237844242
CGGA_2106	2.443835616	0	4.211697	4.76259373	1.808446933	2.57609769	4.109654251	4.373651621	4.692454741	2.607150789	4.242856273	3.754400717	1.901167886	5.019374525	3.043379764	1.839221266	1.260859956	1.464954403	1.995305893	4.629415755	1.490490614	1.938220423	5.078070103	3.77287199	3.164884072	2.547452227	3.119608092	4.267396148	4.444945565	2.434066925	3.013755431	3.661574211	1.8972829	5.115954932	4.651844459	4.256631686	4.080565167
CGGA_2115	0.468493151	1	3.993152498	3.609213304	2.677149165	3.041058645	3.500569826	6.092334089	4.420546397	3.232946221	4.944228435	4.928525116	2.306574557	4.889880371	4.281828275	5.469961844	2.467336267	1.540025572	4.951809711	5.908746393	2.453956168	2.332833374	5.071311213	3.749671266	3.518701854	5.954929751	3.23644689	4.046086148	4.824971777	5.313690926	5.719228255	4.954457035	3.535105891	5.673729598	4.977142603	4.038048094	4.418928867
CGGA_2121	0.947945205	1	4.48901436	6.051769932	2.119215115	4.610496308	4.311313721	5.975527317	5.655407602	4.562185495	5.66619862	3.215653112	2.314658237	5.875041807	5.309113533	2.268407413	1.280591273	1.558674009	1.825665197	6.656303074	2.765983861	2.959610764	5.970701284	5.194241926	4.227231288	2.237276095	3.979625191	4.79926397	5.300164579	4.653734192	4.910294312	1.490650219	3.548878385	6.284247687	5.337007999	4.189120311	4.803273679
CGGA_2129	2.268493151	0	4.925812526	3.739861471	1.663031659	3.167031319	3.371246193	6.337191674	5.398739445	3.630622445	5.557383007	2.785693617	1.850138953	5.708331639	5.249454726	4.845540291	1.504025503	1.612556397	2.013796972	5.808093615	1.677860608	3.753134915	4.729843125	4.962120839	4.170324582	4.231976657	3.710431944	4.499140205	3.649255439	3.372959668	4.018467911	2.531175384	2.034502452	5.884909854	4.804749951	4.164347188	4.442702467
CGGA_235	6.410958904	1	4.592083987	4.888399852	2.284388656	3.539254061	4.746741778	6.528384378	5.580779876	4.369676097	5.556966841	4.131339607	2.020956593	6.924673332	4.789808626	4.440619908	2.05426566	2.118391014	4.529874474	6.67215602	2.390173254	3.087575859	5.996154537	3.240432015	3.648108022	4.829042418	4.210333424	5.181748652	3.877057784	4.018614818	4.809352002	4.367727778	3.198414063	6.207179354	6.044253158	4.807325699	4.964155247
CGGA_236	1.934246575	0	5.222449049	6.317922031	2.207721816	3.661640758	5.016716181	6.798760979	6.053926764	5.088687011	5.828162196	4.747360481	2.065554404	6.891748822	5.01339712	3.943098916	1.613387552	1.936962955	2.234349983	6.702667963	1.902361621	2.615067197	6.811256822	4.506738286	3.954441649	3.753603761	4.945275975	5.539915362	3.501767279	2.952328288	4.51787635	3.928909917	2.903527355	6.732215392	6.276186211	5.849868717	5.877352405
CGGA_241	13.17534247	0	4.308877741	3.936370947	2.970275601	4.174014497	4.16049029	6.618936547	5.94838514	4.325735958	5.472960116	5.563991492	3.478237648	6.118730285	4.408097385	5.824754133	2.960947735	2.937609672	5.431408558	6.304885062	3.150524289	2.1481196	5.443329715	4.37788381	3.765595207	6.229057684	3.833889084	4.396308536	4.075192484	5.58427749	5.670206535	5.31295203	4.596755422	5.594562353	5.661678274	4.829209576	4.364187522
CGGA_243	8.156164384	0	5.321247924	5.102893827	1.894733328	3.98683373	5.578554207	7.217357083	5.907924036	4.55602687	5.984164095	3.16192419	2.014208484	7.299061479	5.034700369	2.528184286	1.641017492	1.747333588	2.031168622	7.532138852	2.706676333	3.916446379	5.294537702	3.556790471	3.60745788	3.852225081	5.151502702	5.633950557	4.570850688	3.703176996	4.218509177	4.302407991	3.836697643	6.864309531	6.811776754	5.778366969	5.23991364
CGGA_245	0.871232877	1	5.326263652	4.15198891	2.735883755	4.990985677	5.534900324	7.302589166	6.435495759	4.661014736	5.994749268	4.897068118	1.848581245	6.979982854	6.363322119	2.945847387	1.301820657	1.776560783	1.805563502	7.379512851	2.291007022	3.430219934	6.211592422	6.333154738	4.603305172	3.355552604	4.366483498	5.609864263	6.805407306	3.00108656	4.233111522	1.456467682	3.356162044	7.008149295	6.167385484	5.534060315	4.777876713
CGGA_247	1.668493151	1	4.433414698	2.627950593	2.592333707	3.816663703	5.357046022	7.098392738	6.295077065	4.944443983	6.301934764	3.873383861	2.07781475	7.649373142	6.2608793	3.42061663	1.674546784	1.651074341	2.541959925	6.38660535	2.131583306	4.981040269	6.560328101	6.023391099	4.558147466	3.756936619	4.67511591	5.733305769	4.374006704	2.535318868	4.225567441	3.005041742	2.890530882	7.161829523	5.817554537	5.756518991	5.194469779
CGGA_251	3.55890411	0	4.642964783	4.81600385	3.508858564	4.384077982	5.528843812	6.577194153	6.248212934	4.319441144	5.801884237	4.688926307	2.419973487	6.34996309	5.080237583	5.457981842	2.906014749	2.794159954	4.805346166	7.371752744	2.801047	2.699667353	7.499337208	3.622906957	4.007095328	5.398921181	4.238427649	4.975454805	5.065984351	5.547816548	5.095448863	5.170849377	4.212562746	5.883712343	6.131480363	4.721434893	4.825792515
CGGA_252	0.452054795	0	5.381992291	3.105869574	2.6869076	4.473610352	5.515108875	7.465204678	6.119092689	4.727487299	6.366545126	4.004076509	1.759479993	7.315212921	5.319755023	5.630683701	1.49469763	2.150286113	2.521109674	7.286656162	2.26639331	4.012349861	7.100530973	4.774618015	4.277086377	3.928255682	5.107672866	5.697541499	5.694352914	3.203236966	4.665541597	4.491294057	1.814047687	6.605196333	6.346705799	5.130607442	4.993910583
CGGA_254	13.13150685	0	5.139979498	5.40441019	2.465012842	4.291760999	5.390669042	6.445304385	5.919387952	4.548181093	5.633141463	2.451169682	1.763278072	6.453326963	4.560528255	3.149828292	1.498991146	1.571367305	2.774596858	7.009695977	2.312873164	2.80346037	7.634821756	4.568569161	4.032608829	3.210903704	4.750516267	5.06507238	4.40964327	5.364437058	4.992144033	2.820898185	2.287596191	6.164989053	6.122762846	5.401442437	4.415110739
CGGA_256	0.432876712	0	4.753903371	4.714804627	2.490344349	4.784525968	5.437551469	7.153699631	6.396317354	4.516462472	5.978837374	3.067669923	2.025442946	6.988815939	6.271616571	5.274467503	1.859269201	2.328525996	3.959168562	7.645740026	1.691965248	3.450531172	6.028730935	4.729947632	4.402783157	3.595047431	4.226084632	5.450333803	5.441975715	4.600573891	4.719662979	4.254822275	3.88760474	6.347336394	6.235498578	4.900166006	4.567959994
CGGA_261	11.31506849	0	4.826941822	5.287258145	2.565702769	3.89997874	4.707074698	6.87684944	5.45941331	4.864907048	5.867213295	4.646691652	2.243494127	6.684983726	5.862767298	5.565971532	2.176102705	2.166592356	4.160537663	6.680542976	2.154050404	4.043012099	6.712269376	5.235702283	3.975663764	4.884332517	4.164710437	5.152548961	4.533964215	3.974400681	5.335748466	3.975525082	3.22078995	6.029860067	5.884372297	4.589137168	5.008225178
CGGA_265	10.84657534	0	4.987525039	4.434424242	2.663079073	3.954587015	5.307264291	5.874945841	5.145121592	3.459715736	5.309283655	2.911514467	1.833839533	5.910875635	5.487525094	6.240971039	1.598112251	1.566370494	3.431428616	7.006975132	1.9146954	2.836431622	6.667006776	4.644850193	3.559492984	4.007519641	3.068854823	4.608623267	5.080999749	4.721922265	4.578466434	5.429612172	3.268191598	5.869446942	5.228490049	3.936656403	4.107772621
CGGA_267	3.764383562	1	4.762201162	5.547400637	2.056885	3.597882602	5.171890506	6.958802536	5.455729114	4.655691751	5.808160965	2.820899187	1.852729697	6.543465183	5.295742556	4.181486138	1.52790551	1.798203829	2.480480715	6.747783679	1.582103015	4.563804703	7.042790111	3.9776973	3.831795444	4.941773471	4.351819223	5.39582921	4.693730167	3.32776738	4.947540653	4.190897772	1.805110396	6.027730752	6.040305359	4.599643758	4.347934637
CGGA_269	8.032876712	0	5.060051481	5.389594284	2.539954855	5.638852848	5.42003174	7.040403701	6.378771608	4.656505216	6.183725588	5.345741436	2.021221227	6.756701502	6.758016574	2.708372805	1.290148318	1.909692939	3.055159148	7.897114555	2.385204074	3.340934781	5.802712627	5.129177363	4.441717243	1.91481662	4.656935967	5.284847823	6.932121602	6.163738867	5.025073519	1.466960856	2.706961153	6.64690114	6.1283487	5.274075168	4.481296157
CGGA_272	0.594520548	1	5.695867093	5.5021295	3.546693075	6.073493489	5.151604603	7.941943126	6.430428098	4.947971475	6.660685085	2.267931305	1.863893517	6.865490953	6.348587942	1.760874411	1.326494534	2.041359199	2.579734226	6.425205726	1.490490614	3.090293747	4.392010244	5.020455159	4.823192043	1.602985493	4.774118591	6.097746282	8.17976233	2.490176799	5.361960872	1.269730147	3.082865688	7.459490814	6.823612672	5.653089791	5.242812294
CGGA_273	7.219178082	1	5.310537988	5.858633854	2.288300123	5.284729204	5.431133241	6.956096727	6.67511854	4.259602088	6.174257107	4.128590633	2.159954495	7.166690191	6.10166136	4.839454428	1.676890504	2.171813292	2.717381533	7.20652035	3.289279404	4.351074257	5.330351712	4.835990388	4.385396578	4.176763229	4.644036298	5.539976617	5.188115592	3.52870716	4.880339053	4.568172415	3.31506877	6.438842056	6.289358312	4.820339771	4.955193729
CGGA_274	1.671232877	0	5.833080034	5.30369383	3.09325059	5.142466774	5.567071414	6.995201045	7.0687954	5.345445618	6.617026294	3.747179899	2.784488621	7.24879567	5.213068639	3.218556053	1.713563385	2.620200555	2.023001132	6.614087545	4.925090209	5.347093808	6.228993095	4.5318731	4.912074549	3.837116969	4.232900472	5.227779252	6.390126887	3.138068286	4.502118461	1.979218537	4.958555885	6.964850736	6.677008397	5.046481637	5.394265697
CGGA_276	1.449315068	0	5.48263567	5.170347104	2.455830184	3.926413849	4.530389936	6.368917353	5.94210106	4.249409367	5.761947095	3.440927834	2.174217325	6.473908296	5.19069015	3.278118834	1.549958744	2.343787523	3.131944748	6.777033638	2.225934205	2.736282866	5.482438336	4.226513031	4.159018806	3.504374929	5.046227627	4.993376924	4.523989344	4.841165346	4.595126595	3.37213003	2.648453368	6.407996032	6.351393325	5.40067715	4.682358166
CGGA_279	3.6	1	5.69955659	3.273572626	2.709077694	3.485991939	5.097846982	5.915344055	5.576050213	3.253150966	5.092614547	2.726363082	1.98552735	5.651379684	4.981354897	4.481586224	1.693966693	1.4676336	3.31054836	6.418408423	2.042834225	2.739122217	4.867997995	4.187489397	2.69491176	4.094856088	3.168384674	4.218813588	4.841454563	2.267031814	4.321275796	5.740641361	5.646982302	5.995005766	5.32052389	4.318884534	4.243857704
CGGA_28	3.021917808	1	3.392098953	3.185746055	1.998051881	2.570865224	3.678785914	4.437380165	3.882171958	2.387926332	3.761482836	2.510590725	1.883890899	4.557729248	3.618433366	2.878443974	1.349646395	1.495562573	2.363249625	5.392485873	1.721093309	2.091273996	5.518006901	3.253861825	2.381377732	3.038040353	2.767637174	3.285018881	3.080522618	2.993940928	4.436577765	3.690183102	1.64489226	3.635984569	3.848240775	3.566862761	2.701931669
CGGA_283	9.506849315	1	4.888834332	3.805465634	2.664177309	3.971825709	4.686409954	6.389978732	5.341505994	4.171929266	5.599694556	4.037983897	2.140123758	6.185262074	5.075607716	4.22934165	2.243935144	1.969924293	4.194533232	6.727069136	2.511162888	2.571973597	6.357862166	4.318364781	3.9318422	4.020446819	4.099395257	4.903048887	4.851951404	4.291414819	5.250634182	4.241511978	2.42099423	6.09915282	5.915215772	4.573122327	4.556885107
CGGA_288	2.895890411	1	5.271089089	3.929282988	1.895383318	3.60419308	4.29809604	5.977786524	4.995534283	4.051034578	5.374850784	3.315963296	2.181286679	5.510009118	4.551533021	3.14841226	1.277413483	1.485611752	2.170331873	6.410309232	1.90108971	1.842709933	6.052530779	5.294093229	4.125279044	2.91340852	3.992822707	4.674024561	4.796469745	4.323781222	4.73541955	2.743085155	3.017090823	5.90844999	5.291442416	4.018004437	4.724737121
CGGA_290	12.94520548	0	4.417584755	4.203152143	2.54412621	3.837377085	4.740896569	6.780741906	5.889177731	4.114792995	5.526815953	3.453092888	2.071232287	6.726365617	5.141222936	3.823419248	2.011239235	2.254093672	3.46801	6.402086842	1.678707784	2.205975483	5.406117788	4.274445239	3.444887372	4.338199409	4.690800054	4.987069245	3.915299796	4.548670936	4.192716992	4.892349213	2.688342585	6.621769176	6.108554956	5.391398684	4.73217098
CGGA_300	6.024657534	1	4.878796268	4.981504467	2.590849389	4.186263313	4.477779941	6.898743585	5.708869237	4.689021162	5.669741967	4.920041736	2.270998428	6.570375931	5.246313433	5.112416937	2.92235371	2.31466734	4.794635364	6.964656237	2.347360215	2.309741171	6.332678719	5.105692376	3.902403679	5.068994104	4.665726393	4.834867841	4.661324694	4.425830749	5.276648955	4.400259442	3.908166114	5.932483232	6.033374849	5.315275743	4.650708568
CGGA_314	7.035616438	1	5.342587992	4.984452725	2.387335796	4.369210443	5.003463922	7.165327425	6.027818525	4.112707884	5.869047294	3.392052103	2.184290851	6.993168404	5.581491416	3.480720769	1.837759365	1.941319655	2.235054891	6.829202814	1.742103971	2.986157238	6.311366543	4.662517832	4.281498559	3.89459906	4.997574771	5.244967143	4.521214834	5.093802977	4.887087253	3.805456019	2.849058678	6.362615623	6.277901112	5.418347038	5.11451824
CGGA_318	0.608219178	1	5.1103771	4.682683187	3.620307826	6.300827143	5.742924967	7.772529437	7.227058203	5.126241278	6.853438781	3.910701366	2.362008802	6.984385176	5.89508375	4.687180109	1.828002694	2.64545495	4.209176039	7.064486895	3.598482238	6.505130237	5.057796063	5.105228364	4.994840845	2.588050464	4.163949285	5.872479317	7.289670971	3.42355155	4.786844835	2.109441921	3.37893957	7.55049485	6.936987244	5.920689692	4.522570436
CGGA_320	8.232876712	1	4.847684717	5.560834685	2.790585218	3.830391274	4.847861747	6.333560191	5.316089231	4.030205852	5.531807157	4.410846802	2.385362677	5.805638621	4.736539334	5.237173072	2.618007975	1.877831206	4.591037821	6.42156548	2.384385805	3.249529097	6.846936939	4.081027831	3.877859634	5.671496593	3.931328222	4.924334641	3.981253478	5.004701432	5.425383294	5.301208411	3.068174276	5.875392923	5.550746028	4.862361717	4.667384385
CGGA_323	11.88493151	0	4.696686304	4.054710925	3.328516467	2.895988276	4.001675583	6.88945952	5.308384811	4.179879454	5.464871789	6.130250578	3.630328057	6.067483605	3.769883808	6.567815613	3.405581203	3.441797836	6.312455416	6.313298467	4.198258833	2.516743797	4.338486588	3.337023611	3.853715955	6.199085952	3.791939095	4.309789204	4.043197624	5.002877053	5.636267396	6.261866014	4.926587625	5.70992647	6.061629242	4.767878514	4.52031431
CGGA_330	3.071232877	1	5.27488578	5.689698795	1.67183339	5.478275746	5.69282626	7.372534085	6.967651372	4.638076987	6.309997238	3.115011436	2.246121131	7.17228052	7.1493457	2.510359106	1.47623823	2.257888027	2.648416029	7.076179111	1.788185568	4.256543879	6.084336842	5.24496228	3.857544884	2.864557142	4.713920819	5.718482964	7.274196743	6.287917553	4.51459997	2.546858324	2.874069948	6.686118845	6.575778719	5.207198514	4.738159562
CGGA_333	4.884931507	0	5.072882439	4.059841496	2.943441663	4.533790039	5.318240522	6.657624822	6.049149252	4.253226536	5.950080329	4.559875601	2.483782737	6.585722971	5.066709767	4.384146595	2.272137397	2.726939941	3.618052717	7.114662737	2.812437177	2.997772398	6.991973101	4.220065685	4.153882776	4.884352264	4.20518016	5.221647187	5.579651039	6.142523153	4.889804004	4.50652756	3.225538148	6.130758409	6.34539396	4.978993197	4.789348595
CGGA_336	6.983561644	1	5.299045793	5.4154208	2.374876828	3.279883501	4.814389049	6.581868993	5.260624251	3.680635257	5.696989592	3.125529009	1.820875043	5.54603426	4.97532172	4.282534612	2.121316266	1.700947189	2.132270369	6.028575846	1.895194017	3.299114229	5.520082781	3.33530555	4.268656179	4.18468724	4.304767439	4.853414923	3.119067543	2.242794131	3.987885471	3.120933784	1.817090402	6.303389554	5.834328997	4.662475248	4.520354454
CGGA_337	2.761643836	1	4.987565976	5.040512027	2.9503064	4.387925959	4.737955018	7.166024935	5.964743537	4.457829354	5.901808746	5.206025975	2.550485125	6.905391329	6.126176699	5.085028466	2.515138255	2.515861809	4.827890673	7.645067268	3.305209529	3.70040636	5.414045903	4.303636648	4.334701308	5.318164716	4.520611353	5.293036311	5.697947384	3.983709484	5.052923243	5.032663946	3.582786469	6.438211351	6.377647092	5.386307864	4.864024096
CGGA_358	0.334246575	1	4.426339377	4.0201709	3.093392028	3.462563498	4.682004625	5.148163402	4.449082125	2.954102655	4.519199355	3.476437456	2.170068235	4.988095316	5.102324097	5.225219815	2.294585873	1.491557007	4.471417567	6.995488081	2.012292695	2.046397545	5.314216951	4.139786227	2.330798766	4.828326876	2.825140738	3.750417921	3.997143471	4.884001072	4.79856592	6.301175857	2.741164111	5.012060048	4.729995225	3.709205134	3.080223482
CGGA_369	12.61917808	0	4.364216682	3.994071757	3.263114429	3.038289809	3.699876448	5.466288925	4.29486455	3.098655335	4.726537091	5.128380463	2.980097407	4.69893614	3.869794025	6.04646578	2.459619993	1.787887776	5.344506535	5.955370537	3.093124287	1.82945317	5.029377501	3.827601608	3.28438385	5.811111002	3.042888144	3.639986733	3.35225067	5.159783753	5.282688387	6.087511954	3.005231793	5.039850524	4.889185959	3.575843999	3.528748664
CGGA_374	1.350684932	1	4.612900793	4.621403292	2.192793565	3.427897562	4.484493938	7.68996441	6.237590272	5.407414326	6.167529759	3.214142391	2.134983979	7.165932843	5.712843554	3.776242326	1.549880399	1.540153609	1.864343327	6.389149989	1.848465664	5.225158157	6.498476237	5.715623031	4.470971591	4.610583829	4.640190362	5.635480959	4.153715112	2.705972952	4.029442188	1.495618512	2.068141518	6.66877846	6.753795438	6.394456982	5.429663258
CGGA_400	3.619178082	1	4.94660005	4.793019471	2.61380899	4.841822238	4.700697208	7.443949908	5.865356242	4.67616123	5.66205529	3.522541154	1.815468391	6.855233505	5.634009209	4.499535723	2.151921176	1.928308602	4.079714742	6.989289174	2.368296775	3.571030121	6.40623954	4.703133991	4.244859947	3.998160797	4.535179632	5.385195211	5.909941472	3.510982477	4.89480928	4.112033363	3.392572224	6.752605403	5.957499364	5.010673416	4.385306046
CGGA_406	0.246575342	1	5.37937226	3.392241506	3.863127901	2.984025815	4.934170539	7.877978863	6.31781974	4.361125785	6.41095307	2.471931126	1.738640282	6.946005716	5.768906233	4.145660206	1.489500126	1.565292422	2.764282336	5.939014651	1.779447385	5.710474458	5.378517864	5.120117154	4.256852694	5.205919312	4.36350849	5.206133734	5.341814354	2.145942513	3.50903668	3.23359254	6.357047372	6.331600765	6.169076319	5.216799234	5.679030306
CGGA_413	0.501369863	0	5.436595601	5.896432893	1.732010344	4.349717231	5.550176658	7.18547993	6.372586251	4.708723921	6.241714472	4.190037071	1.786749904	7.132463997	6.088539408	2.188739075	1.304621867	1.89654717	2.083160678	6.552137334	1.674576672	3.294369339	8.067385091	4.683395985	4.600642888	2.243425116	4.35017805	5.85135939	7.376556601	5.482367503	4.02859566	1.764148583	4.866235859	6.897438968	6.635020473	5.510181576	5.478082332
CGGA_42	7.75890411	1	5.010732059	5.553555189	1.927813905	3.568923156	5.109598521	6.156317448	4.948463465	3.732661235	5.357531197	2.31633425	1.958037888	5.667124489	5.105937817	3.324717472	1.513425318	1.693953174	1.999044211	6.489731998	1.861589175	3.086614492	5.885902462	3.968543211	3.805020331	3.3015965	4.612586163	4.939036084	4.368148837	3.183572872	4.265393704	4.856957327	2.402492561	6.248831393	5.519833237	4.514472785	4.095365068
CGGA_420	9.62739726	0	5.735769825	5.227560568	2.44157952	2.734616169	5.035594459	6.442014075	5.283242826	4.004178626	5.950624504	5.02103249	1.744857436	6.188855217	5.863524905	4.959046269	1.344309708	1.493223294	2.913513141	6.508747037	1.490490614	2.165693558	5.127000381	3.559179864	3.659857565	3.120484182	4.328678982	5.317753738	2.546663533	2.301972638	4.022138811	4.70655503	2.014151259	6.560200072	6.292548398	5.306592718	5.042362158
CGGA_426	4.273972603	1	4.85415357	5.3678392	2.65041644	5.595090549	5.617788386	7.460948042	7.495938109	4.419515517	6.419760817	3.471538727	1.97931913	6.98009372	6.353241863	2.125035854	1.322850907	1.780119733	2.193817929	6.465785086	2.202235071	5.096401525	4.700133708	4.302406136	4.732076507	2.213511242	4.03784293	5.909515909	7.478459322	3.148863264	4.867991592	1.250312021	1.988854857	6.986088084	6.216017105	5.854456719	5.100286595
CGGA_431	12.36986301	0	5.232798155	3.134519377	2.694480724	3.554284452	4.648090759	7.011631538	5.839442488	4.763782254	5.921345347	3.299911682	1.847771989	6.198915896	5.297413736	2.904398044	1.710381173	1.495473785	2.178611075	6.5834684	1.490490614	2.143896098	4.396647006	3.263337571	4.368197241	3.693905343	4.628810234	5.488974489	4.247227381	2.406447603	3.894404154	3.892056512	3.718414642	7.289394749	6.365576776	5.229169605	4.915531907
CGGA_446	12.35068493	0	5.212162433	5.545635523	2.443512231	3.88262265	5.456473687	6.805407994	5.851123395	4.484660864	5.772814195	3.464595595	1.815495685	7.002558465	4.85013888	4.607828173	1.576649677	1.690150896	2.245440766	7.09134817	1.490490614	3.580650675	6.070002245	3.373349495	4.12220066	4.628575517	4.551149575	5.358067658	3.816336159	3.079028863	4.711132326	4.702816566	2.282467114	6.440850697	6.494749761	5.234671954	5.367501527
CGGA_448	0.969863014	1	5.359378638	4.908085242	2.404167176	5.535980055	5.285255743	7.239820268	7.16225966	4.86378597	6.175063255	3.047874691	2.372242312	7.088815945	5.866210204	2.507897844	1.366812887	1.797847369	2.711867304	7.035663137	2.319818029	3.905984508	4.396177135	6.120431073	4.553596205	2.676264208	4.40871289	5.346851485	7.977868032	3.711777383	4.879988074	1.899917775	3.292159786	6.783802349	6.228507555	5.559410829	4.815799288
CGGA_457	0.205479452	1	5.491547817	3.157970073	3.060246507	2.499486556	3.776465588	7.219391924	5.509161452	3.750235295	5.020284099	1.746468538	1.749090218	6.061151771	3.932051735	2.856858452	1.326028105	1.480805553	2.036395143	5.267198332	1.721315209	3.281359294	4.692165459	3.214277742	4.297995217	4.452688185	3.965993206	5.010640963	4.292708085	1.932978167	3.829509771	3.985777968	3.915526983	6.72510258	5.396301947	4.952291669	5.15674091
CGGA_458	1.147945205	1	4.868110352	4.410805486	2.787540968	3.96619308	5.125020888	6.844376214	5.798000231	4.124871976	5.925980669	4.181827145	2.411461442	6.832649955	5.54615392	5.136842962	2.289558807	1.983806822	4.731966749	6.873890989	2.049349805	3.888537108	5.74674984	4.699149545	4.080355874	5.221928774	4.377980113	5.159698135	4.731100569	3.767871542	5.013299835	4.773769588	3.612481626	6.019159893	5.947664675	4.917464479	4.826089173
CGGA_479	12.17808219	0	5.170232682	5.454552334	1.93986391	4.306411778	4.745610231	6.412970298	5.885447923	4.185776342	5.760024765	2.431856891	2.259594791	6.640316687	4.922972336	2.574105876	1.286407915	2.247452488	2.408565373	6.625784201	1.719557913	3.276432823	6.368427634	4.446837666	4.037754302	3.484064419	4.982510399	5.296066445	4.500429652	4.593324812	4.385531824	3.568782755	2.74317565	6.481447428	6.067905138	5.308869906	4.813423155
CGGA_482	6.879452055	1	5.745872949	4.884684444	2.489409294	3.69913216	4.62199536	6.428614071	5.104649191	4.278106093	6.064244375	3.80833645	1.857464515	6.407441494	5.464559866	4.11987449	2.326946499	1.553064204	2.257615822	6.917989315	2.281905563	3.074384119	5.575595377	4.270630112	4.243042516	3.88716119	4.974886829	5.158318106	3.985407439	3.654941851	4.316347638	4.530508789	2.553537718	6.632844346	6.215378168	5.226425232	4.9580567
CGGA_483	0.75890411	1	5.239457718	5.62814326	3.16150097	6.78918246	6.245339902	8.310249095	8.042887502	5.853390289	7.170652834	3.059755371	1.816024315	7.109224561	6.164046345	2.141300174	1.330847098	2.274500626	2.107329539	7.164062755	2.513436023	7.947055239	5.940147466	4.886192347	4.84241711	4.91050135	4.831725815	6.977535249	6.727349936	3.368891999	4.508368887	1.270891412	3.697530944	8.073436283	7.287068654	5.980028728	5.586576635
CGGA_485	6.676712329	0	5.291439085	4.735706771	1.891752528	4.499876798	5.622923695	6.558906563	6.120537329	4.630451065	5.970929605	3.07398474	2.083533711	6.753629561	5.413658454	3.014218342	1.894213119	2.226208781	2.729650524	7.252668954	1.746726737	2.598058842	7.860605171	4.005013678	4.176250535	3.330905793	4.489778962	5.20411232	5.086007927	5.452636123	4.765135741	3.712887214	2.135563038	5.962317777	6.665761764	5.42133239	4.774780299
CGGA_487	0.42739726	1	5.498217486	5.363955182	2.824743347	4.915147387	5.764066619	7.291586168	6.380239205	4.568511296	6.300903543	3.088018257	2.170360344	6.730987541	6.435552874	2.029943305	1.286291874	1.784243063	1.913793145	6.690558512	2.020075629	2.653108741	7.561970627	4.990164261	4.520832135	2.831018231	5.060936904	6.091405403	6.497369007	3.791640124	4.207571227	1.505417263	2.80027809	7.103582071	6.512168064	5.588096485	5.150609761
CGGA_488	1.191780822	1	3.018534862	4.461275823	3.375394381	3.858534641	4.785821216	7.488904221	5.652517137	3.939904715	5.278496856	2.484970355	1.754815107	7.140245919	5.184957556	2.480953834	1.495555293	1.613554408	2.688994117	5.840677492	1.817772381	2.97804838	5.867109235	4.263539785	4.02288135	5.743540098	3.393133987	5.426095171	4.642280271	3.129348839	4.381325828	3.024990627	5.820559696	6.593538232	5.969969063	5.377337303	5.806497851
CGGA_490	10.42191781	0	5.068498145	5.292013003	2.567181627	4.277208432	5.280113556	6.348693404	5.910792029	4.499553145	5.671267997	4.011288892	1.975726968	6.478980384	4.971507466	4.186806819	2.005016189	1.74049879	3.995407033	7.037003452	2.339985735	2.966564637	7.443411483	4.015898888	4.033877846	4.361324416	4.287843598	5.034318148	4.407042334	4.676984757	5.223848202	4.400891335	2.835110989	5.95612193	6.226160917	5.045729127	4.727618329
CGGA_491	2.942465753	1	4.51765188	5.309894859	2.234839407	4.35632604	4.866372997	7.073696892	6.133381181	5.160290854	5.655169746	2.841418559	1.880705691	6.851038795	6.155954907	4.559191133	1.695608873	1.902724743	3.358031724	6.5460003	2.003828634	4.75962356	6.968043276	5.40223007	4.092511505	4.881102536	4.099908399	5.363576353	5.327756663	3.772151372	5.011740008	2.995361605	3.278214489	6.661635574	5.691710319	5.008985913	4.883054558
CGGA_492	1.78630137	0	5.35370495	4.386004553	1.900823799	4.676869729	4.975081141	6.774197501	5.497045217	4.336706668	6.0980204	4.924511878	2.288451426	6.536865721	5.575493438	4.210673307	2.197094793	1.633792262	3.904619053	6.552331427	2.287562323	3.281175962	4.794670672	5.432490286	4.444024986	3.494854792	4.565317292	4.97859192	5.753010189	3.362176208	4.892100406	1.490157694	5.164387537	6.499579127	6.058778058	5.193157463	5.121427586
CGGA_493	6.526027397	1	5.03210903	5.497031343	2.385540086	4.400797046	4.953512837	6.747043214	6.035475056	4.060833405	6.036546461	4.544642799	2.171732102	6.687913034	5.804134459	5.701858978	2.010029487	2.055871429	4.29118373	6.739570556	1.993674745	3.724686517	6.515061727	5.108027675	4.198534049	4.861296052	4.641733402	5.221277587	4.848251156	4.067705063	5.11870943	4.044409199	3.475781117	6.338027692	6.084631147	5.055034859	4.78407139
CGGA_494	12.15068493	0	4.416050945	4.647408255	3.339056236	3.720437034	4.097421586	6.473273984	5.560458316	3.910088151	5.356375738	5.37874272	2.733260697	6.002662533	4.528138915	5.906500522	2.475162882	3.667667878	5.790282186	6.055857272	2.807064617	2.074062119	4.525848207	3.963056738	3.712177416	5.880047219	3.963986689	4.271351595	4.364213683	5.29487868	5.439532756	5.344356451	4.635807159	5.833020663	5.882866415	5.107932625	4.621106592
CGGA_499	0.334246575	1	5.400272065	3.645159805	4.5908922	4.252640212	5.756378395	7.944374886	6.858855243	4.855065683	6.041924236	4.607724103	2.314540752	7.432432153	6.53588505	4.226958475	2.5142419	2.258051196	2.762640501	6.837959837	2.61813074	5.619755498	5.559047205	4.271246662	4.561319998	3.70829752	4.918554949	5.933865664	7.118636119	3.304582818	4.174098931	2.785952096	5.232941904	7.479728082	7.163418984	6.18768746	5.755344649
CGGA_501	12.12876712	0	5.566414012	4.530139777	2.189534188	3.928462834	5.264125586	6.851063498	5.837913149	4.440394522	5.937777992	2.731610487	1.956243627	7.039329591	5.36403676	4.501478943	1.884431248	1.951815724	2.647444134	7.111683491	1.610001724	3.75725294	7.110689504	4.443202253	4.158274413	3.49636946	4.647180684	5.227950267	4.423351889	4.22520815	4.738509663	4.18037633	2.588694664	6.224245048	6.522549197	5.316671709	4.903860057
CGGA_502	12.09315068	0	4.711865369	4.675829065	1.929618107	4.635441372	4.896372949	6.637466503	5.499712515	4.297839527	5.839023074	2.702441968	1.747523323	6.600417583	5.56020139	4.866988932	1.375285419	1.843962617	2.149784441	7.271967781	2.713562468	3.361600108	6.315421683	4.397480969	3.182100794	4.883789	4.388807622	5.324681554	4.912370542	3.420163473	4.489161033	3.545971704	1.586411646	6.287909841	5.917049378	4.585942928	4.722284614
CGGA_503	12.08219178	0	4.033390143	4.639192574	3.427360446	4.072848259	4.404584872	6.367198951	5.857301699	3.825890616	5.503440275	5.37704246	2.597849392	5.750428117	5.140684658	5.767227061	2.684053763	2.351876855	5.2818506	6.089902069	3.1241756	2.638349566	5.383733702	4.008909506	3.746325091	5.969248551	3.781781812	4.476300654	3.650400025	4.509118887	5.544833061	4.843097143	4.3486555	5.579493673	5.644744352	4.412111555	4.39949146
CGGA_507	0.82739726	1	4.633757672	4.153982298	4.235044943	3.418772745	4.344717398	6.438329382	5.414038012	3.700114019	5.473950103	5.387227811	3.122634528	5.48858842	4.893129259	6.384286923	3.248207478	2.244361693	5.755696892	6.414146173	3.055414901	1.82331433	6.480563964	3.948745332	3.706604468	6.761569175	3.457355283	4.227466731	4.115234318	4.880195711	5.88335391	6.324425251	4.351729922	5.665787421	5.573920133	4.518864628	4.565045403
CGGA_509	1.706849315	1	4.991761113	5.51250684	2.712973137	3.65641482	5.220809021	7.841429157	6.534614694	4.608369739	5.698758477	2.768071065	1.680219159	6.552446716	5.436402898	1.925064862	1.351853574	1.598314155	3.095769434	6.259237927	1.869672253	5.059465053	6.657909561	3.617037645	4.797936618	3.916483569	4.811095841	5.538150203	6.695563366	2.452574847	4.313949191	2.762789146	3.631110376	6.427353971	6.066249494	5.358193689	5.096858578
CGGA_510	12.0630137	0	5.027379647	4.84195481	2.049643586	4.184804706	5.32556802	6.537602583	6.03719313	4.654453297	5.846418638	2.723361491	2.102985769	6.78696447	5.456385652	2.984954519	1.365452629	1.936291201	2.372381257	7.227290576	2.410211803	3.21249997	6.660347792	4.005735666	4.180567841	3.686809703	4.863655107	5.41289611	5.114215891	4.854201611	5.011181413	4.226368742	2.74226942	6.570464386	6.282139645	5.496731322	5.117432873
CGGA_521	1.408219178	1	4.324202142	4.920749485	3.083782266	4.52457659	5.680325227	6.892528633	5.832303274	4.317708201	6.136752461	5.048123677	2.049169018	6.704238028	5.381039387	4.776623159	2.556779557	1.829953592	3.95546631	6.71493726	1.929240767	6.111805509	7.607358182	4.908366705	4.233333583	3.826966215	5.062466295	5.193572938	6.063730115	3.813840184	5.031362419	3.073773652	2.693706973	6.610666467	6.19664438	5.265248468	5.28699238
CGGA_525	0.378082192	1	4.659979887	5.513161702	2.417794337	5.577177057	4.908825398	7.089579581	6.779943714	4.602547403	6.006736991	2.416943988	2.209674851	6.538652848	6.431879127	2.314736894	1.425741198	1.653793594	2.635350275	6.519479834	1.835479283	4.229253932	5.301462236	5.652219681	4.028772699	2.817179479	3.798738736	5.087255283	7.041508943	2.992642137	4.573609388	2.792511534	3.357234113	6.567417859	6.446962507	5.346348233	5.049391898
CGGA_530	1.38630137	1	5.724952136	6.259651573	2.40726104	4.646801669	5.336478214	7.363444066	6.400816891	3.616750813	6.511079459	2.507768305	1.668481077	6.903431616	7.170353548	3.558590925	1.313210471	2.071385417	2.18915247	6.862230394	2.293427342	3.851476252	6.785452415	5.078498404	4.777835487	3.90097743	4.47682649	5.486343343	6.3675992	3.658690818	4.642973444	2.060395676	3.52906013	7.211766466	5.944165606	5.151476936	5.125044268
CGGA_541	11.9890411	0	4.129399524	3.854440417	3.57073554	3.553050628	4.134231462	6.472695433	5.652847871	3.855802144	5.351539835	5.947961929	3.217875915	5.806644295	3.876464517	6.284733018	3.385258232	3.057424385	5.896872516	6.078332829	3.636899189	2.517233163	5.16219536	3.201768122	3.667940135	6.432532279	3.468567751	4.186357327	4.157208239	5.512724116	5.728376649	6.067562192	5.030282182	5.30791405	5.800111045	4.334699038	4.383511614
CGGA_543	11.97534247	0	4.667949452	4.479126763	2.469681742	3.553724167	4.284408629	6.064366774	4.994069942	4.026916734	5.085091745	4.537254018	1.986435919	6.109386703	4.268891526	4.759264836	2.091563685	2.036579757	4.267330338	6.274021508	2.951098053	2.128486831	6.525541864	4.161601288	3.586320684	4.790392984	4.104134214	4.443856874	3.734044799	4.836871761	5.013527764	4.625673809	3.469020883	5.7427732	5.829437909	4.32480623	4.516475211
CGGA_545	1.520547945	1	5.537443851	4.463013574	2.917778542	5.076207285	5.207912771	7.708067496	6.924121817	4.860089978	6.600241922	4.269953282	2.094485773	7.355579461	6.551390878	3.680264906	1.940941119	2.369386843	2.410591753	7.407013999	2.672718655	5.049065854	5.560034082	5.133351582	4.73257894	4.071101178	4.735316087	5.716945763	6.895982121	3.374002935	4.709134525	3.202538432	3.440677333	6.789689336	6.603719868	5.58696849	5.039170333
CGGA_551	11.95342466	0	4.84448742	3.666201298	2.622414846	3.310125061	4.704321086	6.665751088	5.578968682	4.346779855	5.496896727	4.59240067	2.123414276	6.491177986	5.173086535	4.688907138	2.153972475	2.44523653	4.47447975	6.271833925	2.090035457	2.881259286	6.287483821	3.970593429	3.92415996	4.552804566	4.47934596	5.002124546	3.721296547	3.871296736	5.023587472	4.592827629	3.708908845	5.912484226	6.237707704	5.126990909	4.498388052
CGGA_560	11.92876712	0	5.504630915	5.389718202	2.807849213	3.81024986	4.774892292	7.207534935	5.899441236	4.216128016	5.898304478	4.545688819	2.316594568	6.447141125	5.121440761	5.201017842	1.890950647	2.182572495	2.320729594	6.695495442	2.370363977	4.369073809	4.335117052	3.80614336	4.570206299	3.929968352	5.163991409	5.410144671	4.53109753	3.508732568	4.634086305	3.519709992	3.093148519	6.451258009	6.452402607	5.135220889	5.227425598
CGGA_564	1.860273973	1	5.519411388	5.792708504	2.612977856	4.450414069	5.747442265	7.002273303	5.870067995	4.439897728	6.194879968	4.552241069	2.456753014	7.167270246	6.385625969	4.392994032	1.977728172	2.000094258	3.358660013	7.071811506	3.333222841	4.327915635	8.01214402	5.318627655	4.370112776	3.929502608	4.521871708	5.496642757	6.479875187	6.502480335	4.7781505	2.959357083	4.055248775	6.435823761	6.448406333	5.099389002	4.781027945
CGGA_565	9.876712329	0	4.452837607	5.200621084	3.223182613	3.915215392	4.091735861	6.475758261	5.766390171	4.174382084	5.185638045	5.241376583	2.483276278	6.149375307	4.911942177	5.513891091	2.327454811	2.122805953	5.256176952	6.157161984	2.583090459	2.223765657	5.865463758	4.86575899	3.46132179	5.746144169	4.184126031	4.615994408	4.686327097	5.682253585	5.431139817	4.779094483	4.104561622	6.002585771	5.982374135	5.28747959	4.611342626
CGGA_578	0.991780822	1	4.652055552	5.133243296	3.380871016	4.08176814	5.461853706	7.764790221	6.542774846	5.094644913	6.655711003	3.558550089	1.775355071	7.657216472	5.974053237	5.44266169	2.356175452	1.895527778	4.244005395	6.892777509	1.86449338	4.54803606	7.62609348	4.826732864	4.379297049	4.382146248	4.706309416	5.83521138	5.652402108	3.128012092	4.442689464	4.825097845	5.06988496	6.83925682	5.8252522	5.460813869	5.582951637
CGGA_580	3.819178082	1	4.956404714	4.631977109	2.244779404	4.428269433	4.779620888	6.58773618	5.749079277	4.287197259	5.913200242	3.868045866	1.915332771	6.68334631	5.410428902	4.712662371	1.907585702	1.773390531	3.73877729	7.0804163	2.112033919	3.569125591	4.881361021	4.632928057	4.18340814	4.395009657	4.409992552	4.981314864	4.574866878	3.861852832	4.818842013	4.407422406	2.487107088	6.035852366	6.072765807	5.045027741	4.517593422
CGGA_591	4.531506849	1	4.283622518	5.528459792	1.717900146	4.938341316	5.271388412	6.70908228	5.916446492	4.568570443	6.05395297	3.161800241	2.129898728	6.794310675	5.807022576	2.947070516	1.373053299	2.149354661	2.023475394	7.807829109	1.549267387	4.021455898	7.440204381	5.076514704	4.109062432	4.600421023	4.472170073	5.606694431	5.627782222	3.550652633	4.741164996	2.559106602	2.723508766	6.837277109	6.275224882	4.980305329	4.659156305
CGGA_598	10.0739726	1	5.457342149	5.366087229	2.305340902	3.8671736	5.141012754	7.079140967	5.766163127	4.614799773	6.016846767	3.595376141	1.916600574	6.97261327	5.523226169	3.427608662	2.193318132	1.770518114	2.832512083	6.88354346	1.551283605	3.523358335	6.782062221	4.1612264	4.213179626	4.180590837	4.800124234	5.489539395	4.258207629	3.640351658	4.852455793	4.973791055	2.575740141	6.271801955	6.541419332	5.275296738	5.131680203
CGGA_599	1.145205479	1	5.26476914	5.969421893	1.762352364	4.556007792	5.198864292	6.568108955	6.298697101	4.252766868	6.012793743	3.53993086	1.719184836	6.783989059	5.915294576	2.078053825	1.251912562	1.680932909	2.112091025	7.107301284	1.896578718	3.008974252	7.26004684	5.272948742	4.243710875	3.517673231	4.977469912	5.436338713	5.388592517	5.589616463	4.646619308	1.990890862	3.185647902	6.350202855	6.259477795	5.137447475	4.572682728
CGGA_601	3.104109589	1	4.705628059	3.798397949	3.553486119	3.549372984	4.728069299	6.743340567	5.706325368	4.170934351	5.826262325	5.32632453	2.83548097	6.591498861	5.342752005	5.286510971	3.112233154	2.550900085	5.244421253	6.904826305	3.335224113	3.11671123	5.468752109	4.068682279	3.925641011	5.711270448	4.147075999	4.879730287	5.092203879	4.227118586	5.655803697	5.28926611	4.034485501	5.765268121	6.112694786	4.755497824	4.43667414
CGGA_603	0.460273973	0	5.054653453	4.501666785	2.425565195	4.926416165	5.27626983	7.542168061	6.808907067	5.305760679	6.136384438	3.626153922	2.115999551	7.513912913	7.278365897	4.760849304	1.779496516	1.652772632	3.584433222	7.273472521	1.609995387	5.808661746	5.517472122	5.292861956	4.554836822	4.002808202	4.440387067	5.514619234	6.706464844	2.225955983	4.433332922	2.796605369	3.169460693	6.921446009	6.272278878	5.239162292	5.127899251
CGGA_604	1.043835616	1	5.551095214	5.046929085	3.164508809	5.844570289	5.429597126	8.259523487	7.587291724	5.272785855	6.683656386	3.867443491	2.220033897	7.110928476	6.283830538	4.135258321	1.708310375	2.458922963	2.943853182	6.637115994	3.348340001	5.313959698	5.190319488	5.394520623	4.94256187	4.387071226	4.271120588	6.220255252	7.816134724	2.992500804	4.638836325	2.710725649	4.023445791	7.342241324	6.722437522	5.797121068	5.377588304
CGGA_605	11.78082192	0	5.683469311	5.439020638	2.937712808	5.584136892	5.245496399	6.928558491	7.025257059	5.661255258	6.427421862	3.720662641	2.884420719	7.009031124	5.63951393	2.430544639	1.306949079	2.291644017	2.290235365	6.932501448	2.131392567	3.420777533	5.295800947	5.826162878	4.884175437	2.372023374	5.169777356	5.598335283	6.441817627	4.076431465	4.706390767	1.944206355	2.903321428	7.297329851	6.632517988	5.369751648	5.194062682
CGGA_607	3.805479452	0	5.156563497	4.763875086	2.26195031	4.696278861	5.286111374	7.111828649	6.090356338	4.20288751	6.308333532	2.790325261	1.653527041	7.367675092	6.252433835	4.761373077	2.1359396	2.616651517	2.125495363	7.128850258	1.490490614	4.24198136	5.544405863	4.422781796	4.39892762	4.081198763	4.740782273	5.585463624	5.03593619	3.788758195	4.80464224	4.420152671	2.082689745	6.969722524	6.491887525	5.380806881	5.06998384
CGGA_616	2.608219178	1	5.413014386	5.459346176	2.852974362	4.987238774	5.589591535	7.453363564	6.628752282	4.648409831	6.579226482	3.461380409	2.142363581	7.17351815	6.543296289	3.197628889	1.481530705	2.145397314	2.100695527	6.322571431	2.112617564	6.791515844	5.661113492	4.790393031	4.580767533	2.46699277	4.281716744	5.659567462	8.253388812	3.379696038	4.559763607	2.146031815	2.308968621	7.242872398	6.527096221	5.607231802	4.960527644
CGGA_619	1.506849315	1	5.052470996	4.653062971	1.780857977	3.606146966	5.829200073	5.452927225	4.908538413	2.994678893	5.296896537	4.215981905	1.837159641	5.676896888	4.922149948	1.729919875	2.252885508	1.485511302	3.988151386	6.079509494	1.637411577	2.7536889	7.861629783	4.425894675	3.664620623	2.934149866	3.651577033	4.503136575	7.398732924	3.169461953	4.068723934	1.961700741	3.407210476	6.087228629	5.419814675	4.157531318	4.026412534
CGGA_624	0.334246575	1	5.435115146	5.636825258	3.208242862	5.793032004	5.17816452	7.834941457	7.46620438	5.097319227	6.579944124	3.246629528	2.333754112	7.089123161	6.561946797	3.815496823	1.644364836	2.814067842	3.036032434	6.786457189	2.535655321	6.536309671	6.523155943	5.412065658	4.774519767	4.361371592	4.580834292	6.141188761	7.379516196	3.345562712	4.800552854	3.368238953	4.73605606	7.300146774	6.686025698	5.963609071	5.306511944
CGGA_625	6.753424658	1	4.675151014	3.988563602	2.023085665	3.008148939	4.746134705	5.246424047	4.450521487	2.866997462	4.701654689	3.163907356	1.844764613	5.332449562	4.143084839	4.021753785	1.296738548	1.45378884	1.899533497	5.676692457	1.709801974	2.277809588	7.078639955	4.202597784	2.409417078	3.901766274	3.24680278	4.152165776	2.919382958	4.242363603	4.405611487	4.470315371	2.062353872	5.713691233	4.896638702	3.893282351	3.664322308
CGGA_630	11.78082192	0	5.007911205	4.527069363	3.397489899	3.878149124	4.800458678	7.089172364	5.883308515	4.406280667	5.899547766	4.82594029	2.557503877	6.787374618	5.445307674	4.996409397	2.283842409	2.537753934	4.748629719	6.608262948	2.553028845	3.223531974	5.65742254	4.308167282	4.022747199	5.301761582	4.463681902	5.203459113	4.547570184	3.699829514	5.192235018	5.243896494	3.451962854	6.444023702	6.499305709	5.416644281	4.943107326
CGGA_632	1.578082192	1	4.169430679	4.947976618	2.009102986	3.953632501	4.751038251	7.269184202	6.161004416	4.48031797	6.057165922	3.895368444	2.026716363	6.70498245	6.931877543	2.124476482	1.332445534	1.630072746	1.938519925	6.79160604	1.975406201	3.09312441	6.436430528	6.259958169	3.549589736	3.86857363	4.573763028	5.52339761	4.274928485	2.325302024	4.409194027	1.638711821	2.356556242	6.769946033	6.308812871	5.267157843	5.173510759
CGGA_633	4.964383562	1	4.442037241	5.49998733	3.947787719	3.8976271	6.296396302	6.865867521	6.347590717	4.94536132	6.110102628	4.995521312	2.382257944	6.783691497	6.821551531	4.713154417	2.599243862	3.295452573	4.412309716	6.205917077	2.607548336	4.762288301	8.340561737	3.988182124	3.948453295	5.000912523	4.914024952	5.446301988	6.914287682	3.144187368	5.033766582	4.808387143	3.504097397	6.98784922	6.477558129	5.402923768	5.223676665
CGGA_634	7.21369863	1	4.626628703	4.740768147	3.773704566	3.690251983	4.376152247	6.18438413	5.103796726	3.717767474	5.606110188	5.433056624	2.648536035	5.878269917	4.755560409	5.931973663	2.753939514	2.129849379	5.222895017	6.737890716	3.457521589	1.918103676	6.198042679	3.542196404	3.851237428	5.815053952	4.114804967	4.554847662	3.974104548	4.741266913	5.60763453	5.745074355	4.408023724	5.923562017	5.781219217	5.008367055	4.544666462
CGGA_635	11.67945205	0	5.159990903	5.57007601	2.754683739	4.039184776	5.116567156	6.930803125	6.465158663	4.070097633	5.756516398	3.302053103	1.963629369	6.899672529	5.300754897	3.728791604	2.098172923	2.182885812	3.548580597	7.039820282	2.589399526	2.267702841	6.72396141	3.803489438	4.195000537	4.385029136	4.834697028	5.095801881	4.652754712	5.212759914	4.685174266	4.771070719	3.059777212	6.249261967	6.503970746	5.837146853	4.843401019
CGGA_638	6.536986301	0	4.921747446	4.985889337	2.163843289	4.80119551	4.731325915	6.93496428	5.852791344	4.310170698	5.596426934	3.957035045	1.882400265	6.618634647	5.424490412	3.95053666	1.464999152	1.681756505	2.749795403	6.854180815	1.865705516	2.369281804	6.396241889	4.734301023	4.235608207	4.621408676	4.501429573	5.177238479	4.633003221	4.246967243	4.759275715	3.836640272	3.284594297	6.198184881	6.194840248	4.847658378	5.234408484
CGGA_641	9.345205479	1	5.081762847	5.584734632	3.018418626	3.581891473	5.118293196	6.792066643	5.852119863	4.487449273	5.75466814	3.965267322	2.144168366	6.710318022	5.547306899	4.060738242	2.071535721	1.619741117	3.384576223	6.87490308	1.547277317	3.061895192	5.774155405	3.413049018	4.198895399	4.341600655	4.637148596	5.23466611	4.363301035	3.326136553	4.725245155	4.055723488	3.03189797	6.318126665	6.33329241	5.108832833	5.396275523
CGGA_642	11.64109589	0	4.732200336	4.804052709	2.181306197	4.574981557	4.981650269	7.060032664	6.119308087	4.916866112	6.047629811	4.311123638	2.024006391	7.092658225	5.988821499	5.462342966	2.069285298	2.159807114	3.920689118	7.108430862	2.442832974	4.257268322	6.730787262	4.11374115	4.110171055	4.69864747	4.455804616	5.347136734	4.794474251	3.765108298	5.070251296	2.996594682	2.705342802	6.411307525	6.280942768	4.942487639	4.63940816
CGGA_643	0.906849315	1	5.891364378	5.063436603	3.687266761	3.341212602	4.951198488	6.984729978	6.036414784	4.303283821	6.360217958	4.505923678	2.223123391	7.029009643	5.38865996	4.338693876	1.594840048	2.121699416	4.690311813	6.484317521	2.692494946	3.893323622	3.607620381	4.425916468	4.590114432	4.53101372	4.685544045	5.419147256	4.817145179	2.818352766	4.881363748	4.500362651	6.113659661	6.892504559	6.365917309	5.288837217	5.652593577
CGGA_652	1.304109589	1	5.389515022	4.671304979	3.052356083	3.392645293	4.613428779	6.111618958	5.160159626	3.874627886	5.496486241	5.078215538	2.558664632	5.791700886	4.446099282	6.300138375	2.422237864	1.572943084	5.259547797	6.230902723	2.74230037	2.766208335	6.974669891	4.794522315	3.778149742	5.542252859	3.455887152	4.482930742	4.079004359	4.14848303	5.184534071	5.401688062	3.169700573	5.822638724	5.48641205	4.304429376	4.45614741
CGGA_655	11.59178082	0	5.583226309	5.104939825	2.837196121	4.224056723	5.20029326	6.664322866	6.165426793	4.336118176	5.86164059	3.130762253	2.164936388	6.900908843	5.72161924	3.960711535	1.741717137	1.693239264	2.34835551	6.737852591	1.665634698	2.137594211	6.267211872	4.15530145	4.267117825	3.862769739	4.993326642	5.067634877	4.765263605	3.283377318	4.446711407	4.212575391	2.822947315	6.252178503	6.370749279	5.253865316	4.851513268
CGGA_658	1.019178082	1	5.361526156	5.05618354	3.05094999	4.911768064	5.273955471	7.334312925	6.769242949	4.889611625	6.313256617	4.359177935	2.560257723	7.322214856	6.16541281	3.469144902	1.420996911	2.177565036	2.069181145	7.014282515	2.220818348	5.840775743	6.107895026	5.792269851	4.810631101	3.328024775	5.482581104	5.972462389	6.935231562	3.334801146	4.420565938	3.147832364	4.451937478	7.051605772	6.911341369	5.737898716	5.696279549
CGGA_659	2	0	4.350586216	4.022553571	3.530363727	3.369367107	4.055212567	6.574026404	5.120794495	4.007026576	5.331129864	6.138194145	3.853253645	5.981664176	3.930741036	6.310665022	3.320091991	3.053748873	6.003357728	6.314410914	4.068681199	2.361923477	4.691418404	3.70471152	3.740259269	6.462295038	3.641831514	4.122437945	4.427582714	5.21425736	5.805142839	6.105439263	4.322421264	5.13925673	5.778205832	4.3546082	4.327541399
CGGA_662	0.778082192	1	5.526141955	5.049006606	2.20352024	4.417673834	5.450962049	6.417277472	6.291084687	4.124051513	5.876728608	2.641176859	1.874402153	6.672520382	4.820976049	2.890268261	1.69755573	2.450101897	2.83268599	6.836465926	1.783188314	2.443607901	7.10741409	4.313084271	4.035744727	3.257730558	4.816681804	5.255296503	5.051226913	4.385520394	4.544994819	3.483715548	2.692088084	6.189346485	6.437586328	5.059069241	4.98815057
CGGA_663	11.53424658	0	4.428814229	4.153474367	3.526404064	3.364547118	4.505565124	6.317310245	5.22157992	3.556268701	5.377413258	5.503122555	2.504207744	5.939982897	4.824025854	5.539413616	2.441585422	2.554967836	5.161665029	6.12023558	2.793256538	2.45849455	5.540149822	3.217243364	3.586945387	5.473247506	3.995467084	4.562213834	3.31719287	4.828232527	5.569906028	5.026547853	4.304358273	5.616655585	5.910371076	4.724698385	4.252478696
CGGA_666	6.846575342	1	4.845195586	5.217903388	3.169111324	3.867597796	4.724905325	6.78246332	5.578457568	4.20289802	5.613548365	4.210793672	2.238440017	6.485882734	4.452751888	5.069951526	2.358118075	2.29849527	4.289981321	6.886973063	3.203613886	2.187560792	5.667186467	4.390426755	3.774031586	4.801778127	4.686243461	5.293210621	4.528375536	3.720899273	5.074253503	5.293105158	3.319632194	6.320645017	6.011553606	4.958772472	4.686641672
CGGA_669	1.663013699	1	4.575236836	3.749878698	2.770993079	3.440623055	3.987011658	6.309455891	5.185321955	3.798883583	5.268363459	5.485379953	2.982357302	5.802374593	4.486744657	5.875915789	2.807414317	2.490204483	5.499777938	6.345562129	2.815261996	2.049452383	5.369828394	3.455273915	3.59950324	6.175516728	3.552050042	4.230834065	4.067629425	5.078519679	5.599021662	5.741384211	4.309964759	5.452595861	5.600082968	4.509239444	4.123239523
CGGA_671	11.54794521	0	4.999830653	4.639254472	2.865182333	3.468028482	5.172817474	6.860301199	5.657396293	4.252055309	5.742952444	4.890696966	2.365028445	6.635255888	5.459620552	5.082446594	3.310341641	2.824582596	5.280716485	6.589352536	2.77952908	3.257731026	6.41956703	3.688643043	4.094050158	5.426469532	4.252376289	4.922276744	3.879807269	4.27917781	5.419871164	5.542949101	4.043293992	6.081357083	6.49600826	5.369088225	4.66096706
CGGA_675	11.53424658	0	5.121674694	5.020368555	2.915355179	4.438504774	5.239030588	7.004086328	6.458450566	4.448955469	6.181280713	3.809474928	2.148284042	7.142982134	5.627848418	3.890429988	2.563250172	1.947959903	3.338090499	6.853176685	2.27655716	3.004766606	6.90027403	4.127341901	4.238050672	4.639581163	4.685206086	5.662251752	4.17106476	3.718947463	5.009460737	4.892383032	3.420827694	6.473143943	6.450986754	5.72165377	5.323250495
CGGA_676	1.030136986	1	5.346815327	5.261017614	2.333414768	4.888264378	5.121428967	8.017649565	7.067929669	5.053513801	6.458175791	2.970628209	2.25562656	7.349481241	7.109886061	2.374543737	1.617495822	2.644693101	2.001621084	6.632911751	2.153617606	4.211877826	7.730030636	4.881332796	4.585638846	4.850743211	4.743139242	6.703697749	6.300771068	2.574881596	4.479844673	2.064805537	3.194188767	7.16063952	6.531325215	6.026275565	5.108387133
CGGA_678	1.057534247	1	5.33544988	6.278055306	2.676949819	5.275237683	5.812695534	7.485645585	6.991509023	4.920135392	6.408366642	3.353135394	1.985500339	6.807519846	5.9914037	2.865733265	1.70923452	2.424067893	2.077698236	6.480187321	3.558082903	5.314272238	7.437654232	4.492038423	4.738639016	2.622958255	4.701904229	6.562378454	7.336596812	3.875243328	4.65140404	2.25738322	3.449591036	7.122463429	6.146157962	5.44062305	5.384373681
CGGA_679	0.720547945	1	5.281063612	5.184523562	2.182975597	4.961554168	5.437532827	7.89251765	6.675941505	5.010922155	6.582201666	3.091224165	1.862593763	7.360998429	6.34944783	1.819741978	1.344024398	1.775021097	1.930412393	7.002540067	1.66760797	5.710122655	6.170890213	5.632392304	4.692528991	3.072329452	4.537850851	5.86882483	6.902795043	2.205645439	4.740949877	1.987060993	2.126027123	6.776465871	6.543840571	5.636612409	5.248760963
CGGA_680	6.501369863	1	5.809771688	4.58032053	2.247717555	3.612738299	5.359063192	7.240892441	6.276058641	4.234260512	5.85743635	4.31344013	1.881889208	7.311746215	6.139414248	4.472995283	2.360316319	1.960538843	4.196934731	7.13003272	1.992145017	4.006772497	4.922526892	3.869405922	4.149916817	4.167110263	4.603344236	5.466076145	5.533871514	4.342129865	4.734496611	4.280311628	6.070323141	6.677079552	6.370031213	5.43028049	5.422790851
CGGA_685	8.873972603	1	5.047652112	4.60336493	2.549638021	4.590193021	5.312905211	7.130922283	6.003317599	4.434239197	6.075716954	3.253171911	1.792110041	7.034321533	5.487000951	5.212776812	1.659580373	2.422361474	2.952030246	6.691334253	1.954694497	3.564601187	7.277891306	4.460219341	4.04196805	4.824247993	4.702649416	5.326131672	5.476342386	4.021489786	4.778997009	3.882403038	1.969374783	6.343031232	6.438781102	5.302786746	4.865220413
CGGA_689	11.49041096	0	4.898892123	3.207002551	2.51196258	3.386355178	4.456505342	6.743372849	5.844657943	4.476871604	5.753503476	3.819576905	2.078383067	6.848125863	6.086766456	4.427512235	1.584987127	2.010881655	3.503109619	6.56831281	1.618515642	1.958930967	4.163600991	3.414720065	4.201424464	4.84069997	4.550947832	5.590464044	4.907540727	3.183388887	4.432377814	5.219506797	3.626121876	6.313392285	6.185895426	5.581542706	5.261282643
CGGA_694	3.271232877	1	5.036794316	5.306128952	1.837810543	4.927092876	4.918667078	7.217279794	6.11242494	4.4391218	5.932723081	2.747476828	2.334636902	6.55343819	6.040596724	3.060603825	1.549735533	1.632574605	1.989088223	7.748239737	1.631490887	3.894007343	6.53876643	4.753965491	4.195257638	3.055762741	4.39310447	5.148621348	6.590765016	3.113049425	4.750598232	2.656052939	2.452238314	6.34755425	6.083751015	4.938939966	4.704304758
CGGA_698	5.071232877	1	5.13097605	5.479787861	2.558347793	4.755218338	5.550500678	7.353381684	6.294338066	4.569086632	5.631811428	3.643079645	1.872593199	7.385164888	5.796769714	5.497523278	1.839412242	1.974808708	3.312422879	7.204923663	1.550207546	4.474118623	8.028368634	4.777783497	4.328483824	4.041476591	4.409890467	5.416709239	6.039163196	2.888236967	4.717980256	3.178548542	2.500996218	6.510871919	6.211631279	5.289882077	4.447024463
CGGA_700	0.465753425	0	4.911694443	4.649942052	2.284239487	4.213611989	5.058021613	6.647694468	6.151919809	4.856431726	6.324379175	4.95126429	1.916335074	7.559244773	6.058368118	5.663590366	3.142547594	1.939676752	2.978587595	7.046086703	1.712778673	4.723259871	5.946160158	4.704930747	4.390469294	4.048378258	4.76338888	5.579536094	5.222599916	3.109519646	4.99967166	4.606605922	2.985771546	6.542893625	6.734846164	5.675761844	4.865840981
CGGA_703	3.712328767	1	4.84287667	5.342811531	5.595917123	5.742892581	5.310337887	6.176848721	6.203497021	4.888161669	5.954700468	2.591483158	2.556865073	6.870681796	5.926614356	7.734700415	1.251912562	1.938634196	2.607189248	6.518487118	4.717711939	3.047730989	5.610537318	5.208297577	4.211127111	4.46528386	3.623780805	4.756258991	5.621321928	2.849637497	4.887669171	3.155039522	1.664747007	6.797244758	5.636507914	5.100025182	4.797443306
CGGA_704	7.046575342	1	5.264988685	4.67181676	3.033859421	4.503225791	4.992469974	6.674048502	5.92890943	4.346459103	5.818771942	3.118610726	1.7416092	6.976483566	5.24991268	5.175804841	1.488843984	2.259242539	2.204342243	6.97679382	2.107783887	3.894705172	6.165534685	4.840858918	4.029278866	4.643258173	4.572335055	5.123266455	5.212713842	3.676228162	4.606381692	2.832162423	2.664320765	6.363521548	6.55562356	5.091137842	4.146700893
CGGA_705	4.128767123	1	4.597534424	4.69057986	2.278204532	4.05957129	4.702411709	5.754471841	5.449053185	4.457158204	5.935045873	3.578331107	1.963659802	6.591804983	5.712045207	4.507312595	1.487505904	1.824264474	2.632569444	6.337638452	1.86862665	4.060692523	5.987464244	5.68429643	4.091382334	3.970801753	4.542455637	5.215966214	4.87940374	3.343734897	4.717322689	3.338623144	2.366076093	6.327341947	5.74477431	5.077195645	4.590712727
CGGA_707	9.038356164	1	4.369767732	5.651692318	3.028795254	3.58619533	5.429842661	6.255575075	5.55846187	4.17976481	5.743378226	4.743683646	2.343421798	5.963515198	5.356349988	5.180047217	2.329361687	2.425402248	4.227875995	6.565328504	2.572303784	2.53071118	7.55691377	3.884619161	3.857616745	5.483300831	4.41392882	5.000026079	4.272902925	5.497815436	5.398368567	4.453501575	4.157209093	6.098125653	5.876624736	5.168701943	4.531692011
CGGA_710	1.808219178	1	5.071119072	4.337140894	1.950336659	5.226115691	5.087621036	7.06431983	6.441340809	4.319639659	5.919515095	3.799181117	1.866019512	6.89590695	5.745194021	2.861992668	1.339113089	1.758958633	2.736686941	7.709188244	1.853375585	2.844549425	6.254876667	5.485737622	4.253016698	3.052749775	4.627568008	5.14890575	6.537103003	4.56983656	4.65677772	3.259257404	2.967538358	6.40741205	6.326965916	4.943050743	4.304036614
CGGA_715	9.394520548	0	4.466811629	3.855928623	3.159051145	3.19941682	4.070354485	6.870243467	5.355007646	4.209561125	5.51904478	5.19810025	3.175904086	6.236388614	4.461562784	5.568146424	2.919865656	2.89326741	5.583748437	6.694627344	3.083764479	2.351193102	5.57952109	3.131436572	3.644090745	5.864559106	4.011310994	4.515877854	3.599963241	4.895203728	5.451533863	4.89375584	4.126852084	5.857627529	5.87522728	5.249028858	4.27936885
CGGA_720	3.446575342	1	4.30652221	3.993039661	3.070782613	2.872602024	4.520876636	6.029698775	4.71159601	4.104058626	5.157055828	3.303158589	1.963553174	5.704082314	4.977832515	5.026880086	2.09691361	1.45378884	3.984522234	5.686991104	2.096983648	4.772831314	7.688666547	5.396408877	3.492787965	4.600659748	2.869912352	4.294076863	3.533885495	3.198973796	4.995801432	4.692785948	2.610531839	5.831400767	5.084886103	3.893539581	3.793683718
CGGA_721	6.991780822	1	4.888251153	5.185738124	3.307009753	4.053103295	4.672445633	6.150567027	5.202702087	3.757564157	5.569214679	4.363338651	2.379614371	5.849752481	5.004670758	5.227695356	2.695433232	1.837576325	4.92079328	6.455076179	2.556651554	2.459690179	5.428877674	5.310875471	3.97108127	5.344115723	4.401779353	4.657973111	4.982028999	4.595821207	5.620259849	5.235733961	3.257131209	6.208602271	5.598153738	4.801537581	4.229360477
CGGA_724	11.36164384	0	5.187249899	4.243233533	3.339448898	3.36239437	4.922946515	5.492121203	4.505008788	3.265412294	4.913567138	4.530797837	2.57100752	5.324673644	4.003580782	5.82040473	2.389532013	1.51497982	4.708916512	6.009966216	2.687781081	1.825289202	7.382418522	3.756591232	3.336291447	5.254638409	3.139404672	4.107536302	3.929749152	4.208178984	5.259498074	6.384351509	3.142904123	5.617109047	5.031457329	3.724860305	3.817318237
CGGA_725	11.36164384	0	4.538786913	5.478013912	2.158570141	4.080858667	5.504328093	6.395198309	5.843293452	4.200574831	5.822760525	2.743002377	1.855935333	6.469466944	5.092190393	3.32533458	1.50501137	2.206918594	1.880735198	7.016682386	1.838716595	2.647811513	6.422296874	4.079188728	4.123446283	4.187227937	5.145833155	5.294953128	4.766076298	6.740042844	4.826716398	1.787793403	2.715773741	6.450729727	6.410415592	5.288823999	4.568762898
CGGA_727	2.802739726	1	5.024118211	5.325627336	2.090940927	4.209817168	5.44122056	6.880312156	6.072707374	4.657721645	6.239290747	3.613198772	1.993944	7.268634562	5.050799593	3.121659857	1.436320333	1.618530007	2.865572255	7.233074841	1.801555535	3.823617628	7.525126949	4.516536871	3.996600283	4.525884762	4.924914048	5.720072672	6.101633008	5.744933899	4.880608192	2.632781054	3.30306485	6.522309147	6.394200964	5.392382505	5.01479649
CGGA_730	5.802739726	1	5.06567541	4.496696423	1.922822972	4.195942389	4.679315168	5.805330083	4.855388574	3.687788199	5.283005555	2.932921522	1.992249819	5.684524467	4.918580339	2.888033	1.373169614	1.488768285	2.18492355	6.471136791	1.757757671	2.0418943	6.35283614	4.823091871	3.851675109	3.782067628	4.258877548	4.423835837	4.294074159	6.023380272	4.700530287	2.024034893	2.78496794	5.818427782	5.463524321	4.508660038	4.268598868
CGGA_731	1.378082192	1	5.411914486	6.233755074	2.516583172	5.453474838	5.35467298	7.269857877	7.106102646	4.720038167	6.541657032	3.469079381	1.856606239	7.049127657	6.177274612	3.304842298	1.409712399	1.9302053	2.494145681	6.441102313	3.268856129	4.612153967	6.102774183	5.132266517	4.670076761	3.267775103	4.367501914	5.905055486	7.434771769	3.775534162	4.714761819	2.296288215	3.383217304	7.036549102	6.725852057	5.568928247	5.359940827
CGGA_738	11.32054795	0	5.008504762	5.733566262	3.037321846	4.991077183	5.423011382	6.811548324	6.875236984	4.477727919	6.247115306	3.681366463	2.410707517	6.736978341	5.679779141	5.782576667	2.509902282	3.477677993	3.176469077	7.257021142	1.990286634	3.960554427	6.548442548	5.884238352	4.489228622	3.760694009	4.603518813	5.638737078	6.619335833	3.422280836	4.553716999	3.94878159	3.478372777	6.453784175	6.1449837	5.232082664	4.770879877
CGGA_747	2.657534247	1	4.320126569	3.017995941	2.72495595	3.848533436	4.959392168	7.115137296	6.249761679	4.862108562	6.378850907	3.17920332	1.980562151	7.466036026	6.263393864	2.46456888	1.390243263	1.45378884	2.593567477	6.573319156	1.549641767	4.644905739	6.440044597	6.565161401	4.498120129	3.562470792	4.630467644	5.655654739	4.011340409	2.436957963	4.239394426	3.243656394	2.484323185	7.337502593	5.785401821	5.543795063	5.37095498
CGGA_752	10.08219178	0	5.160906763	4.972070447	2.458330551	4.605282178	5.421129644	6.941569128	6.263946045	4.358912851	5.853760288	3.746952566	1.857949697	6.982915151	5.346473486	4.024180261	1.824401414	2.031123996	4.090754651	7.25752906	2.2071333	2.856281881	7.47217699	4.255970423	4.066916971	4.881193166	4.416513522	5.37451464	5.400309197	5.229943669	5.073115354	4.333304946	3.101701648	6.27968762	6.43538764	5.174566626	5.15068572
CGGA_757	2.868493151	1	5.132451987	5.480575974	2.06168669	4.735291601	5.025968215	6.843082831	6.524692528	4.631620957	5.979378752	3.110304475	2.154481339	7.171086202	5.032220451	4.922774669	1.889489096	2.162903355	2.63259947	6.853720698	2.20417088	3.613918271	6.917258284	5.121720831	4.257943477	3.170745063	5.067342023	5.246168023	5.326664985	3.983457618	4.472065375	3.472086493	3.402022236	6.411580106	6.293184471	5.421237446	4.413979625
CGGA_759	3.460273973	1	4.980003295	3.360861651	2.292502878	4.564393821	4.674827689	8.067114766	6.879193782	4.70760338	5.575334249	3.455994106	2.124349136	6.976735406	6.554086971	4.276028092	1.7786593	1.835346893	3.269189754	6.880677485	1.734666921	4.181546896	7.398953528	5.516237146	4.266385881	4.54456899	4.912831021	5.447507499	6.253330134	2.888268617	4.698314674	3.194110139	3.491064973	6.585274537	6.293561464	5.819363846	5.391538446
CGGA_760	11.26027397	0	4.432897517	5.81256903	2.771789093	4.074056298	4.502189638	6.283919883	5.732891158	3.867324339	5.688004344	3.732038149	2.222996753	6.086855518	5.012513467	4.518751457	2.221433029	1.871599156	3.574044339	6.920476707	1.913508265	2.125970934	6.216620298	3.503537058	3.2815755	4.535465197	4.519284229	4.922988674	4.316322236	4.750612451	4.824904516	3.3523291	3.214837849	6.260567446	6.255770047	4.731822808	4.802099357
CGGA_761	5.04109589	1	3.38456914	3.742408242	2.852584683	4.226869539	4.907283968	6.900176258	6.31926342	4.690943703	5.24906213	4.065544169	1.703657398	6.864466826	6.039185979	4.122863658	1.533426507	1.721130598	3.012160262	6.211953055	1.67439435	4.192008397	6.764615692	5.752743333	4.070986335	4.82014319	3.592687437	5.242474514	5.96431914	2.292160454	4.140264325	2.313111136	3.078030889	5.702617597	5.695005101	5.084245039	5.149611162
CGGA_762	11.24657534	0	4.181141576	4.023910945	2.421049004	3.763445207	4.403376934	6.153731483	5.782149481	3.785655502	5.383024731	4.52986353	1.954813497	6.309764741	4.990052509	4.386212765	2.488097467	1.965383565	4.107347351	5.980348841	1.979107879	2.100471414	6.374695927	4.005797005	3.539915597	4.60853567	4.239950532	4.815518506	3.935596829	4.230091104	5.319659164	4.348006336	3.661540759	5.666801411	5.900260398	5.004366607	4.243702703
CGGA_763	0.873972603	0	3.672536637	4.833769358	3.013456326	3.367339157	3.984301025	6.000926293	5.48149177	3.327850126	5.150885308	5.699590852	2.87227611	5.329194865	4.056840921	6.032039702	2.407810852	2.35314319	5.250637808	5.666545301	3.030530866	1.811085046	4.977231592	3.879507917	3.528862013	6.025724242	3.743923491	3.920989567	3.896766222	5.176119712	5.73309589	4.86266047	5.058369498	5.306649828	5.32653028	4.477432117	3.900800025
CGGA_766	11.24109589	0	4.931327955	3.395018657	2.148436771	3.793211075	4.769338218	6.905200055	6.144176007	4.442342177	6.07156694	3.577466425	1.829393084	7.038811039	5.394214546	3.508370477	1.738794556	1.704294619	2.886596714	6.318674455	1.711321304	3.212084015	6.752537556	4.116155982	4.219606325	4.685920941	4.842559657	5.534120773	3.726206047	3.514025847	4.48226165	3.641932626	2.570905475	6.532490538	6.312391582	5.333124321	5.245538827
CGGA_773	1.21369863	1	4.592069721	4.316174858	3.879050951	4.358598904	4.499919504	6.885398809	6.328801639	4.221879899	5.691639827	5.296837865	3.222108968	6.241911381	5.087647912	5.704062777	3.055102804	2.737415452	5.463440691	7.004388067	2.391251713	1.819504131	5.34302852	4.200304274	3.96930355	6.266341452	4.072195395	4.595194799	5.595149891	5.61177371	5.598825473	5.457557724	4.858447225	6.064216479	6.090497687	4.956892813	4.563797738
CGGA_777	0.4	1	5.592257125	5.942106838	2.571136422	5.205339512	5.698645744	8.33809668	7.418219728	4.938466269	6.684183362	2.816580057	2.010942575	6.986386323	5.889350499	3.136331794	1.383271063	1.745154649	2.046631396	6.869292388	2.159766752	6.023977141	6.536248565	5.763318347	5.055913999	3.815559056	4.711538609	6.466817584	7.67343296	2.782623047	4.993645492	1.437009355	3.26585635	7.632711143	6.708815354	5.884397463	5.399291733
CGGA_780	2.528767123	1	4.727232071	4.519301383	3.622709326	3.574398845	4.682299489	5.79162092	5.094142041	3.409358291	5.16958502	5.328257091	2.606178645	5.360464326	4.041776984	6.276039566	2.340367401	1.683521672	5.633792849	6.304466585	3.127127111	1.840256821	6.772331007	4.546326564	3.588159765	5.982297795	3.159399711	4.156598828	4.599307269	5.392147098	5.484303087	6.323976621	3.95243707	5.562145644	5.418970508	4.146845265	4.377523893
CGGA_782	0.791780822	1	5.778330978	6.055390673	3.053151888	5.030634459	5.61586579	7.396699591	6.690109465	4.711314382	6.429429485	3.159883467	2.053801606	7.082844275	6.472129918	3.406028068	1.671230195	1.727886971	2.832576435	7.159239275	1.768396924	4.818387349	7.25342925	5.088248405	4.339201291	4.110492884	4.714164206	5.885453277	6.385661433	2.966609173	4.741387742	3.348958116	3.746585957	7.648022985	6.730709421	5.824762202	4.945386907
CGGA_785	9.635616438	1	4.982539857	4.609778278	2.581600959	4.330301948	5.035778007	6.482758477	5.785585338	4.286169248	5.521870391	3.634425993	2.073423527	6.342636881	4.577267795	3.565569462	1.901603467	1.763939129	3.223574025	6.555771309	2.053456208	2.073223763	7.170887218	3.930484797	3.911824864	4.067081607	4.447968343	4.85655042	4.538350732	5.129490615	4.849564895	4.274927414	2.321497392	5.935520621	5.99278879	4.841952979	4.747505353
CGGA_789	0.945205479	1	4.847018564	5.158748814	2.813695801	5.21734469	5.094150645	7.21352783	6.429396	4.46119975	5.41810488	4.446965154	2.671285772	6.378986487	5.480499448	5.07497899	2.544995173	1.770974061	4.931782678	7.260374117	2.269348052	5.011500117	6.062439571	5.521961144	3.776423727	5.197678804	4.104705772	4.976548019	6.348201041	3.859187031	5.20672915	4.40554194	4.029550659	6.518301152	6.253435085	4.925202711	4.96914032
CGGA_791	0.690410959	1	4.979687424	4.443285344	3.336792789	4.147325442	5.708699323	7.545457415	6.737643079	4.60085897	5.762003262	4.29955321	2.123964685	7.252787597	6.333225113	4.403344867	2.567132289	2.026559207	4.396461321	6.865373758	2.025015796	4.21012774	7.682028107	4.871468634	4.321245885	4.924554581	4.637420781	5.492068569	5.937639001	4.089360346	5.366937986	3.503229764	3.871140681	6.808575215	6.629347258	5.632407617	5.532523797
CGGA_796	1.531506849	0	5.054440194	6.093530168	2.425586153	4.901230758	6.231127655	6.488975048	6.049046226	4.532316858	6.045233376	3.822155729	1.873146502	6.920571308	5.975720501	3.03357532	1.435731263	2.023780419	2.722214968	7.324714066	2.036949459	1.846246612	8.048027822	4.540064129	3.85983315	4.07583609	4.675351848	5.391756651	5.59068941	7.093984503	4.858887025	1.584076798	2.286731999	6.428560702	6.113302415	5.122550279	4.284192332
CGGA_799	5.117808219	1	5.293212239	4.680612684	3.293842056	2.724105241	4.174001828	6.07222494	4.673683031	3.46585042	5.217224247	4.474276452	1.895802263	5.056799181	3.619843125	5.357929861	2.223703041	1.718263508	4.401961969	6.23274941	1.808776847	1.710263644	5.875959086	3.49994631	3.935911481	4.629774355	3.7750375	4.601490191	4.256556949	4.528049688	4.57655211	4.982966508	3.183566891	6.881800496	4.732171678	4.186575101	4.302893878
CGGA_802	1.865753425	1	5.75595298	5.59197156	2.304116074	5.224699527	5.625937355	8.419557006	7.567078134	4.601251093	6.52546314	3.496474379	2.523597959	6.92731107	6.518963972	3.980004125	1.661568081	2.144183167	3.356871593	6.962998836	2.473291249	4.240694222	6.558141144	5.100457584	4.947405087	2.900775466	4.356045179	6.338383746	6.95674595	4.414703471	4.365505707	2.603443465	3.684004498	7.209392376	6.637088281	5.654979436	4.971106532
CGGA_804	1.682191781	0	5.151027273	5.07960176	2.0029926	4.765812546	4.627080837	6.1626437	6.042047893	3.785307555	5.786223941	2.898844057	1.805632082	6.858336526	5.552885449	2.803326364	1.398742081	1.615310504	2.417484074	6.636491266	2.138582212	2.484766362	5.010216584	5.370500489	4.148043755	3.292940565	5.330774191	4.692156597	5.730845546	4.458668795	4.23139239	2.120371942	3.505220258	6.465135479	6.225307639	5.383518712	4.561671004
CGGA_807	11.06849315	0	4.253921215	4.232881317	3.137985797	3.447944381	4.024741562	6.763258323	5.260058478	4.189575851	5.530230272	5.932143647	3.504474183	5.958793136	4.287773462	6.282588672	3.416055307	2.921550099	6.184964485	6.211871751	3.482311355	1.795641229	4.997026901	3.288085004	3.810307469	6.548886339	3.534714801	4.123929896	4.077463709	4.992480297	5.913161646	6.107436568	4.736559972	5.349764191	5.741817034	4.771877315	4.331592328
CGGA_808	3.197260274	0	5.572099809	5.288007316	2.221750435	5.370622356	5.309851317	6.492807376	6.383720074	4.034140258	5.772535292	2.548767419	1.975791285	6.913695203	5.961840561	1.806884127	1.388578711	1.56264614	2.707991423	7.141764475	1.898036027	3.301603664	6.408532872	5.293418995	4.154046263	3.03820052	5.167432613	5.112000205	6.979755944	3.420838506	4.553412467	2.356247016	3.618925089	6.416765448	6.369590296	5.254334272	4.419886077
CGGA_809	3.430136986	1	5.179215545	2.643254077	2.442490713	3.79098152	5.307242808	6.08232777	4.853577763	4.249480466	5.613532442	3.373727709	2.007310061	6.196748206	5.466084391	6.75014446	1.698002311	1.488895672	3.090477307	6.676326056	1.892061423	3.871630413	7.191765058	5.600874519	3.711277783	4.457516179	3.406873326	4.759428857	4.751191801	3.85637629	4.874102612	3.86459982	2.051412414	6.010302724	5.335276942	4.302456257	4.400809561
CGGA_810	1.509589041	1	4.525320455	5.423822407	4.567771189	5.179673163	4.815828737	6.49849185	6.815178585	3.918395779	5.491214987	2.383294922	1.816221916	6.283520665	5.478346183	5.448145727	1.883399797	2.345024402	4.52413642	5.808225036	4.149418673	3.131251612	7.467937814	5.000121417	4.354467971	3.919237239	3.715156626	4.497469571	7.230824928	3.27500485	4.768421116	1.647919812	5.164978283	6.56756244	5.685956714	4.859172563	4.65289363
CGGA_812	11.05479452	0	4.868737792	4.438353287	2.401144843	5.362410211	5.049560361	6.569228929	5.996166084	4.166046	5.52403213	3.063118758	2.050845901	6.707258144	5.157268431	4.106971009	2.082737465	1.67832766	3.554866067	7.353663526	2.365150962	3.057178893	7.784174665	5.111689199	4.305142024	4.527250691	4.27803472	4.968133718	5.645375008	5.379092607	4.886456279	3.82565868	2.758142417	6.235345551	6.120929163	4.437091992	5.038260674
CGGA_815	6.079452055	1	5.332567128	5.400192692	2.006349954	5.278092113	5.154188964	6.914861656	6.050991472	4.78248187	6.133232083	3.451151903	1.970412453	7.022262158	6.093864889	2.125876804	1.880873387	1.660222719	2.312897269	7.643408431	1.594685228	3.103082042	7.149003709	5.277156388	4.254679085	2.93769384	4.787323424	5.391519913	5.616998997	3.846327245	4.892287645	2.655320666	2.374595602	6.757586457	6.211636583	5.668926454	4.774452647
CGGA_818	11.03287671	0	4.567419748	4.07470455	3.255120791	5.365499961	5.902449658	7.152676637	6.687818631	4.678425672	6.083180065	4.34518769	2.634438332	7.071927018	6.005854491	4.661586061	2.766159175	3.371349577	4.905300144	7.392374078	2.743845738	3.975435329	6.299092988	4.312514765	4.26700341	4.903709844	4.663513049	5.452672526	6.010164662	3.453048123	4.973259921	4.499444237	3.801037638	6.476042807	6.381713996	5.676890339	5.028558819
CGGA_822	6.128767123	1	4.65771682	5.171704942	2.333758985	3.704558528	5.165980007	7.009476349	5.872344069	4.211932	5.694308341	4.470827332	1.614868996	6.761763622	5.454388937	3.63127932	1.705053584	1.630461241	2.483580455	6.283169011	1.678471611	2.847563264	5.311939795	6.047532102	3.505023443	3.442268555	4.597537801	5.296261441	3.560688374	2.075824823	4.373779634	2.879966217	2.017620079	6.202860725	6.114018577	5.082761616	4.830363623
CGGA_825	2.290410959	1	4.713049251	5.418359196	2.179700783	3.547634661	4.188402713	5.744627123	5.246060045	3.56805299	5.517897219	2.343835987	1.887877463	5.840656967	4.285395938	2.411506709	1.727890533	1.598568446	2.179354035	6.354261763	1.940088379	3.269956895	6.54299653	5.000325824	3.896038206	2.874851858	3.848483368	4.311554367	4.552211859	3.902412169	4.5112941	1.968428224	2.345732187	6.732704089	5.233326919	4.245698555	4.152015346
CGGA_831	1.495890411	1	4.891905123	6.085535742	2.571906624	4.542651354	5.396717552	7.30188727	6.099972683	4.429049937	6.175115343	3.230224284	1.978719726	6.547488849	6.228383845	2.143521669	1.363159284	1.59261499	1.985526978	6.3987485	2.185514728	4.946359417	7.658698298	4.85681057	4.488819486	3.322545649	4.706984854	5.407587081	6.602531989	3.731064297	4.420921699	3.411198051	3.425313612	6.910871583	6.130968863	5.113022695	4.857192055
CGGA_834	10.99452055	0	5.378536029	5.479741542	2.065812242	4.151991787	5.420867628	7.87770813	7.051374291	4.84013362	6.311744744	3.952575943	2.037860706	6.908431901	6.067454142	2.117621484	1.251912562	1.81638468	1.875212557	6.592143541	1.669334781	5.14815179	7.523886517	4.42377794	4.730546142	3.284393619	4.548086408	5.588958107	7.145960037	2.348266598	4.511819525	1.307982821	7.109731506	7.110784267	6.855178193	5.509307231	6.105887735
CGGA_835	1.416438356	0	5.36517337	5.448577586	1.997237769	4.016887031	5.022835059	6.468644755	5.752044944	4.231086159	5.665632609	3.658187531	1.870452309	6.357424754	4.657541812	3.331695272	1.594063485	1.616548084	3.30119252	7.04226835	1.778611807	3.3816068	7.475455901	3.891801158	4.180886446	4.440004489	4.692499306	5.01246285	5.331018318	4.183829471	4.756840351	4.241276968	2.254078433	6.316407907	6.265323328	4.264117526	5.271793518
CGGA_837	1.183561644	1	5.134907961	4.976990183	2.439808319	4.827191681	5.49209209	7.829400893	7.609956307	4.362321319	6.009787224	2.973251515	1.767422161	6.593922725	5.183304452	2.621241759	1.287414505	2.025576455	2.593218819	6.781899446	1.657758692	5.696136819	6.605059034	3.997721959	4.833336309	3.003994272	4.183049063	5.223451046	7.497922053	2.1868753	4.599874687	1.372288411	5.801492225	6.901810162	6.43425513	5.198484073	5.525790758
CGGA_838	10.9890411	0	5.246407129	5.235951367	3.247562044	3.885980071	5.068377991	6.671373441	6.03167697	4.351879392	5.65651292	4.311820182	1.880856966	6.530043171	4.752238607	4.704368295	2.307265201	1.736974646	4.218123464	6.903648427	1.772213083	2.669344293	5.635131964	3.117613816	3.67518969	4.721441178	4.632399348	5.331591447	3.866549504	4.025681142	4.901169893	5.131820359	3.549714545	6.280500371	6.372686724	5.36092764	5.17695794
CGGA_842	0.55890411	1	4.743703927	5.090253384	1.842321168	6.379483684	5.871988235	7.562724111	7.523452089	5.899635501	6.730419861	2.022934675	1.830847573	7.138272622	5.900819741	2.25669786	1.251912562	1.666490725	2.165552668	7.157134914	1.778861657	7.968231446	4.372512324	5.094970943	4.269568243	1.867835613	4.55090838	6.214585746	6.943873622	3.32961435	4.712483486	1.250312021	1.965499913	7.39270249	6.736784195	5.886335372	5.196343944
CGGA_843	10.97260274	0	5.028286317	4.509970408	2.541058484	3.908048979	5.235093605	6.776118362	5.858186825	4.572472142	5.924424256	3.652203128	1.922674644	6.873448001	5.760773667	3.837867802	1.785161826	1.92283367	3.100751019	6.66431397	1.552396788	3.148776913	6.970745817	3.809885602	4.22724437	3.779725021	4.817183906	5.483861351	4.091369618	3.592255361	4.725799011	4.415761604	2.540474415	6.482605016	6.50146456	5.684563827	4.865722092
CGGA_846	8.194520548	0	5.045963234	4.296712583	2.937133258	3.696944685	4.912805925	4.834625072	4.862211018	2.468279858	4.629497277	4.491328204	2.172941707	5.275671085	4.134029112	5.783496986	1.947235778	1.529310482	4.564774667	5.635211269	3.094567246	1.891398788	4.001821377	4.737483748	2.227122686	4.384302392	3.20546278	3.673574927	4.193257129	3.916252958	4.764332707	6.058645065	3.584277747	5.598781069	4.910241911	3.831247864	3.465936449
CGGA_848	0.654794521	0	5.793025689	5.434185944	4.001625296	4.491933057	5.401922888	7.644859428	6.788631457	5.077607536	6.467781762	2.297911996	2.27118553	7.055010475	5.762270373	2.818515926	1.578041974	1.860769738	2.792317497	6.750405554	1.803628358	3.260171571	7.779339677	5.096505033	4.314966771	4.190368822	4.125689598	6.208747168	6.513247196	3.516589608	4.351274274	2.093530297	4.133788017	7.217695673	6.568674378	5.580945363	5.572672765
CGGA_850	1.545205479	0	5.558261289	5.77962354	2.148060351	4.613057509	5.593685704	7.768370528	6.73993574	4.922896064	6.480910192	2.751517566	2.151102314	7.040113522	5.328873044	3.805620435	1.399785572	1.638321384	3.065940712	7.107403516	1.763174946	3.382912902	7.281331691	4.565133559	4.736139246	4.287191911	4.615045104	6.562674953	7.263193047	3.812427	4.634322554	3.261057887	5.102164711	7.415476057	6.952982753	6.307888699	5.919795621
CGGA_852	0.463013699	1	5.560043137	5.782565622	2.101765214	4.347768115	5.702086879	6.770384534	5.68373266	4.11137786	5.921818278	3.26741451	1.753664591	6.974065898	5.808584902	2.618382397	1.364015602	1.686131443	2.291475752	7.095706076	1.899785828	4.108507108	8.010848922	4.827672315	4.063248421	3.99452043	4.813953396	5.560404524	5.799104372	7.439202353	4.73103528	2.566251432	2.664390262	6.589957267	5.718321024	5.454969612	4.518629346
CGGA_856	3.553424658	0	5.192080535	4.544845726	2.081635406	4.00700139	5.073814706	6.658492471	5.761501414	4.251222928	5.549716581	3.231485665	1.810380164	6.422190272	5.269932227	4.072794181	1.879803441	1.840754625	2.280945094	7.15559757	1.562666305	2.496867811	7.378740034	4.281847387	4.062711945	4.165803811	4.347145583	4.836450859	4.330727819	4.548869817	4.495590859	3.107891792	2.238714364	6.034720075	5.993135349	4.384267341	4.938693639
CGGA_858	10.91506849	0	4.441209046	4.558494734	2.830628761	3.475950905	4.583772025	6.87480323	5.537312138	4.41561803	5.606981177	5.139827567	2.570336227	6.248033538	4.466010927	5.775978165	2.8495526	2.334192873	5.592711587	6.337936572	2.955997702	2.578252097	6.414736779	3.266345795	3.741707196	6.066134048	4.092403351	4.943923588	3.791141857	4.429495379	5.559861822	5.136819591	4.429318666	5.902477391	5.984125124	5.254935498	4.816416643
CGGA_859	1.060273973	1	5.836980888	5.570161229	3.398948268	6.127722478	5.946780211	7.478940431	6.834168395	5.21713562	6.840329365	3.01917528	1.840446054	6.897692482	6.411165599	2.981711482	1.460697264	2.299742966	2.902350854	6.792946448	2.796907783	5.995003896	5.596449089	5.180632944	4.883319839	2.889779604	4.528343926	6.190462249	7.943286112	2.313963828	5.006414275	1.848946228	3.058969939	7.492731748	6.605700537	5.765826636	4.880556916
CGGA_861	2.446575342	1	4.634612522	5.947665578	2.779151743	4.665866585	4.470131075	6.183347634	5.64173385	3.686628218	5.646738424	4.666948268	2.069306642	5.976375149	5.778060484	4.642756906	1.846032642	1.671863573	3.67062456	6.580536261	2.831844831	2.304495867	4.731715218	4.964094757	4.060509707	4.398107875	4.771913919	4.667820894	5.367949541	5.89853455	5.139645754	3.211532071	4.282979036	6.262713818	5.672159595	5.118158816	4.536054448
CGGA_863	5.679452055	1	5.222901924	5.714568289	2.211048669	3.869367742	4.688179148	5.68570195	5.626840653	3.446385405	5.548046375	3.643672018	2.01058555	6.016805392	4.996084872	3.977648369	1.904590592	1.77728656	3.629371395	5.752756646	2.686186539	2.002902907	4.307427727	4.227566513	3.831090154	3.62221895	5.085873632	4.527495181	4.328345537	4.81494802	4.667456882	3.565827161	3.407679509	6.380011511	5.951528401	5.386945116	4.057762025
CGGA_864	10.89589041	0	4.774757623	5.292214414	3.151076274	4.287136781	5.314302313	6.587281351	6.066766601	3.984233403	5.80035744	3.228211186	2.249476338	6.331559188	4.684972041	4.610128089	1.888103377	2.275413771	4.145258615	6.971957029	1.991010415	2.635964943	6.864231953	4.257353063	3.90904411	3.869591749	4.374760161	5.025265379	4.807477858	6.35989336	4.844889146	3.96737472	3.188181102	5.931478368	6.153592061	5.32772861	4.44216825
CGGA_867	1.005479452	1	5.331239237	3.65527246	2.697050874	4.129113098	4.5309491	6.478865046	5.447407998	4.166654918	5.347102735	2.288063602	1.834579113	6.157185003	4.809307101	1.881040007	1.317222654	1.535290106	2.438537774	6.371545707	1.51970258	3.029476303	7.354612469	5.776251332	4.144679775	3.477440115	3.652394564	4.901206429	5.809600298	2.885866555	4.385201879	1.561842697	3.182323446	6.435104613	5.357450365	4.648310045	4.76300223
CGGA_869	1.471232877	0	5.056108989	4.822933	2.023343213	6.425463441	5.112707748	5.455719096	5.55387676	3.405814642	5.76711182	2.119468745	1.686309645	4.831538797	5.589528876	3.121980238	1.319581126	1.478408175	2.45359743	5.554879088	4.047323328	2.112153677	5.744695481	4.714809411	2.913206621	3.482657157	2.731747928	4.939213409	5.909579725	2.934351492	4.451164201	1.870613216	1.815017507	6.19953612	5.397325811	5.888068269	3.672992183
CGGA_871	10.86027397	0	5.083033531	4.175804489	2.825533594	3.823874542	4.848461032	6.922232378	5.843482844	4.413247554	5.922010068	4.155200538	2.305302352	6.578055119	6.08699427	4.272339742	2.664641155	2.449821477	3.077007839	6.408624201	2.073481196	3.520912123	5.553461607	4.230313442	4.066286116	4.142795772	4.607664193	5.256129693	4.872590716	3.562521743	4.655636016	5.234305805	3.513122057	6.437012208	6.327215254	5.17448166	4.88784511
CGGA_876	0.435616438	1	4.773552683	4.880500097	2.797957226	6.13682071	5.122261243	7.367186118	7.30637585	4.938976367	6.812775171	3.142869818	1.9951219	7.278158176	6.23029059	2.082608865	1.3358581	1.656417338	2.088308949	6.567304122	2.496383753	4.674132229	5.066754158	6.078310321	4.547318398	2.68336576	4.319312899	5.975703052	7.308640549	2.132014878	4.864505686	1.285196917	2.764688126	6.706464334	6.528608137	6.283778439	5.214921514
CGGA_878	2.364383562	1	5.595590403	5.819554634	1.814651582	4.544805855	5.134158119	8.038586928	6.495480946	5.122528279	6.916440424	2.415305397	1.813430893	6.818837924	6.785469481	2.290039685	1.358056465	1.974537564	1.887767672	6.729768264	1.588503417	3.271716374	8.787881412	5.153861237	4.940384529	4.512410241	4.195639462	6.763898986	6.511688337	2.648012005	4.695690718	1.549136857	5.674037023	7.531077087	6.696592091	5.650495503	5.976459362
CGGA_881	0.690410959	1	5.516986731	5.296536865	1.983779817	3.955267033	5.695671607	7.59863888	6.257345696	4.391248403	6.28001445	2.909857848	1.841937682	6.654623772	6.87735915	1.605913029	1.31642292	1.912862055	1.786103401	6.380159792	1.526453317	2.044616308	8.189018169	4.5450014	4.511200939	5.362895463	4.445841923	5.191902601	5.394187066	3.600436273	4.380234601	3.417403841	4.724730024	6.096387373	6.117804511	5.418612707	5.30392846
CGGA_882	2.761643836	0	4.363862394	4.264558969	3.416707023	3.744779111	4.387680913	6.531301477	5.462363578	3.947654262	5.736017059	6.032640355	3.180484041	6.119666807	5.359890963	6.000982155	3.148572986	2.530734	5.771799052	6.286361177	3.341975906	2.021673875	5.918673118	4.194572128	3.878119301	6.440975929	4.353679439	4.597194986	3.949863617	5.327091228	5.944988929	5.01193315	5.041983755	6.135479136	5.808870224	4.954595255	4.333106705
CGGA_884	3.098630137	1	4.748443236	5.472642655	2.185788633	4.207967523	4.916678678	7.060152149	5.895953086	4.592902062	5.979530885	4.512028022	1.96204692	6.923372959	5.835800215	4.647896362	1.925762986	1.906424037	2.741813968	6.256782699	1.77518598	3.577168155	6.931257529	3.996917077	4.155123409	4.13993219	4.682182162	5.541302555	5.189481619	3.57205523	4.305295636	3.890857895	2.326601262	6.778727153	6.404102981	4.490869929	4.81433236
CGGA_888	1.832876712	1	5.61466596	4.617760222	2.760186862	3.657619165	5.032399237	6.432642477	5.898208583	3.963491445	6.077302934	4.185539724	2.232775787	7.029409462	5.408971722	1.955374294	1.690707768	1.516492269	2.235963325	6.105518724	1.920018626	1.789874795	7.149080682	4.56334804	4.096641862	4.166627453	5.350329325	5.351098176	3.625729848	2.928157022	4.532319747	4.58815187	2.548878063	6.583349486	6.319392186	5.757895412	5.453368041
CGGA_889	10.80273973	0	4.332059798	3.513472516	2.815725588	3.133193797	4.290603727	6.283692155	5.367836394	3.873123516	5.261230952	5.504427959	3.181531927	5.840885812	4.149529411	6.458562029	3.338010893	2.412685756	5.631558918	6.313820194	3.840817104	2.224308899	5.866450183	3.576297571	3.668535159	5.911178321	3.866233714	4.107618103	3.586554751	5.50430403	5.918008473	6.217588667	4.372637097	5.574158331	5.683634668	4.468360873	4.241056398
CGGA_890	8.169863014	1	4.148834205	5.759754644	2.355725889	3.663982571	5.015383363	6.695585806	5.536595209	4.61640919	5.918505773	3.050961242	1.863810076	6.155493815	5.723320159	5.650036442	1.508391484	1.790698592	2.388102865	6.430185656	3.123333162	3.927414082	8.685307553	3.930125898	3.927064377	5.048347597	4.338045825	5.298342455	4.209098707	4.372823291	4.754859605	3.142723827	3.129625983	6.141244645	5.862100391	4.832944979	4.7651184
CGGA_892	1.22739726	0	4.95687459	4.953466837	2.385352497	4.03159695	5.208550738	6.536889081	6.127747521	4.243478678	5.840096146	2.718482624	1.951764036	6.667391059	5.290988769	2.721565226	2.049429801	1.921500825	2.108921966	6.593813277	1.929738653	2.427757604	6.329905109	3.895972907	4.061174776	3.792118127	4.353740373	5.232986879	4.238660445	4.266655331	4.505598504	4.293224376	2.643808519	6.245115493	6.106286142	4.940222173	4.926866031
CGGA_893	8.657534247	1	4.78857674	4.819549786	2.973256688	3.766736439	4.96754392	6.712845774	5.782248195	4.290611593	5.855290216	4.87435951	2.370818142	6.296151469	4.861276982	5.211934398	2.229125244	2.654218717	4.816350386	6.491164413	2.54024072	3.334113375	6.566265373	5.474076155	3.916907471	5.136537045	3.993246501	5.006250127	5.060071047	4.052672846	5.48332735	4.789047314	3.407071691	5.91410988	5.975589498	4.875244096	4.378299232
CGGA_898	4.556164384	1	4.392959687	4.618397726	2.683132872	4.085683828	4.789707503	6.524267736	5.680934587	4.720057014	5.437844506	4.436178248	2.289493926	6.078629262	5.51315192	5.18818424	2.881368667	2.59342402	4.504648902	6.70585318	2.190235234	3.617377091	6.442612952	4.420102426	3.75125147	5.380904752	4.253039856	4.952544212	4.708527596	4.706844957	5.50966093	3.949441891	3.500601802	5.915045768	5.681615591	4.774775944	4.166314866
CGGA_899	0.632876712	1	5.02227081	4.445547755	3.127669274	4.326233273	4.845149411	7.63004867	6.619167888	5.043157997	6.432227374	4.849637387	1.939395161	7.825445343	5.579530192	3.740069429	1.673585843	1.980000106	3.392734335	7.401688956	1.622697695	7.014281307	4.256657331	4.970344762	4.463036121	4.006731164	4.70842009	5.57993217	5.887749628	2.758118148	4.2288021	3.150993872	4.561245811	7.141734479	6.321497949	5.90802887	5.274111834
CGGA_901	2.545205479	1	3.833961559	4.852108561	2.643577056	4.124104036	4.982969297	6.437733872	5.69916202	3.974346561	5.665469626	3.729068653	1.809939251	6.329450599	5.664247111	5.337991542	1.74432205	1.98872134	2.739395382	5.758144058	3.017736038	3.129977748	6.693295359	4.868989048	3.816770444	4.714259324	4.45038443	4.82613777	3.606924825	2.607181573	4.610136361	2.238830724	2.909832833	5.772891612	5.649322507	4.469260581	4.725953649
CGGA_902	0.528767123	1	5.88343071	5.873334662	3.433542441	5.429554454	5.506693928	7.820136005	6.957904572	5.060013605	6.535956388	3.203312362	3.00920618	6.915848857	5.910541913	4.464262759	1.539940956	1.793128079	4.144142346	6.084863674	1.908890207	4.669933226	4.62791153	4.520093708	4.868022245	5.009633099	4.205440091	5.577836387	6.344942533	2.776846985	4.422619924	4.728257726	4.270505499	7.25383542	7.23209416	6.413139114	5.782105186
CGGA_903	3.98630137	1	5.160204059	4.868255601	1.97809148	4.774469341	5.408485517	7.387738639	6.270095937	4.41767411	5.517388999	3.187192917	2.095285072	7.049342251	6.18737115	4.985181463	1.957854172	2.20863396	2.258950769	6.717346958	1.65326993	4.842613832	6.922953365	4.481580939	3.937077087	3.933372365	5.223322563	5.337039395	5.649643402	3.397033471	4.683155795	3.390229702	1.864586956	7.116252205	6.382763662	5.477687832	5.118320289
CGGA_904	2.120547945	1	4.057303362	6.029834168	2.433309174	3.840726873	5.376752118	7.571449125	6.038764663	4.836801004	6.651209397	4.668338324	1.991364707	7.234440117	6.248154993	3.564536203	1.693823947	2.005255484	2.384897532	6.661975103	2.132531956	5.063129561	6.497798641	5.857118852	4.515574675	4.51370524	4.766714244	5.610641409	4.752937631	2.662233642	4.935665253	4.87740627	2.708763403	6.478383486	6.138778166	5.231440849	5.5488495
CGGA_905	8.695890411	1	4.997008363	5.689193282	2.077369117	4.949637843	5.457870224	7.008261661	5.870161545	4.579562053	5.724669529	3.197727223	1.732978464	6.962957871	5.761399365	3.681133919	1.488711213	1.690718752	2.127434293	7.906032687	1.750988955	2.657042216	7.766752276	4.463795457	4.039677682	3.658517003	4.544675175	5.004777021	5.607422883	5.179451804	4.885610514	2.624399464	2.122282157	6.132001867	5.968255757	5.003187482	4.337552491
CGGA_908	6.673972603	1	5.015144949	5.402112422	2.289583219	4.349012371	5.047750468	7.510204966	5.902459436	4.520214426	6.092470461	2.935751931	1.877405445	7.096967248	5.681291699	3.882209501	1.369442719	2.045605513	2.376892607	7.023669578	2.550506243	3.61468193	7.754611353	5.532895809	4.190995686	4.293635855	4.772161619	5.238286079	5.128328349	4.343900455	4.708243673	2.489294945	1.628177316	6.202634997	6.01197087	5.076039219	4.898076629
CGGA_909	10.73972603	0	5.06130873	4.807789467	2.823949759	3.928428758	5.373343119	6.63295164	6.375198998	4.604563775	5.965929876	3.986975183	2.163840949	6.896472638	5.228101959	4.139556168	1.991531744	3.032087363	2.854926068	6.977815821	2.408200926	4.142615058	6.564307916	4.250840939	4.265191849	4.111875862	4.57340099	5.486371693	5.120882694	3.921928586	4.59494172	3.839657709	2.916639705	6.387735184	6.374671385	5.176227429	4.956741048
CGGA_D02	1.326027397	1	5.237550785	6.333446564	2.745308415	4.890837989	6.220385007	6.970750742	6.469180107	4.789761152	6.47870787	4.167720577	2.300513381	6.679100988	6.044103007	3.89960436	1.728854322	2.340487642	1.886334815	6.941681484	3.415273617	4.04107907	5.514884855	4.709243275	4.335266204	2.927763433	4.826077938	5.621140924	6.224677844	4.061218568	5.178892803	1.865792363	2.840166236	7.26963594	6.313565209	5.413607681	5.205028063
CGGA_D03	1.15890411	1	4.760523594	5.934965539	3.398733562	5.287023783	5.849514483	7.879730428	6.855035989	5.079042765	6.614107253	3.176424083	1.939162616	7.156635905	5.421801158	2.150783997	1.251912562	1.995440836	1.810052632	6.721911169	1.490490614	2.183836321	6.203217614	4.917180039	4.573324538	4.173253712	4.246207703	5.864032708	7.515673407	2.497909322	4.850577022	1.250312021	2.771765123	6.589822076	6.143507926	5.466907657	5.4406683
CGGA_D04	10.12876712	0	4.830510016	5.85040985	2.192987669	4.183834718	5.039134226	6.730328153	5.524987716	4.511899925	5.89203207	3.144915559	1.760882551	6.771841941	5.241670213	3.58580676	1.790037733	1.818586927	3.033992245	7.33339006	1.734781608	3.230286482	5.993187603	4.644254206	3.870638545	4.514746723	4.3111354	5.272729802	4.914174446	3.649893744	4.742988744	3.428215541	2.009146864	6.11331779	5.955957135	4.999626496	4.576923471
CGGA_D07	10.11232877	0	4.513668401	5.298805332	2.453222827	3.438706386	4.692023276	5.916409844	5.222608488	3.851863015	5.05650356	4.027660373	2.050198812	5.684000267	4.195401446	3.787946019	1.776547361	1.924865198	2.777760918	6.534295592	2.749199603	2.186701256	6.637967903	3.330149057	3.665242019	4.771439658	3.855456597	4.454733172	4.505568538	4.930364333	4.995092697	3.722849156	3.347915828	5.912920786	5.753446065	4.085024278	4.423920302
CGGA_D09	0.638356164	1	4.887885604	5.499345024	2.651878893	3.66592012	5.439289165	6.121535399	5.418422475	4.133843183	5.817444808	3.914257301	2.103196199	6.161512239	5.054652484	3.679703145	1.612724272	1.878766873	1.819871402	6.675983999	2.95944364	2.877162285	7.558998791	3.817037324	3.917157926	3.893105927	4.257628246	5.278081478	6.320674585	3.808494421	4.333378872	2.720914716	3.979560441	6.520966946	5.656174523	5.127817402	4.931407774
CGGA_D11	2.265753425	1	4.753208986	6.853102409	3.340089878	5.2503215	6.27470048	6.762421126	7.177660388	5.57039252	7.151848102	3.465132754	2.187655712	7.378201473	6.170385308	2.973449141	1.251912562	2.739129559	3.19629797	6.795715114	1.626310911	3.552002928	6.766319865	5.219563401	4.952053845	5.123990666	4.382750703	6.283823965	6.181491852	3.738225844	4.707247919	4.789597161	4.95908208	6.993264156	6.598321149	6.076503945	5.898264374
CGGA_D15	10.05205479	0	5.346220613	5.844441393	2.508837223	3.532237627	5.031408964	7.0475823	5.988940954	4.946154605	6.021247505	4.3237863	1.851657583	6.802940605	6.644204757	4.188682569	1.984370988	1.745010105	3.500331655	6.345892713	2.319663503	3.016034886	7.376045721	3.468821879	4.166605957	4.728372381	4.41899998	5.560768238	4.212906437	3.037040703	4.754564384	4.772270494	2.593586377	6.566942697	6.375563678	5.271437833	5.157042322
CGGA_D16	0.715068493	1	5.051782084	4.968861559	2.529941544	5.500309447	4.974313468	6.645278868	6.811054136	5.213595245	6.134175661	2.874228954	2.773773558	7.01822307	5.926002327	2.168536378	1.4346581	2.141335934	2.201176869	6.907612999	1.865833257	2.640035616	4.413389489	5.749323374	4.430944112	1.793302569	4.559120882	5.15560864	6.935423551	4.044398272	4.756412702	1.371867725	3.349980125	6.90793994	6.339794696	5.613107454	5.081287858
CGGA_D19	0.81369863	1	5.395891498	5.240429299	2.97720898	3.417973847	5.953496549	7.220331375	5.779755262	4.305222584	6.232114624	3.269373685	1.899290893	6.382070605	4.888756926	3.36744517	1.370773187	1.927008191	2.618680843	7.004713072	1.621247252	2.567646719	6.488077284	4.397466652	4.594169521	4.989395547	4.466681984	5.381046913	4.345984414	2.857755057	4.426178663	4.392607244	2.220187391	7.28683475	6.385962474	5.800045468	5.962181855
CGGA_D20	6.484931507	1	4.619275938	4.765725936	2.876605944	3.997333975	4.431850842	7.198029828	5.846274264	4.535355974	5.581526257	5.472749017	3.097605362	6.596752764	5.119911827	5.941093421	3.084420389	3.065803145	5.822369948	7.11284838	3.161175881	3.124066872	6.283581275	4.284500249	3.585349614	5.898781335	4.096204376	4.854004619	4.124011737	5.126537299	5.700063033	5.542403277	4.534139637	6.356418015	6.031555716	4.857119744	4.598658268
CGGA_D21	3.309589041	1	5.182974967	4.918790382	2.113205299	4.904016626	5.359294414	8.027123477	6.855666196	4.839485905	6.316726162	3.296352862	1.795479707	7.206519459	7.400548138	5.227313552	2.398167839	1.823569348	3.48276996	6.405677427	1.783994135	6.062419561	6.884860225	5.137599056	4.661054171	4.364341144	4.158071065	5.707281186	6.681932291	2.664543162	4.430954548	2.887147148	2.362691584	6.942248094	5.805419895	5.20414065	5.372819188
CGGA_D24	2.293150685	1	4.505069952	5.269013043	2.411856837	4.29276373	4.995911596	7.178232046	5.54984876	4.609649005	5.391812767	2.430252379	1.874234125	7.057407579	5.000018547	2.410787405	1.66155603	1.538459602	2.346922412	7.658297003	1.899612673	3.603277664	6.919119989	5.179564485	3.54871278	3.818027082	4.129314384	5.160531711	5.143035913	3.182905716	4.509095017	2.579877018	1.669718099	6.614028756	5.967501325	4.830883731	4.773784955
CGGA_D26	0.720547945	1	5.214760252	6.194791845	3.762449045	6.766749572	5.785247791	7.903058969	6.893395346	5.022192827	6.671327549	2.363377881	1.636548983	6.838428004	6.289474412	3.581551819	1.349525231	1.982475279	2.109265696	6.448110998	2.406176041	5.928199112	5.908015409	3.961668508	4.638524875	5.336811131	4.570970872	6.157548613	6.935535752	2.356368264	4.48345107	1.396384476	2.307664603	7.581659031	6.37597205	5.590982076	5.320572855
CGGA_D27	10	0	5.161741796	5.38428696	2.632164424	3.82580755	5.269231139	7.175371232	5.916189043	4.610555006	6.009971068	4.367423615	1.969717271	7.21123785	4.854964388	3.961332682	2.283041029	2.064816009	3.583320187	6.660103008	3.039153107	3.198358947	7.09522562	3.798637743	4.197283658	4.254631688	4.629668327	5.610653333	4.393389857	3.154825037	4.061630785	4.892251076	2.981294304	6.4102194	6.410784512	5.652669093	5.415103589
CGGA_D28	2.356164384	1	4.406733262	4.765634307	2.053975583	3.308354528	5.151138079	6.701164328	4.910683306	3.746281436	5.406319583	2.697517069	1.739333161	6.331947678	5.339187156	5.467813106	1.386356859	1.577648327	2.252609566	6.486441649	1.827545699	3.603333222	6.575153004	3.495163658	3.622084525	4.222825802	3.768485357	4.848663314	4.324575045	2.558357655	4.558644384	3.819539947	1.661689276	5.683352089	5.598392031	4.135986365	4.12836593
CGGA_D29	9.980821918	0	4.446713662	5.273061757	1.857980765	3.621216697	4.918925485	6.593788937	5.563157365	4.241082642	5.29928437	3.15876133	1.836322439	6.334141466	5.285909951	3.109151941	1.515886304	1.730116376	3.297283525	6.211049962	1.992719814	2.042681939	6.875927839	4.27425077	3.764792509	4.036937672	4.30294241	4.966659094	4.341799628	4.354873235	4.852736165	3.979131258	2.974799489	6.010005312	5.920146112	5.183098752	4.821981042
CGGA_D30	0.589041096	1	5.310587943	4.716066944	2.017988659	4.530550239	4.871901072	6.332356431	5.482846696	4.079007355	5.597990879	3.03931571	2.029260976	6.342483203	5.238635083	3.921634641	1.411944934	1.49214725	3.470333449	7.005600752	1.696159266	2.577076403	7.285152552	5.17387401	3.366454286	3.08742927	4.411125528	4.977770641	6.025698783	4.524963734	4.724630168	3.87325816	3.800438503	6.230655812	5.882904119	4.160568901	4.495461981
CGGA_D32	0.980821918	1	5.335336161	5.442011888	4.006121881	5.389492373	5.448143843	7.682639638	7.41844335	5.509443928	6.587634589	2.568681856	2.236121134	7.197359668	6.012941364	1.913693102	1.28765384	1.866391727	1.884895462	6.314081983	2.975076412	5.931355408	7.733440027	4.248324577	4.371267431	4.225870845	4.124343329	5.79740082	6.849872435	4.319285138	4.794072164	1.499697173	7.631863342	7.198490076	6.505128504	6.222904461	5.77092035
CGGA_D33	0.317808219	1	4.83272931	4.035825045	2.532998928	4.237165055	5.078411098	7.061850887	6.471045449	4.788699604	5.997464181	3.783855223	1.935965684	6.887353731	5.226679536	4.574806368	2.615781753	2.21670325	3.667868974	6.712425339	1.917473007	3.38052911	5.801202517	3.7836118	4.236287017	4.456595552	4.076707595	5.494075566	6.644354629	3.428798055	4.848807239	3.857438618	4.070756502	6.42336809	6.261261303	5.469765955	4.797995528
CGGA_D34	0.402739726	1	5.178310449	4.687528445	2.435077297	3.683287929	4.850718006	7.094026592	6.123606531	5.147756144	6.031770773	2.646300019	1.881295419	6.441435366	5.071768954	4.30729461	1.251912562	1.581977479	2.112151338	6.811239524	2.082121589	4.527064915	5.332862447	7.269105099	4.021593273	4.703646556	4.300818452	5.41080234	6.009487775	2.45147207	4.430056783	2.019323433	2.849816944	6.654257932	6.613733977	5.36246997	5.40914334
CGGA_D35	1.810958904	1	5.309988422	5.680490636	2.972222058	5.837685905	5.455717939	7.270031487	7.041249039	5.026263855	6.850153256	3.434274545	2.128956031	6.511177304	5.689931287	2.855096078	1.300489009	1.628713204	2.182610956	7.025430203	3.090303089	6.136217513	5.524621692	5.249284467	4.460674839	2.905573274	4.177582274	5.862566365	6.887400069	2.310080859	5.161153117	1.283480803	3.007932889	7.397570569	6.543197266	5.170334263	5.141128563
CGGA_D36	0.093150685	1	5.725156146	5.798408229	3.392404054	6.062490302	5.596538602	8.721989118	7.245611342	5.031360987	7.270518066	1.824290838	1.664693762	7.335720702	6.935429287	2.345071189	1.322708658	1.625536191	3.123115637	7.143124302	1.549330543	7.242054303	5.629615729	4.53160405	4.332635664	3.271602044	4.335677301	6.491786885	6.904264191	2.242265252	5.050642254	2.059533618	2.0712789	7.854632704	6.744906184	6.112877573	5.792288829
CGGA_D37	2.643835616	1	5.504736603	5.413273427	2.728094712	5.723519032	5.497654885	8.321690622	7.155841289	4.854188543	6.624128252	3.761355391	2.320424251	7.031854316	5.815527371	3.167123136	1.490719357	3.268386145	2.445291123	6.676850835	3.593162708	5.490737225	6.674163735	4.949230015	4.774953008	3.26709487	4.166265689	5.783404607	6.988616657	2.982852088	4.602228833	2.451477236	2.879081643	7.080530289	6.364430897	5.25744791	5.119033488
CGGA_D38	1.887671233	1	4.642616016	3.319173388	2.43314705	4.241223644	5.456974637	7.107741111	6.391235552	5.029300077	5.886811817	4.414867875	2.01582179	7.143389832	5.072495081	2.216447432	1.30349501	1.677342165	3.77692879	6.84525578	1.490490614	1.791976576	5.188614605	5.260084706	3.989850849	4.499392572	4.270832715	5.64501916	7.512751029	2.971766824	4.016002359	2.626280339	1.497751744	7.273410256	6.453730747	5.975022003	5.963865764
CGGA_D40	9.745205479	0	4.5747664	5.735837427	2.607488068	3.552796103	4.397821947	6.513481466	5.592142179	4.180598206	5.726170486	4.248870637	2.374648544	6.486626002	4.66165993	4.479722333	1.954887735	2.017690662	3.877873916	6.78143452	2.61484807	3.126827405	6.649026378	3.964790613	3.707293163	5.136882227	4.34871741	5.319112508	4.674433188	4.935482699	5.029214625	4.522195883	4.364643853	6.112640477	5.647163815	5.318127865	4.983314863
CGGA_D44	0.857534247	1	5.354856064	4.589723386	2.49650674	5.169205915	4.289828541	7.017360141	6.881405648	5.252951568	6.40981283	3.870363711	2.305728076	6.665129977	4.384319711	3.078363019	1.993057926	3.13337698	2.835099598	5.630623361	2.499847751	2.898588036	7.801901265	6.425983165	4.230954492	4.677826897	4.291059961	5.599218203	5.951529957	4.504927986	4.71133466	2.472297177	3.695257348	6.749880071	6.34701436	4.893798617	5.687739205
CGGA_D45	2.345205479	0	5.08738053	4.728294469	2.778877162	3.497528922	4.301928516	6.99384764	6.220180092	4.549547988	5.99955361	4.169097213	2.153878128	6.925840221	5.072999391	3.695682037	2.108157756	3.102680459	3.396612767	6.425486534	2.432432014	3.20620566	6.937259318	4.596760775	4.26914755	4.417426753	4.598221707	5.399368607	4.291070243	3.034651615	4.464319618	3.98540565	3.302013219	6.432235327	6.183572089	5.235967995	5.209555986
CGGA_D46	0.821917808	1	5.69765344	5.865194089	3.62183359	3.620427764	5.721886582	8.236685926	7.430462296	5.403573912	6.371902168	4.582141321	2.72717433	6.563567913	7.019181357	3.978179247	1.599368165	3.177515262	2.319664755	6.344911707	2.904440725	6.835441598	6.351635295	6.292801674	4.628772358	5.300953794	4.196182909	5.797078368	5.537992759	2.917134667	4.773110322	4.180746806	3.17215567	7.413380597	6.755127073	5.762533528	5.154729468
CGGA_D47	2.871232877	1	5.611991731	6.227679927	2.777998145	4.401368377	5.611681032	7.095228976	6.17067531	5.16465408	6.352030118	3.954733562	2.556023797	6.516828235	5.237438809	5.058973647	1.612827877	2.335113381	2.168389978	7.785859292	2.628342162	4.172521401	6.927959039	4.902691813	4.638718435	3.305073362	4.749870388	5.687627189	6.039546464	3.84592968	5.013924118	4.008658835	4.339748365	7.292209231	6.494381545	5.503123911	5.497893407
CGGA_D48	0.605479452	1	4.966832832	4.681385843	2.588981657	4.187275732	4.793093777	6.769050769	5.951230376	4.521678162	5.676285258	2.771772125	2.029747487	6.511120445	4.831957932	4.003823323	1.251912562	1.801894588	2.104328773	6.567931943	1.565146742	3.819414007	5.932054447	5.552453118	3.858015712	3.202476262	4.729475253	5.043477977	5.080433849	3.639234979	4.058374607	2.441732794	3.162507767	6.354782305	6.058680073	5.090292341	4.769502292
CGGA_D50	2.142465753	1	5.320881192	5.008276675	2.419460706	3.660858038	5.025257508	7.062650797	5.518555736	4.421760836	5.800264109	4.140025731	2.140948836	6.459237816	5.712762378	5.164135864	1.710426685	1.669865504	3.297502806	6.583621371	1.943119415	3.021431178	5.809153712	4.703183648	4.36015145	3.906163804	4.81002353	5.464142358	4.187686528	3.120329308	4.659801784	4.142477969	4.261978277	6.523319474	6.215399325	5.303352754	5.07414089
CGGA_D51	0.369863014	1	5.357162878	5.615217071	2.718395195	5.525936299	5.064381864	7.30158852	6.648000256	4.639554774	6.306988732	3.782885551	2.102046419	6.676506445	6.598711022	3.55799068	1.887602846	2.721847546	2.118298541	7.265487587	3.286075152	4.277678159	4.853409563	5.548629412	4.513913358	2.898540117	4.819450063	5.425953166	7.853425957	4.472106302	4.621545083	2.387299226	4.468297432	6.871918695	6.126146638	5.509372966	4.622863158
CGGA_D52	9.668493151	0	4.514796754	4.353448533	2.434798399	3.262841954	4.606863722	6.817413295	5.361941564	4.16819329	5.515477674	4.299034016	1.986305262	6.205025152	5.295494678	5.227855372	3.104426364	1.846088803	4.778307836	6.424942347	1.962272302	2.474328422	6.737956419	3.538951116	4.019655509	5.357343252	4.241038458	5.018529052	3.883629903	4.054577259	4.74183955	5.418680725	4.17062484	5.998885126	5.979207488	5.229286871	4.716689688
CGGA_D56	0.175342466	1	5.505755797	4.918855376	3.947736188	4.354263829	4.955350634	6.81468636	6.210914774	4.846001214	6.109775067	6.202236308	2.387412684	6.27076621	4.872139496	4.622286513	1.795466552	2.596459987	3.539965874	6.73230061	3.07170518	5.862439298	5.161233192	4.698905353	4.96892792	3.761799455	5.59799048	5.601231441	6.575614063	3.146292201	4.191572733	3.077105439	2.91687153	7.005797698	6.158844814	5.288553996	5.700991605
CGGA_D57	2.098630137	1	4.466856329	4.853583953	2.165896288	5.026872252	6.669323573	7.139029134	6.648091181	4.745942497	5.450470226	4.088301273	2.435834007	6.141010116	6.309133649	2.905545975	1.58070438	2.033418944	2.072549253	6.050780208	2.359446473	3.535750269	6.872527174	5.116540372	4.26774926	3.687433958	3.778738216	5.778329959	6.736466801	3.303505276	4.512657486	1.98581146	2.751331743	6.121132971	6.1864719	5.476835725	5.024053847
CGGA_D58	0.495890411	1	4.427129487	4.583412225	2.670963517	3.970267628	4.188107727	6.290752725	5.496636008	3.758586633	5.206152813	4.487922286	2.301435052	5.77987193	4.624777412	4.617266853	2.350479846	1.861854847	4.631603905	6.599565955	2.067251758	1.835853015	5.390334411	4.632549367	3.343028497	5.234529517	3.71958335	4.462913558	4.569989825	4.612845063	5.256610541	5.236318205	3.86674568	5.709501426	5.753405883	4.344169765	3.889652394
CGGA_J023	2.816438356	1	5.825808865	2.742780781	2.288994917	3.618041474	5.16817122	7.877384794	6.656944209	4.558867268	6.285618678	3.009159058	1.900981284	7.575277703	4.924653452	3.322432046	1.479987341	1.681827907	3.882299779	6.616971868	1.60393419	3.987480539	5.341457402	7.29693864	4.660212055	4.433878538	4.639928722	5.446326279	5.644964604	2.847246953	4.286318006	2.266231394	2.977697991	6.66753571	6.466156245	5.734541594	5.865784901
CGGA_J024	9.342465753	0	4.890332562	5.533400615	2.081253922	4.779313583	5.488258079	7.039387423	5.763225518	4.287084697	5.792725856	3.389355444	1.777104653	6.775169336	6.270931504	4.21688503	1.740947733	1.522872179	2.727824901	8.00672048	2.04219243	2.806940927	6.626728324	5.246308518	4.058352095	4.49118566	4.424269127	5.21027374	5.549023678	4.687259593	5.15192888	3.618490336	2.517686776	6.136779102	5.986248655	4.386402935	4.86608282
CGGA_J030	9.284931507	0	4.243763632	3.511848089	2.234216319	3.872996024	4.902233789	6.896498391	6.033270828	4.764648157	5.901395028	4.621950365	2.495048081	6.858067993	5.502541224	4.579795337	2.250520001	2.574177465	4.53014993	7.005231056	2.851071862	4.040717345	6.742583412	3.853574783	4.25751711	5.39714521	4.80454161	5.457669127	4.242091832	4.220844187	5.483266157	5.081657459	3.761158499	6.324300207	6.413433219	5.059243995	5.160693944
CGGA_J042	3.860273973	1	4.637684141	4.956246717	1.967948561	4.782296034	4.703708587	7.266783153	6.75748864	5.330522357	5.755932773	2.507470156	2.032500739	7.106257338	6.039060872	3.902237277	1.251912562	1.903119625	2.211468318	7.57176189	1.773019841	5.735652924	6.937692686	5.458550207	4.688103949	3.31492365	4.745727278	5.592545838	6.762468257	3.298307064	4.909399587	2.087350183	3.172103176	6.981047622	6.218914832	5.200204023	5.051761651
CGGA_J130	8.536986301	0	4.426962223	3.717623041	3.8189813	3.625534185	4.216063697	7.099633026	5.47982346	3.925637534	5.451088448	5.345719325	2.817831646	6.122965001	4.562409933	6.025303963	3.650803243	2.362081222	6.139963223	6.721142322	2.415872254	1.794950433	4.431022982	3.75878525	3.901216033	6.267522265	3.839425923	4.446196095	5.004577535	5.214098718	5.545995075	6.150769525	4.626996258	5.708769008	6.02296018	4.814621652	4.665204429
CGGA_P100	0.734246575	1	5.48669423	4.464757532	2.543034498	3.348267717	5.102544447	6.2199405	5.293517116	3.928477292	5.720025776	3.264469865	1.766142222	6.2762754	4.96397824	5.073721724	1.462397119	1.516291484	2.752123603	5.864948534	2.062906961	5.070580142	6.37932562	5.835171512	3.660598931	4.068629727	3.421053589	5.409313416	5.724401817	4.56170019	4.087533139	5.007119106	4.244828292	6.877246122	5.391588868	4.727542907	5.713567997
CGGA_P102	3.476712329	1	5.519771136	3.266945145	3.873569693	3.867146417	4.320625824	7.510890695	6.149128049	3.901658836	6.283656505	3.114638673	1.735088608	6.73117701	4.865805237	2.018459467	1.305775804	1.921931774	3.471568275	5.199712053	2.078998304	4.873517865	4.471944697	5.421655989	4.23775113	3.257362509	3.666055101	5.083980722	6.403763397	3.098663257	4.177494026	4.079979718	3.050206629	6.309740408	5.798846001	4.887124986	5.056525737
CGGA_P103	4.523287671	0	5.232446791	4.611736966	3.850616185	3.678384905	4.89136893	6.968830715	5.425485831	4.032461629	5.786347435	4.618068991	2.593381713	6.539932316	5.535117912	5.224439823	2.754766097	2.343468112	4.917200357	6.306358721	2.23340803	2.700450548	5.793551114	3.874686316	4.078782878	4.842280436	4.494781056	5.152195038	3.467440494	4.15345994	5.042614995	5.178188281	3.229644332	6.123646217	6.344058563	4.813849713	5.033313881
CGGA_P106	0.194520548	1	5.156902291	5.176090952	4.769646722	5.118815159	4.723812747	7.557636779	5.812216796	4.334955678	6.14628434	2.220310566	1.871769124	6.284277557	4.887331313	6.219240505	1.436805703	1.599951996	4.049121474	5.983833424	2.429203277	3.745425117	4.470253328	4.184366967	4.665923687	5.470562797	4.367257011	5.233709721	6.244563963	2.883299913	5.534478973	5.444860103	6.525409894	7.050036389	5.340154144	5.131014591	4.893728459
CGGA_P108	4.504109589	0	5.729643318	3.116279358	2.347243301	3.864447586	5.531729918	7.781099546	6.285261742	4.538336858	6.484549947	5.599415825	2.139581752	6.70203003	6.031919046	3.008768344	1.709362721	1.649102081	4.199393229	6.78521474	1.69804545	2.794487984	3.773125888	4.308121153	4.549475893	4.927651915	5.186101419	5.52754306	6.18289859	2.764291468	4.888995825	4.876632149	4.437492831	6.584323661	6.811831851	5.533420073	6.03285002
CGGA_P109	1.115068493	1	5.232942991	4.236781868	4.778844005	3.852384078	4.556979547	6.519395395	5.717762357	3.79317511	5.963033676	2.874926804	1.747410294	6.458906289	6.037575882	2.976651976	1.359338461	1.45378884	1.82603062	6.210990531	1.570445135	5.494112082	7.774543876	5.617520039	4.288412398	3.514227378	3.374212772	4.950675726	5.462401975	2.629875857	3.827462462	2.44009604	2.499296456	6.570059568	5.318865605	4.444271748	5.142909262
CGGA_P110	2.191780822	1	5.302792348	3.172216283	1.973144198	4.26140526	4.350338218	6.760871301	6.188172108	4.595063925	6.531779523	4.887117935	2.350012037	6.860326573	6.921240992	5.237166238	2.265519878	1.573386984	3.918650825	6.666851833	1.869311142	2.453560166	4.997646631	5.229988992	4.331443874	3.60062796	5.186954088	5.410802241	6.090727609	3.001193909	4.239515703	3.946336728	5.526750496	6.932549498	6.588906368	5.572383895	4.911486603
CGGA_P111	4.487671233	0	5.027663719	4.517427041	2.610456497	3.508741569	4.705909508	6.762279805	5.293721266	4.013313814	5.668562839	3.390871376	2.173053285	6.516023425	4.880166425	4.187157679	1.784102376	1.900344013	3.153199945	6.069500355	1.920093091	2.906614306	6.343675312	4.237641684	4.066927886	3.800708992	4.5133342	5.088878061	4.094908093	3.691713283	4.732669336	4.101696035	2.826065449	6.29926134	6.094225424	4.851803748	4.524620432
CGGA_P112	2.284931507	1	4.35875987	4.039607897	4.059220566	3.614364178	4.108706307	6.613786305	5.316571686	3.594101966	5.46976043	5.436659952	2.98807658	5.834515852	4.604740054	6.090141026	3.103497924	2.776737955	5.885634483	6.345516898	2.663925904	2.033546786	5.063696037	4.328558738	3.716180237	5.894123311	3.927077746	4.235906929	4.012795818	6.294055133	5.459838099	5.335113474	4.387274015	5.613197604	5.870942934	4.752405747	4.430266703
CGGA_P113	4.679452055	0	3.857203928	3.759375142	3.49718027	3.250640779	3.873285029	6.419499823	4.66354381	3.562952817	5.322363595	5.86708513	3.10175796	5.58320682	3.936905735	5.897199376	3.426101925	3.030277816	5.873281767	6.076601347	3.312750746	1.859256559	4.854340912	3.992248227	3.446085178	6.002905416	3.752902139	3.993375716	3.516687983	5.436627186	5.68591383	5.208159888	4.519256145	5.416233273	5.699666937	4.2525464	4.1426499
CGGA_P121	4.405479452	0	4.432170622	2.891644697	3.055416483	2.751276697	4.123265024	4.745202436	3.671741224	2.289324507	4.078062557	5.466456945	3.24806354	4.743373219	3.357175261	6.608766011	1.893856935	1.489929217	4.858496448	5.414980287	3.200357812	1.756281505	4.774669008	3.655234113	1.84595573	5.667078729	2.625568324	3.034071364	2.783979125	5.265368775	5.222434471	7.533610905	3.07495398	4.321008037	4.364192715	3.403090738	2.650409044
CGGA_P122	4.487671233	0	4.928391916	5.334388564	2.341400473	3.481808515	4.121546197	6.771538568	5.054853457	3.990402866	5.736229092	3.240134335	2.245493239	6.290853954	5.607686142	4.133673296	2.214120702	2.138757775	3.200313556	5.548717179	1.624247281	2.146726139	5.442042056	4.118005028	4.168366278	4.223203488	4.401015121	4.957750576	3.583220921	2.860091647	4.29941191	2.489923273	2.609572871	6.9445021	6.277299701	4.972399128	5.024987573
CGGA_P128	4.345205479	0	4.377904225	4.266375419	3.602532801	3.398591414	4.383395745	6.276377256	5.141316471	3.707593312	5.448332458	5.565369852	2.371578841	5.939412667	5.222431134	5.514513187	2.724011169	2.449481449	4.897398351	6.229318282	3.083666903	2.098672031	6.235709042	4.040822981	3.723124912	5.355104643	4.387176049	4.680715118	3.787453256	5.09298466	5.737229176	4.712778944	4.143281166	6.197603403	5.926304153	5.062338602	4.277686866
CGGA_P13	5.309589041	0	4.856852949	4.809043482	3.023958386	3.207638386	4.861525352	6.621976396	5.143331631	4.036610219	5.646641311	4.654042373	2.647882261	6.158605486	5.38374815	5.16054974	2.880646237	1.961929716	4.817203567	6.323632025	2.488499788	3.168127306	6.22615484	3.805688955	3.909800205	5.404346481	4.03219479	5.066812136	3.670963288	3.145022661	5.197578921	5.26352129	3.216031527	5.951733115	6.014613233	4.821486779	4.429093694
CGGA_P131	4.37260274	0	4.906663269	3.228237073	2.94699884	3.486945985	4.802806111	6.683686399	5.48879208	3.819464825	5.548112018	4.254997538	2.224363996	6.40924993	5.187785657	4.648881763	2.347357833	2.206756233	4.396957202	6.693645379	1.972046919	3.739856343	5.301171885	3.729026878	3.680689784	4.657361787	4.668102542	5.220670652	3.796963376	3.533356873	4.821495418	4.961019379	2.595474698	6.292503466	6.049064334	4.87615009	4.459997209
CGGA_P132	4.391780822	0	4.588360237	2.981780398	1.988035215	3.622827527	5.120021471	6.203514133	4.670838874	4.035600502	5.842070062	2.962042025	1.957066939	5.78221211	5.101319559	3.481753162	1.591178846	2.229912798	2.352661172	7.487195244	3.712638897	3.894878807	6.734905198	4.017072585	4.030512727	4.545673282	4.770767754	5.093259184	4.655714941	5.819842299	4.574499402	2.956997397	2.083841849	6.636169372	6.130752089	5.150616076	4.565153832
CGGA_P137	4.180821918	0	4.973591742	2.783631176	1.768772857	3.862747953	5.279999217	7.075310586	5.203278078	3.971987117	5.990091511	3.106172628	1.717402386	6.689586847	5.890574865	3.94430777	1.425747546	1.827359617	2.627282406	7.39711525	1.563292176	3.337019303	4.94431008	4.775907166	3.771432878	4.526308115	4.594346278	5.26841278	4.290555778	3.875431319	4.744921577	3.327695335	1.811769855	5.472344804	6.199806652	4.725711081	4.447958146
CGGA_P142	4.268493151	0	4.954919535	5.208712086	1.861009827	3.829192416	5.180195019	5.858213181	4.94643577	3.589730715	5.369671213	2.682679363	2.025370125	6.024079775	4.789906457	2.649631505	1.321792215	1.639315853	2.575264873	7.022868526	1.708800555	3.016226301	6.750826602	4.306922429	3.795072371	4.111753322	4.121171279	4.833164975	4.210572836	6.517757386	4.71037543	2.878457745	1.665845148	5.899033121	5.756409851	4.463325632	4.144870251
CGGA_P143	0.715068493	1	5.497745667	5.526219453	2.499011955	5.490883324	5.460806186	7.922558396	7.169874561	4.530172217	6.885816812	2.486667201	1.675449239	6.734162889	5.889744405	2.633525085	1.268499041	1.990502169	2.276686007	6.448828358	3.637141421	5.057432721	6.230942803	4.558795178	4.680959213	2.567466834	4.333181591	5.800438034	7.479184882	3.678510674	4.319366167	1.453266613	4.02208431	7.402173136	6.420987823	5.700060495	4.721620316
CGGA_P144	4.271232877	0	4.699399955	3.44173596	3.336037669	3.750854412	4.642694485	6.355460646	5.437805776	3.88942249	5.532032118	5.092983412	2.469782126	6.028688722	5.262684862	5.234276292	2.550946088	2.187018929	4.636194695	7.070772379	2.249677768	3.355730417	5.80178439	4.263758117	3.965502697	5.513716117	4.640563795	4.817640143	4.403996923	4.777449981	5.294325166	4.550250297	3.282334511	6.035358738	5.813637949	4.585276586	3.803614795
CGGA_P145	0.843835616	1	4.968206637	4.773492972	2.666974703	3.511401144	4.42924243	5.235510294	4.65111382	3.151297961	5.038355513	3.940770882	2.141494459	5.296689297	4.249287217	4.325821139	1.652285137	1.555026183	3.637932793	6.165976177	2.234229233	2.247943947	6.603591665	4.391256357	3.375170047	4.710469291	3.714721955	4.160592243	3.866868755	5.871423289	5.076037171	4.20672038	2.875696733	5.619351606	5.20607625	4.048845228	3.58764153
CGGA_P147	2.364383562	1	5.14441657	4.961655498	2.15009047	4.480888175	4.493431532	7.159697398	5.804401417	3.800522047	5.709572044	3.76262017	2.128574504	6.694311923	5.696648669	2.361090745	2.369222025	1.654398684	2.863874611	6.521578128	2.283296656	1.809671906	4.711059835	4.793344621	4.047041149	3.362888809	4.913174121	5.063849854	4.721175591	4.456714807	4.158733293	3.337568539	2.779078139	6.365063165	6.098053164	5.170869914	4.953455586
CGGA_P151	4.334246575	0	4.17511942	3.801423119	2.755871085	3.147048977	4.375264543	5.505256899	4.293135639	3.573747723	4.580454878	4.982244611	2.809693413	5.199366447	4.809339366	6.099407776	2.50106417	1.468279082	4.584747764	6.182503449	2.95186441	2.130536922	6.441277472	4.538080315	3.199994146	5.512682402	2.920113285	4.037376417	3.774963008	4.564617323	5.334586499	5.917154645	3.253229233	5.529111808	4.904578201	3.720802135	3.760755202
CGGA_P155	4.063013699	0	4.722320713	5.507743433	4.094867971	3.729750023	4.962426989	6.208894204	5.667591445	3.811645479	5.650121188	4.487734241	2.494010868	6.340538296	6.171061697	6.185862871	2.787590964	2.831831295	4.115337878	6.263334968	2.043767873	2.288457476	7.324992017	5.229890103	4.168305432	4.881187469	4.558190669	4.58213004	5.774827282	4.946198406	5.053413586	3.385827867	5.673290125	6.298845311	6.290538389	4.61941161	5.185263784
CGGA_P156	4.076712329	0	5.125164074	4.833423288	2.960301809	3.710832423	4.962092663	6.590752084	5.289703412	4.071503948	5.839841508	4.539901963	2.101899179	6.380738373	5.19677237	4.314216615	2.448842354	1.875030364	3.979953328	6.251800568	1.99695681	3.093620018	6.387218972	4.159531819	4.092611909	4.917011232	4.294732478	5.088865261	4.051966135	4.315426085	5.226245394	4.951658168	2.419436595	6.156307067	6.039166439	4.848147744	4.878709858
CGGA_P157	1.287671233	1	4.733326183	6.042570311	3.356297167	4.038910424	6.167101931	7.346871612	6.095733559	4.231190646	6.592611268	4.067259391	1.994583361	6.79883815	6.693739414	3.572461106	1.540812293	1.79641362	3.196406797	7.02353797	2.011323396	3.683739528	7.957856451	4.36051321	3.872209326	3.45475789	4.519812325	5.645348945	5.778885203	6.210098761	4.729501748	3.357666002	5.956051283	6.760098886	6.522439506	5.809970281	5.175725001
CGGA_P159	0.578082192	1	5.173864762	6.169770581	2.011125103	4.306340727	6.053498709	5.885955349	5.895447141	4.120231517	5.795431494	3.670797196	2.058692104	6.479201941	6.229146518	2.671264522	1.595572773	2.162480162	2.280201087	7.066352078	1.668357309	2.929996986	7.396994436	4.631725469	3.927243389	3.480390698	4.548828958	5.424696591	4.673641596	7.315579868	4.85903826	1.805976985	4.109017446	6.899986271	6.430062239	5.137576482	4.260211629
CGGA_P160	0.6	1	5.274341754	5.615128051	2.886681872	5.473881617	5.372571248	7.155157468	6.776364994	4.518980694	6.206049335	2.324616008	2.263900375	6.822538641	6.172652976	2.389286009	1.628574858	1.862880521	2.098544625	6.573272549	3.714370994	4.706080878	6.605824496	5.594059353	4.477129082	3.612316088	4.499716652	5.29739123	7.017601597	3.08485802	4.666021531	1.28323547	3.56590166	7.064792122	6.1845102	5.599824221	4.891645296
CGGA_P163	2.342465753	1	5.377390131	4.367459572	2.458701878	4.640350228	4.853091203	6.457044594	5.890344293	4.077677523	5.885516512	3.494342376	2.254410281	6.867883057	5.605066761	2.744711343	1.621719886	1.674604731	2.343690626	6.763929924	1.749342269	2.762774318	4.938280259	4.85196736	4.411123215	3.808788932	5.307232855	5.241588805	4.633443892	3.707092638	4.191808928	3.02510141	2.58341836	6.638890726	6.269428773	5.747314151	4.783252275
CGGA_P17	5.287671233	0	5.07478922	4.887225384	3.119607299	3.999115868	5.040871695	6.541624658	5.504819507	3.632796134	5.540251298	3.600240756	1.944294215	6.433456591	5.046504716	4.008566848	2.002200191	1.818877857	3.09663289	6.798031016	1.73895962	3.405737451	6.871967847	4.748642887	3.828113801	4.336211725	5.037236398	5.070622315	4.648325415	4.440323184	4.643388534	4.068285832	2.720535045	6.269980496	6.035718238	5.090520475	4.343666026
CGGA_P173	3.967123288	0	4.744147016	5.95797391	1.805619549	4.648270679	5.394119887	6.595319202	5.654017385	3.883915677	5.982538809	2.737162655	2.019152726	6.668438772	6.324678724	3.914470763	1.506262865	1.735026136	2.138734237	7.380182661	1.705734009	3.350088313	6.606668545	5.31550665	4.156669934	3.631359489	4.911497574	5.139842983	5.235534942	5.936871271	4.996984717	2.549481701	1.719565549	6.519492495	6.134640942	5.36194935	4.057451969
CGGA_P174	4.060273973	0	4.675750884	5.440668585	2.695057684	4.058249556	4.833100753	6.787712903	5.674557001	3.920251792	5.692462096	3.909694147	2.642459225	6.483601191	5.790914676	4.545940323	1.628556162	1.951350261	3.333210252	6.169632602	1.633589099	2.238725058	6.349618973	4.421490687	4.022156419	4.205357584	4.575821939	4.950923969	3.738944257	4.790900936	4.707918787	3.703306749	2.519498676	6.20757935	5.906328236	5.172963058	4.719740725
CGGA_P176	2.202739726	0	4.920431289	3.413393842	3.119188663	3.515009012	4.888958925	6.935832559	5.707931947	4.216432977	5.977321784	4.745469177	2.499106878	6.531599738	5.667420932	5.012394754	3.291919074	2.313443037	4.577194072	6.173346549	2.352690434	3.274137061	6.674408582	3.982470922	4.179827535	5.309147788	4.501750158	5.164032338	3.997524072	3.808006725	5.5155631	5.168831119	3.845122588	6.408914778	6.363718068	5.341315747	5.021998075
CGGA_P177	3.950684932	0	4.925174758	6.071500542	2.445137238	4.089055938	5.070970244	7.038755229	5.477884832	4.215662906	6.064436467	4.961835214	2.045367676	7.121439092	6.473923632	4.880417106	3.693349257	1.675649568	3.720791419	6.216161878	2.275140839	4.34901452	7.555494133	6.012633844	4.189617934	3.21758057	5.05351799	5.099971009	5.28122825	4.42747977	4.348404068	2.953778804	4.710550578	6.351963447	6.094868941	5.530486636	5.073944102
CGGA_P179	3.983561644	0	4.625529469	5.093393526	3.992737976	3.466592637	4.539167081	6.738874478	5.419875225	3.894639726	5.464936273	5.845879456	2.954800982	6.260531105	5.643229097	5.611966785	2.683419372	2.762929743	5.433277237	6.494219245	3.023982532	2.999858831	6.239400021	5.537545567	3.877261516	5.615714038	4.393097598	4.645325881	4.384467814	4.401005685	5.536037095	4.765492691	4.186774664	6.258127827	6.122349808	5.139505475	4.367153129
CGGA_P18	1.060273973	1	4.880866833	4.007382716	1.722863721	4.393678102	5.652024648	6.544460588	5.817716427	4.503267428	6.05241694	3.580437986	1.88102913	6.710022892	6.070118598	2.903455687	1.364149679	2.60715578	2.241619505	7.674165288	2.637032904	4.848571115	7.479893978	4.924451876	4.158317047	4.078268965	4.787607512	5.33849807	4.287801818	5.505484209	4.824937358	1.846467263	1.626860065	6.632894706	6.239800107	4.950642279	4.498110578
CGGA_P181	0.652054795	1	5.136589455	5.059869895	2.387318462	4.4803124	5.033053582	6.422207244	5.826982827	3.891316545	5.82963874	2.586807912	2.024746379	6.850597243	5.952113426	2.419184119	1.5943774	1.710172575	3.38310285	6.210391742	1.852912884	3.707478575	6.380138614	4.985309636	4.009071884	3.063502028	4.96308469	4.900824271	6.066921576	3.101331744	4.501206949	2.292087144	2.616220092	6.722900982	6.222542312	5.411821725	4.730802536
CGGA_P182	4.142465753	0	5.603318992	6.017449434	3.35289463	5.601149343	5.598985014	7.068558278	7.561238987	4.82510897	6.861252949	3.518931054	2.232517679	7.114297404	6.468624907	5.063081159	1.724025976	2.430296041	3.399658608	6.854477126	2.630202076	6.149478273	5.728098563	5.090286926	5.003383592	3.671261734	4.445190484	5.685607426	7.018272252	2.419011486	4.968108451	2.981739218	4.264833434	7.724726759	6.722480704	6.485134937	5.030587977
CGGA_P183	4.142465753	0	4.845659448	5.5364361	2.717242413	3.263458425	4.678508482	6.602742794	5.311140938	3.970978517	5.590402676	4.25951015	2.0812317	6.459134128	4.559589626	5.222630722	2.061749744	1.896136422	3.283423113	6.132396169	1.714689359	4.294589889	4.816341806	3.269003266	4.272896391	4.861464748	4.875043267	5.155488871	4.816309537	3.835156999	4.606586613	4.486596079	3.887135191	6.607617139	6.059739168	5.409002737	4.591271245
CGGA_P185	1.375342466	1	4.36952192	4.304060477	3.689238413	3.959274569	4.578391927	7.134187705	6.02295662	4.718884896	5.777483248	4.427295144	2.326159081	6.462227262	5.790877749	5.691525006	2.365574751	1.939487513	4.577083751	6.643424077	2.022680156	5.534682747	6.983223139	6.540495704	4.327399878	5.257055588	4.473200825	5.350082241	5.529077892	3.890656677	4.724598985	3.811416876	3.780233499	6.434314499	6.196879653	5.361182584	5.875280344
CGGA_P19	5.271232877	0	4.733872342	3.399772151	2.615418223	4.147319204	4.73647568	6.605557332	5.557726151	4.414953338	5.396006673	4.189847097	1.926392196	6.558530043	5.465562962	4.031793734	1.767403293	2.097076054	3.115918129	6.474442955	1.90278027	3.782580166	7.303063487	4.973258559	3.824879482	4.689912449	4.488884002	4.938987736	4.57983405	4.100398535	5.169814177	3.461635951	2.843310526	6.170423991	6.104165502	4.872287082	4.542551963
CGGA_P199	0.556164384	1	5.588676197	5.170255033	3.347636981	3.944079563	5.687980932	6.465353595	6.405896267	3.650483649	5.903788446	2.508972848	1.941908598	5.468589023	5.008710723	3.468898637	1.265661303	1.569935988	1.971787508	5.953473142	1.893419094	3.402748801	6.220363175	4.624119661	4.234584209	4.70313046	3.376356245	5.152970581	6.429275369	1.930341165	5.040005721	4.304489431	4.361551158	6.766648658	5.597977249	4.692962555	4.805664582
CGGA_P20	5.268493151	0	4.873181911	5.127881256	2.014565026	3.602972501	4.452998899	6.513609715	5.281867704	3.950774324	5.510791739	3.288874023	2.083359098	6.372820483	4.879468985	5.302468751	2.012532837	1.846030277	3.399941694	6.429589162	2.035666995	3.347427558	5.544028271	4.778282975	3.942845884	4.315401963	5.098015476	4.962804081	4.015942225	3.887182096	4.737741356	3.822995267	3.18813356	6.164883171	5.790391539	4.789376576	4.090360417
CGGA_P21	5.265753425	0	5.003263919	3.517468785	1.772961704	3.131746886	4.810439526	5.261765804	4.856052055	3.184181696	4.945657871	3.041677435	1.835013823	5.422158334	4.347194411	4.305752913	1.295133977	1.546933724	1.936709042	5.666808834	2.068601231	2.058978271	6.514590387	6.400695959	2.832249508	3.268591295	3.123242521	4.123534705	4.667136443	3.774421072	4.34560403	1.710639934	1.988498494	5.617632758	4.96013818	4.258122139	3.600649236
CGGA_P22	1.112328767	1	5.331605805	4.556212731	1.964125401	3.386312283	5.66606871	5.949789638	4.77068482	3.956683779	5.545665962	3.450748329	1.8183817	5.848717246	5.37842931	3.048605636	1.281748396	1.45378884	2.149302411	6.975224614	1.676140647	2.709096675	9.194177168	6.676204048	3.284728559	3.90066254	3.313026736	5.099904999	6.081688754	6.380989141	4.889213429	2.696777639	4.537881559	6.182285546	5.385165075	4.235317557	4.562198115
CGGA_P269	1.4	1	4.99530109	2.822569732	2.645130883	2.92312613	5.62458264	5.465158561	4.531522329	2.859205135	4.971082322	3.710898922	1.66102483	4.795155905	5.395598192	2.514329814	1.251912562	1.45378884	2.748147928	5.820272478	1.830188498	2.241983046	4.636363351	3.220402947	1.70676845	3.820501044	3.455074157	4.462011449	3.492744834	2.614708655	3.978807939	5.089221907	2.16983291	5.278986521	4.916157768	4.865945274	3.899443705
CGGA_P27	1.131506849	0	4.755204704	4.837225982	3.184670152	3.591407432	4.798505084	7.204965587	5.442049641	4.100854224	5.731321491	4.263538161	2.221200398	6.323861007	5.303411247	5.685483421	2.850551669	1.941142513	4.17360636	6.343941448	2.213320045	3.577364282	5.380521246	3.975963738	4.355933719	5.303796936	4.389983282	4.943677844	3.844918389	3.806737927	4.950128003	4.206900046	2.844181313	5.849301668	6.105302166	4.577671325	4.435866626
CGGA_P279	3.654794521	0	5.097867513	3.687136756	2.324335334	2.491894449	4.453565776	5.35419227	4.315228867	3.119832397	4.749069235	3.778091313	1.80637947	5.591637358	5.121667414	3.775462744	1.587822576	1.480443692	2.195673575	5.82377479	1.537072175	1.773318327	6.313033412	3.452898381	3.361699545	4.037389922	2.907483297	4.257788607	3.212907796	3.42978133	4.117968982	4.42359467	1.589699845	5.602160169	4.82323265	3.850845509	4.257747523
CGGA_P28	0.293150685	1	5.428203878	4.823193503	2.569320073	4.41009836	5.216605781	7.344803211	6.373205511	4.293516259	6.264190766	3.37887496	1.953466688	6.755632745	5.629553954	2.895799926	1.330484963	2.440134599	2.961548873	7.068917188	2.524371672	4.235236474	5.310898205	4.861165401	4.30686085	2.807447023	4.867954507	5.426461628	6.294824563	2.890581064	4.487893059	1.618175215	6.662097714	6.775586977	6.473288849	5.388029012	4.62623764
CGGA_P280	3.676712329	0	4.526822107	4.067147876	3.343101893	3.016981069	4.150008508	5.456034093	4.559141439	3.124518163	4.784552589	4.817930735	2.769914336	4.74844725	3.717769698	6.340361051	2.654739043	1.61461265	5.153944413	6.030177967	2.872978096	1.710263644	4.950060997	3.676950777	3.272935847	5.687513687	2.855266497	3.708372722	3.555096602	4.823353528	5.272122641	6.758250328	3.732904977	5.215178353	4.921711076	3.721589518	3.704084124
CGGA_P283	3.646575342	0	5.287045893	5.678497908	1.956746561	3.819427103	5.227270027	7.488217099	5.239710867	4.163996392	6.12520162	3.00971093	1.875600027	6.476441471	5.327283961	1.704777836	1.295411329	1.812367231	1.764239157	6.614936927	1.490490614	3.388960693	8.749640214	5.303377743	3.890421816	4.395089618	4.272496479	5.783637295	5.509135142	4.475058354	5.103317046	1.482110641	4.441561076	6.61168679	5.631146234	5.284447432	4.96449635
CGGA_P286	1.802739726	0	5.168584627	4.964784063	2.440013789	3.122877024	3.877056261	6.017913649	4.444822059	3.669018118	5.375933633	3.890285021	1.756974185	5.639393059	4.602550002	4.570811855	1.650445406	1.517986808	2.856803631	5.559612903	1.897474713	2.755581564	5.709184943	3.570446057	4.034004893	4.786328652	3.557731442	4.865872309	3.566785188	3.461421018	4.473516288	4.622201888	2.910483293	5.843750545	5.328901927	4.404777701	4.781687066
CGGA_P295	0.747945205	1	4.268090147	5.842252025	2.779783335	3.565693361	5.343182182	5.877249091	4.700281559	4.019285652	5.554367828	4.52870157	2.040550963	6.01103005	5.62685097	5.282289652	1.76691334	1.587370606	4.275566155	6.685298281	2.406325399	2.461339617	8.355771999	5.204908826	3.323298189	4.489689907	3.489118318	4.770233929	4.990306845	5.378817226	4.613812716	5.114004239	2.695760693	6.123988067	5.39670257	4.190303545	4.171728378
CGGA_P30	1.106849315	1	5.764176999	5.179304639	3.108485443	4.49331547	6.84834101	6.922408937	8.86326891	4.688785518	6.883957183	2.784492526	1.971633978	6.301845469	3.935402774	6.722917649	1.725193567	1.516409084	2.311863437	5.981563504	1.581245934	4.968383204	6.032029597	3.481750425	4.114611688	4.488247334	4.671185084	5.715384733	4.971810275	7.054791544	4.472022155	1.250312021	1.800599063	7.828887945	6.49079233	5.44074463	5.333477432
CGGA_P306	2.526027397	1	5.070773999	5.034032049	2.689911483	2.823200104	4.90943509	5.743545865	4.917779511	3.716342216	5.250941118	3.982113061	2.085314829	5.702967361	4.882796316	4.709959478	1.760773694	1.537461849	3.514258588	6.005792694	1.687402801	2.046889911	6.721302918	4.517401403	3.848262897	5.326609668	3.456208546	4.708177338	3.902474746	3.802233221	4.867622435	5.991158881	2.775211102	5.929360993	5.474923978	4.402748575	4.978488316
CGGA_P308	1.542465753	1	4.381893012	3.255513627	3.112098448	2.798555767	3.668986611	5.190727786	4.246765628	3.0986686	4.646788352	5.255796238	2.568337248	4.889763197	3.477285291	6.151309125	2.430834854	1.648478788	4.461173542	5.922112369	2.981727989	2.062004069	5.776886317	4.961690878	3.32704759	5.93150857	2.84755421	3.69477791	3.671370802	4.300428709	5.448709407	6.212903014	3.352349684	5.242501216	4.575784462	3.730705296	3.590653099
CGGA_P31	5.15890411	0	4.441889155	4.028258785	3.337944325	4.152606438	4.242681928	5.339689069	5.440278062	3.076793539	4.858707163	4.528899898	2.401856165	4.909508177	4.583544033	6.016872768	2.740296504	1.893593715	4.548831642	6.15678156	3.035545889	1.841965085	5.185261994	4.531898911	3.183748794	5.793806396	2.794976486	3.886914598	4.917363574	5.502247702	5.67249135	5.565303224	3.684883413	5.566150567	4.889929851	3.527875033	3.569824604
CGGA_P311	3.416438356	0	5.188489081	4.833477931	2.389367186	4.138085371	4.911863684	6.329653505	5.449750506	3.784882669	5.374609237	3.577367288	1.655587194	5.776680257	5.584155631	3.111514578	1.322880713	1.530016947	1.811023007	6.035980886	1.731296334	3.639996215	6.151617812	4.843919448	3.786362853	3.35171061	3.355291473	4.832790596	5.678050023	2.601165417	3.867233852	1.653528675	2.147101313	6.538401215	4.852375005	4.193448431	3.994508896
CGGA_P314	3.391780822	0	5.154775501	3.23811287	2.320734646	2.667078988	4.904752689	4.855856495	3.669922868	2.64899485	4.626194415	3.357031255	1.855573151	5.132362106	4.439846345	4.184809144	1.488326715	1.45378884	1.936977869	5.820779813	1.725928496	2.045266111	6.065053567	3.439541496	2.141859272	3.144346558	3.098691112	4.28646149	2.377405803	2.294922491	3.811187957	5.816524871	1.689493835	5.205297879	4.704470148	4.013561608	3.470633652
CGGA_P315	1.235616438	1	4.328497888	2.210938001	3.227006514	2.782427058	4.386732561	5.009625331	4.187228512	3.034577429	4.394471475	4.172271945	2.030525894	5.013105874	4.331751002	5.691150433	1.878311287	1.491380464	3.848709256	5.260803728	2.231497485	2.660892931	6.70425128	3.807563586	2.452749452	5.066964279	2.740962902	3.908038701	3.469131558	4.40528962	4.936818413	6.477526616	2.855522807	5.154220144	4.963613101	3.402530778	3.334775915
CGGA_P319	1.391780822	1	6.118843584	4.892383042	4.095108319	3.559160164	5.114634397	7.240263519	6.373312438	4.419697625	6.345459829	4.19648489	2.085877198	6.740178159	5.928304162	5.633960544	1.251912562	1.703154347	1.815831688	6.752858394	1.524238194	4.694755594	4.99162722	4.366708166	4.400457247	3.275537077	4.38557853	5.075732082	4.555660919	2.380987568	4.232215556	1.627701133	5.931079576	7.213359516	6.199795459	5.157003955	5.471143558
CGGA_P326	3.334246575	0	4.252860291	4.329349323	2.236479166	3.042236652	4.627076016	5.152493457	4.423182596	2.735825627	4.419723203	3.530965795	1.958577497	5.141006586	4.97265623	4.854001795	1.664909367	1.478712578	3.077429007	5.819982659	1.847224815	2.061053523	7.18805556	3.88978301	2.731786208	4.07493871	2.748889479	4.209985789	3.663881157	3.418460316	4.504468176	5.385581707	2.549518642	5.058663963	4.703783963	3.61380119	3.455959519
CGGA_P328	1.589041096	1	5.144235922	5.717908945	2.825909488	4.303288002	4.700319293	7.096118568	6.016125487	4.584342041	5.260323706	3.455556136	1.773659442	6.565967318	5.886658524	3.960952475	1.542240938	1.606215367	2.570790281	6.874515374	1.870107139	4.791939127	7.108580764	5.196746868	4.398712804	4.02220484	3.968724923	5.041532823	6.063180785	2.834045797	4.149235756	3.247409493	2.423152881	6.416459812	5.552288424	4.808506354	4.81930584
CGGA_P335	3.295890411	0	4.37434824	2.418684754	2.648412122	2.763907253	4.628701269	5.247103394	4.010390973	2.63789379	4.502570868	3.719239569	2.206014385	5.148263069	4.037446306	5.287641079	1.749654953	1.464603977	3.606482485	5.892022163	1.980029142	1.820388183	4.850993112	4.75263625	2.471350638	4.113550117	2.82274369	4.031188509	3.272426473	3.514348687	4.126690766	6.848602341	2.385547285	5.372398561	4.786869134	4.244381365	3.052365042
CGGA_P337	1.887671233	1	5.041364707	6.068348835	2.046996601	3.989932526	4.589006698	6.760470736	5.792938009	3.897519196	5.945089661	3.559173317	1.936567358	6.429942224	6.954996079	3.46183489	1.633239731	1.614672985	2.864397993	6.920841445	1.760307566	2.921108528	5.154473641	4.674920629	4.112131323	3.464967591	3.956725355	5.097913507	5.340111314	3.625206617	4.687954558	3.177679828	2.136156246	6.411568123	5.622795138	4.90209404	4.320091883
CGGA_P338	3.282191781	0	4.842734097	5.391019845	2.126948393	3.711429508	4.661736752	6.835535982	5.37371394	3.595541727	5.901107715	3.942321218	2.26722732	6.068348466	6.622138883	6.152117419	2.418182546	1.905303855	4.840633507	6.855328603	2.488368375	1.88032651	4.074317673	5.16618374	4.113876835	4.496490731	3.92670659	4.663210793	5.103521557	5.212140648	5.392463187	3.301308973	4.75773523	6.200064396	5.860308871	4.694170175	4.393904408
CGGA_P346	1.430136986	0	5.185716571	2.798870333	2.208765422	3.849799877	4.79801481	5.60045234	4.600596766	3.424907599	5.156243305	3.120245779	1.74854486	5.650084655	5.070059269	2.763349389	1.341796553	1.45378884	2.272102294	6.927236498	1.933095948	2.360675383	6.256216502	4.499969575	3.870147695	3.110329349	3.744517436	4.623461512	6.07683827	3.826722602	4.379404437	3.97125499	3.385811272	6.123557101	4.578703915	4.205817622	4.241196329
CGGA_P356	1.55890411	1	4.833213511	2.080024087	2.219457493	2.839155016	4.076057398	5.143689144	4.228371094	3.187017	4.696874111	3.031344046	1.883571118	5.130575198	6.708447988	6.723127238	1.70392035	1.45378884	2.733678917	5.252860967	1.576778274	2.713609543	4.414608854	4.498059362	2.141477689	3.617828065	2.924745696	3.787019182	3.703574302	2.109944714	4.120393539	5.598093959	2.426417274	5.081477076	4.512446164	4.06089963	3.204385621
CGGA_P358	3.2	0	5.141773937	4.709112738	2.755925957	3.709517533	4.563070383	5.846138747	4.969595487	3.245654696	5.200203823	4.169914055	2.18565657	5.610380863	5.403853441	5.867485554	2.301884773	1.499743502	4.800416459	6.955686529	2.095188061	2.18762693	5.695932945	5.084488891	3.809478632	4.304716524	3.512852952	4.23306226	5.257769575	4.634436607	4.759874264	6.110537667	3.071351397	5.722657575	4.969440344	4.140711262	3.944022679
CGGA_P364	1.356164384	1	5.514092403	4.54471275	3.195622668	3.976882567	4.6893888	6.17327182	5.140845101	3.578548926	5.288076359	3.097975587	1.746320604	5.554962568	4.641520464	6.452337911	1.29715946	1.45378884	1.806853154	6.089430752	1.753913937	3.628233496	6.161132091	5.628657393	4.094697474	3.494485093	3.475101704	4.37570337	6.204140211	2.472224465	4.043168242	3.549495439	3.542228999	6.314480648	5.356034549	4.485956256	4.343988266
CGGA_P385	3.046575342	0	4.583048445	3.715080696	4.651485522	3.156254876	3.993007545	6.465405638	4.679309719	3.483043658	5.111862496	4.967680162	2.918845509	5.338633681	3.99062713	6.792601501	3.57059288	1.875090405	6.14254452	6.766703633	2.83230686	1.728816732	5.038037163	4.15350896	3.783760067	5.964829564	3.395084425	4.178044461	4.374449641	5.715586577	5.709437685	6.112506018	4.326961295	5.517586975	5.452085703	4.227565032	4.180460989
CGGA_P388	0.802739726	1	5.424036965	5.2477614	1.940586445	4.371852326	5.192336738	7.327211809	5.853605145	3.553378181	6.05852351	2.886139707	1.890200036	6.293022944	6.932446725	1.961472698	1.306761254	1.650359732	1.988052269	7.259555335	1.755214953	2.843398734	7.205234086	5.205311594	4.140000368	2.99313524	3.878347675	5.460149434	5.756943178	3.492627196	4.602216414	1.529642116	2.753513422	6.632150658	5.651506366	5.139950984	4.374545682
CGGA_P392	3.010958904	0	4.749534249	5.366693259	2.300636593	3.745780293	4.814809233	6.968158568	5.73475853	4.050740827	5.95525802	3.913353972	2.445638515	6.56730383	5.75462992	4.975249397	2.335259219	1.90094763	3.977581382	6.357957458	1.765961138	2.257414727	5.73339902	4.316348162	4.091040823	4.869667644	4.111440688	5.076877986	3.617676976	4.928106406	4.952367432	3.799424121	2.787897386	6.473118331	6.119328278	5.025212723	5.009358938
CGGA_P399	2.98630137	0	5.330348224	3.772711865	2.891246922	3.234249536	4.625026668	6.428023496	5.139593712	4.169530179	5.674764428	4.165425269	1.792962452	6.398321208	4.717460533	5.305482857	1.987126124	1.688004486	3.635321978	6.132936177	2.974377405	2.930032363	5.553648664	4.70678876	4.136881565	4.340048908	3.793621305	5.046326759	4.56499369	3.515982435	4.788730557	4.422482825	2.942380243	6.198085611	5.607099648	4.806352242	4.949626826
CGGA_P401	2.15890411	1	5.007818606	3.526476351	1.83979373	4.002730881	4.866179289	7.194749853	5.99577491	4.332045349	6.554072264	3.473492593	1.792688424	6.700258366	7.791912407	2.056223313	1.280565205	1.524462693	2.227558076	6.323613262	2.332584741	4.261856837	5.01856584	5.500407536	4.399656437	4.249844818	4.117760148	5.317677989	5.383777898	2.466614954	4.216836093	1.441038553	2.376852854	6.758240004	5.817331079	4.755357129	5.04277931
CGGA_P411	1.205479452	1	5.735166057	6.113403835	3.529651773	4.030018057	5.533144535	8.109095928	5.933295465	4.297086803	6.510289393	2.342518465	2.327122222	6.717878225	7.457250562	2.626530352	1.266636548	1.644422625	1.87307579	7.048216483	1.728354359	4.455226996	6.748588801	5.112447643	4.807714121	4.315935256	4.180552371	5.785858349	5.353647056	1.839630304	4.10771177	2.979332561	5.190844416	7.085184187	6.201431313	5.36535823	5.456184121
CGGA_P415	0.534246575	1	5.478956912	5.172316239	1.938695625	4.63149965	4.318059768	5.723853748	5.55693093	3.58855831	5.363181323	3.135229873	1.778553418	5.634222211	5.732435554	2.336040994	1.325660003	1.604158715	2.174486953	6.410654323	4.901323804	3.242034278	4.417334569	5.453524857	3.875783676	1.60176717	3.510689945	4.639795247	7.142766027	4.225207492	4.330479341	1.275839626	3.933364425	6.449269484	5.074354213	4.421352535	3.816948107
CGGA_P416	2.928767123	0	5.054608309	4.783770939	2.374285805	3.316572156	5.169950701	7.076832942	5.377616318	4.189149634	5.922697235	4.183370533	1.936724595	6.016795796	5.514906735	5.364638956	2.675341539	2.024433495	4.757093957	6.768493599	2.589732569	1.884397275	6.660583988	4.545076772	3.930627473	5.0564872	3.900210212	4.994976429	3.738288357	5.358852268	5.33707692	4.060662537	3.014593723	6.257396449	5.877095705	4.666980286	5.146168045
CGGA_P421	0.843835616	1	5.877698906	3.72657737	3.626219721	3.841046477	4.195564205	7.947993949	6.068949192	4.24905154	5.66275625	2.397268342	1.636326097	6.866427376	4.51722861	2.676416901	1.343022506	1.535876835	1.861334764	6.33001372	2.617901257	4.738285024	4.927888149	4.379061832	4.853366846	3.218326945	4.086571007	5.281825253	6.389987789	1.864762079	4.110035028	1.263994669	4.68375487	7.488680636	6.329901782	5.52213822	5.951795635
CGGA_P422	2.989041096	0	5.007412642	4.55415279	1.955776722	3.670966056	4.410307933	6.52247841	4.783414657	3.746752682	5.940796579	3.219055205	1.705940922	5.504576669	6.023413616	4.371010251	1.467777622	1.673049885	2.202839426	7.135789381	1.825615152	3.067177862	6.657704993	3.938329404	3.946673106	5.224479979	4.342225751	5.460931684	3.508241386	3.672822485	4.857074534	3.647375809	2.348283268	6.569590662	5.79738055	4.843675878	4.517390484
CGGA_P437	2.802739726	0	5.014718644	6.020456066	1.8015508	3.528455874	4.689121767	6.316742336	5.017060108	3.95497841	6.182676297	4.725429682	2.101815556	6.209862827	5.605473425	7.456924341	1.32136104	1.471529997	1.952424294	6.604024256	1.490490614	2.422893551	4.29526561	4.958011652	4.234233009	4.324417274	4.572028839	5.148389842	4.540140148	2.686840076	4.403207049	3.753228311	5.362081069	6.64778766	5.970814716	4.747264314	5.062036194
CGGA_P438	2.802739726	0	5.047713742	4.856089569	2.243898584	4.063400127	4.849460522	6.68149714	5.208492837	4.109804824	6.027885917	3.87318095	2.568341221	6.36143575	6.322089612	5.654262072	1.746061058	1.55910202	2.556985979	6.989778989	1.777397658	2.433550742	6.180157511	5.0597046	4.016138841	3.509791511	4.319822357	4.992106682	4.74549028	4.431632228	4.958626788	3.442252971	2.296843176	6.402003214	5.935377685	4.988207977	4.794266411
CGGA_P439	2.8	0	5.145291591	5.735228502	2.120911554	4.633048326	4.543999781	7.507462459	6.319277336	4.488800439	6.205994188	3.275407771	1.901794413	6.440670904	7.169464154	4.044941378	1.376326866	1.688786395	2.284593018	7.753576167	3.448632357	5.621769186	5.977800785	5.669581198	4.523467826	3.156056212	4.194286387	5.541730849	5.41890195	2.856249084	4.596161928	2.529649803	2.256686445	7.394418563	5.883758612	4.894189698	4.991320903
CGGA_P446	2.764383562	0	5.592116056	4.59494289	2.489333672	2.972166923	4.860574522	7.306662239	5.529092186	4.097177877	5.719141389	3.916813218	2.025487807	6.519775691	5.4443301	2.557139782	2.102279148	1.505057217	2.024518142	6.102446181	2.534154659	1.822436381	4.926417405	4.845951762	4.325953483	4.217050759	4.7034631	5.330162374	2.505114071	2.391634856	4.347168998	3.729269314	2.685835222	5.940556349	5.743555824	4.701813877	5.361924852
CGGA_P461	1.64109589	1	4.389023963	4.658511301	2.226833281	3.938547914	4.243191164	7.303639359	6.330546774	3.955179954	5.979700783	4.354561115	2.404164948	5.922023159	5.36194108	5.05899009	2.24647901	1.692985835	4.345783867	6.378991936	2.157541177	3.300110551	4.751181168	4.64691737	3.704900813	5.592758371	3.707022366	4.60493742	4.647403427	3.70092991	5.267277971	4.067658759	4.630125678	6.446106188	5.69576772	4.731378632	4.627096353
CGGA_P468	2.668493151	0	5.003754431	4.193279632	2.265602771	2.688699862	3.895815561	6.311422485	4.559313112	3.298390946	5.716439057	4.65632543	2.060188866	5.953539609	4.5154225	5.143838538	1.424307173	1.571538676	2.006553425	6.042293708	1.594291723	2.697561508	3.618763521	4.995533044	4.325076635	2.868338537	4.393520021	4.862596311	3.604138011	2.502910723	3.864652512	2.331046162	1.553811292	6.167839482	5.48740327	4.160514571	4.748679539
CGGA_P483	0.819178082	1	5.518869987	5.521352227	2.131400889	4.352598654	4.957285242	7.100857848	5.850814891	4.053200315	6.34567842	3.408771783	2.108182161	6.914299264	6.271985515	5.5450493	1.447098512	1.571171962	3.933380455	7.006996156	1.941630296	4.273031571	4.903691154	5.393490092	4.55697547	4.229116961	5.182429249	5.186715174	5.93214457	2.894143587	4.699080427	1.713715768	6.124737559	6.409056904	6.159522581	5.181743939	5.434911311
CGGA_P492	2.569863014	0	5.142736556	5.109072777	1.84713523	3.449597796	5.152375125	6.615471457	5.168084405	3.906753941	6.152475079	4.330510455	1.945210526	6.145505564	5.870115184	4.612016604	1.94002748	1.534523068	2.592781641	6.730289852	1.612616759	2.355305841	6.134765276	4.076696487	4.215975315	4.412474165	4.369199277	5.327754604	4.280045408	3.240101353	5.328087741	3.684101235	1.981303346	6.163754246	6.047476471	4.88911904	5.219334272
CGGA_P5	1.035616438	1	4.960144617	5.663473946	3.306079548	4.7760947	5.039334781	7.782936305	6.548120293	3.878380036	6.020195867	3.71273115	1.982487427	6.787976144	5.531764298	3.088418394	1.502332913	2.024471682	2.887182931	6.587647295	1.970143838	2.85697664	5.803502896	5.036766345	4.150121704	3.019035664	4.769096836	5.246223298	6.824222602	2.997846859	4.783464991	3.435274787	5.554956846	7.022022261	6.227150709	5.328948855	4.605983221
CGGA_P500	2.547945205	0	5.648441217	5.572125663	2.140937142	3.389835356	4.629244741	6.824369395	5.542797701	4.010124122	5.940081007	2.942899192	1.909501618	6.60018439	5.957753075	4.082149469	2.668528834	1.694144575	3.05310028	6.264010452	1.645241969	2.876877676	6.222771333	4.113198008	4.276579097	4.207807482	4.259832063	5.16053229	3.381028495	3.799572426	4.932395765	4.050387841	1.615039939	6.342166165	5.982113105	4.30066961	5.078100154
CGGA_P501	2.536986301	0	5.194289971	4.469321972	2.044417891	4.207746761	4.85171561	6.17917104	5.627056413	3.699111656	5.617311354	2.607899927	1.885989951	6.425848992	5.070637071	4.802864721	1.316194346	1.62489308	2.348274044	7.03713343	1.601876739	2.744086019	5.521457222	5.357488829	3.973916342	2.735734157	4.050186361	4.725615604	4.434040824	3.41297425	4.304507065	2.16782437	1.777265668	5.866500052	5.647771815	4.421679684	4.503563413
CGGA_P505	2.531506849	0	4.880311163	4.778117371	2.102844565	3.525616795	4.371457018	5.965779601	4.916281067	4.308014804	5.544864978	3.815063338	1.944545937	6.014033242	4.736284835	4.821810949	1.921313339	1.642018546	3.583001892	6.336273515	2.414704935	3.693215114	6.913316282	4.931533849	3.832127973	4.493048018	3.723501604	4.770949033	4.027760753	4.300721038	5.362557544	3.871293129	2.158016764	5.812487185	5.369061226	3.982288424	4.379409505
CGGA_P508	1.032876712	1	5.33492106	3.847682235	2.402796169	3.635695699	4.623500574	6.763433224	5.254146486	3.957903209	5.460428	4.550916516	2.582554515	6.491570236	5.258389966	5.30998744	2.539258769	1.826061929	4.656639468	6.40151604	2.39656816	3.914272955	6.568974454	5.741206394	4.287665303	5.021984362	4.234769101	4.872258318	4.777956109	3.524429681	5.510870283	3.985132875	2.99484603	6.256097156	5.837316857	4.355147364	4.821947476
CGGA_P510	2.498630137	0	5.47500422	5.480147869	2.625898776	4.872925131	4.814138711	6.637340334	6.045203204	4.013682429	6.120439676	4.346146207	2.153516369	6.502986563	6.557496608	2.776057793	1.416471735	1.72175342	2.052001368	6.923643085	2.038031443	2.5697116	5.291040603	6.041014214	4.451782703	1.847127537	5.229213389	5.041595103	5.945814631	4.318169046	5.085954432	1.939391606	3.764616237	6.767656236	5.797253154	4.943529013	4.727219086
CGGA_P512	1.482191781	1	5.142852193	5.043767286	1.855221755	4.102833802	4.187595597	6.619824419	5.8537865	4.589919596	6.270782817	2.714516068	2.049222956	6.611599389	5.601271771	3.044290147	1.568951179	1.566869261	2.621507224	6.031844763	1.576389711	1.788538711	6.67058561	5.378353618	4.66143794	3.943039442	3.832437014	5.737560273	4.624952795	3.263618763	4.553389038	2.016181921	4.778308479	6.239335354	6.144874302	4.721679831	4.595808079
CGGA_P520	2.421917808	0	5.548055874	4.99317388	2.001779285	3.574753354	4.581149811	6.893576939	5.023370484	3.729750513	5.768639727	3.418777989	2.316642099	6.442327041	5.486279825	4.11540647	2.534735173	1.765993701	2.846658053	6.246274039	2.656895248	1.754968749	4.356109293	4.52258651	4.19279645	4.536420798	4.227580165	4.94532361	4.085021177	2.639457601	4.746442107	3.464838593	2.685810876	6.043831386	5.679005134	4.302876287	4.587705201
CGGA_P568	0.597260274	1	5.259569142	2.710996488	2.277154055	3.449225388	3.464573147	6.085950285	5.171280823	4.352226513	5.495488953	2.614618975	2.24713663	5.73881603	6.711161755	6.436780395	1.745267105	1.518102456	2.169931173	6.100690275	1.51346314	3.558441426	4.111191074	4.917612303	3.953133498	3.177794295	3.40056885	4.562936723	4.074597466	2.617850955	4.554478066	3.299092844	2.507248551	5.521786532	5.232908848	4.212744832	4.346511028
CGGA_P585	0.942465753	1	5.280893717	4.878503893	2.957508202	4.268195942	4.955752455	8.23277493	6.634064614	4.811025789	5.81544419	2.617683725	1.855358049	6.834660962	6.338138416	4.250966318	1.267181806	1.912340211	3.275661865	7.113587259	1.831071773	6.025623354	6.186486597	5.102250097	4.402301939	3.599384043	4.194628682	5.553262282	6.223365381	2.086881284	4.468096659	1.834640642	5.063280557	7.178444516	5.771523853	5.063637318	5.316469911
CGGA_P594	0.230136986	1	5.136621507	6.003743704	3.257902872	4.543478923	5.496124531	8.395169208	6.406398293	4.333776781	6.629304979	2.293964527	2.057804129	7.114179317	7.026363881	1.867032532	1.267892405	1.606311692	1.801739285	6.499057942	1.542537545	5.24954678	8.750828103	5.532146001	4.805141941	5.607074759	4.509258725	6.434873871	6.189845869	2.154013043	5.09394153	1.282611662	3.43005853	7.10094106	6.334539018	4.939419454	6.195854819
CGGA_P596	2.128767123	0	5.03328898	4.831687192	1.765573567	2.701922421	4.145647012	5.214399476	4.545278701	3.843143434	5.322978064	3.93789213	1.740033997	5.7430466	4.107490265	2.315570005	1.358352294	1.45378884	1.938946389	6.283718549	2.343002189	2.31916623	4.611027526	4.065320442	3.871049832	3.664297203	3.448729462	4.330246264	2.339166795	2.112884033	4.483152584	3.76212689	4.592488972	5.585855902	4.939975155	3.551095632	5.021584778
CGGA_P609	1.989041096	0	3.750806949	4.549136054	4.166196691	2.767783642	4.549448636	5.390405742	4.934351653	2.918151737	4.454889185	3.488858495	1.646636285	5.134121014	4.639708279	2.761994734	1.325716956	1.45378884	2.54428092	5.336619656	1.490490614	3.022883351	4.646820814	2.828437413	1.734945623	3.443769128	3.018094655	4.159899964	4.763741468	2.338294139	4.183973822	3.605801332	5.254979626	4.636620434	5.011924587	4.869489077	3.513788417
CGGA_P619	0.646575342	1	4.856525709	6.287905123	2.107115332	5.083792593	4.517931056	6.377154217	5.431570274	3.624269828	5.793676958	3.109823139	1.872505132	6.353284855	6.084735426	1.723632463	1.450374408	1.617648453	2.092478117	6.670095946	2.882450772	2.268310604	4.978564347	5.761842641	4.141169214	3.050017749	4.561958178	4.893867457	6.204292484	5.152809442	4.736607578	1.516899382	3.387602838	6.36099159	5.692979868	4.814055169	4.583582731
CGGA_P625	0.44109589	1	5.342271895	5.044454822	2.418623	4.906098894	4.635301765	7.319816937	6.257247362	4.697314724	6.422326354	3.399205787	2.307020535	6.845456157	5.012833146	4.119872137	1.42501109	1.988825965	2.069868033	6.965409983	1.552076242	4.285025574	6.354281534	6.289396131	4.531905949	2.965823139	4.590728179	5.271544353	6.04486935	3.070318744	4.383380385	1.307266342	2.546805743	6.810118277	6.229132647	4.868725947	5.134636155
CGGA_P633	1.852054795	0	4.913771279	4.148963041	2.382471474	4.103536119	4.1161339	7.228273189	5.8848431	4.570892668	6.096062014	3.6274151	2.338976846	6.913634907	5.788936958	4.827425918	2.253942945	1.935038188	4.074453424	7.414374496	1.682900017	4.353885761	6.598608444	5.206346709	4.244740946	4.700997845	4.312109507	5.219733863	5.688534554	4.069597861	4.833362557	4.130943815	4.020667788	6.484700603	5.674053126	4.996604156	4.895951635
CGGA_P7	0.301369863	1	5.163593534	4.924303229	2.564098894	6.353325324	4.983413532	6.755411103	7.126841968	4.721748779	6.631328065	3.094573047	1.989436401	6.799885533	6.096905691	2.808738083	1.485260673	2.065706954	2.449401044	6.839678524	4.662906328	5.611303449	5.294054015	5.70240162	4.751787513	2.204436759	4.041908386	5.417162976	7.175896755	3.231859181	4.686140613	1.474958939	2.350100161	7.27430327	6.422476358	5.725176218	4.246232662
CGGA_P83	4.652054795	0	4.858426878	5.142185994	1.763942214	3.747526594	4.614747145	5.726960258	4.58799333	3.423975566	5.381068609	2.869429299	1.760146992	5.793784382	5.226575465	3.473292486	1.556792792	1.484432972	1.913088436	6.360290278	3.796879696	3.086629658	6.66072785	5.199578677	3.613859119	3.90818833	3.35217538	4.412074212	4.789175492	2.32869875	4.577894586	2.371466578	1.769588544	5.814490656	5.097253692	4.019701599	4.244511244
CGGA_P84	4.64109589	0	5.004913716	3.541230467	2.180886971	4.077322757	5.58535527	7.207159426	5.503701155	4.286949701	6.114900087	4.06306413	2.053562696	6.799290637	6.100242075	5.870850686	2.077688918	1.957004289	3.405819912	7.45170239	1.771005462	4.332124276	5.817845226	4.368340798	4.16031481	4.919537994	4.906584017	5.463526334	4.792437651	3.426687887	4.948739372	4.321167024	2.525406981	6.468207987	6.257855388	5.258216454	4.175980234
CGGA_P86	4.64109589	0	4.901758393	5.260924087	2.308011672	3.664813836	4.756182037	6.917270444	5.645830951	4.042351536	5.966534885	3.764884333	1.996677654	6.371304003	5.911638771	2.812934914	1.866207868	1.720764597	2.350285054	5.832933743	2.063284389	2.109469743	6.312012075	3.650997739	4.214031639	4.498832587	4.622576473	5.397471268	3.786208556	3.754213592	4.542737699	3.548743739	2.682180128	6.536434137	6.307786123	5.375008825	5.233652194
CGGA_P87	0.657534247	1	4.173691233	3.620964186	3.551280318	3.043882124	4.573557691	4.994774168	4.499137147	2.844459866	4.895477899	3.508372185	2.066175766	4.844319527	3.631934	4.4173746	1.535831548	1.529261169	3.148900754	5.506033708	1.881144027	2.2155461	4.944177353	4.472468104	3.14142221	3.782729868	2.954829304	3.633257051	4.582857307	3.679592389	4.501278173	5.189998768	3.692904677	5.08406845	4.486712611	4.228176994	3.684962153
CGGA_P89	0.805479452	1	5.264910924	5.527064845	1.9440702	4.857918521	5.217935323	7.63395979	6.522092359	4.62063733	6.51388598	4.47378111	2.187475204	6.89497399	5.805690645	2.659437217	1.251912562	1.969491451	2.110723811	6.34259206	2.463782485	5.908550958	6.814408379	5.601225037	4.695832387	2.806148635	4.434286664	6.083116327	7.551007685	2.58678546	4.708032194	2.253257149	3.504515113	7.188990187	5.844203866	5.482488818	4.541985083
CGGA_P93	4.597260274	0	5.157711711	5.419131937	2.284786893	4.452835647	5.098707231	6.618716454	5.738778507	4.114332233	5.912971746	4.317516178	2.211205956	6.821086218	5.682238185	4.046568481	2.09819485	2.066557056	3.190180583	6.786912244	1.954702585	3.846787379	7.878282951	5.721455872	4.295650564	4.260540796	4.210773812	5.185819209	4.966425353	3.940567554	4.78259645	4.178815796	2.220055713	6.498058165	6.167261977	5.250425955	4.595184755
CGGA_P98	0.868493151	1	4.654069875	3.850191493	2.878283727	2.876820215	4.458568137	5.261572752	4.200254523	2.888934252	4.567134558	5.156315141	3.071783632	5.076126001	3.98951428	6.151582958	2.504869655	1.495952901	5.202716349	5.853574273	3.426745141	1.750690829	5.988796305	4.120086582	3.064225072	5.418746803	2.909082716	3.569153745	3.581914395	5.78905489	5.451576032	6.477530329	3.002273502	5.044260079	4.7927778	3.645234293	3.545772253
CGGA_P99	1.860273973	0	5.112698778	3.943240796	2.526701873	3.178571842	4.67390001	5.272537277	5.0770298	3.954444185	4.77792749	3.970005115	2.0483635	5.502072697	4.218570831	5.535026101	1.871682247	1.467614166	3.715261786	6.393489157	2.120273308	3.259330626	6.549586015	6.500102468	3.57588288	4.860211485	3.194500781	4.676035546	4.747673802	3.602959003	4.882603462	5.150518982	2.400569445	5.452549793	4.951066094	4.144035125	4.696412262
E08021_U133P2	6.701369863	1	6.196069735	3.816902669	3.653157991	4.002187031	4.689932434	5.849400994	5.298802077	3.034680519	5.447643332	3.683210103	2.528976159	6.74560169	4.835177971	3.228124777	2.331210368	2.293370203	2.345324899	4.87721382	2.167168842	5.362715642	4.701103302	3.663303686	4.964287879	4.921331811	4.790513777	4.863416043	4.227853071	3.379264152	3.600838799	4.504168124	2.065946105	6.675999405	7.388280406	5.692573023	4.446224077
E09139_U133P2	3	1	5.373385499	5.862713239	2.853098442	4.817109618	5.385584813	7.151496279	6.08154226	3.795981126	6.350982238	2.918042784	1.634163062	5.817980093	4.853698636	2.717744438	1.579849337	1.407165478	2.642045651	6.827740788	2.158858666	3.298567123	7.345893723	5.008912156	4.569597854	4.148281133	3.975740265	5.060731067	6.919117513	3.07783261	4.487929244	1.689765274	3.258239731	6.816358375	6.151419645	5.182817364	5.016984975
E09192_U133P2	1.101369863	1	5.45990876	3.45006841	2.952571291	3.895527338	5.50146294	7.366450957	5.639890445	3.219042903	6.110624054	2.974908942	2.031529929	6.488508382	5.762087998	4.213212356	1.995540386	1.553637264	2.931258963	7.651159601	2.047511274	2.215001968	5.931766189	4.570376861	4.640109115	3.670306231	4.150440884	4.968015798	4.936843051	3.830318487	4.512608149	4.509736056	2.728326983	5.859047456	5.502912789	4.965574059	4.649738648
E09239_U133P2	5.202739726	1	4.87814602	6.533994832	2.387313487	4.290024269	5.211014098	6.411526081	6.681170742	3.926434254	6.172511801	3.21958864	1.980279546	6.270468639	6.325413149	3.315024822	1.997813302	1.927799987	2.76230226	5.751697042	2.043412185	3.061739089	5.753214428	4.631036701	3.919820007	3.234267737	3.44843285	5.292022695	7.765923045	3.535257851	4.33934674	1.985906418	2.702014407	6.221945416	5.744102736	4.914027988	3.51643076
E09278_U133P2	3.005479452	0	4.298192326	5.011114554	2.534339829	3.381211572	5.073283805	5.938248188	5.085288285	3.973689331	5.705399215	2.813764643	1.975468809	5.353414478	5.274880378	3.474404543	1.737329933	1.999523263	2.470278571	6.736692376	1.787655894	2.319346781	5.56193337	3.424433351	3.994858984	3.849087763	5.31322641	4.825108927	3.607051258	3.099649005	4.355703432	4.328304439	3.26292691	5.865847009	6.613015018	4.831843915	4.492334775
E09331_U133P2	3.194520548	0	4.32127157	4.283710473	3.365825925	4.232646976	4.801707287	6.501571125	5.490420304	5.335540107	5.535759304	4.976823482	2.544097909	6.069687368	5.42384806	5.196536746	1.475764223	1.740277445	4.790745695	6.670196033	2.521191277	2.314680581	6.139463722	4.980349844	3.190583613	4.594706354	3.132116738	4.731074968	4.688821009	4.899408153	5.23382979	4.977569171	4.08338441	5.381998072	4.869241359	4.816772551	5.344219343
E09334_U133P2	7.005479452	1	5.265536251	5.307302271	2.540525857	5.168986249	5.093656325	5.923675661	5.400624022	3.970674154	5.822599137	2.285008147	1.680666852	6.400478595	5.233752757	2.269516523	1.68357367	1.77973155	2.649788927	6.63299951	2.029636557	2.260233403	6.315875514	4.54613537	3.204866108	2.772540643	4.149510238	4.572457784	5.763557662	3.72799571	4.356400638	2.250670836	2.424002328	5.743049796	5.018695954	5.166184947	4.183766778
E09348_U133P2	1.520547945	1	5.236750949	4.774438985	2.904992339	3.961666385	4.683274031	6.020225589	6.068992222	3.419240154	5.440466987	2.566065253	1.907108238	6.002390913	5.195160457	3.398020663	2.384750163	1.787273628	2.440229159	5.718386308	1.721488082	2.582753731	6.49117211	4.750981575	3.154138376	3.44901331	3.824440663	5.078557795	5.757264889	3.036529586	4.287543173	2.37849631	3.914706314	5.484381618	5.288624295	4.784667537	4.024141977
E09358_U133P2	10.44931507	0	4.417788399	3.962057391	2.877918922	2.983208618	4.753810629	5.554420379	4.507473798	4.919820193	4.789962571	2.899529534	1.882846088	5.83853196	5.940929454	3.451829423	2.402067617	1.543742225	3.052851975	5.65386414	3.188334854	1.813457099	5.435152778	3.103738635	3.319090024	3.868711257	3.84810244	4.764335248	3.01311818	3.034717545	4.511457204	6.219141579	2.867413489	5.608469695	5.812218894	3.843459602	4.429672874
E09394_U133P2	4.246575342	1	4.756677149	2.654463492	2.99250044	3.740793528	5.311677913	6.468324823	5.077387704	3.554236837	5.551980148	3.999939082	2.267416395	6.884337405	4.645463173	7.611318984	1.55690371	1.828912624	2.820475093	6.307872292	2.138094427	2.191689391	5.79326098	3.854570168	4.665509029	5.018410609	4.185886344	5.275009973	3.323327623	2.882578028	4.606387989	3.428728216	3.428527159	7.328786445	7.279145362	4.752725524	4.716331238
E09430_U133P2	2.632876712	1	5.004802941	5.283917901	3.320143514	5.525755463	5.458984797	6.191200907	4.889510017	3.60479821	5.402857013	4.55956981	2.464961287	5.647630874	6.240440606	2.950485429	1.874354287	2.198873632	3.857602363	6.746173979	2.700543232	4.022798093	5.263332375	5.669128024	3.203546725	3.647789291	3.337973755	4.125194117	6.343347956	5.587120764	4.406566323	3.531294918	2.497146461	5.834941317	6.534837625	4.814647263	5.19168036
E09448_U133P2	18.83013699	1	5.410458926	3.78965666	2.631343357	3.601410952	4.493475303	6.587276936	6.446099317	4.267980851	5.299269104	2.841478076	2.183260571	6.679058121	4.783172873	3.504819559	2.494283059	1.428741285	3.324515173	5.609320071	2.423037129	3.308777504	4.356618564	3.505883637	4.610549179	4.338339683	4.06806301	5.051190918	5.903772892	2.437261821	4.290509068	3.059501634	6.414038929	7.03121222	5.79240413	5.628895883	4.623686809
E09451_U133P2	0.438356164	1	4.443505501	5.146529364	2.397025294	4.585183878	4.828484752	8.498911565	6.772120648	3.703779141	6.123355483	3.141499976	1.724636987	6.101424423	6.822232655	3.163988765	1.331091327	1.453930566	2.096694999	6.197506157	2.33379794	4.447305575	6.146546717	5.538530737	4.179947439	3.229500972	3.624563157	5.830829463	6.417176348	3.249243037	5.097619939	2.070060023	2.079886942	7.357005338	6.164968282	4.954439807	5.906554816
E09454_U133P2	1.476712329	1	4.096320655	4.272511719	3.527184506	2.817204032	4.386550398	6.261604375	4.743232736	4.025924644	4.801665281	4.893034091	2.24275335	5.145868813	3.730142003	6.129452812	1.43939757	1.434749737	5.742932768	6.316464125	2.431190509	1.640795446	5.391298489	3.514740386	2.893996524	5.833453339	2.780642903	3.961709177	3.650947496	5.222612946	5.470083274	7.088026485	4.147677218	5.162220932	5.832966114	3.601214384	3.703623273
E09471_U133P2	2.232876712	1	4.561778663	3.821386461	2.82177372	3.86767063	4.884690713	5.095960928	4.632811043	3.167379429	5.537693296	3.563353739	2.174152242	5.698248001	5.767977552	3.98106959	1.59680601	1.758407846	4.420817577	7.698081022	1.842736006	1.561973516	6.551201751	4.592635638	3.202270601	3.825754724	3.208155432	4.194254375	4.947143797	5.667008751	5.241864267	3.932710571	3.005956845	5.83878389	5.453678934	4.482067901	3.909869938
E09483_U133P2	0.849315068	1	5.399062753	5.393845894	3.014317009	4.74941894	5.606065625	5.913973865	6.371323462	3.471371497	6.443287155	3.78582318	2.221201249	6.155902505	6.000681137	3.943349933	1.579813259	2.089566016	2.782348304	6.166892536	2.366814648	6.162189076	5.465855805	3.969913648	4.711622528	3.473199545	3.244239306	5.425421978	8.125849221	2.623441818	3.93942674	1.651889806	2.883587274	6.773639775	6.32346773	5.198158307	4.258449893
E09489_U133P2	1.287671233	1	4.414265946	6.479953338	1.90706901	5.66779232	5.951062678	6.948226592	6.361476867	4.840219562	6.041156704	3.758250855	2.291470079	7.195503396	6.156981812	2.956121338	1.068479354	1.00609077	2.401552087	7.185636537	2.451349964	3.898437742	5.885972867	5.125499511	5.082332955	2.963137077	4.062497119	5.363085408	5.750206262	4.764799411	4.640495786	1.682394957	3.222150464	6.315548083	5.905996337	5.020486737	4.43205244
E09511_U133P2	1.01369863	1	4.880943263	5.290096524	2.15620299	5.226865343	4.662387746	6.480176404	6.49117225	3.555973163	5.476941255	2.97425985	2.062222431	6.495373161	5.330806331	3.53463635	1.620942212	1.979481082	2.238373361	6.170479418	3.088254357	3.108173912	5.05102336	5.35310017	4.756899697	3.115506647	3.665776821	4.496852918	6.707511862	2.919537907	4.262355196	2.25135625	3.775177242	6.663586094	5.910276326	5.21586904	4.54140671
E09535_U133P2	1.643835616	1	5.164205931	4.190344621	2.469221073	3.597746465	4.496770253	6.651786345	5.431597097	3.60904025	5.72027038	4.00129371	2.469002306	5.83881767	5.417019651	4.117748248	2.020434226	2.133894109	3.746680921	6.120763565	2.486830606	4.445052292	7.074439186	4.591943558	4.342844311	4.160448442	3.402561461	4.76187695	6.195065723	3.451256819	4.311945409	3.639243387	3.607142879	6.214890693	5.381832935	5.383396906	3.953565817
E09569_U133P2	3.071232877	1	5.118947978	4.459415051	2.026538257	3.753932862	4.692836923	6.291177798	6.129318636	3.992362622	6.433032882	3.697461919	1.850854688	7.465994219	4.582878383	6.094787251	1.667086011	1.757861623	3.021132059	6.327655753	2.068969894	6.284247026	4.887501615	6.048836556	4.401978601	3.312446403	4.964989602	5.039322712	4.694654269	3.08053629	4.066429034	4.05467195	2.633456869	6.188833248	4.803941231	5.467988384	3.657776971
E09601_U133P2	1.082191781	1	4.859641183	4.893184387	2.471206711	4.309772885	5.526459351	7.234909514	6.812252804	4.801344591	6.24267868	3.82203126	1.745659908	6.862233435	5.229699552	4.003739167	1.101057814	1.639163173	3.294564025	6.764372539	2.071165035	6.459530347	4.573157282	4.561922268	5.068288382	3.857972124	3.896752278	4.973616158	5.901449799	2.80189907	4.731663867	3.149976278	3.312755848	7.315802753	6.227592253	5.623002754	4.35449622
E09602_U133P2	0.336986301	1	4.754533393	5.022442028	2.527135524	5.021706866	4.909296662	7.021128888	5.613590133	3.871526867	5.506107501	4.470954556	1.943317051	6.140532041	5.662945782	3.531739682	2.004054801	1.584561887	3.381351602	6.168984884	2.70728545	2.264107576	5.859780854	4.850734562	3.4688147	4.21609162	3.497347944	4.82833239	6.684842563	5.331608636	4.634486527	3.574416763	2.434825084	6.312155812	5.622388811	4.682822983	4.667981986
E09605_U133P2	4.876712329	1	4.708470534	4.26302925	2.076866554	4.11041156	4.653098863	7.274359255	5.303288395	4.365038307	5.505745392	3.663370446	1.914115878	7.434678009	5.040778851	4.857878453	1.413493545	1.170125725	3.343873362	7.673494197	1.755512763	7.713712623	5.600914961	5.136638251	4.804130706	4.030243404	4.027622635	4.185300311	6.369374251	3.636430126	4.322104707	3.336569654	2.931605713	6.388496922	5.417508834	5.218464525	3.217557292
E09606_U133P2	1.093150685	1	4.869005173	4.650008393	2.210655306	4.194840031	4.681993042	6.526194491	6.094779812	3.566962957	6.100460308	2.756785599	1.828693226	6.446443271	5.434833072	3.259389902	1.447190424	1.651579241	2.564337753	6.899617454	2.907692836	2.935383324	4.818038028	5.015468208	4.953776077	2.950784291	4.270579593	5.112876283	7.364679008	3.695939846	4.122736779	2.880583201	3.905854989	6.874387225	5.881854964	5.935144244	3.437341043
E09610_U133P2	1.030136986	1	4.072277117	4.248333568	2.104487293	3.54720295	5.144621877	8.570465286	5.963557916	5.705814049	6.700919592	3.455971241	1.925389038	7.175990126	5.288880478	3.374375035	1.5091364	1.420148777	2.239080868	6.370531506	2.079430412	3.456702162	8.27489134	4.019995894	4.480182655	5.216147918	3.997675627	6.337157396	5.586964334	2.625455197	4.532450874	1.886732941	2.910845332	7.749788306	6.053287619	5.343731132	6.128030702
E09615_U133P2	2.435616438	1	5.767023699	5.423988132	2.83560955	4.227952471	5.235469343	6.517381166	7.216359379	3.604829401	6.076050859	2.600241391	1.926431364	7.581656865	4.857822151	3.732963664	1.809125211	2.182718038	2.758391316	6.177006709	1.586128539	4.525550369	4.547678593	4.412723001	4.734506244	3.751081578	3.813879858	5.220276218	6.809434357	2.90706934	4.198444578	2.972124045	3.401832367	6.938450115	5.848911169	5.182648093	4.520413651
E09623_U133P2	1.701369863	1	5.416818469	4.847466871	1.781146438	3.400722492	5.314294692	5.260185446	5.656437386	3.836384479	5.421028309	2.983318925	1.791426051	4.906342853	4.673331024	3.053159722	1.20510685	1.653575056	2.954724626	6.315275449	1.725855964	2.971478832	6.596050674	3.717211074	3.382636675	3.606668982	4.007660961	4.704245335	5.998930337	3.963086426	4.775930962	3.345386954	4.962421589	5.519580183	4.713194283	4.960752978	4.746349021
E09647_U133P2	1.589041096	1	4.95545671	5.645774936	3.320283524	3.662096184	5.565772698	6.202989026	5.274482736	3.594265889	5.839824011	4.382621517	2.023127175	6.412798905	5.40567895	5.285294437	1.89773285	1.727714318	3.363192245	6.686580298	2.269870067	5.633582372	6.066202443	4.760651986	3.319947984	5.095068362	3.482151895	5.100275472	5.220400751	2.641921758	4.794489941	3.943186405	3.857917016	6.358341733	6.493277911	4.803418972	3.872272798
E09649_U133P2	0.794520548	1	4.861984173	4.608088155	2.507177315	4.460036679	4.631308349	6.39095637	6.13508676	3.890605651	5.24527369	4.488903378	2.17035176	6.150512612	5.738447061	5.373076077	1.618524984	1.862022138	4.03626764	6.805517413	2.10467453	2.521092363	5.83736644	4.757004539	3.987793439	4.60346088	3.091285223	4.504130131	6.150097289	3.93393558	4.695232048	4.760690649	3.215069404	6.1926458	5.782305595	4.865296826	3.659680623
E09654_U133P2	0.597260274	1	4.589926415	4.985155758	2.655132833	4.490435417	4.747494737	6.827973503	6.206623144	3.741094538	5.462860146	3.89385477	2.300658586	6.190210956	5.592039514	4.72693016	2.120189976	2.113998989	3.008986515	6.33783944	1.678122854	2.761063942	6.591017226	5.050913905	4.764960187	4.212140954	3.468156243	4.565555014	6.815395259	3.553090633	4.542355637	3.391208147	2.339291122	6.003008838	6.331626747	5.273377203	3.932079219
E09656_U133P2	2.805479452	1	4.599513546	4.084278268	2.775658543	3.290173819	4.837246169	7.498777746	4.961174582	3.60937296	5.528846311	4.025140809	2.10495781	7.795159984	7.133121732	4.223476637	1.914076197	1.905867035	2.073681355	6.335253548	1.884734872	3.247122276	5.556407629	6.281665221	4.354762011	5.211214223	4.671741813	4.666540583	4.914697086	2.964004812	4.300712633	2.651951099	2.192117723	6.337507785	6.165788848	5.650712999	4.769034215
E09661_U133P2	3.983561644	0	5.072789489	4.59373573	2.4843552	5.297071638	4.808434192	5.347906184	5.622807478	2.807305098	5.700675337	2.784273261	1.869359989	5.939229541	5.227395843	2.555971818	2.117520202	1.272332443	2.280529011	6.605792037	2.105234515	1.862648664	4.151834604	5.354409508	3.477293355	3.150246538	4.596768641	3.9205042	5.757545703	4.042125918	4.272271025	2.055234772	3.796138789	6.646204457	5.357188034	4.819788078	3.851579388
E09670_U133P2	1.164383562	1	4.269765645	3.986106821	2.932765819	3.219148786	4.177769742	5.845450467	4.379526332	3.783015874	5.23358744	5.658483624	2.845250038	5.196343085	4.01175288	6.792065658	2.146635172	1.76645413	5.164525797	6.670960678	3.396290836	1.696795977	5.182375246	4.211056623	3.223207687	6.352455812	3.004411476	3.463732945	4.059173575	5.533047167	5.324710135	6.785175052	3.369504913	5.675144333	5.35031581	3.92735519	3.113684836
E09673_U133P2	17.57534247	0	4.487065982	4.558037022	3.869618035	5.16115547	4.832224966	6.061008038	5.350365605	3.286322904	5.127069739	4.372631134	2.586640858	6.84455798	5.933501336	4.851801747	1.628085661	1.610129322	4.242132647	7.552089364	2.934527311	2.14893227	6.524989645	5.546667349	3.965421614	4.381611528	2.985677175	4.827925387	5.266032926	4.318519659	4.420178455	3.90096152	2.278176744	5.961280902	6.033053254	4.57437687	3.99773761
E09681_U133P2	9.219178082	0	4.501968671	4.550013394	4.329446074	3.47059205	4.483076687	4.83096624	4.605182314	4.846031571	4.408916748	3.984699516	2.234879777	6.070532917	4.702832564	5.677289207	2.822773512	2.410808138	3.017771399	5.500010537	2.493595223	4.695099177	7.708533032	4.429548018	2.49321427	4.547706416	3.659028516	4.45405249	4.053148851	3.172432642	4.860481113	3.47584408	3.149992047	5.511474757	5.744447748	3.827071688	4.426852648
E09688_U133P2	4.178082192	1	4.764240064	4.025667168	3.102932486	4.1753027	4.659866869	5.981196286	4.863349538	3.895325959	5.303885995	5.100743731	2.468441053	5.422097016	4.617210681	4.628632356	1.318175393	1.583889612	5.205443309	6.663592277	2.722360242	1.776035409	6.088878075	4.633412219	3.076417373	5.709647267	3.738992107	3.552915428	3.730098578	4.58962109	5.262869004	6.052941383	3.308531352	5.418292371	5.222997803	3.872223087	3.674363426
E09690_U133P2	5.120547945	0	5.310411675	4.937443062	2.996102595	3.748868608	4.796199719	6.150029752	4.073035051	3.098789387	5.671031764	3.037306499	2.120416311	5.35875418	4.482189332	2.636228418	1.645836052	2.036540372	2.366294633	6.872430835	3.23586637	1.793490678	6.110760009	5.347049149	4.109731776	4.487315019	4.318267314	4.386734204	3.815963653	3.436631061	4.337576056	5.437828883	1.689201516	6.559881664	6.20389846	4.71762379	4.938935216
E09722_U133P2	2.345205479	1	4.907337758	3.804995948	2.171706244	3.435056426	4.811379781	7.473718078	5.383517749	4.530249128	5.439174915	3.172882193	1.640561342	7.134083315	5.533024026	2.381353103	1.641181986	0.7378953	1.861370169	6.663348981	1.49355184	4.585682943	6.009478201	7.009162449	2.838625718	3.500520346	5.469808662	4.5165193	3.480468242	2.93039577	4.120457024	4.680480292	4.119896127	6.946570552	5.751776878	5.717731669	5.027296427
E09730_U133P2	5.071232877	1	5.379282818	4.643937038	3.170927875	4.833345607	4.61196336	6.304013045	5.794907308	3.934325695	5.881038617	3.696445948	1.73910127	5.573168485	5.639002923	2.717587011	2.051749955	1.596200637	2.832679596	6.421741893	1.259657359	3.338708717	6.393406683	5.130961326	3.986791284	3.875184414	4.353362096	4.511472464	6.858053365	3.119293828	4.853464778	4.597426734	5.02033742	6.243169626	5.567849263	4.862876882	5.357386274
E09740_U133P2	1.380821918	1	5.345078359	4.854353461	1.982676012	7.003111741	5.933944007	6.554712853	7.06203003	3.840928035	6.98056662	3.314694821	1.492294432	6.621645712	7.558646193	2.746301808	0.549244362	1.427543796	1.661184874	6.320356865	1.263823646	4.280679281	6.528325183	5.423112437	5.020905968	3.120755653	4.391077972	5.687320227	6.900379601	3.807107108	4.829162143	2.054261654	5.483643946	6.743364506	6.070249057	6.215744955	5.381252438
E09744_U133P2	3.849315068	1	5.565590344	5.109929607	2.049360368	5.033083285	5.17626299	7.294619588	6.69565514	3.58783005	6.906770419	2.954702407	2.045881961	6.665977204	5.576943395	3.21087071	0.32999818	2.096624897	2.197672031	6.503016746	2.082633525	3.595423355	4.50983229	5.221296418	4.161468873	3.199138344	3.894113201	5.625781383	7.046759961	3.284879838	4.434078323	2.20982524	2.005032894	7.737735236	6.396404705	5.819331721	4.190852597
E09759_U133P2	1.649315068	1	4.675206457	4.965783202	2.928654528	4.9087152	4.911242122	6.466793795	5.730677213	3.133952573	5.654350053	3.536289398	1.981642588	5.901770551	5.310494812	3.559163573	2.473826816	1.679058457	3.333339363	6.845682149	3.311441928	3.43534202	5.016361894	5.622010499	3.755697478	3.738524768	3.796683145	4.197575519	6.248113925	4.912869027	4.640628587	3.510055546	3.222150464	6.145679356	5.974783867	5.025646359	4.269448775
E09782_U133P2	1.424657534	0	5.51985423	5.245365871	2.454036029	3.792479309	5.236661279	6.895314916	6.616928994	4.647092375	6.39434481	2.98599996	2.265027062	6.416964876	4.968180991	3.243678626	1.821932911	1.257794509	3.102220271	6.650398669	1.733964545	3.16984756	5.962489309	5.044058577	5.046240997	3.581444075	3.830820306	4.564187484	7.449280423	3.169283143	4.460107375	3.062497147	5.884709563	7.326084636	5.553237623	5.072615851	4.240893985
E09786_U133P2	3.808219178	1	4.668862853	5.377197939	2.782391892	4.186131098	5.018290331	7.150710933	5.647476402	3.058323654	5.14673062	3.149881737	1.590401393	6.644510291	5.715881463	3.13329038	1.697283321	1.348656596	1.859326259	7.372807826	2.165488887	3.524877789	6.86744493	4.993349719	4.029054782	3.876612589	4.117328782	4.966876189	5.986753247	2.931359315	4.646161974	3.71573897	2.78992416	6.535970656	5.447879034	4.665701562	3.952367221
E09787_U133P2	7.106849315	0	4.784673485	4.257365513	3.595638116	4.914604792	4.827053059	6.047387445	5.096253546	3.138756059	5.41931652	4.271146914	1.840511603	5.774432376	5.104141195	4.444662441	1.602434183	2.169440618	4.222007992	6.746417275	2.564198115	2.17474986	5.617160639	5.862470744	3.488691954	4.684495896	4.09091553	4.331284124	5.334742856	4.228564778	4.653078707	4.187786111	3.502536308	6.016773054	5.696649875	4.910479572	4.446065439
E09791_U133P2	1.098630137	1	5.161536199	6.553474656	2.65797128	3.627471729	5.656531111	6.602349228	5.778476895	3.662013762	5.928762958	3.102751968	2.06089146	5.978785031	5.351605889	4.252758174	1.477640281	1.59601156	2.558068451	7.245744616	1.733628554	3.605510941	7.628781519	4.265487747	4.401293675	4.014830244	4.670109811	5.310907632	6.361907168	4.235496553	4.509144249	3.087502064	2.644722192	7.44301292	5.473792083	4.931381372	4.071521777
E09800_U133P2	1.912328767	1	5.589713574	5.630457101	1.864123213	4.934954253	5.605401155	7.325256004	7.214658074	5.475350672	6.364133384	2.719279334	1.933198467	6.903541798	6.441864204	2.510349294	1.206910751	1.475359313	2.60106918	6.547108979	1.802125904	3.839907639	7.252307764	4.90249089	5.077992693	3.030780634	4.125331435	5.273870364	6.196061335	3.159618926	4.484487477	1.580200582	2.110967164	7.547062581	6.219824868	5.586095467	4.74945127
E09801_U133P2	3.495890411	1	4.609515083	3.173467784	2.32118918	4.50259095	6.494887034	5.456069709	5.083889952	4.131996438	5.356482351	2.425804803	1.828484761	6.42130459	4.498972908	2.450463828	1.427924757	1.682797984	3.178591767	6.386748939	1.400347958	2.776094015	9.322772763	5.95821154	4.060626235	2.303932342	7.349150866	5.28982488	5.603928016	5.376952799	4.421440067	1.725406801	2.06393444	6.266074961	4.898119628	5.217292168	4.691619007
E09802_U133P2	2.643835616	1	5.487498659	4.485438207	2.092242521	2.885006954	5.179030474	6.380358169	6.789296838	4.104703901	5.146829377	2.765618903	1.635590248	6.139396921	4.783611281	3.199882262	1.50181256	1.314559679	2.633103544	6.262313329	1.42283695	4.393410973	5.503651873	3.03646663	4.021160116	3.287462616	5.811787215	4.571513537	5.136118442	2.882793747	4.143088576	2.907585125	3.042971478	6.829417118	6.475337391	5.613780634	4.111075449
E09804_U133P2	3.487671233	0	5.397779687	5.057733119	2.788921588	3.747000048	4.77291586	6.006287686	4.973794537	4.243693092	5.617192716	2.948719466	1.825245532	5.776517292	5.039103802	4.083523484	1.634976565	1.579225708	3.344384339	6.067641565	1.606601586	2.262056905	6.668970361	3.558893194	3.869351825	3.709052431	4.130650053	4.977604787	3.387391368	3.811939217	4.81812857	7.703807475	2.556651506	6.430104779	5.632011792	4.569837907	4.837459953
E09810_U133P2	1.561643836	1	5.092856318	5.499955154	2.097092061	2.925441769	5.088751576	7.994497489	5.662858064	4.33775617	6.093341571	3.205365046	1.641667812	5.78555965	5.331592157	2.729142198	2.091147163	1.45785917	2.563335451	6.88923218	1.70193341	3.492920464	7.425484486	4.059491193	3.990590818	3.402773829	4.163496898	5.118720845	5.833531252	2.995686762	4.677569477	2.706064956	5.323776942	6.703993147	5.518317017	4.95089766	5.098965424
E09826_U133P2	1.887671233	1	4.772727425	4.978290622	1.062179855	3.49909582	5.239394512	6.135052654	4.846919126	3.898216369	5.887778785	3.122732732	1.635718534	5.903596782	4.864501667	2.515607376	1.241365269	1.531242123	2.881713791	7.33885757	1.279861613	2.763925059	8.059849595	4.956968778	2.958076697	3.213253163	4.349095513	4.771107777	5.402406118	6.9807383	4.565352392	2.226325947	2.629051323	7.217907212	5.513729316	5.424861965	4.292486497
E09832_U133P2	0.460273973	1	4.710072374	5.401204461	2.662642621	3.775833951	4.944184775	7.735896627	5.205987726	3.136073593	5.723677498	4.79852056	2.268298363	5.482810542	5.492438211	4.204144525	2.049440962	1.543217011	3.833114745	6.35083146	2.194473704	3.17564347	7.785702516	4.38601247	3.688322455	4.884588765	3.372906685	5.18866023	6.559191336	4.589232795	4.999955661	3.75112664	3.246049043	6.222515798	5.328822619	4.197454846	4.206434346
E09833_U133P2	1.709589041	1	5.153797957	6.215581236	2.502785999	3.752374631	5.570396589	8.552140553	5.832522464	3.808135404	6.21164428	4.449111178	2.38542377	6.249758474	5.905662437	3.761269149	1.38412603	1.000292403	2.480360552	6.576380995	2.200857531	3.629388374	8.819839914	4.318852695	4.507370586	4.398731079	3.731236727	5.800727526	7.369172022	3.982026566	5.148538165	3.006420129	4.09112932	7.217021619	5.690794034	4.809732143	4.693364022
E09846_U133P2	1.175342466	1	4.174260923	4.552094389	4.925252162	3.616768787	4.105684997	5.247556452	3.924893326	3.056317004	4.244058324	6.681538264	3.313286629	4.318106971	4.201252611	5.899702946	2.536963367	2.806945831	5.30404233	5.512411695	4.22710679	1.783194341	6.072481694	5.240992629	2.337808318	6.71300506	2.633223239	4.325944245	3.025167628	6.15326845	5.80330383	5.136229813	3.265320792	5.029967388	5.596923343	3.971660235	5.105663462
E09847_U133P2	2.531506849	1	4.410695675	5.515659153	2.927801723	3.459195827	4.538145513	6.23552931	5.46449288	3.881632903	5.568324439	5.551129348	2.187542126	4.644361575	4.728322259	5.176260069	1.911622891	1.778092881	3.71354599	6.585209174	2.284586469	2.475510964	7.452691225	6.436036379	3.955883127	5.411548213	3.755617844	3.970191119	5.532997107	4.470385932	5.51822374	4.440873106	2.243475526	6.251320083	6.000426498	4.238148783	4.208620022
E09852_U133P2	3.967123288	1	3.448300718	3.930477765	4.650253969	3.529144617	4.43620756	6.014061815	4.670600992	4.713322262	4.795065018	5.495702482	3.368866676	5.275979154	4.801536372	5.438786365	2.352388171	1.537292592	5.04098714	5.155030343	2.562450963	2.073014436	6.457806682	4.856327312	2.757242171	5.80563175	3.163978988	4.273066424	3.601996617	4.825689733	5.697096003	5.629761719	3.820540284	5.237286188	5.961375099	3.844437611	4.093977828
E09855_U133P2	3.15890411	0	4.298160447	3.291204869	2.941268426	3.131227499	4.810852315	5.951789452	4.7218732	3.553301093	5.960052482	4.363176959	1.965686977	6.183948487	5.656154596	6.095385476	1.607557263	1.922085655	3.480284724	7.177913619	3.247603652	2.211127795	5.196591471	4.410113674	4.057086252	4.30385946	4.140621898	4.142841764	4.537041374	4.534512041	4.95121759	4.938314411	3.498774495	6.888646772	5.833395047	5.873134735	4.737870716
E09860_U133P2	3.02739726	0	4.440947339	4.960805978	2.824013929	4.904423459	4.92399036	6.97063671	5.903872404	3.857979373	5.534862261	3.898398419	1.825566247	6.832311029	5.919894149	5.73065717	1.862304225	1.520716827	2.146397396	6.335608065	2.15684272	3.569464552	8.120562418	4.714937324	3.917202871	3.876185991	4.289304902	4.873070153	3.651075138	3.677675626	4.864454085	4.960112269	2.5636521	6.056189443	6.04086726	4.556622252	5.291569246
E09867_U133P2	3.178082192	0	5.114764067	4.918842833	3.074191645	2.622537216	4.77323097	5.759022773	3.720783324	4.493547164	5.679203909	2.838853484	1.8413615	5.15781847	4.897564237	1.839455756	1.736067202	1.898408991	3.186610184	5.621019145	2.641252034	2.158639193	4.555484958	3.219877073	3.682871891	3.620728159	4.657912509	5.054772544	3.543255562	3.493020044	4.208858412	6.432643799	2.405937578	6.260115971	5.267979644	4.41418407	4.362322348
E09893_U133P2	9.194520548	1	5.965874986	3.524319148	3.870967253	4.148330753	4.735089009	5.215317613	4.401212146	3.180136741	4.961536474	4.134075484	2.275033395	5.254153172	4.183215849	3.923639995	1.893800345	2.347929473	3.886649473	6.110433901	2.138296022	1.936276377	5.083986917	4.095226815	3.959379852	4.781760172	5.160528591	4.984149394	5.530227266	2.969915516	3.533375747	5.081625166	2.770632294	6.324854314	5.366447356	4.656629905	5.544596413
E09907_U133P2	4.536986301	1	4.830282088	3.335098833	2.261887324	4.026062324	5.520246212	7.626963621	5.994705783	3.269645864	5.779639823	3.333716057	1.515289754	6.784141748	5.371884321	3.120633199	1.158169334	1.400883914	2.57933298	7.140508557	1.964879907	5.060370486	6.529138974	4.963150731	4.386989551	3.125040178	3.619401895	4.863562564	6.352372277	3.068038961	4.289845061	3.218839226	3.701630776	6.914539107	5.32387126	4.484331113	5.008189395
E09930_U133P2	0.419178082	1	4.07718624	4.239323077	3.204620085	4.188574087	4.440790349	6.485642093	5.617645298	4.233327128	5.266062048	5.25054302	2.496824401	5.299137165	4.26690212	6.474471181	1.052244241	1.854732163	5.234903132	6.614557654	2.644320751	1.86878226	5.202679833	4.327503689	3.328801544	5.94837505	2.796558292	4.618514236	5.127413227	5.17407614	5.705905155	6.149500135	3.923296123	5.135788235	5.313623535	4.244650033	3.839593427
E09938_U133P2	2.071232877	1	4.468911795	4.928260942	2.706797618	5.474815788	5.137216801	5.898980901	5.703223276	4.375269109	7.120414823	3.300019683	2.52573693	7.393246095	4.708118274	4.528350963	2.003910489	2.183033167	4.467454108	6.820163847	4.667837283	6.554604157	4.897457996	4.750925461	4.481184808	4.176733345	2.68026805	5.664218741	6.155458272	3.130295504	4.775753893	4.226922404	2.258563012	7.739386342	5.523408245	4.894881588	5.361951515
E09951_U133P2	1.854794521	1	5.748479017	5.712238036	2.010564048	4.223746566	5.143471042	7.176413157	6.523194075	4.127837576	6.460758922	3.383470417	2.085169645	6.713779694	5.703858335	2.146345155	1.54629677	1.596431731	2.018417164	6.431918627	2.205852596	4.000535411	8.012509066	5.202890842	4.401841616	3.571836353	4.315111211	5.276100741	6.698002499	3.179522611	4.459520836	1.838153168	6.117378717	6.581270984	5.934436347	5.503359697	6.11491665
E09956_U133P2	1.728767123	1	4.237043483	5.278854863	3.529692008	3.154277454	5.236832534	5.403998907	4.631401057	3.31050669	5.13303631	4.933193169	2.539816353	4.873092304	4.47075764	6.165283338	1.405015208	1.039977602	4.537104284	6.064256271	2.112648714	1.630763117	5.327531438	3.87939151	2.839808116	5.117566753	4.174210563	3.880373711	3.748351448	5.569805708	5.561893229	4.953740457	3.406640246	5.717202491	5.258916138	4.066088224	3.500672747
E09959_U133P2	3.816438356	1	4.882800123	3.14776643	2.998546458	2.559996629	4.421746769	6.702334052	5.366201726	2.619230933	5.737454106	4.731635799	2.172757128	6.060641149	4.677466947	7.806875571	1.368901101	1.775760929	3.342261817	7.186943386	1.914660463	4.360176582	6.440576417	7.365489912	4.479540987	4.708645035	5.124813379	4.691856165	4.868592634	3.465120368	5.405929187	4.373719461	2.249772037	6.369013878	5.049709551	4.397488961	5.185669753
E09966_U133P2	1.457534247	1	5.366651395	5.446921977	2.524258896	3.436601453	5.858475259	6.71007645	4.920156815	3.078255003	5.45272109	3.29259745	1.840992677	6.12868663	6.202898831	2.995320815	1.811578517	1.827273955	1.624846507	6.460836126	1.619593235	2.838774579	9.560520279	4.512326347	3.204137923	5.002756329	4.072208204	5.303109455	4.645805504	3.219430652	4.427393992	5.668001049	3.464636543	6.278548312	5.257769213	5.485398192	4.631230914
[truncated: 1,131 more rows]
