# Supplementary material for: Machine learning-based identification of glycosyltransferase-related mRNAs for improving outcomes and the anti-tumor therapeutic response of gliomas
Source: Front Pharmacol. 2023 Aug 16;14:1200795. doi: 10.3389/fphar.2023.1200795 (PMC10468601; doi:10.3389/fphar.2023.1200795)
Supplement: Supplementary file 1 [file DataSheet3.zip › modelprepare/uni_gra261cliInput.txt]

ID	OS.time	OS	LFNG	ALG5	B3GNT9	B4GALNT3	B4GALT1	B4GALT4	B4GALT5	CHSY1	EXT1	EXT2	EXTL1	FUT1	GALNT1	GALNT10	GALNT9	GALNTL6	GCNT4	GLT1D1	GYG1	HAS1	HAS2	MFNG	MGAT2	MGAT5B	PIGM	POFUT1	PYGL	PYGM	ST6GALNAC6	ST8SIA3	ST8SIA5	STT3A	STT3B	UGGT1	XXYLT1
GSM405201	9.816666667	1	5.8155	3.8781	5.3547	5.1286	4.6989	6.5137	8.8569	8.0356	5.2755	8.2353	5.7694	4.9008	9.053	5.6318	6.3701	3.9012	4.1701	5.7167	9.5464	5.0858	3.8406	6.1273	7.8087	5.2364	5.7629	5.3839	5.7626	5.0385	6.1566	4.9117	5.7285	7.2827	7.2358	6.9265	6.8827
GSM405202	11.66666667	1	5.8893	3.913	5.3651	4.4503	5.0097	7.5696	9.1822	9.6602	5.1333	8.7254	5.3085	4.2755	9.0455	6.806	5.2363	3.5536	4.1673	4.9704	10.3263	4.8914	5.0176	5.9183	8.4738	4.7097	5.7989	5.1499	8.3962	4.9889	6.4002	4.5964	4.2003	7.0023	7.4057	6.1617	6.6589
GSM405203	8.916666667	1	7.1101	3.9108	6.5534	4.6624	4.3645	6.7872	9.0497	8.9606	5.1475	8.2479	5.4841	4.614	8.9806	6.4662	6.2395	3.5747	3.7486	6.9061	10.4539	5.142	3.8157	6.0791	7.6845	5.1189	5.6435	5.169	6.4476	5.7704	6.8822	4.7485	5.4468	7.6981	7.2535	6.8118	6.9332
GSM405204	8.591666667	1	5.8735	3.6952	7.5197	4.5847	4.1914	7.6814	9.2957	9.3927	5.2103	8.2008	5.3183	4.4378	9.0268	6.5464	6.1044	3.7706	3.9254	4.7237	10.7755	4.8834	4.6853	5.4488	8.3921	4.635	5.7393	5.5118	7.4951	5.4512	6.2447	6.3446	6.577	8.0244	7.4302	6.9786	6.8401
GSM405205	3.241666667	1	6.4711	4.121	6.6155	4.7734	4.6651	7.6114	10.9206	10.4251	4.7515	8.398	5.5811	4.6127	9.8592	7.1458	5.9068	3.8537	3.8309	5.0877	9.2745	4.6903	4.9492	6.938	8.6614	4.9597	5.9816	5.5659	8.9672	5.2629	6.0262	4.8633	4.5494	8.7555	7.336	7.4372	7.2334
GSM405206	6.808333333	1	6.0681	4.4355	5.5032	4.9173	4.3212	6.954	9.5585	8.3773	4.822	8.3173	5.83	4.5801	8.8719	6.4144	6.5955	3.6375	3.8148	6.1021	10.1831	4.925	4.0471	5.7049	7.9476	5.0485	6.758	5.6241	6.2474	4.9053	6.3217	4.9172	4.5954	7.8467	7.1469	7.2611	6.5033
GSM405207	8.116666667	1	5.8743	3.8397	6.4449	4.8541	4.291	7.2455	8.6571	8.8372	5.1376	8.1145	5.4926	4.4762	8.1966	6.0148	6.5355	3.6535	3.739	5.7562	10.3021	5.0538	5.2982	5.5635	8.0496	5.31	6.0457	5.5823	6.4034	5.198	6.4643	6.2571	4.6031	8.0108	6.834	6.7351	6.2846
GSM405208	3.041666667	1	5.7565	3.971	7.5366	4.7229	4.5461	7.3691	9.1091	8.9556	4.8455	8.2431	5.6268	4.651	9.5657	6.6382	6.4697	3.4321	3.9078	5.0852	9.1382	4.9885	3.7976	5.7753	8.3216	5.0125	5.6436	5.6202	6.0596	5.6723	6.4556	5.3249	4.4421	7.7408	7.3469	6.949	7.1626
GSM405210	10.28333333	1	5.9115	4.2827	5.1143	4.4398	4.3858	7.2764	9.4648	9.4266	5.746	8.1813	5.5653	4.4549	9.8314	7.0693	6.3214	3.5866	3.6896	6.9685	8.7081	4.4834	4.3255	5.5695	8.189	5.5566	5.8875	5.2139	8.1477	4.9915	6.3566	6.0791	5.1184	7.6007	6.4607	7.1124	6.3778
GSM405211	1.833333333	1	6.3316	4.3659	6.8579	4.6602	5.0641	7.3145	9.0527	9.2474	5.0085	8.128	5.5084	4.6036	9.1076	6.8673	5.8297	3.6733	4.0389	5.0167	10.1575	4.6107	4.8953	5.8285	7.6279	4.7175	6.0093	5.4413	7.3438	5.321	6.6999	5.0539	4.2211	7.1718	6.8648	6.3501	6.9735
GSM405212	17.49166667	1	5.9377	4.1017	4.9604	4.4854	4.0566	7.7521	9.8817	8.907	4.8798	8.0213	5.2173	4.1945	9.2997	6.0639	5.9564	3.5395	3.8578	5.2929	10.9133	4.7783	3.8561	5.2184	8.2829	4.7807	6.4831	5.7908	7.4931	4.6589	6.3031	5.4405	4.7092	8.5502	7.3215	7.4143	6.6388
GSM405213	1.341666667	1	6.6461	4.522	7.5429	4.5086	4.5914	7.3681	9.6939	10.1908	5.1686	8.6483	5.0283	4.5761	9.2915	6.5302	5.5198	3.5651	3.6009	4.7456	9.6362	4.6632	4.809	6.0146	7.9865	4.9712	6.073	6.009	8.6498	5.2501	6.4644	3.8855	7.0192	8.0493	7.0097	7.3992	6.8704
GSM405214	1.5	1	6.2918	3.8141	6.9571	5.0167	5.7768	7.5814	9.5313	9.6507	5	8.9701	5.8494	4.606	9.331	6.5564	6.4677	3.8565	4.0009	5.4622	9.2088	5.8095	7.9133	6.1471	8.8892	5.0187	5.2872	5.7768	9.8791	5.2131	6.5545	4.2282	4.6572	8.3651	7.3883	7.8786	6.5174
GSM405215	2.3	1	7.8091	4.366	6.871	5.2149	4.3994	7.4992	9.8217	10.9114	5.2922	8.4838	5.3288	4.3247	9.4307	7.7207	5.5428	3.6288	3.8298	4.94	9.7555	4.5585	6.611	5.8842	8.244	5.2317	6.2253	5.6492	8.5607	5.6333	6.1336	3.8272	8.812	8.147	6.9468	7.3317	6.7495
GSM405216	3.283333333	1	6.8099	3.7524	5.118	4.7332	4.7963	6.6643	8.6194	9.2093	4.8814	7.2727	6.116	4.7395	8.5637	6.1492	6.7991	3.8426	3.8887	7.2672	10.6154	5.5915	4.1963	6.5426	7.5049	5.7173	5.2458	5.1105	6.7268	7.9592	7.757	4.4441	5.1736	7.2231	6.8603	6.5297	6.3041
GSM405217	6.766666667	0	5.9167	4.896	6.4418	4.1461	4.8126	7.4339	9.4342	10.1412	5.2359	8.5182	4.9865	4.1759	9.4404	8.491	5.5117	3.4363	3.9633	5.1834	10.4577	4.8142	8.6897	6.8872	8.5944	4.5661	5.5029	5.5753	8.6564	5.1232	6.0074	5.5058	4.1555	8.3956	6.9329	6.8188	6.5687
GSM405218	0.641666667	1	6.5101	4.0133	7.5347	4.793	4.9201	7.5878	9.6669	11.0831	5.1658	9.032	5.1978	4.3886	9.4873	7.1774	5.5255	3.6758	3.7043	5.0978	9.6107	4.9896	7.5347	5.9886	8.7037	5.0439	4.4318	5.5338	9.5281	5.1178	6.6142	4.0258	4.6753	8.8028	7.4645	7.1289	7.1883
GSM405219	0.583333333	1	7.5439	4.2872	7.3876	4.9639	4.6911	7.3792	10.1714	10.955	4.4722	8.683	5.2588	4.5826	9.3951	7.558	5.8436	3.949	4.0057	5.3064	9.208	5.2716	6.5147	5.9228	8.3583	5.2474	4.847	5.7617	9.7571	5.4974	6.7258	3.9914	5.0684	7.9562	6.8359	7.1234	6.9607
GSM405220	1.266666667	1	5.2602	4.8566	7.0668	4.674	4.922	8.0012	10.5009	10.9354	7.1695	9.4743	4.8046	4.202	9.2127	6.8448	6.3148	3.6049	3.8973	5.1433	8.9704	4.6578	8.5766	5.1986	8.7782	5.5684	6.4083	5.8087	10.053	4.6286	6.0652	3.8973	7.3981	9.0294	7.9864	8.0634	6.8722
GSM405221	0.691666667	1	5.8365	4.4989	6.7387	4.3597	4.4825	8.0623	9.5963	11.1543	4.3207	8.9247	5.2372	4.5912	8.979	6.1495	5.9535	3.6362	3.9149	4.9646	9.6851	5.0593	7.4744	5.8923	8.604	5.1132	5.5813	5.6448	11.1152	5.3747	6.4981	3.9024	6.4491	8.7984	7.2583	7.3147	6.2772
GSM405222	1.3	1	6.6698	3.8479	6.5756	4.8079	4.139	7.2738	9.5363	9.1208	5.4057	8.1666	5.9936	4.916	8.573	6.4035	6.4726	3.5975	3.8696	7.8013	10.7257	5.3527	4.682	5.3225	7.5578	5.2163	4.4545	5.1795	8.2309	5.7807	6.8037	4.7379	5.3394	7.4903	6.9916	6.5103	6.371
GSM405223	1.916666667	1	7.0588	4.2862	7.498	4.3785	4.6909	8.1786	8.7407	10.4647	4.8493	8.5975	5.3512	4.2764	9.1868	6.6019	6.1481	3.5116	3.9927	4.5954	10.0507	4.6688	6.8703	5.3737	8.2317	4.8498	7.5205	5.4212	8.8637	5.561	6.1714	5.2244	5.4891	8.3101	7.4001	7.0235	6.3261
GSM405224	0.483333333	1	6.7829	4.0331	7.3478	4.5403	4.4346	7.5485	9.0297	9.9321	5.268	8.2292	5.3984	4.1166	8.9533	6.6999	6.1001	3.6189	3.776	6.4444	10.0918	4.6223	6.4412	6.7815	7.6084	4.9749	6.2693	5.5216	8.8546	5.9387	6.2423	4.7686	5.4943	7.8176	6.8863	7.0232	6.3216
GSM405225	3.466666667	1	6.2007	3.8799	6.2966	4.6066	4.8494	7.9187	8.6666	8.9965	5.3028	8.684	5.9626	4.443	9.303	6.7655	5.9724	3.6805	4.134	5.263	11.491	4.7275	4.7509	6.5148	8.3823	5.1801	6.8337	5.7246	7.6705	5.8483	7.62	4.1653	4.5578	8.8644	7.0991	6.816	6.3626
GSM405226	0.283333333	1	7.5169	3.8623	6.7054	4.6734	4.6766	7.3867	9.9864	10.7898	4.9074	8.248	5.2211	4.4879	8.7574	7.0309	5.5444	3.5081	3.6941	4.5503	9.3114	4.6074	6.0607	5.7683	8.1418	4.9974	5.8927	5.5399	9.1678	5.777	6.7535	3.87	7.5152	9.0013	7.0967	7.1363	7.5916
GSM405227	4.766666667	1	5.6376	3.6575	7.0324	4.8212	4.3154	7.3438	9.2852	8.8407	5.5713	8.054	5.9727	4.4614	8.9407	6.9344	6.0106	3.5653	3.8695	5.1	9.8321	4.8584	4.2722	5.6159	7.7941	4.6906	5.8227	5.8086	6.5325	5.635	5.8049	6.3334	4.9547	7.7941	7.2343	7.1217	6.7979
GSM405228	0.708333333	1	7.6482	4.5368	6.1052	4.568	4.6615	6.6253	9.3384	9.6572	4.7748	7.9448	5.6011	4.1547	8.7483	6.9378	5.8894	3.5757	3.6924	5.2984	9.2049	4.5508	5.4179	6.6928	7.6721	4.2438	5.8739	5.3962	9.9659	5.4329	5.6606	3.8724	4.6517	7.7694	6.9349	7.6221	5.9393
GSM405229	0.658333333	1	6.9554	3.8721	5.522	5.0501	4.6328	8.1814	9.4006	10.5613	5.5109	7.4463	6.6858	4.12	9.3512	6.7221	5.6421	3.5807	3.6926	5.4514	9.2246	4.6816	6.7461	6.0345	8.5366	5.119	7.2761	5.33	9.4707	7.7397	6.2923	4.4412	4.9835	8.5685	7.0423	7.4741	6.8422
GSM405230	0.466666667	1	8.0027	4.2481	6.5601	4.5476	4.8661	8.3178	10.0532	11.0517	4.586	8.6828	5.2865	4.2623	9.5843	7.6185	5.8896	3.6735	4.0953	5.0148	9.0174	4.6803	8.6394	5.7722	8.4292	4.9582	5.7574	5.8225	9.5939	5.4185	6.926	5.1614	5.143	9.1332	7.2499	7.9873	7.5623
GSM405231	1.258333333	1	7.1493	4.4748	6.7926	4.6579	4.5467	7.7305	9.4245	10.6137	5.0712	8.8063	4.9394	4.2853	9.169	6.9598	5.8373	3.5185	3.7759	5.2688	9.7714	4.8341	7.2896	5.6867	8.1092	5.2079	5.6758	5.3942	8.036	5.7745	6.2694	5.1008	6.8821	8.2415	7.2152	7.28	7.1802
GSM405232	0.983333333	1	5.7165	4.5549	5.3948	4.5927	4.4576	7.5395	9.9757	9.9118	5.3936	8.5498	4.8487	5.4035	9.114	5.0765	5.9163	3.8395	3.7473	4.5892	8.1316	4.6206	4.5781	6.1146	8.3708	4.9137	6.8089	5.3615	5.0975	4.8591	5.9655	4.6504	4.219	7.799	7.5257	7.1565	6.7693
GSM405233	0.858333333	1	6.9593	3.6504	7.0801	4.9525	5.2675	7.6761	10.1932	10.9429	5.2666	8.6154	5.0996	4.7217	9.9764	7.6635	5.6447	4.0116	4.0561	4.9835	9.9968	5.2655	5.4609	5.6631	8.3866	4.7026	5.4093	5.665	9.7012	5.4174	6.523	4.0549	5.0461	8.2474	7.4184	7.1494	7.377
GSM405234	0.616666667	1	6.4515	4.178	6.687	4.7263	4.2808	7.3997	9.7433	10.0725	5.7823	8.1735	6.0711	4.7236	9.4123	5.9719	6.0101	3.8459	3.9868	6.2285	9.5093	5.3229	7.6526	5.5139	8.0473	5.2568	6.4994	5.671	8.5836	5.6665	6.0602	4.1468	6.9649	7.2931	7.616	6.1618	6.4769
GSM405235	0.208333333	1	6.5361	4.288	8.1283	4.5649	5.1879	8.307	9.5705	10.7954	5.0707	9.0275	5.0651	4.7111	9.2679	8.2517	5.9917	3.7417	4.0069	4.9179	9.9515	5.0793	5.6286	6.412	8.3963	4.699	5.6849	5.7253	9.7404	5.2277	6.5041	3.9325	4.1787	8.055	7.6323	7.3851	6.2792
GSM405236	1.033333333	1	6.1706	4.0968	7.6291	4.8249	4.7863	8.3025	9.3032	10.7004	4.8822	8.7504	5.2088	4.4569	9.3425	6.9212	5.9218	3.6811	4.0886	5.4955	9.883	4.8036	8.1587	5.8938	8.5709	4.75	5.9004	5.4184	8.9206	5.5583	6.4368	3.7734	5.0742	8.831	7.4342	7.3902	7.5336
GSM405237	0.408333333	1	6.7501	4.3677	7.2733	4.6046	4.7774	7.7151	10.2972	11.1648	4.3575	8.6913	5.2597	4.6857	9.3848	7.3103	5.9197	3.7076	3.9854	5.0447	9.5696	4.9486	6.3253	6.2902	8.07	5.0519	5.8789	5.7428	9.8811	5.171	6.997	3.9916	5.8005	8.1586	7.4002	7.1606	7.214
GSM405238	0.941666667	1	6.2658	3.7991	5.4664	5.0937	4.5128	7.3304	10.9317	10.2242	4.3498	8.1655	5.5977	4.5934	9.5609	6.5762	5.9023	3.6024	4.1136	6.2444	10.3205	4.8642	7.3941	6.6081	8.3766	4.9783	6.5817	5.6547	9.7459	4.9266	6.632	4.2051	6.3858	7.7611	7.2699	7.5147	7.4673
GSM405239	0.591666667	1	6.5297	4.8481	7.993	4.6723	5.396	8.0579	8.8497	11.1262	5.1858	9.0075	5.2444	4.3791	9.6474	7.6439	5.9242	3.4692	3.9202	5.1303	10.1789	5.5799	7.4109	6.9299	9.4986	4.9199	5.6251	5.8039	10.4102	5.5039	7.0901	4.4425	4.6714	10.1199	7.5664	7.4853	6.8779
GSM405240	6.616666667	0	6.8999	3.9693	7.0351	4.6095	4.6512	7.553	10.0819	10.424	4.8875	8.3715	5.4998	4.3545	8.7042	6.3127	5.7192	3.8891	3.8832	6.4222	9.4301	5.1199	6.475	5.5042	8.1105	4.8222	5.1734	5.6018	8.9154	5.7561	6.9347	3.9395	6.0517	7.6623	7.2268	6.7283	6.9849
GSM405241	0.158333333	1	7.592	4.0062	6.6804	4.5593	4.9568	8.1158	9.7018	10.5597	4.4632	8.7514	5.4079	4.3308	9.1618	7.0036	5.621	3.6084	3.6786	4.9904	10.2863	4.6675	7.0429	6.3707	7.9624	4.3753	6.0629	5.4858	9.5698	5.4811	6.7376	3.9024	4.7741	9.3219	7.2223	7.519	6.8764
GSM405242	0.183333333	1	5.7697	4.0371	5.0096	4.3218	5.1796	7.8032	9.3695	9.8311	5.2855	8.5498	5.0159	4.5152	9.7374	6.3994	6.2415	3.6695	3.7018	4.7539	9.6491	4.74	5.5447	5.7273	8.5019	5.0916	6.6842	5.5688	8.6018	4.9152	6.1802	4.4872	8.3301	8.3227	7.4229	7.121	7.3605
GSM405243	0.883333333	1	6.6277	4.0969	7.15	4.4367	5.1336	7.8493	9.1548	9.782	4.7281	8.0216	5.0872	4.241	8.943	6.6876	6.0231	3.7161	3.8799	5.7599	10.3436	5.0491	6.3257	5.3621	7.2621	4.6574	6.1791	5.2076	7.7927	5.7993	6.2536	4.0569	5.3968	7.0083	7.205	6.3886	6.065
GSM405244	2.05	1	6.7603	3.8177	6.7853	4.7313	4.8187	7.1265	8.3745	8.8084	5.0477	7.922	5.6779	4.4193	9.0197	6.2355	6.5937	3.7768	4.0884	5.1084	10.5003	5.088	5.4125	6.1146	7.8175	4.6745	6.1428	5.3735	7.7819	6.1119	7.0437	4.038	4.9014	7.1883	6.9928	6.3061	6.6608
GSM405245	1.4	1	6.7273	4.0951	4.9305	4.7046	4.7267	8.0331	9.9013	9.9284	5.4904	8.5808	5.7329	4.5253	9.6063	7.6724	6.1358	3.825	3.9106	5.2128	10.2852	4.7776	8.1189	5.6894	8.4284	4.8892	4.6663	5.5719	8.9079	5.0722	6.5996	4.2377	4.8267	7.7616	7.4068	6.2528	5.7879
GSM405246	6.308333333	1	5.9957	4.8272	5.8334	4.6348	4.4945	7.6683	8.8963	9.1406	5.6973	8.2413	5.3158	4.0788	9.2616	5.9927	6.4909	3.7478	3.8747	6.1707	9.7172	5.2553	5.4065	5.2523	7.039	5.2865	6.4979	5.6584	5.3965	5.0029	6.37	6.2836	5.4763	7.4339	7.2034	6.9688	6.7937
GSM405247	1.591666667	1	6.8213	3.9978	6.2061	4.7176	4.4263	7.7723	9.8133	9.9478	4.9637	8.4085	5.186	4.4494	9.1173	5.8911	5.4355	3.6169	3.9021	4.9223	9.9772	4.8024	5.6792	6.1779	8.0874	4.689	5.695	5.6471	8.1767	4.998	6.0668	5.5338	7.3985	7.9281	7.2726	7.277	7.3938
GSM405248	0.841666667	1	7.4403	3.9717	7.2331	4.5207	4.6767	7.5654	9.7995	10.1484	4.5493	8.8063	5.3205	4.3634	10.1813	7.8985	5.9711	3.5722	3.959	4.9513	10.5538	4.7608	6.4999	7.3172	8.3732	4.8612	7.5091	5.6473	9.1108	8.0915	5.7725	8.8961	5.5054	9.6564	7.4756	7.7405	6.5137
GSM405249	0.041666667	1	6.496	4.2468	6.7506	4.4505	4.808	7.1918	8.9791	8.7131	4.704	8.6061	5.2831	4.7661	8.9874	6.1787	5.8299	3.5207	3.9307	5.4112	10.7573	5.2672	5.3159	6.733	8.1784	5.2457	6.0522	5.2188	7.2063	4.7414	7.1211	4.8044	5.6243	6.0714	7.1791	6.3295	6.8372
GSM405250	1.483333333	1	6.647	4.1141	6.6305	4.6861	4.3822	7.5023	8.5242	8.9518	5.1049	7.2447	5.2597	4.456	9.3707	5.8751	5.8965	3.8143	3.8204	5.8845	10.3974	5.0607	6.3108	5.5007	6.7067	4.9222	6.0075	5.1136	6.9221	5.6475	6.7052	4.2194	4.1605	7.4958	6.9913	6.5391	6.6406
GSM405251	3.208333333	1	7.0941	4.0512	7.1505	4.6413	5.0714	7.0161	8.608	9.1566	5.2401	8.0494	5.5282	4.4936	8.948	6.1526	6.3633	3.7564	4.0096	5.9264	9.5087	4.9011	6.0238	5.4672	7.7998	5.3456	5.3873	5.2787	7.1178	5.4429	6.8703	4.4011	5.671	7.1993	7.3342	5.9779	6.7252
GSM405252	0.366666667	1	6.955	4.0876	7.2491	4.7277	4.4893	7.9628	9.5141	9.7533	4.4741	8.1623	5.3744	4.4856	8.7831	6.3476	6.1318	3.6934	4.0265	6.1089	9.9771	4.8557	5.8939	6.204	7.4836	4.6749	5.2545	5.3291	8.9142	5.5054	6.5031	4.3815	5.998	7.5074	7.1887	6.7115	6.1199
GSM405253	12.55833333	0	6.7357	4.1198	6.7744	4.6791	4.348	7.369	9.9054	10.6639	5.2898	7.8146	5.0631	4.514	9.3197	6.4326	5.7714	3.4074	3.9634	5.5409	9.0698	4.8033	7.8942	5.4062	7.8576	5.0836	6.6632	5.6278	9.1532	5.1846	6.7283	4.0054	6.4043	9.3778	7.2401	8.3556	6.4898
GSM405254	0.591666667	1	7.1445	3.9512	6.958	4.8021	5.0138	7.5481	9.4358	10.169	4.575	8.466	5.5168	4.3902	8.9556	7.3928	6.1421	3.4747	3.898	5.8252	9.6777	4.7311	7.1383	6.5615	8.3744	5.1571	5.4448	5.3661	9.0843	5.2954	6.6344	5.3097	8.1762	8.1942	7.3519	7.325	7.7528
GSM405255	1.083333333	1	6.7325	3.7854	7.4612	4.7134	4.6424	8.4162	9.4207	10.3298	5.3158	8.2585	5.7937	4.7531	9.0608	7.2349	5.5551	3.9042	4.1894	5.3734	10.6726	4.8817	5.1909	5.3146	8.2136	5.3434	5.2115	5.4964	9.4011	6.1972	6.4963	3.9724	4.8671	6.4238	7.5098	6.9772	6.3819
GSM405256	4.791666667	1	7.069	3.9286	5.8459	4.6369	4.3236	6.9855	9.2463	8.5406	5.5278	7.8315	6.4885	4.9473	8.4917	5.8263	6.7534	3.7332	4.0104	7.6917	10.265	5.118	4.7609	5.7188	7.5713	5.6264	5.5713	4.8368	6.9108	6.1285	7.8041	4.6056	5.1444	7.8502	7.1294	6.5537	6.1996
GSM405257	10.85833333	0	5.8732	4.2833	6.9777	4.8938	4.5167	7.2261	9.1187	8.8923	5.1921	8.0869	5.3841	4.4876	9.0523	5.9052	5.7628	3.4204	4.0072	4.8124	9.8501	4.9039	4.2126	5.5588	7.4738	4.9018	6.1601	5.5673	6.3606	5.4864	6.3215	5.7274	4.402	8.5418	7.3605	7.147	7.0273
GSM405258	1.85	1	7.3598	3.9089	6.7948	5.0566	4.5827	7.6832	9.1265	9.2619	5.3315	7.1692	5.8191	4.2905	9.0554	6.6349	6.1484	3.8611	3.8868	5.735	10.0335	5.2371	6.0907	5.7365	7.5723	5.0576	5.5289	5.3275	7.5271	5.246	6.7897	4.4614	4.1865	6.9935	7.1311	6.2208	5.7057
GSM405259	0.408333333	1	7.0975	5.06	7.4152	5.0631	5.1059	8.0159	10.5934	10.683	4.6895	9.27	5.1904	4.4503	9.0485	7.1425	6.1682	3.6312	3.9429	5.5429	10.1554	4.9812	7.9468	5.1771	8.3375	4.9333	5.4822	5.5652	9.7597	5.4031	6.6337	4.2449	7.1882	5.9878	7.2572	6.5947	6.2513
GSM405260	0.816666667	1	7.4012	4.4821	7.3988	4.5499	4.3297	7.7516	8.7127	10.4478	5.0196	8.453	5.1274	4.3421	9.3468	6.5929	5.8221	3.4692	3.6507	5.5142	10.2514	4.4023	5.5487	5.66	8.2397	4.7847	6.7665	5.5915	9.3283	5.4772	6.6167	4.4363	6.6115	8.3194	7.0259	7.8078	7.7085
GSM405261	0.983333333	1	6.4807	4.007	7.7938	4.6726	4.462	8.345	9.4359	10.227	4.1274	8.6222	5.4338	4.8016	9.0707	6.9621	6.021	3.7582	4.0381	6.212	10.5382	5.2187	6.7848	5.5677	8.3823	5.129	6.4043	5.6469	9.5086	7.2907	6.5036	4.2564	4.6726	6.694	7.4746	6.4393	6.3221
GSM405262	2.891666667	1	6.6392	4.7182	6.1046	4.7094	4.4427	7.9296	9.7962	10.4587	5.5202	8.5234	5.2384	4.5393	9.4777	6.4255	5.9985	3.5713	4.003	4.1257	9.3964	4.6126	7.682	5.7865	7.8617	5.1269	6.6015	5.7714	10.03	5.0785	6.2628	6.5872	4.828	8.5416	7.1256	7.2476	7.0194
GSM405263	1.55	1	6.7475	3.7718	7.6068	4.6546	4.5223	8.4664	10.0954	10.938	5.151	8.1645	5.3714	4.3368	9.0332	6.9226	5.7487	3.5234	3.6256	5.3026	9.565	4.6942	8.0154	6.0407	8.1705	4.5996	5.194	5.7555	9.9683	5.0129	7.1349	4.0053	3.8206	7.8129	7.4203	7.3302	7.0418
GSM405264	0.316666667	1	6.4138	3.9137	7.1311	5.1033	4.7056	8.2283	10.7244	9.5457	4.8726	8.7295	5.732	4.6315	9.6775	7.3593	5.9593	3.6687	4.2105	5.242	10.985	5.1804	6.1157	5.847	8.4808	4.9621	5.579	5.5895	9.6606	5.4884	5.7157	3.9988	6.5485	8.3172	7.395	7.1133	7.0472
GSM405265	1.808333333	1	6.5915	3.9367	6.4341	4.6512	5.1774	7.5389	9.9579	10.9576	4.7022	8.1261	5.1383	4.6993	9.5036	7.9518	6.1423	3.8585	3.6461	5.8384	10.1616	5.0339	7.5859	6.0581	8.3147	4.7621	5.6245	5.6594	10.0126	4.6742	7.0653	3.7502	4.9508	7.5508	7.2852	6.7776	6.4143
GSM405266	0.25	1	7.8273	4.0717	7.7658	4.418	4.2996	8.1012	9.908	10.4024	4.7638	7.6401	5.2909	4.2971	9.3989	6.7303	5.3417	3.4131	3.9069	5.2809	10.2261	4.8542	5.2205	5.5279	7.574	4.6063	5.975	5.6388	9.0865	5.331	6.6369	4.1657	6.8101	7.6404	7.2429	6.7222	6.6455
GSM405267	0.65	1	7.4986	4.0419	6.9194	4.98	4.393	7.7265	9.5381	9.7077	4.6854	7.8128	5.5684	4.5953	8.9869	6.4775	5.8123	3.6537	3.8717	5.1618	9.8059	5.2716	5.1203	6.1057	7.6243	5.203	5.2716	5.6222	7.9578	4.9151	6.0565	3.8568	4.6229	8.862	7.5239	6.3538	6.8563
GSM405268	0.641666667	1	6.1154	4.3699	6.7744	4.6671	4.9973	7.6915	8.8257	10.2216	4.4696	8.4161	5.0224	4.5031	9.4834	7.0027	5.9439	3.7422	3.7985	5.5586	10.0263	4.6607	5.998	6.7496	8.1569	4.5778	6.0155	5.3414	9.4772	5.1478	6.2712	3.8359	5.1191	8.198	7.4066	7.5649	6.0644
GSM405269	0.033333333	1	7.0537	3.7533	7.6829	4.8536	4.6074	7.9227	9.053	9.183	4.6998	8.0772	5.449	4.4119	8.8139	6.4556	6.1705	3.6902	4.11	5.6908	9.5786	5.0342	4.4795	5.6912	8.0428	4.8581	5.1189	5.5816	9.4415	6.3844	6.4203	4.0622	5.1939	7.2617	7.2425	6.6836	6.8985
GSM405270	0.583333333	1	7.3458	3.7532	7.3116	4.7839	5.0297	7.6894	9.9113	10.5132	4.3701	8.6625	5.3013	4.5276	9.5449	7.2503	5.9063	3.6832	3.8708	5.5824	10.072	5.0753	5.0861	6.506	8.1867	4.7221	5.3967	5.4862	9.057	6.1705	6.5046	3.7454	6.5741	8.3039	7.2578	7.5032	7.0783
GSM405271	0.3	1	6.5631	4.0687	6.3476	4.7505	4.5538	7.3879	9.2922	9.6916	5.085	8.2408	5.5196	4.4432	8.8788	6.2386	5.7896	3.8697	3.9237	5.0398	9.176	4.8635	6.4436	5.6501	8.113	5.1049	5.4218	5.3477	9.3264	5.5958	6.5091	5.1626	6.3161	7.6261	7.0479	6.1895	6.5737
GSM405272	1	0	7.7849	5.3159	7.7584	4.59	4.6732	7.6734	10.0146	9.6968	4.9043	8.7504	5.2498	4.4856	9.254	7.0524	5.6921	3.6284	3.7174	5.1901	9.9181	4.8255	4.4815	5.7985	8.5641	5.0754	5.5181	5.8346	9.5524	6.1465	6.5535	4.2588	5.6075	8.2788	7.2199	6.7768	6.9145
GSM405273	0.541666667	1	7.6856	4.0706	7.3051	4.9155	4.9469	7.4744	9.1302	9.8821	4.3196	8.4055	5.5579	4.5401	8.5617	7.2493	6.2673	3.574	3.718	5.289	10.3624	4.854	4.9172	6.9765	7.8409	4.6369	5.7531	5.5954	9.3112	5.565	6.3743	4.0118	4.2606	8.1841	7.3521	7.0148	5.9749
GSM405274	1.291666667	1	7.5026	4.6868	7.2644	4.7402	4.3129	7.8751	10.1907	10.126	5.0894	8.658	5.5119	4.3611	8.76	7.6077	6.3694	3.2845	4.2987	6.1909	10.4101	4.6918	7.3157	5.4357	7.5148	4.7515	5.6249	5.9812	9.2558	5.3984	7.0883	4.212	5.764	8.7734	7.2654	7.7246	6.9107
GSM405275	3.458333333	1	6.7201	3.8723	6.4292	4.6646	4.8161	7.4994	9.1804	9.3201	5.275	8.1005	5.3884	4.2755	9.0279	6.909	5.9428	3.5169	4.3407	6.2193	10.5115	5.2578	6.3719	6.4923	7.4283	5.1598	5.8206	5.2858	7.9901	5.1953	6.4067	4.2332	4.807	7.2517	7.0473	6.4196	6.5683
GSM405276	0.283333333	1	6.1399	4.2704	6.8976	4.8673	4.3643	7.7698	8.8307	10.1184	4.8503	8.9914	5.4515	4.6694	9.3983	6.9869	6.1449	3.6405	4.0219	5.3179	10.1914	5.1845	7.4524	6.2254	8.524	4.7229	4.7757	5.3857	10.4209	5.5861	6.8435	3.832	5.4955	7.943	7.3232	6.8149	6.2255
GSM405277	2.758333333	1	6.2569	4.2853	6.866	4.5177	4.5345	7.3546	10.1904	10.3582	5.5172	8.2937	4.8551	4.1252	9.5663	7.675	6.5502	3.57	3.7783	5.0457	10.2692	4.5006	8.6484	5.9782	7.9544	4.6961	6.6539	5.4568	8.9633	4.5531	6.7155	5.9253	5.5624	8.3168	6.9434	7.2464	6.7524
GSM405278	0.733333333	1	5.7511	3.9015	7.0185	4.6638	5.4232	7.4219	8.9197	10.2932	4.2706	8.1854	5.2724	4.3723	8.9391	7.3521	6.0168	3.7156	3.9569	5.2946	9.9699	5.6314	5.1481	6.3057	8.0717	4.5493	6.1715	5.3835	9.9488	5.6149	6.2329	3.8506	6.5448	8.2229	7.3792	7.0719	5.8009
GSM405279	0.708333333	1	8.1753	3.847	7.1503	4.4914	4.7027	7.8114	10.5226	11.0379	4.8887	9.1308	5.5598	4.6514	9.045	7.6203	5.8664	3.5727	3.7376	4.8922	9.5674	4.5205	6.041	5.8819	8.6301	5.0126	5.7531	5.952	9.6087	5.1637	6.9136	4.0297	4.9446	9.3403	7.61	7.2914	7.4893
GSM405280	2.458333333	1	6.6926	4.2611	7.7303	4.7027	5.2438	7.4163	10.2486	10.2931	4.8289	8.6457	5.1455	4.5697	8.2818	7.7355	6.2841	3.6651	3.8954	5.0007	9.418	4.6272	4.8548	6.3911	8.1078	5.211	5.8406	5.5776	9.7355	5.1437	7.1427	4.1617	5.6904	8.501	7.1312	7.6559	6.2595
GSM405281	3.316666667	1	7.0541	4.6531	5.7379	5.2895	4.5596	7.3759	10.5522	10.9345	6.1754	7.2711	5.963	4.4946	9.1195	6.9843	6.2703	3.6586	3.9509	5.6922	10.5648	5.0727	7.5165	5.852	8.0765	5.0502	5.35	5.7859	8.0312	5.0598	6.3511	4.2963	4.7445	7.9587	7.2366	7.0329	6.1218
GSM405282	0.116666667	1	6.4409	3.8981	7.0408	4.6876	5.436	7.578	9.48	10.8274	4.1674	8.5832	5.4002	4.8459	8.9293	6.6416	6.1111	3.4816	3.8099	5.4234	9.7037	4.962	6.1954	6.9114	8.4683	4.9806	5.3611	5.6667	10.4932	5.1884	6.7512	4.3414	4.6714	8.0849	7.0705	7.1047	6.9935
GSM405283	4.066666667	1	5.3617	4.5803	5.0211	4.5745	4.6548	7.2453	8.2108	9.1277	4.8563	8.068	5.2094	4.4262	8.9884	6.1016	6.4994	3.5836	3.9008	5.4721	10.0615	4.8129	6.2715	5.641	8.0382	4.7498	6.164	5.5435	7.6832	5.1626	6.219	4.8979	6.2623	7.1569	6.965	6.7674	5.9432
GSM405284	1.6	1	8.1283	3.9332	7.5594	4.9001	4.779	7.6126	9.9681	10.0078	5.1351	8.4158	5.3282	4.7054	8.7648	6.5055	5.8561	3.6234	3.8718	5.0848	9.3914	4.8156	5.3621	5.5037	7.9871	5.3138	6.1608	5.7312	9.1816	5.5436	6.0804	4.0543	6.8152	8.0283	7.3013	6.943	6.8887
GSM405285	1.266666667	1	7.1612	4.5506	7.5825	4.5659	4.149	7.6187	9.6201	10.072	4.8838	8.0681	5.2211	4.0522	9.0212	6.1884	5.7174	3.7151	3.7449	4.8167	9.5513	4.3949	5.3238	5.5969	7.9008	4.786	5.0725	5.7397	8.4906	5.7199	6.0553	4.0276	7.0078	7.0373	7.1364	6.8281	7.0508
GSM405286	3.158333333	1	6.8732	4.5661	5.3283	4.4988	4.3617	7.6194	10.312	10.0724	5.3394	8.4539	5.0825	4.3841	9.2238	6.7614	6.0251	3.5647	3.8677	5.3309	8.8862	5.0344	6.3826	5.6525	7.8419	4.8636	6.068	5.6691	5.9848	5.0211	6.2475	4.249	4.8178	7.8667	7.6258	6.533	5.9743
GSM405287	6.866666667	1	5.9691	4.1494	5.3947	4.4153	4.3953	7.1656	8.8959	8.6697	5.7622	8.3846	5.5686	4.3416	8.7172	7.1626	6.2433	3.4851	3.813	6.2813	9.7145	4.972	4.1157	5.3414	7.7485	4.938	5.7524	5.4502	5.46	5.9233	6.3557	6.0409	4.4794	7.5547	6.8894	6.9755	6.621
GSM405288	1.533333333	1	6.2146	3.7608	5.2289	4.4641	5.2654	7.2629	9.6435	10.4246	4.5973	7.7585	5.3272	4.4534	9.0479	6.5205	5.9633	3.5505	3.7548	5.3541	9.6594	4.445	6.8866	5.965	7.6563	4.9993	5.6578	5.2071	9.2081	4.9719	6.5561	4.799	5.2639	7.6811	7.0888	6.3902	6.2245
GSM405289	0.191666667	1	7.0879	4.184	6.4054	4.532	4.5734	7.2766	9.4501	10.0636	5.2571	8.2685	5.1701	4.5326	8.5509	7.4557	5.7327	3.5872	3.5979	4.839	8.5726	4.5227	5.9923	5.9011	8.0638	4.7891	6.1531	5.8097	8.5576	4.9884	6.2268	3.8115	6.5941	7.3956	6.9217	6.8588	6.9044
GSM405290	1.158333333	1	6.7467	3.7981	7.3041	4.3069	5.0575	8.126	8.971	10.3619	6.0195	8.1377	5.0124	4.3843	8.627	7.5377	5.8019	3.4955	3.6205	4.7762	10.3383	4.3122	4.847	5.2955	7.1237	4.5778	5.6398	5.4237	9.2136	8.0048	7.4662	3.7493	4.1093	9.0468	7.1053	7.2471	6.3522
GSM405291	6.266666667	1	6.5153	4.0652	6.345	4.8329	5.1268	7.3735	9.0386	9.4904	5.7814	7.5393	5.4276	4.4846	8.9545	6.529	6.453	3.714	4.035	4.5612	9.7773	5.0612	5.788	5.6767	6.9872	4.7545	6.3946	5.4027	7.9666	4.7526	6.3688	3.8532	4.1889	7.7112	7.0369	5.8058	6.2553
GSM405292	1.108333333	1	7.1317	4.0834	6.6046	4.7513	4.7191	7.1156	9.5896	9.9074	4.6049	8.0141	5.0916	4.5533	8.6842	7.4993	6.1026	3.5965	3.9053	4.7727	8.4782	4.6733	5.9421	6.1679	7.9795	4.9772	5.3845	5.8193	8.6363	4.9617	6.4196	3.8452	6.6997	7.4987	7.0372	7.1012	6.7961
GSM405293	0.883333333	1	6.6752	4.0959	7.2619	4.5133	5.086	7.8145	10.267	11.1106	5.0236	8.6552	4.9879	4.2599	8.9381	7.2632	5.8638	3.6706	3.6928	5.1269	9.8422	5.0488	7.206	5.1648	7.8104	4.7403	4.775	5.5634	9.0168	5.2985	6.6292	3.9185	5.8873	7.1865	7.1796	6.7376	6.8639
GSM405294	0.8	1	7.6583	4.075	6.9261	4.6585	4.511	7.9046	10.4185	10.6311	5.5473	8.8207	4.8036	4.4579	9.8261	6.6051	5.8948	3.6033	3.9917	4.5036	9.3625	4.6726	6.6108	5.1023	7.8604	4.6344	6.2261	5.8657	9.2295	4.7919	6.8276	5.2015	5.0882	8.5866	7.1131	7.3705	7.5186
GSM405295	1.991666667	1	6.0551	3.9578	5.8123	4.8686	5.2933	7.5411	9.6625	9.1769	5.1945	8.1818	5.5286	4.0957	9.0967	7.5643	5.8194	3.9292	4.2674	5.5555	10.2457	5.0823	6.9727	6.6278	7.9797	4.8458	5.4609	5.7799	7.7957	5.0516	5.9017	4.1568	4.5026	7.7278	6.7879	7.3026	6.224
GSM405296	0.291666667	1	6.5332	3.9828	6.2848	4.7002	5.1412	7.3812	9.8585	10.1711	5.4112	8.4641	5.4128	4.3823	9.399	6.6618	6.0519	3.4706	3.7304	4.6183	8.8201	4.5237	6.5925	5.2756	7.0864	4.8101	6.9264	5.1915	8.6375	4.5981	6.3153	4.8853	5.4065	7.5608	7.1325	7.108	6.5052
GSM405297	0.716666667	1	6.8427	3.9281	7.2244	4.7779	5.3136	7.8108	8.7918	9.2477	4.9526	7.8338	5.3165	4.482	8.9482	6.3801	5.8212	3.8146	4.2267	4.6828	9.4113	4.7481	5.6134	5.427	6.9428	4.7256	5.73	5.6031	8.3495	6.1651	7.1823	3.9975	4.4826	7.7428	7.1048	6.9296	6.5412
GSM405298	1.958333333	1	6.3093	3.9992	6.9077	4.6974	4.5434	6.9657	9.4639	8.8597	5.3548	8.1019	5.5353	4.5132	8.9137	6.8688	6.4831	3.5796	3.9755	5.7589	9.9706	5.2628	5.0443	5.6234	7.6712	5.028	5.833	5.1216	6.4138	5.4273	6.5873	4.0771	4.2278	7.6047	7.0808	6.4605	6.4552
GSM405299	1.75	1	6.8353	4.8543	7.6061	4.5433	4.2647	7.9612	10.3866	11.1412	4.9287	9.0821	5.0222	3.9482	9.1607	7.4726	5.6925	3.5179	3.7957	4.7677	9.9425	4.7514	6.6427	5.0496	7.8969	4.7152	6.26	5.9409	9.0708	4.9962	6.2949	6.111	4.895	8.0836	7.1612	6.8349	6.5773
GSM405300	2.841666667	1	6.8593	3.9886	6.1843	5.5504	5.5376	7.6449	9.7088	10.2771	5.3393	8.7637	6.0335	4.6182	10.4914	7.2442	6.5449	4.2919	4.4445	6.0025	10.9634	5.5111	5.5917	6.3331	8.4528	5.1529	5.6422	5.5447	7.5804	6.0037	6.4611	4.2332	5.1791	7.4492	7.8188	6.8342	7.0945
GSM405301	0.3	1	6.7051	4.5236	8.4786	4.97	5.6384	8.0964	9.4706	10.6876	5.3653	8.7711	5.2935	4.6572	9.344	7.6879	6.204	4.1083	3.8282	5.3314	10.2145	4.7708	6.8761	5.9103	8.5606	4.8578	5.3901	5.8917	9.8174	6.2485	6.5709	4.5014	5.7404	8.0083	7.323	6.9979	6.3912
GSM405302	0.741666667	1	7.4392	4.0373	7.5161	5.1899	4.7249	7.5238	10.2134	10.482	4.8785	8.3107	5.845	4.7743	9.3601	7.0681	6.3849	3.9257	4.0778	5.9118	9.8147	5.1136	5.7555	5.7769	8.6735	5.1455	5.7439	5.7314	9.0938	7.0409	6.8512	4.2998	7.8974	7.5652	7.41	6.8708	7.3688
GSM405303	0.55	1	7.6169	4.2219	7.3442	4.9113	4.7496	7.7665	9.5043	9.7722	5.3727	8.2666	5.6501	4.6464	9.0833	6.6647	6.2434	3.8253	3.9142	6.2798	10.1596	4.9006	6.0083	6.5438	8.3222	5.79	5.7783	5.5541	8.763	6.3996	6.985	4.1647	5.1983	7.3015	7.3567	7.0643	7.3953
GSM405304	0.558333333	1	7.5351	4.0081	8.2664	5.2949	5.2692	8.8399	9.7573	10.9986	5.6767	7.9947	5.5599	4.4946	8.5446	7.3393	5.7348	4.0923	4.196	4.9193	10.2697	5.1196	6.0276	5.42	7.7277	4.8806	5.6008	6.2847	9.9324	5.7731	6.578	3.9815	6.2399	7.0157	7.7452	6.7948	6.9557
GSM405305	1.058333333	1	6.7627	4.2594	7.5594	4.9051	5.3478	8.0391	8.7042	10.5357	4.9242	8.045	5.8877	4.7897	9.776	6.7608	6.0145	3.9396	4.0633	5.6971	10.0588	5.1853	4.3431	6.6997	8.3639	5.1123	5.5781	5.8276	9.5673	5.7512	6.2021	4.1463	5.5724	7.8139	7.5379	7.1472	6.688
GSM405307	0.333333333	1	7.0681	4.412	7.976	4.9295	5.5689	8.8778	9.4725	10.3321	4.923	9.5279	5.8751	4.1965	9.2248	7.5527	6.219	3.9177	4.1133	5.6804	11.4198	4.9115	7.4143	5.9309	8.6908	4.8395	5.5164	6.368	9.9236	5.8465	6.5725	4.2701	5.3692	8.4121	7.5101	7.2891	7.0018
GSM405308	3.1	0	6.8547	4.9375	5.9204	4.8545	4.8157	8.4558	10.129	10.6614	6.8665	8.2277	5.7865	4.95	9.9961	8.0155	6.2725	3.9483	4.2904	6.6344	9.4713	5.2853	5.4891	8.0703	8.8999	5.5168	6.0813	5.8906	7.9333	6.1312	6.4418	4.3113	5.1782	9.4942	7.8549	7.1186	6.7405
GSM405309	0.258333333	1	6.7657	4.1926	8.1194	5.4089	5.1701	8.9089	10.5536	10.3232	4.5844	9.1054	7.5206	4.7145	8.9147	7.7042	6.7331	3.8854	4.0278	5.23	10.4583	5.1832	8.5924	6.0972	8.1894	5.6917	5.7106	6.093	10.2049	6.3444	7.1076	6.7983	9.1571	8.4597	7.681	7.3765	7.5919
GSM405310	6.8	0	6.2854	4.4686	7.8261	5.0674	4.8742	7.5868	9.1856	8.9048	6.9718	8.1444	5.5379	4.6284	8.9172	7.1948	6.3292	3.9853	4.3366	5.9822	10.5438	4.8289	4.4117	5.8794	7.517	5.2164	7.2594	5.7215	6.7231	5.0877	6.6604	5.4107	4.8498	7.2746	7.3806	6.246	6.7903
GSM405311	7.483333333	0	7.3377	3.9995	6.8733	4.9893	5.352	7.617	9.168	9.0994	5.8386	8.2763	5.9718	4.73	9.3359	6.9704	6.5701	4.1344	4.1936	5.5829	10.8004	4.9601	5.5109	6.5232	7.9599	5.5447	6.0452	5.6811	8.2485	5.9637	7.7256	4.1954	4.8714	6.9479	7.2636	6.3808	6.4133
GSM405312	1.016666667	1	7.7234	4.7649	7.8636	4.8936	4.7392	8.796	9.8554	10.2738	5.2592	8.6918	5.6517	4.5695	8.9895	6.9025	6.3496	3.8035	4.0514	6.0487	10.1694	5.2339	6.5025	5.9765	8.3211	5.1782	5.1642	5.802	8.8072	5.437	6.9409	4.0245	7.6362	8.0121	7.8292	6.5059	7.381
GSM405313	3.308333333	1	6.3108	4.1841	7.4013	4.8806	5.7838	7.7095	9.6481	10.7852	5.2415	8.7042	6.1178	4.7229	9.7583	7.3341	6.256	3.9281	3.9547	5.9879	10.524	5.5509	7.3412	6.6262	8.2165	4.6991	5.72	5.6432	9.5071	5.6967	6.8896	4.1564	5.0673	7.4559	7.4326	7.256	7.0506
GSM405314	0.65	1	6.8092	4.7588	7.1939	4.8148	5.6549	8.1441	9.6991	10.0738	5.9231	8.9008	5.5837	4.7023	9.753	6.7083	6.2105	3.5369	4.1289	4.9107	10.2484	4.8944	8.268	5.7329	8.1219	5.02	7.4765	5.8927	8.6234	5.3152	6.7488	5.7625	6.508	8.993	7.1127	7.982	7.2673
GSM405315	0.35	1	5.9828	3.9767	6.3239	5.2152	5.1577	6.9481	8.8339	8.5163	5.0749	7.8481	6.6527	5.4643	8.7691	6.0297	7.1371	4.0812	4.3612	8.1575	9.6176	5.7447	4.7215	5.9631	7.7637	5.9625	5.7379	5.1958	7.0661	7.4498	8.0263	5.3533	5.6629	7.2067	7.3073	7.0617	6.2845
GSM405316	10.34166667	1	6.9926	4.7792	6.6695	5.0604	4.6779	7.1682	9.9997	10.6243	5.5432	8.7055	5.6913	4.7777	9.9429	6.4418	6.7931	4.038	3.8697	6.9647	9.6019	5.0244	9.4013	6.1759	8.2115	5.4083	6.4283	5.8684	8.1732	4.9473	6.5637	5.0637	5.8839	8.668	7.273	7.6222	7.9027
GSM405317	0.45	1	6.4593	4.2778	7.6753	4.7539	5.298	7.6536	10.0729	10.9801	5.4869	9.3564	5.4097	4.3599	9.8616	7.9585	6.0092	3.9304	4.1781	4.6796	9.9603	4.2679	7.5176	6.0987	8.6315	5.4557	5.9735	6.2751	10.5934	5.0447	7.2118	4.7873	6.8026	8.3508	7.5179	7.7792	8.5019
GSM405318	6.208333333	0	6.2617	4.2563	7.0396	5.1763	4.8556	7.258	8.4235	8.7095	4.9432	8.8655	6.3338	5.0054	9.5746	7.0251	6.7356	3.9841	4.3602	5.4663	11.3762	5.3437	4.5168	6.0002	8.3315	5.4653	6.1653	5.9483	6.8565	5.8488	6.7285	6.1187	5.1459	7.8504	7.5625	7.154	7.2441
GSM405319	5.616666667	1	6.1284	4.1979	7.5648	5.2645	4.7751	7.2314	8.4842	8.0493	6.2022	8.2667	6.16	4.4597	8.8575	6.1432	6.4295	4.0172	4.1396	5.514	9.0452	5.308	4.4677	6.0014	7.9089	5.2759	6.8819	5.8001	6.2296	5.6203	6.1618	5.3559	4.3124	7.8411	7.2148	6.716	6.3606
GSM405320	0.6	1	7.88	4.1895	8.3908	4.8471	4.8017	8.7079	9.8158	10.4122	5.4964	8.9894	7.1539	4.4809	9.8122	7.95	5.9035	4.0524	3.925	5.2313	10.7737	4.9412	6.5764	6.9059	8.3593	5.0177	6.6085	5.9246	9.3517	5.5119	6.8775	4.0822	5.5387	8.1724	7.4525	7.1106	6.361
GSM405321	3.966666667	1	6.4252	4.3144	7.79	5.0057	5.2127	7.8415	10.0774	10.8015	6.2553	8.421	5.2614	4.3594	9.9046	7.9149	6.2646	3.6593	4.0929	5.0704	11.1302	4.6049	8.6978	6.1694	8.4193	5.3308	6.8706	5.6917	9.383	4.5749	6.7876	4.207	5.6827	7.7595	7.306	7.1653	6.7679
GSM405322	1.141666667	1	7.1322	4.9312	7.2408	5.2775	5.1589	8.2727	10.2393	10.9609	5.4594	8.5664	5.8111	4.7332	9.4764	7.1604	6.3654	3.9163	4.2843	5.4087	9.8781	5.2878	7.1742	6.3663	8.4608	5.0462	5.2494	6.2672	10.6797	5.5163	6.9255	4.0995	5.1776	8.4119	7.6317	7.4502	6.9191
GSM405323	0.616666667	1	7.5243	4.1567	7.6183	4.9143	4.9196	8.0475	9.3225	10.2492	5.1904	8.3622	6.3933	4.9217	9.8366	6.7295	6.0434	3.8702	4.3169	5.3599	10.0551	4.9069	5.918	5.9724	8.0749	5.1091	6.197	6.0669	9.8735	6.2044	6.591	3.9963	7.2447	7.8608	7.4272	7.2288	7.2182
GSM405325	3.65	1	7.0694	4.4104	6.1232	5.1129	5.1784	7.8829	9.2151	9.5673	4.9849	8.3994	5.9582	4.6563	9.9722	7.3657	6.451	4.0015	4.2889	4.8917	10.7461	5.1747	5.6812	6.1008	8.0594	5.6675	6.391	5.6429	7.0215	5.7475	6.8338	4.2263	5.2792	7.6852	7.7781	6.5641	6.4911
GSM405326	0.266666667	1	7.7011	4.1506	7.7106	5.0091	4.9574	8.1544	9.7914	10.6338	5.8027	8.5118	5.7894	4.736	9.2145	7.1395	6.3393	3.8499	4.019	5.7713	9.8915	5.0853	6.1952	6.0889	8.3865	5.2057	5.0624	6.0642	8.8145	5.9815	6.9173	4.1861	4.5456	8.1078	7.512	7.1494	7.209
GSM405327	3.3	1	6.8891	4.4951	7.6683	5.2504	4.488	7.4071	9.5664	8.9735	6.0479	8.4749	5.872	4.8815	8.7906	7.0166	6.4462	3.9894	4.1903	4.7913	9.6804	5.2026	4.007	5.4517	7.8708	5.6756	7.2577	5.7778	7.2568	5.2696	6.8231	4.6854	4.465	8.127	7.3035	7.6093	7.2222
GSM405328	2.258333333	1	7.2861	4.4948	8.1477	4.8431	4.7911	8.1923	9.0597	11.4467	6.2547	9.1215	5.2052	4.369	9.1711	7.3676	6.0583	4.0875	4.131	4.9486	9.9864	4.605	6.717	5.7735	8.2449	5.0996	5.9923	5.9852	9.8858	5.7744	6.8271	4.0114	5.9262	7.8878	7.368	7.1684	7.0476
GSM405329	5.016666667	1	6.5487	4.35	6.0683	5.3122	4.8416	7.3861	9.0888	9.2819	5.1011	8.1592	6.2513	4.703	9.2748	6.2262	6.7823	4.0032	4.2001	5.1529	9.6961	5.1846	4.1452	6.1501	8.373	5.3816	6.1927	5.9021	6.105	5.4749	6.0204	5.6512	4.9882	7.5207	7.6043	6.4857	7.5734
GSM405330	0.708333333	1	6.7565	4.2609	7.3399	5.0875	4.9729	7.201	9.0484	9.1169	5.3807	8.2091	6.0905	4.8002	9.1506	7.2067	8.6596	4.1102	4.1256	5.5851	10.0159	5.3039	8.3046	5.9539	8.1865	5.1921	6.2862	5.6881	6.3572	5.9223	6.6079	5.1368	4.6796	8.2226	7.5496	7.0916	6.7615
GSM405331	8.233333333	0	7.1335	4.0489	6.5659	5.3294	5.2888	7.4999	9.2421	9.0452	5.0724	7.8493	6.0338	4.8458	8.5898	6.7164	6.3305	4.2594	4.095	5.9944	10.3066	5.1569	6.0664	6.1744	7.7882	5.4495	7.1358	5.7346	6.7115	5.8588	6.348	5.9379	6.0055	7.7006	7.2362	6.9855	6.6766
GSM405333	9.108333333	1	5.8591	4.1711	7.9074	5.0382	5.1297	7.5116	8.7847	9.5983	5.9209	8.5198	5.935	4.6599	8.6665	6.2338	6.4448	4.246	4.0463	4.9631	9.3973	5.3862	4.3113	5.8653	7.9272	5.2805	6.3315	5.4567	5.9736	5.6983	6.5974	4.2444	4.5291	7.7066	7.4883	6.9463	7.1988
GSM405334	1.466666667	1	6.3291	4.5744	7.8518	4.9297	4.7645	8.9443	9.2692	10.1635	5.4906	9.1807	6.3957	4.8417	9.4827	6.9137	6.1728	3.9282	4.2358	5.2041	11.4395	4.789	5.3131	5.7407	7.8192	5.1917	5.9875	6.0951	9.163	8.4406	6.9739	4.1884	4.2929	8.8171	7.8682	7.6598	7.3115
GSM405335	7.441666667	1	6.1609	4.25	7.329	5.2981	5.1674	7.6721	9.1084	8.6602	7.0806	8.3293	5.894	4.5424	8.3488	5.2141	6.4121	4.0899	3.9729	5.4681	9.5556	5.0504	4.1353	5.8582	7.6127	5.2894	6.4895	5.8956	5.7619	5.9739	6.0421	4.3993	4.5603	7.2866	7.6829	6.8571	6.9566
GSM405338	7.958333333	1	6.9714	4.3039	7.2914	4.9293	5.1023	8.1161	8.8969	9.3194	6.069	8.5876	5.8077	4.8411	9.1417	7.1236	6.6955	4.1053	4.052	5.0929	10.514	4.7961	4.6179	5.7518	7.7889	5.3445	6.3842	5.7131	6.5294	6.2224	7.0432	7.1518	5.2457	7.8753	7.4048	6.6893	6.8974
GSM405340	5.558333333	0	7.0187	3.9078	7.0267	4.7792	5.114	7.6155	9.2849	9.5319	6.1465	8.1068	5.6227	4.3724	9.6871	7.0068	6.37	3.9054	3.9718	5.9537	10.8517	4.9359	7.0573	6.6411	7.9983	5.0787	6.4238	5.7951	8.6875	5.1005	6.4176	4.0633	5.2187	7.9888	7.3522	7.3121	6.7714
GSM405341	0.633333333	1	8.2914	4.5192	8.1902	4.9307	5.0729	8.2085	9.6597	10.4663	5.2704	8.4955	5.8717	4.5178	9.042	6.9619	6.3002	3.9476	3.9614	5.4644	10.1987	4.9227	6.1285	5.976	8.1354	5.2973	5.2877	6.4573	10.2613	6.034	6.978	3.9206	5.387	7.4919	7.5035	6.8431	6.7244
GSM405342	2.991666667	1	6.9947	3.7795	6.9103	4.8333	5.3433	7.7091	8.0705	8.7509	5.9015	7.6171	6.214	4.7765	8.4516	6.2862	6.7977	3.8948	4.0711	6.4644	10.5186	5.0566	4.9652	5.7347	7.7855	5.6165	5.9085	5.3738	6.7797	7.1073	7.6514	4.9122	5.5374	7.2302	7.4641	6.6516	5.9774
GSM405344	1.191666667	1	6.7335	4.3827	6.2354	5.0836	4.6741	7.4852	9.4625	9.583	6.4118	8.375	5.6412	4.8292	9.88	6.9803	6.7145	3.8799	4.0712	4.9894	10.3421	4.9312	6.9544	6.1947	8.098	5.4911	6.7094	5.6936	5.5538	5.1924	6.5683	3.9372	4.6817	8.1762	7.1824	7.0613	6.3907
GSM405345	0.891666667	1	8.1171	4.6983	7.6357	4.9773	5.1576	8.1828	10.2896	9.8354	5.9526	9.4156	6.1245	4.4271	9.3325	7.4529	6.5036	4.0223	3.774	5.5557	10.289	4.7169	6.4878	6.1797	8.9303	5.0285	6.0649	6.0765	9.5461	5.7361	6.9745	4.0581	8.7196	8.4812	7.9168	7.5299	7.8078
GSM405347	0.191666667	1	7.6407	4.2181	6.5863	4.8605	4.6035	7.8028	10.1844	10.6155	6.3553	8.6855	5.1969	4.5368	9.3556	6.8022	6.1598	3.9178	3.7636	5.0635	9.8113	4.8742	6.288	6.0422	8.4606	5.2071	6.0571	6.1534	8.1163	4.9835	6.4278	7.2474	8.0571	8.8054	7.6234	7.3223	7.6041
GSM405349	2.408333333	1	6.332	4.4777	7.5001	5.3517	5.6757	7.3163	9.7411	10.2447	5.9481	8.7785	6.0158	4.6304	9.4284	6.872	6.0046	3.6996	3.897	7.1841	9.8593	5.055	5.02	5.6909	8.3121	4.9948	6.0772	5.9369	7.7447	5.7601	6.6505	5.6193	7.2491	8.5815	7.6947	7.6542	7.2423
GSM405350	0.608333333	1	7.5968	4.0741	7.5989	5.8735	5.0519	8.3642	9.2837	8.5653	5.2504	8.3769	6.0566	5.1518	9.6325	6.8286	6.2288	4.4036	4.464	5.8722	10.266	5.2074	5.5048	6.4956	8.1394	5.8123	5.6877	5.9208	8.4669	5.8273	6.9432	4.4811	5.0649	6.058	7.7294	6.4564	6.3931
GSM405351	1.216666667	1	6.633	4.5864	7.4606	5.3915	4.8954	8.477	9.2057	10.8625	5.118	9.6441	5.8518	4.7074	8.7774	6.0312	6.2938	3.7936	3.9591	6.283	10.1739	4.7787	4.5459	5.9969	9.123	5.3472	6.1917	6.036	10.3233	6.1645	6.7171	5.7807	5.3041	7.8018	7.6527	7.1239	6.2752
GSM405352	0.4	1	8.9982	4.5009	7.4989	4.6131	4.7858	7.8105	9.9035	10.1676	6.4627	8.7486	5.6408	4.6208	9.4975	6.0507	6.2036	3.7903	4.0412	5.775	10.0027	4.5493	6.9287	5.8253	8.8086	5.3251	6.5981	5.8305	9.6946	6.2519	7.3869	4.0776	7.8671	9.1036	7.4907	6.8323	7.1212
GSM405353	0.7	1	7.7824	4.687	7.8846	4.9357	5.5729	7.8557	9.2532	10.5027	5.209	8.5765	5.5003	5.0887	9.2126	6.9285	6.3126	3.9609	3.9941	5.6243	10.2591	5.291	7.0642	7.2093	8.1486	5.4416	5.8763	5.7534	9.4882	5.8709	7.4918	4.23	6.7691	8.4776	7.4494	7.1679	7.1682
GSM405354	1.1	1	7.9429	5.7782	7.7239	4.8879	4.949	8.2607	10.3643	9.8096	5.8113	9.5878	6.0062	4.7309	9.1639	7.8301	5.8623	3.96	4.2973	5.3557	10.4001	4.9055	6.4594	5.8659	8.7745	5.0397	6.6053	6.1206	9.5271	5.7087	7.3046	4.1488	9.1018	7.8189	7.6085	6.8682	7.44
GSM405355	1.191666667	1	7.0915	3.7878	7.2456	4.9342	4.9935	8.0412	9.4596	10.1203	5.4041	8.4573	5.9444	4.6887	9.6303	6.881	6.2444	3.9407	3.8762	6.162	10.2255	4.5505	7.6675	6.1688	8.5032	5.3181	6.5587	5.7175	8.8512	5.4162	6.7778	4.8096	5.973	8.9837	7.5346	7.2951	7.573
GSM405356	0.183333333	1	6.6512	4.7062	6.9466	5.1975	5.1009	7.4357	9.592	10.037	6.6369	7.9421	5.4888	4.5109	9.6356	7.0698	6.1127	4.1438	4.0749	5.5396	10.5202	5.0424	7.4768	6.1471	8.0029	4.9882	6.026	5.6199	9.153	5.1952	6.4715	4.3669	4.633	7.2615	6.7711	7.1688	6.4091
GSM405361	1.641666667	1	7.4397	4.1359	7.1589	5.2951	5.4558	8.1593	9.4948	10.7051	6.5648	8.7534	6.0229	4.9088	9.0975	6.7079	6.4921	4.2745	4.1435	6.3779	10.392	5.077	5.1871	5.6253	8.1889	4.9818	6.1694	5.6871	10.2715	5.8371	6.5822	3.9804	7.9686	6.6742	7.8799	6.3905	6.798
GSM405362	1.058333333	1	6.7944	3.9061	6.9913	5.2428	5.2879	8.0257	9.4622	10.7962	4.8797	8.5616	6.3453	4.9089	8.9945	7.1307	6.2277	3.9995	4.3551	5.3883	8.9966	5.0852	5.4717	5.8511	8.4436	5.0936	5.0029	6.101	10.8719	5.6325	6.7246	5.8154	5.7035	7.7361	7.4883	6.5026	7.2444
GSM405363	9.791666667	1	6.5658	4.1335	6.3329	5.1362	5.3099	7.6099	9.4419	10.5809	6.0347	8.5497	5.3855	4.4721	9.216	6.4097	6.1728	4.0198	4.0607	6.7253	9.4591	5.1352	7.4947	6.0582	8.3589	5.1673	6.0371	6.0564	9.8698	4.8986	6.2132	4.2084	5.0048	7.494	7.5849	6.9103	8.1528
GSM405364	9.85	1	5.8814	4.7962	8.0366	4.9689	4.9905	8.372	9.2184	10.7185	5.2656	9.3748	5.8598	4.6129	9.0616	6.9586	6.3336	4.3095	3.8862	5.2178	11.4504	4.8253	5.7975	5.4277	8.5175	4.9851	6.371	6.214	8.752	5.8273	7.2174	4.0846	4.9077	7.605	7.678	7.2057	6.8514
GSM405365	2.658333333	1	7.282	4.1396	6.9971	4.7142	5.4854	8.0742	9.5645	10.0279	5.7117	8.3036	5.4704	4.5024	9.7513	6.4635	5.8848	3.8512	3.9205	6.2931	10.3546	4.8347	6.8977	5.7179	8.5909	5.0068	6.1599	5.7684	9.6297	5.633	6.9878	4.5376	6.3312	6.334	7.5551	6.453	6.6426
GSM405366	2.208333333	1	6.1447	5.2378	6.4247	4.952	4.9184	7.964	9.6498	10.1665	6.1766	9.1274	7.5878	4.8156	8.8651	6.1315	6.2249	4.1891	4.0594	6.2709	10.2939	4.9117	5.3521	5.6182	8.4756	5.4839	6.7305	5.9114	8.8309	5.7845	6.4138	6.5238	4.717	7.3598	7.7738	6.3982	7.9299
GSM405367	2.616666667	1	6.6854	4.0938	5.5076	4.9214	5.1951	7.5745	10.6618	10.5133	5.4082	8.1595	5.4339	4.5474	9.7445	6.6387	6.1043	4.0731	3.969	5.1956	10.1971	4.9739	8.4323	7.3845	8.601	5.3817	7.0762	5.5702	8.6949	4.885	6.1985	5.1316	5.0166	9.5083	7.4274	7.151	7.0645
GSM405368	1.808333333	1	6.9954	4.2756	7.084	4.9245	5.2474	7.8566	9.5699	10.5421	5.6807	8.248	5.8079	4.6886	9.3637	6.8779	6.2747	3.8784	3.9615	6.4359	10.4641	4.9044	7.975	6.1528	8.1511	5.1764	6.1322	5.5327	8.6782	5.3823	6.6689	5.1397	7.1815	6.4289	7.6186	6.4474	7.1247
GSM405369	4.133333333	1	7.465	4.319	8.1529	4.8587	4.7315	8.1981	9.1708	9.9212	6.3413	8.2702	5.5121	4.6136	8.3936	6.4592	5.9348	3.8794	4.038	5.4074	10.1925	5.3735	4.5022	5.4187	8.1208	5.2632	6.1329	5.7149	7.946	6.1839	6.6153	5.5682	4.5449	7.482	7.4719	7.2555	7.876
GSM405370	1.608333333	1	6.0611	4.1999	6.6635	4.9266	5.0552	7.6532	9.2098	9.293	5.8759	8.5765	7.749	4.9001	9.7378	6.7193	7.0696	3.8878	4.1139	4.9414	10.0832	5.0102	6.9952	5.8321	8.7009	5.1301	6.6619	5.7073	6.1645	5.2697	5.9796	6.1047	4.8091	8.8847	7.7964	8.1309	7.5947
GSM405371	1.916666667	1	7.599	4.0732	7.9464	4.8648	5.099	8.5003	9.1974	10.3411	5.6149	8.8874	5.5065	4.6932	9.8606	7.644	5.7599	3.8807	3.8917	4.6347	10.0169	4.7415	5.7021	6.6494	8.5017	5.2525	7.2527	5.5672	9.2013	6.1909	6.411	4.613	5.1795	9.3544	7.6517	8.1416	7.0459
GSM405372	3.316666667	1	7.4728	3.9127	5.5359	5.0138	4.9821	7.7991	9.9907	10.716	5.7096	7.7861	5.5946	4.7643	9.6312	6.4797	6.0108	3.8317	3.9684	4.8015	9.3208	4.8569	7.3406	6.1021	8.1996	5.428	5.4647	6.0715	7.965	5.1324	6.5294	6.4948	5.0944	8.6656	7.6242	8.1164	6.9135
GSM405373	1.208333333	1	7.7147	4.5095	8.2717	4.7105	5.5661	8.2764	9.4715	11.3503	5.2748	8.8357	5.4337	4.6016	9.9613	7.6928	6.1162	3.8884	3.8919	5.3667	10.1138	4.7971	5.9285	6.8517	8.7423	4.9722	5.2964	5.8054	9.9238	6.1697	6.7107	3.9178	7.2116	9.2121	7.5533	7.5245	7.6172
GSM405374	1.208333333	1	7.5378	4.6355	7.9018	4.8014	5.1919	8.5098	10.31	11.5068	5.0735	9.6773	5.731	4.6665	9.9136	7.629	5.7718	3.8866	3.8776	5.431	10.1536	5.1124	7.5662	6.3694	8.7839	5.1306	5.6651	5.9366	10.2775	5.2329	6.9855	3.7578	7.803	8.7525	7.5704	7.5656	7.2054
GSM405375	0.058333333	1	6.9064	4.2598	7.8651	4.8841	5.1639	8.3582	9.4643	11.2272	4.9492	9.0148	5.5834	4.6292	8.9433	7.0079	6.5238	3.8381	3.9874	5.2813	10.2159	4.5529	7.4498	6.0694	8.2868	5.0463	5.3994	6.0489	10.3082	5.2903	6.9898	3.8267	4.6869	9.1624	7.8037	7.6949	7.0812
GSM405376	1.85	1	8.1195	4.0678	7.7202	4.7549	5.0457	8.0996	9.5363	10.1258	5.7018	8.5002	5.7511	4.8942	9.2993	7.134	6.1138	4.0886	3.9892	4.7762	10.2543	4.8904	5.5153	5.5161	7.8156	4.9044	5.9544	5.78	9.1197	7.0908	6.6979	3.8581	6.4105	8.5086	7.4906	6.7518	7.1459
GSM405377	0.6	1	8.3036	4.8887	6.8252	4.9989	4.9309	8.5872	9.3958	9.7873	5.1228	8.4953	6.3564	5.0014	9.7307	6.6036	6.1138	3.903	3.8655	5.8975	10.7123	5.1457	5.3472	6.3791	7.8289	5.029	5.7461	5.8149	8.9545	10.4243	7.0054	4.1851	5.6426	8.9918	7.7014	7.4687	6.4461
GSM405379	0.05	1	7.2794	4.5117	7.3385	4.8734	5.2674	7.8643	9.7989	10.0154	5.1237	8.2666	5.4259	4.7467	9.6268	7.2523	5.9984	4.0228	3.8551	6.0132	10.4899	4.7536	6.7314	6.7234	8.0313	4.9863	5.6822	5.5712	8.4381	6.9273	7.2385	4.1815	5.9874	7.1747	7.478	7.1067	7.0784
GSM405380	6.041666667	1	6.6644	3.9812	6.6597	4.9071	4.8369	7.7032	9.7372	9.2103	5.6101	9.0408	6.5924	4.6307	9.1005	6.5481	6.7209	3.9357	3.8946	6.881	10.464	5.1211	4.3058	6.3883	8.4202	5.3188	6.7532	6.0243	8.2372	5.5692	6.5866	5.3633	4.872	9.2538	7.5923	7.8869	8.0643
GSM405381	15.81666667	1	6.8331	4.1535	7.6191	4.8944	5.3578	7.6946	9.6264	9.3514	6.461	8.4461	5.725	4.8314	9.7354	6.9607	6.5931	4.0163	3.8846	5.5889	11.583	4.6257	6.3812	7.2364	8.1505	5.3574	5.8986	5.4974	8.1359	7.0121	7.4845	4.3816	4.8392	8.3782	7.4759	7.3826	7.0744
GSM405382	4.858333333	1	5.9133	4.2414	5.6741	4.8747	4.6398	7.7095	9.6504	9.3322	6.3686	8.0409	5.5393	4.7962	8.6704	6.286	6.3833	3.7571	4.2772	5.7048	9.8759	4.6107	4.431	6.0302	7.8776	5.2478	6.1378	5.7834	6.2024	5.5909	6.722	4.6082	4.6913	7.6491	7.5978	6.6236	6.4503
GSM405383	1.316666667	1	6.3916	5.5425	7.0758	5.2908	4.9843	7.8447	9.7539	10.3773	5.3602	9.1733	5.9653	4.7398	10.2754	6.8138	7.1675	3.7384	4.0058	5.8858	10.413	4.9504	9.0558	6.4019	8.9293	5.2457	5.7575	6.1111	10.8037	5.006	6.9923	6.5818	9.2305	6.2186	7.6924	7.2419	7.9273
GSM405384	0.016666667	0	6.6635	5.0071	7.2539	4.8695	5.1843	8.0148	10.349	10.9926	5.6323	9.1258	5.4769	4.3861	9.3297	6.4048	5.8845	3.831	3.9991	4.9907	9.3733	4.7325	9.0916	5.6813	8.376	4.5358	5.568	6.0427	10.9517	4.7737	6.9039	4.0554	5.4619	8.292	7.7454	7.191	7.2689
GSM405385	1.258333333	0	7.6025	3.8989	6.2198	5.1887	4.7068	7.8224	9.4601	9.9283	5.4284	8.9641	6.1918	5.1766	10.4774	7.4487	6.297	4.0542	4.1589	5.4275	10.9833	5.6554	5.0487	7.8558	7.8736	5.3353	7.0824	5.6793	8.0362	5.9093	6.2228	4.2108	5.2632	8.2979	7.4109	7.7926	7.2695
GSM405386	3.758333333	1	6.123	4.4671	5.8017	5.1027	5.0167	7.6348	8.8561	9.1577	5.958	8.2248	5.9917	4.95	9.3376	7.392	6.2063	4.0102	4.159	5.936	10.5338	4.8506	5.2052	6.3347	8.363	5.3413	6.5514	5.4984	6.6816	6.0471	6.6416	5.8615	4.7143	8.7235	7.4426	7.6327	7.137
GSM405387	11.40833333	1	6.5501	4.0607	6.8458	4.9045	5.1975	7.8959	9.7196	9.1648	5.5385	8.188	5.8491	4.6332	9.4618	6.5855	6.4203	3.9597	4.2906	4.8361	9.9121	5.3159	5.5876	5.7246	8.3425	5.1601	6.9183	5.836	6.5707	5.3318	6.8096	5.481	4.5264	7.4201	7.3794	6.4337	6.8498
GSM405388	0.533333333	1	8.0062	4.3705	6.9942	5.0777	5.1894	8.2189	9.9652	10.2144	6.0834	8.6691	5.7868	4.8629	9.05	7.0631	6.2295	3.7696	4.0792	5.1369	9.5061	5.0412	5.8136	6.0706	8.1585	5.35	5.4844	6.539	9.0789	7.5668	6.7932	4.144	5.6013	7.8597	7.8425	6.8612	7.0183
GSM405389	5.558333333	0	5.9613	3.934	8.4821	5.3368	5.9194	8.9165	8.3158	10.0689	5.4391	11.1404	6.4601	5.1638	8.4696	5.6476	6.3216	3.6948	4.142	6.1044	10.0485	5.6025	3.974	5.8668	9.3882	5.2814	6.1844	5.8886	8.9607	6.4399	7.9848	4.3496	4.0021	9.8546	7.8186	8.6213	7.599
GSM405390	0.016666667	1	8.312	4.0678	7.9133	4.8372	5.0182	8.6168	9.7645	10.1803	5.3462	8.6047	5.57	4.5608	9.4647	6.9203	5.9771	3.8003	3.705	5.3309	10.492	4.8785	5.8353	6.4071	7.6035	5.085	5.6087	5.9236	8.4589	6.2611	6.5015	4.0197	5.1895	7.359	7.3313	6.4615	6.4644
GSM405391	1.05	1	8.5119	4.7522	7.3668	4.9544	4.6521	8.1421	10.1837	10.9246	5.8512	8.9851	5.3637	4.9798	9.7936	7.2532	5.8495	4.0677	3.9657	4.7957	9.862	5.1544	7.1731	6.1298	8.6075	5.8344	6.0357	5.9916	10.071	5.672	6.8338	3.9091	5.7172	9.7783	7.6142	7.9893	7.654
GSM405392	0.466666667	1	7.814	4.2999	6.7131	4.7449	4.8302	8.1648	10.4133	11.0562	5.8644	8.4031	5.3497	4.6415	10.0513	6.8136	5.7686	3.9155	4.0327	4.9926	9.923	4.512	7.7104	5.7694	7.8474	5.1257	6.1211	5.9367	9.4073	5.1776	6.9477	3.845	6.2902	9.1021	7.4659	7.7805	7.8203
GSM405393	0.083333333	1	6.2629	3.9735	6.9489	4.5965	4.9606	7.9732	9.9879	10.6224	5.1361	8.0584	5.4741	4.6184	9.3068	6.4159	6.0944	4.1026	4.0209	4.9642	9.528	4.6479	8.2536	6.2355	8.3918	5.0814	6.1239	5.6649	10.3599	5.5533	5.8512	4.1717	6.5188	8.8961	7.4218	7.5088	7.1529
GSM405394	0.858333333	0	6.7491	3.9535	7.4107	4.7908	5.4248	7.8604	8.3266	9.1191	5.8938	8.3172	5.5801	4.5697	8.7351	6.816	6.5441	4.0594	4.0518	5.1459	10.6201	4.8009	5.467	5.8745	8.1736	5.1661	5.9937	5.6684	7.2144	6.3692	6.8665	4.9139	5.0885	8.2481	7.5788	6.9568	6.2627
GSM405395	3.758333333	1	6.4888	4.0618	6.9542	4.9958	4.8333	7.7617	8.9329	8.5339	6.1538	8.1861	5.8973	4.7467	9.3826	6.473	6.2908	3.8136	3.9095	5.855	9.6979	4.7701	4.5669	5.7089	8.2653	5.3452	6.8116	5.5133	6.2659	5.8582	6.7294	5.6388	5.282	8.57	7.674	6.7937	7.0498
GSM405396	0.016666667	1	8.2181	3.9908	7.9233	4.8269	4.9674	8.1565	9.3878	10.8461	6.2962	8.6087	5.6863	4.9823	9.4584	6.2318	6.0309	3.7827	3.8986	5.3287	10.0189	4.8244	5.551	6.0456	8.6352	5.4099	6.2754	5.9768	9.5797	6.171	7.0433	4.0072	7.4538	8.8303	7.8001	7.3139	7.5884
GSM405397	0.35	1	7.5847	4.2364	8.191	4.8039	5.12	8.6713	10.0829	10.2011	5.1368	8.5486	6.3593	4.7997	9.2865	6.9829	6.1413	4.0572	3.9828	4.7007	11.2297	4.9359	6.282	5.7047	8.011	5.1677	5.7103	5.6173	8.7495	6.8462	7.0285	3.9997	6.488	7.6487	7.4548	6.5634	7.2195
GSM405399	1.183333333	1	8.1141	4.24	6.398	4.821	4.7656	7.8311	10.0109	10.0546	5.8203	8.3973	5.4658	4.5924	9.0978	7.218	6.0996	3.8616	3.8273	5.0132	9.5064	4.6897	6.217	5.8067	8.3155	5.3666	5.6625	6.0618	8.4434	4.9761	6.5644	3.8653	8.2415	7.969	7.6195	7.376	7.4891
GSM405400	0.45	1	7.6616	4.527	8.106	5.0056	5.4432	8.3014	10.5152	11.6445	5.8247	9.0943	5.6448	4.9594	10.1975	6.9739	6.0065	4.4936	4.321	6.5479	10.5707	5.1166	7.6421	5.9046	8.4276	5.6494	7.1182	6.3492	9.9844	5.4657	7.1305	4.5065	8.4274	8.1216	7.7372	7.0003	7.9497
GSM405401	1.966666667	1	7.5077	4.5805	7.3282	5.349	5.5874	7.4508	8.7662	10.4201	6.4282	8.0536	6.0461	5.0485	10.2219	6.8487	6.3578	4.4795	4.5752	5.8025	10.2178	5.1494	6.6893	6.5713	8.0665	5.5299	7.1259	6.0186	8.5411	5.3482	7.1556	4.3877	5.1817	7.6982	7.699	7.5088	7.592
GSM405402	4.55	0	7.4181	5.0266	8.1076	5.1946	5.3807	8.4292	9.6956	10.349	5.7105	9.0927	7.464	5.1214	9.8617	7.7906	6.3701	4.4671	4.3948	7.0307	10.8326	5.1174	7.5884	6.1836	8.7458	5.4192	7.2221	6.1279	10.4352	5.6426	6.9533	5.2311	6.9233	8.2763	7.7461	7.5183	7.2775
GSM405403	0.041666667	1	6.8783	4.9276	7.6594	5.3826	5.6685	8.2653	10.1244	11.61	5.9674	9.2308	6.0698	5.3956	10.5574	7.2489	6.5677	4.6322	4.4821	6.6115	10.6091	5.4097	5.6351	7.354	9.3468	5.5564	6.2476	6.2338	9.5636	5.5772	7.3681	4.7952	6.954	7.7166	8.0057	7.4332	7.5547
GSM405404	0.041666667	1	6.6949	4.4243	5.6607	5.6233	5.8809	7.3036	9.7401	11.0333	5.1189	8.1542	6.5167	6.436	9.9555	7.3315	6.4646	4.7209	5.1735	6.9793	10.676	6.1496	5.1188	7.3838	8.381	5.9093	5.4263	5.9856	7.6787	6.4785	7.048	5.7116	5.1622	8.1934	7.5123	7.3547	7.1936
GSM405405	0.608333333	1	8.6654	4.5654	7.7532	5.2256	5.2349	8.21	9.8313	11.1568	5.8526	8.9326	6.2147	5.2313	9.7561	6.7842	6.3644	4.5314	4.2668	6.0335	10.31	5.0908	7.2464	6.127	8.604	5.7451	6.4038	6.2597	9.635	5.8247	7.1362	4.6661	6.8293	8.2786	7.5787	7.318	7.3632
GSM405406	1.691666667	1	7.234	4.5181	6.9938	5.9254	5.7176	7.6788	10.4078	9.0137	5.4611	7.7962	6.6231	5.4892	9.2699	7.0592	6.8407	4.6651	4.9009	6.3999	9.7263	5.5743	4.5405	6.4701	7.4236	6.1201	5.9588	6.2227	6.6055	5.4203	6.572	6.5712	6.5243	8.4313	7.5357	7.5289	8.2655
GSM405407	0.816666667	1	8.4296	4.994	8.8248	5.5196	5.7031	9.0033	10.5324	10.5923	6.2145	9.288	6.24	5.2919	9.5443	6.9468	6.0988	4.5256	4.2745	5.6135	10.4314	5.2404	6.5954	5.8447	8.6157	5.6716	5.7892	6.57	9.095	6.391	7.0776	4.7274	5.307	7.1582	8.0574	6.9935	7.5584
GSM405408	1.783333333	1	8.2048	4.4436	6.7406	5.2678	5.5233	7.5999	9.2629	9.3008	6.8769	8.2918	6.1496	4.9673	9.8858	7.0769	7.4153	4.4173	4.3427	5.7065	10.1193	5.4173	6.5541	6.8044	7.9949	5.7042	6.821	6.1776	7.3929	5.3708	7.0613	4.8836	5.0474	9.1117	7.8316	6.9389	7.0448
GSM405409	10.35833333	1	7.9428	4.7284	6.4181	5.5952	5.4332	8.0986	9.6611	8.9539	5.8571	8.7033	6.2971	5.6393	9.4809	6.8826	6.6667	4.6255	4.4869	6.4257	10.5297	5.2274	4.8847	6.5703	7.5241	6.1326	6.4014	5.8749	7.6018	6.3905	7.3535	4.8592	5.5404	8.6412	7.4514	6.8478	7.5065
GSM405410	20.68333333	1	7.5437	5.4071	8.4472	5.3956	5.2424	8.3536	10.1286	9.6958	5.5827	9.2315	6.208	5.1942	9.0031	7.0334	6.6458	4.4876	4.6135	5.2162	9.6904	5.8118	4.5915	6.2385	8.7004	5.9011	6.685	6.385	6.0139	5.3956	6.963	4.8408	5.2419	7.3756	8.1435	7.2944	8.0749
GSM405411	0.05	1	8.0914	4.5807	6.4727	5.1658	5.2676	8.6513	10.1814	11.1758	6.5684	8.4572	6.1668	4.9815	9.5844	7.1668	6.1329	4.6926	4.2782	5.9115	9.8446	5.0483	7.5641	6.4664	8.0329	5.6455	7.5969	6.1342	8.9434	5.0128	7.0245	4.6791	5.9055	8.1471	7.8214	7.8271	7.729
GSM405412	0.65	1	7.659	4.6971	8.6138	5.1402	5.3745	8.7983	9.905	10.3622	5.6464	8.8795	5.793	5.0468	9.2769	7.8789	6.1877	4.3929	4.2369	5.4793	11.1643	4.9169	6.1083	5.5152	8.5901	5.529	6.0607	6.179	9.0934	9.2376	7.0833	4.7507	5.7694	7.3357	7.7352	6.9916	6.9828
GSM405413	1.2	1	7.3063	4.6063	5.8568	5.5957	5.3307	7.1042	9.0708	9.7339	5.815	8.8278	6.5213	5.2589	8.8375	7.0128	6.7249	4.5963	4.5232	5.3892	8.8202	5.5403	6.7047	7.8459	8.278	6.1421	6.6752	6.2974	6.5927	5.322	6.6715	4.7675	4.9541	8.8547	7.7452	6.9752	7.8062
GSM405414	5.333333333	1	6.3242	4.9413	8.8799	5.3598	5.8826	10.5483	9.0079	10.3286	7.7582	9.107	6.2636	5.2082	10.745	8.0301	6.9844	4.3389	4.3666	6.3306	11.085	5.4552	4.5389	6.5712	9.2225	5.6093	6.4779	6.0133	8.9346	6.242	7.908	5.7038	4.8632	9.9365	7.7647	8.5522	8.1403
GSM405415	0.5	1	7.3423	4.6175	8.783	5.6795	5.5185	8.829	9.6598	10.8393	6.1341	9.5334	6.1469	5.3052	9.0454	6.6504	6.8003	4.6461	4.419	6.3722	9.9184	5.5135	8.1833	5.8759	8.8253	5.9724	6.3551	6.3963	10.2896	6.0052	7.1297	4.6015	5.8435	6.9712	8.1874	7.665	7.5137
GSM405416	0.341666667	1	8.8514	4.9328	8.1181	5.1598	5.4811	8.4964	9.8122	10.9244	5.7898	9.1037	5.8269	5.3327	9.9735	6.7652	6.1286	4.4693	4.1619	5.1098	10.4665	5.2279	6.7656	6.6551	8.3862	5.3823	6.9894	6.2552	9.7065	5.4852	6.2351	4.5503	6.2586	8.7338	7.685	7.5246	7.3604
GSM405417	0.016666667	1	7.4998	4.6925	8.296	5.2549	5.5898	8.1892	9.2942	11.0131	5.688	9.2617	6.1166	5.654	9.7401	7.6173	6.5054	4.6125	4.5037	5.6283	10.3005	5.2537	7.9653	5.848	8.6012	6.1572	5.6167	6.2403	8.5651	5.3132	6.8553	6.2647	9.2012	6.3202	8.1629	7.6297	8.2236
GSM405418	5.166666667	1	7.0574	4.8566	8.1027	5.3818	5.5048	8.3227	9.8375	10.5827	6.365	9.3254	6.576	4.9759	9.4635	7.2651	6.9364	4.6634	4.3751	5.1548	10.441	5.2719	5.514	6.2929	8.5349	5.8842	7.2168	6.2702	8.6786	5.1385	6.743	5.337	5.1404	8.526	7.5766	7.4859	8.1222
GSM405419	2.933333333	1	7.3228	5.0151	5.7876	5.1519	5.3549	9.0743	10.5663	10.7951	5.8773	8.8751	6.1801	5.3398	9.9384	8.0184	6.4201	4.447	4.4878	5.3309	11.4059	5.0695	7.1897	6.4572	8.8303	5.8545	5.8896	6.1524	9.1567	5.2821	7.2491	5.6564	6.6835	8.835	7.8555	7.2519	7.2787
GSM405420	3	1	7.7014	4.6488	7.2157	5.4579	5.7193	8.4227	9.6471	9.5925	6.1138	8.7267	6.2961	5.1566	9.9193	6.4327	6.7499	4.4837	4.5279	6.6621	11.3976	5.137	4.9559	6.1512	8.3999	5.8407	6.6583	6.3645	6.6484	5.309	6.621	6.8795	7.1078	7.8982	7.7111	6.8038	8.4449
GSM405421	6.083333333	0	7.4839	4.6154	7.6225	5.0771	5.6899	7.8556	10.3225	10.2037	6.3545	8.6399	6.0236	5.0528	10.0234	7.3747	6.2738	4.4945	4.2757	5.415	10.8484	5.2435	8.6141	7.532	8.7276	5.4899	6.8293	6.1712	9.9032	5.8267	7.2268	4.419	5.4844	9.5072	7.6617	7.4174	6.9583
GSM405422	0.908333333	1	10.0459	4.4722	7.6867	5.2471	5.6809	8.4118	11.0722	10.2556	5.7087	9.0444	6.383	5.1932	9.6098	6.7698	6.5145	4.3744	4.4202	5.7957	9.924	5.0816	5.2109	7.0467	8.8155	5.9199	6.4197	6.8907	8.98	6.2797	7.9761	5.7554	4.8538	8.4011	7.9794	7.9275	7.608
GSM405423	6.116666667	1	8.0134	4.7564	8.1205	5.3171	5.5391	8.7239	10.4747	11.2592	6.0285	8.9229	6.0411	5.1105	9.7107	8.1651	6.4764	4.4457	4.41	5.3613	11.3306	4.9941	7.6011	5.9631	8.5835	5.5423	6.4976	6.3472	9.9236	5.1651	7.4724	4.7575	6.652	7.2674	7.7298	6.8138	6.6553
GSM405424	3.2	1	8.6123	4.3633	7.484	5.3151	5.8285	8.194	10.3549	9.5036	7.0513	8.2879	6.3465	5.0362	9.8662	6.9463	7.0189	4.5057	4.5348	5.4002	11.42	5.4192	7.5316	6.5277	7.5176	5.7776	5.8094	6.5078	7.7956	5.6397	7.5087	5.0928	5.1963	6.9447	7.8555	6.6363	7.1329
GSM405425	16.05	1	7.7411	4.8352	7.3092	5.2385	5.3181	8.3946	9.91	9.663	5.9761	8.4775	6.2266	5.0505	9.5217	6.7616	6.5001	4.5446	4.4553	5.0796	10.6834	5.2906	5.0851	6.0249	8.3381	5.8263	6.0078	6.1429	7.623	8.3304	7.5492	5.3813	5.2255	8.2075	7.8317	7.3354	7.5366
GSM405426	0.05	1	8.6383	4.6455	8.1486	5.1769	5.8592	8.5089	11.0494	10.6281	5.1277	8.9635	6.4522	5.326	9.4897	7.866	6.9626	4.4545	4.446	5.4048	10.7558	5.5491	5.5098	6.258	7.9123	5.5136	5.9766	6.7212	10.3268	7.9479	7.0538	4.6093	5.2527	9.0839	7.9588	7.3311	7.7945
GSM405427	1.533333333	1	8.1986	4.6487	7.768	5.0871	5.2968	8.7599	9.7018	10.4399	5.9479	9.0944	6.2551	5.0986	10.2306	7.0443	6.8091	4.42	4.514	5.9079	10.643	5.5002	7.4012	6.2082	8.0256	5.4448	6.5934	6.4292	8.4667	7.4761	6.5951	4.4821	7.6987	8.8743	7.9032	7.6836	7.9694
GSM405428	0.791666667	1	8.3612	5.0096	7.9396	5.2115	5.6893	8.7214	10.2114	11.7412	6.1889	8.6914	6.0841	5.0648	9.5803	7.6745	6.9671	4.5586	4.4251	5.673	10.2546	5.2949	7.4511	6.142	8.3526	5.6292	5.5446	6.3704	10.9362	5.6115	7.1393	4.4375	5.2533	8.8875	7.922	7.2452	7.5566
GSM405429	18.71666667	1	7.7253	4.623	7.404	5.3758	5.5059	8.4687	9.0368	9.3566	6.6816	8.5023	6.1594	5.1996	9.6359	6.9095	6.6163	4.5276	4.2432	5.3031	10.8635	4.9003	6.8419	6.6055	8.0281	5.7602	7.1394	6.0915	7.5138	5.5484	6.6739	4.6395	5.0437	8.202	7.7557	6.6772	6.7499
GSM405430	0.35	1	8.044	4.4967	8.319	5.2019	5.6027	8.491	10.5909	11.962	5.5116	10.1392	6.1149	5.3163	10.1563	8.2224	7.1895	4.5939	4.4676	5.9515	10.1347	5.7168	7.7234	7.0611	8.7061	5.5472	6.0668	6.543	9.9323	5.2882	6.9663	4.7387	5.6906	8.4211	7.9775	7.5537	7.8237
GSM405431	0.916666667	1	6.3158	4.5169	6.1851	5.3523	5.2969	7.9376	9.7654	11.9316	6.3468	8.8546	6.5552	5.0054	10.4005	7.0217	6.6563	4.4826	4.492	6.5718	9.7107	5.2663	7.5451	6.0348	8.8642	5.7221	8.1893	6.4045	9.4887	4.9965	6.8783	4.9976	8.3692	8.5251	7.8634	8.3789	8.3536
GSM405432	0.55	1	6.8707	4.4306	7.6006	5.3895	5.6017	8.6005	10.5164	11.1354	5.761	9.2586	6.1182	4.8671	9.8582	6.7899	6.7735	4.3936	4.354	5.9607	9.5024	5.5209	7.4477	6.0053	8.8183	5.7424	6.3436	6.3577	10.5201	5.511	7.1798	5.1085	8.2611	8.7448	7.9354	7.3526	7.8215
GSM405433	4.908333333	0	7.3568	4.7253	7.0171	5.586	5.6058	8.4667	9.6227	10.3536	6.3549	8.6526	6.2844	5.2941	10.0525	7.263	6.9707	4.4243	4.6725	6.3999	11.3548	5.447	5.9464	6.1505	8.3841	5.75	6.0131	6.0418	6.8436	6.6187	7.6263	4.7602	5.0709	7.0004	7.7262	6.6004	7.0469
GSM405434	0.241666667	1	8.6547	4.4857	7.4034	5.4287	5.6759	8.584	9.6688	10.8232	6.2449	8.3737	6.0824	5.3107	9.3083	6.6961	7.0577	4.4753	4.4465	5.8075	10.4438	5.6242	7.4978	6.4837	7.9686	5.8908	5.1924	6.5046	9.8546	5.9094	6.9289	4.5718	6.5441	8.2414	7.7635	7.5616	7.6154
GSM405435	0.258333333	1	7.5674	4.5251	7.2674	5.7033	5.6518	7.4545	8.8702	9.5625	5.6955	8.2441	6.6242	5.3202	9.2017	6.3852	6.7227	4.623	4.6985	6.5862	10.075	5.7569	5.0183	7.7938	7.769	6.1822	5.2967	5.8231	6.1149	6.662	7.4764	4.7175	5.5314	7.0897	7.9598	6.8353	6.7856
GSM405436	0.483333333	1	8.1865	4.6464	7.9712	5.5092	5.4047	8.666	9.3277	10.0923	5.5568	8.4214	6.3569	4.9615	9.4702	6.7975	6.4856	4.5104	4.3224	5.7199	9.9225	5.3895	6.8485	6.2362	7.7849	5.7315	6.0882	6.1729	9.4637	8.394	6.9441	4.7328	5.9455	8.0313	7.9314	7.124	7.778
GSM405437	3.441666667	0	6.8572	5.0348	7.5827	5.4047	5.4678	8.5986	9.4607	9.7112	6.6178	8.658	6.3208	4.9657	9.8523	6.9002	6.8128	4.3146	4.7188	5.7569	10.2637	5.2509	5.7491	6.0852	8.9849	5.8883	6.6793	6.1479	6.5001	5.4216	6.9727	7.2541	5.774	8.0517	7.8135	7.1262	7.1479
GSM405438	2.3	1	7.4642	5.3062	7.6997	5.4248	5.6433	8.4013	9.2482	10.5554	5.1644	9.0213	6.1865	4.9441	9.5302	6.6016	6.5619	4.5569	4.3713	5.1061	9.6043	5.2485	6.1345	6.3714	8.691	5.3983	5.6664	6.4182	10.6321	6.3209	6.5885	4.734	6.3244	8.1504	7.9982	7.2881	7.2908
GSM405439	3.7	0	8.3772	4.4868	7.6034	5.322	5.7408	8.4366	9.2545	9.2241	5.9369	8.4336	5.9905	5.0199	9.7276	7.0829	6.4918	4.5625	4.5783	5.4632	10.8528	5.2615	6.092	7.1273	8.033	5.79	6.1711	6.1725	8.4405	6.3722	7.8936	4.8777	5.1734	8.1155	7.9036	6.8478	6.7978
GSM405440	0.533333333	1	8.1287	4.5909	8.1424	5.2313	5.6129	8.2676	9.9785	11.1027	5.4537	8.8749	6.1011	5.0923	9.7792	6.969	6.4771	4.3617	4.4389	6.0589	10.0387	5.3319	8.4415	7.1244	8.8343	5.4653	5.4936	6.2711	10.5362	5.7373	7.426	4.6588	5.8161	8.6024	7.9334	7.4799	7.8594
GSM405441	3.266666667	0	7.9378	4.7011	7.4804	5.5229	5.5471	8.1339	8.8477	9.0958	5.6349	8.5064	6.9297	5.2433	9.8535	6.8295	7.1628	4.3175	4.4676	5.5846	11.192	5.6593	5.5131	6.3963	8.6484	6.0439	6.2147	6.1147	7.615	5.6286	7.1628	5.9243	4.8776	8.485	8.1025	7.5513	7.4951
GSM405442	0.3	1	7.6182	5.166	8.2652	5.3959	5.5498	8.3978	9.7156	10.8476	5.1504	9.355	6.1823	4.9353	9.7823	7.9144	6.4277	4.4906	4.3395	5.5057	10.3129	5.3562	8.1764	7.3081	8.9665	5.2081	5.8796	6.2306	10.8346	5.831	7.4665	4.533	7.5458	8.6906	7.8438	7.5493	7.3006
GSM405443	0.983333333	1	8.3272	4.5164	8.6189	5.5173	5.32	9.0501	9.9971	11.9278	6.0084	9.0137	5.9907	5.1252	9.909	7.3484	6.3631	4.2791	4.2987	5.3309	10.056	5.1638	6.4263	6.3891	8.7491	5.4096	6.1825	6.3735	10.1151	5.8558	7.1423	4.5363	6.2526	8.5614	7.2194	7.0061	7.3467
GSM405444	2.841666667	0	8.105	4.4802	7.2105	5.5875	5.8459	8.0619	8.9265	9.9873	6.4733	8.5202	6.7872	5.1897	9.7527	6.7564	6.9942	4.5467	4.447	6.8531	11.0682	5.4845	6.175	6.0564	8.1835	6.3191	5.493	6.0718	7.4355	6.5677	7.4582	5.2132	5.2373	7.9593	7.9903	6.5741	7.0521
GSM405445	3.333333333	0	7.9266	4.6818	7.5713	5.171	5.7433	7.9954	9.6273	10.5491	6.1097	8.729	6.0966	5.2155	9.8954	6.7905	6.5288	4.4768	4.3478	5.6188	10.4508	5.1725	5.236	6.7581	8.4536	5.7203	6.2441	6.0162	8.5165	5.6915	7.1489	6.3703	5.3832	8.77	7.8858	7.2135	7.4487
GSM405446	0.733333333	1	7.9278	4.3966	7.9154	5.6965	6.0144	8.7137	10.9647	11.1114	5.0677	9.1882	6.5992	5.4776	9.6425	7.6127	6.3922	4.5448	4.9187	6.4199	10.4167	5.5648	6.4071	6.2192	9.1424	5.5321	5.7064	6.5937	10.5461	5.8566	7.1758	4.8233	5.7858	9.0935	7.8168	8.1241	8.4821
GSM405447	2.791666667	1	7.2946	4.4376	8.0358	5.3674	5.7036	8.6217	9.3897	10.19	5.5391	9.0816	6.3493	5.6405	10.3408	9.024	6.5696	4.4372	4.5253	5.8725	10.5284	5.7032	6.2361	7.583	9.2108	5.5968	5.7791	6.1903	10.933	6.6486	6.9001	4.5998	5.5789	9.532	7.6654	7.9691	7.5374
GSM405448	0.483333333	1	7.5077	4.2873	7.6699	5.4363	5.6685	8.8699	10.078	10.6898	4.8039	9.9359	6.4259	5.5713	10.1163	7.5752	6.9309	4.4283	4.6664	5.9354	10.4269	5.9032	7.4137	8.1378	9.8231	5.6456	5.4973	6.1701	10.6996	5.634	8.2305	4.8546	5.7002	9.5053	7.9711	8.1774	8.3664
GSM405449	2.016666667	1	7.1143	4.4363	7.6604	5.4061	5.4709	7.7226	9.7602	9.3784	5.721	9.6177	6.8152	5.3175	9.5403	6.8498	7.9203	4.5068	4.6817	6.8922	10.1385	5.3519	6.4929	6.324	9.0821	5.8577	8.1344	6.2031	8.2704	5.4391	6.6057	5.6763	6.2579	9.8695	7.9251	8.1807	8.2636
GSM405450	13.3	0	7.2978	4.3486	6.15	5.3991	5.5774	7.9501	10.4418	10.2682	5.9712	8.5656	6.0251	5.1147	10.5711	8.188	7.2234	4.4276	4.261	5.593	10.6743	5.3459	7.182	7.0644	8.8284	5.7449	6.0139	6.0876	9.7253	5.1133	7.1726	4.7957	5.5613	8.5851	7.6697	7.3824	7.7522
GSM405451	3.691666667	1	6.9542	4.3161	6.7175	5.9558	5.7966	7.1804	9.3113	9.4046	5.1446	7.9019	6.7184	5.7165	9.4476	7.0194	7.5013	4.568	4.597	7.8489	10.241	5.939	5.2911	6.5049	8.1317	6.4799	5.3001	6.1708	7.2241	6.8831	6.6216	5.1343	5.7079	7.6209	7.4792	7.3689	7.4848
GSM405452	0.35	1	7.4766	4.2652	7.0749	5.3053	5.582	7.8055	9.9822	10.149	5.4042	8.4972	6.4887	5.1814	10.3244	7.0638	6.4038	4.3839	4.4559	5.3831	9.9187	5.2465	7.7339	7.2457	8.8035	5.8233	6.8655	5.879	9.9375	7.0417	7.0459	4.9679	5.622	9.1184	7.5936	7.9465	7.8834
GSM405453	0.208333333	1	7.4509	4.2647	7.25	5.4463	5.6051	8.4756	11.184	11.1392	4.9288	8.9283	6.365	5.1677	9.6703	8.2852	6.8902	4.3944	4.6882	6.2441	10.0946	5.2522	9.2727	6.8555	9.0355	5.8613	5.6098	6.4442	10.9013	5.9181	7.2754	4.7991	5.5963	8.7433	7.9874	7.9604	8.3763
GSM405454	3.316666667	1	7.0671	4.3539	7.4162	5.8622	5.8134	8.1653	9.7347	10.8414	5.4738	8.4473	6.5341	5.3753	9.2887	7.381	6.9009	4.4123	4.8484	6.2891	9.5468	5.6027	9.3103	6.9648	8.7609	6.7075	5.3169	6.1985	10.3187	6.0082	7.1578	4.6538	5.9844	8.3948	7.6753	7.8235	7.3787
GSM405455	0.233333333	1	7.7901	4.6256	8.0279	5.3978	5.4864	8.4215	9.7307	10.0398	5.3412	8.891	6.2491	5.2568	10.1632	6.904	6.3748	4.4009	4.4777	5.7572	10.6142	5.1297	5.9792	7.4435	8.463	5.6112	5.9446	6.0739	9.2315	8.0045	7.5103	4.8291	5.7798	8.8598	7.8102	7.5684	7.83
GSM405457	0.3	1	7.7434	4.7062	7.7888	5.4279	5.6694	8.2688	9.6614	10.8388	5.2286	9.0999	6.2766	5.3	9.7817	7.4548	6.5091	4.7652	4.6943	6.4001	10.3506	5.4238	6.7403	6.371	8.2163	5.7621	6.1889	6.0013	9.5281	7.3525	7.5803	4.8993	5.4632	7.526	7.4428	7.2534	7.7091
GSM405458	1.583333333	1	8.947	4.513	7.4834	5.7072	5.7321	8.2962	10.1274	11.0378	5.0384	8.3686	6.1457	5.5794	9.8562	7.4283	6.4794	4.7442	4.7255	5.9765	9.8822	5.3655	6.093	6.0969	8.0605	5.6912	5.6319	6.1863	9.3206	5.7427	6.7709	4.6834	5.2022	7.5168	7.8861	7.5815	8.4832
GSM405459	1.141666667	1	8.3168	5.0057	8.2415	5.4541	6.1045	8.3228	10.057	10.9869	5.1587	9.4015	6.156	5.2944	9.9094	7.3288	6.4271	4.5807	4.948	5.4492	10.3358	5.5814	5.487	6.5715	8.8051	5.5345	6.8129	6.3881	10.2478	6.8258	7.8172	4.6837	5.3541	7.3901	8.0258	7.3548	7.4092
GSM405460	0.483333333	1	8.5894	4.3726	8.0413	5.6711	6.0624	8.4266	10.0259	10.7755	5.4583	8.2177	6.4858	5.367	9.4918	7.1854	6.8997	4.4874	4.613	5.8398	9.1434	5.5979	5.5554	6.9233	8.8969	6.2819	5.4444	6.3518	9.8551	5.8199	6.5046	4.7639	5.1735	8.7023	7.9317	7.6925	8.5598
GSM405461	0.758333333	1	6.4271	4.3378	6.5709	5.5125	5.7532	7.5723	10.196	9.7719	5.3301	8.1819	6.8387	5.7	9.2485	7.0296	7.8224	4.4665	4.4547	7.6392	10.5209	5.4066	7.877	6.6818	8.6146	6.1085	6.6129	5.9928	8.5904	6.1305	7.014	5.1929	6.3298	8.2395	7.8898	8.0328	7.6725
GSM405462	7.516666667	1	6.9433	4.4198	6.7654	5.6879	5.9343	6.6511	8.6698	8.6797	5.5083	7.5938	6.992	5.5814	8.5106	6.2305	7.5916	4.4245	4.6844	7.8495	9.8442	6.5156	4.972	6.1591	7.1523	6.3322	5.4336	5.6008	6.453	8.8267	7.9091	5.2121	5.668	7.5379	7.4571	7.2631	6.8208
GSM405463	2.216666667	1	7.3681	4.4245	7.8296	5.3549	5.5794	8.4243	9.9821	11.1716	5.2233	9.5915	6.4029	5.2482	9.5899	7.6194	6.5363	4.4653	4.6554	5.6408	10.3785	5.4003	6.9404	7.7229	9.7765	5.8455	5.657	6.1733	10.2415	5.3537	7.4913	4.6057	5.6279	9.025	7.7495	8.0244	7.9653
GSM405464	0.558333333	1	7.8227	4.2671	7.979	5.52	5.3304	8.2333	8.9674	9.0811	5.3139	8.6326	6.6203	5.5804	9.4582	7.234	6.8723	4.4578	4.8143	7.3299	10.4252	5.5894	5.7435	6.8134	8.3154	6.2643	5.6796	5.9577	9.024	7.8564	7.5311	5.1758	6.0981	7.8128	7.6718	7.2969	7.5997
GSM405465	0.633333333	1	8.1612	4.7225	7.9626	5.1836	5.5194	8.2782	9.2866	10.583	5.8841	9.2637	6.2577	5.2118	10.1789	6.7781	6.3682	4.2596	4.561	5.4749	9.8113	5.5129	7.0667	7.089	8.954	5.497	6.3216	6.3041	10.2908	6.3837	7.2462	4.5991	5.8142	9.0763	7.7298	7.5871	7.7141
GSM405466	0.283333333	1	8.0456	4.3966	7.043	5.1885	5.5036	8.0309	9.7449	10.1213	5.7374	9.0825	6.2565	5.2878	10.0121	7.4162	6.4217	4.4917	4.4585	6.2454	9.7081	5.242	7.9415	7.9809	9.0575	5.3074	6.0159	6.167	10.2752	6.2434	7.0374	4.6619	6.2757	9.0782	8.0711	7.8436	8.7727
GSM405467	1.341666667	1	7.175	4.4609	5.6164	5.3146	5.5225	7.502	10.8216	11.0718	6.5798	7.2197	6.0212	5.3116	9.8434	5.5621	6.4596	4.6071	4.6383	5.8496	6.7745	5.2144	4.7184	5.887	9.0239	5.9254	6.3915	5.9988	6.159	5.4757	6.574	7.2548	5.507	8.669	7.6031	7.6876	7.5199
GSM405469	5.558333333	0	7.656	5.371	7.3484	5.508	5.678	8.1827	9.0591	9.1026	5.6467	8.2818	5.8545	4.9479	9.7803	6.859	6.3767	4.4509	4.5287	5.9914	10.4125	6.6099	5.019	6.3668	8.594	5.5974	6.4643	6.1366	6.2651	5.8086	6.5949	5.8677	5.9811	7.2281	7.4624	6.6831	7.497
GSM405470	1.916666667	1	7.3956	4.8458	7.1435	5.3572	5.5031	7.8153	10.6376	10.3589	4.8534	8.074	5.909	5.1932	10.5133	7.8163	6.8846	4.4334	4.5105	6.286	10.1371	5.2955	8.5182	7.5046	8.9001	5.5545	6.5785	5.9906	9.2282	5.7093	6.9459	4.8308	5.331	7.395	7.5315	7.381	7.5927
GSM405471	0.15	1	7.6352	4.5068	6.9987	5.4119	5.6636	8.4619	9.7749	10.6054	5.1197	9.8492	6.7	4.9083	10.2706	7.3489	6.6229	4.531	4.7181	5.8473	10.1637	6.0502	9.1444	6.7015	8.6004	5.705	6.1941	6.3678	10.1285	6.9872	7.181	4.5674	6.8871	7.94	7.9212	7.4579	7.5947
GSM405472	0.341666667	1	7.1727	4.6467	7.1391	5.2858	5.6666	8.112	9.2604	9.8996	5.1544	8.5413	6.0628	4.8572	9.7756	7.0583	6.1971	4.5517	4.4805	6.1547	10.3094	5.506	8.5268	7.7306	8.7759	5.3396	6.4309	5.8309	9.815	5.9464	6.7089	4.7179	5.1853	7.3333	7.6819	7.4237	7.6589
GSM405473	1.116666667	1	9.3034	4.8534	7.9153	5.2277	5.4827	8.5134	10.2988	10.0053	5.3535	9.2614	6.3517	5.1143	9.9954	7.9253	6.3032	4.5417	4.3337	5.4563	10.995	5.3844	8.0813	7.5003	9.1876	5.6369	5.9695	6.5058	9.6831	6.6148	7.0986	4.6178	5.8688	7.4803	8.0363	7.3558	7.557
GSM405474	0.291666667	1	8.4295	4.4905	8.5604	5.8432	5.747	8.5604	9.0826	10.6834	5.3873	8.9112	6.0918	4.9911	9.1228	7.107	6.5832	4.3429	4.5323	5.6182	10.2233	5.3526	6.1824	7.0475	8.4549	5.8619	5.4117	6.1137	9.3417	10.2984	7.1844	4.791	7.5184	7.1786	7.6827	7.1651	7.8314
GSM405475	1.05	1	7.49	4.5396	6.6705	5.3804	5.2574	7.9414	10.4733	10.7923	6.0066	8.8093	5.9358	5.155	10.4138	7.1573	5.8844	4.388	4.3684	6.5346	9.3093	5.2544	7.1267	6.2527	8.6788	5.8089	6.5502	6.0986	11.7579	5.6799	7.2355	5.8198	7.0055	7.715	7.9262	7.0877	8.2159
GSM405476	1.308333333	1	9.4351	4.909	7.1422	5.2957	5.5813	7.7972	10.4264	9.9632	6.0967	8.9226	5.9301	5.0768	9.6942	7.017	6.5815	4.3179	4.5313	4.9723	9.6802	5.9098	6.5382	6.2404	8.5312	5.1691	5.3292	6.5071	8.8651	5.6055	6.989	4.6611	6.0273	8.4421	8.0117	6.9881	8.1054
GSM405477	0.108333333	1	8.3437	4.5889	7.4749	5.3931	5.8632	8.4794	8.8818	10.221	5.3759	8.5154	6.0439	5.1445	8.9631	7.5232	5.9271	4.602	4.5253	5.5015	10.3228	5.3503	6.3895	7.1756	8.3959	5.4981	6.4809	5.9662	9.3247	6.4414	7.5763	4.6889	5.6157	6.8122	7.5925	6.6378	7.8142
GSM405478	6.058333333	1	7.8569	4.5415	6.5623	5.7974	5.5983	7.878	9.3771	9.3113	5.6189	8.7784	5.7793	4.9698	9.6732	6.6008	6.7656	4.4249	4.4557	5.7117	10.7384	5.6867	4.8558	6.6442	8.6349	5.4519	6.3092	6.0185	7.6896	5.9912	7.4868	5.2303	5.5894	7.4683	7.7426	7.0011	7.7143
GSM405479	0.383333333	1	8.4336	4.6492	7.793	5.1746	5.6559	8.3058	10.1611	10.5963	5.0751	9.0334	5.9802	5.2292	10.0439	8.4093	5.9322	4.3022	4.4266	5.3053	10.3001	5.2265	7.7909	7.7096	9.3232	5.5593	5.7462	6.3805	10.5221	6.0529	7.584	4.5474	5.1604	7.8855	7.4978	7.6548	8.2869
