# Supplementary material for: Machine learning-based identification of glycosyltransferase-related mRNAs for improving outcomes and the anti-tumor therapeutic response of gliomas
Source: Front Pharmacol. 2023 Aug 16;14:1200795. doi: 10.3389/fphar.2023.1200795 (PMC10468601; doi:10.3389/fphar.2023.1200795)
Supplement: Supplementary file 1 [file DataSheet3.zip › modelprepare/uni_kam_expcli_YEAR_Input.txt]

ID	OS.time	OS	LFNG	ALG5	B3GNT9	B4GALNT3	B4GALT1	B4GALT4	B4GALT5	CHSY1	EXT1	EXT2	EXTL1	FUT1	GALNT1	GALNT10	GALNT9	GALNTL6	GCNT4	GLT1D1	GYG1	HAS1	HAS2	MFNG	MGAT2	MGAT5B	PIGM	POFUT1	PYGL	PYGM	ST6GALNAC6	ST8SIA3	ST8SIA5	STT3A	STT3B	UGGT1	XXYLT1
HS_1077	4.166666667	0	7.0932	4.1069	5.8033	5.2157	4.6208	6.9719	8.4334	8.9989	5.8719	7.2116	4.8959	4.434	8.1659	5.7264	5.7076	4.1535	3.6847	5.2262	8.5107	4.6439	5.8922	5.3603	6.6146	4.7037	5.6822	5.1609	5.1264	5.3851	7.0205	4.6879	4.8422	7.7173	6.901	5.833	5.6477
HS_1237	3.583333333	0	6.143	3.5444	5.7273	5.3956	4.248	6.2169	8.6137	7.7686	6.2808	6.9888	6.3336	5.322	7.7451	5.4846	6.756	4.1349	3.6853	7.3042	8.7223	5.4383	3.7268	5.0751	7.0322	5.6204	5.1603	4.9903	5.3027	6.5933	7.5794	4.663	5.2111	6.9846	6.8171	5.7929	5.5898
HS_1585	6.333333333	1	6.6904	3.6167	6.1668	5.3785	4.9794	6.8371	8.0852	9.2811	5.1619	7.113	4.8537	4.5913	8.2202	6.6458	5.9958	4.1666	3.7468	5.7116	9.3128	4.4799	5.0009	5.7967	7.163	4.559	4.9423	5.0136	6.7933	5.6159	7.3304	3.8681	4.6074	6.6999	6.8498	5.5518	5.3621
HS_1598	7.5	0	7.4593	3.5683	6.2244	5.3139	4.9451	7.1896	9.7839	8.8829	5.9245	7.1195	4.7856	4.1095	8.7685	7.149	5.7262	4.1259	3.5888	5.0185	8.8056	4.2028	6.8275	5.5734	7.5174	4.6348	6.4725	5.0979	6.8392	4.4613	6.9043	3.8304	4.698	8.2494	6.7676	6.3381	5.8358
HS_1630	2.5	0	7.1073	3.8906	5.6556	5.6393	4.7426	6.9218	8.8892	9.2012	5.1337	7.2375	5.0444	4.4271	8.4779	6.9577	5.9674	4.1746	3.7514	5.0007	10.1257	4.1133	5.2818	6.02	7.6315	4.9494	6.1788	5.0829	7.2941	5.2744	6.8724	3.8067	4.5444	7.8372	6.9208	6.0729	5.4832
HS_1690	1.75	0	6.7198	3.961	5.0909	5.3685	4.8545	6.5476	8.6348	8.5212	6.9843	7.6101	4.8529	4.5284	8.4188	6.6503	5.8472	4.2708	3.6813	4.4496	8.5036	4.522	6.6167	5.3683	6.9953	5.0387	5.8373	5.2086	5.558	4.645	6.8653	3.9429	4.2656	6.9937	6.7487	5.676	5.6628
HS_1773	4.666666667	0	6.3333	3.7357	5.5367	5.5298	4.4858	6.6939	8.6826	8.7247	5.5901	6.9859	4.949	4.7068	8.2244	5.9494	6.1727	4.1774	4.2295	5.8865	8.8352	4.4872	3.9826	5.3776	6.8753	5.4146	5.4802	5.0317	5.7701	5.5183	6.8152	4.0133	4.857	7.6006	6.7665	5.7344	5.704
HS_1788	2.333333333	0	7.1378	3.8905	5.5265	5.503	4.4291	6.8696	8.0608	8.5815	5.4853	7.1861	5.3158	4.7746	7.8797	5.8252	6.1654	4.0601	3.7366	6.3327	8.7949	4.7074	4.0887	5.3994	7.0638	5.0564	5.2682	5.0441	5.4578	6.2662	7.5361	3.9131	5.0614	7.0801	6.9027	5.7208	5.322
HS_1970	1.416666667	0	6.2166	3.7581	6.6427	5.2962	4.8069	7.101	8.6615	8.8736	5.6551	7.447	4.6089	4.4419	8.4542	6.6448	5.8482	3.8918	3.6624	5.2506	8.8597	4.4099	4.7471	5.2985	7.3095	4.68	5.2401	5.1811	6.5106	5.3126	6.7262	3.7544	4.3212	7.4199	6.8128	5.7921	5.8409
HS_2145	7.083333333	0	6.8516	3.9818	5.4678	5.1869	4.8649	6.584	8.8197	10.0095	5.7258	6.8074	4.7562	4.2417	8.873	6.8363	6.0368	4.0288	3.6121	4.763	8.7864	4.7722	9.5934	5.7269	7.6948	4.6202	5.9679	5.0767	8.4197	4.4178	6.3081	3.7336	4.8394	7.6392	6.6826	6.0648	5.645
HS_2244	6.666666667	0	6.4911	4.0287	6.4169	5.4419	4.4925	6.7191	7.9179	8.4521	5.3371	7.3279	4.6165	4.4912	8.1212	6.3507	5.8971	4.104	3.9087	4.913	8.5248	4.4724	4.1396	5.2397	7.1912	4.7369	6.329	5.1914	6.0195	4.9674	6.5411	4.0761	5.0257	7.1897	6.922	5.9302	5.7039
HS_2256	0.666666667	0	6.7028	4.3972	5.9506	5.446	4.8602	6.612	8.2633	8.3033	5.9584	7.5664	5.228	4.3107	8.0632	6.5593	7.1145	4.0426	3.6556	4.8359	8.5956	4.976	5.35	5.8156	7.3708	4.6012	5.9307	4.982	6.0157	5.2959	6.8326	4.635	4.5515	7.1935	6.9632	5.6545	5.5379
HS_2292	0.416666667	0	7.1705	3.5488	5.4957	5.2515	4.8675	7.163	8.9852	9.4325	6.1484	7.7406	4.9647	4.4794	8.3832	7.0911	6.1803	3.9134	3.6866	5.4119	9.1301	4.5081	7.6192	5.6819	7.1163	5.0431	5.8245	4.9889	6.7191	5.3123	7.6322	3.8692	5.0361	6.8856	6.9748	5.825	5.5745
HS_2306	5.166666667	0	6.1033	3.7496	5.9803	5.2832	4.7615	6.2159	8.3426	7.535	5.7597	7.0592	6.0149	5.3787	7.7142	5.7019	6.4406	4.0153	3.8917	7.1328	8.6747	4.9951	3.8845	5.7448	6.8114	5.6288	5.0034	5.0381	5.5654	6.698	8.0971	4.2967	5.5428	6.7584	6.6481	5.5815	5.1829
HS_2382	4.833333333	1	6.7508	3.8211	6.2279	5.2994	4.6565	6.3163	8.4151	8.308	6.1113	7.7678	4.8214	4.3006	8.0671	6.3054	6.0331	4.249	3.7965	5.1929	8.1584	4.3692	6.0416	5.1103	7.4073	5.2088	5.9589	5.2334	6.3143	4.9602	7.1797	4.9478	5.9903	7.551	6.8904	5.919	5.8127
HS_2390	6.166666667	0	6.702	4.0118	5.2681	5.287	4.9883	6.7103	8.4865	8.1248	5.3818	7.6288	4.911	4.9749	8.4435	6.2306	6.0551	4.4051	3.732	5.0101	9.2063	4.2964	4.9873	5.8356	7.5698	4.7385	6.2596	4.9788	6.3471	5.6794	6.8449	3.9188	4.4813	7.5143	6.6612	5.8081	5.6516
HS_2391	4.583333333	0	6.6753	3.9695	5.916	5.2612	4.5912	6.8296	8.7739	8.6102	6.0778	7.4713	4.6811	4.5107	8.4627	6.2241	5.6659	4.0444	3.6723	4.968	8.3914	4.346	5.0842	5.1746	7.6185	4.7687	5.5796	5.1626	5.0866	5.0984	6.7613	4.5658	4.3177	7.561	6.9236	5.9055	6.1834
HS_2402	2.916666667	1	5.9414	3.8758	5.5677	5.2751	4.4787	6.5127	8.5736	8.1456	5.3778	7.3751	4.931	4.8067	8.1321	5.9676	6.0795	4.1328	3.5396	5.7102	8.9096	4.5396	3.8715	5.0534	7.4047	4.8302	5.9216	4.8535	5.8746	5.5841	6.8834	4.4738	5.0315	8.0173	6.8659	6.1016	5.9406
HS_2425	5.25	0	6.5844	3.7815	6.1847	5.6959	5.107	6.7775	8.2871	8.4285	5.1799	7.3087	4.9279	4.7901	8.2705	6.7603	5.8821	3.9725	3.93	5.1255	9.3762	4.4955	4.0967	5.9957	7.2906	4.7838	5.6808	5.1234	5.1767	5.9296	7.0241	4.3657	4.4053	7.1887	6.9535	5.8477	5.8257
HS_2441	4.5	1	7.4786	3.819	6.2297	5.2159	4.921	7.0584	8.391	8.6084	4.8585	7.3504	4.822	4.5599	8.2115	6.3739	5.6405	4.0493	3.4197	5.9452	8.8555	4.3732	4.0034	5.6253	7.2073	4.8584	5.5778	4.9761	6.8899	7.1791	6.8639	3.768	4.7682	7.5437	6.9069	6.1538	5.2465
HS_2463	4.166666667	1	7.1292	4.0144	5.8693	5.3327	5.1325	6.7976	8.6934	8.6407	5.2952	7.8588	4.8558	4.6442	8.2417	6.2021	5.8687	3.8875	3.6385	5.4949	9.0134	4.3391	4.0324	5.9311	8.1663	4.7186	5.1885	5.1923	7.2341	7.7898	6.7264	3.8665	4.6945	7.9026	6.9056	6.0215	5.2826
HS_2464	0.75	0	6.8834	4.0768	6.8246	5.3874	4.354	7.0815	7.9438	7.9319	4.9447	7.185	4.865	4.6123	7.7259	5.6249	6.0992	4.3223	4.0152	5.2983	9.9599	4.4129	3.8527	5.4341	7.2445	4.9863	6.1701	5.0931	5.4103	8.2004	6.9505	3.8132	4.7631	7.51	6.8966	5.916	5.2435
HS_2468	3.666666667	1	6.2969	3.8649	5.5579	5.2975	4.7886	6.5289	8.4914	8.9836	6.1889	7.2679	4.8707	4.4156	8.4162	6.3971	5.873	3.9911	3.6043	4.9222	8.9713	4.438	6.2239	5.4948	7.2967	4.8106	5.499	5.2087	5.5359	4.7994	6.8475	3.8029	4.2627	7.3459	6.799	5.6832	5.7881
HS_2472	4.916666667	1	6.8009	4.0711	5.465	5.3711	4.5114	6.6798	8.4362	8.096	5.4949	7.4702	5.6379	4.5268	8.0501	6.4451	6.1489	4.3021	3.9452	5.2288	8.7385	4.3732	3.5067	5.1234	7.3106	5.2051	5.5604	5.2019	5.6489	5.4071	6.5118	4.0212	4.4972	7.4766	6.9568	5.8952	6.2047
HS_2485	5.166666667	0	6.5432	3.9556	6.4938	5.344	4.5152	6.74	8.8263	8.2009	6.8623	7.3963	4.753	4.5258	8.1471	6.8424	5.7985	3.9943	3.68	5.1391	8.1456	4.2865	4.4407	5.4113	7.4629	4.7517	6.065	5.2174	5.6002	5.1079	6.7062	4.5977	4.7161	7.1555	6.837	5.8934	5.7985
HS_2486	5.083333333	0	6.6459	3.9304	5.7745	5.2294	4.7644	6.6504	8.1555	8.7837	4.9944	7.4075	4.8793	4.655	8.2678	6.1673	5.9869	3.9505	4.0551	5.2783	8.8098	4.8038	4.6029	4.9851	7.2918	4.8507	5.8207	5.0645	5.6491	5.0981	6.6685	4.0118	4.5603	7.6064	6.9797	6.1572	5.5493
HS_2496	5.5	0	6.1545	4.1128	5.4746	5.6399	4.3873	6.3201	8.5818	8.4605	5.2511	7.4407	5.0055	4.821	8.6347	6.1035	5.9776	4.1462	3.9675	4.8363	8.8185	4.2932	3.6795	5.9113	7.6303	4.8608	6.3651	5.2907	6.4813	4.9001	6.446	4.482	4.3975	7.9522	6.9091	6.1222	5.9132
HS_2532	5.583333333	0	6.8787	4.0958	6.2521	5.23	4.683	6.5771	8.7034	8.9739	4.5299	7.2667	4.6603	4.6017	8.1228	6.716	5.8515	4.305	3.8432	4.8264	8.4292	4.489	3.8362	5.4488	7.1414	4.6969	6.0427	4.872	6.5062	4.7046	6.6683	5.0589	5.19	7.8191	6.9503	6.0281	6.0156
HS_2537	1.666666667	1	6.067	4.1777	5.2012	5.3941	4.282	6.3144	8.6234	8.7257	5.7414	7.7683	4.8821	4.6718	8.6074	6.7232	6.0047	3.7212	3.4631	6.5252	9.1324	4.3002	3.5175	5.476	7.3114	5.1564	6.1175	4.933	6.3805	5.3779	7.0313	4.0855	7.4224	7.4078	6.7665	6.3193	5.7018
HS_2578	2.5	0	6.653	3.9127	5.8151	5.5416	4.4132	6.3579	8.4759	8.1363	5.24	6.9759	5.3249	5.0609	7.3909	6.0827	6.6743	4.0237	4.5976	6.5476	8.8235	5.1126	3.7162	5.3183	6.7585	5.2137	5.3533	5.5413	5.4221	5.6882	7.6339	4.5316	5.2246	7.0172	6.8694	5.4934	5.6995
HS_2593	5.583333333	0	7.3268	3.8033	6.5917	5.293	4.7686	7.6572	7.8559	9.0757	6.5246	7.349	4.8261	4.3464	7.7263	6.9321	5.704	3.9922	3.7603	5.3298	9.5977	4.5302	5.2009	5.6997	7.1136	4.686	6.026	4.9787	6.412	7.0595	7.2395	3.6772	4.3753	7.0769	6.5951	5.5431	5.2471
HS_2612	1.583333333	1	8.4653	3.9556	6.29	5.4424	4.6903	6.855	8.9592	8.4642	4.6363	7.6426	4.9153	4.8865	7.9882	5.9359	5.5396	4.2393	3.4777	4.4369	8.5174	4.2754	4.9053	5.6984	7.676	4.91	5.1893	5.1896	8.3624	4.6984	6.7795	3.8204	5.8867	7.6967	6.2524	6.3528	6.1801
HS_2618	4.75	0	6.2706	3.9031	6.0608	5.3641	4.6612	7.0956	8.0945	9.089	4.9467	7.1957	4.7506	4.8081	8.0694	6.5942	6.1273	4.0735	3.7653	4.8127	8.8349	4.2261	3.4008	5.7342	7.2646	4.67	5.6852	5.1951	5.7504	4.7608	6.9054	3.9845	4.4693	7.4965	6.7667	5.95	6.18
HS_2619	2.833333333	1	6.5591	4.1008	5.2456	5.1525	4.2496	6.3483	8.5019	8.4353	6.1914	7.8141	4.6447	4.3838	8.4407	6.8952	5.6867	4.1624	3.7196	5.3599	8.0045	4.1968	6.426	5.9901	7.378	5.0084	6.0472	5.1011	6.1602	4.8582	6.5221	3.9953	4.8902	7.217	6.6733	5.8121	5.8137
HS_2624	1.583333333	0	6.6963	3.8022	6.5035	5.2396	4.3497	6.8773	7.9088	8.1552	5.8472	7.1555	4.8963	4.6346	7.8659	5.6528	6.0764	4.0145	3.8043	5.86	8.9452	4.2541	4.4221	5.4411	7.075	5.0188	5.7325	4.8533	5.6244	6.8192	7.2684	3.9266	4.8611	7.2455	6.8795	5.8348	5.1796
HS_2626	5.083333333	0	6.516	4.0487	7.0778	5.1407	4.487	6.7475	9.0601	8.6388	5.1775	6.8764	4.6993	4.3541	8.0047	6.3895	6.0283	4.0314	3.8314	4.7066	9.7548	4.3661	3.5253	5.3736	6.8744	4.606	6.2902	5.1561	5.7013	5.3897	6.6431	4.1887	4.3627	7.5347	6.7913	6.1595	5.9066
HS_2661	5.25	0	6.2958	4.0086	6.0612	5.2947	4.3408	6.5417	8.3592	8.1841	5.5364	7.275	4.8445	4.1912	8.1814	6.132	5.7376	3.8337	3.7955	4.9575	8.5412	4.5076	3.5478	5.3786	7.3246	4.946	6.3399	5.2272	4.96	5.3133	6.5613	4.4569	4.4668	7.6639	6.8033	6.0006	5.7148
HS_2668	4.5	0	6.1734	3.6524	5.9975	5.5199	4.2423	6.6805	8.3746	7.9203	5.0316	7.3798	4.4615	4.6789	8.0382	5.6989	5.9593	4.2073	3.6939	4.6408	9.5082	5.0435	4.45	5.1241	6.9686	5.2278	6.3065	5.0218	5.49	5.1872	6.3308	3.9149	4.5742	7.3687	6.5474	6.1997	5.9656
HS_2671	3	0	5.8058	4.3012	6.0358	5.3566	4.225	6.9927	8.1146	8.6368	5.1447	7.6486	4.7031	4.7117	8.5351	6.0521	5.5945	3.7493	3.7962	4.8549	10.1802	4.4731	5.4983	5.5569	7.5114	4.3365	7.0687	5.1104	5.554	4.7642	6.5463	4.9713	4.4995	7.6709	6.7133	6.3265	5.8794
HS_2673	2	0	7.9864	3.9765	6.6618	5.0624	4.8373	7.6025	8.0287	9.3495	5.7312	6.8587	4.7432	4.3609	8.4166	6.2163	5.3362	3.9943	3.8221	5.2909	9.2147	4.4426	6.9066	5.5133	6.4215	5.0857	5.7183	5.1981	5.5366	4.7432	6.8711	3.8069	4.2788	7.1657	6.7442	5.693	5.5367
HS_2691	4.75	0	6.4527	4.2142	5.3689	5.726	4.3759	6.4648	8.5942	8.3649	5.4027	7.8197	5.4777	4.463	8.5247	6.472	5.9187	4.1018	4.155	5.0727	9.2788	4.5549	3.7209	5.93	7.4674	4.99	5.6377	5.1185	5.8621	4.9982	6.8233	4.7389	4.5585	7.3746	6.9538	6.1239	6.161
HS_2694	4.25	1	5.9212	4.2627	5.4913	5.2582	4.2568	6.5761	8.2654	7.7032	5.5008	7.4954	4.6066	4.5798	7.414	6.1916	6.1253	4.1658	4.1903	4.4704	8.7282	4.4323	4.8094	5.2994	7.3798	4.85	6.4067	5.3249	5.8377	4.6561	6.6907	4.434	4.1426	7.9118	6.8749	6.4831	5.7542
HS_2695	4.166666667	0	5.7693	3.9638	6.3388	5.238	4.9827	7.042	8.3107	9.2407	5.5993	7.0878	4.8103	4.207	8.7242	6.5706	5.7665	3.9245	3.5885	4.5907	9.7312	4.3753	4.9701	5.8346	7.4848	4.6138	6.7838	5.1356	7.6141	5.4857	7.0144	3.6377	4.7248	7.6178	6.7668	6.6692	5.6561
HS_2702	1.666666667	1	5.744	4.5476	5.305	5.5929	4.3213	6.5168	8.4324	7.9532	5.3349	7.8374	4.712	4.4365	8.5835	5.9167	6.1488	4.0511	3.6557	4.9755	9.3417	4.2822	3.7986	5.3098	7.7282	4.6848	6.2467	5.2615	5.4678	4.4731	6.2733	5.9387	5.8765	8.0528	6.9319	6.2932	5.9006
HS_2708	4.583333333	0	6.4769	4.086	5.5714	5.3099	4.3742	6.4067	8.191	8.4965	5.7512	7.2949	5.0847	4.6954	7.8342	5.6622	6.4401	4.2363	3.6336	6.7042	9.3321	4.6974	4.1011	5.4236	6.9153	5.3388	5.5983	5.0373	5.603	5.517	7.3221	4.2662	5.1789	7.0305	6.7804	5.6741	5.1418
HS_2709	1.083333333	1	6.0437	4.1805	5.4657	5.2612	4.4295	6.3023	8.636	8.387	5.3808	7.2954	5.4485	4.948	7.6104	5.4613	6.4893	3.8497	3.7609	7.1466	8.9537	4.6729	3.4798	5.6908	7.4195	5.068	5.4311	4.7562	6.2805	6.7638	7.4161	4.4041	5.2654	7.5348	6.6091	5.8184	5.4568
HS_2715	1	1	6.6244	3.9363	6.4839	5.299	4.5839	7.0501	10.6301	9.1043	4.4879	7.8171	4.5557	4.4187	7.7142	7.7598	5.4925	3.865	3.4864	5.1278	9.0354	4.278	6.2314	5.707	7.9126	5.3303	5.4827	5.4598	8.9156	5.1478	7.3698	3.7202	5.6925	8.1313	6.9724	6.8962	6.5639
HS_2716	4.833333333	0	6.1744	4.1873	5.3565	5.3869	4.3033	6.5007	8.2079	8.5123	5.3658	7.9478	5.375	4.7606	7.5819	5.3985	6.3664	3.9207	3.6999	4.9754	10.3956	4.4709	3.4427	5.3716	7.9052	4.7926	6.2608	5.1494	6.2242	6.0633	6.7288	3.8964	4.5197	7.8273	7.0695	6.146	6.4089
HS_2728	4.75	0	7.7483	4.3064	6.3975	5.2307	4.4346	6.8145	8.1678	8.7896	4.9589	7.336	4.7176	4.3338	7.9755	6.2503	5.7121	3.9689	3.7482	5.2219	8.5913	4.6045	4.331	5.5498	7.3668	4.8111	5.6466	5.1939	5.5253	5.0331	6.7847	4.8861	4.7596	7.4225	6.79	5.9109	5.6825
HS_2753	1.666666667	1	8.3273	4.3103	6.648	5.2467	4.4678	7.0941	9.17	9.4944	4.9528	7.9081	4.6767	4.4879	8.4977	7.2198	5.6202	4.1339	3.6065	4.8162	8.5759	4.1382	4.9172	5.2948	7.7357	4.6687	5.6459	5.3807	7.6303	5.6595	6.6876	3.7873	5.2114	8.0382	7.0905	6.3147	6.0364
HS_2754	4.416666667	0	5.9207	3.9076	5.7056	5.2635	4.2881	6.6614	8.1158	7.9519	5.3975	7.1865	6.1562	4.4626	8.3349	5.2701	6.2651	3.9795	3.7525	5.5239	8.2988	4.5927	3.9395	5.1565	7.2754	4.8744	6.9246	5.308	5.4196	5.0051	6.3434	5.158	4.4126	7.5718	6.9065	5.991	5.849
HS_2755	4.5	0	6.1656	4.1618	6.7784	5.3805	4.3046	6.6846	8.3527	8.0215	5.6028	7.0622	4.9171	4.4284	8.092	6.3697	6.2264	3.9508	3.981	5.6085	8.4786	4.2504	4.4107	5.3493	7.4212	4.966	5.8816	5.3024	5.1585	5.2317	6.8151	5.0559	4.5826	7.2089	6.9716	5.8669	5.546
HS_2775	4.75	0	6.034	4.7465	6.1304	5.3174	4.918	6.639	8.6648	8.2965	5.0632	7.2046	4.7083	4.3743	8.4981	6.3597	6.1155	4.156	3.5026	4.7254	8.7266	4.0753	4.886	5.2344	7.1001	4.7446	6.0848	5.3019	5.684	4.4721	6.7183	5.5989	5.5111	7.038	6.8585	5.8777	6.0533
HS_2785	3.333333333	0	6.2296	4.3416	5.7942	5.6235	4.3231	6.7345	8.2082	8.2928	5.2704	7.7451	5.1288	4.9289	8.1146	6.1338	5.9656	4.0477	3.8306	5.6886	10.372	4.1133	3.736	5.4659	7.3469	4.76	6.3504	5.1395	5.9973	5.3736	6.7605	4.9861	4.5382	7.7745	6.8348	5.9658	5.7347
HS_2786	2.666666667	0	6.3701	4.2812	6.1177	5.3148	4.8894	6.7452	9.6254	9.4163	5.1812	7.6643	4.9209	4.5773	8.9173	9.0305	5.9494	3.9572	3.5626	4.655	8.9768	4.1699	6.5933	5.5831	7.7761	4.6754	7.4797	5.3441	5.5551	4.5818	6.4471	4.1014	4.1394	8.3016	6.9503	6.3181	5.6265
HS_2794	0.333333333	0	6.1133	4.1335	6.407	5.3775	4.1661	6.7307	8.2881	8.0944	6.2012	7.4192	4.7709	4.5234	7.2986	6.1861	5.2906	3.9709	3.6524	4.9126	9.4637	4.0492	3.9867	5.1437	7.4106	4.8869	6.1294	5.0705	6.0449	5.0839	6.732	4.3158	4.3484	7.531	6.8243	5.8988	5.7041
HS_2795	3.083333333	1	6.7467	3.7828	6.4735	5.5796	4.6333	6.5621	8.7622	7.4752	4.9256	7.0299	5.0292	4.7941	8.4228	6.3057	5.8711	4.2397	3.7144	4.9778	9.1236	4.4179	3.3821	5.7427	7.6131	4.9201	5.9321	5.0106	5.2799	4.7584	6.9038	4.2403	4.4638	7.4532	7.1307	5.898	6.552
HS_2807	4.25	0	6.0318	4.566	6.1551	5.2609	4.6045	6.7713	8.2884	8.825	5.5905	7.4867	4.8043	4.6581	8.0964	6.0714	6.2643	3.924	3.6288	5.8443	8.4829	4.7435	3.8645	5.2663	7.4806	4.9952	5.889	5.2278	5.5344	5.1252	6.7595	4.7592	4.5769	7.4353	6.8864	6.1832	5.3241
HS_2821	4.916666667	0	6.247	3.9637	6.7009	5.2603	4.377	7.0486	8.0748	8.4917	5.5252	7.0395	4.9984	4.3059	7.9794	5.7429	6.0051	4.0181	3.6042	5.9359	9.0058	4.3602	4.2076	5.1066	7.5208	4.8996	5.6936	5.0758	5.4975	5.4793	7.0052	4.5987	4.6735	7.2105	6.8272	5.7894	5.1992
HS_2830	4.166666667	0	5.8909	4.422	6.582	5.3965	4.7545	6.4057	8.3495	8.6517	4.93	7.7556	4.7369	4.7722	8.3473	6.7017	6.1145	4.1642	3.6762	5.6956	9.0958	4.4709	3.9304	5.6441	7.8822	4.6451	5.935	5.3352	6.4451	4.8085	6.4141	6.3419	4.629	8.1904	6.9274	6.3371	5.6869
HS_2840	3.416666667	0	7.0556	3.9625	5.1964	5.4518	4.4074	6.7306	7.951	7.4018	5.6776	7.2342	4.8777	4.6431	8.0399	6.081	5.4436	4.3923	4.0928	5.8337	8.4302	4.6542	5.0567	5.3953	7.4137	4.9846	5.4636	4.8043	5.1341	6.2515	6.569	4.4234	4.7628	7.5797	6.8761	5.6941	5.7913
HS_2842	3.666666667	0	6.1262	4.1672	5.8266	5.4296	4.4318	6.6558	8.1311	8.158	5.2778	7.5035	4.9223	4.4856	7.9761	5.8153	6.1185	4.105	3.8082	5.5	10.2025	4.3298	3.4839	5.2663	7.3101	4.7856	6.0757	5.178	5.8096	5.312	6.7509	4.6906	4.3788	7.3876	6.9535	5.9898	5.3434
HS_2847	4.583333333	0	6.0525	3.9959	5.7209	5.6974	4.154	6.2801	8.2202	7.6174	5.3238	7.0682	5.8516	5.397	7.3692	5.528	6.264	3.7849	3.8936	7.1852	8.6134	5.2171	3.4447	5.2313	6.8361	5.4778	5.4271	4.9848	5.0635	6.2179	7.5275	4.2562	5.5367	7.0027	6.6425	5.499	5.3838
HS_2848	4.583333333	0	5.9145	4.1009	5.8011	5.5183	4.5095	6.7013	8.0107	8.3904	5.1894	7.2538	4.6527	4.5011	7.7202	5.7528	6.0141	4.1604	3.8442	5.7518	8.9331	4.7552	3.5728	5.2759	7.0482	4.7534	5.5504	5.0115	6.0556	6.2452	6.9511	3.8881	4.7583	7.2133	6.5168	5.854	5.5463
HS_2855	0.833333333	1	7.0185	4.6238	6.4899	5.6783	4.8212	6.8981	8.7899	9.503	4.8888	7.2484	4.9811	4.8794	7.8518	5.8954	5.8312	4.0632	3.7875	5.0693	8.7149	4.8817	5.5692	5.8386	6.5215	4.7015	5.0717	5.2397	7.4584	4.713	6.7538	3.7135	6.204	7.7731	6.7139	6.2273	5.9871
HS_2866	3.833333333	0	6.2181	4.0516	6.0868	5.6708	4.5128	6.7559	8.4713	8.5544	5.3204	7.3382	4.6564	4.5357	8.1984	6.2195	5.8543	4.1209	3.6429	4.8762	8.9778	4.3961	4.1224	5.7398	7.4051	4.3149	6.3298	5.0146	6.1183	5.068	6.9268	4.6409	4.6725	7.2041	6.7092	6.1281	5.7818
HS_2877	1.833333333	1	6.2537	4.0335	5.6937	5.2771	4.9521	6.5843	8.4209	8.8203	5.1026	7.3818	4.8632	4.7512	8.1686	5.868	6.1125	4.1592	3.706	6.0095	9.9533	4.4345	3.8769	5.837	7.4017	5.1039	5.5953	4.9712	6.567	5.486	7.1364	4.2548	4.3866	7.2058	6.778	5.6127	5.3856
HS_2878	3.166666667	0	6.7765	4.3966	5.4361	5.5078	4.5699	6.7536	8.8254	7.6054	5.5387	7.4346	4.8206	4.8795	8.3604	6.1287	6.0374	4.4309	3.8325	4.8984	8.6725	4.3798	3.5521	5.2607	7.1636	5.0313	5.8801	5.263	5.0523	4.746	6.7871	5.5474	4.43	7.3595	6.9531	6.2143	5.817
HS_2890	1.25	1	5.4235	4.2076	5.4255	5.6076	4.2205	6.5527	8.8684	7.6567	5.3278	7.5156	4.6846	4.5812	8.891	5.9785	5.8099	4.0318	3.8667	5.9572	8.425	4.6716	5.6696	5.2676	7.8623	4.7209	7.6985	5.1335	6.4274	4.7192	6.6178	3.6592	6.7791	8.4937	7.1557	7.6537	6.1737
HS_2895	2.833333333	0	6.2074	4.0875	6.3501	5.2538	5.0237	6.4933	7.9948	8.8154	6.2127	6.7874	4.7499	4.7462	8.4596	6.3874	6.0821	4.3069	3.8861	5.1047	8.9059	4.7006	4.5309	6.0443	7.1899	4.7852	5.7822	5.2633	5.517	5.3011	6.2395	3.8782	4.3663	7.5692	6.7529	5.7386	5.3896
HS_2897	2.833333333	0	6.1838	3.9521	5.9116	5.4276	4.3589	6.5147	8.4536	7.8353	5.253	7.3063	4.7843	4.5042	8.584	6.3079	5.8504	3.8914	3.7747	5.6659	8.9194	4.2938	3.4591	5.2429	7.3712	4.9554	5.8722	5.2362	5.6977	4.7812	6.689	4.5557	4.35	7.4844	6.9142	5.884	6.0426
HS_2898	4.5	0	6.6295	4.0009	5.6563	5.309	4.8134	6.7021	8.0894	8.2851	5.5571	7.4167	4.9964	4.7374	8.1503	5.6307	6.1231	3.8371	3.6575	5.8563	9.2926	4.4433	4.6509	5.427	7.1297	5.0167	5.89	4.9136	5.7106	5.4319	7.2062	4.0898	5.0998	6.9791	6.7155	5.7655	5.4243
HS_2911	3.166666667	0	6.9874	4.4813	6.2378	5.3443	4.4382	7.0057	8.4488	8.4585	5.6374	7.3274	4.8738	4.4245	8.4172	5.9283	5.7774	4.2165	3.7759	4.6527	9.113	4.3066	3.7645	5.2211	6.9141	4.6796	5.9956	5.3198	5.322	4.5013	6.1608	4.0298	4.9576	7.6751	6.8821	6.2199	6.0754
HS_2935	0.166666667	0	7.6419	4.1985	6.1973	5.3207	4.6927	6.8604	9.1851	10.428	4.9447	7.7164	4.7818	4.4222	8.5185	7.0217	5.5923	3.9943	3.8464	4.7138	8.6597	4.1447	6.1983	5.4981	7.4104	4.9649	5.5337	5.3647	9.528	4.6049	6.4209	3.8286	6.2786	7.9271	6.7263	6.2493	5.8429
HS_2936	3.333333333	1	8.1096	4.049	5.7283	5.4166	4.3291	6.9498	9.5223	9.1592	5.7376	7.667	4.7473	4.7805	8.5853	6.4906	5.5009	3.9071	3.5876	4.4176	8.6206	4.1173	6.3692	5.6457	7.7503	4.6829	5.6332	5.4814	8.4876	4.5789	6.7427	3.6836	5.0955	7.3314	6.6559	6.2867	5.9643
HS_2937	0.916666667	1	6.4101	4.0685	6.0784	5.2148	4.1285	7.3225	8.9726	8.2614	5.1418	7.7682	4.7444	4.7941	8.8089	6.6798	5.8174	3.8113	3.7571	4.8349	9.0044	4.3689	6.7547	5.7719	7.8874	4.994	6.7233	5.064	6.1627	4.5228	6.4382	3.9797	5.5719	7.8605	7.134	6.4907	6.6658
HS_2941	4.083333333	0	6.6309	4.0984	5.4649	5.3252	4.6975	6.6564	8.6149	8.3204	6.2093	7.4139	4.5295	4.6541	8.5014	7.1486	5.9298	3.983	3.6822	4.6547	8.9203	4.5477	6.6143	5.5673	7.1722	5.032	5.5843	5.1155	5.9835	4.6962	6.8705	4.3794	4.4887	7.279	6.8086	5.4767	5.742
HS_2943	3.416666667	0	6.4781	4.0827	6.8041	5.1499	4.6692	7.6805	9.1485	8.8397	4.3848	7.9199	4.8705	4.5307	8.5968	7.7281	5.543	4.0157	3.4348	4.9543	9.6291	4.4517	4.9212	5.6257	7.3544	4.5951	6.4967	4.9485	7.4857	9.2466	7.0509	3.7095	4.1326	8.8277	6.9138	6.3432	5.5299
HS_2944	1.416666667	1	6.8197	3.7941	5.2475	5.1859	4.767	6.9603	8.8911	9.2238	5.2872	7.1299	4.7463	4.5166	8.4769	6.9791	5.6098	4.1757	3.6492	5.62	9.7869	4.3449	5.2804	5.7961	7.394	4.6858	5.7056	5.1595	8.5631	4.9524	6.8607	3.6333	4.37	7.3803	6.7411	5.7583	5.6178
HS_2951	2.5	0	6.8462	4.0399	6.2159	5.3989	4.8008	7.1644	7.7701	8.4013	5.7566	7.2014	4.7241	4.4607	7.5258	5.7093	5.9115	4.08	3.8083	5.002	9.465	4.7207	3.7731	5.7059	7.2544	4.8087	6.1667	4.9117	7.3385	6.48	6.9898	3.8475	4.5317	7.2983	6.6927	6.0343	5.0919
HS_2952	2.416666667	0	6.8985	4.062	6.1837	5.3482	4.4659	6.7396	8.1833	8.5007	6.0778	7.3002	5.2292	4.7548	8.0142	5.6761	6.1562	3.8677	3.8234	6.1276	9.4757	4.8117	4.2246	5.1012	7.0808	5.3323	5.9918	4.8424	6.3171	6.0356	7.5151	5.453	4.6384	7.5174	6.6938	5.8328	5.3467
HS_2971	4.083333333	0	6.4205	3.8175	5.8076	5.3842	4.2124	6.2249	8.3202	7.9522	5.5345	7.3336	5.6012	5.0834	8.1933	6.4515	6.1472	4.0753	4.0851	6.66	8.8805	4.7779	3.7549	5.3636	7.1656	5.4686	5.4382	4.7321	5.5118	6.2764	7.7515	4.927	5.5192	7.0534	6.7676	5.9613	5.6704
HS_3000	4.333333333	0	5.7134	4.3921	5.2329	5.3975	4.331	6.5589	8.027	7.9028	5.4341	7.3552	5.1808	4.7641	8.2044	5.3559	5.943	4.2318	3.7627	5.0643	9.0052	4.1703	3.5896	5.1011	7.6264	4.9648	6.7548	5.1948	6.1964	4.779	6.0555	4.9641	4.7332	8.1486	6.8633	6.2554	5.9649
HS_3007	1.583333333	1	6.6445	3.9937	5.4912	5.3936	5.0069	7.3506	8.2957	8.5151	7.3172	7.4252	4.6854	4.5552	7.9705	6.5822	5.899	3.9787	3.8086	4.9585	8.9529	4.4867	7.0651	5.894	7.0446	4.8638	5.5751	5.0419	6.9289	5.3458	7.1183	3.6036	4.5139	7.3114	6.5892	5.7014	5.1715
HS_3018	1.333333333	1	6.0025	4.141	6.0543	5.6728	4.2752	6.399	8.6087	7.959	4.8949	7.1083	4.6113	4.7207	7.3594	5.7826	5.9905	4.1207	3.7515	5.4733	8.6205	4.2589	3.422	5.3126	7.3616	5.1184	5.7313	5.0878	5.463	5.0557	6.5433	4.2376	4.4268	7.7442	6.8811	5.9484	6.318
HS_3032	2.666666667	0	6.6187	3.9633	5.3627	5.6247	4.3773	6.7646	8.3939	8.594	5.3225	7.2669	4.8762	4.7412	8.1542	5.8828	5.8458	4.1842	3.6272	5.161	8.6668	4.6303	4.6056	5.0755	7.4267	5.002	6.2435	4.9759	5.8181	5.0577	6.6508	4.386	5.1945	7.3661	6.6976	5.955	5.7533
HS_3059	0.916666667	1	6.7893	3.7393	6.1781	5.6459	4.5169	6.4246	8.1393	8.3154	5.3978	7.0452	5.5431	4.8325	7.9318	5.7632	6.2827	4.4622	3.7373	6.4951	8.8667	4.5429	4.1598	6.1779	7.116	5.1348	5.1552	5.0318	6.6021	6.2097	7.608	4.0623	5.0204	7.2442	6.9171	5.5855	5.3868
HS_3060	2.083333333	0	6.4693	4.1061	5.4223	5.506	4.3479	6.2291	8.4451	8.9591	5.7874	7.4719	5.304	4.3578	8.2484	6.7586	5.5663	3.9885	3.5636	4.76	8.2575	4.2883	6.3939	5.4083	7.8788	4.6143	6.5615	5.1748	7.621	4.826	6.3901	4.1549	4.828	7.9622	7.0399	6.4127	5.4256
HS_3061	0.166666667	1	6.1393	4.1521	5.7993	5.1857	4.1289	6.4639	8.8566	9.5903	5.1691	7.3417	4.5598	4.6685	8.4034	6.764	5.8584	3.7748	3.5239	5.3923	8.8624	4.3507	6.5017	5.7397	8.2027	4.7573	5.9981	5.084	7.3885	4.6792	6.9429	3.8056	6.3985	8.5102	6.9337	6.2689	6.1279
HS_3062	3.416666667	0	6.3693	3.8405	5.898	5.5476	4.3301	7.179	8.7526	8.6308	5.4239	7.4625	4.7876	4.419	7.6616	6.0251	5.6655	3.8319	3.7459	4.68	8.8672	4.0036	3.369	5.2703	7.3407	4.7474	6.2092	5.4885	6.1424	4.3308	6.3366	4.3027	4.4207	7.8048	6.9746	6.1636	6.3482
HS_3063	3.833333333	0	6.4608	3.7764	6.5787	5.5293	4.3685	6.879	7.953	8.2334	5.5213	7.5241	4.6673	4.2636	8.2298	6.4744	6.4072	4.0058	3.8167	4.7435	9.7183	4.5093	4.7426	5.9552	7.5358	4.9041	5.6838	5.0325	5.3663	5.5721	6.9991	3.9546	4.631	7.206	6.8701	6.0416	5.8873
HS_3064	1.5	1	6.4667	3.8832	5.2769	5.3524	4.4391	6.1812	8.34	8.0478	5.1262	7.1502	5.264	4.5394	7.7134	6.0119	5.914	4.0658	3.5656	5.5972	9.1342	4.6552	3.9214	4.9676	7.3107	4.9375	5.971	5.0245	5.2639	5.3795	7.1572	4.2427	4.8412	7.115	6.8142	5.8908	5.5712
HS_3068	2	0	6.0182	3.9379	6.249	5.4132	4.5504	6.553	8.4957	8.37	5.4391	7.495	4.9263	4.7007	8.3155	6.2545	5.9098	4.216	3.882	4.7534	9.9756	4.3495	5.2497	5.0261	7.0384	4.7204	6.7798	5.4077	4.8872	4.2678	6.3527	4.0667	4.6365	7.6488	6.9469	5.9205	5.8405
HS_3074	0.916666667	0	6.9962	3.7824	5.8843	5.2004	4.4678	6.9499	8.1439	8.4223	5.9392	7.2734	4.8904	4.2744	8.2929	5.7666	5.9985	4.026	3.7071	5.3324	9.1714	4.6102	5.571	5.3574	7.1109	4.8265	5.6857	5.2229	5.5883	5.6197	7.0273	3.8929	4.642	7.3278	6.8705	5.5949	5.5424
HS_3093	3.166666667	0	7.1298	4.059	6.1854	5.4614	4.9412	7.6399	8.8796	8.9594	4.3915	7.774	4.764	4.564	7.844	5.9129	5.5715	3.6372	3.7476	4.7347	9.4728	4.5479	4.1656	5.5272	7.7421	4.9949	5.2086	5.5382	8.1939	5.0479	6.8514	3.7548	6.1999	7.5521	6.8359	6.5283	6.4572
HS_3096	0.75	0	6.6755	3.9398	5.4413	5.5555	4.7314	7.1157	7.525	8.4123	5.4929	7.5408	4.5754	4.371	8.0175	5.742	5.7765	4.1887	3.6541	4.9665	9.2673	4.4201	4.7582	5.4427	7.5196	4.7203	6.5152	5.1681	6.1631	5.5363	6.7285	4.1279	4.2916	7.4953	6.7791	5.9641	5.4848
HS_3125	3.166666667	0	7.4302	3.9207	6.7523	5.5875	4.2638	7.0995	8.6662	7.4625	4.9411	7.3564	4.9407	4.2142	8.1615	6.7311	6.1106	4.289	3.8431	4.6805	7.8349	5.155	3.5835	5.9205	7.2857	4.8878	5.9942	5.0505	5.4247	5.0225	6.1527	5.2738	4.208	7.5486	6.9302	5.9695	5.9987
HS_3126	1	1	6.557	3.4621	6.3382	5.3317	4.4037	6.4425	8.1546	8.1344	5.8033	7.3291	5.4528	4.8619	7.8719	5.8769	6.2563	3.896	3.6528	6.8981	8.7814	5.2779	3.7141	5.3711	7.2392	4.9817	5.6903	4.7972	5.52	5.9444	7.4498	4.213	5.064	6.8153	6.7775	5.4785	5.3574
HS_3130	3.416666667	1	6.3348	3.9679	5.7897	5.2296	4.4082	6.6685	9.1693	9.6624	5.6829	7.7237	4.5965	4.4207	8.9044	6.904	5.9434	3.9338	3.718	5.8232	8.1873	4.6033	5.1787	5.6874	7.5301	4.7062	6.2	5.5729	7.7004	4.719	6.4727	5.5177	6.3968	7.8163	6.9092	6.3026	5.9179
HS_3132	0.666666667	0	7.0231	3.774	6.8033	5.6038	4.8948	6.8816	8.1458	8.8577	6.315	7.1855	4.8055	4.4781	8.6735	6.7424	6.0268	4.1872	3.8515	4.6563	9.256	4.4678	5.3861	5.925	7.1745	4.6363	5.903	5.1118	6.1984	6.4542	6.8344	3.6018	4.647	7.1008	6.7716	5.5795	5.5528
HS_3149	0.666666667	0	6.0093	3.8108	6.0082	5.146	4.4287	6.6644	7.9816	8.0946	5.3595	7.3001	4.775	4.3238	8.3068	5.8879	5.66	4.2117	3.578	5.0541	8.4068	4.58	5.7967	5.184	7.1456	4.7963	6.0161	5.0813	5.2303	5.035	6.5322	5.2539	4.2664	7.3441	6.8299	5.9619	5.6113
HS_3237	3.583333333	0	6.2715	3.945	5.7351	5.4841	4.6806	6.6844	8.6725	9.4376	4.6113	7.3135	5.069	4.8064	8.6056	8.1883	6.107	4.334	3.9267	4.8739	8.9132	4.4979	4.5802	5.6614	7.3948	4.8994	5.9936	5.1503	5.6519	4.9462	6.5483	4.4282	5.5029	7.6204	6.9794	6.0951	5.8427
HS_3240	0.25	1	7.5635	4.0304	5.7955	5.3777	4.334	7.3895	9.0126	10.0701	4.9967	7.0564	4.5886	4.4883	10.1716	6.4816	5.6036	4.0639	3.699	4.9017	8.9635	4.5534	4.9318	6.2676	7.2669	4.3843	6.1454	5.1443	5.6531	5.1768	6.3095	3.9267	4.5984	8.3344	6.8017	6.6677	5.5802
HS_3245	3.833333333	0	5.9102	3.971	6.4045	5.4923	4.2983	6.7935	9.0089	7.7154	4.9094	8.1457	5.0607	4.6569	8.2697	5.8003	6.26	4.0792	3.7499	5.066	8.5565	4.5194	3.5074	5.0045	7.7187	5.0157	6.8357	5.2431	5.4894	4.9205	6.9277	4.6349	4.4681	8.2938	6.7252	6.6639	5.7109
HS_3254	3.666666667	0	8.3263	4.3649	6.1668	5.2637	4.4146	6.9603	9.4198	9.7196	5.4107	8.0078	4.4279	4.6193	8.7369	6.8238	5.5783	3.9542	3.5239	4.3597	8.6578	4.0667	5.7509	5.6109	7.7973	4.7286	5.7682	5.4401	7.9314	4.8497	6.5839	3.7443	5.3524	8.5383	6.9464	6.6346	6.4058
HS_3270	3.5	0	6.3775	4.1233	6.308	5.3799	4.283	6.9771	8.4909	8.5621	5.6418	7.2967	4.732	4.5438	8.3827	5.8319	5.775	3.8722	3.6819	4.7412	8.8866	4.3295	5.3807	5.2436	6.6891	4.7349	6.6644	5.4062	5.5223	4.9639	6.5793	4.9481	4.2992	7.4656	6.6983	5.911	5.9308
HS_3318	3.333333333	0	8.6708	3.8883	6.54	5.3759	4.4167	7.307	10.0781	9.2999	5.1361	7.8812	4.6882	4.5835	8.3165	6.8916	5.6128	3.7561	3.4516	5.0429	8.7171	4.2859	6.3334	5.478	7.6066	4.7709	5.9404	5.4538	7.9568	6.2714	6.6477	3.6708	7.5433	8.0104	6.7679	6.4646	6.2397
HS_3319	3.25	0	7.9843	3.7429	5.4386	5.6572	4.8203	7.0848	9.2224	8.1876	4.7161	6.8186	4.7583	4.6545	8.5549	6.5457	5.6317	4.018	4.0797	4.7187	8.071	4.5551	5.8416	6.095	7.6923	4.9982	6.002	5.2672	7.146	4.8061	6.6923	4.0315	4.8172	8.3592	6.9273	6.5001	5.2177
HS_3320	3	0	6.501	3.9095	6.0418	5.4569	4.3749	6.4553	8.6265	8.4979	5.3273	7.1572	5.0131	4.7466	8.3438	6.5528	6.256	4.109	3.6852	6.2657	9.0774	4.5396	3.7222	6.0137	7.3159	5.1946	5.532	5.0038	5.8646	5.9203	7.0264	4.7947	4.9279	7.1188	6.7299	5.9062	5.5581
HS_3327	2.25	0	5.8845	4.2568	6.2381	5.637	4.2368	6.7121	8.2072	7.9178	5.7183	7.5589	5.2477	4.5628	8.1684	6.4538	5.7801	4.1853	3.7642	4.6115	9.0472	4.3776	3.566	5.4295	7.6023	4.7992	6.0733	5.2801	4.7422	4.7819	6.6414	5.2371	4.2255	8.016	7.1272	6.2105	5.8694
HS_3358	1.083333333	1	7.602	4.2958	6.2095	5.2378	4.3044	7.3344	10.1994	9.9672	5.1253	8.2286	4.402	4.2934	8.8485	6.9577	5.6331	3.8411	3.3985	4.6649	8.6669	4.0752	5.3576	5.3226	8.0069	4.6781	5.9515	5.6686	7.6505	4.6156	6.3781	3.8821	5.7856	8.64	6.9762	6.6371	6.0532
HS_3359	2.833333333	0	6.7464	3.9556	5.3595	5.3584	4.7416	7.113	8.4944	8.8516	6.0145	7.558	4.553	4.3172	8.8985	7.2215	5.354	4.0782	3.5247	5.1727	10.7075	4.1965	7.3498	5.6799	7.5141	4.5426	5.8609	5.0058	7.3931	5.3683	6.9353	4.0463	4.4807	7.3942	6.7142	5.7335	5.4711
HS_3401	2.833333333	0	6.713	3.9786	6.0053	5.3563	4.4033	6.4694	8.1852	8.4308	5.5322	7.0665	5.2009	4.7465	7.6951	6.0018	6.2726	4.1273	3.7729	6.7445	9.1223	4.5711	3.8056	5.4512	6.8056	5.1794	5.9177	4.9666	4.9066	6.462	7.3979	4.2449	4.993	6.8956	6.7995	5.7694	5.8207
HS_3413	3.5	0	6.4166	3.4891	5.6254	5.3499	4.3023	5.9006	8.5871	8.3569	5.9588	7.1982	5.1456	4.6692	7.8446	6.2425	6.1704	4.1071	3.827	6.884	8.8505	4.4668	4.3161	5.4562	7.1735	5.3101	5.7336	4.9563	5.7462	5.8635	7.5156	4.2775	4.9164	7.1701	6.579	5.8809	5.566
HS_3434	3.083333333	0	6.4016	3.359	6.3499	5.5047	4.6614	6.297	8.6288	8.4296	5.4467	7.2827	4.8161	4.4417	8.3394	6.5459	6.1593	4.3808	4.2175	5.8617	9.2824	4.1968	4.8957	6.0801	7.5105	5.1012	5.4088	5.2194	5.5963	5.5194	7.0479	4.2027	4.7231	6.7805	7.0087	5.5893	5.7625
HS_3443	3	0	6.867	4.0316	6.2755	5.2448	4.6515	6.8183	8.446	8.5484	5.6352	7.3743	4.7096	4.391	8.1523	6.502	5.8199	3.973	3.344	4.531	9.4522	4.3214	5.0928	5.9098	7.4029	4.5399	6.2341	5.017	5.9745	5.4327	6.5295	4.3031	4.6734	7.2167	6.7487	5.9534	5.4007
HS_3459	3.25	0	6.7709	3.8491	6.5449	5.4639	4.9946	6.9238	8.3521	8.2273	5.5912	7.4055	4.765	4.4567	8.543	6.8269	5.8011	4.3222	3.7498	5.2314	9.249	4.3883	4.7461	5.8404	7.3565	4.8915	5.4791	5.0677	6.5917	5.4669	6.8443	4.3233	4.6135	7.4418	6.9275	6.0007	5.6715
HS_3460	3	0	6.5503	4.0903	6.4728	5.566	4.3319	6.4169	8.3486	8.0237	5.3458	7.1684	4.8192	4.4883	7.4122	6.1565	5.8194	4.0062	4.0774	5.3612	9.0968	4.6759	3.4654	5.7329	6.6956	5.0822	5.8549	5.1105	5.8394	4.5242	6.2725	4.1125	4.8544	7.4284	6.918	5.9029	5.8921
HS_3463	3.25	0	6.2867	3.9919	6.3555	5.453	4.5877	6.6685	8.5645	8.2448	5.2094	7.1933	4.733	4.7849	7.9672	6.0548	5.9717	4.3084	3.8082	5.1304	8.8885	4.2561	3.6519	5.9711	6.7066	4.7532	6.1651	5.3865	5.4939	4.9555	6.8825	4.5584	4.4473	7.5103	6.8713	5.9717	6.0832
HS_3464	3.25	0	6.5269	3.8437	6.2267	5.4535	4.4342	6.5623	7.9024	8.6931	5.6394	7.1435	4.7638	4.3431	8.4176	5.6605	6.0925	4.088	3.8843	5.6245	8.22	4.6782	4.1346	4.8876	7.2038	4.9797	5.8258	5.1565	4.9141	5.3321	6.643	5.3966	4.6587	7.113	6.8513	5.6995	5.8117
HS_3472	3.083333333	0	6.6438	4.2094	6.0119	5.4251	4.9995	6.8957	8.1605	8.5506	5.2078	7.4569	4.638	4.5901	7.8853	6.6581	5.8968	4.015	3.8078	5.0822	9.219	4.6155	4.1967	5.8845	7.2739	4.7892	5.7409	5.1908	6.3575	5.5985	6.6091	4.1807	4.6689	7.3527	6.8937	5.9535	5.6129
HS_3474	1.25	0	6.3063	3.6726	5.8846	5.6347	4.4655	6.406	8.5485	8.1804	5.2006	6.9537	5.3534	4.8675	7.7448	6.4034	6.2105	4.071	3.7681	6.6355	8.9832	4.8718	3.6247	6.0532	7.0069	5.1233	5.1869	4.8205	5.53	6.4022	7.6133	4.1439	4.82	6.6606	6.8535	5.4417	5.5307
HS_3476	2.583333333	0	6.1153	4.0656	5.6623	5.202	4.4981	6.7715	8.6655	8.218	5.5686	7.1206	4.4677	4.4023	8.0193	6.1609	5.9724	4.0029	3.8882	5.6278	8.8942	4.5124	3.7514	4.822	7.2294	4.9162	5.6165	5.269	5.4743	4.9819	6.6377	5.7439	4.6981	7.3388	6.7967	5.5841	5.6808
HS_3488	3.333333333	0	6.0078	3.9488	5.854	5.4237	4.8176	6.8478	8.606	8.4899	4.7645	7.1883	4.7914	4.4389	8.4753	6.8719	5.9454	3.9814	3.5746	5.6543	8.5952	4.2088	4.233	5.5601	7.4144	4.9683	6.0682	4.9925	5.042	5.33	6.7519	5.072	4.7665	7.2788	6.8755	5.9071	5.9015
HS_3497	3.083333333	0	5.8876	4.2475	6.4817	5.4847	4.5426	6.6584	7.8971	7.9875	5.4419	7.2568	4.6989	4.7248	8.2186	6.4815	6.1843	4.0468	3.8265	5.2381	9.5725	4.5008	5.6604	5.2424	7.7622	4.9307	5.6238	5.0769	5.4447	4.7317	6.4605	5.0226	4.7735	7.2903	6.7719	5.9401	5.5477
HS_3543	2.75	0	6.4406	3.9321	6.0454	5.4183	4.5997	7.2112	8.4788	8.6974	5.5819	7.7072	4.3947	4.2298	8.889	6.3925	5.7567	4.0914	3.9194	4.9139	8.5639	4.2079	5.7103	5.3082	7.624	4.4519	6.6515	5.287	5.704	4.6326	6.2588	4.1262	4.4117	7.0854	6.8135	5.9577	5.7736
HS_3552	1.5	0	6.054	3.8411	5.9546	5.2915	5.3344	6.3923	8.1847	8.8839	5.0651	7.083	4.8513	4.7667	8.089	6.5147	5.7891	4.0616	3.7668	5.083	8.815	4.3152	4.0451	5.9686	7.4117	4.6742	5.2785	5.0148	7.8867	5.0674	6.9181	3.8814	4.5159	6.9246	6.9088	5.6601	5.6172
HS_3557	2.416666667	0	6.5457	3.6772	5.7333	5.3022	4.9636	6.5882	8.2903	8.4782	5.7206	7.238	4.6385	4.5443	8.3923	6.356	5.7112	4.2017	3.6634	4.9467	8.9476	4.4143	4.4358	5.5753	7.1651	4.5626	6.1101	4.9226	6.4785	5.0645	6.4089	4.2744	4.1863	7.362	6.7173	5.998	5.45
HS_3558	2.583333333	0	6.5211	3.81	6.1194	5.4223	4.4969	6.709	8.4753	8.4723	5.5231	7.1539	4.7693	4.3456	8.5478	6.5051	5.7777	4.3489	3.567	5.0513	9.269	4.3178	6.0827	5.7968	7.3544	4.6495	5.6872	4.9962	6.2838	4.8325	6.6023	4.1319	4.3141	7.2802	6.7467	5.9554	5.3733
HS_3644	8.75	0	6.6161	3.3951	5.9074	6.1589	4.6722	6.3771	7.3355	7.7338	5.338	6.7244	5.7932	4.8401	7.6649	6.1451	6.0512	4.0399	3.7688	6.1823	9.1736	4.5805	3.6217	5.7105	6.3965	5.2632	5.0707	5.0254	5.7578	7.0027	7.3236	4.2603	5.0166	6.7766	6.624	6.0343	6.0752
HS_3645	6.25	0	6.2214	3.7755	6.6758	5.485	4.312	6.4165	8.2798	8.4866	5.6301	7.5526	4.7681	4.5736	8.5032	5.7696	6.1662	4.0127	3.7548	5.5826	8.9154	4.4836	3.4883	5.6911	7.4833	4.9043	6.3742	5.2185	5.4174	5.2544	6.8117	5.3764	5.1848	7.489	6.889	5.8922	5.3768
HS_3646	5.083333333	1	6.2544	3.8165	5.8245	5.4947	4.1839	6.5922	8.2988	8.1099	5.8341	6.9578	5.348	4.8697	7.4259	5.8523	6.2866	4.0457	3.7621	6.8969	9.0638	4.9327	3.8307	5.3186	7.0154	5.4023	4.9934	4.9385	5.9639	5.7735	7.0817	4.5036	4.7928	7.0082	6.7626	5.5941	5.4406
HS_3647	7.666666667	0	6.6639	3.6929	6.8454	5.5617	4.8797	7.1336	8.0669	8.0024	6.2786	7.4483	4.9118	4.3591	7.9578	6.4806	5.6265	4.0753	3.585	5.1065	10.0688	4.3173	4.4209	5.5892	7.1678	4.599	6.0712	5.0397	6.8913	7.419	6.9102	3.8443	4.4103	7.3414	6.7957	5.9613	5.2667
HS_3648	3.333333333	1	6.7858	3.731	6.4497	5.2974	4.6191	6.4421	8.1433	8.3803	6.1762	7.1693	5.4059	4.698	7.624	6.3167	6.2004	4.193	3.8083	6.5031	8.7761	5.0287	4.801	6.0656	7.013	5.239	5.4411	4.9048	5.4968	7.6475	7.5662	4.0977	6.1308	6.9504	6.7208	5.5162	5.4506
HS_3649	7.416666667	1	6.2604	3.6818	6.3279	5.3735	4.247	6.5474	8.5756	7.9971	5.583	7.099	5.0086	4.3667	8.0354	6.2297	5.8606	4.1337	3.6839	5.0626	8.534	4.2783	3.7233	5.8151	7.4254	4.7571	5.7138	4.984	5.3833	5.1857	7.0685	5.3068	4.531	7.2905	6.8286	6.0357	5.8873
HS_3650	5.083333333	1	6.4944	3.564	5.7371	5.2184	4.787	6.6507	9.3986	8.9874	5.1609	6.9332	4.5531	4.4201	8.2861	6.767	5.8364	4.1439	3.6831	5.1335	9.3066	4.4318	5.9067	5.7421	7.2714	4.7085	5.699	5.0424	8.2034	4.8109	6.7566	3.5785	4.6254	7.8424	6.6556	5.9404	5.4789
HS_3651	0.75	1	7.2329	3.5824	6.4764	5.3401	4.2786	6.8054	8.6323	8.0909	5.3854	7.0522	5.1923	4.6649	7.6813	6.854	6.0176	3.9709	3.5563	5.791	8.7506	4.6885	4.9155	5.8075	7.088	4.9267	5.2807	5.0945	6.8661	5.6709	7.341	3.7654	5.8401	7.3721	6.9152	5.6964	5.487
HS_3653	0.916666667	0	7.1064	3.523	5.7403	5.698	4.4943	6.6702	8.0587	7.8912	5.5976	6.9265	5.4251	4.7029	7.2305	6.8177	6.0815	4.4493	4.1161	6.3557	8.7415	4.5543	3.8666	5.8984	6.8968	5.4934	5.0895	5.0716	7.2675	8.531	7.6372	4.0919	4.792	6.9321	6.8101	5.5461	5.3577
HS_3654	2	1	7.091	3.5938	6.5624	5.4484	4.5168	6.6664	8.1141	8.3234	5.4323	7.507	5.1493	4.5542	8.2278	6.4824	5.9991	4.0938	3.8293	5.6928	8.796	4.6573	4.7363	6.1779	7.1425	4.8884	5.2841	5.0866	6.9772	6.4661	7.2473	3.995	4.7645	7.3196	6.8426	5.8514	5.7533
HS_3655	4.333333333	1	6.8153	3.7929	6.4725	5.2155	4.1764	6.6346	7.9217	7.8171	5.2397	7.3559	4.7961	4.342	7.6202	5.9207	5.6758	4.0615	3.7319	5.3061	8.8927	4.3764	3.4334	5.8087	7.3127	4.6079	6.2027	4.992	6.2328	6.2426	6.6434	3.7433	4.6506	7.6826	6.6836	5.833	5.1948
HS_3656	2.916666667	1	7.0531	3.5798	5.8075	5.3449	5.018	6.9295	8.8894	8.7516	5.7138	7.465	5.0532	4.5379	8.9308	6.6098	6.0204	4.046	3.5703	5.0613	9.7212	4.1629	4.9888	5.7625	7.2768	4.356	5.7472	5.2958	7.5809	5.1227	6.6823	3.9213	4.3729	7.6371	6.7448	6.0717	5.276
HS_3657	3	0	7.2281	3.6904	5.9136	5.1719	4.9687	7.0834	8.6878	8.297	5.7403	7.2828	4.733	4.1921	8.6411	6.2806	5.8083	3.9517	3.6772	4.934	9.2296	4.1785	7.5987	5.728	7.4746	4.7611	5.6299	5.2688	6.6956	4.6597	7.0685	3.7364	4.2636	7.5289	6.7316	5.8712	5.6855
HS_3658	2.083333333	1	6.7276	3.7479	7.038	5.1581	4.7351	7.5003	8.3307	8.251	5.5207	7.4392	4.7376	4.4179	8.6038	6.684	5.7322	3.9856	3.596	5.266	9.4803	4.5427	5.0725	5.6786	6.8993	4.7918	5.4106	4.9477	7.1523	8.4332	6.869	3.8859	4.301	8.3993	6.7836	5.9937	5.6196
