# Supplementary material for: Machine learning-based identification of glycosyltransferase-related mRNAs for improving outcomes and the anti-tumor therapeutic response of gliomas
Source: Front Pharmacol. 2023 Aug 16;14:1200795. doi: 10.3389/fphar.2023.1200795 (PMC10468601; doi:10.3389/fphar.2023.1200795)
Supplement: Supplementary file 1 [file DataSheet3.zip › modelprepare/uni_rem209expcli_YEAR_Input.txt]

ID	OS.time	OS	LFNG	ALG5	B3GNT9	B4GALNT3	B4GALT1	B4GALT4	B4GALT5	CHSY1	EXT1	EXT2	EXTL1	FUT1	GALNT1	GALNT10	GALNT9	GALNTL6	GCNT4	GLT1D1	GYG1	HAS1	HAS2	MFNG	MGAT2	MGAT5B	PIGM	POFUT1	PYGL	PYGM	ST6GALNAC6	ST8SIA3	ST8SIA5	STT3A	STT3B	UGGT1	XXYLT1
E08021_U133P2	6.701369863	1	7.291655	7.27803	7.10422	7.373556667	6.47227	7.71426	9.864555	9.60805	6.08133	8.55819	7.22988	6.55336	9.095086	7.8351775	7.36637	5.51732	5.89658	7.17317	9.283885	6.32385	8.8751	7.1426	8.366166667	7.297795	7.73478	6.756765	7.56589	7.08654	7.58426	6.738633333	6.64889	9.45696	6.240303333	8.4948025	7.78229
E09139_U133P2	3	1	8.60789	6.933926667	8.05782	7.164036667	6.677975	8.22202	10.68526	10.27977	6.325403333	9.107015	6.95875	5.99535	8.614572	7.8463725	7.20427	5.30906	5.47475	7.32415	10.686875	6.32014	7.194125	7.622193333	8.183686667	7.0894	7.2817125	6.817365	9.67433	6.87694	8.38584	5.629976667	7.24158	9.55047	6.019228333	8.2915275	8.1061
E09192_U133P2	1.101369863	1	7.90412	6.970116667	6.93323	7.190086667	6.445346667	8.3066	10.820745	9.90076	6.140436667	8.960985	6.9789	6.24315	8.96191	8.3954575	7.67924	5.42428	5.54447	7.47131	11.27915	6.27043	6.311705	7.465893333	8.216286667	6.96055	7.3788575	6.78889	8.12134	7.40018	8.40814	6.740826667	6.97816	8.91269	5.903315	8.2048975	7.89775
E09239_U133P2	5.202739726	1	7.81526	6.726783333	8.37072	7.042056667	6.544926667	8.0946	10.21886	10.79435	6.367226667	8.998585	7.0656	6.21119	8.848964	8.735965	7.39397	5.42491	5.72257	7.38534	9.91289	6.2686	7.00126	7.487513333	7.88327	6.843005	6.988495	6.8884	10.33775	7.19501	8.25158	5.746633333	6.96508	9.15446	5.946425	8.1843425	7.25479
E09278_U133P2	3.005479452	0	7.720065	6.484206667	7.66087	7.08056	6.315521667	7.99407	9.920555	9.42482	6.382376667	8.71479	6.9218	6.20819	8.373924	8.10096	7.44459	5.35271	5.75671	7.23675	10.621385	6.15442	6.39668	7.057463333	7.917963333	7.008745	8.0254425	6.745	7.07953	6.89211	8.26636	6.669356667	7.24391	8.91722	6.101733333	8.15157	7.80845
E09331_U133P2	3.194520548	0	8.007485	6.49386	7.32181	7.29831	6.530443333	7.795845	10.275615	9.77249	6.818986667	8.611725	7.68826	6.56279	8.744958	8.191005	7.99155	5.28021	5.63331	8.41747	10.573555	6.4819	6.39288	7.612013333	7.546116667	7.209745	6.8126025	6.71612	7.92703	8.14357	9.05984	6.925116667	7.65176	8.59487	5.790053333	8.14556	8.29175
E09334_U133P2	7.005479452	1	8.09528	6.888816667	7.79893	7.08218	6.766796667	8.00894	9.91137	9.69543	6.38141	8.785995	6.73444	6.02435	8.91631	8.0761	7.06191	5.33781	5.65209	7.32809	10.5468	6.26245	6.34854	7.457253333	7.55272	6.718535	7.37834	6.667405	8.76902	7.32903	8.26699	5.85093	6.82688	8.83541	5.816766667	8.284895	7.63339
E09348_U133P2	1.520547945	1	8.18252	6.876776667	7.55055	7.177626667	6.462041667	7.7094	9.972225	10.269	6.20462	8.55383	6.83403	6.16556	8.710098	8.0527725	7.42033	5.53216	5.65568	7.22146	9.88893	6.12488	6.61119	7.530263333	7.529266667	6.900895	7.19758	6.82284	8.76409	6.84822	8.20477	5.901283333	7.56791	8.66308	5.865013333	8.1327575	7.54283
E09358_U133P2	10.44931507	0	7.65697	6.53423	7.17188	7.170536667	6.215056667	7.760885	9.67863	8.92896	6.685706667	8.158615	6.95219	6.15043	8.625218	8.50356	7.43742	5.53696	5.53976	7.53318	9.84252	6.77974	5.9847	6.943163333	7.60553	7.014035	7.2107375	6.726335	6.61422	6.84696	8.4071	7.4142	7.0473	8.74575	5.9586	7.7574325	7.7729
E09394_U133P2	4.246575342	1	7.83519	6.675976667	6.56238	7.200543333	6.406288333	8.168075	10.25466	9.41804	6.2479	8.62158	7.34211	6.39025	9.166952	7.7205025	8.7585	5.3027	5.6755	7.41494	10.31294	6.31087	6.29272	7.21077	8.22803	7.323965	7.3985675	6.883175	6.85725	6.74117	8.49288	6.314993333	7.32623	9.89186	6.220796667	8.12002	7.93553
E09430_U133P2	2.632876712	1	7.57146	6.77976	7.78803	7.286346667	6.856853333	8.275595	10.07999	9.25681	6.26411	8.53098	7.54041	6.51344	8.52633	8.6846025	7.27819	5.39069	5.8516	7.94266	10.628205	6.56197	7.783915	7.857503333	7.55211	6.95448	6.9270725	6.53004	9.22325	8.62177	8.31232	6.355396667	6.86324	8.89663	6.08776	8.1447125	8.20521
E09448_U133P2	18.83013699	1	7.120215	6.949433333	7.09152	7.105963333	6.371105	7.570865	10.329635	10.59262	6.476726667	8.468045	6.93162	6.33777	9.060616	7.8037425	7.45425	5.56252	5.48502	7.67141	9.81048	6.43808	7.20244	7.086493333	8.20262	7.140635	7.33305	6.814435	8.87887	6.43152	8.20745	6.169546667	8.81033	9.69361	5.955058333	8.46941	7.88297
E09451_U133P2	0.438356164	1	8.01101	6.544986667	7.72399	7.0446	6.619431667	7.81539	11.53453	10.8724	6.295843333	8.96872	7.03793	6.05177	8.761398	9.0362725	7.346	5.24011	5.49701	7.04666	10.233555	6.39824	8.12962	7.810956667	8.003536667	6.84172	7.086435	7.05388	9.28109	6.99613	8.93676	5.779783333	6.65582	9.91066	6.02165	8.2004575	8.61078
E09454_U133P2	1.476712329	1	7.635145	6.39977	7.31659	7.340566667	6.173153333	7.49282	10.124365	9.13128	6.399123333	8.165725	7.65857	6.37487	8.266414	7.1672275	8.28785	5.27013	5.48788	8.90197	10.31912	6.44172	5.84409	7.08965	7.408993333	7.54368	6.61716	6.47983	7.11392	8.36831	9.27332	7.756473333	7.68372	8.44845	5.962308333	7.6608325	7.36099
E09471_U133P2	2.232876712	1	8.212395	6.594456667	7.10631	7.155833333	6.438315	7.856415	9.389665	9.03652	6.123873333	8.6129	7.18741	6.33209	8.55255	8.3990175	7.60551	5.31376	5.64194	8.22924	11.3129	6.17901	5.7799	7.473826667	7.55152	7.002455	6.854885	6.55125	8.12941	8.67732	9.0671	6.513523333	7.11617	8.89919	5.894515	8.01209	7.478
E09483_U133P2	0.849315068	1	7.67225	6.944666667	7.83927	7.206256667	6.660888333	8.38295	9.905255	10.52845	6.221333333	9.163095	7.26624	6.36143	8.789618	8.5396775	7.59353	5.30905	5.79957	7.39554	10.211535	6.41298	9.526165	7.25188	8.24935	6.907415	6.87495	6.92937	10.61973	6.56098	7.89021	5.615056667	7.05534	9.52201	6.04998	8.297645	7.67576
E09489_U133P2	1.287671233	1	7.88133	6.532756667	8.34553	6.91629	6.892706667	8.634765	10.55714	10.52	6.660186667	8.91878	7.25647	6.40525	9.328138	8.634155	7.27998	5.16732	5.28384	7.20178	10.944305	6.45072	7.68264	7.663746667	8.420743333	6.769915	7.329955	6.910225	8.75856	8.04997	8.5237	5.627073333	7.22364	9.21682	5.975361667	8.226795	7.77425
E09511_U133P2	1.01369863	1	7.4658	6.727953333	7.79091	6.981533333	6.781406667	7.694155	10.26213	10.6313	6.248456667	8.57599	6.97867	6.26229	8.965466	8.134765	7.46372	5.32045	5.74717	7.11875	10.214115	6.73506	7.039075	7.744866667	8.270283333	6.81099	7.1093525	6.644185	9.50855	6.76687	8.18201	5.8512	7.49855	9.44869	5.976126667	8.3047075	7.83629
E09535_U133P2	1.643835616	1	8.472795	6.846433333	7.27829	7.063506667	6.37018	7.57327	10.370295	9.72201	6.26547	8.723825	7.34259	6.51596	8.625366	8.1868775	7.64892	5.43118	5.82067	7.88622	10.178355	6.46656	8.127785	7.47358	8.07885	7.09268	6.9629875	6.72558	9.10708	7.1366	8.22682	6.39792	7.41502	9.14976	5.881673333	8.3715125	7.50279
E09569_U133P2	3.071232877	1	7.38442	6.827503333	7.40371	6.947576667	6.409605	7.71638	10.143005	10.32077	6.388363333	9.156865	7.23493	6.13048	9.468254	7.6826725	8.27684	5.33324	5.64168	7.51704	10.32717	6.28001	9.625565	7.992836667	8.10619	6.86408	7.8318	6.81079	7.9316	6.87882	8.00497	6.561566667	6.931	9.1324	5.778381667	8.405245	7.33498
E09601_U133P2	1.082191781	1	7.22798	6.719043333	7.6059	7.064026667	6.549911667	8.324845	10.737835	10.90684	6.647723333	9.041215	7.27907	6.06488	9.155502	8.07365	7.61271	5.17635	5.58518	7.65617	10.641295	6.28099	9.76831	7.46288	8.41425	7.01114	7.23779	6.79061	8.87705	6.68507	8.60608	6.205186667	7.26868	9.88321	6.032843333	8.46706	7.73025
E09602_U133P2	0.336986301	1	7.868295	6.67508	7.66615	7.078673333	6.72962	7.874375	10.60309	9.87819	6.349623333	8.59371	7.50901	6.18814	8.781656	8.33553	7.4628	5.42664	5.55919	7.70033	10.21304	6.56498	6.351695	7.565816667	7.674753333	7.10768	7.015695	6.74599	9.49079	8.4441	8.51827	6.372383333	6.83226	9.21456	5.92467	8.092145	7.9081
E09605_U133P2	4.876712329	1	7.739465	6.655813333	7.31217	6.960756667	6.499588333	7.687375	10.7627	9.6119	6.507843333	8.59349	7.22285	6.16993	9.452032	7.959455	7.88399	5.26295	5.36192	7.68126	11.295215	6.14007	10.789675	7.667716667	8.29212	7.05758	7.3105625	6.5485	9.24364	7.26536	8.236	6.27869	7.07921	9.26542	5.88805	8.3057425	7.08523
E09606_U133P2	1.093150685	1	7.34985	6.72296	7.49255	6.995793333	6.5209	7.708465	10.291135	10.29113	6.25198	8.95481	6.90161	6.11666	8.94012	8.197645	7.3763	5.27229	5.59109	7.28461	10.738575	6.65445	6.89836	7.62453	8.361306667	6.766585	7.4456625	6.83338	10.0234	7.30674	8.05585	6.099066667	7.56351	9.58913	5.971046667	8.5915325	7.20992
E09610_U133P2	1.030136986	1	9.070225	6.389713333	7.30532	6.96799	6.357421667	8.04614	11.57963	10.17852	6.937696667	9.31962	7.14936	6.17696	9.31803	8.1094225	7.41282	5.28946	5.48093	7.11911	10.35801	6.28468	7.322905	7.26973	8.142346667	7.37727	7.29391	7.209385	8.63067	6.56238	8.42607	5.707566667	7.06889	10.17234	6.001688333	8.355695	8.73643
E09615_U133P2	2.435616438	1	7.2153	7.098573333	7.85332	7.159456667	6.529258333	8.11245	10.28558	11.25363	6.26412	8.93998	6.84614	6.17761	9.528168	7.848865	7.52671	5.37261	5.84391	7.38335	10.21881	6.06445	8.19334	7.409703333	8.25993	6.982325	7.1917075	6.866365	9.5884	6.7582	8.12426	6.135126667	7.31296	9.63181	5.965158333	8.29146	7.82438
E09623_U133P2	1.701369863	1	8.234715	6.952093333	7.58459	6.883313333	6.320446667	8.169985	9.493175	9.91496	6.338356667	8.54202	6.98188	6.09342	8.142338	7.7373475	7.3108	5.20519	5.59204	7.48325	10.318265	6.12683	6.927755	7.161813333	7.63491	6.943395	7.2994625	6.70788	8.95342	7.4925	8.64608	6.282163333	8.08873	8.68653	5.762161667	8.202975	7.95256
E09647_U133P2	1.589041096	1	7.971025	6.75912	7.9567	7.286383333	6.386423333	8.35354	10.08742	9.58718	6.260733333	8.79646	7.47771	6.23791	8.922692	8.1800225	8.01974	5.39717	5.62733	7.69109	10.58534	6.3697	9.095685	7.53371	7.605926667	7.34463	7.007245	6.82951	8.34349	6.57383	8.66285	6.51765	7.53968	9.24533	6.080331667	8.140235	7.45667
E09649_U133P2	0.794520548	1	7.85714	6.720023333	7.47301	7.073446667	6.587841667	7.67147	10.205895	10.32572	6.35574	8.43524	7.51537	6.32972	8.786826	8.3811675	8.04762	5.31978	5.69126	8.03357	10.67089	6.29595	6.560975	7.53241	7.914696667	7.212105	6.7898975	6.64642	9.07185	7.47223	8.57316	6.839683333	7.22012	9.13494	5.953253333	8.16491	7.33606
E09654_U133P2	0.597260274	1	8.23221	6.60623	7.64877	7.112193333	6.595515	7.756275	10.481345	10.38711	6.307806667	8.567435	7.30452	6.41098	8.80739	8.29267	7.8424	5.45883	5.8112	7.51086	10.334495	6.10552	6.7564	7.637163333	8.27401	7.106615	6.9994625	6.665285	9.59307	7.20741	8.43502	6.300213333	6.78477	9.0086	6.051438333	8.32764	7.4906
E09656_U133P2	2.805479452	1	7.717315	6.61024	7.22885	7.143756667	6.292541667	7.821785	10.90415	9.31831	6.265576667	8.607525	7.35104	6.28894	9.638764	9.2241925	7.6825	5.4017	5.71213	7.03495	10.332635	6.19776	7.15223	8.07582	8.08436	7.37594	7.668735	6.6963	8.10399	6.79779	8.21667	6.009003333	6.71161	9.23145	6.021796667	8.47811	7.96543
E09661_U133P2	3.983561644	0	7.0183	6.808196667	7.46632	7.06747	6.799128333	7.800755	9.548465	9.8861	6.008433333	8.71192	6.91135	6.14202	8.67738	8.0722575	7.15289	5.45809	5.41057	7.1402	10.52723	6.2962	6.02476	7.745333333	7.678673333	6.820355	7.627045	6.467175	8.76431	7.54746	8.19097	5.773943333	7.50897	9.43711	5.877268333	8.1467625	7.44493
E09670_U133P2	1.164383562	1	7.53117	6.472316667	7.18309	7.1849	6.274613333	7.34043	9.862065	8.81916	6.321246667	8.42814	7.9298	6.75059	8.29256	7.33745	8.4983	5.46616	5.64577	8.60766	10.574105	6.87258	5.889695	7.337826667	7.5612	7.68359	6.74159	6.32689	7.43374	8.58417	9.14196	7.637173333	7.29689	8.79017	5.87604	7.7908875	7.0263
E09673_U133P2	17.57534247	0	8.19935	6.563206667	7.44968	7.430243333	6.76482	7.81812	9.99793	9.6523	6.162006667	8.363425	7.47417	6.58932	9.146346	8.49907	7.88206	5.32243	5.57136	8.13832	11.20789	6.66643	6.2579	7.813856667	7.904353333	7.1523	6.7311725	6.745865	8.37924	7.73965	8.32462	6.501016667	6.75439	8.9808	5.998071667	8.0489	7.52785
E09681_U133P2	9.219178082	0	8.788365	6.56944	7.44594	7.550663333	6.338083333	7.563275	9.22264	9.01281	6.66205	7.92711	7.33671	6.36996	8.745396	7.75518	8.14424	5.65357	5.95248	7.51533	9.731855	6.46958	8.331415	7.4157	7.223696667	7.197075	7.1056	6.63104	7.42902	6.94272	8.72248	6.333553333	7.18777	8.68113	5.946486667	7.7508975	7.7713
E09688_U133P2	4.178082192	1	7.98231	6.67914	7.20153	7.229463333	6.515968333	7.692315	9.947625	9.23436	6.357253333	8.47085	7.73217	6.51561	8.409502	7.703425	7.81118	5.23653	5.55887	8.62848	10.568805	6.57171	5.954225	7.48836	7.493333333	7.510305	7.150065	6.35428	7.17593	7.92816	9.08608	7.34873	7.26658	8.61905	5.853283333	7.7689025	7.34439
E09690_U133P2	5.120547945	0	7.9932	6.907586667	7.62653	7.201486667	6.408326667	7.791825	10.05404	8.55614	6.101883333	8.69391	7.00101	6.29858	8.37669	7.62181	7.17838	5.32735	5.77433	7.18384	10.71902	6.80096	5.96844	7.74271	7.971073333	7.180795	7.47218	6.610365	7.2432	7.12643	8.24998	7.106423333	6.46161	9.3796	6.028608333	8.1060225	8.06182
E09722_U133P2	2.345205479	1	7.942795	6.738993333	7.09867	6.985593333	6.329113333	7.802905	10.888355	9.68075	6.56081	8.553045	7.04905	5.99934	9.296322	8.2569975	7.09743	5.32606	5.15618	6.92692	10.56863	6.02312	8.24231	8.33511	7.383393333	6.91478	8.1125125	6.650225	6.98036	6.77442	8.05379	6.808086667	7.66991	9.63722	5.947796667	8.504835	8.11195
E09730_U133P2	5.071232877	1	8.133865	6.936393333	7.48972	7.24727	6.682073333	7.65735	10.151095	10.03379	6.369756667	8.8215	7.23457	6.06079	8.487758	8.3210575	7.20422	5.43986	5.56473	7.42115	10.394845	5.9187	7.226815	7.665693333	7.914233333	7.01578	7.491695	6.648675	9.62649	6.90577	8.71614	6.77537	8.11752	9.1686	5.914921667	8.163945	8.29922
E09740_U133P2	1.380821918	1	8.20101	6.922086667	7.5878	6.93609	7.229771667	8.62227	10.30911	11.12119	6.339813333	9.48952	7.0993	5.90688	9.030876	9.481405	7.21334	5.0234	5.48445	6.82506	10.32192	5.92056	7.993925	7.76982	8.392343333	6.812405	7.5126675	7.009805	9.65965	7.38404	8.69418	5.77356	8.34783	9.50184	6.00472	8.7034275	8.31276
E09744_U133P2	3.849315068	1	7.196465	7.01432	7.70693	6.953553333	6.732491667	8.069235	10.77547	10.80678	6.25867	9.444685	6.97174	6.2521	9.05384	8.283545	7.36089	4.96263	5.80293	7.09804	10.453305	6.28611	7.435875	7.69789	7.994993333	6.833535	7.2363225	6.990905	9.77433	7.02091	8.33718	5.83484	6.61861	10.16431	6.063016667	8.54535	7.63741
E09759_U133P2	1.649315068	1	7.44855	6.6419	7.63974	7.183823333	6.701098333	7.875795	10.253695	9.97867	6.113156667	8.683775	7.17782	6.21204	8.657976	8.1224875	7.47151	5.55685	5.60417	7.6759	10.69978	6.8347	7.30551	7.84071	7.80739	6.97894	7.182145	6.55227	9.14864	8.15293	8.52382	6.34703	7.22364	9.10365	5.987656667	8.2288525	7.682
E09782_U133P2	1.424657534	0	7.91941	6.99519	7.77006	7.05953	6.419335	8.11332	10.52379	10.73922	6.59827	9.13336	6.98283	6.38876	8.92485	7.9155725	7.37131	5.37616	5.40365	7.5583	10.559315	6.13045	7.0893	7.63472	8.404056667	6.936595	7.2011275	6.664865	10.08968	6.94053	8.3607	6.170726667	8.5472	9.89006	5.91231	8.2475825	7.6658
E09786_U133P2	3.808219178	1	8.36978	6.639246667	7.83151	7.14552	6.518701667	7.95393	10.684765	9.90727	6.08891	8.37537	7.0409	5.96806	9.04272	8.3675275	7.33625	5.34161	5.4469	6.92588	11.078935	6.3231	7.378425	7.616646667	7.933773333	7.016165	7.360445	6.78854	8.94388	6.77509	8.52882	6.428053333	7.00878	9.36367	5.893478333	8.0853175	7.50211
E09787_U133P2	7.106849315	0	7.74755	6.687686667	7.30953	7.358493333	6.702585	7.814345	9.989345	9.43423	6.114696667	8.54098	7.43821	6.12403	8.592014	7.997755	7.75275	5.31532	5.83759	8.12808	10.62838	6.5011	6.278925	7.926413333	7.683943333	7.23395	7.3457575	6.593335	8.43307	7.6771	8.53507	6.614003333	7.36302	9.01777	5.937943333	8.1829275	7.7822
E09791_U133P2	1.098630137	1	8.748675	6.845316667	8.3798	7.112936667	6.377683333	8.419785	10.339135	10.01969	6.282453333	8.850495	7.0242	6.26146	8.69787	8.1473375	7.6918	5.28073	5.56464	7.28142	10.98754	6.1303	7.44409	7.357226667	8.105873333	7.053425	7.6678275	6.8942	9.23779	7.68192	8.40501	6.180576667	6.9366	9.96796	5.89811	8.1912625	7.56971
E09800_U133P2	1.912328767	1	8.561315	7.02441	7.94956	6.905043333	6.707721667	8.382465	10.79478	11.25217	6.86381	9.115005	6.88832	6.18183	9.1769	8.806355	7.1384	5.20569	5.50721	7.3033	10.48502	6.16088	7.634975	7.584263333	8.418736667	6.78815	7.364895	6.882825	9.10786	6.93381	8.38273	5.586816667	6.67127	10.03728	6.031455	8.4523425	7.95432
E09801_U133P2	3.495890411	1	9.591725	6.614423333	6.8043	7.02474	6.598583333	9.031705	9.61664	9.42362	6.43313	8.502805	6.78433	6.11653	8.927098	7.631955	7.11938	5.26695	5.60595	7.59716	10.369675	5.98151	6.76864	7.960536667	7.94837	6.59221	9.15755	6.887725	8.64396	8.47563	8.32576	5.644016667	6.64789	9.18386	5.795215	8.305275	7.92151
E09802_U133P2	2.643835616	1	7.69106	6.981656667	7.41584	6.964783333	6.190268333	8.071255	10.199215	10.88714	6.42438	8.37543	6.90474	5.99624	8.781068	7.8040075	7.3574	5.28743	5.43067	7.3196	10.28017	5.99155	8.08573	6.919186667	7.930123333	6.857345	8.302675	6.667115	8.27746	6.74132	8.07424	6.109703333	7.13457	9.55917	6.077125	8.4633825	7.59215
E09804_U133P2	3.487671233	0	8.271005	6.94413	7.6826	7.14723	6.407855	7.77483	9.96344	9.32914	6.46894	8.6612	6.96962	6.11451	8.593094	7.9584425	7.63805	5.32434	5.55665	7.68152	10.140145	6.07359	6.350025	7.105386667	7.859936667	6.970995	7.3678525	6.791835	6.90744	7.3874	8.68421	7.999043333	6.89282	9.29314	5.92639	8.04709	8.00425
E09810_U133P2	1.561643836	1	8.6475	6.81659	7.88873	6.966053333	6.200475	8.00536	11.2166	9.92047	6.499096667	8.950485	7.06056	6.00003	8.597778	8.13524	7.20789	5.45078	5.49888	7.2841	10.731105	6.11615	7.3524	7.283806667	7.91599	6.88843	7.3861175	6.835175	8.82384	6.81982	8.5572	6.03032	8.26836	9.47561	5.906068333	8.199045	8.15261
E09826_U133P2	1.887671233	1	8.963205	6.68269	7.64557	6.69503	6.345278333	8.115315	10.0446	9.22026	6.35818	8.825595	7.03128	5.99632	8.658922	7.8529025	7.14007	5.21524	5.53381	7.4461	11.054515	5.92772	6.75873	7.60368	7.43862	6.83734	7.4893225	6.728415	8.48608	9.59082	8.4558	5.84134	6.92881	9.81799	5.905248333	8.3880475	7.69507
E09832_U133P2	0.460273973	1	8.82677	6.656483333	7.8427	7.11416	6.415133333	7.89984	11.053605	9.5284	6.113836667	8.725895	7.62508	6.3908	8.440952	8.232465	7.67636	5.43922	5.53951	7.9302	10.34384	6.33604	7.09402	7.400183333	7.77624	7.28789	6.9464975	6.856655	9.39235	7.92789	8.84851	6.441993333	7.23552	9.15484	5.872198333	7.898595	7.64625
E09833_U133P2	1.709589041	1	9.34143	6.84208	8.2223	7.072296667	6.409211667	8.356915	11.56808	10.06607	6.3293	9.02236	7.50127	6.46384	8.838236	8.4822425	7.5357	5.25481	5.28108	7.24188	10.506075	6.33889	7.463535	7.376246667	8.154916667	7.156915	7.1457525	7.044635	10.02692	7.50567	8.98277	6.148636667	7.65561	9.8174	5.936896667	8.1427525	7.9225
E09846_U133P2	1.175342466	1	7.97415	6.43237	7.44691	7.706693333	6.374981667	7.287815	9.485215	8.42901	6.088266667	7.82695	8.29231	7.04246	7.837628	7.451995	8.21488	5.57435	6.14104	8.67865	9.740775	7.24349	5.960055	7.70491	7.151846667	7.780785	6.535185	6.591695	6.62366	9.01544	9.57442	6.987616667	7.2451	8.36034	5.920118333	7.808555	8.15641
E09847_U133P2	2.531506849	1	8.66104	6.531263333	7.89605	7.1836	6.335206667	7.60347	10.10793	9.75024	6.352863333	8.63151	7.89176	6.34044	8.00663	7.7705875	7.98511	5.40102	5.65131	7.86936	10.512425	6.37627	6.523855	8.13084	7.899943333	7.429945	7.15931	6.482435	8.58839	7.84525	9.31682	6.7137	6.73714	9.17403	5.99224	7.9148225	7.64749
E09852_U133P2	3.967123288	1	8.165915	6.128723333	7.15716	7.634676667	6.352863333	7.529065	9.96834	9.06895	6.619503333	8.161715	7.87212	7.07712	8.333812	7.8148425	8.06849	5.52319	5.53669	8.5448	9.483715	6.50032	6.196075	7.56781	7.345766667	7.53618	6.83032	6.575455	7.07557	8.09231	9.47845	7.18203	7.5211	8.49846	5.98526	7.7578225	7.58245
E09855_U133P2	3.15890411	0	7.538245	6.484193333	6.85918	7.187126667	6.25242	7.80252	9.92909	9.11295	6.2476	8.869505	7.47082	6.20209	8.804146	8.331425	8.27703	5.31674	5.71985	7.75067	10.93875	6.8062	6.30855	7.408773333	7.946733333	7.13134	7.3733975	6.53546	7.80812	7.88984	8.80447	6.909653333	7.36115	9.59863	5.962385	8.566805	7.94775
E09860_U133P2	3.02739726	0	8.99342	6.543916667	7.63742	7.15642	6.700015	7.8851	10.571265	10.1273	6.34528	8.61118	7.30613	6.11471	9.140002	8.490845	8.16119	5.38735	5.5288	7.07195	10.33289	6.31924	7.414735	7.517416667	7.88206	7.01605	7.456075	6.75973	7.11402	7.29404	8.72607	6.91824	6.8963	9.04403	5.999468333	8.04182	8.26188
E09867_U133P2	3.178082192	0	7.219185	6.825753333	7.61786	7.221936667	6.124015	7.77506	9.80759	8.25385	6.549043333	8.698875	6.93069	6.12456	8.272604	7.8728875	6.92532	5.35236	5.70858	7.60124	9.818895	6.5355	6.265805	6.984556667	7.77372	6.947185	7.661045	6.815535	7.02955	7.16564	8.13367	7.498303333	6.8179	9.17989	5.861323333	7.98502	7.73469
E09893_U133P2	9.194520548	1	7.482205	7.181746667	6.96784	7.430596667	6.50916	7.74722	9.464895	8.83777	6.127963333	8.262855	7.38964	6.395	8.322506	7.4410925	7.58727	5.39608	5.92255	7.95744	10.170925	6.31096	6.08472	7.296543333	7.90156	7.26017	7.9405325	6.793845	8.58622	6.8019	7.5233	6.966106667	6.99919	9.22302	5.878923333	8.0817	8.40543
E09907_U133P2	4.536986301	1	8.201415	6.706763333	6.87964	7.00921	6.478296667	8.32031	10.984945	10.20525	6.15666	8.759895	7.10604	5.92122	9.11505	8.159595	7.33223	5.19218	5.47176	7.29224	10.911845	6.23354	8.62888	7.605883333	8.09926	6.81356	7.083565	6.75681	9.23032	6.87013	8.20685	6.232313333	7.46199	9.61588	5.871313333	8.0129925	8.10111
E09930_U133P2	0.419178082	1	7.541275	6.391766667	7.30112	7.256093333	6.519318333	7.53241	10.265575	9.88167	6.465616667	8.44787	7.78525	6.53331	8.345808	7.4916775	8.39743	5.16282	5.68779	8.64347	10.533535	6.53687	6.029755	7.37933	7.61002	7.57466	6.62601	6.68155	8.27064	8.33456	9.48641	7.386766667	7.57218	8.43084	5.869481667	7.917415	7.43813
E09938_U133P2	2.071232877	1	7.389375	6.555613333	7.62225	7.125723333	6.843995	8.040735	9.895805	9.95511	6.511123333	9.574485	7.0941	6.55134	9.43057	7.758375	7.77933	5.4266	5.84406	8.25297	10.681425	7.44025	9.845735	7.530243333	8.14281	7.09707	6.561345	7.00271	9.07605	6.91342	8.64592	6.62942	6.74464	10.16541	5.906978333	8.1767075	8.30181
E09951_U133P2	1.854794521	1	8.939645	7.090816667	7.98768	6.943393333	6.528196667	8.0453	10.700965	10.65878	6.431796667	9.17371	7.12367	6.2766	9.078602	8.36026	7.02279	5.29976	5.56484	7.00683	10.402165	6.34112	7.765785	7.69133	8.106126667	6.934005	7.470425	6.88351	9.5011	6.94765	8.36017	5.68843	8.66286	9.39385	5.980445	8.41935	8.72899
E09956_U133P2	1.728767123	1	7.60341	6.45863	7.78567	7.341223333	6.258238333	8.113445	9.58382	9.03531	6.16976	8.36705	7.6728	6.56012	8.125114	7.6149	8.29923	5.2606	5.29997	8.28841	10.13771	6.29951	5.83592	7.219616667	7.38394	7.350695	7.392075	6.45485	7.19023	8.60973	9.35628	6.91573	7.31535	8.81819	5.859703333	7.84621	7.24585
E09959_U133P2	3.816438356	1	8.15734	6.72873	6.79232	7.202126667	6.108228333	7.51851	10.402155	9.66589	5.948136667	8.734265	7.60138	6.33122	8.740272	7.7398475	8.82061	5.25059	5.6502	7.68044	10.945245	6.21112	8.058665	8.46211	8.14205	7.24046	7.9206725	6.704075	8.06787	7.14624	9.21535	6.687246667	6.74027	9.25244	5.82231	7.9783625	8.2018
E09966_U133P2	1.457534247	1	9.710045	6.93111	7.86401	7.07792	6.329503333	8.567185	10.407035	9.28311	6.0953	8.561275	7.09147	6.12433	8.77552	8.66191	7.29243	5.37329	5.67472	6.80657	10.422965	6.07939	6.819685	7.445203333	7.552383333	7.319745	7.335355	6.891805	7.89333	6.9754	8.33114	7.197093333	7.34418	9.19217	5.859498333	8.4121875	7.88725
E09967_U133P2	0.361643836	1	8.588585	6.73077	7.69616	6.91991	6.655891667	8.4044	11.076565	10.53182	6.253376667	9.27281	7.39372	6.04537	9.192698	8.753365	7.51182	5.38193	5.48386	7.06185	10.646915	6.20076	7.5046	7.775906667	8.02603	7.10207	7.2332375	7.12192	9.30067	6.72123	8.74448	5.771356667	7.30094	9.92185	5.956768333	8.5272975	8.28706
E09988_U133P2	5.312328767	1	8.43407	6.537013333	6.53816	7.15518	6.452868333	7.74756	10.193655	10.46608	6.433746667	8.9396	7.71056	6.21103	9.155448	8.4525025	8.06777	5.25532	5.56054	7.56296	10.402665	6.19134	8.77042	8.184596667	8.38261	7.21851	7.957755	7.002925	7.34517	6.22581	8.24644	6.975693333	7.04645	10.2993	6.016948333	8.6308975	8.78881
E10001_U133P2	0.715068493	1	7.568215	6.39113	6.81204	7.05209	6.395243333	8.485935	11.087195	10.408	6.069646667	8.57079	7.20456	6.04177	9.10857	7.8931925	7.77835	5.2214	5.62921	6.81897	11.14053	6.01505	5.78595	7.389143333	8.200173333	7.08131	7.0855475	6.95587	7.42965	6.04441	8.11641	7.20184	7.12659	9.76822	5.914088333	8.3012975	8.02602
E10002_U133P2	0.687671233	1	8.363915	6.704226667	8.0052	7.11773	6.376261667	8.546805	11.566855	10.75642	6.54016	8.59132	7.16859	5.84492	9.06715	8.2390275	7.63717	5.34282	5.71801	6.86738	10.491175	6.30236	8.107595	7.254593333	7.621833333	6.982185	7.2011375	6.853285	8.41728	6.65365	8.66428	5.868403333	7.42458	9.04712	6.087901667	8.3540275	7.59497
E10013_U133P2	0.405479452	1	8.679725	6.81236	7.6356	7.01559	6.244305	8.03677	10.23835	10.29229	6.068893333	8.827555	6.89633	6.16343	8.57686	8.3107475	7.26868	5.22592	5.85324	7.78922	10.44034	6.151	7.41632	7.41801	7.936846667	7.0633	7.2289475	6.676925	8.54702	7.35405	8.51571	6.401203333	8.60586	9.43547	5.863971667	8.1488	8.51381
E10016_U133P2	2.424657534	1	7.59584	6.824713333	7.71591	7.075996667	6.92327	8.196335	9.771225	10.19724	6.206523333	8.9926	7.09386	6.11738	8.718534	8.4287325	7.52791	5.34528	5.48363	6.97421	10.938215	6.35068	6.697885	7.98747	8.05643	7.053855	7.6278425	6.874105	9.50856	7.01401	8.54245	5.923593333	7.2499	9.4221	5.93811	8.4387475	8.04538
E10026_U133P2	1.268493151	1	8.42616	6.641453333	7.98661	6.926456667	6.679755	7.956465	10.2729	9.03303	6.09043	8.735655	7.39405	6.1884	8.670832	8.2571825	7.17855	5.36977	5.55316	7.15577	10.632215	6.0918	6.297065	7.754583333	8.004076667	7.22736	7.586725	6.832535	8.89023	10.68573	8.61544	6.10048	6.70952	8.94328	5.896626667	7.9969175	7.75464
E10031_U133P2	2.263013699	1	7.874835	6.271493333	7.354	7.007493333	6.47714	8.03671	10.31097	10.5865	6.77638	8.88989	6.96969	6.25699	9.180026	7.867405	8.00967	5.40255	5.99817	7.45468	9.658225	5.95111	8.006955	7.139406667	7.643506667	7.10327	7.25786	7.02791	8.27217	6.95478	8.28277	9.204846667	7.50898	9.03322	5.827031667	8.1607275	8.07345
E10041_U133P2	0.671232877	1	7.68923	7.101923333	7.62699	7.162456667	6.779626667	8.56562	10.691765	10.27991	6.314706667	9.175425	7.13435	6.09717	9.405704	8.7564675	7.20788	5.21919	5.65372	7.22351	10.597415	6.20982	7.628435	7.696963333	8.154356667	7.09907	7.7035175	6.96394	8.9642	7.58444	8.64065	5.891033333	6.76821	9.94255	5.909873333	8.4962775	7.88781
E10077_U133P2	2.123287671	1	8.53927	6.738196667	8.11239	7.11269	6.779105	8.173695	10.962975	9.94995	6.055296667	8.971975	7.71384	6.18297	8.392	8.308415	7.08543	5.44716	5.72372	6.93837	10.752235	6.53352	6.554945	7.9189	7.593216667	7.015395	7.2982125	6.83958	9.3196	7.25356	8.73646	5.70665	7.50453	8.82713	5.872866667	8.2133	8.02842
E10102_U133P2	3.189041096	0	8.01323	7.101043333	8.06395	6.90598	6.43217	8.498645	9.923895	10.27103	6.141626667	9.05903	7.24849	6.08561	8.80112	8.6173825	7.18178	5.55268	5.89888	7.20069	10.760775	6.01416	8.10341	7.67773	8.008883333	6.890545	7.4560625	6.8978	9.86546	7.83642	8.60358	5.950436667	6.76009	9.59725	5.897991667	8.2901675	8.05295
E10110_U133P2	1.895890411	1	8.287675	6.85321	6.91497	7.154083333	6.312163333	7.39293	10.33863	10.01569	6.101003333	8.297295	7.11951	6.29643	8.8456	7.006025	7.17017	5.51371	5.52539	7.14158	9.590625	6.28906	7.27653	8.30627	7.982353333	6.8727	7.706015	7.07927	7.48213	6.96948	8.15942	8.05192	7.08941	9.24473	5.855688333	8.4619725	8.20092
E10144_U133P2	2.131506849	1	7.785695	6.69457	7.24057	7.330906667	6.549475	7.390365	9.64656	8.84236	6.17466	8.39076	7.5704	6.60058	7.92865	7.53294	8.26734	5.40821	5.7175	8.7614	10.553025	6.50139	6.05248	7.411556667	7.365513333	7.53683	6.8640375	6.411115	7.34529	8.38668	9.2697	7.235863333	7.87614	8.67435	5.805105	7.877875	7.58948
E10158_U133P2	3.339726027	0	8.220355	6.456156667	6.89089	6.928843333	6.831185	7.90369	10.515455	9.60035	6.545496667	8.30104	6.85871	5.97536	8.855304	8.79213	7.78562	5.22542	5.61836	6.96625	10.67741	6.1738	8.170385	7.70752	7.657646667	6.67471	7.5461775	6.76327	8.46665	6.7234	8.23463	6.51767	6.63796	8.93609	5.691756667	8.04078	8.06411
E10184_U133P2	2.328767123	1	7.675525	6.755106667	7.02169	7.329453333	6.594231667	7.559075	10.347635	8.91378	6.269656667	8.379265	7.96616	6.77913	7.95288	7.392425	8.38684	5.34265	5.74287	8.73594	10.90059	6.75878	5.858715	7.425983333	7.507666667	7.49198	6.8773875	6.58626	8.03705	8.37122	9.71892	7.48628	7.28094	8.62061	5.969455	7.68009	7.84471
E10211_U133P2	2.334246575	1	7.660265	6.45884	6.78281	7.66948	6.189153333	7.46284	10.056755	8.37152	6.245393333	8.18172	8.16431	7.10225	7.797614	7.3122125	8.49102	5.27098	5.51116	9.16986	10.223685	6.86708	5.95257	7.162666667	7.382106667	7.921975	6.705665	6.523285	7.49749	8.82844	9.78505	7.579643333	7.25561	8.48397	6.027668333	7.701415	7.5512
E10226_U133P2	1.534246575	1	8.120115	6.898893333	7.67789	6.90594	6.273045	7.94047	9.77588	9.42602	6.520796667	8.681965	6.86607	5.82424	8.59239	7.80382	7.16857	5.38809	5.6457	7.57595	10.11064	6.06177	7.678975	7.231833333	7.384383333	6.72508	7.97224	6.659925	8.07175	6.92391	8.27309	6.094723333	7.03353	9.43365	5.884093333	8.2056475	8.01393
E10227_U133P2	1.038356164	1	8.27531	6.808293333	8.02102	6.830476667	6.360201667	8.21233	10.926675	10.5705	6.353126667	8.97722	6.94025	6.04265	8.354388	8.5059025	6.79356	5.4786	5.47583	6.91467	10.8436	6.01075	9.003775	7.549956667	7.975436667	6.594345	7.585645	6.796425	9.38519	7.75082	8.67157	5.652426667	7.65021	9.35483	5.878836667	8.36756	8.60592
E10252_U133P2	4.35890411	1	7.99403	6.4149	7.27764	7.763723333	6.532293333	7.499885	9.74956	8.13076	6.142053333	7.92361	8.49831	6.76419	7.60396	7.38846	8.79138	5.3984	5.82826	9.18944	10.14697	6.97444	5.83032	7.640363333	7.171673333	8.017695	6.5622725	6.516845	7.16175	8.39175	9.84523	7.452936667	7.47481	8.36674	5.849298333	7.7945775	7.75164
E10258_U133P2	1.693150685	1	7.74785	6.670883333	7.26447	7.31832	6.316	7.55632	9.96134	9.02736	6.042323333	8.380055	7.74101	6.37231	8.133946	7.6338625	8.57289	5.29937	5.70185	8.94245	10.68213	6.65607	5.65712	7.291426667	7.447823333	7.5627	6.9953425	6.631695	7.98357	8.80095	9.36958	7.37302	7.48507	8.59477	5.81566	7.896715	7.39838
E10262_U133P2	1.479452055	1	8.06297	6.971533333	7.19096	6.968356667	6.358478333	7.821625	10.85013	10.2464	6.251383333	8.7507	6.66716	6.09163	8.682438	8.1581375	6.9655	5.25153	5.54317	7.00885	10.611855	6.12093	7.23564	7.35233	7.559116667	6.785255	7.588505	6.94665	7.53816	6.41222	8.51973	5.903596667	7.19909	9.76151	5.88568	8.3744325	9.36367
E10267_U133P2	0.98630137	1	8.10893	6.84462	7.92973	6.98531	6.137071667	8.121015	10.411595	10.38956	6.733106667	8.626745	6.71845	5.98719	8.70293	7.8053225	6.85552	5.34265	5.76838	6.94047	10.1523	6.23068	8.194535	7.08738	7.689523333	6.533495	7.3382225	6.995335	10.07305	6.93671	8.26732	5.706136667	7.94471	8.40145	5.978366667	7.7743825	8.03
E10271_U133P2	1.030136986	1	8.833305	6.718483333	7.95425	6.964063333	6.365446667	8.716545	10.11016	10.73135	6.2865	8.901465	7.21482	6.44219	8.883168	7.2475	7.67348	5.1281	5.55709	7.26651	10.59225	6.32193	6.44051	7.331096667	8.389986667	7.2906	7.3710125	7.074835	9.53087	7.44066	8.72952	6.14549	7.33852	9.49512	5.991003333	8.311155	8.6244
E10284_U133P2	0.397260274	1	8.677835	7.02836	8.0091	6.911583333	6.612015	8.12132	10.597765	11.07186	6.169913333	8.7467	7.07761	6.09324	8.389776	8.627495	7.91176	5.10367	5.69599	6.8225	10.673295	6.11622	8.579545	7.278203333	8.111326667	7.171075	6.878825	7.096035	10.13304	6.45889	8.94777	5.801753333	8.56701	9.69433	5.994435	8.2873975	8.66858
E10290_U133P2	0.569863014	1	8.487625	6.679826667	8.37484	7.07238	6.773841667	8.055165	10.24225	10.20598	6.64585	8.79716	7.37566	6.18121	8.54269	7.86613	7.40939	5.20201	5.30266	6.7454	10.083765	6.07225	7.81605	7.554453333	7.75349	7.245875	7.2646225	6.90311	8.64155	6.98878	8.72489	6.052753333	7.15541	9.69848	6.068418333	8.5169625	8.13524
E10292_U133P2	0.454794521	1	8.08797	6.595833333	6.96352	6.986716667	6.938766667	8.092865	11.351315	11.12369	6.757036667	9.01639	7.21525	6.00016	8.9462	8.717735	7.90884	5.19595	5.35533	6.84723	10.067485	6.19431	6.364945	7.609596667	8.39862	7.14993	7.1688225	6.80229	8.78748	6.51937	8.4052	5.788556667	7.31069	9.84657	6.110225	8.4409125	8.82863
E10300_U133P2	0.769863014	1	8.96535	6.62355	8.07778	7.0213	6.657341667	8.42356	10.757695	10.94156	6.4025	9.34882	7.29998	6.11707	8.622554	8.8111025	8.00547	5.70565	5.63205	7.03364	10.816625	6.69214	8.079805	7.563573333	7.79718	6.61505	7.40173	7.1863	9.34446	6.78828	9.11951	5.896383333	7.20727	9.20639	6.030148333	8.380095	8.1326
E10305_U133P2	0.832876712	1	9.005485	6.893876667	8.45699	6.917996667	6.575881667	8.411325	10.30395	10.81466	6.119446667	9.2072	7.40694	6.23508	8.600858	8.2399425	7.79136	5.28295	5.62084	6.76982	10.791215	6.44854	6.863985	7.58925	7.917953333	7.142265	7.292145	7.11025	10.09323	8.01661	8.51383	5.7476	8.00158	9.10339	5.979273333	8.229465	8.05951
E10312_U133P2	3.117808219	1	7.933755	6.758626667	7.12901	7.20582	6.464168333	7.509085	10.156745	9.50011	6.25408	8.479865	7.47416	6.59645	8.418696	7.826915	7.67389	5.38839	5.65786	8.73036	10.688005	6.18572	6.022205	7.555516667	7.696593333	7.564845	7.011115	6.35904	8.31303	8.48462	9.07822	7.278513333	7.46537	8.88954	5.790735	7.9531375	8.03563
E10313_U133P2	1.610958904	1	7.980625	7.0214	8.3392	7.01256	6.905583333	8.728865	10.817795	11.14702	6.271713333	10.18539	7.6621	6.28206	8.941664	8.73602	7.84619	5.28424	5.59286	6.86589	10.66045	6.72385	9.481995	7.685053333	8.76136	7.326795	7.2877025	7.200875	10.18361	7.33679	9.20437	5.769873333	6.87883	9.78936	6.160228333	8.6128025	8.2
E10433_U133P2	0.876712329	1	7.344195	7.013423333	7.65069	6.983123333	6.759553333	7.725075	9.92256	9.78075	6.086653333	8.612655	7.35772	6.11752	8.750688	8.166385	7.32813	5.21454	5.36838	7.36983	10.886	6.5158	5.99484	7.61093	7.845153333	6.94258	7.75064	6.422065	8.8913	8.03483	8.5031	6.219156667	6.80725	9.14015	5.845448333	8.111195	7.66944
E10444_U133P2	1.394520548	1	8.83993	6.932226667	7.69137	7.027896667	6.370261667	8.095775	10.94036	10.43886	6.29563	8.91634	7.25842	6.32285	8.926088	8.04646	7.84674	5.21283	5.43928	6.46991	10.34453	6.26125	8.014285	7.76178	8.38729	7.37449	7.0095725	7.289425	9.64794	6.9625	8.751	5.596066667	8.54052	9.84725	5.975625	8.48087	8.56574
E10462_U133P2	2.950684932	1	7.73038	6.981243333	7.51239	7.02276	6.73758	7.934765	10.62193	9.84317	6.24563	8.68029	7.35612	6.34542	8.430412	8.22717	7.81852	5.41938	5.60518	7.98381	11.156095	6.51675	6.39726	7.582643333	7.999093333	6.986565	7.20603	6.787375	9.01934	7.89741	8.92446	6.580136667	7.29433	9.08424	5.913091667	8.04151	7.8262
E10483_U133P2	5.460273973	1	8.03963	6.509096667	7.61929	7.05468	6.517628333	8.15262	11.30127	10.28264	6.187136667	9.24999	7.27887	6.15386	9.061988	10.4304675	7.30477	5.38713	5.78972	6.83401	11.05204	6.06813	7.2198	8.065103333	8.196756667	6.975755	8.531305	6.750975	7.21109	7.29971	8.05	5.727396667	6.51818	9.4131	6.084406667	8.199175	8.08887
E10488_U133P2	1.797260274	1	7.213095	7.118173333	8.23268	7.150646667	6.889855	8.3232	9.8604	11.61797	7.035546667	9.37579	6.47249	6.35428	8.395674	8.4420625	6.98465	5.61946	6.28156	7.28421	10.541325	6.23619	8.2691	7.741963333	7.987676667	6.924185	6.9458275	7.10692	9.69316	7.4477	9.19886	5.803983333	6.52021	9.16383	6.02138	8.5128	8.49457
E10514_U133P2	1.950684932	1	7.331665	6.854776667	7.76905	7.05431	6.640463333	7.81434	9.4688	9.8707	6.293963333	9.104525	7.66739	6.20573	8.09667	8.4264725	7.52949	5.25055	5.39226	8.49298	10.516985	6.78953	7.02339	7.3486	7.652126667	7.048285	7.225095	6.98819	8.75666	6.83598	8.92658	6.598026667	8.53515	8.8304	5.862411667	8.3537025	8.3476
E10551_U133P2	1.010958904	1	7.304625	7.04581	7.16162	7.17124	6.804006667	8.241845	11.0095	11.15145	6.922776667	9.81658	7.00036	6.2837	8.74413	7.495085	7.5418	5.47122	5.65157	6.76609	10.42928	6.24137	7.01717	7.254446667	8.103433333	7.003915	7.430995	7.079795	10.12055	8.05451	8.79661	5.85946	7.37213	9.01007	6.133188333	8.36395	8.22174
E50057_U133P2	1.435616438	1	7.84239	6.463726667	7.01852	7.695056667	6.483563333	7.306385	9.403515	8.74858	6.275473333	7.895475	8.08489	6.8339	7.754354	7.3692725	8.71561	5.33364	5.94766	8.97899	10.028665	7.04998	5.912325	7.520226667	7.25811	7.688355	6.67972	6.6272	7.29192	9.21444	9.53217	7.41997	7.47984	8.09331	5.965866667	7.8573625	7.98808
E50074_U133P2	0.446575342	1	8.94399	7.046066667	8.25881	7.080886667	6.51897	8.40388	10.712455	10.87405	6.13877	8.86021	7.32474	6.18224	8.231914	7.6609975	7.4982	5.10907	5.16153	6.68673	10.43279	6.54674	7.87704	7.106976667	7.469856667	7.30606	7.3662075	6.96331	8.98306	7.18298	8.75364	5.968296667	7.68196	9.35391	5.928643333	7.614905	8.19321
E50091_U133P2	1.136986301	1	8.33179	6.651146667	7.56845	7.015176667	6.581463333	7.847255	10.10437	9.37206	6.295373333	9.046385	7.34796	5.96946	8.969832	8.085845	7.49478	5.47371	5.42626	6.58019	10.985895	6.25858	7.542315	7.645486667	7.84309	7.106245	7.5897875	6.70355	8.40821	6.80505	8.40114	5.780006667	6.88905	9.32016	5.739095	8.3577225	8.42217
HF0017_U133P2	10.94794521	0	7.935845	7.123706667	7.45364	7.325676667	6.566651667	8.21602	9.44477	9.52755	6.495476667	8.086865	6.99701	6.07766	8.58886	7.5536475	7.18168	5.43955	6.03248	7.30927	10.368325	7.40576	7.928005	7.342086667	7.331136667	7.072205	7.518935	6.60269	6.94478	6.91042	8.77554	6.325843333	7.05143	8.31322	5.736048333	7.487085	8.06661
HF0022_U133P2	11.00273973	0	8.429955	7.04394	6.90974	7.206473333	6.290218333	7.62626	9.776575	9.75445	6.670683333	8.26759	7.52656	6.34886	8.836702	7.768575	7.77962	5.46335	5.78874	8.48952	9.98286	6.50483	6.6443	7.191396667	7.263153333	7.20368	7.293455	6.406445	7.03852	7.72608	8.87793	6.98741	7.14405	8.43924	5.823808333	7.909245	7.50974
HF0024_U133P2	0.473972603	1	7.38587	6.917856667	7.53662	7.003776667	6.315876667	7.81258	10.10499	9.77722	6.254606667	8.478075	7.19056	6.22791	8.724446	7.996805	7.59132	5.28162	5.84204	7.89478	10.373125	6.22429	7.21849	7.34055	7.67089	6.90626	7.099295	6.57546	8.48563	7.45778	8.42663	6.45916	6.81702	9.22473	5.843385	8.0618625	7.2746
HF0026_U133P2	4.690410959	1	8.038155	7.038866667	7.40273	7.112903333	6.332215	7.4536	9.81975	9.53011	6.29066	8.25613	7.41529	6.50194	8.564022	7.5323675	7.67448	5.34338	5.64371	8.3538	10.240125	6.65231	6.946115	7.168793333	7.26798	7.171825	7.0213775	6.56802	6.22411	7.43882	8.88872	7.225076667	7.23139	8.4117	5.694558333	7.639885	7.17471
HF0050_U133P2	2.156164384	1	7.418195	7.124156667	7.34845	7.03413	6.71097	7.573825	9.477435	9.87689	6.25165	8.544845	6.86081	6.40922	8.946138	8.0574275	7.21455	5.14348	5.53225	7.83502	10.33515	6.16345	6.62382	7.712133333	7.81926	6.98761	7.37751	6.52586	8.20744	7.74584	8.06995	6.340773333	6.98214	9.08649	5.88946	8.2845325	7.27839
HF0087_U133P2	6.479452055	1	8.426775	6.76164	7.14771	7.154303333	6.274593333	7.479345	9.45174	9.17625	6.810516667	8.437365	7.34488	6.29162	8.795996	7.9219075	7.88838	5.387	5.88602	7.78391	10.272715	6.32806	7.31223	7.150973333	7.56259	7.321105	7.5806625	6.70988	7.16188	7.14724	8.68377	6.894836667	6.98651	8.64128	5.863888333	7.87109	7.77297
HF0089_U133P2	0.649315068	1	7.83727	6.78279	7.5595	6.95936	6.69765	7.867735	10.017855	9.85533	6.289083333	8.359085	6.68442	6.35113	8.961376	8.36052	7.30831	5.32803	5.46571	7.03389	10.49174	6.30781	6.35737	7.576233333	7.606356667	6.95332	7.469	6.773915	8.69919	7.19407	8.16166	5.927766667	6.97552	9.03321	5.979051667	8.380545	7.20575
HF0223_U133P2	3.539726027	1	8.05161	6.692196667	6.89806	7.40292	6.560766667	7.478545	9.608675	8.50041	6.866353333	8.00232	7.50099	6.52726	8.371292	7.898935	7.74494	5.96313	6.04483	8.03724	10.76259	6.42434	6.553755	7.667986667	7.28041	7.61558	7.04004	6.59918	7.35007	8.16089	9.00562	6.74944	6.98602	8.71146	5.87915	7.7507	7.74303
HF0244_U133P2	0.616438356	1	8.08967	6.580623333	7.20545	7.22051	6.29751	7.48697	10.212705	9.15395	6.4995	7.906735	7.52731	6.46323	8.563956	7.077325	8.09005	5.49575	6.22689	8.36475	9.74723	6.53651	6.385815	7.42982	7.77796	7.362705	7.0013575	6.70935	8.42067	6.89071	8.37358	6.704083333	8.08128	8.92366	5.905863333	8.13785	7.85936
HF0285_U133P2	1.183561644	1	7.530665	6.620976667	7.48567	7.28836	6.33528	7.34839	9.81779	8.79323	6.561493333	8.52035	7.77136	6.63103	7.803322	7.5175175	7.7839	5.47926	5.60446	8.83031	10.13218	6.7679	5.9046	6.918733333	7.398606667	7.311915	7.074935	6.40891	6.9356	8.15878	9.20956	7.361926667	7.4699	8.58657	5.873873333	7.8195875	7.58751
HF0305_U133P2	4.04109589	1	8.60833	6.71644	7.54216	7.24764	6.547695	7.702085	9.97217	9.20966	6.782586667	8.606975	7.49997	6.71765	8.780766	7.8755525	7.89248	5.53006	5.98598	7.62044	10.72531	6.58904	7.74211	7.739903333	7.349933333	7.40634	7.4041075	6.70719	7.59087	7.36422	8.98767	6.609773333	6.82061	8.72125	5.953606667	7.7874375	7.45479
HF0316_U133P2	6.030136986	1	8.29597	6.86374	7.68467	6.878003333	6.699285	7.899875	10.092265	9.98734	6.406436667	8.762585	7.04882	5.96624	9.57761	8.2478775	6.99958	5.55978	5.77149	7.28992	10.276275	6.16095	6.476965	7.563213333	7.687646667	6.951685	7.6787475	6.717625	8.85296	10.3607	8.33429	6.03222	6.97105	9.21468	5.678698333	8.2876175	7.3914
HF0327_U133P2	1.608219178	1	7.97947	6.808196667	7.89456	6.90206	6.504765	7.98517	10.32875	10.83395	6.355153333	8.8449	6.81272	6.24578	9.036602	7.5571925	7.21742	5.21474	5.64558	7.37072	10.39269	6.23518	6.94234	7.766846667	7.855833333	6.799675	7.099	6.79879	9.24391	7.34114	8.20191	5.78972	6.70472	9.42562	6.072173333	8.417775	7.91054
HF0434_U133P2	0.501369863	1	8.15918	6.783786667	7.37672	7.336816667	6.3474	7.58976	9.96616	8.94867	6.516363333	8.157495	7.54868	6.59004	8.73561	7.99652	7.96138	5.36524	5.97227	7.9135	9.69961	6.67559	6.06341	7.331523333	7.45864	7.317305	7.3264025	6.52336	7.26642	7.61788	9.02919	7.134263333	7.19427	8.75573	5.979311667	7.8171025	7.47672
HF0445_U133P2	3.879452055	1	7.680535	7.064043333	7.4537	7.146036667	6.371651667	8.24035	10.843345	10.76937	6.557546667	9.38455	7.35268	6.35851	9.133304	8.183405	7.48049	5.49426	5.75414	7.49661	11.008975	6.45303	9.18809	7.726133333	8.14617	7.19145	7.5849675	6.731595	9.35329	7.78465	9.27369	6.595753333	9.2978	9.55257	6.076766667	8.332165	8.69019
HF0543_U133P2	5.556164384	0	7.38558	6.740593333	7.67517	6.9748	6.680801667	7.898085	10.749385	11.04577	6.735943333	9.44631	6.97173	6.07852	9.089782	8.970605	7.26932	5.131	5.31495	7.19992	10.90054	5.97076	7.61921	7.585186667	8.151166667	6.680655	7.1084275	6.98401	9.2587	6.81469	8.83656	5.80021	6.84691	10.39741	6.169013333	8.4772625	7.59837
HF0608_U133P2	0.868493151	1	7.647095	6.820376667	8.11171	7.062146667	6.671715	8.184815	10.030325	10.06013	6.347683333	8.67394	7.16474	6.35246	9.0903	8.29242	7.38	5.41928	5.75323	7.58927	10.78723	6.18677	7.713865	7.760553333	8.003013333	6.97723	7.1180175	6.547935	8.76063	9.69565	8.11939	6.076083333	6.8968	9.39242	5.886358333	8.1278525	7.2844
HF0627_U133P2	0.879452055	1	8.245175	7.109233333	8.30635	7.147623333	6.333628333	7.888105	10.365215	10.13048	6.513003333	9.519795	7.00029	6.41126	8.836796	8.42243	7.36142	5.47472	5.53124	7.47877	10.279705	6.0976	6.852795	7.646856667	8.36336	7.14917	6.9862425	6.95495	8.82502	6.94698	8.19828	6.019936667	6.97432	9.97061	6.090565	8.416315	8.38609
HF0670_U133P2	7.917808219	0	8.31516	6.743213333	7.66037	7.30762	6.528708333	7.76893	10.063925	9.29663	6.63061	8.78558	7.38647	6.40947	9.069252	7.913215	8.95476	5.57331	5.86362	7.26879	11.016675	6.5254	6.70673	7.743216667	7.829653333	7.31843	7.35496	6.837395	7.53998	7.71476	8.76151	6.351726667	6.99797	8.90494	5.9339	8.0333825	7.46084
HF0726_U133P2	7.347945205	0	8.144585	6.654063333	6.80749	6.93676	6.363586667	7.576755	9.91511	9.35259	6.467936667	8.344845	7.10271	6.21929	9.033406	8.2458775	7.36957	5.45732	5.61239	7.72694	10.355075	6.15914	6.194025	7.332086667	7.738943333	6.98201	7.41852	6.658145	6.56096	7.80886	8.72721	6.93459	6.93971	8.65762	5.977063333	7.9324025	8.0409
HF0790_U133P2	0.616438356	1	7.911395	6.811596667	8.16576	7.032143333	6.29561	8.2379	10.87676	11.07341	6.170593333	9.35545	7.0532	6.24586	9.62182	8.0738775	7.50245	5.33565	5.3976	7.17347	10.24252	6.10252	8.082665	7.534333333	8.623963333	6.71938	6.9511525	7.15236	9.94017	6.6836	7.75661	5.840156667	8.74825	9.63198	6.152615	8.1391925	8.07717
HF0835_U133P2	3.723287671	1	8.22147	6.738216667	7.81384	6.969383333	6.452168333	7.66741	10.019595	9.36589	6.817083333	8.47712	7.01563	6.22491	9.070964	8.5813	7.80776	5.30424	5.80674	7.56247	10.42588	6.31186	7.597055	7.81885	7.405953333	7.114045	7.2222675	6.672685	7.38798	7.63004	8.64044	6.49988	6.79745	8.69796	5.952793333	7.91236	7.51343
HF0855_U133P2	1.126027397	1	8.84836	6.637293333	7.42921	7.03233	6.223635	8.055725	10.027575	9.36866	6.666923333	8.161915	7.17164	6.17081	9.12567	8.0081825	7.50726	5.28257	5.44971	7.2152	10.14453	6.0272	7.54755	7.551296667	7.859343333	6.84416	7.593295	6.865535	8.23987	6.63722	8.28734	6.68044	7.52781	8.90134	6.00698	8.20947	7.89527
HF0894_U133P2	1.161643836	1	8.22406	6.954473333	7.6017	7.073393333	6.291151667	8.07989	11.207885	11.12886	6.178673333	8.9834	6.96122	6.27916	9.118276	8.5847025	7.36893	5.2812	5.65702	6.94792	10.442905	6.21379	8.841325	7.5499	8.19284	6.900795	7.8450125	7.043285	9.59413	6.73117	7.9837	5.652406667	7.17792	9.96645	5.982891667	8.499685	7.44618
HF0899_U133P2	5.482191781	1	7.63784	6.87647	6.99102	7.21704	6.347375	7.54065	9.711885	9.18932	6.346883333	8.28688	7.31101	6.34749	8.815774	7.7404425	8.00886	5.34265	5.74896	8.06221	10.28852	6.35971	6.88276	7.41492	7.569273333	7.28008	7.2389775	6.536625	7.11182	7.34104	8.39362	6.80045	6.91528	8.32313	5.812015	7.8478225	7.44221
HF0914_U133P2	12.0739726	0	7.452675	6.869196667	7.41747	7.15411	6.296873333	7.42729	9.52027	8.86152	6.815256667	8.179145	6.70299	6.08986	8.770902	7.72784	7.49891	5.64317	5.73902	7.28834	10.448875	6.20971	7.631175	7.324793333	7.5512	6.88534	7.527895	6.551	7.20414	6.82127	8.21653	6.110933333	6.92437	9.01126	6.094381667	7.8456125	7.60983
HF0920_U133P2	0.082191781	1	6.85334	6.650436667	7.06428	7.04842	6.244958333	7.644895	9.367205	8.38617	6.5174	8.51637	7.11867	6.24315	8.826782	7.7861	7.41266	5.36907	6.01393	7.10672	10.202375	6.20493	6.23356	7.272533333	8.25436	7.02798	7.5188625	6.886625	6.69201	6.56865	7.85837	7.30057	6.66818	9.23835	6.156015	8.2391225	7.98592
HF0931_U133P2	9.780821918	0	8.2812	6.797966667	7.36676	7.107186667	6.422566667	7.548855	10.338905	9.35032	6.516683333	8.193245	6.97318	6.10381	9.203328	7.8446225	7.41665	5.49343	5.86466	7.28474	10.16924	6.07124	7.968835	7.26676	7.56904	7.07707	7.672065	6.76611	7.25677	6.54678	8.46283	6.63595	6.7666	8.75665	5.855085	7.954115	7.48925
HF0936_U133P2	0.416438356	1	7.454875	6.72854	7.34426	6.97058	6.510736667	7.79148	10.12518	10.09404	6.700943333	8.59096	7.26203	6.22011	9.078518	7.7299225	7.59423	5.40632	5.67511	8.13723	10.591415	6.0823	6.92512	7.47542	7.661726667	7.057025	7.14057	6.47002	7.9103	7.9804	8.86489	7.166946667	7.12204	9.17646	5.881335	8.04577	7.33155
HF0960_U133P2	7.290410959	1	7.84979	6.83013	7.53942	7.138363333	6.545078333	7.988535	9.388175	9.07799	6.45634	8.28069	6.95767	6.34625	8.988288	7.57681	7.43947	5.69902	5.82776	7.04923	10.70597	5.99733	7.474075	7.429683333	7.60199	6.83042	8.3747325	6.89009	6.72966	7.18198	8.26251	5.795826667	6.66283	8.6438	5.84044	7.7929975	7.43522
HF0962_U133P2	9.575342466	0	7.885805	6.94123	7.64667	6.963596667	6.227235	7.52017	9.70895	9.1192	6.600763333	8.288475	7.18559	6.15341	9.081686	7.7087925	7.57132	5.28984	6.0092	7.7336	9.550445	6.27467	6.821375	6.981426667	7.666143333	7.166735	7.456275	6.867315	6.83903	7.00484	8.19872	6.733266667	6.59737	8.8426	5.941031667	8.2174125	7.5859
HF0966_U133P2	11.31780822	0	7.57863	7.22609	7.5579	7.00284	6.171016667	7.596775	10.56289	10.17862	6.246116667	9.20256	7.17122	6.09149	9.198806	8.2018525	9.00481	5.33263	5.67482	7.36627	11.033255	6.15283	7.9551	7.582503333	8.225616667	6.73099	7.787105	6.962265	7.82038	6.50587	8.46749	6.71678	7.38215	8.75192	5.851456667	8.146365	7.91625
HF0982_U133P2	1.252054795	1	8.003085	6.662456667	7.25414	6.997463333	6.529901667	7.642345	10.708695	10.04325	6.359693333	8.56382	7.00349	6.12763	9.11474	7.95785	7.62544	5.40242	5.48763	7.4931	10.338025	6.1803	8.672085	7.46206	7.970466667	6.890125	7.8273925	6.761515	9.49315	6.81964	8.13333	6.122696667	9.25343	9.14739	6.026531667	8.429625	7.82628
HF0986_U133P2	5.128767123	1	8.39563	6.466776667	7.0796	7.256343333	6.421673333	7.535665	9.591715	9.46606	6.619483333	8.646455	6.87507	6.18471	7.756426	8.8763575	7.19417	5.43912	5.77834	7.56526	9.62224	6.06516	6.320655	7.231936667	7.134936667	7.036495	7.1772225	6.80458	8.21632	7.28539	8.54384	5.951776667	6.7398	8.73693	6.208213333	7.79653	8.01014
HF0990_U133P2	7.254794521	1	8.753385	6.527396667	7.00265	7.199646667	6.392413333	7.490345	11.32854	9.88531	6.588333333	8.55294	7.09933	6.70882	9.041924	8.171655	7.60963	5.26863	5.7604	7.27732	9.297395	6.30999	7.06243	7.690563333	7.805833333	7.264865	7.5284375	7.2235	8.23222	7.31287	8.23979	6.14425	7.53794	8.95428	5.925251667	8.2121975	7.46041
HF0996_U133P2	9.901369863	0	7.19752	6.920586667	7.2406	7.090213333	6.445483333	8.234755	11.1778	10.57162	6.170576667	8.80123	7.1511	5.9466	9.190668	7.741795	7.49416	5.23744	5.60342	7.6836	10.567995	6.20614	7.503425	6.808903333	8.58065	6.924825	7.3209875	7.11808	8.22156	6.49619	8.14635	5.79542	9.74631	8.74161	6.01635	7.568365	7.87884
HF1000_U133P2	3.312328767	1	7.915155	6.604433333	7.39792	7.26077	6.485481667	7.74388	10.120065	9.81927	6.763063333	8.318075	7.38259	6.30214	9.17365	7.994405	8.43497	5.45511	5.83902	7.51615	10.489735	5.93963	8.645415	7.393973333	7.82196	7.21126	7.411365	6.824075	7.09914	7.172	8.49361	6.62312	6.9335	8.71984	5.9392	7.981715	7.55128
HF1032_U133P2	2.309589041	1	7.459455	6.873013333	7.18093	7.431966667	6.336815	7.216035	9.27058	8.30179	6.45889	7.928665	7.79074	7.00822	8.118758	7.2762875	7.97373	5.42756	6.22774	8.78232	9.657235	6.7667	5.999995	7.263123333	7.282483333	7.553095	6.831305	6.43227	6.69345	8.43628	9.0366	7.190446667	7.36301	8.23009	5.843858333	7.660185	7.88322
HF1057_U133P2	2.01369863	1	8.37597	6.672526667	6.9668	7.209676667	6.353928333	8.018425	10.5618	9.94711	6.255843333	8.32355	7.52214	6.52892	9.031084	7.6671375	7.67716	5.37167	5.65952	7.59218	10.21414	6.281	7.231025	7.71692	7.51274	7.321725	7.1035825	6.947425	8.1195	7.8637	8.14367	6.475353333	7.10314	9.14274	6.036038333	8.377915	7.91236
HF1058_U133P2	1.482191781	1	7.452015	6.656863333	7.4062	7.283956667	6.261525	7.38234	9.73478	8.4306	6.464023333	8.14541	7.77711	6.63402	8.008782	7.3283125	8.2994	5.35185	6.08028	8.66893	9.853975	6.85739	6.140605	7.260613333	7.284083333	7.502075	6.886655	6.78322	6.61849	8.15556	9.24461	7.297243333	7.42876	8.2517	5.825355	7.6414475	7.90542
HF1077_U133P2	6.030136986	1	9.294055	6.665673333	7.72406	6.956686667	6.485976667	7.74064	11.19218	10.83957	6.46278	8.710105	6.98121	6.06805	8.913684	8.858765	7.32568	5.31164	5.58584	7.08044	10.42965	6.06323	7.622715	7.693396667	7.92318	6.9075	7.3897375	6.93289	9.50965	7.65498	8.52096	5.633326667	6.67246	9.57751	5.908335	8.31902	7.8217
HF1078_U133P2	1.871232877	1	7.3935	6.862523333	7.60129	6.90885	6.710961667	7.613805	11.009615	10.83012	6.762996667	8.36876	7.11642	6.23308	9.353202	8.3818775	7.32388	5.19998	5.81817	7.34191	9.686645	6.27743	8.67658	7.359803333	8.347883333	6.89334	7.0976125	7.14663	10.07721	6.50613	7.91488	6.132313333	7.35277	9.558	5.973653333	8.247225	7.80888
HF1097_U133P2	0.739726027	1	7.146915	6.87341	7.15893	7.136403333	7.200028333	10.432875	9.420105	12.41709	6.881893333	9.51824	6.93163	6.26569	9.354516	8.8790525	7.39923	5.69828	5.70048	8.28522	10.541935	6.32251	5.84865	7.553626667	7.728806667	6.819635	6.8937575	7.186775	8.12202	6.59697	8.5706	6.042066667	7.1069	9.59563	6.029773333	8.2898575	8.36015
HF1122_U133P2	0.6	1	7.529785	6.885056667	7.08392	7.09971	6.388115	7.186075	11.53829	11.71165	6.618693333	9.02743	6.76852	5.9479	8.57106	8.703835	7.57376	5.47373	5.7222	7.31603	9.212195	6.2622	10.2362	8.245126667	7.95887	6.82188	7.293675	6.946015	9.3028	6.2433	8.51412	5.9261	8.78586	9.05597	5.9661	8.170095	8.12635
HF1136_U133P2	3.723287671	1	7.935755	6.84725	7.02303	6.98429	6.322498333	8.131775	11.826965	10.76254	5.968966667	8.763185	6.5827	6.03938	9.3663	8.1484925	7.41031	5.21637	5.62324	7.00505	10.503925	6.37133	7.433525	7.225903333	8.12041	7.09562	7.0746275	7.014235	8.27746	6.76333	8.23451	5.826	9.27346	9.23262	5.96433	8.6071675	9.03194
HF1137_U133P2	1.504109589	1	9.06183	7.116273333	8.21321	7.13458	6.403701667	7.72896	11.13443	11.07607	6.418116667	9.2751	6.91074	6.15376	9.192524	9.4405525	7.43935	5.35784	5.78011	7.13525	10.634295	6.0284	9.846255	7.289256667	8.155723333	6.95981	6.8364	7.033015	10.27179	6.86261	8.33894	5.971643333	7.10204	9.67178	6.018853333	8.3231975	8.53065
HF1139_U133P2	1.295890411	1	8.271515	6.79806	7.55196	7.038136667	6.328625	7.720025	10.712895	10.79563	6.48322	8.97771	6.90243	6.33432	9.083364	8.176325	7.09807	5.42335	5.75375	6.96752	9.776865	6.09539	7.17225	7.324873333	8.026176667	6.863785	7.0936125	6.948745	8.21692	7.01354	8.21409	5.793776667	6.92493	9.52318	6.036635	8.3495725	8.27098
HF1150_U133P2	1.742465753	1	9.565965	6.769706667	7.58463	7.314773333	6.45831	8.082725	10.03042	9.67651	6.168443333	8.69273	6.92567	6.17828	8.97302	8.753965	7.62312	5.43801	6.06677	7.03747	9.8498	6.18835	7.3766	7.62656	7.70552	7.29025	7.20489	6.794125	8.15299	7.00357	8.17931	5.97396	7.15141	8.9723	6.006018333	8.0699675	7.2192
HF1156_U133P2	8.657534247	0	8.64743	6.68084	7.39019	7.20166	6.439046667	7.70755	9.81072	9.35011	6.432623333	8.5951	7.15353	6.28806	9.023576	7.6823175	7.50695	5.52071	5.68638	7.39579	10.47058	6.3285	6.26474	7.356063333	7.82282	7.05	7.5034525	6.75675	7.10449	7.29166	8.72046	7.620486667	6.67155	9.23346	6.038838333	8.071185	7.34904
HF1167_U133P2	1.471232877	1	8.159695	6.683773333	7.63848	7.315876667	6.393101667	8.3804	9.041105	8.68761	6.43455	8.6006	7.27178	6.34502	7.790786	8.2064725	8.00948	5.76215	5.76187	8.15214	10.01015	6.246	6.417575	7.485183333	7.148826667	7.018975	7.0160175	6.85232	7.85941	10.57496	8.43444	6.41177	7.14803	8.31629	6.017936667	7.9701525	7.76552
HF1185_U133P2	7.824657534	0	8.85606	6.86452	7.50649	7.23401	6.43458	7.96515	9.18928	10.22807	6.92961	8.594575	6.83403	6.30334	8.819186	8.68197	7.61998	5.38802	5.53819	7.85541	9.67737	6.20953	6.499415	7.263066667	7.94651	7.009905	7.38603	6.8025	8.24539	6.66547	8.41513	5.923863333	8.63074	8.68218	5.971456667	7.9724075	8.07034
HF1186_U133P2	1.652054795	1	8.11801	6.635476667	7.04533	6.930536667	6.362485	8.07606	10.947695	10.35261	6.41871	8.997055	7.04912	6.27044	9.389998	9.2007875	7.25409	5.34667	5.79261	7.24921	11.003065	6.21181	7.9965	7.946733333	8.074093333	6.76721	7.43531	6.904235	8.2187	6.77534	8.01023	6.050683333	6.73137	9.40352	5.917653333	8.2638175	8.13765
HF1191_U133P2	0.024657534	1	9.040605	6.924016667	7.78799	7.015806667	6.301948333	8.166175	11.50416	10.66839	6.52573	9.065415	6.86934	6.50935	9.06864	8.8282175	7.62023	5.48716	5.57076	7.27789	10.45518	6.25666	7.87305	7.524553333	8.629693333	7.068005	7.38565	7.298735	8.95378	6.68972	8.1853	5.800506667	7.78776	9.62614	6.032455	8.3752925	7.69935
HF1220_U133P2	0.857534247	1	7.99906	6.941176667	8.12382	7.284026667	6.65542	8.058225	10.313105	10.62084	6.704736667	9.338085	7.49545	6.50881	9.510878	8.610565	7.71321	5.43767	5.67432	7.40945	10.830305	6.39339	6.99874	7.614636667	7.717993333	7.07829	7.072665	6.78113	8.49543	8.38857	8.26906	6.146623333	7.3041	9.17625	5.963276667	8.472295	7.94516
HF1227_U133P2	20.69041096	0	7.996275	6.775766667	7.13971	6.97191	6.107983333	7.69153	10.14177	9.5322	6.55198	8.704425	7.29607	6.32468	8.921078	7.3866225	7.80339	5.36226	5.73968	8.49401	10.276625	6.31119	6.9726	7.379756667	7.800823333	7.13402	7.2761425	6.50888	7.35801	7.57715	8.48314	7.572473333	7.48663	9.22005	5.889326667	8.2809425	7.63174
HF1232_U133P2	1.660273973	1	8.226085	6.874556667	8.05711	6.888536667	6.256896667	8.02104	10.340675	9.72021	6.404543333	8.714975	7.14244	6.36788	8.869406	8.40424	7.13424	5.35413	5.76601	7.54493	10.27328	6.12359	6.947175	7.33437	7.49282	6.85023	7.5197625	6.705215	8.29331	8.189	8.44527	6.214593333	7.40858	9.01708	5.896196667	8.1274875	7.26244
HF1235_U133P2	8.084931507	0	8.17459	7.081576667	7.70887	6.933473333	6.273111667	7.718995	9.881975	9.07542	6.479073333	8.29325	7.11008	6.20106	9.199416	7.82862	7.41362	5.33042	6.00677	7.52005	9.634415	6.01587	6.80283	7.100196667	7.61293	7.06389	7.40979	6.75193	6.49973	6.99895	8.33007	6.818336667	6.52496	8.89289	5.89275	8.1144825	7.75544
HF1242_U133P2	12.24657534	1	8.041295	6.640326667	7.16319	6.977143333	6.354508333	7.813355	11.059325	10.11468	6.21417	9.008045	7.22511	6.20444	9.391444	8.38205	7.37614	5.41088	5.58442	7.15197	10.81006	6.2248	8.34874	8.037776667	8.084606667	6.854855	7.5408375	6.947045	8.06479	6.60335	8.15722	6.08043	7.06045	9.37875	5.826941667	8.3361825	8.44432
HF1246_U133P2	0.016438356	1	7.616605	6.685816667	7.27232	7.213833333	6.581038333	7.631225	9.71922	10.3123	6.027863333	8.308145	7.41599	6.60428	8.761222	7.8911325	7.78727	5.60054	6.01024	8.32554	10.836455	6.4374	6.28485	7.83293	8.00654	7.371745	6.66199	6.638915	9.12871	7.64997	8.71033	6.736526667	7.23876	8.79151	5.946891667	8.0901925	7.47512
HF1255_U133P2	0.284931507	1	8.696845	6.538446667	7.31622	7.00574	6.370911667	8.25465	10.897635	10.42912	6.418723333	8.96667	7.20983	6.04453	9.21361	8.87508	7.64659	5.18223	5.64341	7.55661	10.901645	5.9884	7.27184	7.655106667	7.85616	6.831285	7.64617	6.89405	9.03457	7.49786	8.20091	6.117563333	7.51446	9.87344	6.081556667	8.43762	7.54127
HF1269_U133P2	1.068493151	1	7.373435	6.99354	7.42285	6.923613333	6.278375	7.637165	10.185695	9.83413	6.234846667	8.95856	7.17454	6.24242	9.407144	8.2194925	7.24875	5.13806	5.56544	7.40459	10.8906	6.37235	8.99836	7.361633333	8.100806667	6.811365	7.69242	6.59857	8.43469	7.24524	8.2223	6.141516667	7.00417	9.3963	5.881666667	8.423465	7.40977
HF1280_U133P2	1.295890411	1	7.31002	6.415426667	7.75223	7.147403333	6.50729	8.90342	10.501135	9.46322	5.995793333	9.22278	6.90258	6.1514	9.023942	9.37594	7.54503	5.27104	5.44938	7.15735	11.01955	6.27246	7.2852	7.532193333	8.295246667	6.856515	8.4103725	6.96815	9.34313	7.43794	8.73459	5.80136	6.91752	8.9723	5.900515	8.045775	7.67768
HF1292_U133P2	4.742465753	1	7.77793	6.847346667	7.61344	7.134913333	6.668381667	7.90928	10.66837	10.63697	6.382526667	8.89901	7.04231	6.51313	9.18759	8.2013825	6.95561	5.22497	5.78321	7.1942	10.309305	6.16339	7.61731	7.91983	8.508146667	7.19843	7.2276825	6.99837	9.41427	7.09288	8.43427	5.59321	7.1238	9.92518	5.88898	8.470185	8.11092
HF1295_U133P2	1.569863014	1	7.774105	6.734073333	7.42345	7.130493333	6.479756667	7.50966	9.629095	9.37923	6.287866667	8.07477	7.22887	6.4531	9.10584	7.807205	7.83331	5.33079	5.83785	7.28153	10.37966	5.99324	8.354405	7.72179	7.524083333	7.05159	7.5920725	6.5795	7.19978	7.29575	8.32995	6.14608	6.79835	8.78915	5.881711667	8.0222	7.12414
HF1297_U133P2	1.410958904	1	8.7451	6.975216667	7.77244	7.082966667	6.36208	7.725505	11.28173	10.53864	6.622666667	8.89277	6.88112	6.46033	8.90833	7.996515	7.28515	5.25871	5.81258	7.22561	9.836075	6.16229	7.98269	7.45664	7.8613	7.234775	7.09337	7.317585	8.57677	6.7191	8.13927	5.78812	6.87197	9.61697	6.019335	8.354865	8.31534
HF1316_U133P2	0.567123288	1	8.32565	6.545953333	7.59419	6.90606	6.700015	8.668075	10.01193	9.36237	5.981923333	8.62331	7.26728	6.03535	9.69868	8.167365	7.33878	5.27799	5.43836	6.89107	11.88519	6.03416	5.958	7.828573333	7.659696667	6.908635	7.4215675	6.79394	8.55044	10.24502	8.53907	6.03281	6.84222	9.38347	5.986293333	8.2011575	7.61899
HF1318_U133P2	0.632876712	1	7.84089	6.884776667	7.1362	6.931016667	6.540238333	7.744935	10.768735	10.87432	6.402826667	8.50045	6.86156	6.1219	8.933976	8.2364675	7.34563	5.23734	5.57331	7.07231	10.536265	6.01299	9.69215	7.53471	7.883696667	6.656555	7.818065	6.81843	8.6908	6.39525	7.82772	5.8881	7.41154	9.72642	5.90951	8.5203625	7.57314
HF1325_U133P2	6.945205479	0	8.20705	6.801943333	7.18958	7.136136667	6.489696667	7.71985	10.218905	9.39402	6.87395	8.41121	7.16268	6.47563	9.007098	7.94156	7.83201	5.27585	5.86362	7.20074	10.066795	6.3706	8.28892	7.585723333	7.751826667	7.337165	7.6066375	6.871125	6.91399	7.03728	8.43245	6.168036667	6.77871	9.19347	6.010198333	7.8696525	7.59411
HF1334_U133P2	9.509589041	1	8.856585	6.861703333	7.63892	7.283276667	6.810433333	7.49372	10.390045	9.24627	6.814373333	8.05813	7.24783	6.6365	9.294566	8.0948525	8.14648	5.51379	6.01313	7.54252	10.55109	6.65057	8.70272	7.598133333	7.444903333	7.476375	7.34652	6.68765	7.53716	7.46876	8.78519	6.592736667	6.99422	8.84314	5.934981667	8.0715075	7.76623
HF1338_U133P2	0.487671233	1	8.06673	6.954226667	7.54324	6.988866667	6.194671667	7.72476	10.098555	9.788	6.32747	8.450805	6.92362	6.28311	9.058932	7.720665	7.53495	5.4547	5.801	7.64596	9.75388	6.08652	7.039375	7.174626667	7.77348	6.993115	7.37863	6.74472	7.48952	6.86596	8.40874	6.509873333	7.63276	9.0397	5.962448333	8.075625	7.48834
HF1357_U133P2	2.531506849	1	7.551275	6.780196667	6.64788	6.905516667	6.541303333	7.354435	10.158265	9.43223	6.469996667	8.30104	6.79724	6.71417	8.658554	7.7113175	8.49848	5.42869	6.03357	7.93761	10.81452	6.34164	6.70554	7.346193333	7.92899	6.8507	7.6401375	6.45532	7.98083	8.54348	8.64774	6.889326667	7.86945	8.85256	5.805621667	8.0291675	7.48217
HF1381_U133P2	11.19452055	0	8.76935	6.65572	8.31452	7.04694	6.441495	8.343615	10.18791	9.26533	6.343176667	8.67222	7.02043	6.09633	8.825304	8.21993	7.2734	5.34265	5.50497	7.36466	10.68014	6.29254	6.828675	7.41246	7.442363333	6.735185	7.30817	6.75611	7.92725	7.52162	8.54774	6.32284	6.84152	9.02079	6.01522	7.890035	7.7684
HF1382_U133P2	3.967123288	1	9.01588	6.932996667	7.31293	6.92157	6.256666667	7.940845	10.784535	10.43894	6.5919	8.94623	6.79078	6.00698	9.001878	8.5283875	7.36979	5.04983	5.55282	7.65165	10.414765	5.99861	8.03589	7.19698	8.231143333	6.823485	7.489335	7.013355	8.74373	6.7534	8.32836	6.437743333	6.75028	9.39528	5.886713333	8.3757325	8.28915
HF1397_U133P2	2.468493151	1	8.04677	6.833723333	7.71509	6.91342	6.104595	8.43667	11.45291	10.60145	6.753036667	9.04425	7.26589	6.08209	9.131998	8.3285025	7.05054	5.24549	5.74872	7.41102	10.72096	6.18223	9.709275	7.09338	7.91566	6.67455	7.7491125	6.81165	9.68769	6.75512	7.81713	6.057526667	7.88468	9.9	6.115406667	8.5840325	7.51347
HF1407_U133P2	0.424657534	1	8.47003	6.533726667	8.51673	7.010126667	6.677506667	9.032925	10.338115	9.30286	6.070193333	8.86836	7.30113	6.10794	8.875452	8.4528775	7.69686	5.24765	5.54454	7.10596	11.061075	5.94674	7.533045	7.574296667	7.812346667	6.76409	7.69719	6.770155	8.64962	8.69556	8.43283	5.836106667	7.09861	9.80913	6.009698333	8.2660225	7.75588
HF1409_U133P2	1.043835616	1	7.81422	6.66955	8.56556	6.993796667	6.298171667	8.499895	10.136165	9.98731	6.814146667	9.204325	7.4832	5.93264	9.407188	8.316335	7.26035	5.39922	5.619	7.10766	10.838135	5.96906	8.54653	7.29007	7.955586667	6.555905	7.43733	6.961895	8.72229	7.13562	9.24354	5.81754	6.65456	9.88038	5.784625	8.4827175	7.29906
HF1442_U133P2	3.879452055	1	8.943335	6.48738	6.65039	7.28171	6.335698333	8.04441	10.039175	9.25092	6.457033333	7.8726	7.59664	6.42609	8.84618	7.9189225	8.19087	5.33089	5.71198	8.01605	10.799235	6.66038	7.1253	7.582956667	7.71547	7.4829	7.0707	6.745705	7.07017	7.67778	9.37907	6.769636667	7.07749	9.18895	6.066336667	7.7534725	7.96948
HF1458_U133P2	0.726027397	1	8.324275	7.31682	7.58139	6.895083333	6.254268333	8.066845	10.651515	10.79996	6.721656667	8.809425	6.79893	6.13057	9.308606	8.5014575	7.06434	5.1984	5.65915	7.0369	10.20012	5.96348	7.51297	7.452686667	8.114503333	7.036985	7.594395	6.90042	9.85072	6.75522	7.96577	5.78906	8.05738	9.57617	5.889028333	8.545215	8.14932
HF1469_U133P2	1.821917808	1	8.73472	6.68153	7.35916	7.158946667	6.436255	7.77448	9.97068	8.7779	6.21398	8.53939	7.62842	6.26361	8.398558	7.8952375	7.95595	5.20264	5.65435	8.45023	10.541215	6.63944	5.94967	7.544103333	7.46459	7.472415	6.94902	6.587	7.32314	8.39578	8.90946	6.96298	7.0409	8.426	5.865645	8.0041175	7.94403
HF1489_U133P2	5.61369863	1	8.469105	6.784603333	7.21144	7.087946667	6.281415	7.46434	9.547075	9.32526	6.782386667	8.48624	7.15135	6.24794	8.783736	8.0050425	7.88038	5.51415	5.75655	7.64241	10.263445	6.2025	7.196375	7.162883333	7.638616667	7.16639	7.63672	6.6605	7.32579	7.03177	8.46602	6.91447	7.16961	8.60421	5.972991667	7.8159625	7.70371
HF1490_U133P2	0.328767123	1	8.809645	6.809423333	7.7911	7.048823333	6.205335	8.441105	11.30149	10.71607	6.217603333	9.00619	7.09548	6.15976	8.703092	8.8558125	7.55019	5.13723	5.58866	6.98544	10.375475	6.02649	7.470365	7.38486	8.219023333	6.900975	7.1469925	7.117705	8.95366	6.96139	8.49817	5.998266667	6.97603	9.74451	6.020183333	8.4724875	8.04951
HF1492_U133P2	0.183561644	1	7.729995	6.48659	7.34909	7.345766667	6.422578333	7.562105	9.962785	8.87343	6.256383333	8.270375	7.62889	6.77118	8.08631	7.2157075	8.32793	5.23266	5.66928	8.8237	10.12732	6.61174	6.00538	7.148436667	7.45747	7.402835	6.9300225	6.55837	6.68946	8.66079	9.44681	7.24492	7.51477	8.59873	5.848205	7.80494	7.72014
HF1493_U133P2	3.443835616	1	7.40389	6.85334	7.16923	7.205686667	6.336128333	7.450285	10.61363	8.17179	6.531933333	8.489525	7.59479	6.42088	8.770352	7.8243075	8.00404	5.5059	5.96976	7.26603	9.773935	6.417	6.89744	7.68851	7.82866	7.29763	7.5677	6.828135	7.91305	6.59756	7.84819	7.44751	6.52489	9.21797	6.106468333	8.4341325	7.94284
HF1494_U133P2	2.802739726	1	8.40941	6.84249	7.01118	7.193793333	6.496923333	7.59365	9.66422	9.74403	6.611676667	8.946175	7.41965	6.4537	9.25898	8.4901375	8.11352	5.58411	5.74075	7.30964	10.02718	6.35371	8.669675	8.045963333	7.956163333	7.131655	7.483705	6.86497	7.50971	7.5108	8.23475	6.58154	6.82504	9.32528	5.996005	8.1132275	7.45163
HF1502_U133P2	0.526027397	1	7.955945	6.360553333	7.13883	7.41705	6.215951667	7.543675	9.7088	9.199	6.392143333	7.99165	8.00243	6.70495	8.165984	7.2225025	8.26004	5.40316	5.56848	8.96587	10.385065	6.85397	6.03543	7.069386667	7.59202	7.580905	6.724395	6.68809	6.86611	8.69335	9.39974	7.449906667	7.8015	8.40625	5.878076667	7.6673225	7.2638
HF1511_U133P2	4.652054795	1	7.77608	6.489206667	7.32983	7.144473333	6.32196	7.72702	9.927735	9.4851	6.416873333	8.408885	7.37111	6.32005	8.47995	7.6955	8.00183	5.15215	5.56746	8.464	10.43034	6.5094	6.60237	7.167063333	7.604363333	7.171895	7.1083375	6.530875	7.02805	8.06219	9.4322	7.057426667	7.17525	8.93357	5.856525	7.7797575	7.63137
HF1517_U133P2	0.682191781	1	8.78641	6.588726667	7.67253	7.08352	6.31153	7.994415	11.211595	10.82612	6.58416	8.89179	7.02382	6.30568	9.145244	8.6616875	7.22474	5.24088	5.5284	7.32982	10.37989	6.16729	7.64189	7.231646667	8.559883333	6.87107	7.127135	7.0421	9.63452	6.67409	8.15929	5.876026667	7.45222	9.71556	6.158225	8.2818725	8.05977
HF1538_U133P2	0.263013699	1	7.99413	6.82523	7.54279	6.99111	6.45016	8.12284	9.857215	10.45733	6.740593333	8.5434	6.81538	6.02949	8.853856	8.2523875	7.37322	5.53489	5.73044	7.16074	9.750275	6.77408	8.89202	7.155983333	7.772903333	6.76251	7.11692	6.913485	9.37058	7.01372	8.38169	6.125196667	7.13653	9.13674	6.059081667	7.91928	7.62519
HF1540_U133P2	0.84109589	1	8.53784	6.833346667	7.39461	6.991186667	6.485981667	8.093925	11.55691	10.95136	6.372086667	9.133995	6.94138	6.03455	8.828294	7.81527	7.43819	5.4437	5.54084	7.10719	10.524805	6.13949	8.4496	7.278423333	8.337816667	6.91112	7.20415	7.084395	10.24229	6.65708	8.52322	5.858423333	6.8223	10.23215	6.085071667	8.4939075	7.89233
HF1551_U133P2	5.82739726	0	8.36674	6.739893333	7.45845	7.099526667	6.405533333	8.12341	10.453485	9.40807	6.435733333	8.719255	7.02129	6.03134	8.91542	8.4348325	7.39347	5.27379	5.52025	7.62042	10.58714	6.14356	6.55978	7.142006667	7.830733333	6.9439	7.31536	6.765935	7.38018	7.70256	8.77713	7.583966667	6.97816	9.01562	5.960863333	8.14289	8.03438
HF1568_U133P2	3.501369863	1	8.256355	6.652933333	7.50013	7.034363333	6.506341667	8.010855	10.17194	9.45662	6.38913	8.574755	6.99056	5.96619	8.747666	7.625925	8.29822	5.61338	5.57589	7.0406	11.56993	6.1271	6.94486	7.10801	7.554653333	7.079785	7.57373	6.815445	7.67284	7.02323	8.99847	6.33899	6.82949	8.94107	5.773741667	7.9304375	7.51011
HF1585_U133P2	1.638356164	1	7.6069	6.290173333	7.50733	7.2915	6.66667	7.815475	10.58954	10.16573	6.30311	8.384095	7.52657	6.20429	8.287186	8.7604525	7.77723	5.56176	5.60347	8.414	10.35542	6.81935	8.561855	7.62173	7.52146	7.3757	6.9394425	6.730325	9.15628	7.7776	9.28028	6.677986667	6.94559	9.10435	5.93791	8.0498625	8.11421
HF1587_U133P2	6.18630137	0	7.96412	6.74643	7.55521	7.167843333	6.380463333	7.84706	10.147875	9.67637	6.507296667	8.636975	7.45765	6.34873	8.754514	8.047815	7.88246	5.44765	5.7353	8.27134	10.511325	6.14748	6.064095	6.903723333	7.81588	7.23784	7.414935	6.642525	6.72957	7.54166	9.1056	7.337976667	7.0931	8.9601	5.94831	7.9088025	7.83513
HF1588_U133P2	6.183561644	0	7.93284	7.103603333	7.4176	7.084446667	6.320411667	7.92068	9.624535	8.93637	6.093196667	8.18365	6.88567	5.94591	8.567514	7.5506275	7.71197	5.38489	5.6922	7.27632	9.588875	5.84699	6.51282	7.324703333	7.48763	7.093525	7.3343925	6.740605	6.72373	7.65227	8.05631	6.702773333	7.47949	8.16273	5.872055	8.112815	7.76674
HF1606_U133P2	6.052054795	0	7.814145	6.421663333	7.6708	7.188513333	6.464426667	7.740215	10.213315	9.0562	6.65982	8.489855	7.40327	6.44308	8.629426	8.0732225	8.03286	5.44899	5.67768	7.81892	10.5986	6.35251	6.648245	7.469473333	7.560016667	7.09898	7.234615	6.65862	7.63886	7.59796	8.6924	6.561073333	6.59143	8.58126	6.026398333	7.801975	7.86695
HF1613_U133P2	5.490410959	1	7.84754	6.62718	8.12665	7.107556667	6.516585	7.95451	9.90165	9.95845	6.49314	8.504575	7.43212	6.14671	8.540734	7.7724125	7.62818	5.28888	5.3846	7.5671	10.754035	6.57799	7.63715	7.188713333	7.69776	7.12703	7.6551325	6.8493	7.13559	7.45539	8.89867	6.820976667	7.86057	9.12229	5.981073333	8.04272	7.9261
HF1628_U133P2	1.2	1	8.947435	6.61442	7.51911	6.999966667	6.268466667	7.912865	11.166945	10.57971	6.416796667	8.949275	7.00742	6.07547	9.153818	8.0808075	7.25046	5.54683	5.73014	6.60296	9.931765	6.26166	7.081875	7.514743333	8.17066	6.983835	7.184675	7.15681	8.84288	6.80143	8.29802	5.656736667	8.49769	9.78292	6.141493333	8.345455	9.03334
HF1671_U133P2	1.093150685	1	8.825105	6.61583	7.3731	7.273573333	6.542858333	7.995985	10.173965	9.82427	6.02198	8.59581	7.26312	6.35736	8.472374	8.0974025	7.47899	5.78673	6.29145	7.35701	9.67912	6.45891	6.94754	7.474276667	7.511456667	7.10595	7.2431625	6.93809	7.96967	7.27725	8.6747	5.932246667	8.09487	8.6376	5.898285	7.972165	8.28516
HF1677_U133P2	5.219178082	0	7.296745	6.666526667	7.27762	7.14047	6.310236667	7.38626	9.73688	9.21138	6.39288	8.493425	7.08856	6.26708	8.74336	7.919975	7.74324	5.34158	5.74874	7.65934	10.202285	6.35212	7.018495	6.99923	7.84021	7.06837	7.511295	6.75155	6.47304	7.40844	8.43615	7.10024	7.01871	8.69913	5.953653333	7.9656975	7.31195
HF1702_U133P2	0.443835616	1	8.25324	6.900073333	7.60431	7.03292	6.269138333	7.985765	9.60039	10.51448	6.49396	8.8118	7.91081	6.05986	9.03035	8.5222375	7.5009	5.40661	5.5307	7.06383	10.356165	5.96892	8.941535	7.94368	8.03062	6.666405	8.59157	6.71638	8.27746	6.6391	7.71555	6.155753333	7.63074	9.22658	6.032953333	8.310295	7.85876
HF1708_U133P2	5.569863014	0	8.029185	6.49777	7.51817	7.02818	6.598395	7.663675	9.771205	9.28323	6.569413333	8.677015	7.25916	6.56122	8.687066	8.0318975	8.25982	5.4195	5.39479	7.62567	10.910155	6.37973	6.490345	7.355033333	7.77991	6.86674	7.35637	6.54072	6.94794	10.38585	8.90213	6.50666	7.47763	9.15751	5.83794	7.8099875	7.51589
