# Supplementary material for: Machine learning-based identification of glycosyltransferase-related mRNAs for improving outcomes and the anti-tumor therapeutic response of gliomas
Source: Front Pharmacol. 2023 Aug 16;14:1200795. doi: 10.3389/fphar.2023.1200795 (PMC10468601; doi:10.3389/fphar.2023.1200795)
Supplement: Supplementary file 1 [file DataSheet3.zip › modelprepare/uni_tcga_expcli_input_year.txt]

ID	OS.time	OS	LFNG	ALG5	B3GNT9	B4GALNT3	B4GALT1	B4GALT4	B4GALT5	CHSY1	EXT1	EXT2	EXTL1	FUT1	GALNT1	GALNT10	GALNT9	GALNTL6	GCNT4	GLT1D1	GYG1	HAS1	HAS2	MFNG	MGAT2	MGAT5B	PIGM	POFUT1	PYGL	PYGM	ST6GALNAC6	ST8SIA3	ST8SIA5	STT3A	STT3B	UGGT1	XXYLT1
TCGA.02.0047.01	1.208219178	1	6.533584	5.517744965	4.538370543	2.812498225	5.313993131	3.984625805	7.211179667	5.105871	3.616017	4.24437	4.021444	0.9148706	6.814218	5.718852	2.24306	0.4697818	0.7537757	2.40174	5.969457	0.4262111	4.227341	5.058321	0.4793341	3.920408	3.931749	5.377471	5.205877	2.637309	0.305095	2.644295	2.985318	6.003512	6.399241	4.75021	4.429087
TCGA.02.0055.01	0.205479452	1	4.67024	6.396861618	4.074702372	2.299391206	7.812960224	3.22670889	6.94503643	6.219337	4.553287	5.169344	1.554049	0.5612039	6.286778	5.727003	1.632501	0.2513252	0.8212204	2.328836	4.804828	6.297808	4.301778	4.177144	0.5135918	2.632966	3.360224	5.915318	6.015143	1.791939	0.1196882	1.545276	0.5827487	6.090589	6.716021	4.398357	3.202606
TCGA.02.2483.01	1.257534247	0	4.891866	6.236069698	4.345169251	1.543693838	4.372979949	3.118210199	6.811894837	5.445856	4.490544	5.359173	1.565938	1.670523	6.628114	3.733983	3.667268	0.1152996	0.5324666	2.261441	4.945978	0.2974849	5.220338	7.024035	0.4160831	3.629322	4.2366	5.266805	5.081152	1.061154	0.2548359	3.315407	0.5110632	6.272581	6.591515	4.648299	4.744839
TCGA.02.2485.01	1.265753425	0	7.156921	6.101219338	3.182167875	1.629892795	4.1563238	3.35318212	6.892346093	5.314218	3.954829	5.281257	2.629753	1.279234	6.542227	4.245222	1.214063	0.2611095	0.8607642	1.423094	4.849884	0.8938281	3.630545	5.028962	0.2960756	4.269871	3.736464	5.975827	4.738368	7.014345	0.1139671	4.297272	2.835479	6.029804	6.652301	4.809229	4.637732
TCGA.02.2486.01	1.331506849	0	5.502452	6.4987838	4.433320036	0.600269754	5.635702161	3.934959904	7.23390627	4.95849	3.365525	5.135785	0.8406042	0.1355349	6.023122	5.938309	0.1150332	0.1875144	1.41765	1.188211	6.041182	1.201195	4.323435	5.05272	0.4672795	0.3550163	3.63065	5.616458	7.176848	1.662889	0.235482	0.1037997	0.5657921	5.875104	5.500327	3.893925	3.402313
TCGA.06.0125.01	3.912328767	1	8.661471	5.625819872	5.206467408	0.947778352	4.744188011	4.057268299	7.889701683	5.47925	4.097602	5.434195	2.892255	0.8524783	6.367995	6.394571	1.355693	0.1224739	1.382169	1.191626	4.830565	0.2219389	5.136733	4.122126	0.7363018	3.115316	4.03927	6.803909	6.500643	1.942796	0.4924172	0.8654438	1.948264	6.385231	6.72459	4.940406	5.096093
TCGA.06.0129.01	2.761643836	1	6.978572	5.880176134	3.713222903	0.880567989	4.913147921	3.901909518	6.259336522	4.885457	3.672007	5.089723	3.042662	0.8340639	6.532278	5.665893	4.824702	0.03421572	0.9196833	5.108809	4.774244	0.3382247	5.127266	6.164531	0.7320521	4.666927	4.308565	5.537709	4.1571	1.750092	0.6894781	3.123699	0.818687	5.88345	6.361409	5.003548	4.290594
TCGA.06.0130.01	1.060273973	1	5.043257	5.411429636	5.433967606	1.249930709	7.948601431	4.137437945	6.525974883	6.036927	3.924879	5.139117	1.291309	0.8058702	6.705972	6.06451	0.8198317	0.2286032	0.5609106	1.4067	4.927527	1.009347	6.15746	5.336369	0.5916794	0.9288819	3.468753	6.115298	5.929355	1.628914	0.4240621	0.101919	0.82489	5.894146	6.872871	4.673359	3.866324
TCGA.06.0132.01	2.079452055	1	5.744419	5.249342938	3.688941238	0.919073069	4.619465834	2.761625692	5.755995814	4.321026	2.766956	4.360048	3.965008	1.355129	5.414569	4.598383	3.199421	0.9810489	0.7273542	3.652762	5.417123	1.123865	3.119871	5.549586	0.2951352	4.128689	3.124543	4.715833	5.519885	3.274053	0.1731274	3.894381	2.706398	5.11129	5.541787	3.653759	3.072466
TCGA.06.0138.01	1.989041096	1	7.059176	6.375744963	4.128359397	0.671474547	4.183017979	3.187815245	6.062149781	4.228642	3.227156	4.22751	2.058663	0.8356816	6.143526	4.165695	0.7781245	0.0881416	0.260387	1.195726	5.807244	0.4556494	3.9179	4.778082	0.2077679	3.343962	3.601352	4.78691	4.920851	2.906025	0.3043942	1.244095	1.948077	5.055239	5.500388	3.811903	3.708949
TCGA.06.0141.01	0.846575342	1	5.801086	5.753992219	3.772455785	0.700706037	4.950906942	3.443195531	5.863093493	5.168072	3.137012	4.490872	3.245739	0.685088	5.704919	4.465922	0.8092498	0.2536263	0.5018213	2.089769	5.126143	1.051233	3.168626	4.530814	0.07546417	1.887057	3.157771	4.560929	5.065534	4.515101	0.1949695	0.731357	1.96916	4.916758	5.938674	3.793833	3.332393
TCGA.06.0157.01	0.263013699	1	6.873385	4.943883829	5.21944735	0.330443668	4.102347389	3.586320399	6.964737085	5.049801	3.787673	5.21711	2.440819	1.353718	6.222352	4.232269	0.7898544	0.1126334	0.6662112	0.864097	4.990941	0.2236697	3.231478	5.11378	0.417704	4.203264	3.652268	6.057333	5.333968	5.280723	0.2776277	0.1493894	0.859413	5.962982	6.198616	4.642228	4.580592
TCGA.06.0158.01	0.887671233	1	7.735641	4.645960988	4.954312652	1.060254951	4.866680531	4.132897589	7.783515587	5.916474	3.99372	5.26412	2.799149	0.9408809	6.236194	5.781588	2.027897	0.3381106	1.578311	1.683337	5.030711	1.370945	4.741386	4.806716	0.581303	3.394089	4.074531	6.361956	5.773279	2.833781	0.5999842	1.502891	3.607567	6.082984	6.438905	4.715234	4.479069
TCGA.06.0168.01	1.610958904	1	5.876009	5.035632707	5.17981357	0.843983844	5.268722574	3.463897055	6.559256239	4.783902	3.439251	4.737784	3.083333	1.262072	5.411945	5.572256	2.570414	0.6484654	0.8079319	2.830174	5.027835	1.236829	4.426855	5.100191	0.8663937	3.850109	3.64299	5.540942	5.838732	4.051946	0.3335382	2.782954	1.892391	5.795567	5.789669	4.21806	4.044508
TCGA.06.0174.01	0.263013699	1	6.447923	5.918247874	4.372088451	1.660791741	3.863888906	3.631418637	6.731427653	5.176921	4.062234	5.3341	2.319473	0.9618455	6.448767	4.50591	1.268614	0.1797658	0.6467157	1.61584	4.990188	0.6303123	5.045137	4.981802	0.8080143	3.817685	4.244651	5.665686	5.27868	2.323341	0.22033	4.949315	3.147697	6.214061	6.592047	4.804689	4.634779
TCGA.06.0178.01	4.430136986	0	4.670421	7.109824387	0.917699073	0.675454648	3.504645814	2.324004081	5.901144455	2.691087	2.257524	4.890238	3.001478	0.8716071	5.971452	3.387211	2.776651	0.2570106	0.7885187	0.8295249	6.203734	0.04753839	4.474404	5.984259	0.3559184	2.513743	3.283359	4.743348	3.608407	0.8782153	0.294312	1.900799	0.353662	5.146256	5.075011	3.207221	3.93174
TCGA.06.0184.01	3.312328767	0	5.254273	5.625515984	5.402960878	0.569199413	5.177272022	3.112733489	6.126646661	4.80855	3.568555	4.175772	2.786325	0.8576626	5.307516	4.965133	0.2286032	0.0381552	0.3246954	0.6336637	4.767114	0.5558162	2.742287	5.548578	0.3524196	1.033934	2.972435	5.360817	6.97262	1.67437	0.2036397	0.2237932	2.281253	5.317467	6.345911	3.802038	3.555313
TCGA.06.0187.01	2.235616438	1	7.077296	5.507946829	5.636404212	0.614662735	4.297572954	3.926824935	7.287490765	5.236554	3.816569	5.112767	3.531656	1.000793	5.730931	5.382802	0.3862591	0.1070182	1.347666	0.7105254	5.452447	0.800579	3.903491	4.89935	0.5858279	2.973005	3.747828	5.839509	6.654334	4.9795	0.6332917	0.1667154	4.158394	6.168774	6.280132	4.556233	3.91726
TCGA.06.0190.01	0.854794521	1	5.439154	6.018307021	5.324425401	2.527846039	6.665065831	3.913396884	6.70655818	5.980455	4.03181	5.822677	2.34497	0.8530375	6.138802	5.261771	0.8238309	0.198997	1.492827	1.403431	4.831583	4.063779	5.644707	4.777862	0.9904467	1.832039	3.394253	5.967422	6.88895	1.742869	0.2351143	1.758133	1.769179	6.091465	6.74379	4.695437	4.343017
TCGA.06.0210.01	0.608219178	1	5.654983	6.105921076	4.928588251	1.389346536	4.855042867	3.698274051	6.932819464	5.797931	3.320499	5.227733	1.588757	0.3975839	6.605007	4.794	0.5411183	0.209391	0.8591745	1.441855	4.902903	0.5834228	3.63819	4.733588	0.4764335	1.965138	3.416394	5.95823	6.341144	1.844707	0.08651205	0.123004	4.865548	5.877153	6.341753	4.338303	4.220562
TCGA.06.0211.01	0.969863014	1	7.202347	5.599689728	5.370136375	2.485813212	5.47785215	4.049526221	8.162972318	6.089263	4.54279	5.715704	1.015854	0.8973179	6.180144	5.137631	0.7658742	0.04990952	1.065917	0.7274413	5.385493	0.3686007	4.836096	5.020591	1.223793	5.301266	3.993448	6.840651	5.956296	1.095249	0.3344539	1.52085	4.483648	6.456726	7.122908	4.993878	5.116348
TCGA.06.0219.01	0.057534247	1	4.980149	6.704101455	3.259423152	0.633663697	3.68389853	2.817091102	5.075913363	3.331691	2.63594	4.833406	1.99769	0.757706	5.18457	2.464355	1.309642	0.2716647	1.202825	1.475241	6.249753	0.2965455	3.315871	4.003935	0.3623296	3.246043	3.172808	4.418406	4.693916	2.998069	0.1638851	1.379344	2.363536	5.143895	5.47892	3.084234	2.692762
TCGA.06.0238.01	1.093150685	1	4.644306	6.184657187	3.32962594	1.659239572	3.943218087	3.057796824	5.829722735	4.126279	2.887291	4.447209	3.434495	0.8942939	5.801257	3.582411	2.331533	0.4820222	0.3432372	1.932439	5.054011	0.7466567	3.695593	4.727975	0.485942	3.179654	5.093062	4.085552	4.274575	4.309038	0.1775989	3.106097	2.687217	5.006204	5.795351	3.722215	3.720607
TCGA.06.0644.01	1.010958904	0	6.599764	6.268159258	5.821332657	3.209266193	7.57681763	4.196968931	7.417748738	6.165809	3.944924	6.049746	1.426265	0.5060941	6.523974	5.639941	1.486663	0.08841301	0.2310637	0.846072	4.872637	1.031254	5.182331	4.603715	0.676809	3.679739	3.909082	6.695156	6.068778	2.207924	0.1683853	0.04026122	0.6448715	7.096467	7.255077	5.397324	4.259627
TCGA.06.0645.01	0.468493151	1	6.141042	5.756980563	4.404269625	1.219586745	5.764038235	3.426050012	7.840016256	5.387687	3.512366	4.786967	2.175525	1.637749	5.853207	5.453662	1.477833	0.2042659	0.9766569	1.793646	5.184721	1.477522	4.414332	5.839607	0.6335707	3.128211	3.472423	5.721195	6.611407	1.716596	0.3703875	2.085934	2.138356	5.729376	6.135672	4.331619	4.20121
TCGA.06.0646.01	0.468493151	1	7.283895	5.548069739	5.185577185	1.039910433	5.177160378	4.146484161	7.246837487	4.757055	3.577429	4.930581	2.195726	0.6917128	5.581288	5.554288	1.367651	0.1512094	0.4722798	1.263515	5.316414	0.9357615	3.838609	4.870685	0.3706107	3.654814	3.699463	5.54119	5.854719	3.354424	0.374177	1.134221	2.602599	5.821631	6.358324	4.694017	4.100128
TCGA.06.0649.01	0.17260274	1	6.235714	5.427971493	5.690436652	1.294370783	4.759970716	4.282098737	6.602551897	4.106767	3.373217	5.038603	2.924214	0.8287128	6.025534	4.680504	0.5089357	0.09693648	0.316725	1.09126	5.606134	0.5868848	3.799864	6.150615	0.2742915	2.72181	3.666677	5.318118	4.683545	2.596482	0.3126652	0.7250867	1.419215	5.720858	6.496053	4.060419	3.755731
TCGA.06.0686.01	0.77260274	0	6.370014	5.588060965	4.459038103	1.859094923	3.868410209	3.697073204	5.856525129	4.589704	3.630091	4.431964	3.890301	0.8800194	5.650184	4.09573	2.389649	0.3925372	0.41792	2.683045	5.042767	0.8052925	5.067475	4.912784	0.5395311	3.244948	4.656668	4.70192	5.153441	2.747087	0.2637556	2.204454	3.393581	5.464462	6.007675	4.300622	4.638068
TCGA.06.0743.01	1.832876712	0	7.521413	5.874088721	4.462307583	0.36232961	3.551319133	3.729139425	5.945364237	4.237495	3.217665	4.371043	1.804177	0.8188506	5.398651	4.407713	0.6157929	0.2077679	0.7244757	0.7101727	5.119937	1.053528	3.100961	4.723007	0.368489	3.249248	3.574949	5.397868	5.237342	4.696606	0.4256741	0.3170725	1.158854	5.471675	5.735251	3.860834	3.889181
TCGA.06.0744.01	1.602739726	0	7.314632	6.032550513	4.037065884	0.584096624	3.20622123	3.297851706	6.362936217	4.214731	3.432559	4.588229	1.434348	0.9910274	5.372994	3.20317	1.160275	0.2593026	0.4008658	1.159112	4.887852	0.3349115	3.557606	4.875706	0.1957255	2.084132	3.466653	4.908525	4.650506	1.582556	0.5868848	0.8475159	1.901688	5.305474	5.635728	3.875171	3.758825
TCGA.06.0745.01	0.649315068	1	7.970457	6.434886722	5.002504507	1.303868403	3.944418076	3.879578349	6.550939132	4.694568	3.462	5.025888	0.7904384	0.7842527	5.692818	5.016077	0.1674864	0.07203718	0.2027625	0.9529299	5.692226	0.2125071	3.50359	4.954099	0.2343787	3.601744	3.517439	5.803999	5.167976	1.284277	0.2092662	1.768671	4.613149	5.897199	5.655704	4.244331	3.896747
TCGA.06.0747.01	0.221917808	1	8.078894	6.101158394	5.673579037	0.758388465	4.886155035	4.325969189	8.455526142	5.966204	3.840574	5.733048	1.310573	0.6832922	6.06886	5.816019	1.696261	0.2507191	0.2313095	1.305095	5.269923	0.9120366	5.069474	4.684566	0.494262	3.255244	4.42969	6.800328	5.244625	2.1236	0.4415897	0.9832399	2.43973	6.56675	6.671	4.775619	4.639221
TCGA.06.0749.01	0.221917808	1	7.202075	5.638795004	4.279998652	1.305678743	4.160912123	3.383220433	4.823061471	3.343763	2.848097	3.974548	2.977481	1.419107	4.907761	4.030292	3.620176	0.8067777	0.2488991	3.474384	5.536771	1.121546	2.418028	5.686145	0.2396424	3.771896	3.092038	4.432298	4.50796	4.334711	0.6782522	3.207409	1.823994	4.857712	5.277695	3.288093	3.435295
TCGA.06.0750.01	0.073972603	1	7.02166	5.928299253	5.292800151	0.769009998	4.489189668	3.868153359	6.164321687	4.771981	3.328205	4.644877	1.913876	1.074848	5.206288	4.263072	0.7604339	0.05046687	0.6201172	0.946656	5.087323	0.8667893	4.089346	4.595265	0.1024566	3.317188	3.753444	4.94536	5.367525	2.246408	0.3621051	0.3495917	3.445091	5.845081	5.684519	4.260959	3.634431
TCGA.06.0878.01	0.591780822	0	7.4875	6.094246628	5.039901662	2.372868542	5.471480133	4.275536038	7.938866212	6.067447	4.034374	5.790947	1.499119	0.2091414	6.675892	5.851039	0.6231177	0.1740228	0.7819052	1.210701	5.690878	0.6131544	4.713646	4.529858	0.3957209	2.402477	3.941397	6.179563	6.056477	3.380605	0.2526579	0.5288713	2.176961	6.351439	6.045371	5.012216	4.316298
TCGA.06.0882.01	0.443835616	0	7.027377	5.672504547	5.027729104	1.098150021	4.653289362	3.99893562	6.708293475	5.084617	3.738854	5.03613	3.537805	1.1123	5.802007	5.105929	2.269422	0.4215869	0.8289565	2.264086	5.524358	0.6589198	3.723165	5.193772	0.6640277	2.734634	3.682517	5.89114	6.344262	4.861107	0.3446013	2.189034	2.278104	5.424442	6.064228	4.064348	3.576631
TCGA.06.1804.01	1.117808219	1	6.835315	4.016104036	6.312576237	1.440420721	4.303057393	4.179256247	6.345101816	4.332536	3.596828	4.887774	2.774397	0.974309	6.178581	5.553861	2.187356	0.5167212	0.9717367	2.525593	4.738168	1.506297	4.36439	5.039932	0.5543433	3.398405	4.034559	5.576994	5.685301	3.8896	0.6100386	2.138159	1.64187	6.011355	6.155553	4.733745	3.834286
TCGA.06.2557.01	0.090410959	1	6.256924	5.560925842	4.072774672	0.504162725	5.199943193	3.670806352	6.93495283	4.884407	3.459091	4.70595	3.338767	0.6575485	6.163068	4.40105	0.499476	0.1119661	0.5692966	0.9955207	4.980144	0.1255189	2.60862	5.266209	0.2956055	3.59771	4.159613	6.414748	5.726363	3.529709	0.3997727	0.7896875	3.89207	5.879022	6.636372	4.8881	4.534914
TCGA.06.2558.01	1.02739726	1	6.817008	5.68624278	3.845309389	0.939000845	4.049674327	3.381241836	6.553574004	4.181309	3.762593	5.11081	2.723143	1.589572	6.418047	4.411636	2.168706	0.6378421	1.18612	2.248656	5.006424	0.4483724	4.499725	5.009567	0.6577315	3.465596	4.432605	5.262418	5.268142	2.997654	0.3524196	3.325199	2.426775	5.833685	6.453705	4.617375	4.342583
TCGA.06.2559.01	0.402739726	1	6.320461	5.994686067	4.66905512	1.38355224	4.16466562	3.282232208	6.745449794	5.885367	4.150405	4.957265	2.609448	0.9036553	6.005869	3.751956	1.006406	0.2368293	1.517175	1.704164	5.030424	0.2305719	4.405645	5.274821	0.3253864	3.919207	4.051668	5.501203	6.008917	2.553729	0.2860531	1.285165	4.346773	6.369484	6.567924	4.889955	4.615081
TCGA.06.2561.01	0.764383562	0	7.494437	5.820929479	4.621583051	1.547597892	4.84650836	4.072260183	6.686363255	5.075648	3.483854	4.673404	2.398214	0.7803941	5.830897	4.829312	1.563793	0.3541136	0.7670615	2.161049	5.212733	0.5386375	3.581436	5.152447	0.4313555	3.789583	4.098462	5.828566	5.458963	5.559718	0.3043942	2.511417	2.6415	5.886662	6.411265	4.628814	3.724203
TCGA.06.2562.01	0.230136986	0	6.913714	5.899025745	5.017213745	2.993746812	5.154838357	4.4017465	8.046501974	6.819383	3.903463	5.498895	2.901263	0.9345542	6.563279	4.954787	1.734742	0.2025118	1.28244	1.935007	4.993081	1.079634	4.634448	4.754524	0.6031219	4.256452	4.008066	6.900177	6.931684	1.755315	0.2381754	1.847315	2.840665	5.849079	6.5467	4.932902	4.729123
TCGA.06.2563.01	0.698630137	0	7.599665	6.55725384	4.750922663	2.639834125	4.338624082	3.29837972	7.85699129	5.482125	3.954029	5.423158	1.91663	1.252839	5.838327	5.216602	1.53082	0.3080113	1.085085	1.799585	5.212044	0.5016175	1.892857	4.570117	0.5892841	5.130762	4.035518	6.624526	5.596965	2.267296	0.5002922	1.960808	1.525317	6.288429	6.839456	4.57674	4.249074
TCGA.06.2564.01	0.484931507	0	7.732165	5.769229569	5.387948379	3.153740494	4.866373914	3.976592762	6.991208898	5.791215	3.983988	5.226497	1.51929	1.301061	6.730629	5.112087	0.9597702	0.1244605	0.8767232	1.443288	5.264968	0.491494	4.115624	5.272318	0.4207249	3.586981	4.297206	6.089492	6.127249	2.968128	0.2965455	1.381671	5.044656	6.041959	6.879004	5.117234	4.747044
TCGA.06.2565.01	0.55890411	0	6.509037	6.489851171	4.944061933	2.602694412	4.075575415	3.971387206	7.715487761	5.22021	3.935177	5.349871	2.910886	1.381062	6.257414	5.20651	0.9757769	0.0382957	1.579228	1.19415	5.095106	0.4934424	3.443766	4.610824	0.7219413	2.734894	4.346517	6.525045	6.222524	2.009992	0.5700743	3.95614	6.124338	6.136967	6.946875	4.561338	4.297558
TCGA.06.2567.01	0.361643836	1	5.783863	4.812292845	5.845000706	0.392647144	5.081650667	4.159152837	7.117143331	4.997365	3.755764	5.048742	3.653633	0.8662354	5.940261	5.463825	0.9861561	0.229957	1.244765	2.0826	5.472553	0.3849339	4.680381	5.042404	0.2265085	2.924195	3.782367	5.914548	5.778553	5.854442	0.4264258	1.058455	1.20783	6.204722	6.396156	4.55657	4.321618
TCGA.06.2569.01	0.032876712	0	4.935167	6.001423958	5.215849412	1.85630849	6.131235516	3.066140868	6.489823882	6.713299	6.082534	5.065016	2.259634	1.120883	6.265491	5.47175	0.2239168	0.2588204	0.06225989	1.083247	4.17775	1.858976	4.898112	3.086784	1.045163	3.66208	1.672244	5.487483	5.814504	2.457515	0.6510402	0.1920679	0.2941943	6.887762	7.26951	4.988803	5.445071
TCGA.06.2570.01	0.77260274	0	6.545845	5.654143352	3.868291669	0.998123276	4.380147599	2.795517613	6.662292389	5.14194	3.917355	4.150974	4.694797	0.953377	6.141038	5.39757	3.367231	0.2255217	0.7916057	1.607058	4.97216	0.3945141	5.350678	5.253426	0.6358008	3.29206	4.262343	5.071522	5.250738	1.615981	0.4680098	2.08226	4.441185	5.765394	6.174734	4.723646	4.384423
TCGA.06.5408.01	0.961643836	1	8.381529	6.115509816	5.491163644	2.645978275	5.263466398	4.527608367	7.80435112	5.498331	3.889211	5.559831	2.214405	0.6095659	6.497413	4.860208	2.020982	0.08351975	1.031325	0.6882251	5.147132	0.5433969	4.146924	4.627776	0.5263693	4.203037	4.094101	6.431093	6.389789	3.387817	0.4707191	2.269452	4.463838	6.346078	6.546348	4.750028	4.490692
TCGA.06.5410.01	0.287671233	1	4.688287	6.167410117	4.468954695	0.530869798	6.016835025	3.345836327	6.116289892	5.378265	3.239016	5.322451	1.905582	0.6012211	6.028695	5.488811	2.079771	0.3294107	0.8008274	2.506094	5.367602	1.627747	4.133399	6.022354	0.7028348	1.862074	3.332751	5.411236	7.180055	2.206518	0.1450905	0.9757769	3.512366	5.624964	6.308328	4.242892	3.970909
TCGA.06.5411.01	0.682191781	1	5.026583	6.48269665	3.714091622	1.581061956	4.037961995	3.411534715	6.409058229	4.439663	2.850399	4.579234	3.882056	1.67428	5.582803	4.062718	3.859174	1.100036	1.163177	4.009464	5.4265	1.424707	1.822281	4.487416	0.2991274	4.848132	3.336012	4.696923	4.607928	3.567314	0.2606279	4.613885	3.623621	4.995077	5.635032	3.703798	4.038164
TCGA.06.5412.01	0.369863014	1	5.767949	5.72847837	5.202872166	0.616639997	5.369599091	4.024186681	6.940075111	5.88723	3.597936	5.497836	1.598318	1.536501	5.868744	4.834711	1.78714	0.3059122	0.5382402	1.57599	4.791851	1.769095	4.19493	5.595745	0.3842709	1.306321	3.25411	5.731205	6.527748	1.702968	0.2543522	0.7603487	2.824055	5.910843	6.626512	4.204806	4.044569
TCGA.06.5413.01	0.723287671	0	6.32057	6.741368556	4.684958962	1.647682908	4.850419401	4.027693722	6.852517025	5.149263	3.663447	5.47882	3.003206	1.212196	6.756149	4.823984	0.4543865	0.1033969	0.9017261	1.052625	5.356176	1.80211	3.892236	5.3429	0.4832612	3.101079	3.886823	5.654312	6.163299	2.778377	0.1937087	0.9710009	3.20212	5.886223	6.568964	4.304014	4.43796
TCGA.06.5414.01	0.739726027	0	7.622461	6.115996633	4.975433008	2.435921903	4.860471225	4.369661901	7.977381252	6.139672	3.894381	5.338068	1.10742	0.7030121	6.126704	5.516308	0.4628899	0.02162186	0.9463566	0.6626613	5.410823	0.6437639	5.618333	4.969482	0.9930584	3.42382	3.722543	6.698439	6.549829	1.35682	0.2117598	0.0761486	3.241016	6.08893	6.537569	4.689271	4.926161
TCGA.06.5418.01	0.221917808	1	7.612184	6.475751262	4.453306855	1.009490503	4.110162762	4.338388757	7.10449497	5.431446	3.566998	5.175576	1.534958	0.581303	6.026473	4.673138	1.454281	0.2015084	0.7259592	1.134155	5.354851	0.5669612	4.558402	4.519926	0.7058452	1.816559	3.641777	5.831918	7.073353	1.544288	0.2314324	0.291132	3.679165	5.919104	6.158111	4.070449	3.983596
TCGA.06.5856.01	0.304109589	1	6.32487	5.944001005	4.769216343	1.300006547	4.242366229	3.839123146	7.412304781	4.882868	4.61664	4.83816	1.780394	0.9381729	6.44193	5.54607	0.3135941	0.2397646	0.6364506	0.673466	5.420068	0.1918153	3.849879	5.06365	0.2721427	4.776162	4.322361	6.131509	5.079075	2.658303	0.636729	3.839073	2.174215	6.038871	6.92978	4.604516	4.508834
TCGA.06.5858.01	0.501369863	0	7.005205	5.506567035	5.066829727	0.756596351	5.104906915	4.357903839	6.968063096	5.448498	4.226077	5.405012	2.338738	1.084677	7.497089	5.219219	0.1224739	0.0963968	0.4212637	0.6540689	5.429405	0.2367069	2.951961	4.888354	0.561595	3.068258	3.665643	5.813538	6.293041	2.677305	0.2021356	4.365832	1.522909	6.495078	6.632233	5.035795	4.995891
TCGA.06.5859.01	0.378082192	0	6.103145	5.538199798	5.031355493	0.423416817	4.84642311	4.249483266	6.724471561	4.897492	4.173863	5.473011	3.458736	0.7638365	6.320956	6.011529	0.2162376	0.1714631	1.870029	0.7208038	5.478202	0.3537749	3.451092	5.628604	0.4304994	3.382653	4.33361	5.876406	6.360838	4.662844	0.5107594	0.2938413	3.196701	5.880492	5.785184	4.693966	3.457213
TCGA.08.0386.01	1.479452055	1	7.258907	5.794007695	6.092239157	0.378400642	4.521415135	3.435055135	6.398004843	4.517704	4.158983	5.122105	3.291309	0.9079674	5.918403	5.145192	2.403595	0.5154097	0.6706591	2.14496	4.921751	0.9018034	2.635569	5.060778	0.6539772	2.929109	4.282165	6.142867	5.486145	5.552525	0.417596	1.752278	1.690194	6.400673	6.174153	4.655587	4.051207
TCGA.12.0616.01	1.208219178	1	4.869886	6.356198403	3.850099304	2.423013352	4.07153101	3.198824144	6.441515018	4.475001	3.349946	4.464518	2.499093	0.8837772	5.950678	4.320579	0.6084308	0.1483484	0.422556	0.4348817	5.096755	0.6291934	4.422058	4.188401	0.1149	2.88616	3.882712	4.940731	4.886565	1.23952	0.02998287	0.8196682	4.516551	5.36507	6.120014	4.228118	4.31199
TCGA.12.0618.01	1.068493151	1	6.904892	5.40320295	3.956874444	1.602551897	3.758388465	4.006944264	6.542075379	4.327968	3.938803	5.340477	2.548733	0.5514914	6.346588	4.146867	0.8656813	0.1741507	0.4884122	0.9276689	4.977321	0.32112	3.682641	6.019428	0.810402	4.426432	3.909658	4.975346	4.871282	2.757727	0.4519628	4.668414	4.074052	5.987155	6.239047	4.757583	4.714246
TCGA.12.0619.01	2.868493151	1	5.73295	5.436428388	5.374044846	0.604356038	5.949035272	3.95192344	6.839695103	5.083818	4.288558	5.248227	4.080359	0.7539468	5.922141	5.248451	0.2370742	0.5111644	0.7380328	1.064124	5.142078	1.042364	3.551184	5.399216	0.6835617	1.496002	3.810916	5.96901	6.957338	1.825989	0.2681948	1.24184	2.055092	6.171375	6.691922	5.188781	4.236868
TCGA.12.0821.01	0.871232877	1	7.395628	6.418328273	4.719194395	0.513288603	3.402954059	4.189365986	6.647557721	5.095705	3.586296	5.310733	2.006621	0.8960005	6.793473	4.402006	2.559418	0.2351143	0.3236583	1.624288	5.750261	0.6386763	1.943959	5.569713	0.4619476	2.839657	4.139445	5.664494	4.449759	3.414907	0.1601457	1.696395	3.293047	6.330748	6.652277	4.708634	4.63587
TCGA.12.3650.01	0.895890411	1	7.289788	6.151503699	4.693364288	1.166715445	3.799522536	3.452463652	6.336795739	4.457384	3.304934	5.151266	1.809785	1.208143	5.580133	4.304314	1.139404	0.1600166	0.6347791	1.310573	5.219757	0.3128975	3.168193	5.015734	0.9328171	4.370046	3.111549	5.317344	4.54561	1.656542	0.3855967	1.788393	3.342924	5.314599	6.122996	3.872464	5.045089
TCGA.12.3652.01	2.868493151	1	7.498282	5.985630212	4.444865808	1.546956178	2.45056464	3.79863121	6.146824227	4.414217	3.230172	5.387769	1.356933	0.8455904	5.271235	4.077807	1.223484	0.01306915	0.9823639	0.639973	4.998214	0.2027625	4.131532	3.47267	0.6761771	3.475617	2.707127	5.890247	5.599574	1.555522	0.2520523	0.697329	3.629601	5.64921	6.429686	3.410599	4.374754
TCGA.12.3653.01	1.191780822	1	9.121275	5.355086762	5.487946122	2.717210299	3.930207464	3.997301441	7.346404696	4.915865	3.981405	5.386521	2.171687	0.8135247	6.107464	6.266513	0.2856981	0.02034218	0.1236662	0.5770541	4.894139	0.0824301	3.470693	4.200975	1.122408	4.404174	3.73563	6.608855	6.03767	3.355806	0.2309408	0.2677156	1.762476	6.23871	6.07181	4.845274	4.750724
TCGA.12.5295.01	1.224657534	1	7.600736	5.949621305	3.96731619	0.804549245	4.397207419	3.832333077	6.839071482	4.146989	3.085833	5.823884	1.136651	0.6453328	6.247614	4.760641	0.1710787	0.05561216	0.6081469	0.2419622	6.332894	0.2168584	2.642263	4.575851	0.4202937	2.177439	2.569929	5.870917	4.88278	1.264596	0.2065182	0.1215459	3.221135	6.107387	5.65774	3.809023	3.549866
TCGA.12.5299.01	0.263013699	1	8.422684	6.318076372	5.267003865	0.777535442	4.78006858	4.215399038	7.758138583	5.421348	3.823148	5.459389	1.329353	0.6473606	6.076655	5.441138	1.023965	0.1294809	0.9051968	1.500904	5.377769	1.069633	4.091996	4.495222	0.7663831	4.093129	3.613979	6.058048	7.49649	2.04855	0.2185952	0.8469546	1.444402	6.098759	6.410294	4.379157	4.044079
TCGA.14.0781.01	0.082191781	1	5.411063	5.739567311	5.462287948	1.834953869	5.767840155	4.146704093	7.009810706	5.339283	3.808231	5.325703	3.053859	1.257131	6.087077	5.1188	0.1614363	0.1619522	0.8296872	0.9349316	4.305226	0.9662828	3.086393	4.55907	0.5179307	0.8671848	3.484177	5.822169	6.7334	3.586272	0.2435472	1.932704	2.181739	5.689048	6.23623	4.180832	4.155215
TCGA.14.0787.01	0.180821918	1	8.417844	5.14376074	5.279263271	2.608667331	4.594016995	4.339771632	8.336209734	6.082273	4.089388	5.59562	1.466601	0.7555713	6.076326	5.157335	1.327285	0.3319345	0.9968949	1.424653	5.121935	0.7146632	4.405366	4.602314	0.6180507	4.592272	4.119107	6.326665	6.148961	1.792522	0.153935	1.699019	3.967132	6.350927	6.673203	4.495395	4.908198
TCGA.14.0789.01	0.920547945	1	7.037485	5.748517587	5.519535614	1.451699072	5.648666762	4.426848425	7.164777229	6.147284	3.972132	5.602386	1.341075	0.6665748	6.093474	5.867252	1.803268	0.5735684	0.7226409	0.7698564	5.085667	0.9414068	5.973095	5.275409	0.8219551	1.352815	3.54378	6.32607	7.55918	1.447262	0.3530974	1.360477	1.726613	6.120636	6.558476	4.788628	4.472273
TCGA.14.0790.01	1.134246575	1	7.453052	6.142960676	5.232867937	2.032347738	3.736702278	3.653117357	6.653009843	4.934026	3.790167	5.282547	1.897318	1.072037	5.790642	4.679255	0.4224483	0.2194628	1.349365	0.417704	5.427378	0	1.787098	3.976464	0.4310345	4.188353	4.017762	5.621284	5.192861	5.467446	0.4115347	0.1978654	0.845751	6.094838	5.877842	4.15651	5.407431
TCGA.14.0817.01	0.443835616	1	5.529334	6.48387703	4.12050954	1.00353028	4.051981072	3.1912152	5.900084281	3.990882	3.035589	4.649144	2.928503	0.7904384	5.360747	3.970844	1.449271	0.0994972	0.8179506	1.004322	5.803062	0.3056787	4.376672	5.862486	0.3732863	1.594549	3.199845	5.073974	5.589518	1.563549	0.3205424	0.696261	0.9834588	4.973754	5.972286	3.349167	4.131614
TCGA.14.0871.01	2.375342466	1	5.384872	5.517502475	4.279181539	1.702347253	4.560439838	3.743934984	7.257838497	5.933861	4.900089	3.196576	1.465034	1.087667	6.389907	4.29772	1.076764	0.7424374	0.2028878	2.834226	3.978964	0	5.595826	2.469756	0.7332676	1.742567	3.422448	6.046183	5.905259	1.717737	0.5044679	0.718526	1.563646	6.93649	7.675376	4.576661	3.983732
TCGA.14.1034.01	1.306849315	1	5.45932	5.190634612	6.022230196	0.917622702	5.729299882	4.369724708	6.591196184	5.660621	3.918033	5.908652	1.706641	0.7390704	6.418487	5.62363	0.04404433	0.1172961	0.9349316	0.7714631	5.323673	0.3215818	4.285816	5.124849	0.3691593	2.188749	3.846784	6.465756	6.560048	3.99759	0.325041	0.06115406	0.5703658	6.684429	6.839093	4.78408	4.220964
TCGA.14.1823.01	1.463013699	1	6.114502	6.174356479	3.810782401	0.273814245	4.635800817	2.993783035	7.261847639	4.93157	2.702414	4.746383	2.514854	0.4748773	6.148849	6.099026	0.5784074	0.08963374	1.832242	0.4230941	5.755029	0.1551016	4.387197	4.53319	0.2501127	1.773743	3.744269	5.407679	5.704178	1.726003	0.2526579	0.3077782	0.6921593	5.625382	5.965863	3.792033	3.190062
TCGA.14.1825.01	0.624657534	1	6.95671	6.003253663	4.947254701	0.904040865	3.804910576	4.672866569	6.596349301	4.519435	4.223121	5.098276	4.060955	0.9186915	6.190759	4.588199	1.227187	0.2379308	0.460061	1.023255	5.908789	0.6934089	5.680718	4.91767	0.5991273	2.78201	4.704839	5.569543	4.075447	2.243669	0.2728593	1.257795	2.996244	6.038621	7.374432	4.553944	5.33689
TCGA.14.1829.01	0.591780822	0	6.345498	7.770356658	3.560127976	0.250961574	3.421506087	3.804652492	5.692683843	4.326775	2.342441	4.836601	1.383884	1.081612	6.319558	4.081808	0.6171104	0.04725918	0.9476288	0.1798932	6.839861	0.09599191	4.458316	4.195765	0.08052123	0.6867918	3.212102	4.620768	4.676087	0.8155754	0.04124298	0.3344539	0.6683915	5.195151	6.044416	3.295106	3.816927
TCGA.14.2554.01	1.438356164	1	7.791916	6.383794134	4.433774033	0.486456956	4.293745677	4.171991384	7.036571467	4.683264	3.273009	5.414122	1.474047	0.8746789	6.298763	4.238428	1.468427	0.2025118	1.502789	1.444349	5.750797	0.2085173	4.438845	4.89376	0.3622174	2.941632	3.6466	5.944402	5.250204	1.979769	0.1092937	1.1333	1.659377	5.691414	6.352289	3.669322	3.865186
TCGA.15.0742.01	1.134246575	1	9.127329	4.802767078	5.045150243	0.616922242	3.515977314	3.912755237	7.665887305	4.712266	3.824279	5.132984	2.354762	0.5770541	5.746829	5.397317	1.12075	0.1790014	0.2246577	1.127303	4.370213	0.1405169	3.359816	4.0782	0.1918153	2.776883	3.856418	6.33853	5.264506	2.028216	0.1382902	0.6767187	3.437268	5.761921	6.025523	4.52784	5.108215
TCGA.15.1444.01	4.150684932	1	5.783229	4.636781206	3.026676142	0.707436442	5.025817276	4.051084926	6.798509387	4.903135	3.925819	4.991848	3.424909	1.305971	6.796511	5.886077	0.3183458	0.1090262	0.5673507	0.9618455	5.850952	0.3725064	3.148609	5.736778	0.5035523	2.417407	4.05693	5.415225	4.063589	3.697585	0.2159892	1.875544	0.9101186	5.730091	6.281604	4.735327	4.082771
TCGA.16.0846.01	0.320547945	1	7.591323	5.312705103	4.702541192	1.693185842	4.640771297	3.594249948	6.403850546	4.575143	3.406088	4.101675	2.836449	1.437281	5.708229	5.440364	2.226509	0.2532632	0.5517867	2.470953	5.532906	0.5891882	3.396132	4.5779	0.2391536	3.649374	3.730151	5.050645	5.161211	4.490763	0.2415962	3.105561	1.762264	4.998511	5.684168	4.233597	3.537271
TCGA.16.1045.01	2.383561644	1	6.81992	5.243775695	5.056735246	0.426962448	5.293436702	4.37340461	7.270819508	4.991059	3.665381	4.983126	3.315262	1.250355	6.381493	5.871587	0.7628165	0.05907834	0.5934972	1.624382	5.381346	0.7939375	2.870049	5.537128	0.3242346	2.688561	4.144878	6.018547	6.047226	3.351614	0.5229597	0.7749241	2.838185	6.007115	6.690865	4.960312	3.879029
TCGA.19.1390.01	2.087671233	1	5.407196	6.053784727	4.084285416	3.570912185	3.911375209	3.515989925	6.604348624	5.228549	3.522043	4.552229	4.020911	0.5352567	5.45302	4.603365	2.160243	0.06377903	0.2788174	0.7146632	4.585804	0.04418426	4.808225	3.573956	0.4746697	2.332565	4.850979	5.112988	5.689612	1.831067	0.4377604	0.01934609	2.170983	6.130601	6.512206	4.897289	3.881606
TCGA.19.2619.01	0.797260274	0	8.673919	5.565597176	5.897126652	1.492314685	4.233519979	4.392125051	7.381311063	5.69714	4.154972	5.335744	2.912822	1.060877	5.702984	5.420691	1.015283	0.117828	1.895729	0.7990044	4.60096	0.399882	3.896378	4.403718	0.5651097	3.751485	3.490224	6.286081	6.255674	4.166434	0.3592963	1.113167	5.479247	5.757738	6.929512	4.79761	5.030588
TCGA.19.2620.01	0.402739726	1	7.373285	5.776211923	5.781920944	0.666574824	3.783142307	3.938135209	5.987800623	5.086949	3.13256	4.824641	2.546512	0.9704856	5.739097	4.758682	1.119157	0.2020102	1.016496	1.431569	5.038041	0.3898972	2.852898	4.023335	0.6018866	3.32047	3.620481	5.229211	5.768115	4.212919	0.2846326	1.236768	2.333395	5.301514	5.996579	3.988312	3.734796
TCGA.19.2624.01	0.016438356	1	7.381115	5.512735723	4.726564228	1.685536541	3.03567669	3.975951116	6.224985652	5.126448	3.807911	5.088099	2.349224	1.19112	5.791632	4.159185	2.288359	0.2941943	0.6601072	1.706464	4.352045	0.6127771	3.860287	3.568215	0	4.682809	4.015721	5.108729	4.467188	2.362638	0.3660284	3.824361	4.372569	5.894228	6.03019	4.885174	4.35273
TCGA.19.2625.01	0.336986301	1	6.239793	4.73092249	5.484296058	0.381061828	3.823586335	3.76852312	6.90505119	5.077905	3.278133	4.532604	1.083452	0.342441	5.660812	4.829839	0.2368293	0.06543445	0.5021269	0.212258	5.144475	0.2855798	5.304511	3.928835	0.1851054	2.129876	3.561558	5.58899	5.529671	3.360182	0.230326	0.09112433	1.733268	5.609832	4.581183	3.716596	3.594142
TCGA.19.2629.01	1.989041096	1	6.172858	5.611364215	3.137273986	1.38327574	4.734579569	4.713657328	6.24169911	4.623446	3.493032	5.218781	3.294959	0.9784885	6.760422	6.875145	1.223299	0.08515268	0.03407482	1.669526	5.53413	0.08787013	4.105854	5.15517	0.5569934	2.8734	4.311242	5.495088	4.702984	2.149942	0.2290957	1.355016	0.9502444	6.243324	6.334942	5.034238	4.451495
TCGA.19.5960.01	0.443835616	0	8.944066	5.803387212	4.488919843	1.183391232	3.181197985	3.903202203	7.85055567	5.0258	4.530083	4.808509	2.835884	1.021195	6.06638	4.483597	1.933384	0.4992719	1.402886	2.607887	5.023065	0.757194	4.037119	6.417272	0.3131297	3.983085	4.598794	6.372621	4.633565	2.341103	0.2056427	3.425137	2.37036	6.568891	6.736509	5.383155	4.515876
TCGA.26.1442.01	2.57260274	0	4.862308	4.927118971	3.623691312	1.422394487	3.336940307	3.401685072	6.209603476	4.081288	2.978543	3.957896	1.89138	0.9114231	5.860404	5.53395	2.37401	0.3448285	0.9785617	2.363059	5.716859	0.5319678	2.583784	3.982017	0.1949695	3.387404	4.418682	4.748284	4.228442	2.718614	0.3347971	2.984936	2.241383	5.053185	5.519347	3.876134	3.103179
TCGA.26.5132.01	0.77260274	0	7.163985	4.789118872	6.224389557	0.384602458	4.285180249	4.279657007	5.888382834	4.9678	3.58459	5.128561	2.092174	0.9004128	6.056547	4.635603	0.3647965	0.1801479	1.171975	0.527771	4.606798	0.6314303	3.625341	4.571998	0.5440897	1.55817	3.391644	5.480743	5.796829	2.727528	0.2834477	0.2370742	0.5514914	6.015205	6.175073	4.430399	4.44419
TCGA.26.5133.01	1.224657534	0	5.122192	5.351861504	2.579083579	2.081373717	3.128656339	3.468674541	7.235045371	4.952413	4.131063	4.380826	1.910349	0.9674638	5.02761	4.675257	0.5577777	0.3643483	0.1723595	0.6749126	5.747108	0.4154342	2.876075	5.283111	0.580049	3.592146	4.395433	5.644638	5.174111	2.786011	0.5081244	1.506297	4.129646	6.584686	6.393248	5.066864	4.144601
TCGA.26.5134.01	0.452054795	0	5.457581	5.340199057	4.370373554	2.184407259	3.543669095	3.364838536	5.645773699	4.489498	3.311983	4.605743	3.931409	0.5395311	5.335833	5.433797	3.89069	0.1461338	0.4611094	3.236401	4.526238	0.4115347	3.944999	3.287561	0	2.64143	4.038094	4.658194	4.746049	1.865127	0.1280294	2.148706	5.535114	5.489861	6.169398	4.559779	4.021515
TCGA.26.5135.01	0.731506849	1	6.326523	5.28786749	5.384619725	1.368824212	4.092275105	3.243242546	6.267061938	4.977829	3.930964	4.666279	1.909965	1.584289	5.856936	4.779948	0.202261	0.06032413	0.3236583	0.154972	4.620088	1.101583	2.975025	5.567585	0.6336637	4.06874	3.735436	5.27791	4.601792	2.221382	0.5134907	3.869348	4.548338	5.402385	5.638259	4.824024	4.204681
TCGA.26.5136.01	0.098630137	0	6.564646	6.251510815	5.420175829	0.381172605	4.34527572	3.764908736	6.134613191	4.556601	3.522947	4.69054	2.334911	0.949124	5.899055	4.873956	1.152703	0.05630606	0.9767302	0.8418926	4.903559	0.9892844	3.947647	5.261677	0.4248146	1.439517	3.818135	5.143981	5.356549	3.079805	0.5361524	1.12075	2.283477	5.607233	6.172506	4.283322	3.797511
TCGA.26.5139.01	0.131506849	0	7.548376	5.793388718	5.353069174	2.013355059	4.176721693	4.320347478	6.991664691	6.179875	4.292627	5.399756	2.017922	0.8253786	6.318375	5.526748	1.865444	0.2169825	1.638954	1.634918	5.030808	0.8066128	3.839829	4.599133	0.4455148	2.805148	3.914488	6.054236	6.604813	3.061759	0.4321042	2.198368	4.449376	6.118011	6.642922	4.505573	4.92683
TCGA.27.1830.01	0.419178082	1	6.46152	5.04334013	5.270801758	1.43194382	5.425130283	4.128969712	7.091986441	5.541908	4.027428	4.763146	3.009508	0.9269862	6.338095	5.563713	0.5621814	0.1310626	0.9435088	0.9051968	5.151027	0.5846739	5.639661	4.662724	0.3425547	2.153676	4.119273	5.758098	5.60667	1.988048	0.1445685	0.9004128	2.692427	5.747938	6.560995	4.714191	3.343308
TCGA.27.1831.01	1.364383562	1	5.770927	7.350285955	3.177551094	0.851439235	4.189785032	3.043274503	6.245368258	4.96584	2.513036	5.109448	1.09241	0.7883516	6.134354	3.69381	0.2018847	0.06873959	0.5154097	0.3027577	6.011715	0	3.402736	4.089947	0.1820566	1.900297	3.080879	4.468153	5.64226	2.153157	0.117695	0.2537473	2.995919	4.827956	6.305898	3.476213	4.060445
TCGA.27.1832.01	0.81369863	1	5.925446	5.055191315	5.126985242	1.069083442	5.178487584	4.463243163	6.140921773	4.303759	3.198526	4.902816	4.340384	0.4226636	5.991637	5.659262	1.48692	0.09301923	1.270947	0.4929299	5.034084	0.7317046	4.073392	4.10102	0.06474492	2.276854	3.503972	5.958472	6.080611	5.925017	0.5952172	0.1930778	0.5024324	6.110438	6.563782	4.263733	3.74261
TCGA.27.1834.01	3.328767123	1	6.384395	4.752823507	5.217149271	1.595646873	4.922250188	4.41891179	6.873610213	4.25473	3.854744	5.078268	1.997256	0.6344074	6.074871	5.037391	1.042504	0.09396575	0.860208	1.187198	5.673407	0.5226584	4.80769	5.567956	0.1793837	3.331361	4.022146	5.647628	4.411684	3.693621	0.4345615	1.33514	1.200379	5.983055	6.453417	4.439351	3.676662
TCGA.27.1835.01	1.750684932	1	7.547264	5.777561742	3.926426469	0.113033665	3.671451902	3.838508103	6.318942235	4.341203	3.669809	4.602409	0.9381729	1.255924	5.239975	4.737124	0.2347466	0.3090597	0.5043662	0.1662013	4.622784	0.3398215	1.595838	3.825979	0.0885487	2.643695	4.360722	6.334954	5.327335	3.627245	0.4520682	0.1783641	3.460297	5.60395	5.975263	4.041348	3.876812
TCGA.27.1837.01	1.150684932	1	6.490276	5.477518674	5.341729625	2.1728715	4.024106877	3.691422497	6.793642322	4.672171	3.477431	4.858036	2.800185	0.792189	5.857986	5.661182	1.648189	0.07628544	0.4832612	1.617204	4.698335	0.2010065	3.382308	4.667909	0.2473199	4.029205	3.607946	5.678016	5.350745	1.812868	0.2111368	1.926986	6.483572	5.55266	5.931615	4.300204	4.641494
TCGA.27.2519.01	0.854794521	0	6.104358	4.897555073	4.739227049	0.455649427	5.401838638	4.076319652	7.869125566	4.358727	3.732985	4.705867	1.536849	0.7288348	5.770224	4.99931	0.1126334	0.07778989	0.2914857	0.5898593	5.201591	0.2973675	3.540313	4.591703	0.0766959	3.120551	3.654928	6.138415	4.997609	1.819668	0.3358262	2.441298	2.470979	6.035301	6.024641	4.357369	3.804074
TCGA.27.2521.01	0.854794521	0	6.996047	6.071974991	4.011719254	1.418351888	4.33893066	4.013426527	6.920225404	4.53545	3.94042	4.749127	4.419175	0.8343067	6.554509	4.71275	4.94251	0.05658353	1.116697	2.066399	5.971298	0.04684025	3.964519	6.881858	0.8691607	3.205064	3.852538	5.808838	4.306189	2.757301	0.2230518	3.592577	2.651454	6.46617	6.275815	4.276705	4.556889
TCGA.27.2523.01	1.323287671	1	7.848345	6.617468935	5.065572312	1.03273563	3.654149082	3.508314551	8.10780659	5.251859	4.042425	5.673127	2.090007	0.8682126	6.158541	5.18014	0.7819052	0.09220744	0.4738389	0.670931	5.281172	0	3.895904	3.923853	0.5961719	4.057355	3.931749	6.565864	6.073278	0.926379	0.3805078	0.4689482	5.930368	6.132713	6.623226	4.057546	4.51686
TCGA.27.2524.01	0.624657534	1	4.776909	5.947897549	4.229972385	1.683247296	5.344004676	3.27188877	6.930121104	5.145669	3.925411	5.728214	1.078337	0.7456246	5.575585	4.797423	3.939358	0.08011186	1.552771	0.6445947	5.179017	1.145417	5.844114	5.015431	0.4784024	3.607591	3.06459	5.57349	6.602016	1.048027	0.2953704	0.8088381	4.279063	5.787333	6.110603	3.799191	5.031858
TCGA.27.2526.01	0.238356164	1	8.640666	6.269489529	5.311397758	0.218223197	3.109828565	3.59570654	6.530896321	3.895778	3.190283	5.580607	1.469938	0.6308714	5.483555	4.595635	0.2077679	0.05699963	0.46425	0.2279875	6.176271	0.2219389	3.379995	4.742163	0.2560445	1.59622	3.402231	5.662866	5.256305	3.330788	0.1166309	0.03083043	0.3018217	5.29227	5.877072	3.200489	3.889814
TCGA.27.2528.01	1.298630137	1	7.66453	6.50095976	5.052324592	0.962437971	4.33103874	4.071719772	7.188887491	5.419792	4.161912	5.28619	1.659377	1.374455	6.036105	5.284518	0.7439888	0.09193674	1.73907	0.9720309	5.241932	0.1838358	3.285151	3.76037	0.1911836	2.611692	3.878245	6.468567	6.058031	2.243943	0.2110122	1.449007	3.981542	6.326965	6.582297	4.493935	4.048881
TCGA.28.1747.01	0.205479452	1	7.586904	5.666978091	4.972499669	0.654802126	5.040265607	4.229487946	6.099173151	4.827362	3.555644	4.968533	2.70779	0.8734983	6.119495	4.909091	2.158143	0.2359721	0.7398481	2.277717	5.2583	0.4117516	3.263095	5.00707	0.2433035	3.58914	3.598044	5.596366	5.31624	4.961188	0.3011194	1.851719	4.416009	5.715838	6.205437	4.300102	4.606644
TCGA.28.1753.01	0.098630137	0	6.353572	5.499887334	4.856975733	2.361234969	5.43868874	3.941331714	6.533211352	5.514438	4.096506	4.869255	2.216207	1.472332	5.529996	5.108478	2.908064	0.09895848	0.8766446	1.184661	4.58102	0.4503799	3.201587	4.910737	0.5138949	4.076354	3.631605	5.627289	5.672403	2.833092	0.6380275	1.893867	3.948563	5.933856	6.439033	4.989988	4.656628
TCGA.28.2509.01	0.394520548	0	6.833318	6.043151993	5.590709795	2.147469522	5.317814161	3.648948561	7.677691457	5.528246	3.722488	4.97458	1.726918	0.491494	5.952706	5.488891	0.8225262	0.1253866	1.498813	0.3119681	5.246142	0.2016339	2.917088	4.248823	0.4599561	2.420887	3.508023	6.817897	6.493103	3.452582	0.3255015	0.07983888	2.155296	6.414821	6.599184	4.280941	4.226447
TCGA.28.2513.01	0.6	0	6.462344	5.87107726	5.42763634	0.684280151	5.844157138	3.942899173	7.706421421	5.889559	3.411399	5.551805	1.832809	0.9726191	6.043572	6.093357	1.798424	0.09882377	0.5728897	0.9579889	5.095106	0.3707223	4.439769	5.009007	0.41792	1.547104	3.130223	6.408124	6.373062	1.612871	0.2452523	0.1313261	2.118194	5.883496	6.116234	4.289805	4.239726
TCGA.28.2514.01	0.435616438	0	8.048727	5.855708205	4.88594524	1.005112498	4.259204683	3.885418178	7.335510053	5.082004	3.809332	5.027672	2.526244	1.589907	5.771146	6.52774	3.70896	0.8578218	1.067295	3.847596	5.003512	0.6629346	3.081817	4.195316	0.4162993	3.989084	4.007492	5.778435	5.73372	2.557606	0.5622791	3.378137	4.798699	6.128038	6.724619	4.753241	4.686725
TCGA.28.5204.01	1.224657534	1	9.318844	6.281807653	4.946894581	0.698396303	4.845329464	4.353337407	7.892600493	5.016804	4.509519	5.715605	1.495388	0.972178	6.263423	6.01863	1.023539	0.1222089	1.169989	1.20508	5.481883	0.05741561	3.789594	5.220144	0.7164203	2.846413	3.768872	6.676173	7.07846	1.679379	0.3873625	0.982802	6.1984	6.256273	6.950459	4.719643	4.94975
TCGA.28.5207.01	0.928767123	1	7.174122	5.938083443	4.23809897	0.890018587	4.678054998	4.649925806	6.536029581	5.136077	3.951364	5.193295	3.604415	2.116198	6.524896	4.808812	2.219804	0.4770556	0.7336147	3.046526	5.860429	1.026658	3.172456	5.944884	0.2722621	4.326847	4.203945	6.124756	5.413103	3.759103	0.2539893	3.902141	1.785341	5.710148	6.977788	4.370618	4.453458
TCGA.28.5208.01	1.282191781	0	6.073634	6.849466404	4.855331965	1.533413838	4.070062967	4.42234066	7.509278584	5.645416	3.967206	5.86399	2.357749	1.068327	7.012392	4.928408	1.173511	0.1858665	1.602979	1.144046	5.153222	0.8033097	3.365609	5.016991	0.4695734	3.178523	3.990256	6.435714	6.425255	2.56718	0.2920749	0.5848663	3.593318	6.409457	6.907573	4.679626	5.156
TCGA.28.5209.01	0.205479452	0	7.637441	6.026140517	5.62501326	1.765152806	4.131079084	4.273486051	7.599468067	6.0536	4.581887	5.880191	2.152281	0.8730257	6.929432	5.591087	0.8930515	0.06129234	0.8733408	0.2722621	4.78497	0.6209617	4.60617	4.72779	0.5642318	2.836974	3.958768	6.729076	6.770966	2.233919	0.258941	0.2180992	2.330444	6.664466	7.045985	4.503775	5.134673
TCGA.28.5213.01	0.805479452	0	5.772337	6.914003552	5.118052348	0.46905241	4.820934583	4.014721277	6.545608577	4.607679	3.205111	4.883684	3.321697	0.7510352	5.759582	4.666745	0.7534334	0.1924467	0.3562565	1.127369	6.482414	1.022119	3.213954	5.532975	0.8952251	1.29813	3.32073	5.392795	6.17462	4.616346	0.1285574	0.5645245	0.8472754	5.500828	5.848583	3.363662	3.576982
TCGA.28.5215.01	0.904109589	1	5.836179	5.264866667	5.099160524	1.250294628	5.438738634	4.370038702	7.266268389	5.303229	4.422374	5.344427	3.145938	1.058386	6.246383	5.382314	1.851559	0.1802752	0.5530655	0.4144603	5.231344	1.237258	6.112502	5.240765	0.3747335	3.469691	5.155709	5.925492	5.106315	1.863938	0.3784006	3.351445	2.366924	6.573143	6.861477	4.975172	4.777278
TCGA.28.5216.01	1.117808219	0	5.764344	5.81226717	4.609636781	2.053945425	4.467794637	4.224341319	6.761271974	5.148881	3.846122	4.424647	2.690886	0.5462648	5.846561	4.547018	3.548782	0.2168584	0.9892844	1.604214	5.751959	0.2370742	4.429917	4.509328	0.2910141	2.675116	3.989348	5.506231	5.479564	2.148283	0.421156	3.082958	1.717781	6.217	6.755575	4.136068	4.663214
TCGA.28.5218.01	0.42739726	1	5.978742	5.292844314	5.048484694	2.747988845	6.442066004	2.838871111	6.44382874	7.090561	5.28896	5.234482	0.7769462	1.472436	6.199087	5.915736	3.432064	0.3609822	1.111833	1.92429	4.262215	0.9261513	6.142848	5.160279	0.5750218	1.885145	3.810515	6.189645	6.425157	1.912382	0.2407417	0.1398624	0.2441564	6.669918	6.8211	5.545561	4.327235
TCGA.28.5220.01	0.863013699	0	8.419496	6.668463812	5.333291337	0.279887255	3.823372336	3.446203286	5.511341526	4.016077	3.580218	4.926687	3.866394	0.6309645	5.977566	4.18753	0.1557492	0.0254541	1.789729	0.6479131	6.32671	0.4511188	2.442917	5.352663	0.3161457	2.371029	3.525818	5.62411	5.55446	4.7079	0.2458607	1.889785	1.106549	5.778926	6.571244	3.567034	3.195537
TCGA.32.1970.01	1.265753425	1	9.036512	4.775287634	5.558947182	1.902382351	3.684785082	3.933147698	6.785073149	4.292023	3.91287	4.901176	3.195237	1.146525	5.74841	4.663504	2.701837	0.594453	0.3153344	2.423094	4.8819	0.1467855	2.713036	4.779071	0.3081278	4.099304	4.113325	5.902312	5.770922	3.588001	0.5224576	2.606561	3.823525	5.822225	6.478936	4.733501	4.118576
TCGA.32.1980.01	0.098630137	1	6.113328	5.754622984	3.87034499	1.878136767	4.869950348	3.089769309	6.466082173	4.824452	3.386094	4.647585	4.217099	1.775725	5.348448	4.792746	3.952604	1.047259	1.257252	4.37321	5.419556	1.421102	2.854235	4.971212	0.169925	4.825898	3.40264	5.434935	6.031254	3.77885	0.2807188	4.503826	2.806159	5.417238	5.773511	4.02657	3.799523
TCGA.32.1982.01	0.38630137	1	6.205961	6.690837494	4.886711088	0.614474283	4.424660123	3.868617631	5.851031887	4.875667	3.171687	4.809456	1.850039	1.71308	5.662456	4.258474	1.598984	0.2744108	0.5247658	1.717474	5.120584	0.6569997	3.867689	5.430238	0	2.471057	3.359212	5.587044	5.695576	2.158305	0.40523	1.426479	1.396927	5.787707	6.280023	4.275625	4.215842
TCGA.32.2615.01	1.306849315	1	8.134677	5.980363535	5.328358981	0.847275379	5.081620844	4.074942084	6.663872581	5.310551	3.727093	4.706365	1.720322	0.8757014	6.11864	5.021155	1.061223	0.2584586	1.482125	1.70982	4.87306	1.238603	5.031955	4.500745	0.61438	3.846574	3.688751	5.781916	5.894677	2.197299	0.5495213	1.055682	2.765556	6.000753	5.865026	4.539494	3.764155
TCGA.32.2632.01	0.723287671	1	6.455891	6.00167841	6.339933712	2.16411046	5.815606168	3.666461207	6.480694893	4.717479	3.564268	4.708943	4.401535	0.6823935	5.501407	4.552666	1.397255	0.1418251	1.961549	1.465766	5.401084	0	3.479683	5.076358	0.698663	2.656199	3.645298	5.723045	5.94681	6.175	0.4749811	1.985646	1.666075	5.861923	6.859367	4.26928	4.536917
TCGA.32.2634.01	0.731506849	0	5.775256	5.477055566	5.159189174	2.021337583	4.999282983	4.122299988	7.851462348	4.701277	4.070286	5.306346	3.266247	2.016461	5.416634	4.75269	1.714707	0.164915	0.7310963	2.063158	4.809672	0.5848663	4.926659	4.399732	0.2584586	4.431489	4.596375	6.381738	4.893484	2.811245	0.3196179	3.508986	1.959399	6.465521	6.759641	5.182065	4.640499
TCGA.32.2638.01	0.608219178	0	7.31071	5.901125142	4.961729813	0.772730248	4.840951603	3.969574167	8.00572559	5.839171	4.07292	5.193764	2.56201	1.305737	6.085008	5.795396	1.314407	0.2149951	0.8922744	1.224596	4.974038	1.048027	5.033031	4.750885	0.7011498	2.710856	3.872267	6.503799	5.97648	2.500369	0.196607	1.018563	1.586164	6.217985	6.387444	4.6825	4.498385
TCGA.32.4213.01	0.961643836	0	4.853527	5.341082001	5.241634287	0.750520755	4.44054032	3.468322644	6.34925734	5.160347	3.173703	5.129155	2.956559	0.8716071	5.988682	4.867185	0.3624418	0.02658762	0.8841681	0.8787646	4.808406	0.1066163	4.18589	5.098302	0.6559013	2.217727	3.021391	5.469043	5.257629	2.072106	0	0.6915342	3.504175	5.794775	6.363576	4.220732	4.489652
TCGA.32.5222.01	0.443835616	0	6.879067	6.855868886	4.073143276	1.258940968	4.109435785	3.763369079	6.97830662	4.769132	3.10916	5.258131	1.035554	1.001802	7.056917	4.784907	0.3210045	0.03195974	0.5440897	0.9662828	5.599377	0.7211539	3.167775	4.867862	0.300768	2.559467	3.388975	5.95468	5.504309	1.728791	0.1598875	0.3192711	0.625177	5.479877	6.410173	3.552082	4.424862
TCGA.41.2571.01	0.073972603	1	5.705146	5.271567608	3.891691368	1.875072301	3.689824698	3.073254696	6.611923342	4.568683	3.132889	4.519982	2.705049	0.7281382	5.124432	4.17079	2.29537	0.05144171	0.1741507	1.276556	4.63296	0.3782897	3.174774	4.187491	0.2854614	4.555178	4.237403	5.928567	5.354121	2.586212	0.6054943	3.882095	3.596649	5.580568	5.422852	4.595796	4.430406
TCGA.41.2572.01	1.093150685	1	7.254537	5.891752115	5.072980416	0.959176637	3.420468928	3.722028778	7.086333703	4.699385	3.469678	5.149678	2.237503	1.210825	5.378761	5.204109	0.6832024	0.06405506	0.7280511	0.4200781	4.541973	0.1043367	4.151648	4.684477	0.5856356	2.526169	3.36035	6.144513	5.316928	3.825501	0.2314324	0.7371676	4.108432	5.731143	6.187974	4.174223	4.792746
TCGA.41.3915.01	0.493150685	0	6.972574	5.389528954	5.306116388	1.231985295	5.255013458	4.131268447	7.223594381	5.338713	3.383137	4.891137	2.586861	0.9933483	6.273027	4.985537	0.623024	0.09288397	1.115499	1.759667	5.049518	1.246955	4.671225	5.053828	0.9094275	2.31574	4.037092	5.569701	6.244198	1.707348	0.3230818	3.351869	1.331476	5.902737	6.560267	4.730096	4.376172
TCGA.41.4097.01	0.016438356	1	6.443186	5.125915549	5.328814927	3.220422829	5.336479781	4.384422869	6.518316389	5.286667	3.792585	5.160731	3.248732	0.6559013	6.487864	5.038199	2.614074	0.4786095	1.422233	2.630941	5.318208	1.419755	4.25056	4.776199	0.7823247	3.877283	3.828408	5.767472	5.620965	5.330842	0.514198	2.552008	2.264837	5.948732	6.579301	4.946006	3.954941
TCGA.41.5651.01	0.945205479	0	6.539553	5.999429572	4.248732161	1.535455799	3.582483746	3.842506234	7.292951035	4.388286	4.886892	5.179137	3.995557	1.005759	6.335978	4.083741	3.177886	0.2476845	0.164915	2.469157	4.756057	0.628447	4.680094	4.660758	0.4238471	3.479282	4.581502	6.232415	4.762099	2.353069	0.229834	5.546802	3.662946	6.116625	6.372924	5.004169	4.861702
TCGA.76.4925.01	0.394520548	1	8.790842	6.160879862	5.751233394	0.463622457	4.614815834	4.113675498	7.744262027	5.506989	4.174654	5.541645	1.346815	0.7105254	6.049014	4.972821	0.3031086	0.08174865	1.0859	0.4317834	5.369194	0.7334411	3.751046	3.44155	0.5382402	4.033943	4.155296	6.859074	6.658204	2.641222	0.2204538	0.3046279	2.636219	6.291208	6.587566	4.664033	5.200265
TCGA.76.4926.01	0.369863014	1	8.203206	5.842184377	5.317094191	0.880489627	3.986274396	4.658102919	6.223221733	4.887496	3.857424	5.305901	2.568202	0.8426169	6.453733	4.791512	2.372144	0.7015934	0.9273655	2.984516	5.47107	0.6072948	3.202778	4.723275	0.3589588	3.162307	3.862035	5.734796	5.730591	4.348006	0.2409859	3.060393	2.539606	5.857162	6.333272	4.414284	4.298871
TCGA.76.4928.01	0.254794521	1	6.968469	6.41355685	5.076426551	2.114866717	4.761013945	3.902835739	7.638112222	5.375929	3.525367	6.456678	1.640621	0.6679375	6.084228	5.622591	3.67411	0.05588976	1.32809	0.5584636	5.017833	0.5484366	4.012131	4.778687	0.4468914	5.064641	3.64751	6.453605	6.061495	1.338738	0.2290957	0.486457	3.46391	6.264249	6.807594	4.932307	4.390365
TCGA.76.4929.01	0.295890411	1	6.460284	5.02892713	6.057441607	0.88846077	4.104319884	4.12374068	7.225635481	4.315385	3.845099	5.410718	4.435108	0.7094671	5.459582	4.081902	0.5985558	0.0528332	0.6654837	0.8224446	5.009643	0.726744	4.036706	5.823663	0.5035523	3.480756	4.082055	6.269063	6.217799	4.030627	0.4234168	3.454465	1.384989	5.995774	5.872132	4.905933	4.294915
TCGA.76.4931.01	0.756164384	1	7.601297	5.847490873	5.50042285	1.832525498	4.369780534	4.132700215	7.032911911	5.274467	3.81373	5.357334	2.374706	0.8559897	5.948089	5.215644	2.248838	0.4653999	1.007698	2.342014	5.025972	0.458697	3.259092	5.283948	0.5844815	4.246454	3.856418	6.047918	6.344168	4.405604	0.5898593	2.271874	6.358287	6.032319	6.590327	4.808019	4.850414
TCGA.CS.4938.01	0.38630137	0	5.687982	4.838054214	1.992152073	0.253263199	3.976867666	3.635092666	6.632327842	3.680718	3.366182	4.401542	1.381228	0.5157125	5.91773	5.259992	3.127848	0.1875144	1.123931	0.6196478	5.705823	0.3925372	2.736908	4.202708	0.03097164	4.148853	3.886297	5.477567	3.976281	3.874905	0.3123167	2.393224	0.4326388	5.145037	5.859102	4.023326	3.392235
TCGA.CS.4941.01	0.632876712	1	7.458361	5.606693908	5.70947813	0.809249791	4.60391708	4.208766947	5.954079959	4.783121	3.883406	4.87973	2.602267	0.7128159	5.994	5.361733	0.3432372	0.6337567	1.933082	2.661134	5.294147	0.8071076	1.741532	4.845891	0.1944653	3.682394	4.137987	6.242263	5.034326	4.185359	0.6521423	3.866859	2.590578	5.948811	6.353641	4.694284	3.990038
TCGA.CS.4942.01	3.608219178	1	6.56396	5.140386032	5.635667339	0.298071735	5.257463276	3.396392428	6.317059811	4.321026	3.147242	4.912904	2.4871	0.4117516	6.135592	4.965179	3.137995	0.3829439	0.929185	2.323284	5.456428	0.3716146	2.488078	4.780357	0.3162616	4.164078	3.899292	5.780712	4.322981	2.811266	0.444137	5.034106	0.7310094	5.326731	6.216385	4.677091	3.990991
TCGA.CS.4943.01	1.487671233	0	5.890408	5.595879562	3.493275854	0.853676343	4.396467783	2.88397265	6.898323251	5.328194	4.261508	5.423696	1.884481	0.5673507	7.275268	5.433861	2.652647	0.1269729	0.9676851	1.010995	4.668913	0.6370074	4.028065	4.874871	0.4750849	4.495247	4.685009	5.917897	3.785289	2.225892	0.5047729	5.093594	2.361432	6.15074	6.556854	5.372412	4.514072
TCGA.CS.4944.01	0.871232877	0	6.135531	5.514832384	5.40562143	0.221815228	3.157415658	3.980052728	5.899381094	3.689187	3.304467	4.704064	3.031625	0.922959	5.53531	4.834286	2.071591	0.3517414	1.294488	1.871725	7.207778	0.4548076	2.435229	4.1141	0	2.502636	4.09043	5.086036	3.317203	5.296729	0.2244108	3.394542	0.6393248	5.370471	6.000692	3.923786	3.102692
TCGA.CS.5390.01	5.309589041	0	5.953587	5.473585621	5.06192737	1.058870606	3.538091132	3.104688903	6.521523494	4.675105	3.385983	4.525856	3.025454	0.9383987	5.915193	4.381899	2.111265	0.3493653	0.5471537	2.382114	4.302626	0.2815499	0.2789363	3.233719	0.2924284	4.382404	4.380286	5.579952	2.269063	2.765429	0.3349115	6.494382	1.846754	5.494179	6.294619	4.780074	4.275856
TCGA.CS.5393.01	3.295890411	0	4.67024	4.746748089	3.442319851	0.960808225	4.098166869	3.122391109	5.74922317	4.456859	3.972279	4.342953	3.231985	0.9779027	5.922426	4.726619	3.606395	0.6791535	0.6105111	3.035131	5.107512	0.792189	3.008738	4.948559	0.06156885	4.112492	3.938737	4.943739	3.644041	2.519441	0.2742915	4.420287	1.205455	4.849309	5.716151	4.263553	3.483932
TCGA.CS.5394.01	0.008219178	0	5.148348	5.070406503	1.906120953	0.657457085	3.12535354	3.644329316	6.434127784	4.201994	3.605802	4.500585	3.10343	0.8860428	6.076474	4.693593	3.306962	0.3542265	0.8987888	1.27029	4.427499	1.104001	0.8478366	3.794156	0.03111284	3.073735	4.285402	5.44968	2.152735	2.341046	0.2609891	4.618814	0.503654	5.414596	6.509452	5.023836	4.232807
TCGA.CS.5395.01	1.726027397	1	7.263986	5.238397096	5.524301932	0.427498905	3.717243207	3.903443248	6.778400467	4.544071	3.849369	4.940806	2.99295	1.34409	6.185052	3.756458	1.996497	0.3025238	0.741316	2.405284	5.41488	0.2925462	2.012068	4.977504	0.1812934	4.568987	4.295958	6.49778	5.058516	6.819943	0.2988929	3.056948	4.46711	5.890026	6.973285	4.85915	4.866161
TCGA.CS.5396.01	0.821917808	0	3.279962	5.957213505	5.908135585	0.767739536	3.865809965	3.79977118	6.670729887	3.70289	3.67195	5.594348	6.534986	0.7674006	5.357682	4.406734	0.8778228	0.7196654	0.4575418	3.431035	6.523451	0.1492594	2.915578	3.376874	0.3986787	1.547549	5.767411	5.619736	5.241943	2.397447	0.2152437	5.745697	1.04705	6.665441	6.663339	5.846842	4.336605
TCGA.CS.5397.01	0.526027397	1	6.991501	5.471021586	5.255587594	1.390832744	4.35919082	4.344075714	7.543500523	5.538119	3.908784	5.441862	4.213277	0.6622967	5.988573	5.848758	3.62293	1.467801	1.694345	4.315871	5.103368	1.353154	2.944671	3.99169	0.22033	4.518661	3.99609	6.84364	5.532357	4.548967	0.4025039	4.633292	2.995412	5.900323	6.664274	5.093771	3.873607
TCGA.CS.6186.01	1.454794521	1	9.142664	5.511875969	5.050458163	0.474462002	4.124088217	4.317716497	6.396150924	4.674223	3.669888	4.823953	0.9622899	0.8023173	5.683242	2.80302	0.3619929	0.4550181	0.3962691	0.3257318	4.341964	0.7654499	0.5014137	3.847135	0.05172012	3.763008	3.927574	6.526056	4.798771	5.853826	0.9289577	0.06681251	1.035202	5.450452	6.239388	4.137299	3.797023
TCGA.CS.6188.01	1.956164384	0	8.131205	5.599814676	5.481273105	1.173767068	4.529289987	4.430144744	7.692074935	5.738665	3.74373	5.141384	2.242694	0.9952312	6.710322	6.589632	1.209391	0.1352722	0.7277027	1.466079	5.354544	0.2665167	3.605838	4.749266	0.3585088	3.309103	4.35739	6.725996	6.169474	1.53665	0.345964	1.249931	2.151632	6.166535	6.898959	5.203483	4.621841
TCGA.CS.6290.01	1.471232877	0	6.108669	4.867975514	4.401214034	0.867026632	4.867664231	3.855770487	5.82366785	4.181413	3.426828	4.2132	2.316783	0.8144274	5.979328	5.055521	4.604872	0.2408638	0.7583885	1.092884	5.831799	0.9653225	2.297309	5.342704	0.1640139	2.98061	4.073195	4.908429	4.678703	5.191551	0.4230941	2.393636	0.5717253	5.010493	5.677607	4.083588	3.01988
TCGA.CS.6666.01	0.698630137	0	4.958625	5.155676384	3.119903932	0.245130531	4.163643639	3.077619008	6.871531967	4.931551	4.822414	4.915076	3.819535	1.410775	6.544107	4.649322	4.800522	0.2568899	0.9398284	0.3808402	5.188634	0.4878979	4.438978	6.41104	0	3.316696	4.489549	5.737284	3.541948	2.587485	0.5524754	3.881498	0.4926223	5.753161	6.437509	5.090938	4.242351
TCGA.CS.6667.01	0.624657534	0	5.23873	4.769406789	4.137241192	0.309292623	3.934667462	2.961345504	5.3686636	4.472962	2.974346	4.119813	2.093594	1.317709	5.52296	4.130873	4.680009	0.1770886	1.050606	1.151339	4.947676	0.1887807	2.317883	4.348969	0.07038933	3.055335	4.057164	4.66716	2.841289	3.34578	0.2757223	2.641592	0.8652062	4.837045	5.577601	3.842707	2.873892
TCGA.CS.6668.01	0.657534247	0	6.327236	5.495023539	3.766637562	1.272620455	3.451804556	3.871439558	6.880543501	4.930893	4.016184	5.029899	3.556503	0.7909388	6.124611	5.759254	1.587461	1.003962	0.4473147	1.772899	4.453616	2.587149	0.2734562	3.857105	0	4.377401	5.02841	6.102614	2.436375	2.470979	0.444985	7.256282	1.388851	5.972274	7.342985	5.378609	4.704147
TCGA.CS.6669.01	0.608219178	0	3.801231	3.860605307	2.541490059	2.173095444	2.197456549	2.148641307	5.838429943	3.43969	3.127435	3.802214	5.748952	2.649983	4.218091	2.747581	4.753091	2.783268	3.093476	5.54101	3.952846	2.555374	0.3278023	2.061431	0.02743718	5.26044	3.02657	3.369215	2.285165	4.09847	0.4731115	5.979724	4.248117	3.873341	5.561635	3.589212	2.780163
TCGA.CS.6670.01	0.542465753	0	6.220707	4.565554528	4.088531737	1.301938767	2.959899955	3.467670755	5.748066692	4.362449	3.19292	4.270783	3.375457	1.299948	5.307308	4.496641	2.61372	0.6810444	0.4891319	3.203076	4.883587	0.9432087	2.532442	3.466901	0.02743718	4.463322	3.824554	4.84145	2.684549	2.935554	0.1964811	5.054688	1.629986	5.040941	5.599437	4.010135	3.728672
TCGA.DB.5270.01	8.038356164	0	5.691908	4.680498775	4.720628698	0.983020946	3.873517937	3.120235803	6.286217666	4.043939	3.33073	4.49526	5.243745	1.810525	5.427734	4.487756	4.67195	1.444826	2.028216	5.093209	5.144299	2.394542	2.561351	3.866117	0.3261922	5.49211	3.563744	4.784064	3.645932	4.446726	0.4593267	5.47163	3.817899	4.79158	5.881581	4.116173	3.482732
TCGA.DB.5273.01	6.731506849	0	7.277665	5.041015133	5.375949954	1.119555385	4.62501326	4.168305068	7.418302127	4.524973	3.440275	4.890203	2.174918	0.4694693	6.690888	5.783113	1.594692	0.07121349	0.679694	0.4690524	6.510604	0.6754546	2.765238	4.516545	0.2917214	3.247806	4.102297	5.680822	4.43326	3.752588	0.309409	2.095756	0.5672534	5.445753	5.88725	4.523518	4.162935
TCGA.DB.5274.01	6.180821918	0	4.34222	5.822204973	1.031042243	0.707259728	4.054379655	2.871508557	4.385072044	3.608194	2.576667	3.877597	2.710327	1.391273	5.042894	4.359725	3.300636	0.2305719	0.2713061	1.478817	4.405843	0.486354	0.8366513	3.773226	0	2.799543	4.166932	3.745549	2.884715	2.290808	0.148869	3.70024	0.6789733	4.572956	5.264157	4.238099	2.694813
TCGA.DB.5275.01	3.936986301	0	6.647739	4.482796665	4.361480634	1.408385791	4.943241534	3.790313305	7.219306006	5.110167	3.918071	4.745216	1.709688	0.6114557	5.950956	5.359521	3.28324	0.599889	1.33182	2.956763	5.602712	1.502229	4.348813	3.957283	0.1825652	4.767835	4.16543	5.435035	3.945776	3.168305	0.5179307	5.424005	1.910541	5.549142	6.450665	4.781381	4.215112
TCGA.DB.5276.01	5.991780822	0	6.381109	5.093551725	5.201586816	0.860049033	4.909965067	3.678838133	6.621729557	4.786372	3.595205	4.66098	4.146997	1.804384	6.634705	5.399786	4.106424	0.9573203	1.76774	3.979147	5.939177	1.655352	2.578504	4.733777	0.1787465	4.310231	4.311881	4.921698	4.381678	3.592038	0.2947825	4.460349	2.615605	5.586507	6.259421	4.65092	3.55817
TCGA.DB.5277.01	4.175342466	1	5.063533	4.881610786	3.955173289	1.226385217	3.559014507	2.702701865	7.098040507	5.007518	5.039209	5.313485	2.935441	1.338624	6.618801	4.56525	2.129217	0.6539772	1.097274	2.673421	4.542784	0.5425057	5.057637	5.086618	0.1311944	3.851959	4.603929	5.973967	3.699974	2.965932	0.3387952	4.959279	1.969823	6.674937	6.351019	5.137655	3.96703
TCGA.DB.5279.01	3.657534247	0	6.798555	4.989552315	5.624875857	1.003242417	3.363773827	3.795839662	6.061784836	3.78031	3.620833	4.541496	3.308434	1.581737	4.755096	4.388768	3.063348	1.006334	1.111031	3.86258	5.798655	0.7178245	3.704994	3.47914	0	4.731981	4.128887	5.607188	3.420172	3.076234	0.2231754	4.778529	2.10906	5.588778	6.165968	4.434628	3.367022
TCGA.DB.5280.01	3	0	6.033247	5.123525495	5.580045964	0.581495871	4.329030285	4.116456253	6.542672842	4.269504	3.808735	4.933724	2.274113	0.651775	6.334286	5.330454	2.990174	0.186247	1.001802	0.7927721	6.066289	1.371503	3.274873	5.273911	0.3502709	4.153319	4.806407	5.845774	3.694134	4.011156	0.2806	2.016175	0.3919876	5.776933	6.61348	4.728416	4.200936
TCGA.DB.5281.01	6.42739726	0	5.310762	5.003570756	4.042180289	2.488129348	4.136724586	2.667755908	7.023695591	5.004092	4.018536	4.951355	3.791429	1.292369	6.182668	4.955471	4.820736	1.635987	1.59077	4.293863	4.907049	0.7776196	4.287834	4.188955	0.6742799	4.623557	4.21028	5.839871	3.912142	3.848578	0.4903648	4.766659	4.194844	5.5017	6.461843	4.932836	4.064279
TCGA.DB.A4X9.01	2.473972603	0	6.472174	5.027897152	5.73899476	1.274589679	4.425466019	3.542505701	6.190047863	4.043353	3.13473	4.994163	3.056202	0.5667665	5.656116	5.13042	3.991717	1.024107	0.9232633	2.042189	5.048345	2.202167	2.467201	3.888354	0.1522483	5.077636	3.991227	5.419842	4.28844	4.411047	0.5728897	3.638213	2.175525	5.433894	6.132953	4.054553	3.499412
TCGA.DB.A4XA.01	0.846575342	0	6.345625	4.697762701	3.68212379	1.004465437	3.400797482	3.151582847	5.60974019	3.583904	3.160081	4.231509	2.815637	0.9806103	5.46972	4.316146	2.47454	0.6263924	0.7348288	2.451936	4.668443	0.3213509	1.398569	4.368922	0.04222407	3.692595	4.004376	4.764824	2.881332	5.056341	0.4758112	3.717144	1.702303	5.161694	5.901379	3.993312	4.01078
TCGA.DB.A4XB.01	1.043835616	0	7.269033	5.208349477	5.081471721	1.215802828	3.763177835	3.882584362	7.103161895	4.878245	4.362203	5.136409	4.194962	0.8227709	6.705543	5.689316	5.042474	0.9435088	1.163434	4.050728	4.696244	1.410124	4.288979	5.112016	0.06502077	5.408318	4.503419	5.63672	3.741629	2.462838	0.9148706	5.786555	2.43784	5.754703	6.552715	4.918071	4.567424
TCGA.DB.A4XC.01	2.268493151	0	7.460433	4.823092051	4.784409754	2.23511432	4.572240916	3.949394859	6.429856951	4.441988	3.399896	4.41083	3.488399	1.193583	5.956377	4.944545	4.052085	1.119489	0.9778294	3.143997	4.860064	1.085085	2.061776	4.202418	0.2266318	4.715333	4.120053	5.267948	3.989312	4.235007	0.4940571	4.876659	2.352024	5.385255	6.041333	4.061085	3.614463
TCGA.DB.A4XD.01	2.219178082	0	7.683124	4.917594061	4.241359714	0.701327257	3.979705275	3.982044391	6.484652137	4.491193	3.987585	4.691942	2.422583	0.461319	6.262585	4.912731	3.915091	0.1887807	0.7800581	0.8418926	5.058507	0.585251	3.884793	4.921027	0.3661403	3.424788	4.291029	5.311347	3.393773	2.950524	0.5404241	2.171143	0.4752924	5.417002	6.368693	4.45334	4.016051
TCGA.DB.A4XE.01	1.545205479	0	7.586395	4.866101861	4.485607153	2.315276387	4.149568296	3.370652538	6.448564019	4.36677	3.748053	4.585323	2.969547	0.5544415	5.863428	5.046871	4.563323	1.265317	1.086852	3.200347	4.674506	0.2954879	3.718011	3.301529	0.4304994	4.597376	4.115816	5.190081	3.530745	3.139077	0.5957901	4.885877	2.543842	5.151071	5.993767	4.514406	3.868756
TCGA.DB.A4XF.01	1.512328767	0	7.066097	4.798434214	4.387541764	0.926151273	4.092486544	3.685682301	6.509157422	4.639533	3.13047	4.293231	2.995882	1.005472	6.181878	5.378362	3.678906	0.7933549	1.01407	3.257584	4.754086	0.5275708	2.872947	3.435229	0.1443075	4.171975	4.254843	5.493125	3.619084	3.457529	0.2463473	3.750188	1.757962	4.970071	5.905647	4.096549	3.138945
TCGA.DB.A4XG.01	5.991780822	0	6.202909	5.114029635	3.800568624	1.45785691	3.00525625	3.675556268	6.500180617	4.40491	3.719939	4.749985	3.394432	0.9306238	5.578987	5.21801	2.985555	1.263034	0.9817065	3.427713	4.241283	0.5030434	1.545524	2.603597	0.06997707	4.083554	4.214125	5.509943	3.126279	2.731509	0.2337654	4.736962	2.588061	5.678725	6.385724	4.747591	4.333309
TCGA.DB.A4XH.01	1.035616438	0	5.85273	4.172863502	3.937984611	0.426318435	2.865621933	2.698085095	4.783315207	3.942026	2.557949	3.54761	3.174103	0.9088129	4.97014	3.071248	1.69586	0.1696685	0.7129919	2.353041	3.782765	0.2917214	1.202198	2.423094	0.1288213	3.954438	3.201712	4.191357	2.488181	3.744312	0.1792562	2.734135	1.061984	4.344239	5.35497	3.587821	2.849519
TCGA.DB.A64L.01	0.904109589	0	5.476275	4.899881334	1.907313724	2.11613183	3.165847639	2.966467383	5.752117007	3.910147	2.856906	4.360596	4.441981	1.62938	5.224743	3.019631	3.788059	1.370276	1.625317	4.202371	5.112879	1.293429	0.07189993	3.1801	0.2158649	4.972743	3.826487	4.891351	3.818953	4.416738	0.4936473	5.287723	2.901031	5.325739	5.868768	4.298871	3.126064
TCGA.DB.A64O.01	1.545205479	0	7.836892	5.298269733	5.227694874	1.159500022	4.242274757	4.465856955	6.230270273	4.200779	3.099177	4.456819	3.855362	0.8013242	5.645186	4.697529	2.746399	0.6331987	0.4133774	2.956057	5.758186	1.070321	0.971516	3.831127	0	3.89173	3.717704	5.381972	4.852723	8.099873	1.016924	3.22163	1.817091	5.130795	6.155425	4.036204	2.831654
TCGA.DB.A64P.01	1.380821918	0	5.368307	5.034629515	4.067027714	1.427659804	3.821138737	3.420724919	5.962558277	4.471688	3.125568	4.284174	2.096802	1.133629	5.791653	4.572059	1.929715	0.2284801	0.7959331	2.155684	4.905279	1.305737	1.469834	3.437414	0.09518179	3.062467	4.023779	5.149515	3.13711	4.062191	0.2713061	3.531144	1.502585	5.193516	6.136435	4.227679	3.901234
TCGA.DB.A64Q.01	0.493150685	0	7.937181	5.479444	3.743999591	1.638027485	3.794623807	4.567149918	5.854596645	4.761647	3.45166	4.518277	3.64269	0.3242346	6.169009	3.801521	3.731542	0.3689359	1.011281	2.593091	4.765328	0.104605	1.023113	3.861826	0	3.447632	4.474345	5.304223	3.613426	3.682158	0.4981487	5.137938	1.457016	5.661302	6.627315	4.61362	4.354184
TCGA.DB.A64R.01	1.323287671	0	6.520977	5.534453857	3.234792528	1.699640466	3.942458204	3.7207053	6.209178448	4.587809	3.631756	4.640789	3.811666	0.8251343	6.123823	5.611072	2.689948	1.556061	1.197299	3.109427	4.340007	0.7202785	2.717101	2.807458	0.2250281	4.727528	4.164802	5.426939	3.243029	2.33474	0.3288365	5.500483	1.884793	5.186813	6.489262	4.746861	4.120982
TCGA.DB.A64S.01	1.265753425	0	7.043427	5.106930339	1.743514968	0.586500555	5.309925577	3.846583576	5.855867641	4.720213	2.91466	4.295216	1.47254	1.093898	6.261196	5.079088	1.242999	0.1545832	1.001658	0.599413	5.268999	0.3787336	3.351685	4.515662	0.1522483	2.983878	4.174438	4.865028	4.422583	3.106482	0.2761989	1.353154	0.3519675	5.019515	5.956124	4.225576	3.65463
TCGA.DB.A64U.01	2.284931507	0	6.406924	5.670171847	3.235619849	0.99653337	3.925610218	3.47972207	6.051034882	4.387914	3.444879	4.486006	2.406509	1.290483	6.10394	4.395412	1.724126	0.8361665	1.255561	1.457121	4.177655	0.9757035	2.681382	4.349726	0.0731347	2.823892	4.342327	5.102797	2.851379	3.12355	0.3064956	4.76475	0.7303139	5.303576	6.370557	4.558255	3.973051
TCGA.DB.A64V.01	1.208219178	0	6.768614	5.298592337	4.269706447	1.059355278	4.252756248	3.258202311	5.445352608	4.184883	2.970909	4.068129	2.322274	0.7552294	5.374768	4.312389	1.500955	0.3592963	0.2893623	1.629333	4.961943	0.9806103	1.320311	4.27497	0.1280294	2.787997	3.932052	4.485781	4.064417	4.043169	0.1899194	3.447685	0.9656919	5.296226	5.817621	3.945973	3.442705
TCGA.DB.A64W.01	1.117808219	0	4.172552	5.592642408	4.712496736	2.144503259	2.896717475	3.739999275	6.280123036	4.775219	3.618568	4.836924	4.734108	1.829119	6.40459	5.140554	4.297808	1.813812	1.333252	4.64762	4.467729	1.939941	0.7621362	5.835108	0.1375035	5.60577	3.933676	5.194493	1.634454	3.085255	0.325041	5.75327	2.825338	5.308354	6.690216	5.102037	4.62728
TCGA.DB.A64X.01	0.895890411	0	6.946451	4.604284865	3.286245394	0.901957773	2.793999894	2.951494546	5.760699991	4.091894	3.34578	3.921731	2.98008	1.071007	5.487853	4.474598	3.881508	0.5227588	1.193772	2.258489	4.713096	0.5843853	2.817275	5.700484	0.2166101	3.815432	3.954615	4.368279	3.487615	3.383787	0.4710313	2.797926	1.536898	4.499667	5.436212	3.538526	2.991046
TCGA.DB.A75K.01	0.608219178	0	6.298539	4.771653208	5.610753206	1.646254839	4.177909821	3.510759422	6.223457304	4.412124	3.539618	4.144601	2.567302	1.222557	4.870281	4.609341	2.124295	0.4318903	0.4295356	2.069771	4.127163	2.243364	2.588325	4.534242	0.3722835	3.586248	3.564317	5.249745	4.17783	2.453992	0.246104	4.735945	1.979586	5.069285	5.530723	4.361481	4.083596
TCGA.DB.A75L.01	0.526027397	0	6.352181	4.630487017	3.693576165	1.254956787	3.869358181	3.478247041	6.161061322	4.187601	3.262418	4.225367	3.703344	1.242755	5.570991	3.741683	3.668607	0.8164768	1.140648	3.255183	4.468668	0.6905512	2.092918	4.227433	0.1135672	4.037734	3.828164	4.974699	3.273098	3.337383	0.2960756	3.51778	2.077995	5.255387	5.752805	3.862283	3.736908
TCGA.DB.A75M.01	0.846575342	0	7.687409	4.417089625	2.158304708	0.617298483	3.911835365	3.404726043	6.416023943	3.668777	3.609424	4.418682	2.304745	0.7317915	5.670696	4.907698	2.74728	0.1028597	0.670931	0.6860747	5.723127	0.5438918	2.441218	4.842798	0.1399933	3.794093	3.755165	5.014904	3.548437	4.468244	0.4440309	1.763624	0.3696061	5.277211	5.578	4.185732	3.594334
TCGA.DB.A75O.01	2.523287671	0	7.637496	4.117470643	4.698362963	1.17466208	4.092283563	3.680493149	6.221324174	4.018091	3.582989	4.138413	2.244126	0.7568525	5.271089	5.208989	3.285669	0.2348692	0.3708338	1.952744	5.907866	0.5322671	2.117695	4.767671	0.04795711	3.824758	3.555485	5.080419	3.988857	4.333245	0.460795	2.91663	1.27447	5.080769	5.367221	4.066752	3.244735
TCGA.DB.A75P.01	0.312328767	0	6.577137	4.357017053	3.955526699	1.526068812	3.048881347	3.05878404	5.735597993	3.766733	2.985482	4.079122	5.400616	1.575022	4.384264	4.586368	3.798496	1.784043	1.432799	4.003593	4.077764	1.463309	1.17562	3.273023	0.1973622	3.8122	2.97847	4.787051	4.205658	5.002162	0.3266524	3.588733	2.834651	4.795845	5.276359	3.548856	3.24899
TCGA.DH.5140.01	1.635616438	1	7.878413	5.515214128	3.496602956	2.825765279	3.408426554	3.854773655	7.554014729	4.75126	3.78244	4.926996	4.61808	0.8822909	5.790577	5.181619	1.282973	1.162468	0.9262272	4.060298	4.910128	0.2330291	3.5144	4.949465	0.1969847	4.735002	4.404876	5.705251	4.931749	1.417272	0.4667576	4.360589	3.281149	5.714086	6.499942	4.657537	4.908837
TCGA.DH.5141.01	2.61369863	0	6.875054	5.168577857	4.718394508	0.226631832	3.516973263	3.156995188	5.68253678	4.390723	2.90379	4.192723	1.729618	1.144895	5.311263	4.528896	2.53299	0.2728593	0.3269975	0.4913914	5.009114	0.3849339	2.182851	3.407869	0.1106305	2.234777	3.645656	4.9501	2.101919	2.827148	0.1852323	3.000937	0.4116432	5.12972	5.861005	3.725196	3.567862
TCGA.DH.5142.01	2.490410959	0	7.921702	4.639758894	5.427767059	0.776188231	4.614380048	3.645056013	7.257764026	4.911835	4.116855	5.069565	3.640586	0.5120751	6.622597	5.605328	1.483932	0.2539893	1.167358	1.330272	5.713157	0.1727435	4.554337	5.56271	0.1104969	3.044919	4.417461	5.623431	5.000126	1.200944	0.5813995	3.220624	0.8143453	5.888434	6.280864	4.360617	4.613579
TCGA.DH.5143.01	1.183561644	0	5.649581	5.080968849	4.231178931	0.897859974	4.178125015	3.229480255	6.166022448	4.016541	3.6315	4.616834	3.211526	1.480937	5.848428	5.262155	4.70737	1.255742	1.042434	3.39846	5.392805	0.8868232	2.355524	4.668335	0	4.521246	3.817183	5.475007	3.333281	4.460972	0.3175356	4.227156	1.936063	5.409506	6.025804	3.967759	3.457082
TCGA.DH.5144.01	0.657534247	0	5.805447	5.428989879	3.659193895	1.223916751	3.271126827	3.406495854	6.343393608	4.535263	4.000117	5.104907	2.74069	1.117429	6.322703	5.525242	1.392207	1.020129	0.9442588	1.298952	4.915129	0.9116532	0.9275172	4.121637	0	3.568081	4.657274	5.71935	3.403704	2.907775	0.3062622	5.831515	0.779722	5.874101	6.752785	4.866226	4.550765
TCGA.DH.A669.01	2.482191781	1	3.902074	5.578434587	5.743323767	1.10534284	3.601149757	3.969850412	6.964247285	4.473553	3.896485	5.018621	6.087198	1.116431	5.711619	6.742018	2.756788	0.1304038	0.6460705	0.696261	4.979143	0.2095158	6.15613	3.669401	0.6055892	4.214249	4.753011	6.353044	5.298805	1.233888	0.325041	5.037514	0.2819059	5.853734	6.394761	5.125341	4.630708
TCGA.DH.A66B.01	3.452054795	0	6.696639	5.322216605	4.557220137	0.363899952	4.368670583	4.127575505	6.849527705	5.144797	3.769317	4.664016	2.751207	0.4591168	6.280286	5.514539	2.417623	0.1921942	1.119157	0.5092398	5.431275	0.1871343	3.572065	4.593425	0.1576905	3.243989	4.436728	5.637758	4.971659	1.102927	0.417812	2.842013	0.526169	5.587416	6.255012	4.539804	3.80855
TCGA.DH.A66D.01	1.290410959	0	7.236247	4.769771739	4.938591615	0.854075462	4.447777537	3.720563036	6.86148398	4.751983	3.736962	4.793287	2.233459	0.7596672	6.74874	5.31276	3.40399	0.2524157	0.7470866	1.712156	5.507221	0.4647728	3.751667	4.71574	0.4237395	4.295032	4.143263	5.373391	4.619278	3.3206	0.4925198	4.750108	0.734482	5.401688	5.521673	4.401897	4.032506
TCGA.DH.A66F.01	1.41369863	0	6.903254	5.10888404	4.694456792	0.904965719	3.154664213	3.844425828	5.895574071	4.180673	3.276452	4.226979	2.520045	0.5736654	5.729855	3.551319	2.215927	0.1984942	0.9268344	0.706199	5.079835	0.4565959	1.987466	3.042592	0.04012092	3.218161	4.246651	5.077004	2.925601	4.069462	0.2967804	3.521541	1.697062	5.056792	6.132591	4.261516	3.598973
TCGA.DH.A66G.01	0.312328767	0	6.791947	4.624399231	3.760274181	2.01446242	5.530791785	3.532965216	7.415156122	5.947767	3.799409	4.745409	4.280927	1.483416	6.231993	5.401173	4.298629	1.975227	1.99505	4.282573	5.117267	2.08018	5.753952	3.421668	0.08569658	5.534995	3.892236	5.284107	5.287502	3.320514	0.5035523	5.30473	3.643198	5.387507	6.055879	4.637077	3.80686
TCGA.DH.A7UR.01	4.454794521	0	4.401767	5.058320825	2.579735295	1.781737388	2.888071052	2.79836163	6.011538128	3.942439	3.115516	4.194323	3.681843	1.977353	5.577093	4.077653	2.419107	0.4327457	0.6040713	3.050833	3.82431	2.993656	0.05769287	4.54819	0.4497462	4.862665	3.651442	4.911016	2.421129	3.543347	0.4192153	3.252128	1.758388	5.087713	5.707036	4.193811	4.046491
TCGA.DH.A7US.01	0.838356164	0	6.951571	5.343823514	4.281052787	1.270708334	3.373160967	3.576703522	6.013714598	4.020004	3.391342	4.340555	2.224133	0.7042523	5.752856	4.156461	2.402504	0.5559143	0.8271686	1.328434	4.607585	0.3225051	2.373453	3.897783	0.3643483	3.698796	4.305256	5.206768	2.974566	3.951756	0.4950811	4.064814	1.292075	5.394257	6.118366	4.444084	3.853537
TCGA.DH.A7UT.01	0.542465753	0	7.971422	5.021173211	4.576383062	2.021053252	4.06377903	3.452134141	5.964038144	3.94961	3.553643	3.571155	3.808673	0.7536045	5.281902	4.4334	1.616546	0.3047447	0.8756228	1.729096	4.727784	0.51783	2.693654	5.190263	0.2751263	2.720475	3.795237	4.647775	3.637216	2.493903	0.2778658	3.027207	1.495081	5.369599	5.761357	3.790272	3.138257
TCGA.DH.A7UU.01	0.279452055	0	6.629884	4.291014101	3.711043305	0.582170591	3.434241233	3.206361909	5.977843152	4.337005	3.23513	3.487705	2.955462	0.897163	5.814702	4.109369	2.470407	0.143524	1.615275	1.406047	4.20612	0.1123665	4.214754	5.884669	0.5363514	3.901523	4.058784	4.914852	3.244659	2.432077	0.2133784	0.9919707	1.629007	5.065284	5.956252	4.359338	3.23562
TCGA.DH.A7UV.01	0.509589041	0	6.319497	4.77737237	2.692605738	0.625270489	3.765375617	3.369773556	5.477878048	3.83132	2.926151	3.775314	3.219958	0.7262209	5.46271	4.623539	4.78843	0.09261339	0.5406225	0.822934	5.022124	0.1692837	3.185105	5.650164	0.458172	2.754225	3.760913	4.799984	3.650581	3.373857	0.41792	1.795725	0.9174699	4.726946	5.669883	3.860595	2.93742
TCGA.DU.5847.01	1.479452055	0	5.995912	5.239283465	4.890908709	1.375623344	4.968427188	5.021612975	7.194422977	5.264214	4.238351	5.220171	2.460795	0.851839	6.249163	5.034748	0.9386998	0.1683853	1.708408	1.067845	5.760578	0.6747318	3.488206	4.982857	0.191689	3.064124	4.233098	6.237854	6.193241	5.020604	1.071488	1.165687	1.33371	6.478187	7.359858	5.017249	4.529409
TCGA.DU.5849.01	1.2	0	5.680518	4.787312305	4.852668076	1.433333391	3.070990326	2.925752621	6.357226482	3.989094	3.231156	4.288292	3.777578	1.489646	5.137049	3.824361	3.504417	0.8545543	1.228172	3.844807	5.032621	1.392922	1.29678	3.923377	0.07519031	4.954345	3.839405	5.044578	2.816804	3.617874	0.3040437	4.924485	2.642147	5.320773	5.935981	4.336376	3.664244
TCGA.DU.5852.01	0.550684932	1	7.014921	4.806189991	4.736052801	0.967758848	4.239863894	3.929185014	7.101934713	4.664255	3.68492	5.265966	2.613485	1.372841	5.989412	5.166486	2.283092	0.5786006	0.9319099	2.40294	5.145743	0.5799525	1.987321	4.996181	0.4734233	4.357313	4.1017	6.157957	4.815919	4.001685	0.9689386	3.265812	5.880943	6.187305	6.350179	5.326458	4.562041
TCGA.DU.5853.01	1.101369863	0	6.474606	4.469957588	3.634372549	1.058870606	4.45779126	3.411412686	6.540543444	4.426473	3.404249	4.45509	2.787098	0.7911056	6.197107	5.195107	3.321813	0.5031452	1.040612	2.119124	4.684387	0.7845877	2.564256	4.134632	0.1878944	4.101289	4.231263	5.198844	3.948143	3.840645	0.3837181	4.463158	1.282558	5.403203	6.129998	4.497523	3.388933
TCGA.DU.5854.01	0.690410959	0	8.175738	5.543041103	5.310027406	1.109093059	4.70095012	3.596780134	6.677771782	4.962669	3.505281	4.908409	2.475707	1.17562	5.775198	5.338681	0.5723076	0.111432	0.9735011	1.047818	4.703577	0.9523336	1.926721	4.845144	0.03590538	2.612706	4.099405	6.402662	5.520454	3.875751	0.4394636	0.7085846	3.922674	5.918942	6.050103	4.896306	4.131318
TCGA.DU.5855.01	0.55890411	0	6.329843	5.327385574	2.530969649	0.756340152	4.767363476	3.825103798	6.466584706	4.924979	4.001703	4.830301	4.143051	1.049143	6.207522	4.761796	4.550445	0.3817264	1.240192	2.334111	6.083624	0.7503492	3.470251	5.069732	0.439038	3.293444	4.989975	5.632504	4.512037	2.904465	0.4431823	3.5236	1.236156	6.041541	5.974745	4.65916	3.664904
TCGA.DU.5870.01	14.97534247	0	7.458375	5.124894679	4.621805735	0.75120661	4.549256385	3.692761943	6.4798724	5.03098	3.684404	4.650207	3.193866	0.8585381	5.264953	4.915134	2.34639	0.7269184	0.6190843	1.715806	4.916023	0.1170301	0.7263953	3.945336	0.1902988	3.368182	4.154664	5.496261	3.454281	4.935323	0.6401582	3.034938	0.6483734	5.733053	6.333526	5.098399	4.336483
TCGA.DU.5871.01	1.553424658	0	6.759334	4.938059912	5.215325256	0.740366343	4.999882776	3.073666018	6.113931735	4.431897	3.91378	4.416279	2.397118	0.7470006	5.907593	4.444521	5.044875	0.4267478	1.227556	1.904619	5.510133	1.195285	2.704053	3.990374	0.3120843	3.724279	4.622895	5.540892	3.707679	3.280125	0.4850146	3.665927	1.516368	5.578516	6.023113	4.495618	3.418905
TCGA.DU.5872.01	1.438356164	0	4.46814	4.678319847	5.108892402	0.348459062	4.507674146	3.558145159	5.898106751	3.920703	2.747624	4.367944	2.073957	1.318056	5.396814	5.018247	2.591512	0.2761989	0.9154062	1.455649	5.110004	0.4232016	2.191878	5.285443	0.1918153	1.835035	4.297522	5.278368	3.393787	2.320456	0.2817873	3.281669	1.065297	5.178284	5.799157	4.297456	3.456333
TCGA.DU.5874.01	1.24109589	0	3.657297	4.879725368	5.169588333	1.342782282	2.873636049	3.48520783	6.807415462	4.37307	3.561668	4.807412	3.276124	1.031748	5.978932	4.805901	2.269273	0.5988416	0.7861781	2.441271	3.877126	0.2574934	0.3309025	3.609294	0.406972	4.718219	4.334304	5.700856	3.336369	2.095418	0.3422134	4.039279	1.834469	5.718918	6.439779	5.083618	4.580761
TCGA.DU.6392.01	17.34246575	0	4.0465	5.469430179	3.109644724	1.005040617	4.273254779	3.534460082	7.237076084	5.200308	3.415948	5.459458	4.680831	0.8656813	6.078983	6.518002	3.01956	0.2113861	0.5305702	3.707116	4.813294	0.6841904	5.267506	4.424425	0.3361691	4.668823	4.766553	5.670112	4.830838	2.03143	0.3395935	6.13112	5.43782	5.884981	5.921434	5.416816	4.88323
TCGA.DU.6393.01	4.282191781	1	4.575391	5.127959252	4.884270665	1.629379936	2.459982361	3.691824461	6.57361538	3.533601	3.888061	5.326458	2.565524	1.034004	5.254809	4.860804	1.397255	0.239398	0.6638455	1.949908	4.549392	0.2938413	0.6419159	3.058611	0.5002922	4.30508	4.392675	5.622424	3.519127	2.219587	0.2970153	4.694368	0.9999279	6.302732	6.462779	5.021706	4.928664
TCGA.DU.6394.01	1.84109589	1	5.89087	5.565140169	5.059805184	1.927517246	3.597531174	3.783236619	7.6777133	5.179101	3.620387	5.343262	3.331619	0.8921967	6.696606	5.187067	3.781066	0.1300083	1.101112	1.128161	5.143238	1.738119	1.558464	3.633513	0.7777879	4.215368	4.64486	6.15727	3.063503	2.29007	0.2594232	5.479134	1.742437	6.14843	6.773783	5.540161	4.939175
TCGA.DU.6395.01	4.02739726	1	6.637639	4.771521162	4.573326048	0.414243799	4.888061308	3.368586779	6.056518502	4.20975	3.414596	4.491353	2.155296	0.5864045	5.769349	4.51315	2.356059	0.111432	0.7278769	0.955536	4.992859	1.324235	3.970329	4.464551	0.3314759	3.609046	3.900364	5.239486	3.663595	2.406999	0.3240041	3.900403	0.6170163	4.982291	5.788524	3.912774	2.778545
TCGA.DU.6396.01	6.17260274	1	6.265958	5.253898528	4.961845549	1.466235562	5.571858804	4.108465911	7.689950463	5.703945	4.078072	4.391809	3.997735	0.8612408	6.920487	5.09046	3.303445	0.1411712	0.7468287	1.629473	5.743561	0.2262619	3.987466	5.335112	0.3861488	2.567618	4.602677	5.618864	5.290671	0.7482895	0.2375637	1.602457	1.975814	6.050702	6.241793	5.067492	4.136159
TCGA.DU.6397.01	3.780821918	1	5.212776	4.990923103	5.340875555	1.075601085	3.532965216	3.760220946	6.113796331	4.920346	3.561754	4.550901	4.067415	1.297074	5.608425	4.818943	2.418919	0.5489298	0.5469562	1.355975	5.682365	0.3440331	0.6882251	4.302612	0.5575816	3.138847	4.118202	5.350759	3.162742	4.397118	0.2953704	5.898349	1.384823	5.551116	6.268131	4.814786	4.159234
TCGA.DU.6399.01	5.4	1	5.225634	4.870867726	4.579258606	0.503959271	4.486785155	3.453662434	6.597349411	4.632925	3.832769	4.775699	2.646739	0.7790496	6.377629	5.142254	3.288536	0.187261	0.4131608	0.690283	5.356848	1.256709	3.309787	4.943181	0.2954879	4.034806	4.223631	5.622667	3.790376	3.109645	0.2984237	4.510196	0.556503	5.491459	6.285043	4.617581	4.035809
TCGA.DU.6400.01	0.098630137	1	4.693766	4.277032552	4.31245462	1.778671174	3.262748844	3.696472406	6.404267921	4.236255	3.771167	4.741791	4.538898	0.9593992	5.632466	5.160307	3.16345	1.130206	0.8454298	3.138634	4.820368	0.4084945	1.724039	3.232983	0.2632748	4.913775	4.132182	5.439527	3.076183	2.252113	0.3826119	5.518038	2.061811	5.663638	6.35719	4.757823	4.450287
TCGA.DU.6401.01	7.183561644	1	4.851404	4.544151505	3.965451849	0.122738972	4.931167717	3.259513544	5.806808656	5.065374	3.077021	4.13478	1.367091	1.6688	5.820559	4.026207	2.949386	0.1892869	1.093966	0.7302269	4.449924	0.7379463	2.890525	3.912257	0.2681948	1.981232	4.207674	5.086949	2.592206	2.328118	0.1900459	2.076798	0.2324152	5.112729	5.771128	3.895778	3.503425
TCGA.DU.6402.01	0.575342466	1	4.950244	5.877906176	5.510686642	1.788435148	4.8763696	3.605695814	7.792703763	6.312141	4.370611	5.70062	1.758005	1.045373	5.606019	5.647985	0.9689386	0.1224739	1.113034	0.3815049	5.103351	0.2101395	4.86632	4.439896	0.2845141	1.461214	3.749416	6.737562	6.84102	2.725261	0.4591168	0.3341106	0.5596386	6.166362	6.375573	4.844044	4.179981
TCGA.DU.6403.01	0.953424658	1	6.435324	5.174598169	4.94698345	3.282691847	4.108491003	3.619835544	6.378067649	4.761216	3.436415	4.926702	4.367168	0.9452331	5.96571	4.865988	2.056375	0.4715517	0.6649379	2.898595	4.585888	0.6768992	2.698707	5.604362	0.1620811	4.404385	4.016478	5.371744	4.559553	3.069737	0.3248106	3.376707	4.762657	5.365115	6.211211	5.140566	4.46088
TCGA.DU.6404.01	10.9890411	1	8.512657	5.392681486	5.396114952	3.347977403	5.163776457	4.132708439	5.968378801	5.632286	4.734043	4.939006	1.728399	1.204642	6.489768	6.430232	3.076114	3.110647	2.866473	3.259092	4.339857	0.3452828	2.500394	3.99314	0.3869213	4.484241	4.423955	5.507183	5.550171	2.620539	0.7342219	1.863106	4.380106	6.127012	6.701532	5.034203	5.538364
TCGA.DU.6405.01	1.635616438	1	7.779384	5.43683478	6.107127084	0.828712812	4.144478787	4.517508774	7.688622389	5.752604	3.8162	5.554012	2.747753	0.7304878	6.42226	6.295571	0.6360793	0.051024	0.8775872	0.601126	5.198074	0.2728593	4.347737	5.080155	0.4301782	3.158967	4.315429	6.52407	5.984835	4.804405	0.4868688	0.8110599	3.71363	6.23567	6.823014	5.448452	4.764585
TCGA.DU.6406.01	1.380821918	1	8.35585	5.952578189	5.412087104	1.524163999	4.184216808	4.240314329	7.98614581	5.752799	4.450551	5.705713	1.444243	1.174406	6.138718	5.262888	1.453597	0.1963552	1.093493	1.086716	4.736621	0.3113869	3.346461	4.908467	0.3519675	4.11525	4.258994	7.115273	5.651454	1.747774	0.580435	1.233459	1.713256	6.333284	6.861324	5.358431	5.53801
TCGA.DU.6407.01	7.767123288	1	6.938867	4.840493447	2.318432542	0.175428791	4.155635911	3.379343707	6.700844726	4.45388	4.213705	4.895758	2.640158	0.3896769	5.941911	4.706365	2.437947	0.1112985	0.7736588	0.6249899	4.669384	0.0427844	3.983605	4.760413	0.4870747	3.195237	4.264469	5.856876	3.826264	3.407978	0.3408471	2.839536	0.239398	5.891018	6.079071	4.49597	3.644675
TCGA.DU.6408.01	9.369863014	1	7.971782	5.02719387	4.273254779	1.26933243	4.711263616	3.257297318	6.67737575	4.884666	4.350122	3.939941	3.361782	0.7886857	6.400219	4.611279	3.603229	0.8712128	1.217417	2.801697	4.856179	0.2753647	4.361017	4.214964	0.104605	4.21844	3.480666	5.463698	3.586993	2.877784	0.5913922	3.901861	1.8614	5.380276	6.039902	4.411555	4.07549
TCGA.DU.6410.01	0.657534247	0	2.84326	5.158442058	3.387982833	1.386976447	2.64117606	3.600317335	6.286995702	4.320087	3.549312	4.783074	2.723537	0.8140992	6.082119	3.945589	3.366168	0.8327685	0.4498519	3.050171	4.166515	1.95836	1.871252	2.504722	0.066537	4.326458	5.105083	5.518312	2.28057	1.358115	0.5034505	6.190307	1.67717	5.798232	6.213717	5.316819	3.743407
TCGA.DU.6542.01	0.632876712	0	5.58124	5.433376793	5.063291527	0.941106311	4.995461906	4.508422314	7.011505702	5.162496	3.946469	5.008805	4.943302	0.8256228	6.403552	4.934554	5.547348	0.9628821	1.316667	3.030566	5.695493	0.5086315	3.745668	4.317304	0.2144979	3.330185	4.579711	6.059624	4.820802	2.659399	0.5716283	4.967256	2.63278	5.831973	6.370598	5.295084	4.075456
TCGA.DU.7006.01	0.945205479	1	6.524976	5.959223014	5.407566896	1.727267011	5.429592533	4.652033251	7.611297076	6.00203	4.102515	5.408725	2.817582	0.6324544	6.712017	5.97766	0.2319239	0.1491293	0.9563541	0.4830547	5.067583	0.07888305	4.232354	4.955606	0.219215	2.85814	4.540591	6.628762	7.271123	2.316812	0.2647166	3.027933	2.387528	6.390558	6.967813	5.899835	4.568938
TCGA.DU.7007.01	5.169863014	1	5.931589	5.731147934	5.914081312	2.001730196	5.186635249	3.953609805	8.252701854	5.808442	4.877322	4.750901	4.663806	0.5473511	7.418028	6.000052	0.3739544	0.2830921	1.866829	0.5320676	5.055777	0.2305719	5.417954	5.061876	0.1007086	2.632361	4.158749	6.029272	5.370318	1.263936	0.2714257	1.101448	0.5437928	7.48742	6.8219	5.351823	3.949133
TCGA.DU.7008.01	12.83013699	0	6.62975	5.078703757	4.186508481	1.071419456	3.869121247	3.297837036	7.206523086	4.334819	3.404072	4.678742	2.931551	0.8249715	6.028231	5.123343	4.078806	1.307429	0.7338749	3.368824	4.661539	0.6733755	3.774766	3.103414	0.1851054	5.060692	3.949115	5.635897	3.31114	1.763199	0.4652954	5.402518	2.317825	4.886121	6.060106	4.417339	4.627829
TCGA.DU.7009.01	11.35890411	0	5.293573	4.964264615	3.808148186	0.772307975	3.312200463	3.235451359	6.213998486	4.498372	3.55465	4.59324	3.66118	0.8296872	5.493596	3.675455	3.129909	0.7594968	1.347042	3.404849	4.426171	1.091734	2.100978	3.015212	0.05241589	4.229442	4.308273	5.501334	2.624148	2.898866	0.3355976	5.606981	2.753284	5.436275	6.460212	4.78633	3.694947
TCGA.DU.7010.01	1.232876712	1	6.972022	4.803784991	4.339914121	1.32803219	3.413905441	3.532603724	7.113878617	5.169019	4.239322	4.146574	2.382225	0.8839336	6.498177	4.875873	3.767369	1.054848	1.222248	2.298336	5.204755	0.1367164	5.667682	6.184137	0.0295589	4.092884	4.67979	5.500091	3.714509	2.450697	0.3829439	2.403077	1.647683	5.59545	6.197521	4.987339	4.402981
TCGA.DU.7011.01	8.638356164	1	5.041085	4.443765763	4.043362005	0.780226097	4.282832675	3.032806145	5.630746184	4.475468	2.889649	4.00055	2.626089	1.178109	5.623077	4.815289	3.095756	0.6638455	1.018136	2.830519	4.474812	0.5754092	2.418999	4.694284	0.04460395	3.019649	3.507135	4.701261	4.03113	3.853836	0.1727435	3.641823	1.349195	4.862268	5.710501	3.804962	3.209157
TCGA.DU.7012.01	0.534246575	1	6.953566	5.16596418	4.68846014	0.856706881	5.525179377	4.803970928	6.897415911	5.191176	3.623059	4.876281	3.542097	0.514299	7.640311	5.639252	0.9832399	0.3070787	1.810114	1.752192	6.227038	0.3074285	2.458671	5.741165	0.06970217	3.189271	4.286955	6.424548	5.338396	6.537785	0.549127	2.157755	1.609613	6.130544	6.835001	5.107412	3.811348
TCGA.DU.7013.01	0.723287671	1	8.857254	5.34000317	5.280685412	2.318924164	4.109469217	4.443752505	7.201710306	5.408885	4.566511	5.27762	1.817337	0.9724721	6.710184	5.172035	1.72417	0.3144065	0.4766409	2.050502	5.024719	0.1319845	4.875554	5.165667	0.1887807	3.806386	4.393759	6.401318	5.235145	2.190836	0.4148932	2.55282	4.886955	6.234683	6.569702	5.57073	4.706558
TCGA.DU.7015.01	7.454794521	0	6.699145	4.922488071	4.085390662	0.253989266	4.76724693	3.829139198	6.52876977	4.593957	4.450248	4.409438	1.759838	0.4865599	6.465834	5.144899	4.037312	0.3295255	1.031748	1.001298	5.245404	0.1759397	4.223361	4.486772	0.1004395	3.251552	4.704285	5.461915	4.108048	2.084541	0.5328655	3.485388	1.195726	5.837461	6.417658	4.469762	3.341787
TCGA.DU.7018.01	2.523287671	1	5.115766	5.246658903	1.855750557	1.099093179	3.320629085	3.536537863	6.178601117	4.662849	3.27736	5.037171	4.279048	0.8677384	6.086746	4.865572	4.059935	0.2067682	0.3126652	1.293841	5.338588	1.368098	0.4927249	3.200567	0.1950956	3.569613	4.464374	5.705055	2.176961	2.281995	0.533364	6.025319	0.9137224	5.906152	6.376289	4.802007	4.219354
TCGA.DU.7019.01	2.161643836	0	4.725583	4.849423868	3.980911856	0.596935142	4.604439069	3.348246585	6.767378043	5.557376	3.442532	4.599669	2.375929	1.283388	5.885323	4.923073	2.308477	0.7055799	1.60046	2.543026	4.996484	0.5089357	1.977463	4.343209	0.07819992	3.247639	4.035501	5.224152	3.422529	3.910234	0.3893465	3.675409	1.638862	5.310496	6.037789	4.445237	3.56684
TCGA.DU.7290.01	0.846575342	1	4.551239	4.920860166	5.258326703	1.59736431	5.826698469	4.696500226	6.506900209	5.468486	3.519844	5.136035	1.770533	0.4742543	6.302566	5.533713	2.307662	0.08542466	3.198636	1.153027	4.957306	0.6148512	3.852928	4.825653	0.065848	2.591368	4.498474	5.748284	5.355136	3.718274	0.5342609	1.133827	0.7163325	6.017024	6.417275	5.000627	3.343792
TCGA.DU.7292.01	0.657534247	1	7.346379	4.253535517	4.949908398	1.743902679	3.817265097	3.171382989	6.709927465	4.60289	3.811266	4.931863	4.899214	1.96986	5.253626	5.077914	4.248732	1.919721	2.252022	4.929573	4.79336	2.070321	2.447923	3.509113	0.08624028	5.996545	3.499285	5.383417	5.056102	4.591458	0.5115692	6.073377	3.45195	5.530639	6.379278	4.660695	3.823647
TCGA.DU.7294.01	7.750684932	0	6.436933	5.555349903	3.851888932	1.113700499	3.721066369	3.758047282	6.318157738	4.618139	3.697585	4.88321	2.968736	0.6670292	6.396617	5.218684	2.29393	0.5955037	0.4867659	1.907775	4.824361	0.296428	2.025171	3.225044	0.03393391	3.906554	4.596613	5.808269	3.301295	2.232384	0.3248106	6.248848	1.332737	5.78738	6.780806	5.221869	4.127188
TCGA.DU.7298.01	1.553424658	1	5.310347	5.653770868	5.039445504	1.131194352	4.419599564	3.71918344	6.492375578	4.845871	3.869901	5.044665	3.714289	1.093831	6.381263	4.789155	3.729085	0.7799741	1.248292	3.171559	5.327515	0.749663	3.646474	4.645517	0.09166599	3.141694	4.984544	5.498864	3.898015	2.477859	0.3519675	3.87522	1.813402	6.026948	6.508597	4.99241	3.93174
TCGA.DU.7299.01	3.616438356	1	4.95894	5.150965784	2.200472966	0.89956236	4.421586873	2.846593604	6.823080583	5.0676	3.602754	4.620522	2.277598	0.872159	6.269764	5.565792	3.548437	0.2440346	1.092343	2.71664	5.525878	0.1818023	2.402804	4.516715	0	4.254662	4.274597	5.183641	4.351494	3.145661	0.2945472	4.153124	1.978269	5.629106	6.40255	4.516148	3.948947
TCGA.DU.7300.01	5.095890411	1	5.275301	4.880053657	3.968044659	1.189856179	3.850569422	3.084744621	6.330194454	4.693002	3.538489	4.65605	4.399684	1.83131	5.350748	5.247578	3.531993	1.177726	1.46801	4.327271	5.292075	1.435309	0.1086248	3.594381	0.02941755	5.267416	4.009455	5.140766	3.471643	4.714586	0.1832006	5.275391	3.014855	5.403588	6.251829	4.657314	3.778692
TCGA.DU.7301.01	2.128767123	1	4.601298	4.58627836	4.672759103	0.415542354	4.969219576	3.523888094	6.711523815	5.010404	3.866928	4.990283	2.022936	0.5025343	6.496303	5.632146	2.530745	0.03843618	0.6037866	0.461319	5.876436	1.433494	3.891011	4.691986	0.09734111	2.626766	4.709588	5.766113	4.07519	1.489903	0.2198345	3.828652	0.6683915	6.404998	6.491845	4.621653	4.014578
TCGA.DU.7302.01	4.956164384	0	5.692957	5.060133874	3.689321528	2.004968732	3.492865833	3.532902896	6.780925528	4.583104	4.05444	4.981693	4.12365	1.562084	6.069973	4.826167	4.284344	1.657411	2.288477	5.120995	5.215154	1.666711	1.585059	3.324523	0	5.198832	4.414704	5.611801	2.760285	3.245845	0.6248028	6.336642	4.567326	5.721397	6.62695	5.275812	4.083179
TCGA.DU.7304.01	1.915068493	1	5.274735	4.502311505	4.091936738	1.029205495	4.243356808	3.182136085	5.766616362	4.518718	3.749052	4.301639	3.546771	1.433066	5.695732	4.459235	5.107638	0.8471952	1.602172	3.695047	5.110572	1.705359	3.002667	4.514293	0.08093049	4.651103	4.200136	4.813822	3.25081	3.360013	0.2565276	4.32381	2.600222	5.523142	5.82529	4.086079	3.200285
TCGA.DU.7306.01	3.452054795	0	4.323752	4.684970179	4.054987358	0.092207438	3.81398636	3.691779804	6.121568742	4.702031	3.803568	4.497568	2.809044	0.6665748	5.605497	5.738727	1.41997	0.1015156	0.7545455	0.500904	5.550491	0.06073916	1.397584	4.22156	0.05088474	1.490159	4.244727	5.458175	4.026667	2.365609	0.2841587	3.411535	0.9420828	6.203855	5.760375	4.37472	3.038401
TCGA.DU.7309.01	0.230136986	0	4.669032	4.072646067	3.946422079	0.917928163	3.80325804	2.916667717	6.093940405	4.280756	3.079412	4.151964	4.830636	1.351515	5.413675	4.801143	3.82723	1.406591	1.777241	4.38387	4.862159	1.822893	2.350158	3.257614	0.04488368	5.628117	3.579554	4.717293	3.391204	3.609034	0.2722621	5.087005	3.518988	4.960206	5.495519	3.905649	3.450103
TCGA.DU.8158.01	0.419178082	1	7.199108	4.807653735	5.756428226	2.001874286	4.722859433	5.051637471	6.994533338	4.178388	3.742006	5.024626	4.769634	0.9233394	6.151662	5.804072	2.607934	0.1826923	1.973354	2.020413	5.655395	0.3164933	3.98601	4.594859	0.07833657	3.175141	4.832414	5.739991	5.531054	6.031819	0.7133439	1.359858	2.268644	6.060063	6.956491	5.053898	4.108048
TCGA.DU.8161.01	1.947945205	1	7.907296	5.394030464	4.858751885	0.909888285	4.726504285	4.36042749	6.777898343	4.858986	3.658874	4.763783	3.614886	0.5524754	6.033379	5.402579	1.384492	0.320658	0.9141052	1.847396	5.724648	0.2579761	1.937005	4.338203	0.05769287	2.769645	4.606188	6.06698	5.290376	8.468988	1.41792	3.174295	1.832566	6.175139	6.506335	4.975626	3.059892
TCGA.DU.8162.01	1.2	1	5.956675	4.640910086	3.746484762	2.27223226	3.767209846	3.056687565	6.601296868	4.445349	3.486676	4.343237	4.494972	1.899098	5.050793	4.381013	4.362407	2.105544	1.935271	5.407652	4.276087	1.700218	0.7674006	3.353972	0.1386834	5.550288	3.682292	4.906636	3.02377	4.633699	0.3276874	6.184816	4.35957	4.877042	6.556066	4.384126	3.46234
TCGA.DU.8163.01	1.701369863	0	6.736376	4.948255083	4.116722392	0.557679659	4.829108746	3.607069865	6.586152233	4.591661	3.331146	4.306218	2.673715	0.8022346	6.26387	4.886062	3.800838	0.4160831	0.5746344	1.740841	5.092888	0.2488991	3.27733	4.695214	0.1774714	3.575216	4.299347	5.237143	4.139322	3.257554	0.4686354	3.283062	1.0842	5.320109	6.08867	4.653295	3.269303
TCGA.DU.8164.01	1.75890411	0	5.513699	5.362252451	3.734135137	1.196229326	3.073563198	3.59737623	7.039547494	4.705746	3.857424	4.789166	3.777357	1.089159	6.157325	5.65536	2.835015	1.353041	1.284396	3.478868	4.374295	0.6350578	1.446786	2.802565	0.05672224	4.759449	4.382349	5.476119	2.805148	3.418473	0.3605328	5.902759	2.575554	5.422149	6.539827	4.913842	4.480278
TCGA.DU.8165.01	1.569863014	0	3.790939	5.401360823	4.594136463	1.855989697	5.386776465	4.878990122	7.528070383	5.317192	4.264221	5.075199	2.933459	0.6814942	7.069101	4.738622	0.5662794	0.8321204	1.676493	0.8106487	5.361421	0.3231971	4.367098	4.516337	0.09734111	1.849559	4.974786	6.59603	5.803757	3.455807	0.9914629	4.07602	0.9002582	6.487173	7.141574	5.637906	4.191334
TCGA.DU.8166.01	1.397260274	0	6.816879	4.809383573	4.792537841	0.907736729	5.18269627	3.846844294	6.752838222	5.456668	4.057459	4.785765	3.228357	0.9300182	6.290896	5.281142	3.143997	0.913799	1.621806	3.127006	4.874586	1.069015	4.240894	3.586717	0.1264443	4.873828	3.913627	5.283825	3.7034	2.673737	0.4545971	4.486393	2.060359	5.367416	6.231348	4.72024	3.581906
TCGA.DU.8167.01	1.273972603	0	5.648138	4.913152709	4.278349093	0.720978845	4.583711623	2.923244279	6.149643486	4.142716	3.521805	4.069187	2.88045	1.172424	6.007516	4.942012	2.792252	0.2638757	0.7143115	1.378623	4.576788	0.3719491	3.245267	4.667818	0.03181863	3.261365	3.976739	4.788884	4.37933	2.674257	0.2530211	3.056757	1.452754	4.940096	6.029069	3.864156	3.405067
TCGA.DU.8168.01	1.167123288	0	4.87718	5.489896116	4.221838423	2.38272258	2.867758117	3.584553679	6.575218528	4.627642	3.82489	4.970159	3.817664	0.7701102	6.34182	4.577066	3.107705	1.61438	0.7780403	3.451857	4.666166	0.4796445	1.70726	2.923834	0.1833277	5.279783	4.524434	5.76988	2.886745	1.787558	0.2459824	5.96572	2.873971	5.787816	6.864714	5.404872	4.554982
TCGA.DU.A5TP.01	1.167123288	0	4.201187	5.170634152	4.261297618	1.398459827	5.34547799	3.672742134	7.202345232	6.207405	3.185105	4.84538	2.212383	0.8996397	6.326127	4.758047	2.196009	0.3693827	1.160985	1.793729	5.07676	2.217696	5.114055	5.323928	0.3836075	3.26776	3.832738	5.397782	5.520573	1.254594	0.5016175	4.575094	1.949535	5.614604	6.326818	4.730917	3.923653
TCGA.DU.A5TR.01	1.035616438	0	6.819123	4.531662174	4.082004232	0.317651385	3.972334233	3.041593449	5.770350711	3.529871	2.96179	2.940092	4.680533	0.4377604	5.08871	4.146704	2.649661	0.100574	0.3152184	0.9372691	5.054097	0.3507235	2.218905	4.580164	0.2525368	1.585395	2.728878	4.163748	4.711368	1.275782	0.3011194	1.249142	0.531369	4.562401	4.849189	3.191436	2.608312
TCGA.DU.A5TS.01	1.24109589	0	6.115882	4.241031682	2.051824504	0.912803131	3.151875049	2.647521745	5.055364873	3.516935	3.030601	2.762157	2.309555	0.6917128	5.235103	3.927385	3.849819	0.5780209	0.8186052	1.381948	4.075387	0.5472524	2.901745	3.496629	0.03224193	3.193646	3.150121	3.896417	3.065796	2.851659	0.2702299	2.325214	0.97717	4.199979	5.121285	3.059286	2.909907
TCGA.DU.A5TT.01	0.410958904	0	8.793727	5.01339526	4.596177827	1.503908402	4.292266409	3.41196851	6.207900658	4.536855	3.033405	4.358361	3.261456	1.054362	4.764574	4.729917	2.042329	0.5570914	0.5646221	2.362975	4.702896	0.486148	2.327371	3.99731	0	3.171559	3.439437	5.362887	4.712832	5.743189	0.3534362	2.241627	1.540424	5.20603	5.772348	3.690451	3.034638
TCGA.DU.A5TU.01	0.295890411	0	6.675594	4.840050257	4.344267498	3.574162073	3.798475689	3.346829274	6.160924221	4.331519	3.49908	4.597722	2.861261	0.8065303	6.080741	5.097539	4.037101	0.3953919	0.7966808	2.12793	5.11313	0.4788165	3.666711	4.644514	0.1054099	3.936939	3.860824	4.947933	4.978649	2.014605	0.5073126	4.436781	0.9515878	5.261365	5.580531	3.908871	3.682922
TCGA.DU.A5TW.01	0.468493151	0	8.054716	5.239566071	2.401220862	0.296545508	3.729541894	3.353450333	5.938972626	4.020342	3.648281	4.221429	2.395776	0.7174735	5.830798	4.204555	0.9823639	0.2085173	0.6702058	1.106013	4.774597	0.4199703	3.353563	4.143736	0.1901723	2.790897	4.909605	5.333739	3.860496	2.053042	0.5278711	2.576933	0.4354152	5.239662	5.848202	4.692076	3.794977
TCGA.DU.A5TY.01	1.002739726	0	7.750348	6.15681726	4.818543833	0.76994096	4.412876347	4.001820254	6.516774758	5.46015	3.809672	4.841847	1.452595	0.9923334	6.84575	4.234632	0.6387689	0.2236697	1.70075	0.7558276	4.986497	0.3240041	3.861995	5.342939	0.07382023	3.369243	4.254466	6.124864	5.235072	4.704551	0.6635723	2.535257	3.813196	5.533308	6.542455	4.418453	4.009383
TCGA.DU.A6S2.01	0.706849315	0	5.4944	4.341651356	3.179351804	2.43909117	3.786324524	3.018705381	6.394179701	4.735571	3.17463	3.980418	4.778408	1.451224	4.789933	4.316124	4.216587	1.637657	1.629846	4.726657	3.995023	2.042959	3.302524	2.661385	0.3569326	4.562145	3.926483	4.52112	2.192163	3.806891	0.5630605	5.078055	3.535978	4.797475	5.659882	4.366504	3.185296
TCGA.DU.A6S3.01	0.221917808	0	4.608514	4.09997683	2.097408535	1.557091444	2.308302621	2.619905955	5.796795	3.279902	3.066348	3.871154	4.613219	1.276675	4.873685	4.205611	3.932874	1.042434	1.070183	3.63783	3.239688	1.203138	0.5801455	3.569868	0.1768334	4.864156	3.286157	4.532816	1.515712	3.902488	0.1645289	3.851889	2.529096	4.671084	5.111566	3.959983	3.899717
TCGA.DU.A6S6.01	6.402739726	0	6.122141	4.196158493	5.243722389	1.917775441	2.631383712	2.988811911	6.25479243	3.648914	3.332923	4.067217	5.373349	1.937721	4.987039	3.922902	4.562078	1.663117	1.519139	4.741262	3.884969	2.519441	1.561399	2.614215	0.2650768	6.233211	3.572805	5.111553	2.187483	3.756724	0.4786095	5.422637	3.440647	4.88165	5.502977	4.495145	4.109795
TCGA.DU.A6S7.01	0.591780822	0	7.470105	4.447704815	3.225938121	0.8885387	4.852648104	3.572149946	6.342192035	4.295231	3.807005	4.510399	2.748891	0.8487982	5.872363	4.758149	2.68724	0.2171066	1.156332	0.4976379	4.432151	0.512682	3.413174	4.918887	0.4392508	4.462916	3.799056	5.451359	4.066563	2.607934	0.4571215	1.778839	0.4633086	5.117807	5.607641	4.414656	4.141506
TCGA.DU.A6S8.01	0.493150685	0	4.670331	5.411683847	2.188052711	1.786219958	2.500419663	3.405515919	5.719410726	3.869684	3.093729	4.481292	5.072102	0.6879565	5.624338	4.694535	3.514324	0.6040713	0.3005338	3.426815	4.535916	0.08963374	0.5258684	3.288403	0.1112985	3.465805	4.396118	5.418848	3.067587	2.417434	0.2499914	4.991127	1.434188	5.619953	6.081866	4.546308	4.010135
TCGA.DU.A76K.01	0.936986301	1	8.163576	4.922997009	4.757407345	1.774713276	3.174390438	2.96502696	5.637769622	3.726581	3.214933	4.261132	3.736009	1.327687	4.794369	2.967869	3.962605	0.9571717	1.275305	3.905688	3.862898	1.475656	1.12618	3.031519	0.23352	5.290638	4.060748	5.3435	4.229849	6.699747	0.4387187	4.215865	2.413919	4.713905	5.787004	3.602754	3.698941
TCGA.DU.A76L.01	2.194520548	1	7.192898	5.984015074	4.735998665	1.371503105	5.282428684	4.249301216	7.838470284	5.847664	4.365937	5.10608	1.779638	1.615181	6.326778	5.319282	0.8951475	0.07942932	0.7421787	1.311271	4.783719	0.875151	3.379274	4.781869	0.1156992	3.463871	4.351028	6.230484	5.862975	2.193866	0.3891262	2.06695	4.437634	6.406356	6.505208	5.25818	4.451831
TCGA.DU.A76O.01	0.583561644	0	6.508303	4.687111092	1.245556509	0.903809559	4.161137931	2.859552179	5.854013107	4.092859	2.869161	4.111081	2.739978	0.5728897	5.194107	4.843094	5.991719	0.6792436	0.4670708	1.628727	4.319654	0.6701152	1.79946	4.504392	0.198997	4.319741	3.684089	4.74888	4.022501	2.097914	0.6538855	4.084294	0.9819257	4.755838	5.383037	4.124717	3.971599
TCGA.DU.A76R.01	1.750684932	1	5.85423	4.766027936	3.667017844	1.251567621	3.938182268	4.073151847	5.788335956	3.787213	3.8814	4.336383	2.831695	1.100238	5.03671	4.111399	2.879784	0.6138145	1.090515	2.915215	5.427137	0.6228367	3.47476	3.270768	0.1700532	4.781727	4.100852	5.261489	3.68959	3.676877	0.4374408	4.542506	1.730009	5.640546	5.93229	4.329167	3.330157
TCGA.DU.A7T6.01	1.479452055	1	4.037804	5.658611382	3.70841902	2.37086174	3.413810687	3.412713792	7.26559442	3.419269	3.768682	4.829165	5.211359	1.109093	5.481541	3.814632	3.564415	1.323485	0.3555801	2.741489	4.544182	2.623984	3.319921	3.626836	0.4590119	3.910359	4.01523	5.115803	3.892206	2.803806	0.2078929	5.180979	1.555031	5.288052	6.212632	4.643839	5.064741
TCGA.DU.A7T8.01	10.22465753	0	5.91662	4.519302861	4.816333464	1.268254719	4.330486694	3.736106935	6.546712376	4.390365	3.604475	4.267026	2.440846	0.8121285	5.674904	5.055061	4.688678	0.2833292	0.4669664	1.740669	4.614539	1.169476	3.280377	4.554484	0.5834228	4.293437	3.909351	5.139232	4.283803	1.738033	0.5888046	4.256271	1.600365	5.071728	5.983885	3.929393	3.504887
TCGA.DU.A7TA.01	6.394520548	0	6.244476	5.122092874	4.696166347	1.032594591	4.700750419	3.705259139	5.965724267	4.559761	3.820761	4.789004	3.497267	0.9154062	6.223463	4.277427	3.497025	0.3181143	0.9595476	1.234072	4.786309	0.08909132	4.995846	4.241924	0.3398215	3.179208	4.250439	5.632152	4.227217	1.220949	0.3733976	3.644606	1.095384	5.445558	6.095703	4.523687	3.628855
TCGA.DU.A7TB.01	3.476712329	0	3.788174	5.489305293	4.40735955	3.046560906	2.832788769	3.395090227	4.748734933	3.451119	2.666052	4.237327	6.652304	0.6431173	5.899309	5.021853	2.048655	1.475967	0.1309309	2.817562	5.249908	0.2952528	2.028746	3.359437	0.2954879	3.360055	6.558387	4.43191	3.540015	2.522633	0.1815479	2.899872	2.912803	5.021666	5.980784	4.295268	3.714927
TCGA.DU.A7TC.01	1.931506849	0	7.042258	4.944333734	4.286696365	1.713783781	3.085067678	3.086393153	5.553655402	3.626626	3.418878	3.873223	4.887798	1.970154	5.100456	4.344417	3.952212	1.397584	1.412944	4.236868	4.737265	2.479101	2.042819	4.079498	0.3599709	5.698919	3.294106	4.281409	2.874581	4.075242	0.4264258	4.5017	2.588948	4.501375	5.155126	3.256075	3.406169
TCGA.DU.A7TD.01	0.616438356	1	7.332987	5.069487362	5.251601703	2.812888368	4.116639229	3.903915579	7.192066898	5.322981	3.727104	4.76651	1.733788	1.154454	6.374923	5.65605	0.2621926	0.0518593	0.9935657	0.7064642	4.504786	0.2946649	4.429676	5.859217	0.4951835	3.452964	3.996624	5.788928	5.340082	3.725654	0.2329063	0.2588204	6.140392	5.755467	6.739524	5.120787	4.619882
TCGA.DU.A7TG.01	3.649315068	1	5.33795	4.384712962	3.316971145	1.899485023	3.373996142	2.901764742	5.852128714	4.254095	2.955183	3.959167	5.244267	2.476926	4.732671	3.409798	4.624352	1.957617	2.417812	5.169288	4.4405	2.553188	0.3108054	3.175732	0.2684344	6.688187	3.03884	3.871311	3.764399	4.846548	0.4993739	5.730469	3.935573	4.538917	5.524844	3.874885	2.869003
TCGA.DU.A7TJ.01	0.049315068	0	8.065853	5.872173736	5.878713082	3.206846362	4.286725931	4.323074582	7.482475625	5.725125	4.179328	4.563848	2.07519	0.5144	6.453425	6.247293	0.4301782	0.1484786	1.015498	0.3880242	4.820419	0.1321162	4.949017	4.382584	0.8902521	4.703378	4.369732	7.165939	5.949327	1.683562	0.6720179	0.3294107	5.63841	6.267613	6.888396	5.219114	5.485491
TCGA.E1.5302.01	4.117808219	1	7.600225	4.838850946	5.000031559	0.287708686	4.503666755	3.939743749	6.854721302	4.647499	3.933252	5.057667	2.206237	0.8000819	6.208486	5.718858	2.762859	0.7206287	0.3612069	2.979367	5.241318	0.5462648	2.696395	4.798216	0.1003049	3.754973	4.274344	5.456241	4.707354	3.347382	0.3274574	4.397023	1.992152	5.340811	6.010581	4.36779	3.879863
TCGA.E1.5303.01	5.539726027	1	6.229559	5.161778872	3.157447996	0.513288603	4.922150265	3.595742339	5.795182501	4.169789	4.262801	4.544102	1.480162	0.8062828	6.199929	4.462923	2.489003	0.1216786	1.001154	0.9080443	5.771397	1.042224	3.325818	5.379001	0.1714631	2.806881	3.736594	4.992111	4.612058	2.599556	0.2056427	2.47176	0.4191074	5.298053	5.917601	3.96845	3.343692
TCGA.E1.5304.01	3.378082192	1	7.704209	5.752023316	1.829930722	1.56506094	3.908851328	3.642990313	7.779794196	5.936131	4.737049	5.276809	5.068993	0.5608128	7.022946	4.893882	5.381484	0.0486547	0.2819059	1.035342	4.439869	0.19131	2.725719	5.97224	0.1613073	4.255131	4.906381	6.47896	3.838125	1.301705	0.1821838	6.149328	0.9981955	6.291539	6.36322	5.743706	5.547422
TCGA.E1.5305.01	6.567123288	1	7.338109	5.283358804	4.237395455	0.628726943	3.777440757	3.469938058	6.689873608	4.981533	3.983933	5.07726	3.847406	1.465818	6.388396	3.639892	3.003566	0.5423076	1.234992	3.440593	5.511164	0.5738592	3.751614	6.536274	0.04138318	4.25538	4.416941	5.89956	3.373286	3.604783	0.2702299	4.512435	2.310718	5.300742	6.332015	4.421116	3.925781
TCGA.E1.5307.01	4.75890411	1	4.324112	4.781422666	3.62479107	0.985063184	4.400647221	3.719139622	6.793491466	4.825246	4.347744	4.7445	4.246233	1.518485	6.313375	4.496846	5.804183	0.9501698	0.9172408	3.826691	5.64858	0.8128678	3.788226	6.108499	0.03899798	3.831087	4.713338	5.693799	4.371203	2.679424	0.2892443	5.367888	2.18935	5.503132	6.472134	4.309889	3.689131
TCGA.E1.5311.01	11.03013699	1	5.826754	4.950734346	4.923852763	1.588372845	3.516733793	3.554146767	6.462168502	4.659822	4.11515	4.745781	3.475785	1.323024	5.862134	4.681466	3.526495	1.437281	1.568373	3.67324	4.918401	0.6891202	2.70779	4.042924	0.2435472	4.511272	4.026481	5.318342	3.011836	3.151291	0.2709475	5.184526	2.65981	5.41467	6.287001	4.805071	3.883073
TCGA.E1.5318.01	6.42739726	1	2.307953	5.283310645	4.985910229	0.48707468	3.82767678	3.769528449	6.811726614	4.321149	3.942224	5.126965	2.485633	1.566279	6.485767	5.526504	0.4039221	0.1665869	0.6361722	0.9963887	4.359085	0.08338359	3.106432	4.920436	0.2309408	3.223731	4.414176	5.937735	1.485736	1.909735	0.4606901	4.009293	0.4844991	6.211184	6.530603	5.076328	4.59613
TCGA.E1.5319.01	7.849315068	1	5.458379	5.169997134	4.769655388	0.922654566	3.43177003	3.571239931	6.256399305	4.377589	3.73052	4.67939	3.049788	1.305504	5.741979	4.576667	1.430874	0.8025655	0.6258316	1.377401	5.720949	0.4568061	1.803475	3.836035	0.0728604	2.916534	4.471435	5.155191	3.405638	3.857792	0.1606621	5.241711	0.9426083	5.39594	6.161853	4.634808	3.579747
TCGA.E1.5322.01	10.74246575	1	5.527865	5.435885243	4.113908822	0.498250868	4.935049511	3.623515741	6.753314374	4.977587	3.750285	5.212546	3.384119	0.9871753	6.577914	4.781459	5.908561	0.4193231	0.891497	2.283448	5.345123	0.1346152	4.038023	4.840589	0.1130337	3.677091	4.136126	5.757282	5.358062	1.928351	0.2579761	4.664079	1.171719	5.493423	5.330691	4.769444	4.056523
TCGA.E1.A7YO.01	6.164383562	1	5.639218	4.813565733	4.864681406	2.067432209	3.297382198	3.358550989	6.25786489	4.894032	3.628109	4.397639	3.332579	1.280303	5.498308	5.109152	3.19818	0.962586	1.248353	3.525042	4.360139	0.7074364	0.8571052	3.008594	0.2338881	4.715438	4.098479	5.268588	3.367147	4.132388	0.4660267	4.715482	2.558072	4.8766	5.951681	4.42464	3.850579
TCGA.E1.A7YV.01	2.663013699	1	7.115036	5.218502209	3.213658341	1.706331623	3.376220914	3.887934626	5.974967469	4.991445	3.461738	3.979504	2.207518	0.9490493	6.189599	4.476557	2.12254	0.60862	1.161178	2.68327	4.498685	0.5375446	3.269452	4.360245	0.4345615	4.366616	4.199429	4.906616	4.003629	3.585612	0.5176284	2.355355	1.936629	5.507224	5.850297	5.260135	3.734341
TCGA.E1.A7YW.01	3.024657534	1	7.371906	4.90180335	4.724884882	1.767739536	4.372255648	4.385417231	6.347685142	4.548843	4.380591	4.506418	2.591775	0.4233092	6.25107	4.239016	3.554319	0.3351402	1.257614	1.624943	6.244518	0.9302453	3.723231	4.627222	0.5790836	3.796442	4.180593	5.080393	4.643169	2.216641	0.4970247	2.676019	0.8485578	5.095646	5.741195	4.264146	3.106482
TCGA.E1.A7Z6.01	2.654794521	1	6.990056	4.811255227	4.908808105	0.676086834	4.381442586	3.259634057	5.661176671	4.266164	3.634198	4.435222	2.222681	0.77989	5.451656	4.872883	3.284869	0.3913278	0.7324863	1.890719	5.927275	0.2734562	2.811841	3.982218	0.2315553	3.78201	4.159234	5.198691	4.36261	4.095359	0.5407217	3.090413	1.202449	5.184133	6.036185	4.077123	2.706022
TCGA.EZ.7264.01	1.175342466	0	6.04493	5.620161163	4.111573891	1.620774066	3.128441887	3.800993057	6.603022438	4.691154	3.610239	4.769645	3.696361	0.5361524	6.356795	4.853327	1.475967	0.5511961	0.641546	1.97761	4.616664	0.07025192	1.236707	2.784525	0	3.697162	4.385466	6.093769	2.791001	2.660655	0.2880632	5.803201	1.350497	5.88979	6.762088	5.103586	4.476226
TCGA.F6.A8O3.01	0.016438356	0	5.061042	5.312730512	2.989157177	1.381006437	3.088735246	3.422878839	6.858498283	4.719233	3.771643	4.847641	2.811964	0.7455385	6.056514	4.837338	3.535754	0.7552294	0.8326065	3.233029	4.500101	0.3363977	1.668936	2.745302	0.504061	4.602011	4.208049	5.886201	3.450287	2.593378	0.3238888	5.481586	3.558072	5.689436	6.635297	4.738411	4.415245
TCGA.F6.A8O4.01	0.016438356	0	5.555543	4.613755583	3.612340702	1.173319354	3.033704905	3.431836875	5.587701021	3.780667	3.422327	4.466405	3.92352	1.144699	5.561659	4.679801	3.822353	0.9609565	0.9978343	3.577066	5.022266	1.535107	2.1136	2.604996	0.2717842	5.173183	3.508822	4.838291	3.18212	3.402709	0.3303289	4.292745	2.15672	4.980967	5.987366	3.793802	3.340334
TCGA.FG.5962.01	3.920547945	0	6.753917	4.302443353	3.990818751	1.504620392	3.278639017	3.437227739	6.124144064	4.338239	3.500075	4.41684	4.763417	1.629007	5.369767	4.484215	4.151924	1.348006	1.863265	4.709748	5.241299	1.685043	1.854873	3.507084	0.1216786	5.838228	4.260455	5.220268	3.435095	5.357295	0.4032677	6.119883	3.432372	5.208404	6.26157	4.593617	3.844717
TCGA.FG.5963.01	2.095890411	1	5.274318	5.040817927	4.833097545	1.113233748	5.217804578	3.330816513	6.83978201	4.98293	3.729836	4.816098	2.682326	0.801407	5.974355	4.729085	2.728312	0.3683772	0.5327658	3.01069	5.130082	0.6905512	2.778482	4.972762	0.4630993	3.648857	4.947732	5.056024	6.619657	3.98188	0.4792306	3.117479	4.0762	5.797433	6.699434	4.61892	4.258933
TCGA.FG.5964.01	2.819178082	0	6.102631	4.660820258	2.574077281	1.392207499	4.155287794	3.215802828	5.615401583	4.186358	3.608927	4.304657	4.197433	1.119755	5.529752	4.727888	3.063986	0.5725017	0.7524061	3.41148	4.832358	0.9459073	1.201195	4.742712	0.1510795	4.63572	3.563683	4.752213	3.677294	4.163056	0.1954736	4.30139	1.826803	4.872292	5.59038	3.989748	3.86919
TCGA.FG.5965.01	3.024657534	1	7.879423	5.056722242	5.318584384	0.7015047	4.668828268	3.733148227	7.05206696	5.103498	3.917451	4.945851	2.781612	1.178938	6.283792	5.170298	2.901012	0.5034505	1.13205	2.951606	5.128673	0.4481609	3.274903	5.169536	0.1123665	3.95628	3.88996	5.781853	4.197708	3.453425	0.293135	4.697752	2.527421	5.587053	6.184072	4.619941	3.912928
TCGA.FG.6688.01	1.545205479	0	7.218129	4.683971494	5.745199677	0.764431087	4.756420219	3.914669756	5.154712814	4.69405	2.85587	4.342818	2.248353	0.6943008	5.709721	4.649328	1.588037	0.3000651	0.8260298	1.659057	4.786565	0.9117299	1.912726	4.11624	0	3.426614	3.514918	5.14982	4.853606	6.272632	0.4229865	1.800579	1.071145	5.456376	6.081453	4.066701	3.390021
TCGA.FG.6689.01	1.224657534	0	6.818275	4.642938344	4.096675101	0.939000845	4.346467637	3.373119196	6.31280855	4.630825	3.60292	4.149414	3.77682	1.604925	5.794837	4.641245	4.165631	0.9460571	1.403159	3.694501	5.501095	0.7282253	2.749406	4.133457	0.05352844	4.759742	3.868618	4.98214	4.138151	3.081084	0.4055568	4.360982	2.388245	5.063589	5.83788	3.952688	3.37458
TCGA.FG.6690.01	2.054794521	0	6.394742	4.549182441	1.574198411	0.864017717	4.47365705	3.663424324	6.551863576	4.533514	3.210482	4.404672	2.05842	0.5971259	5.844034	5.297081	3.272859	0.2458607	0.6633902	1.452912	5.109795	0.2956055	1.815821	4.047608	0.1616942	3.913684	3.980711	5.256456	3.895467	3.475085	0.2385423	3.118326	0.6602898	4.862079	5.932382	3.931683	3.309278
TCGA.FG.6691.01	1.97260274	0	7.358808	5.127637406	2.072894693	0.599889045	6.261559022	4.018002055	6.426083568	4.960456	3.648673	4.803031	1.753177	0.8418121	6.568023	5.212577	2.666234	0.220949	0.3700527	0.6318959	5.183895	0.1182268	3.442798	5.391489	0.03393391	3.802824	4.109436	5.81152	5.027795	2.759795	0.2822619	2.853537	0.3243498	5.350002	6.251058	4.781145	3.737741
TCGA.FG.6692.01	1.512328767	1	7.093693	4.944450874	4.232837246	3.764579706	3.281787257	3.928493504	6.459300459	4.564195	3.471422	4.777251	1.042714	1.120286	5.364786	3.352646	1.070458	0.1536756	0.6280737	0.4067543	4.088845	0.3965979	3.429616	4.067028	0.02517058	3.624756	3.412998	5.370286	5.209886	1.74028	0.2362171	0.5431989	1.167936	5.357714	5.965789	4.328815	4.952846
TCGA.FG.7634.01	1.257534247	0	7.157148	5.519334317	4.924537	0.902112179	5.052455022	3.737567794	6.968151823	5.192226	4.489093	5.336933	2.302992	1.359634	6.606983	5.411562	2.813771	0.3495917	0.913799	1.705978	4.87174	1.820771	3.486367	4.473144	0.03548315	3.078524	4.457351	6.203841	4.424781	2.670976	0.279293	4.835353	1.027296	6.247274	6.765988	5.466147	4.726984
TCGA.FG.7636.01	1.471232877	0	6.320672	4.789421485	1.547104291	0.836166524	3.998944643	3.396323921	6.694589118	4.349677	3.56774	4.491866	3.861171	0.6482814	6.11975	5.356475	3.502878	0.5541468	0.7378598	2.316841	5.080325	0.3080113	2.31878	3.746592	0.03534238	4.268008	4.334075	5.468013	3.68373	2.97227	0.3374257	4.713646	1.62382	4.910282	5.900997	4.190322	4.170366
TCGA.FG.7637.01	3.295890411	0	5.791759	5.404150387	4.803030668	0.640898521	3.82009725	3.533326617	5.855900024	5.137676	3.259333	4.627671	1.999278	0.6178627	6.250789	4.626013	3.145906	0.07628544	0.4687397	1.515157	4.988203	1.423471	2.81217	3.088769	0.06598583	3.555877	4.901905	5.739411	3.093662	3.141907	0.1304038	5.608933	0.565987	5.522354	6.331761	4.554472	3.778429
TCGA.FG.7638.01	1.849315068	0	6.303061	4.86975792	3.55369226	0.602646909	3.579469817	3.0804189	5.979563527	4.502636	3.164062	4.260011	3.40324	1.167101	5.447401	4.576595	2.762455	0.8675012	1.427874	2.927214	4.548091	0.8104842	1.22928	3.380425	0.03097164	4.140304	3.595957	4.763497	2.775619	5.001496	0.1642714	4.468616	1.93104	4.864622	5.953782	4.075841	3.787318
TCGA.FG.7641.01	1.693150685	0	6.527594	4.657697163	4.606773844	1.599508236	3.014712352	3.421586873	6.276738583	4.158095	3.506297	4.292951	4.30481	1.56589	5.502776	4.238558	3.936619	1.318519	1.999495	4.287421	4.454689	1.675229	1.760519	2.320456	0.1187584	5.085178	4.376568	5.032414	2.316841	3.801624	0.4602708	5.781473	3.456793	5.194276	6.253358	4.711803	3.827087
TCGA.FG.7643.01	1.652054795	0	7.173047	4.929743664	3.588468794	1.705845234	4.305941346	3.415069058	5.824991825	4.424365	3.185105	4.229126	4.668732	1.995955	5.011813	4.082192	4.02259	1.443872	2.396461	4.878289	4.662866	1.782744	0.506805	3.029665	0.02885201	5.609595	3.428585	4.800196	3.315957	5.912944	0.6325474	5.262238	3.445872	4.854714	5.946883	3.903356	3.255471
TCGA.FG.8181.01	1.060273973	0	5.164199	4.142168339	2.721722626	2.370052656	3.571312754	2.561594975	5.905702287	4.76262	3.133268	4.045434	5.503613	2.502662	4.700573	2.609731	5.048642	2.669322	4.160146	5.526156	4.122002	2.47936	0.503247	2.610676	0	6.81064	2.787621	3.42991	2.588157	5.164742	0.458277	6.288248	4.531475	3.995213	5.307654	3.755144	3.173095
TCGA.FG.8182.01	1.126027397	0	6.199121	4.708087889	4.796701571	1.042784398	4.811727898	3.529533628	6.015390519	4.601964	3.248474	4.550365	2.653954	0.9299425	6.152427	4.620686	3.57141	0.7670615	0.7382058	1.555963	4.881944	1.098756	2.693788	5.146562	0.1662013	3.391617	4.727294	5.209878	3.601768	2.887506	0.3743996	4.468114	0.7815695	5.340267	6.252518	4.652733	3.458487
TCGA.FG.8185.01	1.167123288	0	6.153659	4.922878115	4.746909287	0.645424989	3.761944762	3.385210129	6.737965216	4.598931	3.374942	4.213308	2.069427	0.6997293	6.143453	5.152605	6.199635	0.1300083	1.421264	0.4307135	5.155008	1.213752	3.651327	3.66796	0.05116325	3.883562	4.762115	5.173299	2.799688	2.190457	0.379621	2.752513	0.3746222	5.02576	6.033126	4.13542	4.22421
TCGA.FG.8186.01	1.315068493	0	6.505862	5.450594331	5.291190964	1.456490772	4.792090084	3.955526699	6.457725607	5.162955	3.602873	4.745404	2.673556	1.087667	5.92112	4.715762	2.57959	0.6260185	0.9760703	2.933743	4.950608	0.5046712	3.030071	4.19895	0.03562391	3.965396	4.010341	5.821052	3.611385	3.350285	0.4092551	4.616264	2.053945	5.420162	6.340094	4.768216	3.884764
TCGA.FG.8187.01	1.652054795	0	7.475323	4.998430215	4.553065544	0.791355669	3.992224599	3.678162071	5.198089419	4.255403	3.142266	4.023442	2.793272	0.6522341	5.361495	3.92016	1.309293	0.4370146	1.305387	1.802979	4.405863	0.5189379	1.989212	3.52316	0.1541943	3.462733	4.085365	4.69434	2.752813	4.517414	0.2278643	3.387569	1.120617	4.926298	5.867341	4.096894	3.159145
TCGA.FG.8188.01	1.224657534	0	6.522589	4.799693484	3.066933028	0.43199729	4.555386718	4.038550314	6.34402066	4.785409	3.988057	4.42458	2.660906	0.784839	5.991442	4.918816	2.017387	0.1744064	1.037523	0.5494227	5.043086	0.4235244	3.546783	5.169408	0.0885487	3.79324	4.262516	5.251874	3.669231	3.396064	0.4003193	1.67559	0.6191782	5.269516	6.229886	4.418284	3.806211
TCGA.FG.8189.01	0.978082192	0	4.387824	4.284662185	3.17704075	3.05305919	2.628750269	2.4760187	6.542482486	3.930775	3.557545	4.368126	6.544437	3.097965	4.867743	3.18501	5.686139	2.652486	2.888305	6.132501	4.209656	3.322419	0.458592	2.075875	0.04208396	7.021946	3.198981	4.041357	2.57432	4.800869	0.4423331	6.868239	5.10967	4.379815	5.777351	4.411284	3.57392
TCGA.FG.8191.01	1.273972603	0	6.127196	4.955684776	3.966818038	0.738465217	5.237739609	4.143132156	6.164120519	5.340534	3.454558	4.318259	2.86843	0.622743	6.342885	4.731373	3.172967	0.2553194	0.8370552	1.356707	5.880507	2.187831	3.905293	3.800424	0.06488285	2.921055	4.093983	4.921013	3.904831	3.048166	0.4065367	3.872149	0.6186146	5.135826	6.23606	4.097021	3.024071
TCGA.FG.A4MT.01	3.139726027	0	6.32626	5.591589665	5.219962268	0.736648166	3.980829621	3.988448384	6.000935194	3.989938	3.524916	4.607425	4.345765	0.549817	6.101545	4.063175	3.814397	0.1902988	0.2647166	0.4592218	4.785828	0.1452209	2.006657	4.367825	0.06239806	4.279872	4.33111	5.64633	3.894139	1.448901	0.6604723	3.726406	0.4224483	4.817301	5.952629	4.365979	4.221645
TCGA.FG.A4MU.01	0.049315068	0	7.922408	5.748023742	5.204809781	2.432104223	4.546104233	4.038769775	8.030776369	6.115961	4.237212	5.398983	1.676493	1.070046	6.289425	5.542249	0.6267662	0.1394695	1.167551	0.7328336	4.779753	0.3410749	4.6607	4.847761	0.08895568	4.426446	4.06923	6.674705	6.646815	1.764728	0.5035523	0.6122109	2.797407	6.340333	6.662866	5.003386	4.850969
TCGA.FG.A4MW.01	0.435616438	0	7.520489	5.07190851	4.393738807	2.275752049	3.784776164	3.566035766	5.765073222	4.083358	3.151713	4.464211	3.22888	0.9039638	5.285539	4.887769	2.53824	0.3647965	0.8887725	2.355101	4.596047	0.4969225	3.167213	3.835894	0.2516888	3.430887	3.609105	5.076063	4.794218	3.396146	0.3662523	2.224905	3.024674	5.225495	6.037696	4.180951	4.145351
TCGA.FG.A4MX.01	1.536986301	0	4.405264	3.768205502	1.243669081	0.47019844	2.861240785	3.135272179	3.830813064	3.395502	2.078985	2.858339	2.138094	0.6113613	3.891944	3.172408	3.708209	0.2821432	0.6465313	0.6543439	3.240192	0.7880174	2.182533	2.125188	0.1146335	2.492545	3.580917	3.8832	2.274381	1.241779	0.2056427	1.740539	0.7599228	3.701405	4.329827	2.577803	2.646393
TCGA.FG.A4MY.01	0.797260274	0	6.785311	4.648097244	4.843250254	0.540523296	3.426989275	2.954419678	5.828260909	4.284684	3.992614	4.178133	1.551639	0.4662356	5.400702	3.869319	0.899485	0.3615438	1.207081	0.8582198	5.458129	0.5647196	3.401016	4.264244	0.1012467	2.818891	4.559186	4.850919	3.983331	2.327055	0.3717261	2.447949	1.438453	5.067802	5.696534	3.871745	2.858021
TCGA.FG.A60J.01	0.575342466	0	8.007358	4.085382163	2.123070192	0.871133952	4.562468352	3.633187059	5.891749686	4.501216	3.386052	4.268988	5.311394	0.4565959	5.801523	4.933733	2.547573	0.2231754	1.247259	2.41289	5.237533	1.825501	2.748461	3.442346	0.07368315	4.663914	4.126882	5.008984	3.698707	4.5895	0.4127273	4.315363	1.534709	5.041729	6.037718	4.007465	3.907371
TCGA.FG.A60K.01	0.542465753	0	7.760816	5.40820914	3.766987318	1.330902541	4.278386266	3.981633493	6.111000004	4.636085	3.705137	4.682309	2.291751	0.6984852	6.140564	4.512505	1.92117	1.145677	0.9505431	1.959288	4.490769	0.3123167	2.725523	3.213907	0.1195554	3.203358	4.03521	5.355746	3.418217	2.926664	0.432425	4.905096	1.080248	5.321308	6.615824	4.695821	4.156146
TCGA.FG.A60L.01	0.575342466	0	7.919365	4.864711116	3.463570146	0.817213924	5.150600292	3.582688465	4.944783499	3.92254	2.967648	3.703931	2.890272	0.8161491	5.800607	4.908991	4.118775	0.3791773	0.6663021	1.447368	5.051707	0.3430098	2.36779	5.051894	0.03984026	3.429388	3.670761	4.309373	4.191902	3.504455	0.4519628	2.675613	0.7932717	4.816328	5.409965	3.761679	2.684101
TCGA.FG.A6IZ.01	0.345205479	0	6.935179	5.155826125	3.703189315	1.571142829	3.274052884	3.772751358	5.309605497	3.269841	3.268345	4.047373	4.065581	0.5251668	5.620284	4.120451	2.752342	0.2026371	0.6988408	1.403159	5.237453	0.511974	0.7136958	3.752074	0.0768327	4.275327	4.068456	4.820659	4.159928	2.901398	0.3363977	4.28008	0.6515913	4.949936	5.937215	4.221042	3.64217
TCGA.FG.A6J1.01	0.336986301	0	7.18262	5.609846546	2.669956505	1.745796658	3.925429821	3.412781525	4.885657332	3.281357	3.086155	3.774703	4.319155	0.8958455	5.423128	4.731232	2.906333	0.695103	0.5525738	2.144569	4.602053	0.5957901	1.659468	4.244271	0.1180939	4.489941	3.814704	4.455893	3.228572	3.076405	0.3483457	4.883679	1.240498	4.686579	5.374101	4.063071	2.939734
TCGA.FG.A6J3.01	0.871232877	0	5.74324	4.906674175	2.745151263	1.232169543	4.699607154	3.502916116	7.050691055	4.088795	3.828855	4.528334	1.781108	0.4220177	6.000063	5.216245	0.3987881	0.09895848	0.6773504	0.3857071	5.218091	0.3292958	5.882433	5.09299	0	2.799087	3.367301	5.414119	5.173075	1.278401	0.1681285	1.349705	0.8977051	4.981711	5.142757	4.475513	3.608596
TCGA.FG.A70Y.01	2.342465753	0	6.651742	4.627776076	4.265279355	0.347325492	3.909619516	3.603383032	5.943400963	4.022421	4.02361	4.220268	1.92873	0.9469554	5.801094	4.943077	0.9331194	0.23352	0.9021122	1.545721	5.542722	0.5160151	3.188021	5.509132	0.599889	3.434161	4.069702	4.620575	4.188915	3.272591	0.3975839	3.022297	1.071282	4.860541	5.702774	3.770237	3.371754
TCGA.FG.A70Z.01	0.887671233	0	8.489596	4.794987632	5.212094588	1.401685072	4.487589248	3.796078556	6.568793698	4.594793	3.72743	4.348565	3.507706	1.792231	5.606578	5.760394	3.295738	0.9438838	0.5660845	3.276005	5.006738	1.45096	2.627	4.874743	0.6585543	4.719715	3.609802	5.151291	5.162971	5.351243	0.4604805	3.220763	4.764707	5.388148	6.101879	4.488849	4.058914
TCGA.FG.A710.01	1.882191781	0	6.647966	5.498920991	4.310616417	1.342611633	4.564298897	3.407243967	6.139115408	4.591973	3.578166	4.518334	3.3624	1.283566	5.916443	5.065913	3.727681	1.428464	1.371893	3.484899	4.705519	0.953675	2.49774	4.627122	0.3168409	4.479418	3.680538	5.075858	3.790157	2.829525	0.4803685	5.433888	2.833214	5.215873	6.225071	4.376186	4.106826
TCGA.FG.A711.01	3.591780822	0	7.360364	5.115282995	2.052207196	1.615133758	3.550408193	3.754631	6.342672073	3.924784	3.266742	4.150454	3.611161	1.359802	5.510661	4.310893	4.349302	0.6602898	0.8394759	3.562572	5.365434	1.350045	1.456018	4.35393	0.1342209	3.899263	3.468127	4.855148	3.047381	4.475662	0.554245	4.00101	2.030159	4.837948	5.978944	3.731563	3.298365
TCGA.FG.A713.01	0.42739726	0	5.577459	4.207994336	3.978900328	2.636125753	2.958898341	2.652761814	5.944921679	3.89846	2.963511	3.851179	5.662248	2.106683	4.523857	3.361895	5.130404	1.499323	2.051581	5.428116	4.168578	2.503908	0.5254676	2.714949	0.1531568	5.448154	3.202496	4.140108	2.361095	4.271037	0.5276709	5.41124	4.098175	4.488483	5.692268	4.012444	3.574586
TCGA.FG.A87N.01	0.608219178	0	3.833153	5.734717748	5.280273395	3.702180999	4.602884409	3.990718929	7.351546179	5.504341	4.017913	5.820924	3.228357	0.8070251	6.476907	5.961887	3.696194	0.2202061	0.780814	1.664801	4.938935	0.245739	4.748236	4.314878	0.9481523	4.858737	4.615357	5.994951	5.599645	1.0397	0.7132559	5.837292	5.764784	5.868862	6.628564	5.50325	5.313424
TCGA.FG.A87Q.01	0.468493151	0	7.59288	4.73901637	5.193822986	0.641730978	4.412314098	4.099985243	5.272090394	4.122416	3.486521	4.356771	1.733311	0.9565028	5.308514	5.054154	1.563939	0.1806571	1.420509	1.505586	5.070548	0.5337627	2.40335	5.021342	0.3643483	1.866275	3.80395	5.075015	5.326717	4.85709	0.5071096	1.335197	1.091598	5.190275	6.090921	4.169356	3.487152
TCGA.FN.7833.01	0.008219178	0	6.811637	5.321574591	4.792954235	0.841651143	5.368391216	4.351557662	6.033050716	5.059602	3.381588	4.608212	2.307866	0.915865	6.447206	5.193547	2.996805	0.16221	1.03689	1.08882	5.461574	1.538538	3.169203	4.885447	0.1068843	3.128244	4.616317	5.47804	5.369009	2.833194	0.3472121	3.557079	0.4293214	5.340868	6.193472	4.298666	3.761838
TCGA.HT.7467.01	0.008219178	0	4.324407	4.773004659	4.040112148	1.28853575	3.324119326	2.709842019	5.817866244	4.16853	3.058247	4.087734	4.384589	1.083792	5.137729	4.478053	3.55828	0.7012385	1.234808	4.114225	4.150917	1.405012	0.5602258	3.035272	0.108491	4.773775	3.827616	4.556386	2.322419	4.858647	0.1410403	5.040388	3.425688	4.83331	5.800108	4.173247	3.295253
TCGA.HT.7468.01	0.550684932	0	6.639002	5.476349282	4.669508718	0.889707158	4.220345434	4.198006887	7.000268226	4.675641	4.321098	5.040967	1.853077	0.7667224	6.389648	5.114854	2.630778	0.6316165	0.922274	0.6634813	5.289226	0.04040151	1.650856	3.287428	0.06667476	3.198683	4.362807	5.947409	3.945402	2.234379	0.223299	5.711283	1.090582	5.985211	7.047694	5.283744	4.57022
TCGA.HT.7469.01	0.945205479	1	7.680673	5.104215032	3.857294308	0.607862903	5.538922997	3.090582476	6.279603153	5.408247	4.749094	5.430265	0.8529577	1.018919	6.758582	4.173255	0.5605193	0.3414165	1.13126	1.441802	4.331555	0.1919416	4.203413	5.936414	0.123004	4.084294	4.796146	6.317594	5.731436	2.841852	0.7441611	5.505758	6.069734	6.359969	6.208299	5.644488	5.224164
TCGA.HT.7470.01	0.723287671	0	6.203317	4.571798142	2.920807776	1.566620347	3.590410398	3.215678597	6.725901992	4.937081	3.480058	3.924119	4.229188	1.592541	5.773358	4.758943	3.990855	1.438559	1.377624	4.354812	4.948568	1.408223	2.863324	4.794125	0.0528332	4.7714	3.88095	4.986775	3.336383	3.683259	0.3802862	5.087204	2.718658	5.247362	6.120057	4.392558	3.288418
TCGA.HT.7471.01	0.008219178	0	6.313337	5.011839991	5.397867977	1.102254994	4.008217945	3.846643746	6.813373332	4.696851	3.998421	4.805282	3.35675	0.674099	6.186247	5.641901	2.047329	0.5975073	0.8409264	2.268285	4.921712	0.3444877	1.981268	4.404358	0.1744064	4.119207	4.286142	5.794637	4.783069	2.999369	0.3700527	5.359669	1.785718	5.660618	6.430489	4.891327	4.345772
TCGA.HT.7473.01	1.356164384	0	6.846467	4.687536654	5.281394102	0.385707125	5.317640533	3.942598953	6.199713564	4.608945	3.813186	4.555528	1.890096	0.5715312	6.208067	4.972936	2.64471	0.3810618	1.061361	1.134944	5.739492	0.1518588	4.336112	5.055348	0.1875144	3.553791	3.894992	5.483912	5.040818	2.083724	0.1895399	3.157108	0.6835617	5.543802	6.610902	4.563048	3.241413
TCGA.HT.7474.01	0.304109589	0	6.639471	4.370213114	3.081186214	1.35038409	3.400674542	2.969436025	6.507957925	4.23134	3.315015	4.331347	4.595766	1.660153	5.204798	4.425701	4.381256	1.277806	2.120319	4.605317	4.750028	2.061189	0.7732368	3.1528	0.02757873	5.261888	3.665529	4.849909	2.893634	4.657589	0.3598585	5.303331	3.632396	4.887686	6.037832	4.089846	3.540387
TCGA.HT.7475.01	1.430136986	0	5.955078	4.213082828	3.562791918	1.441908364	3.411155037	2.949553609	6.05762789	4.35095	4.338018	4.382197	4.245579	1.42503	5.513042	4.327321	3.943021	0.9230351	1.252779	4.083103	4.022643	1.685312	3.134073	6.293363	0	5.33709	4.203624	5.015364	2.487358	4.010153	0.3576083	5.159355	2.503298	4.821399	5.98259	4.080547	3.346716
TCGA.HT.7476.01	0.534246575	0	4.790392	4.538277412	1.825134335	1.790396722	3.869703641	2.705513511	5.900287199	4.473137	3.348643	3.941097	2.964158	1.497434	5.146232	4.107219	2.936233	1.538935	1.063917	3.861022	4.043003	0.5734715	2.404249	3.883191	0.02431968	4.912228	2.819505	4.425117	2.49193	3.549509	0.3303289	4.802638	2.049317	4.411589	5.598377	3.435762	3.507706
TCGA.HT.7477.01	1.989041096	0	5.610859	5.462019589	4.961215834	1.481247268	3.816272017	3.391712738	6.725442609	5.320517	4.803759	4.488656	3.300958	1.292723	6.028211	5.312858	3.544448	1.407244	0.9129564	2.290631	4.446706	0.5080229	5.800817	4.22448	0.4034859	4.186065	4.340491	5.666802	4.286112	2.617581	0.5748281	2.039384	3.194733	5.59678	6.415196	4.931612	4.256822
TCGA.HT.7478.01	0.526027397	0	6.349758	5.207771841	1.725261269	2.128227402	5.939929415	3.881018492	7.458514068	5.088723	3.580688	4.839511	2.130997	0.6780719	6.73039	5.943926	2.993258	0.4837771	0.9729132	2.545425	5.897315	0.4104497	3.700273	4.990546	0.03012416	3.786962	3.717506	5.371221	5.11	2.512682	0.3534362	3.383829	1.596554	5.602308	6.566386	4.478661	4.176466
TCGA.HT.7479.01	0.583561644	0	5.191302	4.881287747	4.655042647	0.434134458	4.321488006	3.2272944	5.560549891	3.791116	3.312564	4.161146	2.90244	1.204516	6.190103	4.971263	2.193583	0.3123167	0.7449361	1.012998	5.371388	0.7705331	2.833659	4.854065	0.08528867	2.824605	4.156704	4.869704	4.029205	5.06769	0.2693923	2.441643	0.9907371	5.263057	6.007812	3.961475	3.017477
TCGA.HT.7480.01	6.17260274	0	6.465542	4.842445891	4.0824301	1.796722334	3.310485546	3.464236962	6.567550011	4.09296	3.862947	4.596554	3.938051	0.9727662	5.881926	5.033405	3.23637	1.211261	1.340961	3.739038	4.40459	1.023113	2.589979	3.539122	0.05797007	4.385424	4.109787	5.431299	2.959084	3.232139	0.3442604	5.71418	2.437041	5.597665	6.361551	4.891176	3.971783
TCGA.HT.7481.01	4.857534247	0	5.96135	4.823433481	3.903250416	1.348912241	3.197472276	3.029382207	6.192111295	4.219385	2.913856	4.269377	3.414731	1.166587	5.589467	3.721777	2.624779	0.7487188	1.096599	3.290675	4.773073	1.422448	0.6491096	3.36411	0	4.436662	4.197708	4.803367	2.924556	3.860347	0.2754839	5.269056	2.33391	5.121148	6.107073	4.372026	3.851839
TCGA.HT.7485.01	0.328767123	0	4.601964	4.910895723	5.278092574	0.421048212	3.605138713	4.028940386	6.206033638	3.904638	3.701726	4.650213	2.101785	0.663208	5.877182	5.392846	2.576788	0.1322478	0.6808644	1.604309	6.123637	0.5941663	1.805581	4.003332	0	4.05823	4.497012	5.530292	3.689691	5.168891	0.5158134	3.070716	0.7787132	5.752436	6.370131	4.381096	3.324595
TCGA.HT.7601.01	0.410958904	0	6.892301	5.272482359	4.091217445	0.593879595	5.238626381	3.931030577	7.466152342	5.461499	3.533426	4.29813	3.032242	0.7386382	6.494356	5.683334	3.420092	0.449218	0.922274	2.310544	5.712788	0.6537938	2.989811	5.063926	0.1050075	3.16869	3.999657	5.548313	6.047329	1.886121	0.3124328	3.737925	2.584433	6.298411	6.379247	5.038344	4.110054
TCGA.HT.7602.01	2.449315068	0	6.196556	4.900229225	3.684897265	0.548140657	3.954596486	3.364446366	5.695960417	3.959316	2.961753	3.919445	1.152962	1.272561	5.560287	4.460258	1.219525	0.4349884	0.921741	1.062122	5.127996	0.2447653	1.958546	3.799181	0	3.070819	3.942477	4.691635	2.77947	6.097895	0.2901885	2.805437	0.8203219	4.962082	5.907987	4.041637	3.137815
TCGA.HT.7603.01	1.906849315	0	5.653533	5.296949235	2.156752554	1.851279308	3.19323556	2.836570515	6.224080803	3.893896	3.306408	4.386445	4.862516	2.505764	5.568433	3.629287	5.114425	2.353295	2.308215	5.176706	5.343479	2.614286	1.923682	2.708033	0.05727696	5.54056	3.650569	3.886999	2.961531	2.910982	0.4089292	5.897073	3.088532	4.756137	6.243336	3.662092	3.046282
TCGA.HT.7604.01	8.868493151	0	7.333527	5.478259986	2.505433665	1.070045788	4.452213231	3.973491888	6.985011935	4.930449	4.628622	4.897221	2.69744	0.5515898	6.660683	5.114567	5.691777	0.2854614	1.013569	1.07087	5.086724	0.2553194	3.93156	4.119298	0.1821838	3.554368	4.715767	5.849021	3.343692	2.036116	0.50782	4.043519	0.8083439	5.87972	6.832242	4.922864	3.559382
TCGA.HT.7605.01	0.378082192	0	6.40248	4.838170222	2.987229899	1.377679059	3.677102269	3.519541905	6.29042809	4.016461	3.241215	4.249665	4.219633	1.796016	5.514697	3.996551	4.041672	1.335941	1.818442	4.463276	4.729961	1.400757	1.632129	3.482784	0.04851521	4.989693	4.152484	4.833846	2.685043	5.142605	0.500904	5.175281	3.399335	5.202457	6.0885	4.555503	3.420051
TCGA.HT.7606.01	1.421917808	0	7.291656	5.804709274	3.517326092	0.7212414	3.652750343	4.714789517	7.695615975	4.519246	3.706254	5.423773	3.932742	0.935686	6.11339	4.363213	1.172616	0.3543393	0.4627853	0.6959048	5.725744	0.2083924	2.692025	4.525399	0.1080895	4.260816	4.427264	5.725319	3.110063	1.786053	0.4509077	4.748944	0.751378	5.561848	5.871486	5.731696	5.201352
TCGA.HT.7607.01	0.263013699	1	6.256518	4.600019925	3.504251727	1.891730247	3.443805539	3.0240182	6.290606867	4.255901	3.393526	4.245039	4.76407	2.295782	5.101028	3.812806	4.185407	1.513592	2.121082	5.240356	4.960067	1.964768	1.021693	3.298204	0	5.968731	3.572053	4.608862	3.39413	5.158785	0.3881344	5.833325	3.913129	5.376968	5.95438	4.330257	3.552967
TCGA.HT.7608.01	1.808219178	0	6.529765	4.640505249	4.874260896	0.522859255	3.317434322	3.487241935	5.542298296	3.818748	3.268943	4.192391	1.776357	0.5896676	5.021706	4.058758	2.131721	0.2535053	0.989139	1.816436	4.948227	0.8612408	2.275633	3.425003	0.02786177	2.703765	3.498851	4.984931	3.055942	5.497858	0.2352369	2.927934	1.0859	4.87874	5.660646	4.091861	3.270634
TCGA.HT.7609.01	3.780821918	0	5.985983	4.837822171	4.561833221	0.54675867	4.736772621	3.761306552	6.025064241	4.787856	3.645102	4.562059	2.495644	0.8160672	6.354648	4.956112	3.672256	0.2371966	1.36614	1.353718	4.759342	0.4396763	3.068378	3.919903	0	3.266906	4.182422	5.281045	3.071179	2.62868	0.3790664	3.88408	1.022971	4.938879	6.007126	4.434074	3.613708
TCGA.HT.7610.01	4.610958904	0	5.103821	4.586014083	2.002414493	1.827819025	3.706011067	3.224904644	6.677546296	4.335483	3.416921	4.512524	5.180582	1.506196	5.681413	4.275119	4.390379	1.832688	2.356144	4.849539	4.49781	1.909428	2.004501	3.066003	0.02318437	5.403936	3.715454	4.974809	2.999206	3.363129	0.4263184	5.94746	3.998674	4.81836	5.977676	4.545493	3.650041
TCGA.HT.7611.01	4.734246575	0	7.527967	5.565453996	2.072586047	0.386700602	4.869180484	3.620211026	6.863698146	4.555503	3.761072	5.032775	2.30305	0.7029235	6.543742	6.048696	1.116498	0.169412	1.593641	0.5389354	5.674754	0.8790784	4.040945	4.808267	0.2668765	3.715849	4.611704	5.674599	4.545326	3.614804	0.3493653	1.84551	0.3886855	5.860854	6.411501	4.868287	4.028101
TCGA.HT.7616.01	0.016438356	1	5.794455	4.749534268	5.466388935	0.576860702	4.217789071	3.933402677	5.94542979	4.813012	3.452371	4.488586	1.625691	1.687374	5.47654	4.476686	1.607958	0.2103889	0.6468078	1.402831	5.460471	0.2972501	0.6448715	4.847696	0.08895568	2.637703	3.830945	5.173431	4.167727	2.813217	0.3117356	4.153059	1.809414	5.64535	6.335857	5.028534	3.875996
TCGA.HT.7620.01	1.175342466	0	5.692851	5.140561908	4.492910685	1.037030731	3.782943186	3.300299474	5.659810417	4.168666	2.899427	4.008971	2.741769	0.9483018	5.500796	3.578601	1.996606	0.2430597	0.4690524	1.157367	4.434094	1.875741	0.9076598	3.676944	0.1247252	3.291618	4.690194	4.603876	2.591368	5.953435	0.260387	2.470953	1.291427	5.128891	6.051159	4.472176	3.581195
TCGA.HT.7676.01	0.016438356	0	7.21189	5.060237655	3.596291151	1.248534836	4.635922677	3.606252699	6.260417148	4.351254	3.088684	4.441444	1.712288	0.6991962	6.358567	5.108244	3.803413	1.328779	0.5769574	1.559149	4.92891	0.6826632	2.17881	5.338478	0.06474492	3.680077	4.014882	5.17582	4.602285	1.865127	0.2026371	3.528759	0.4198624	5.349153	5.963666	3.884725	4.253218
TCGA.HT.7677.01	1.331506849	0	6.4204	5.637876829	4.773484753	1.327457434	4.084251395	3.555791619	6.958114185	4.851819	3.835287	4.88167	3.200394	1.512379	6.511677	5.310878	2.397365	0.3066122	0.9237957	1.791481	4.835616	0.2987756	2.781507	3.430473	0.3102238	4.370053	5.122416	5.941865	3.750767	3.14341	0.1175621	4.603365	0.9473295	5.543381	6.67894	5.081489	4.684768
TCGA.HT.7680.01	0.065753425	0	6.628362	5.154421187	6.264029672	0.361431504	4.677908466	4.200598513	5.866247787	4.241665	3.833265	4.729944	4.935285	0.4047942	6.422707	5.459559	0.5227588	0.04124298	1.53087	1.289421	5.990077	0.201132	3.446865	4.282114	0.1042024	2.323485	4.207323	5.138536	4.794733	6.558635	0.2653169	1.754674	0.7949357	5.627242	6.238112	4.604985	2.963862
TCGA.HT.7681.01	3.665753425	0	6.401757	5.101734108	3.644617732	1.361319202	3.642216357	3.496717988	6.364336049	4.437621	3.365693	4.610239	4.879779	1.606632	5.631724	4.074745	4.160727	1.575022	1.745926	4.362252	4.751726	2.342014	2.461974	3.43308	0.07874645	5.208666	3.545338	5.125796	3.15095	4.041471	0.3116194	5.086338	3.032242	5.075152	6.066455	4.191113	4.134221
TCGA.HT.7684.01	0.493150685	0	5.920955	4.577966528	2.074334166	0.267595722	3.729095908	3.198808432	5.235635166	4.179201	2.913071	3.568069	1.182247	0.8756228	4.627764	4.038304	0.679694	0.07231164	0.2532632	1.190046	7.357982	1.71541	1.646485	3.672844	0.0316775	1.40234	3.36779	3.727311	4.246157	3.804931	0.1385524	2.701239	0.4835707	5.339725	5.015413	2.892546	2.621712
TCGA.HT.7686.01	3.509589041	0	6.770419	5.59541713	4.65214801	0.826436626	5.511730519	4.102574154	7.459618501	5.270376	3.778387	4.629188	3.057104	0.8652854	7.008014	6.33885	2.465896	0.245374	0.3821692	2.21813	6.543419	0.4674882	3.354029	5.95859	0.07477943	2.975006	4.168064	5.597105	5.547925	2.897453	0.3436921	2.096599	1.033793	5.324209	6.317615	4.742362	3.811707
TCGA.HT.7687.01	0.008219178	0	5.300413	5.364320289	5.241420735	1.785048293	4.039076964	3.352363057	6.67507492	4.983372	3.345851	4.614645	4.543217	1.124527	5.95852	5.384147	3.095351	0.9773166	0.8304176	3.537482	4.675596	0.2050171	0.8003305	3.500445	0.2051422	4.332042	4.401944	5.59077	3.305285	3.181118	0.2391536	5.201955	2.728008	5.366417	6.38401	4.906164	4.519643
TCGA.HT.7688.01	2.605479452	0	4.627175	4.54102535	3.880499422	1.681854018	3.177072651	2.756510956	6.774198004	4.555945	3.339209	4.454097	5.009302	2.323774	5.584581	4.168056	4.583429	1.768078	2.555963	5.098318	4.56036	2.593282	1.197488	3.725294	0.2230518	5.97744	4.006074	4.798056	2.795808	3.750478	0.3475523	6.167962	3.759795	5.102444	5.946785	4.324134	3.65908
TCGA.HT.7689.01	1.224657534	0	6.360322	4.889215548	4.909845093	0.448900951	4.406441431	3.898450233	6.468193919	4.664989	3.723842	4.869832	3.377221	0.3027577	5.954845	4.70335	3.37089	0.269871	1.555227	1.982583	5.905377	0.6474527	3.550568	4.078653	0.066537	2.818482	4.803015	5.844079	4.282314	3.015926	0.5159143	4.115133	1.172231	5.476612	6.407681	4.598782	3.773268
TCGA.HT.7690.01	0.008219178	0	6.128543	5.353612648	5.193708673	1.053250385	4.630452069	3.956660747	7.517097708	5.08644	3.986966	5.044088	3.612671	1.488104	6.533426	5.449165	3.954494	1.013784	1.099968	3.397557	5.552986	0.7025689	4.71133	4.881792	0.4317834	4.641297	3.886696	5.663142	4.473144	2.487949	0.5270703	4.104546	1.988339	5.697268	5.567515	4.832819	4.510589
TCGA.HT.7691.01	0.008219178	0	5.105938	5.289635306	4.164955183	0.862114111	4.918872776	4.004609253	5.980107581	5.137495	3.40249	4.547067	3.603193	0.9560567	5.250401	5.164207	0.1036655	0.1585956	0.6967061	2.321986	6.665504	1.435202	2.089464	4.029674	0.1111649	0.8217918	3.64321	5.038998	5.888271	4.813119	0.4266405	2.232477	1.369271	5.308161	5.958998	3.956624	3.707679
TCGA.HT.7692.01	0.246575342	0	5.320986	4.571367368	1.413377445	0.874993639	2.787557838	3.454702328	4.900417631	3.520385	2.91104	3.549558	2.452279	0.4705108	4.337925	3.004358	2.52198	0.2108875	0.4899539	0.6392322	5.285362	0.1610492	2.98209	2.324494	0.02346828	3.280021	3.999098	4.359732	2.209609	2.969141	0.3015876	3.136585	2.670115	4.321012	5.672224	3.294341	3.525931
TCGA.HT.7693.01	1.438356164	0	6.917792	5.622909858	4.479566875	0.718789028	4.253580899	4.217122122	7.168229841	4.861345	4.109912	4.001496	2.306496	1.059632	6.32055	5.199708	3.292517	0.1782366	1.793147	1.536103	5.749607	0.04809665	3.923225	4.896834	0.2263852	2.574198	4.173279	5.977365	4.516583	1.641546	0.3469852	2.526169	0.4726957	6.259256	6.340049	4.502852	3.520208
TCGA.HT.7694.01	0.567123288	0	5.297335	4.663879695	4.009902499	1.789645796	2.990809676	3.049421666	6.238442956	4.298035	2.989666	4.366826	4.81335	2.152832	5.063266	3.715838	4.44972	1.521754	1.945832	5.201128	5.472913	2.14421	0.5273707	3.124146	0.1722315	5.955708	3.823454	4.354001	2.956187	4.527239	0.3656925	6.098914	3.715718	4.858866	5.804588	4.332815	3.567485
TCGA.HT.7695.01	1.191780822	0	6.272245	5.00842414	3.803278708	1.378955461	3.318114344	3.182056609	6.630588942	4.47502	3.621677	4.494307	4.962207	1.664164	6.008875	4.42187	4.174167	1.866077	2.271187	4.612789	4.595158	1.749105	1.167679	3.22905	0	5.721192	3.955666	5.178492	2.668573	4.27215	0.4197546	5.957269	4.090549	5.176634	6.198003	4.811815	4.104974
TCGA.HT.7854.01	3.246575342	0	8.730181	5.101452583	5.213833283	0.330214177	5.505967126	3.372283513	6.629862203	5.182502	3.80393	4.322181	1.731444	1.226509	5.798551	5.495986	1.697062	0.621712	1.09214	2.796888	5.808537	0.9445586	2.578142	5.127266	0.2543522	2.459353	4.709566	5.211191	3.750639	6.337171	0.4364817	3.200442	1.341872	5.321463	6.286805	4.475143	3.025401
TCGA.HT.7855.01	1.578082192	0	4.734683	4.989693085	2.127104965	0.612588407	3.779217689	3.298819583	6.026368514	4.447936	4.005849	4.559125	3.129283	0.9170116	6.138452	4.81394	3.221506	0.1260478	1.513036	0.7890197	5.639345	0.3131297	3.473449	4.676645	0.2924284	3.053563	4.924409	5.271934	2.898595	2.415461	0.2408638	2.52707	0.5435949	5.441606	6.110883	4.354699	3.217153
TCGA.HT.7856.01	3.21369863	0	5.429994	4.185033981	3.401166239	2.227525456	3.052346331	2.751099466	5.778710593	4.116356	2.95347	3.985956	5.150365	2.218905	4.92146	4.03812	4.510392	1.552082	1.908006	4.850564	4.702624	2.333882	0.9692334	3.215648	0.1859934	6.333789	3.670976	4.330236	3.047626	4.53375	0.324465	5.235953	3.626556	4.697668	5.638723	3.986438	3.588888
TCGA.HT.7857.01	0.016438356	0	7.024032	5.47488053	5.31718104	1.942308056	5.261677484	3.745097467	7.470891476	5.642332	3.839798	4.794078	3.120833	1.343067	6.022113	5.905144	0.6004601	0.148869	0.7246503	1.185105	4.811558	0.178874	3.638236	5.943176	0.5697827	1.521905	3.886482	5.720599	5.919407	1.236891	0.2499914	1.363676	5.047224	5.689844	6.547923	5.139637	4.337875
TCGA.HT.7858.01	4.15890411	0	5.680209	5.140905418	2.698485208	1.152378145	4.781684939	3.444746567	6.591420616	4.640673	3.424627	4.586945	2.764941	0.6128714	6.346136	4.634541	6.28008	0.5232608	0.7439888	1.346078	5.15954	0.7789655	2.816784	4.514589	0.1082233	3.304978	4.775414	5.325958	4.031554	2.740453	0.3362834	3.596852	1.044184	5.727428	6.454814	4.590776	3.562914
TCGA.HT.7860.01	0.04109589	0	9.193236	5.305452575	5.348898081	0.48707468	4.842199465	4.620463248	7.653292229	5.120028	4.100809	5.133025	3.152005	1.490467	6.165982	5.013659	1.415488	0.4683226	1.223917	1.743515	4.882252	0.1861202	2.019061	4.553182	0.1569143	2.890525	4.399294	6.699869	5.532155	5.802796	0.7629866	2.387363	1.248899	5.604433	6.811888	5.076687	4.198887
TCGA.HT.7873.01	1.939726027	0	7.664725	5.414602371	4.78098194	0.841892632	4.45173863	4.311306926	7.174546239	4.305504	4.768539	5.031095	2.510886	1.210888	6.347083	5.211655	4.110706	0.5051796	0.8914192	1.609897	5.976313	0.8879151	4.197543	6.613013	0.1721034	3.636416	4.680341	5.348661	3.879	3.670602	0.7908554	2.286408	0.7192273	5.890717	6.583602	4.887345	4.143034
TCGA.HT.7874.01	3.049315068	0	5.71934	4.571148898	4.327421504	1.925733634	3.214155898	2.777872049	6.253824799	4.293775	3.401194	4.337625	4.956661	2.184185	5.255357	3.941397	4.659103	1.781108	1.969675	5.15211	5.060532	2.207206	0.6459783	2.78287	0.03040671	5.955506	3.745388	4.550088	2.859711	4.643394	0.3310172	6.097453	4.182716	4.761386	5.889802	4.40234	3.525292
TCGA.HT.7875.01	0.024657534	0	7.576068	5.237211873	5.280239983	1.409526713	3.501375449	3.870216743	6.578917586	4.485787	3.898015	4.683691	3.29612	0.8192594	6.191134	4.949003	3.528284	1.561302	1.257795	3.266757	4.290321	0.3862591	2.093357	3.208751	0.4689482	4.595826	4.015952	5.751788	3.130453	3.070132	0.2817873	5.167699	2.396762	5.522931	6.470294	4.779092	4.498257
TCGA.HT.7877.01	0.008219178	0	6.727949	4.900861979	3.537581844	1.748761763	3.939499291	3.286600268	5.948266765	5.016795	3.372381	4.216323	4.523524	1.466183	5.55947	4.334139	3.352391	1.149845	1.543248	3.820067	4.05674	1.64865	2.183455	2.674574	0.1255189	5.090481	3.800061	4.984772	2.655169	4.028269	0.3090597	4.529621	2.779932	4.997794	6.012642	4.387149	3.602065
TCGA.HT.7879.01	0.304109589	0	7.742784	4.877336901	4.526219085	1.073546061	4.406257737	3.679772831	6.550138802	4.460703	3.346305	4.611709	2.653863	1.143002	6.197549	4.754572	4.740555	2.06664	1.146264	0.9353843	4.784698	1.844104	3.710338	4.636578	0.4235244	4.37197	4.229373	5.328047	3.857045	4.256882	0.590626	3.988912	0.8371359	5.009862	6.203135	4.475364	4.017851
TCGA.HT.7880.01	0.435616438	0	5.317955	4.299523087	3.925315875	1.950468414	3.169876911	2.745086707	5.552214125	3.536687	2.69352	3.817153	5.205432	1.550802	4.785718	3.739783	4.369306	1.104471	1.653977	4.5261	4.248952	1.896039	0.886355	3.08843	0.2235461	5.505888	3.467436	4.00037	2.340562	5.710492	0.3530974	4.843808	3.394871	4.24735	5.412311	3.603252	2.899736
TCGA.HT.7881.01	0.238356164	0	7.177568	4.947278082	4.535810358	2.157205438	3.143540358	3.501056924	6.434671591	4.085867	3.435255	4.269115	5.18543	1.313652	5.139834	3.539357	4.116273	2.128425	1.818073	4.787605	4.620504	2.058767	1.318809	2.597174	0.1188913	5.514365	4.061811	4.728759	2.123799	4.978429	0.2574934	5.812095	3.254398	4.846884	6.152447	4.36918	3.532317
TCGA.HT.7882.01	0.304109589	1	5.551624	5.822151425	4.72898711	0.916858765	7.357152569	4.489286023	7.197786777	7.569064	5.012551	4.932581	1.670795	1.388355	6.854366	6.003501	0.7388975	0.1431322	2.503654	1.805499	4.668998	3.576135	4.037198	5.011849	0.522558	1.049631	3.492802	5.991558	6.455081	2.222681	0.6397878	0.05658353	1.789479	6.226087	6.731559	5.092643	3.9532
TCGA.HT.7884.01	0.928767123	0	6.197977	4.944591429	4.976812689	1.457174003	3.632942867	3.411575389	6.098522726	4.128211	3.272292	4.329841	2.7294	0.7581326	5.695638	4.770163	5.354822	0.5408208	0.6707497	1.509595	5.134644	0.4880008	2.437894	3.670852	0	4.0934	4.516797	5.020151	3.431302	2.216641	0.5044679	4.145531	1.227063	4.893527	5.897115	4.165221	3.606857
TCGA.HT.7902.01	2.580821918	0	7.345278	5.186417359	5.005480834	1.38294387	3.728138203	3.333566851	6.366259259	4.566133	3.281075	4.030363	3.340505	0.9636221	5.61953	4.308091	2.683472	0.7536901	0.9755568	2.799357	4.818881	1.245861	2.531843	3.37915	0.1043367	2.941726	4.505599	4.820674	3.787422	3.970071	0.3069621	2.716223	2.179097	5.293363	6.037802	4.428002	3.552672
TCGA.HT.8010.01	0.131506849	0	6.236051	4.444024283	4.618344387	1.341587315	3.555926561	3.310703657	5.337529138	4.127666	2.716025	3.759657	4.219169	1.356257	4.756943	4.143655	4.010726	1.068258	1.093425	3.643083	4.65224	1.57124	0.5806279	3.194481	0.1087586	5.297301	3.178412	4.463485	2.801945	5.408977	0.2842772	4.549201	2.624031	4.345666	5.490079	3.869556	3.241749
TCGA.HT.8011.01	1.331506849	0	7.822175	5.848572868	5.047123912	1.799087306	3.899272323	3.844887757	6.834252338	5.162448	5.004515	5.142863	2.459143	1.148999	6.189253	4.532117	2.253172	0.5097465	0.9334216	2.716969	4.983719	0.6089038	2.950207	7.61909	0.1016501	3.974896	4.261606	5.901926	4.845254	3.01398	0.2739336	3.2019	3.948741	6.727938	6.62124	5.319289	4.601578
TCGA.HT.8012.01	0.77260274	0	4.944634	5.166349905	2.826497643	2.414812061	3.779354286	3.593258146	6.146905668	3.542233	3.724017	4.50042	2.994127	1.015498	5.797109	5.62463	3.559394	2.128326	0.75745	2.669957	4.521516	2.725349	2.066847	3.439503	0.3772904	4.353182	4.246286	5.098954	2.40062	2.286585	0.2648366	5.127708	1.541019	5.214929	6.244181	4.388734	3.903858
TCGA.HT.8013.01	5.219178082	1	7.537593	5.033105794	4.274746206	0.522557993	4.508884969	3.200206141	6.289316226	4.813904	3.54941	4.47989	2.421264	0.7094671	6.042358	4.93148	4.571343	0.3958306	0.5810137	0.9602151	4.663077	0.1918153	3.540337	5.557306	0.4806787	3.02132	3.889804	5.235068	5.030398	2.026765	0.5056877	3.253172	0.3836075	5.306098	6.021289	4.680718	3.725698
TCGA.HT.8015.01	0.008219178	0	5.858943	4.336604745	3.767675983	1.768883002	3.597531174	2.938248148	6.119762863	3.698963	3.208408	4.131943	5.414237	2.458277	4.841339	4.417616	4.903805	2.804384	1.80269	5.402705	4.642199	2.806901	1.341929	3.253324	0.1715912	4.049944	3.486766	4.200795	3.556675	4.711919	0.5583656	5.241528	3.854943	4.633861	6.172418	4.09126	3.081135
TCGA.HT.8018.01	1.767123288	0	5.816054	4.718728761	4.198415573	2.306320576	5.025609123	3.016300191	6.588501776	5.369379	3.852798	4.639284	4.492821	2.484963	5.579135	4.879221	5.166981	2.247533	2.132314	5.456372	4.802421	2.821465	2.684662	4.880343	0.3304437	6.294849	3.332951	4.880103	4.398549	4.256475	0.4978423	6.115335	4.51332	4.959172	5.925556	4.340185	3.622474
TCGA.HT.8019.01	2.712328767	0	4.445296	3.804766055	2.775071618	2.066778074	2.473812882	2.074162876	5.43547525	3.313101	2.740366	3.597317	5.713597	2.564403	4.050841	2.49567	4.996547	2.034779	2.494006	5.14263	3.830306	2.580748	0.2418402	2.089261	0.09477656	6.659314	2.567497	3.261426	2.081953	5.356975	0.4619476	5.666734	4.053381	3.801759	4.934752	3.117678	2.822322
TCGA.HT.8104.01	1.002739726	0	8.237797	5.889991827	5.53378447	1.624522058	4.472481273	4.468250951	7.318925068	5.863745	3.866057	5.388479	3.384768	1.496104	6.33961	5.802235	2.636172	0.43328	1.664164	2.630336	5.003539	0.4454089	3.486212	5.167892	0.1880211	4.003512	4.430887	6.414964	5.529774	5.20676	0.3312466	2.754374	4.18696	6.372729	6.806505	5.019555	4.981387
TCGA.HT.8105.01	0.509589041	0	4.517219	5.296901528	4.181810204	2.482202926	4.16998912	3.213440607	6.330726896	5.016193	3.361768	4.543112	3.741208	1.547006	5.805937	4.598145	3.285683	1.294547	1.084473	3.986711	5.391235	1.491083	0.6248963	3.265002	0.03210084	4.561131	4.464897	5.126655	3.635789	2.890525	0.3359405	4.770337	2.680572	5.34864	6.115737	4.324746	3.917804
TCGA.HT.8106.01	0.008219178	0	5.97181	4.93337907	4.470445758	0.652234073	5.87594221	3.836772469	7.428351797	5.35303	4.14869	4.354318	3.483364	1.065641	6.33874	6.016681	1.181929	0.5739561	1.564573	1.492776	5.429823	0.1754288	4.925843	5.96619	0.3321637	2.395693	4.086673	5.390269	6.326629	1.524415	0.2586998	2.263605	1.881821	5.966467	6.478831	4.977486	3.758207
TCGA.HT.8107.01	0.04109589	0	4.550451	3.913033	3.198855568	2.562010353	3.177168353	2.451382576	5.966257411	4.300541	2.810464	4.078542	5.702297	2.341417	4.557312	2.711737	5.116914	1.587701	2.587989	5.495315	4.236385	2.585948	0.6075789	2.365301	0.1003049	6.411419	3.308812	3.621325	2.365077	5.385431	0.4087119	6.08742	4.752791	4.365	5.453004	3.978909	3.088413
TCGA.HT.8108.01	0.205479452	0	7.656278	4.844476045	4.645955226	0.809085118	4.455642852	3.659867489	6.549207089	4.841047	3.086206	4.517433	3.064641	1.074985	6.242402	5.033106	3.391809	0.3785116	0.8531174	1.660564	4.631535	0.3508367	2.920065	4.230418	0	3.857513	5.324289	5.401607	3.949451	2.953563	0.4061012	4.346524	1.038155	4.772498	5.946233	4.358495	3.615828
TCGA.HT.8109.01	0.320547945	0	6.343868	4.930737338	4.08971847	1.774375932	3.831553004	3.32355742	6.196211618	4.44155	3.498442	4.435035	4.059797	1.657686	5.667336	4.091344	3.441072	1.428786	1.776651	4.326207	4.90064	1.166137	1.556797	3.349974	0.09247809	5.366224	4.355932	5.023517	2.937137	4.351904	0.2370742	5.806138	3.307603	5.293709	6.248404	4.617745	3.7612
TCGA.HT.8110.01	0.38630137	0	7.878004	5.127678673	4.746248263	0.778292696	5.057623558	4.305255561	5.906539497	4.603359	3.173415	4.350801	3.297749	0.8521587	6.101593	5.672063	1.679919	0.3013535	0.235482	1.973832	5.52798	1.624522	1.971884	4.947012	0	3.200897	3.769729	5.446948	4.69858	5.749944	0.7099964	1.851479	3.024993	5.312756	6.126952	4.482035	3.611373
TCGA.HT.8111.01	0.016438356	0	7.317442	5.340434087	5.186120184	0.894759569	4.890631517	3.672979683	6.682216512	4.627204	3.734883	4.729417	3.284233	0.8930515	6.501839	4.863279	2.557851	0.2647166	0.6598332	2.638445	6.146973	0.3839393	3.730814	4.436515	0.1873877	3.369885	4.111173	5.059624	4.285846	4.952734	0.2614706	4.125478	1.170502	5.100772	5.793615	4.584866	3.737362
TCGA.HT.8113.01	2.432876712	0	5.540027	4.331948798	3.615581087	2.531019572	2.87915681	2.655512119	6.176069401	3.860605	3.047765	4.163901	5.478309	2.210295	4.66537	2.972656	5.063658	1.792106	2.264056	5.512044	4.681646	2.889026	0.7506065	2.35983	0.03421572	6.364012	3.273695	3.890398	2.462707	4.121123	0.2702299	6.057244	4.372047	4.407339	5.68067	3.795486	3.488682
TCGA.HT.8114.01	0.320547945	0	5.583943	5.300705811	4.680543783	0.894604374	4.272605526	4.422831756	6.702365263	4.648972	4.027588	4.804343	3.185216	0.6943899	6.173849	5.622485	3.661259	0.3127813	1.139404	2.051755	5.845171	0.347779	3.099177	5.146859	0.1256511	2.896194	4.472832	5.502528	3.760625	2.252113	0.3075451	2.902537	1.291721	5.399021	6.547923	4.700418	3.591105
TCGA.HT.8558.01	0.139726027	0	3.999829	4.793422534	3.825633007	1.997617587	3.118824822	2.343834172	6.242185184	4.072629	3.392785	4.175157	5.985819	2.539208	4.736762	2.864553	5.447566	2.221846	2.717956	5.85302	4.054119	3.143883	0.3170725	2.191752	0.1194226	6.564918	3.300402	3.730216	2.206987	4.29975	0.4202937	6.344468	4.699346	4.650856	5.816769	3.97158	3.495618
TCGA.HT.8563.01	1.315068493	0	4.443401	5.04407057	5.151952147	0.743213343	6.159526259	4.12774057	8.377667348	6.091054	4.018314	4.444786	3.823607	0.6337567	6.510329	7.646292	0.413919	0.1017845	0.9401292	0.7709559	5.0688	0.03899798	4.01506	5.616558	0.2702299	1.779428	3.723548	6.441776	6.243898	0.8620347	0.3795101	0.6353365	1.362666	6.618645	6.648573	5.320416	4.013578
TCGA.HT.8564.01	1.290410959	0	8.704192	5.018789935	4.20396851	2.279887255	4.284329047	3.035359978	6.588573732	5.080329	3.5597	4.671452	4.555258	1.832566	5.009482	5.837229	4.148869	1.967095	1.800082	4.683	5.178926	1.227679	1.844667	4.010565	0.0361868	5.288414	4.027092	5.700193	5.49013	3.011281	1.074574	5.195127	4.844581	5.011688	6.429187	4.790386	4.092901
TCGA.HT.A4DS.01	0.016438356	0	9.060323	5.612325957	2.545054043	0.758217884	4.097551807	3.901504109	5.091687142	3.736443	2.651316	4.425063	3.784179	0.7134319	4.836954	5.220775	2.718263	0.4396763	0.4326388	1.984917	4.95066	0.6759965	1.114234	5.233696	0.05436229	3.081306	3.368419	4.542524	4.55031	3.662604	0.5701714	2.285994	3.926654	4.688438	5.715056	3.857971	3.796016
TCGA.HT.A4DV.01	0.863013699	0	7.146798	5.40399366	4.193700789	1.411263527	3.63815495	3.183089461	5.61965657	4.0392	2.989248	4.12031	4.329992	1.361544	5.156085	3.966467	4.05745	0.6934089	1.459222	3.871785	4.356975	1.549423	0.9152532	3.761636	0	4.563488	3.816098	4.554755	2.844285	4.330121	0.3358262	4.327709	2.764686	5.025224	5.810808	3.940533	3.567278
TCGA.HT.A5R5.01	0.008219178	0	6.089771	4.701931581	5.234692911	1.337197281	5.452921546	3.983413207	6.649134001	5.371852	3.561497	4.22026	3.212056	1.393636	5.523038	4.977839	3.835136	0.8656021	0.9492734	3.538265	5.637752	4.055924	5.469173	4.303963	0.1359288	4.899422	3.378789	5.011335	3.558978	4.605725	0.4145685	3.887827	1.949908	4.876654	5.584872	3.658794	3.004286
TCGA.HT.A5R7.01	1.150684932	0	7.098566	4.647124517	4.04533812	2.863502405	3.839526311	3.115882225	6.241550395	4.123865	3.26138	4.035096	5.429777	1.992913	5.341292	4.099068	5.349245	1.278698	1.838145	5.171459	4.661185	2.453886	2.568737	3.491802	0.1220763	5.988389	3.385956	4.591626	3.075687	4.548467	0.561595	5.269886	3.926104	4.398706	5.723133	3.870947	3.611043
TCGA.HT.A5R9.01	0.008219178	0	4.870754	4.790485347	1.951475896	1.477936316	2.748611506	2.492160838	5.653501474	4.030583	2.968515	3.8795	2.907314	1.037663	5.895872	4.209898	1.2529	0.2949001	0.3928669	1.762221	3.529509	2.111131	0.1241958	3.192683	0.250234	4.216424	4.493878	4.981081	3.517313	2.582652	0.1783641	3.295987	0.8787646	5.035012	5.900971	4.429582	3.693208
TCGA.HT.A5RA.01	1.208219178	0	7.792405	5.908736064	5.795411113	1.100708589	4.984899182	4.809152019	6.34473087	5.354131	4.840423	5.636886	2.365609	1.41224	6.351332	4.345148	0.4956952	0.07915621	0.9269862	0.6779817	5.104865	0.1589833	3.408263	4.571725	0.175812	3.203279	4.217448	6.129316	6.415449	4.892687	0.4952858	0.6609286	4.892153	6.534956	6.071949	5.501226	4.948199
TCGA.HT.A5RB.01	0.008219178	0	4.943804	4.504556836	1.514450539	1.155295891	3.33406765	3.069255336	5.894053781	4.01531	3.154	4.138307	4.220686	1.16922	5.742128	4.156049	4.22064	1.105544	1.704208	3.347935	4.099674	0.9096579	2.721766	3.993493	0.1717192	5.044158	4.441085	4.958954	2.584097	3.573181	0.3134781	4.491956	2.349563	4.659474	6.001685	4.235658	3.615699
TCGA.HT.A5RC.01	0.435616438	1	8.500965	5.743256436	5.788685711	0.48326116	4.231017605	4.283180979	8.017872927	5.753554	4.105041	5.274351	2.430071	0.7382058	6.711783	6.076734	0.347779	0.02899341	0.69635	0.9169352	5.13743	0.05907834	3.433106	4.645667	0.1884009	3.465426	4.750553	6.906236	5.539184	4.006316	0.5269702	0.3053285	1.71949	6.122062	6.711038	5.309391	4.66901
TCGA.HT.A614.01	0.221917808	0	7.424988	5.407957713	4.519214783	1.235359447	4.110847624	3.63281494	6.292194615	4.436655	3.979934	4.518516	2.813853	0.7418337	6.133942	4.102331	2.234164	0.4362685	0.8617966	2.489928	4.746931	0.6559013	3.470771	4.23949	0.2141248	3.955443	4.202629	5.129003	3.847386	4.370911	0.3688242	4.030265	1.921817	5.088154	6.14123	4.061932	4.06251
TCGA.HT.A615.01	1.068493151	0	5.80753	5.338788074	4.156137698	1.241107975	4.287501846	3.589403967	5.948792384	4.221506	3.272531	4.463145	3.676143	0.7195777	6.175459	4.476609	2.436188	0.6248963	0.784504	2.843361	5.264848	0.6568167	2.400265	4.701571	0.1547128	4.060246	4.531874	5.203373	3.723198	3.216486	0.3947336	3.670761	1.807025	5.357946	6.365659	4.639197	3.706685
TCGA.HT.A616.01	0.147945205	0	6.266018	4.867515977	1.7946446	1.919530776	4.352843254	3.191483692	5.729109507	4.7627	4.392936	3.592792	4.79665	1.944296	5.727439	3.867303	4.372618	1.81217	2.206143	4.600496	4.176538	2.240772	3.623691	3.026269	0.1079556	5.9371	2.569831	4.426412	3.02494	3.455084	0.5443865	5.196343	2.882095	4.087089	5.740517	3.542939	3.342654
TCGA.HT.A617.01	1.323287671	0	8.93646	4.838311435	4.190061695	0.843421123	4.561118364	4.224866067	5.494959559	4.326954	2.944671	4.29692	3.45934	0.6942116	4.950235	4.706039	1.506907	0.674551	0.7826602	1.979916	5.044412	1.501057	1.12618	3.714696	0.07409435	2.152183	3.772456	5.002306	4.89227	8.108975	0.8785292	2.320629	2.421668	4.886223	6.114003	3.877587	3.005274
TCGA.HT.A618.01	0.435616438	0	6.086837	5.211674186	3.619413011	1.095316842	4.38650748	3.559981194	5.845635568	4.72064	3.365721	3.656153	2.528296	0.7428686	6.517688	4.802581	2.025844	0.6874191	0.6919808	2.42908	5.322837	0.804797	2.406999	4.594686	0	3.698952	3.648316	4.601114	4.932543	3.080862	0.4515408	2.632571	1.434028	5.033308	6.055621	4.292848	3.655764
TCGA.HT.A619.01	1.175342466	0	3.678827	5.564201327	4.064003312	0.984261221	2.869654295	3.523662314	6.316728641	4.053511	3.540784	4.685699	2.137602	1.167037	6.118021	4.408311	3.747377	0.5935928	0.1804025	0.7834986	4.740242	0.1441769	0.3108054	3.634709	0.1967329	3.03076	4.155425	5.793467	2.650075	1.17779	0.5144	6.401521	1.18301	5.361347	6.23085	4.986648	4.321134
TCGA.HT.A61A.01	0.526027397	0	5.347046	4.609122581	3.424734015	2.900586693	3.147208996	2.614733398	5.874076422	3.716442	3.169556	3.882193	6.012613	1.908429	4.93861	3.411955	4.695749	3.464067	2.619601	5.35375	4.360505	2.693007	0.5049763	2.904542	0.03632749	5.230395	3.235666	4.058048	2.497152	4.370952	0.6712028	5.557147	3.744861	4.20815	6.141106	4.025968	3.328219
TCGA.HT.A61C.01	0.279452055	0	5.867039	6.046183263	3.712573771	3.640204439	4.440008691	3.940194946	6.356513594	5.325624	3.639221	4.93438	2.197205	0.8402819	5.90352	5.265212	1.659011	0.2018847	0.5695883	2.952501	4.652062	0.9364401	2.135371	4.347283	0.1133004	4.445164	4.2702	5.311002	5.048075	2.752513	0.4266405	1.224719	5.39309	6.001046	6.197327	5.201167	4.354057
TCGA.HT.A74H.01	0.197260274	0	6.688564	5.230491247	4.535094931	0.8667102	3.925904501	3.737740834	5.335486829	3.434802	2.516066	4.005993	3.391369	0.7949357	5.430677	3.958908	2.244035	0.6433945	0.5904344	2.307691	4.561858	1.111232	1.759582	4.031457	0.02885201	3.629706	3.400866	5.062109	4.318866	6.022523	0.3736204	2.489697	1.308827	5.229188	5.325135	3.399568	2.886843
TCGA.HT.A74J.01	0.863013699	0	6.730196	4.514292722	4.371935169	1.583519084	3.574622286	3.4982381	6.243353	3.621583	3.823505	4.217812	3.549139	0.9599927	5.32671	4.010834	4.536165	0.4808855	0.1911836	3.245557	5.078268	0.803475	3.017174	4.669135	0.3904476	4.046509	3.645229	5.057433	3.28106	3.33674	0.5452765	3.636103	1.334911	4.709677	5.272359	4.132955	3.141188
TCGA.HT.A74O.01	0.008219178	0	5.65304	4.820209603	4.041321845	0.520547968	4.30321817	3.238007227	6.265547539	3.758293	3.783006	3.950048	2.272023	0.2871176	5.239639	5.61526	2.634036	0.05491792	0.9368923	0.6322682	4.691261	0.1809117	2.895942	5.8358	0.1810389	2.242694	3.310137	4.867852	3.836076	2.060047	0.3063789	0.7007948	0.5131875	4.933256	4.93562	3.732725	3.621899
TCGA.HW.7486.01	2.457534247	0	5.915937	5.175696245	4.387052295	0.638212885	4.089684577	3.494620415	6.147054286	4.586314	3.253959	4.362161	2.296604	0.6347791	5.742939	4.772165	1.580049	0.4746697	0.580435	2.23174	4.539668	1.033441	1.373175	4.380875	0.03040671	3.000667	4.071205	5.069788	3.208923	3.682506	0.2026371	3.571458	2.342811	5.448025	6.15904	4.38719	3.916123
TCGA.HW.7487.01	1.101369863	0	5.399045	4.980939266	3.630533612	1.730226922	3.291028841	3.129266529	6.070983888	4.265362	3.194308	4.261809	4.508403	1.808797	5.273382	4.088676	3.93774	1.190552	1.956503	4.556705	5.269534	1.772984	0.6179567	3.188749	0.05436229	5.309558	3.838256	4.910191	3.290513	3.502369	0.3021728	5.572053	3.167133	4.948904	5.93657	4.206862	3.426251
TCGA.HW.7489.01	0.682191781	0	6.152883	4.553360503	3.691422497	1.729269968	3.663481253	2.697951699	6.412971163	4.160364	3.451343	4.378005	4.88072	2.250719	5.515466	3.635336	5.259777	1.617769	1.898092	4.872509	5.393811	2.465165	1.857663	3.613697	0.115566	5.984815	3.456543	4.638578	3.096211	3.967556	0.3612069	5.484106	3.412754	4.86802	5.624341	3.956391	3.275469
TCGA.HW.7490.01	1.578082192	0	6.606827	4.911849742	4.052137623	0.557287542	4.205713111	3.154712814	5.837408438	4.973074	2.991771	4.259288	1.892469	1.094101	5.651924	4.773453	2.579253	0.246104	1.516166	1.788727	5.172448	0.9615492	1.498047	3.706066	0	2.777599	3.995466	5.362572	3.232001	2.975465	0.2821432	2.485865	1.635104	5.443988	5.982015	3.957701	3.31358
TCGA.HW.7491.01	3.295890411	0	6.031499	4.038752219	3.276749748	1.202323681	3.727822457	3.717254176	6.347311316	5.159666	3.966338	4.792418	2.74123	0.8872133	5.541149	5.24602	1.814961	0.9162473	0.8844026	2.527421	4.30635	0.03731193	1.98903	3.449152	0.2588204	4.192526	4.73588	5.457204	4.034066	1.348516	0.4244922	3.923758	1.071969	5.659288	6.868025	5.251863	4.485646
TCGA.HW.7495.01	0.353424658	0	7.502526	5.098183716	4.818216585	1.247319935	4.005642513	3.532865503	6.250874433	4.686652	3.617722	4.448828	4.348176	1.475707	5.662274	4.222434	3.758005	1.264837	1.586549	4.270663	4.749234	1.78073	2.534983	3.071454	0.07710624	4.973464	4.171591	5.248045	3.209282	3.660027	0.2893623	5.265189	3.10291	5.400558	6.282117	4.616975	3.682281
TCGA.HW.8319.01	1.783561644	0	7.319457	4.979252547	4.552543072	1.398623997	3.954810488	3.550469761	6.581593785	4.620047	3.869565	4.107889	4.386439	1.306496	6.066453	5.292193	3.903279	1.265137	1.761541	3.860526	4.875544	1.487075	3.35119	5.876848	0.1471764	5.401921	4.20533	5.270772	3.954894	3.367301	0.4187836	4.626684	3.05078	5.717262	6.30837	4.604125	4.089634
TCGA.HW.8320.01	1.775342466	0	5.100082	5.106097015	4.335619024	0.620304882	4.503170614	3.412063386	6.679903697	4.630796	3.765821	4.700584	2.386756	0.7047835	6.168307	4.955717	2.766447	0.164915	1.494416	1.441537	5.385962	0.4151096	3.440155	4.190196	0.1278974	3.043169	4.530551	5.513361	3.535978	3.298116	0.4593267	2.186881	1.044814	5.300669	6.166284	4.515712	3.745184
TCGA.HW.8321.01	1.610958904	0	5.449294	5.069220959	4.120915901	1.148478616	5.106620516	3.311357792	6.422303653	5.241733	3.428652	4.586236	3.149568	1.23493	6.055508	4.931924	5.363287	0.6841006	1.404195	2.216207	4.974015	0.7283124	2.801117	4.140108	0.08528867	3.762657	4.466438	5.25732	3.481041	2.618685	0.3175356	3.364698	1.371392	5.743431	6.126029	4.470316	4.014552
TCGA.HW.8322.01	1.463013699	0	5.87159	5.484979136	4.326788992	1.437387556	3.66106548	3.704905155	6.214117032	5.172864	3.738238	4.881121	2.873242	0.74786	6.126688	4.901557	2.804694	0.4874863	0.5317682	1.520699	4.38075	0.2573728	2.259514	3.125188	0.05755425	4.07051	4.710961	5.718956	2.918749	1.98823	0.2071432	5.989975	0.9307752	5.629231	6.665724	5.199449	4.297962
TCGA.HW.A5KJ.01	0.863013699	0	3.90962	4.216322929	3.98194396	0.760604195	2.206111804	2.300738753	4.355615383	3.553434	2.199908	2.98251	1.92945	1.183645	4.51907	2.409364	1.719008	0.3154503	0.4538599	1.949572	4.320903	0.2919571	0.9540474	2.926853	0	3.036697	3.640586	3.83652	2.039244	2.697618	0.2112614	2.176706	0.8507194	3.823647	4.823204	2.873616	2.918138
TCGA.HW.A5KK.01	1.043835616	1	7.226525	4.860888328	5.028339293	0.930850857	5.028264138	4.056002519	6.517335542	4.638595	3.133169	4.332307	4.084481	0.6514077	5.622134	5.047831	0.891497	0.2868811	1.335083	2.03143	4.487229	0.3606452	2.656725	4.893251	0.09909318	2.611975	3.836217	5.260285	4.874645	4.439444	0.3778456	2.209672	2.558317	5.188353	5.896645	4.145555	3.248444
TCGA.HW.A5KL.01	1.709589041	0	5.20592	4.337832382	3.948591504	0.645517218	3.72376605	2.74043111	5.706082922	3.712332	2.69169	3.705237	2.568908	0.4371212	5.523923	4.469932	4.25864	0.2086421	0.5575816	0.4090379	4.29376	0.3400495	2.035096	4.503578	0.1275012	2.872277	3.833599	4.419802	3.06371	3.711649	0.2584586	2.756532	0.8355199	4.477224	5.413259	3.642055	2.866611
TCGA.HW.A5KM.01	1.701369863	0	6.00676	5.127917994	4.082540805	1.321754961	5.51985323	3.903693892	6.326663176	4.807721	3.538973	4.787704	1.896931	0.5586595	6.490108	5.456271	3.8217	0.1301401	0.4131608	0.3895668	5.505469	0.09599191	3.040717	5.861603	0.4674882	2.249779	4.305226	5.573771	5.228876	2.338054	0.2898345	2.422583	0.3092926	5.655086	6.730444	4.597382	3.74801
TCGA.IK.7675.01	1.561643836	1	7.65282	5.399232629	4.406761138	0.838588779	3.190393619	3.245997568	6.398623997	4.798191	3.791752	4.317478	3.870848	0.9093507	6.874143	4.435515	3.429736	0.03407482	1.145221	0.7783768	5.285628	0.06956469	4.410857	4.595366	0.1943392	4.032074	4.581863	5.571331	4.881474	1.648926	0.3219281	2.373342	0.9334971	4.789641	6.024998	4.530851	4.261704
TCGA.IK.8125.01	3.509589041	0	6.326841	4.856771609	3.117246208	1.378400642	3.150640907	3.166185181	6.200804465	4.058949	3.233842	4.204055	3.221073	1.131919	5.718186	4.931693	2.956521	1.25695	0.9337992	3.589907	4.620973	0.7909388	1.445515	3.58632	0.07148811	4.187261	3.82607	4.97379	3.030195	4.236699	0.2997136	5.978951	2.402258	5.059944	5.988114	4.372827	3.728628
TCGA.KT.A74X.01	0.42739726	0	5.804869	4.728622577	3.173671141	1.571239931	3.445382407	3.518824656	6.126334848	4.09815	3.53375	4.381027	3.06683	1.237319	5.454801	5.287143	1.954234	1.648327	0.9097347	1.049143	4.401856	0.4486896	2.141531	4.651167	0.1613073	3.492763	4.416644	4.984917	3.109728	3.264131	0.2063932	4.454742	0.6771699	5.261034	6.218706	4.602795	4.21334
TCGA.KT.A7W1.01	0.38630137	0	7.809449	5.826197622	4.660643444	4.796452397	4.511328874	3.887486278	7.410053575	5.894854	3.944324	5.204023	1.243303	1.069633	6.015553	4.93894	0.668573	0.1269729	0.8744429	0.555718	4.619683	0.7910222	3.21414	4.469906	0.9085824	6.182345	4.065676	6.211596	5.392352	2.289185	0.4274989	1.815739	4.48159	6.175467	6.794448	4.990002	5.110564
TCGA.P5.A5EV.01	0.016438356	0	4.25212	5.111219151	5.259731967	0.129348967	3.571264206	3.689254425	5.839977218	3.78855	3.494198	4.417029	3.743343	0.6794238	5.588358	4.55673	4.927731	0.164915	0.8675012	0.6852674	5.686694	0.1521185	2.640783	4.445343	0.3276874	3.299992	4.161589	5.167916	3.549965	3.761753	0.4838803	4.709809	1.321928	5.094988	5.895232	4.167246	3.427955
TCGA.P5.A5EW.01	0.550684932	0	6.194729	4.932302167	4.413553465	0.394514142	4.801365628	3.57619559	6.683272565	4.713481	3.553434	4.862179	2.689858	0.7235149	6.759334	4.950296	3.199358	0.2105136	1.398788	0.5690049	5.869292	0.3867006	3.037558	4.663162	0.1557492	3.970366	4.265654	5.507091	4.535711	3.638537	0.5325663	2.802173	0.6378421	5.310715	6.300601	4.439869	3.679649
TCGA.P5.A5EX.01	0.131506849	0	5.581448	6.011249623	5.656645094	0.342896037	4.7273596	4.230910044	5.991601206	4.497632	3.920817	4.94535	2.14659	1.174726	5.257705	4.636973	1.165944	0.1792562	0.9472547	1.252658	6.394229	0.2851063	2.169572	4.988026	0.1257833	1.266277	4.161726	5.854751	5.283244	3.269766	0.2252749	0.590051	0.309409	6.361137	6.589548	5.098537	3.481118
TCGA.P5.A5EY.01	0.197260274	0	5.469065	4.084557555	2.448848104	1.459326692	3.038243013	2.976803526	5.26928006	3.352547	2.76137	3.869605	4.548153	1.117496	4.639423	4.486708	2.863265	0.9839695	0.4557546	3.657308	4.42652	0.6605636	1.96266	3.207206	0	4.67024	3.580314	4.549928	4.210693	6.259412	0.3914378	4.246659	2.49075	4.523324	5.263256	3.474877	2.879765
TCGA.P5.A5EZ.01	0.189041096	0	4.427921	4.180768481	3.2647616	0.526669809	3.297206093	2.529721016	5.214373524	3.44578	2.547178	3.667892	2.04698	0.6991074	5.101142	3.471994	0.439889	0.05616731	0.3658045	0.5989368	4.283233	0.7975941	2.29181	5.511708	0.1183597	2.449561	4.055204	4.408719	3.31098	2.562352	0.2925462	2.102322	1.040612	4.690691	5.219509	3.928503	2.668641
TCGA.P5.A5F0.01	0.336986301	0	5.926061	4.776667266	3.934790106	2.130733227	2.515460158	3.055907107	6.007330075	3.689657	3.391534	4.159444	4.656073	1.85814	5.223589	4.678455	3.977747	1.618004	1.523712	4.325998	4.276713	1.328836	1.385983	2.901803	0.3182301	5.49374	3.650753	4.853097	2.634686	3.057918	0.3992258	5.706426	2.939998	4.861499	5.947617	4.256248	3.916094
TCGA.P5.A5F1.01	0.484931507	0	7.353801	5.284632576	5.255972742	0.37717929	3.479359922	3.898711418	5.486540621	3.340235	4.5983	4.353641	1.265197	0.5686159	5.420489	4.966661	3.453043	0.1091599	0.7415748	0.7622212	5.865765	0.8132784	3.134911	5.08326	0.08433645	3.116215	4.033485	5.116955	3.347283	5.650144	0.3661403	1.349195	0.3827226	5.123501	5.840239	3.651764	2.890583
TCGA.P5.A5F2.01	0.624657534	0	6.723875	4.511955012	2.884070367	2.215709655	3.191578442	3.664050422	5.219125917	3.760168	3.447592	4.135839	3.83997	0.7977601	5.089346	3.829718	4.084413	1.283448	1.859214	3.421116	5.607395	0.7387246	2.692025	3.441563	0.03787417	4.574992	4.153603	4.917293	3.554994	3.347538	0.681854	3.777599	2.951159	4.787255	5.602938	3.667211	2.544337
TCGA.P5.A5F4.01	0.065753425	0	5.139244	4.567399418	3.54428754	2.039699918	2.935346591	3.008737858	5.701449251	3.686489	3.444216	4.164883	4.765731	2.057935	5.382124	3.710525	4.71253	1.763029	1.532167	4.769661	4.268442	3.30438	3.365525	3.157028	0.2434254	6.103093	3.567217	4.627566	2.771526	4.319799	0.6270465	4.818293	2.924328	4.670212	5.615546	3.816456	3.49202
TCGA.P5.A5F6.01	0.106849315	0	1.942608	5.04975273	6.033995561	3.12603123	6.448983521	5.735002193	4.783708083	4.317905	3.508112	3.41224	1.505789	0.2179751	6.54741	7.473597	0.5668639	0	0.05116325	5.820815	4.537135	0	0.04739879	2.502891	0.1448295	0.1070182	2.920389	5.177192	2.603668	5.217766	0.1288213	0	0.02587927	4.349323	5.458188	3.161823	2.089057
TCGA.P5.A72U.01	0.016438356	0	7.777965	4.72267367	4.578848165	0.568713149	4.696711642	3.686041033	6.361241988	4.62527	3.100742	4.572332	3.65804	0.9727662	5.082792	4.962262	0.158337	0.1587248	0.9362139	0.444243	4.04732	0.4857359	0.2077679	4.553317	0.09328973	2.166041	3.195852	5.465439	4.910382	6.107811	0.4791271	0.08895568	0.4537546	5.305712	5.519067	4.115982	3.882271
TCGA.P5.A72W.01	0.024657534	0	6.712874	3.895108698	4.72952558	0.345169251	3.131803469	3.404535319	5.30501108	3.737752	3.304496	4.165486	2.493955	0.4652954	5.429449	4.838084	1.910886	0.3032255	0.5924451	0.5430009	4.399014	0.2270017	2.036996	3.795684	0.06681251	2.867976	4.256392	4.781501	3.328894	2.919359	0.2816686	3.185549	0.3329657	5.369557	5.339301	3.528934	3.535082
TCGA.P5.A72X.01	0.024657534	0	5.924347	4.139870552	4.676306906	0.630405471	3.559932264	3.137716633	5.644487952	3.912774	3.064814	3.763603	1.76685	1.279947	4.970209	4.843974	3.675071	0.3821692	1.02432	1.80892	4.832698	0.6412686	2.210794	4.541831	0.2631546	3.237365	3.729324	4.830235	2.734395	5.271773	0.4901593	1.969933	1.101314	4.927034	5.29404	4.056167	3.277851
TCGA.P5.A72Z.01	0.024657534	0	2.8954	5.199240453	4.535306486	1.125386605	2.484937258	2.985627936	6.453909312	3.788373	3.793157	4.865063	6.659899	0.7643462	4.87244	4.287118	4.161364	0.1695402	0.4445611	1.447421	4.540765	0	3.256739	3.41684	0.822934	2.135239	4.850419	5.873929	2.927385	2.37704	0.3498182	5.021493	0.7023916	5.927539	6.025622	5.203589	4.512688
TCGA.P5.A730.01	0.016438356	0	3.893751	5.069061953	4.038910212	0.69081934	3.240512782	3.485066108	6.065408595	3.893353	3.172392	4.240017	1.720672	0.7327468	5.611707	5.100221	0.853357	0.07121349	1.12532	1.013355	4.428223	0.2378084	2.118459	3.288196	0.169412	1.213254	4.10701	5.352095	3.435962	1.903424	0.1385524	2.316725	1.396981	5.538358	5.912204	4.017592	3.524202
TCGA.P5.A731.01	0.016438356	0	6.534637	4.910900519	5.230249135	1.071419456	3.44185526	3.686791838	6.137358017	3.964038	3.804074	4.143524	3.219633	1.233275	4.903419	4.659143	3.152881	0.9353089	0.9838965	3.575905	4.941313	1.40844	2.484138	3.598782	0.1175621	3.809023	3.448293	5.017512	3.843813	3.165735	0.4027222	3.895593	2.761881	5.119659	5.661507	3.798082	3.316595
TCGA.P5.A733.01	0.016438356	0	5.640031	4.457948816	3.703277924	0.340163443	2.6368218	2.938549274	4.992668744	3.165028	2.878039	3.45274	1.840242	0.6828429	4.587083	4.299662	2.907641	0.2353594	0.9266826	0.9846987	4.944179	0.2771516	1.420617	3.077722	0.04558276	2.834206	3.473696	4.354875	3.58908	3.403922	0.1865006	2.607034	0.6874191	4.487564	5.306204	3.235482	1.787349
TCGA.QH.A65R.01	0.468493151	0	4.283766	5.079582916	1.815944253	1.16542962	3.879225441	2.779007516	5.122043162	4.431295	2.884774	4.116032	3.603941	1.289775	4.857414	3.634663	2.581279	0.5840966	0.458067	2.822893	3.954569	1.602647	1.643902	2.75007	0.3102238	4.030071	3.917021	4.871607	2.753947	2.826009	0.2533842	3.028357	1.572647	4.993996	5.908465	3.846353	3.414298
TCGA.QH.A65S.01	0.205479452	0	7.737385	5.545072583	3.914526255	0.755229434	4.247866767	3.481596028	5.743401866	3.760721	3.110163	3.6363	2.495209	0.6330126	5.803261	4.507611	3.792408	0.2932528	0.3360548	1.014784	5.157638	0.4273916	2.747323	5.251056	0	2.353662	3.751282	4.611013	3.913789	3.718055	0.267356	1.836409	0.651775	5.301653	5.785747	3.902951	2.646762
TCGA.QH.A65V.01	0.394520548	0	7.911942	5.62464195	4.288166584	0.746742716	3.67766609	3.89073851	5.537112767	4.223199	3.392166	4.048812	2.546808	0.6424705	5.387525	3.873232	2.049979	0.6035967	0.7396753	2.379344	4.701787	1.040261	1.807849	3.255455	0.1111649	2.802586	3.930141	4.884696	3.607792	3.914172	0.3751785	3.954773	1.353041	4.876983	6.048467	4.108165	3.649983
TCGA.QH.A65X.01	0.64109589	0	4.013641	5.397713988	4.028065182	1.084540548	3.631721284	3.715959246	5.173910946	4.002081	3.369843	4.658377	2.475967	1.681044	5.005867	3.866868	4.419822	0.6064422	0.5530655	1.957395	4.391067	1.393142	1.108625	4.127542	0.03941918	2.558904	3.626112	5.119779	1.984735	2.088684	0.3242346	3.51162	1.534062	5.694883	5.39141	4.274127	5.236657
TCGA.QH.A65Z.01	0.336986301	0	6.348131	4.649954539	1.918577055	1.021692918	3.123997204	3.527020276	5.983830437	4.097501	3.392606	4.331426	3.062346	0.6620232	5.420267	4.80047	3.524076	0.7241264	1.035131	2.232661	4.364818	0.4841897	2.222372	3.603514	0.03941918	3.932553	4.100095	4.915363	3.190978	3.146802	0.4776773	4.064866	1.165751	5.143675	6.41792	4.237801	3.750799
TCGA.QH.A6CS.01	0.345205479	0	7.060842	5.295146272	3.928853509	0.599413018	4.209921191	4.144258515	4.917894757	4.014391	2.913569	4.245534	3.036029	0.5575816	5.981067	4.331254	0.8672639	0.1801479	0.8854182	0.4574367	4.9626	0.5736654	1.908544	3.674969	0.03632749	1.741747	3.522257	5.392901	4.098841	8.432077	0.9746761	0.4476321	1.485221	4.855571	5.944217	3.836015	2.893265
TCGA.QH.A6CV.01	0.246575342	0	10.19456	5.554849741	4.948549455	0.764516014	4.727114498	3.958183802	6.652816298	4.194048	3.245404	4.451798	1.939941	0.9674638	5.589452	5.867049	0.1650436	0.09882377	1.938549	0.461319	4.391314	0.441271	1.613673	4.773226	0.07628544	4.578118	3.89139	6.698035	5.055343	2.467879	0.4253519	0.4873834	2.520473	5.686809	5.947171	4.116905	3.998972
TCGA.QH.A6CY.01	0.180821918	0	6.497389	4.512789441	4.201578975	1.752662969	3.111265063	3.140516919	5.963765408	4.126692	3.379884	4.093788	4.434595	1.440846	5.156453	3.743644	3.759412	1.147372	1.99505	4.505542	4.523512	1.622884	1.462838	2.671225	0.1199537	4.455505	3.658051	4.69581	2.457437	3.97519	0.2729787	5.216967	3.227125	4.880127	6.208841	4.016639	3.67402
TCGA.QH.A6CZ.01	0.263013699	0	6.137354	4.780341599	4.008415176	1.068808367	3.434161152	3.340120705	5.736929526	4.065081	3.10207	4.126742	4.229772	1.35078	5.381463	3.762413	3.445687	1.166137	1.290837	3.879392	4.103884	1.493955	0.1633699	2.620751	0.03379299	4.778419	3.831077	5.020173	2.791793	2.678207	0.3908878	4.849219	3.238573	5.156716	6.18181	4.324177	3.767676
TCGA.QH.A6X3.01	0.049315068	0	6.949668	5.00501366	3.942467588	0.505992524	4.195150711	3.492750494	5.896664201	4.433974	3.24306	4.286297	2.630592	0.7819052	5.853394	4.417515	2.473761	0.4413772	1.058524	1.015498	5.18222	0.4680098	2.675658	4.330673	0.06446902	2.710966	4.009965	5.220245	2.694033	3.429201	0.230449	3.289289	1.502432	4.984968	6.149487	4.205682	3.364334
TCGA.QH.A6X4.01	0.517808219	0	6.335113	4.99280921	4.250355272	1.615227944	3.251915982	3.409961112	5.438026647	3.69236	3.265077	4.05092	2.64076	0.601126	4.928929	4.223693	1.782744	0.2111368	0.4336005	2.431971	3.652028	0.46425	1.306846	3.160178	0.3205424	4.242984	3.76597	5.3454	2.50373	2.248383	0.3104565	4.972261	2.417812	5.14606	5.630956	4.413147	3.868479
TCGA.QH.A6X5.01	0.320547945	0	7.854887	5.136138055	3.816568989	0.817459538	3.41096516	3.571458387	5.504029211	4.130618	3.186786	4.023584	2.536973	0.8090028	5.19632	4.172103	2.181866	1.216175	0.8409264	1.399609	4.358164	1.144634	1.741359	3.527959	0.1422174	3.346829	3.552365	4.846734	3.051546	4.159605	0.3205424	3.039454	1.097206	4.933195	5.805424	3.835924	3.710592
TCGA.QH.A6X8.01	0.38630137	0	6.588689	4.030088839	5.023193242	1.563255771	3.500164679	3.592480957	6.407412239	3.663743	3.579904	4.473631	2.192668	0.7781245	5.580462	4.869358	2.285787	0.2198345	0.9776096	0.5233612	4.07412	0.3596336	0.3772904	4.446362	0.4375474	4.669514	3.993457	4.930061	3.205377	2.720519	0.3227358	5.360982	0.719753	5.459822	6.078539	4.468127	4.305766
TCGA.QH.A6X9.01	0.156164384	0	6.057667	4.71446534	4.8623522	1.478971805	3.845369612	3.64550569	6.140884973	4.141506	2.961586	4.309438	3.198541	0.9867386	5.735609	5.55873	5.161287	0.592158	0.6877774	2.692427	5.272557	0.3778456	0.9936381	3.341203	0.2127561	4.316291	4.191736	4.971511	3.176179	3.634094	0.2846326	4.893668	1.710834	5.859013	5.443772	3.992787	3.281787
TCGA.QH.A6XA.01	0.016438356	0	7.40685	4.952622449	3.693241609	0.879862572	4.708032693	3.70095012	5.867599989	4.289621	3.461018	4.241474	2.801904	0.5044679	5.833659	4.851854	3.323702	0.3276874	0.8395565	1.861003	4.921598	0.8336592	2.445197	4.04148	0.0706641	3.853886	3.649179	4.933355	3.673455	3.833305	0.3407332	3.714037	1.081953	4.917341	6.003526	3.935724	3.54909
TCGA.QH.A6XC.01	0.410958904	0	8.971885	5.029633984	4.713063398	1.590098958	3.858796633	3.483080541	6.077279322	4.758223	3.414217	4.348339	4.396906	1.390778	4.542264	3.470745	4.315544	1.088345	1.486148	4.428297	4.284832	1.918119	1.212445	3.34524	0.09895848	5.98856	3.015854	5.721903	4.940016	3.41611	0.4550181	3.959594	3.600817	5.222611	5.61776	4.202402	4.012426
TCGA.QH.A86X.01	0.287671233	0	7.229994	5.261602271	2.165526097	1.307195344	3.316580224	3.619459965	6.251768318	4.335762	3.587329	4.452002	3.365623	0.7995847	5.688133	5.062385	2.679244	0.7622212	0.8452692	2.624288	4.74656	0.6363578	1.730836	3.338767	0.4791271	4.258232	3.865939	5.308867	2.448267	3.922769	0.5102531	4.747597	1.284869	5.185121	6.196721	4.433273	3.95836
TCGA.QH.A870.01	0.008219178	0	6.305449	5.142168339	5.820597666	0.416191194	3.921912326	3.861488943	5.153797231	3.984207	3.292517	4.479347	2.274858	0.5620836	5.691679	4.44791	3.515359	0.2820246	0.3233124	0.8195864	6.106746	0.6427478	2.728835	3.195206	0.3195023	2.712662	4.764755	5.408661	4.134517	4.092064	0.5726957	3.134254	0.6468999	5.285591	6.196324	4.186049	2.883914
TCGA.R8.A6MK.01	7.298630137	0	6.370199	5.07261177	4.131367236	0.826436626	3.339137385	3.927934369	5.566160619	3.98499	3.537222	4.071943	2.362498	0.5626698	5.224665	3.275558	1.962512	0.5218548	0.9839695	1.918157	4.825231	0.5985558	2.563817	2.996244	0.1746621	3.023646	3.924556	4.99548	2.687665	4.959047	0.3825013	3.744861	1.307953	5.150608	5.996893	4.157682	3.349365
TCGA.R8.A6ML.01	7.726027397	0	7.242525	5.266400521	4.351388048	1.254533577	3.158240069	3.797075251	6.390901513	4.444694	3.705381	4.500853	3.225614	1.108625	5.415924	4.63157	2.830864	1.219277	0.7617108	1.633896	4.420381	0.5837116	1.764771	2.281639	0.06515867	2.945383	4.049413	5.317243	3.124245	3.335026	0.2753647	5.243136	1.062053	5.30045	6.258344	4.306138	3.831543
TCGA.R8.A6MO.01	2.679452055	0	5.214972	5.27261299	4.376345956	1.904734561	3.878401655	3.549496678	5.752098269	4.198156	3.320167	4.327996	2.657983	0.9526318	5.497204	5.167346	2.993548	0.3152184	0.4595365	0.6304055	4.695342	0.3178829	0.9431337	3.623375	0.2919571	3.587797	4.018599	4.910517	3.238802	2.698552	0.2382977	4.130733	1.057693	5.074852	5.840136	3.99675	4.15498
TCGA.R8.A73M.01	4.873972603	0	4.836	5.348529881	2.234654595	1.677936646	2.614050176	3.994371541	5.608767853	3.587389	3.12958	4.118376	3.577163	0.5909134	4.890218	4.850089	3.075858	1.118825	0.3986787	2.064848	3.982327	0.5226584	0.8064478	3.062346	0.165301	4.159589	3.850009	4.93139	2.65981	1.687061	0.4522791	4.93653	1.902189	4.827387	5.484441	4.085561	3.706696
TCGA.S9.A6TS.01	5.104109589	1	5.946663	5.069319791	4.178364082	1.356707253	3.805158293	3.297734343	6.438322797	4.194166	3.423632	4.24596	3.245237	1.353493	5.661693	3.62938	3.647315	0.9053509	1.066813	3.0719	4.592481	0.7404527	2.858836	4.905096	0.3558056	4.329748	4.075738	4.839516	3.446997	3.187435	0.263395	3.46442	2.020307	4.913866	5.724132	4.159371	3.411887
TCGA.S9.A6TU.01	5.671232877	0	4.725708	4.201335883	2.295076458	0.40152125	4.114408673	3.171911347	5.276943251	4.325178	3.23028	3.886716	1.959844	0.7737432	4.853696	3.985965	4.072663	0.3327366	0.7559131	0.7702793	4.196284	0.5449799	1.271067	5.263662	0.2002532	2.963419	4.157981	4.764734	3.244065	2.676132	0.3189242	2.043869	0.7524061	5.148698	4.949796	3.885545	3.1454
TCGA.S9.A6TV.01	1.545205479	0	6.103682	5.019572938	5.287546172	2.729378745	5.547088863	3.432571965	7.825333443	5.547009	4.346141	5.193054	1.864414	0.6464392	5.949108	6.298649	2.496692	0.2252749	2.166587	1.353944	5.089676	0.32112	4.907064	5.076957	0.623586	3.738779	3.84542	5.591652	6.554371	1.096262	0.5381408	1.523763	1.116165	5.84854	6.259952	4.834504	4.184725
TCGA.S9.A6TW.01	2.326027397	0	3.917222	4.624802765	3.907775177	0.583133929	3.476744584	2.87446256	5.311608466	4.476472	2.683831	4.041252	2.211106	1.653473	4.401869	3.10432	1.994	0.1487389	0.3609822	1.726221	4.432699	0.08963374	0.332622	3.973896	0.1231364	2.891711	3.790928	4.464531	3.384188	2.917718	0.5541468	2.337825	0.4753962	5.098146	5.275774	3.813874	3.35713
TCGA.S9.A6TX.01	2.309589041	0	5.323269	4.498340235	4.509125744	0.63663622	3.846393021	3.630719978	5.628907712	4.355129	3.225969	3.996063	2.233336	0.8678174	4.511791	4.51662	2.387445	0.3786226	0.5378427	0.5510976	4.250757	0.8063653	1.206831	3.382349	0.4271771	3.180959	3.412416	5.022346	2.300944	3.469013	0.3959402	3.217324	0.7876832	5.052333	5.506659	4.043861	3.670942
TCGA.S9.A6TY.01	1.849315068	0	4.512834	4.773795937	4.895666158	1.577344228	2.784147977	2.608454438	5.891353564	3.676595	3.273889	4.325933	3.499693	0.8790784	5.390227	3.676944	3.969768	1.058594	1.138683	3.338838	4.185478	0.4989657	2.231033	2.274023	0.1125	4.156947	4.029099	5.027968	2.348289	3.262253	0.2933705	4.739108	2.219711	5.56795	6.014145	4.099102	3.578637
TCGA.S9.A6TZ.01	1.775342466	0	6.907041	5.261805337	4.534260856	1.046840254	4.487923619	4.173047459	6.441757345	4.831213	3.695927	4.627694	4.220113	1.050885	6.086051	5.47403	1.452543	0.2708279	1.462681	1.878411	6.359618	0.08732705	3.798082	4.494422	0.2728593	3.460284	4.273016	5.410582	3.844205	3.125089	0.4979444	5.511952	1.125651	5.457276	6.419005	4.748692	3.468179
TCGA.S9.A6U0.01	1.347945205	0	7.796983	5.005893977	4.729802896	0.234010733	5.421054947	4.117628557	6.723142129	5.425604	3.558292	4.605666	2.502382	2.198903	5.777599	5.883024	0.5058909	0.162339	0.2848694	0.5345597	5.036591	0.05797007	3.139404	5.70838	0.1409095	3.10123	3.577405	5.449796	6.537441	3.533214	0.1647863	0.4761224	2.83133	6.053439	5.948507	4.850104	4.75657
TCGA.S9.A6U1.01	0.928767123	0	7.26623	5.100956629	4.841349225	0.785173874	4.708838344	3.483467554	6.496441577	4.613508	3.54477	4.574162	2.329353	0.6176746	6.528118	5.082311	3.440022	0.2043912	1.002883	0.9026525	4.978658	0.3941848	3.147649	4.411575	0.3945141	4.09514	4.227025	5.340954	3.583014	2.873045	0.4270698	1.39402	0.8577422	5.442559	6.281505	4.728579	4.217843
TCGA.S9.A6U2.01	1.282191781	0	6.986367	5.073074705	5.224233259	1.120152843	4.161734539	4.210084894	5.985263605	4.312585	3.859602	4.781653	2.259001	0.5733745	6.052122	4.951639	2.840403	1.00389	1.327687	1.426211	5.042299	0.4090379	1.838347	3.807664	0.8151655	3.925316	4.019524	5.637764	3.450657	5.410243	0.4199703	4.137799	0.7540323	5.564515	6.651554	4.911447	4.248383
TCGA.S9.A6U5.01	1.643835616	0	7.498942	5.149108941	4.076824146	0.82659933	3.591188702	3.476031665	6.300575869	4.065236	3.54284	4.358319	2.735652	0.7738276	5.345258	4.631285	1.916438	1.332679	0.8410875	2.012962	5.115845	0.08215756	2.471916	3.376012	0.688046	3.333023	3.771389	5.075853	3.534784	4.217293	0.3469852	4.95797	1.382335	5.213363	6.155124	4.414886	3.701438
TCGA.S9.A6U6.01	0.81369863	0	6.85797	4.991172609	4.960372698	2.004932788	4.56301776	3.764356772	6.298821416	4.611627	3.511481	4.537427	4.055447	0.9813412	5.920458	4.722346	4.727632	1.018919	0.9556848	3.679525	4.95368	1.420725	3.300548	3.910387	0.3269975	5.311191	3.668346	5.153688	3.765068	4.022581	0.4840866	4.421338	1.921017	4.967823	5.614781	3.898721	3.779932
TCGA.S9.A6U8.01	7.775342466	0	6.658203	5.120331202	4.320867324	0.728486533	4.99381473	3.969426816	5.978397007	4.41045	3.167824	4.388245	2.409282	0.8105665	6.382418	4.933365	4.562822	0.4651909	1.100238	1.745711	5.103905	0.2505978	2.872041	4.51754	0.3965979	3.903771	3.98199	5.05981	4.213604	3.980766	0.449535	3.0644	1.191878	5.240871	6.171961	4.290705	3.575627
TCGA.S9.A6U9.01	6.871232877	0	6.726001	4.383268827	3.628796921	0.356481902	5.868891679	3.887690976	4.834220729	5.130849	3.299274	3.869417	2.223515	1.443978	5.348236	4.141057	2.834125	0.1423481	0.7885187	0.8248086	4.920088	0.6250834	3.145417	4.723001	0.4150014	3.278104	3.924547	4.578528	3.965895	3.942092	0.3111543	1.041173	0.5424066	4.872824	5.328517	3.900065	3.220531
TCGA.S9.A6UA.01	0.476712329	1	7.043694	5.036907689	5.348997196	3.157415658	5.621114129	4.372297445	8.153404588	5.855569	3.868963	5.52533	4.289067	0.6760868	6.154624	5.720577	6.169123	0.04977015	1.160598	3.601899	4.816651	0.3673711	3.838286	5.021062	0.7668919	2.706	4.873503	6.090748	6.27672	2.919035	0.4638317	1.550999	4.554883	5.791838	6.540505	5.071149	4.683466
TCGA.S9.A6UB.01	8.523287671	0	6.198459	5.405604413	4.92971053	2.054362288	2.824299436	3.351105314	6.599936639	4.260003	3.725959	4.777225	4.355883	0.6302191	6.06766	5.31802	1.859055	0.2167342	0.7302269	1.212445	4.393107	0.2110122	0.642563	2.983969	0.5457707	4.388196	4.463165	5.580818	3.507059	2.951196	0.0701145	5.261019	0.8511194	5.449472	6.510456	4.831244	4.389119
TCGA.S9.A6WD.01	5.120547945	0	5.600499	5.158631903	5.6231499	1.33468268	3.281238295	3.568944145	5.519060632	3.547549	3.057346	4.301844	2.700906	0.5606171	5.11197	3.630487	3.003116	0.2272482	1	1.881978	4.791892	0.3148705	1.11023	2.810998	0.7662135	3.706011	4.267723	5.04879	2.219091	4.118418	0.4496406	2.797366	1.331763	5.779136	6.170502	4.336148	3.580145
TCGA.S9.A6WE.01	5.95890411	0	6.15566	5.362831043	2.997563396	1.594691857	4.006746832	3.685379552	6.163065939	4.712876	3.595647	4.694646	2.597555	0.8893178	5.992392	5.047774	2.250507	2.151956	0.6238669	3.135912	4.764803	0.5490284	2.044499	3.564805	0.4712395	3.388878	3.913971	5.048511	3.009204	2.31878	0.2573728	5.590653	1.295605	5.456366	6.481778	4.497676	3.817818
TCGA.S9.A6WG.01	5.794520548	0	5.472553	4.918462565	4.707077468	1.102792486	5.456425059	3.440208075	5.783008689	6.258519	3.841319	4.10855	2.327342	0.979001	5.708551	4.445012	4.192628	0.1833277	1.360589	2.395885	4.852563	2.513769	3.500764	4.714784	0.5281712	4.272158	3.299845	4.689869	4.173671	3.690618	0.403595	2.761902	1.100036	4.817316	5.764614	3.938305	3.217898
TCGA.S9.A6WH.01	1.882191781	0	4.156575	5.126179949	2.657937202	1.708805244	3.963464876	3.907804013	5.626856699	3.916247	3.655295	4.843763	4.040551	1.007411	5.47724	4.623709	3.198243	0.7420925	0.6408985	2.401603	4.941055	0.3627785	0.6813143	3.706111	0.6900147	4.242785	4.500655	5.432245	4.620944	2.116398	0.2292187	6.014605	0.9157121	5.731278	6.371306	4.493724	4.190765
TCGA.S9.A6WI.01	5.802739726	0	4.531294	4.481001794	3.309016073	2.061050348	3.266831507	2.402367462	5.783901862	3.906005	2.901475	3.788592	5.81609	2.508048	4.52869	2.75262	5.149276	1.776988	2.644064	5.570229	4.1141	2.860307	0.3149865	2.548782	0.2961931	6.648133	2.852139	3.519152	2.118127	4.616075	0.3994446	5.811039	3.901697	4.18524	5.427224	3.55492	3.036908
TCGA.S9.A6WL.01	0.895890411	0	5.087433	4.821230597	3.340348626	1.818646083	3.347665656	2.874541251	6.082949488	4.443514	3.327845	4.292819	3.60438	1.187641	5.139842	4.385176	4.330021	1.760051	1.189603	4.202747	4.542425	1.861082	1.145286	3.608892	0.820567	4.967519	3.756927	5.189441	3.73152	3.966744	0.6725611	4.828916	3.598925	5.15517	6.087647	4.671305	3.771791
TCGA.S9.A6WM.01	0.764383562	0	9.24598	5.890716626	5.738797555	0.590434352	3.77667253	4.453800691	6.601690575	5.050615	3.902267	4.647067	1.780604	1.281016	6.06886	3.948788	1.650948	0.3120843	0.531369	1.448848	4.860744	0.6449638	3.610582	4.545845	0.2833292	3.131425	3.801935	6.373147	4.81087	3.977317	0.6646649	0.9349316	2.159435	5.557021	7.059866	4.875529	4.260357
TCGA.S9.A6WN.01	0.739726027	0	7.247826	5.780554203	5.817689763	1.185549435	5.193472136	4.196701458	6.574112107	6.008413	3.375748	5.190883	4.621917	0.7387246	5.267701	6.370647	2.101684	0.07573798	1.502534	0.3632272	6.417626	0.4550181	3.438852	4.36911	1.181484	4.505789	3.972941	5.927107	6.319983	3.802328	0.2855798	4.606768	0.4824353	6.771346	6.640174	5.337697	3.977069
TCGA.S9.A6WO.01	0.624657534	0	6.374398	5.108833871	4.169508163	1.100977648	4.449052875	3.50099321	6.044995117	4.351332	3.936374	4.539971	2.292075	0.5661819	6.249906	4.535991	5.216505	0.3610946	0.5457707	1.000144	5.125056	0.3519675	3.07394	5.453906	0.7335279	3.321033	4.118219	5.215418	3.647268	2.75681	0.5083272	3.049335	0.6751836	5.111023	6.320344	4.315863	3.362273
TCGA.S9.A6WP.01	0.501369863	0	5.644479	5.344828497	3.274216926	1.454281196	4.186999646	3.220035813	5.588768595	4.573611	3.783226	4.243958	2.812847	0.8712917	5.606291	4.96751	2.029382	0.3377682	0.5097465	1.356876	4.725954	1.080112	0.845751	4.173119	0.6201172	3.77197	4.238787	5.060986	3.575482	3.24697	0.2983064	3.311954	0.7775354	5.236317	5.999114	4.383822	3.916419
TCGA.S9.A6WQ.01	0.279452055	0	7.128823	4.878867544	4.247175597	0.740625394	4.244940322	3.376915453	6.008668398	3.787171	2.99304	4.107646	3.1469	0.398022	5.749156	4.666359	1.991173	0.2007554	0.6559013	1.594453	5.825343	0.7420925	1.795102	4.257773	0.5302705	3.43957	3.709787	4.85912	4.474676	2.687061	0.264116	3.451435	0.9503938	5.068159	5.636303	3.820812	3.173191
TCGA.S9.A7IQ.01	1.175342466	0	6.351278	4.416103347	3.033687288	2.558292128	2.861081942	2.76207237	6.215267005	3.740636	3.353591	4.156971	6.082686	2.465766	4.880637	3.661453	5.578015	2.090413	2.326192	5.813897	4.35266	3.426936	0.8939058	2.400675	0.1701815	6.891343	3.11693	4.281713	2.551885	4.587971	0.5604215	6.220703	4.41819	4.471129	5.582589	3.957088	3.411101
TCGA.S9.A7IS.01	0.649315068	1	2.903752	5.314758147	3.891312245	2.423309237	3.86669042	3.486353976	6.755417729	5.569995	3.787516	5.501522	3.987157	1.200002	6.395784	4.376499	2.535082	0.09666667	0.2448871	0.8412486	4.895831	0.5718224	3.810669	3.826782	0.5861162	3.841651	4.091539	5.737262	4.954206	1.442652	0.5563068	2.793937	6.364844	6.132832	6.806298	5.269777	5.430817
TCGA.S9.A7IX.01	1.610958904	0	7.642307	4.743348005	4.511657789	2.334768477	4.396549983	4.177248099	6.366654433	4.682877	3.347099	4.882858	4.01289	1.059425	5.437105	5.152196	3.12259	0.554245	0.490262	3.880068	4.60752	0.8070251	2.027154	4.443739	0.5695883	4.063408	3.518208	5.721017	4.716804	3.930141	0.8027309	3.801924	2.632268	5.307935	6.273602	4.33714	3.876733
TCGA.S9.A7IY.01	1.035616438	0	6.768194	5.169171397	5.002027365	1.015212085	4.012121673	3.821985668	5.719752957	4.240833	3.456399	4.307144	2.480498	0.9061979	5.604501	4.276765	2.718088	0.3432372	0.5327658	1.789061	5.292414	0.8860428	1.770026	4.182422	0.4656088	3.474449	3.950478	5.020467	3.5889	4.349627	0.4264258	3.880264	1.601982	5.02653	5.93961	4.241482	3.568555
TCGA.S9.A7IZ.01	0.345205479	0	7.432569	4.803945105	5.371743544	1.484034986	4.293650049	3.838487933	6.254206637	4.596476	2.891789	4.277256	3.538104	1.251386	5.597191	4.796354	3.717144	0.9027296	0.8383467	3.735295	4.933351	1.015854	1.74932	4.25349	0.5004961	4.571495	3.769761	5.287746	4.587155	4.112525	0.4814023	4.11315	2.354452	5.089384	5.724296	3.931248	2.962327
TCGA.S9.A7J0.01	0.77260274	0	4.76381	5.76655011	2.287767778	3.876939257	3.54013889	3.478531813	7.014013773	4.883909	3.832688	4.964514	1.30527	0.3527585	6.210868	4.180586	3.01972	0.213005	0.6383056	1.080248	4.581333	0.5038575	3.9804	3.998006	0.8050448	5.242606	4.06714	5.277728	4.685979	1.309002	0.4086032	3.407693	1.196607	5.966723	6.301366	5.47757	3.624335
TCGA.S9.A7J1.01	0.673972603	0	6.775552	5.004015918	5.119522185	1.333996118	3.72468301	3.692237475	6.28875905	4.366455	3.538253	4.38608	3.367469	0.4809889	5.438818	4.673579	1.890914	0.5170237	0.7908554	1.039489	4.475519	0.3153344	1.562035	3.406346	0.4630993	3.353408	4.186025	5.236443	3.788435	5.027189	0.3221589	5.220817	2.208861	5.131602	6.248578	4.735349	3.926009
TCGA.S9.A7J2.01	0.164383562	0	6.116955	5.118729324	5.280265971	1.393580945	3.795424101	3.537345771	6.475177319	4.592583	3.533987	4.538619	2.150235	0.60862	5.825948	4.973694	1.320311	0.780814	1.467801	2.592349	4.166499	0.344374	2.427526	4.133383	0.5107594	3.639776	4.423598	5.51125	3.253747	2.576595	0.4096896	4.89088	1.342327	5.440334	6.276255	4.698724	4.035017
TCGA.S9.A7J3.01	0.665753425	0	6.24378	4.86911631	3.830660974	1.650075209	3.87383288	3.68708309	6.066661848	4.772355	3.408291	4.549786	3.750371	1.050676	5.608372	5.314957	3.80586	0.8028136	0.9515132	1.911231	4.772699	0.6954594	1.525969	3.837731	0.4724878	4.371036	4.328901	5.224858	3.253611	4.435575	0.4377604	5.702707	1.631011	5.254375	6.297344	4.630178	3.939161
TCGA.S9.A7QW.01	0.295890411	0	6.073139	5.166851996	3.945345507	0.633663697	3.531992722	3.131721171	5.777311871	3.79271	3.717857	4.38255	2.362386	0.3589588	5.73142	4.272583	2.406646	0.4606901	0.7613704	1.5366	4.265699	0.2788174	3.241306	2.77905	0.1059462	4.060134	3.891468	4.954629	2.984152	1.439464	0.4157587	3.615605	0.9748964	4.949843	5.645243	3.612577	3.633129
TCGA.S9.A7QX.01	0.328767123	0	6.997207	4.760071878	4.162693432	0.610038557	3.941660365	3.200786813	5.954268443	4.131532	3.335941	4.076696	2.403404	0.4278207	5.630668	4.419573	2.980994	0.1509495	0.9916806	0.8562288	4.362217	1.15866	3.249976	4.334168	0.3170725	2.589787	3.99722	4.943045	3.355157	3.057398	0.3841604	1.119821	0.6366362	4.722674	5.684799	4.079677	3.085714
TCGA.S9.A7QY.01	1.495890411	0	5.297976	4.760178357	4.979526945	1.469573445	2.75595577	3.08142485	5.325354031	3.774819	2.765747	3.93412	3.198856	0.5430999	4.740404	4.244986	2.937721	0.3087104	0.5817851	2.455912	4.344438	1.707834	1.319329	2.648557	0.2696317	3.98261	3.876458	4.729031	2.647107	3.666245	0.3914378	3.324926	2.434215	4.920269	5.654745	3.832809	3.101348
TCGA.S9.A7QZ.01	1.068493151	0	6.073803	4.885559723	4.623264053	2.082702589	3.436774828	3.158918642	5.587187944	4.127757	3.16543	4.282914	4.347042	1.437601	5.350939	4.795637	2.825379	1.647499	0.9965334	3.156736	4.049927	1.895341	1.324292	3.016051	0.6826632	4.950286	3.789322	5.046046	2.621149	4.102725	0.258941	5.317923	2.473449	5.219335	5.892525	4.196796	3.933516
TCGA.S9.A7R1.01	13.50410959	0	4.968957	4.713052397	4.04719809	1.509898489	3.165075818	3.323153865	5.724773037	4.23803	3.106298	3.920103	2.357693	1.4654	5.505923	4.41186	2.83649	0.9907371	0.4910835	3.190899	5.038274	0.3586213	1.744333	2.751999	0.1773438	4.209141	4.251613	4.658634	3.176817	2.73987	0.3080113	5.494963	2.07861	4.966975	5.544998	3.996262	3.344289
TCGA.S9.A7R2.01	0.854794521	1	6.760889	5.315211164	4.950239767	0.986156052	4.892055815	4.066149481	4.931451413	3.807489	2.962605	4.373732	2.474073	0.8854963	5.515999	4.326314	1.663299	0.3957209	0.8309854	2.342868	4.894721	0.9258475	1.697685	4.516072	0.1078218	2.064193	3.495849	5.0439	4.317709	4.548868	0.3502709	2.259092	1.461843	5.188278	5.908145	3.948638	2.673398
TCGA.S9.A7R3.01	7.150684932	0	5.881405	5.202445149	2.197204896	0.555325359	4.327356828	3.840271869	5.685488885	4.441961	3.161098	4.195103	3.56589	1.196355	5.694284	4.649104	4.699352	0.2111368	1.611267	0.6272333	5.255554	0.4415897	2.730205	4.175668	0.07628544	3.796982	4.177065	5.137721	4.008585	3.678962	0.5525738	2.216641	0.8660771	4.900002	6.033985	3.962586	3.074745
TCGA.S9.A7R4.01	1.430136986	0	5.239031	4.7848128	4.471649205	0.518132236	4.669814815	3.270768126	5.947631094	5.096405	2.910579	4.118326	2.327141	1.317304	5.634733	4.809358	4.213829	0.2467121	1.1123	1.263996	4.407162	0.8666311	2.784211	4.472507	0.4612142	3.284573	3.878608	4.894629	3.961679	2.796432	0.2783417	3.621642	1.093628	4.84068	5.836573	4.007707	3.35037
TCGA.S9.A7R7.01	6.879452055	0	6.826166	5.322252665	5.538410898	0.528071165	5.072890406	3.998556583	7.511853837	5.29322	3.78115	5.240894	3.765736	0.4433945	6.950418	7.150831	0.7108781	0.1310626	0.8454298	0.5902427	5.090684	0.5656947	3.346049	4.978177	0.2849878	2.001442	4.148715	5.718674	6.132209	2.210295	0.4326388	1.508378	0.9193019	6.48173	6.242418	5.027703	3.792033
TCGA.S9.A7R8.01	2.597260274	1	5.765402	5.03968676	4.468576801	1.244704428	4.302370235	3.862798509	5.85938818	4.399205	2.907967	4.37197	4.50455	0.6509483	5.765885	4.108324	5.232879	0.1469158	0.8919635	1.27739	4.087768	0.1027253	2.857802	4.238359	0.7977601	3.124063	4.58208	5.193985	4.4238	1.516368	0.3907777	4.616481	1.946544	5.47303	6.03751	4.072029	3.575566
TCGA.S9.A89V.01	1.536986301	0	4.723023	5.571082137	5.022700704	0.592732095	4.380916422	4.126113854	6.757167295	4.75979	3.715784	5.068297	3.571616	1.731748	5.83528	6.026222	4.321416	0.3346827	1.984845	2.881116	5.351003	0.9726927	3.966449	4.161751	0.5672534	2.267386	5.079971	6.193815	7.304303	3.860228	0.7912723	3.506665	5.398255	5.457765	5.911567	4.790381	4.149845
TCGA.S9.A89Z.01	0.410958904	0	6.000823	4.84962403	2.263965846	0.991027447	5.098381657	4.178364082	7.725226498	5.296872	3.557618	4.337547	3.863453	0.7891032	7.144629	6.315876	3.35713	0.2510828	1.577828	0.9705592	4.985122	0.1090262	4.691322	5.251045	0.4437127	3.851749	3.760647	5.852656	4.808817	1.369494	0.4302853	2.35061	1.428839	6.174908	6.295479	4.839723	4.010851
TCGA.TM.A7C3.01	4.060273973	0	8.290736	5.516342995	4.628441166	1.082293836	3.554048507	3.579699097	6.60924967	4.96547	3.702658	4.466718	2.128062	0.8549531	6.0316	3.523562	1.550507	0.3574957	1.232047	1.295194	4.46459	0.5870769	2.733159	4.01679	0	4.938022	4.500624	5.912394	4.955922	3.985355	0.6621143	1.422502	2.339251	5.574964	5.858217	4.487956	3.720727
TCGA.TM.A7C4.01	2.950684932	0	5.725556	4.443440891	3.150250959	2.659171056	2.930510273	3.110914423	6.333266288	3.914842	3.233198	4.00672	3.737784	1.377346	5.235386	4.522188	4.297932	1.695237	1.445621	4.515517	4.266022	1.416678	2.532167	2.998918	0.1037997	5.387445	3.398843	4.650466	2.758879	3.586945	0.2644764	5.422351	2.517502	4.720503	5.782036	3.830803	3.423901
TCGA.TM.A7C5.01	2.079452055	0	3.623633	4.942992978	1.454649693	1.07751647	3.195142834	3.187593574	5.953328105	4.17503	3.239917	4.033564	2.15267	0.7129919	5.576238	4.828032	2.565743	0.5531639	0.6924272	1.494723	4.332579	0.09612689	1.013284	2.698218	0.08065766	3.38717	3.97407	5.049709	2.657503	1.390888	0.4315695	4.079148	1.650902	5.145563	5.86094	4.278	3.732291
TCGA.TM.A7CA.01	1.857534247	0	6.119813	4.719112235	4.321762175	0.921207797	3.263019378	3.378442261	6.267408452	3.968367	2.98843	4.399527	3.533077	0.8283066	5.850814	4.436342	4.708756	1.34318	0.8148375	2.375679	4.148771	1.010279	2.268045	3.202574	0.628447	4.678833	3.875957	5.016572	2.99834	3.260538	0.5136929	4.668329	1.575796	4.808328	6.029411	4.141327	3.220129
TCGA.TM.A7CF.01	3.978082192	0	5.295245	4.116971852	1.842898401	1.385375813	2.651476542	2.716990894	5.459480801	3.53299	3.394006	4.012551	4.840413	1.283388	5.011496	3.777104	3.953573	1.175301	1.259001	3.872819	4.03805	1.734916	1.445568	3.352857	0.09909318	5.597627	3.726363	4.541255	3.634791	3.784965	0.4928274	4.458474	2.4829	4.585047	5.330619	3.766701	2.913933
TCGA.TM.A84B.01	0.98630137	0	8.966139	5.210864177	5.604412381	0.522658421	4.27791038	3.671553804	6.399208699	5.165184	4.255984	5.180196	3.811666	0.7150148	6.016429	5.788242	0.4521737	0.434775	2.063227	0.5436938	4.479741	0.08311123	1.756169	4.307625	0.6721085	4.635325	4.622825	5.87306	5.523132	7.521067	0.6553518	0.1579492	5.063555	5.490718	6.895934	4.915138	3.583772
TCGA.TM.A84C.01	1.24109589	0	6.387957	5.535825907	4.334968651	0.643579166	4.234378689	3.953460814	7.092442145	6.263446	3.897269	5.20569	2.43082	0.5369481	6.061491	6.727405	0.2051422	0.1013811	1.402231	1.100036	5.436608	0.0768327	2.541069	3.898808	0.6084308	4.377068	3.467201	5.767059	3.96015	3.824055	0.4408459	3.114983	4.782278	5.90746	6.72459	4.876871	4.493353
TCGA.TM.A84F.01	4.167123288	0	7.182843	4.485574953	4.380888723	0.857503334	4.585401254	3.771209487	6.318813925	4.300878	3.272591	4.052668	4.040524	1.116697	5.496012	4.423121	3.504086	0.3871419	1.041593	2.800952	5.402627	0.8675802	3.048219	5.568433	0.3952822	3.324393	3.466105	4.63486	4.283166	4.151469	0.3671474	3.664255	1.59746	4.847837	5.872408	3.952166	3.612176
TCGA.TM.A84G.01	2.819178082	0	6.522043	5.381463352	4.148706378	1.470094293	3.267685603	3.787181685	6.502389482	4.418811	3.977784	5.047015	5.040046	0.9295638	5.939346	5.826823	1.747602	0.1314578	0.5758932	1.252961	4.676516	1.443501	1.296428	3.05212	0.6759965	3.719008	5.076059	5.709966	3.755497	2.434802	0.3641241	4.432792	1.537644	5.682843	6.650615	5.113988	4.418723
TCGA.TM.A84H.01	1.989041096	0	5.921484	4.856169027	5.241607595	1.574634395	3.761827778	3.762295657	6.688135588	4.224341	4.155069	4.354255	2.920998	0.4693651	6.216761	4.2929	4.310115	0.2218152	1.327572	1.875583	5.764431	2.573956	5.086287	3.930179	0.5829413	5.492222	4.933289	5.261862	4.839854	2.313884	0.7802261	4.948208	0.9350825	5.238982	6.066264	4.481628	3.904532
TCGA.TM.A84I.01	1.594520548	0	7.166929	5.199868617	4.165518058	3.908832118	2.92734657	3.090616348	7.301228208	4.693643	3.851429	4.14216	2.685178	0.6231177	6.388668	4.955155	2.411318	0.07560108	1.627747	0.2683146	4.467195	0.04516335	4.756153	5.383704	0.4270698	3.964408	4.430754	5.614248	3.93344	0.8429386	0.514703	1.310689	0.5396303	6.03547	6.382477	5.175425	4.214366
TCGA.TM.A84J.01	1.438356164	0	5.308241	5.744731601	3.000811288	3.197204896	3.141906854	3.424115888	7.950334847	5.452457	4.224434	4.965835	2.617393	0.6019817	6.835601	6.08885	2.377929	1.423793	0.4669664	4.112533	4.463132	0	5.314813	3.788237	0.7342219	4.40895	4.834423	5.740801	5.616555	1.745625	0.4362685	5.816351	5.556448	6.096188	6.819434	5.747183	5.162444
TCGA.TM.A84L.01	3.353424658	1	6.767623	4.22475033	4.252695705	1.243364426	4.451600175	3.945729421	6.212528485	4.071102	3.196591	4.181929	3.065555	0.77349	6.042055	5.629808	2.423175	0.3370831	0.7442472	1.357158	5.283311	1.158143	2.739611	5.385559	0.2767944	3.480575	3.780352	5.019978	4.14216	3.919617	0.4825385	2.893653	0.8576626	4.969068	5.871782	4.192786	3.271157
TCGA.TM.A84M.01	1.356164384	0	5.104341	5.174402423	5.452799675	1.670523126	3.376165337	3.82714832	6.952467531	4.40384	3.815258	4.62945	4.697918	0.8499993	6.207534	5.775643	4.070338	0.2282338	0.5568953	1.297191	4.795954	0.3988976	3.676662	3.834094	0.3399355	3.884295	4.318447	5.614783	1.894527	2.280956	0.4416959	6.74256	3.440235	5.592795	6.579431	5.121587	4.374539
TCGA.TM.A84O.01	2.457534247	0	4.560599	5.230156891	5.057489263	2.722334864	3.773975233	3.637726158	6.159078141	3.961994	3.54061	4.470426	5.354082	1.04684	5.540455	4.821037	2.955815	0.9653964	1.657183	2.578987	5.276519	0.7174735	3.457831	4.576704	0.2606279	4.591267	4.817946	5.01899	4.479108	4.709098	0.3946239	4.460054	2.912152	5.420004	6.546564	4.513939	4.235268
TCGA.TM.A84Q.01	1.553424658	0	5.448544	5.435821918	5.680659109	0.595503661	3.902420942	3.930434576	6.736622462	4.816554	3.673342	4.704955	3.811964	0.7416611	6.213907	5.010892	4.429998	0.2404975	1.07608	1.392317	5.169805	0.2892443	3.721034	4.60865	0.5938796	2.4982	4.330738	5.266569	4.646433	1.356144	0.3034593	3.92801	0.816231	5.252688	6.179869	4.37275	3.942571
TCGA.TM.A84R.01	0.77260274	0	4.732861	4.376290383	3.210092689	2.379704128	2.493698565	2.873636049	6.083255925	3.462275	3.176387	4.19441	5.359549	2.451514	4.977509	3.526382	5.008527	2.077961	2.550433	5.618782	4.550833	2.694635	1.118027	2.729488	0.3035762	6.341214	3.439065	4.190631	2.846233	4.320246	0.4130524	5.977195	4.419458	4.613473	5.729452	4.001136	3.26362
TCGA.TM.A84S.01	0.378082192	0	7.506385	4.534920687	3.76429307	0.848637962	3.744548633	4.019577385	6.006024182	4.067381	3.581207	4.404903	2.047434	0.3997727	5.730681	4.709677	1.950618	0.3873625	0.892119	1.410287	4.569546	0.5745375	2.751142	3.755945	0.3777346	3.611656	4.036609	5.131565	3.957051	5.137167	0.4555442	4.881562	0.8487982	5.388131	6.260105	4.341175	3.99032
TCGA.TM.A84T.01	0.98630137	0	6.461645	4.944582059	4.099572943	0.596839754	3.926720586	2.993094631	6.191570546	4.363963	3.718877	4.321401	1.82024	0.5162169	6.043583	4.766691	2.468714	0.1491293	0.7725614	0.7676548	4.562584	0.3662523	2.761136	4.179845	0.3725064	3.532354	4.187023	4.887013	3.950814	3.255002	0.6371001	2.931002	0.6022668	4.951746	6.033654	4.428136	3.61194
TCGA.VM.A8C8.01	2.720547945	0	7.087394	5.210338207	4.721585931	0.764516014	4.438326124	3.366378172	5.504270798	4.050258	4.249529	4.32099	2.671475	0.5850587	5.792694	4.569236	2.918214	0.2062681	0.4230941	0.9714424	5.268651	0.2916036	2.730118	4.0826	0.08719125	3.505269	3.984197	5.078149	4.241642	5.291519	0.4949788	2.96595	1.634826	5.410687	5.713781	3.795902	2.740258
TCGA.VM.A8C9.01	2.473972603	0	6.934099	5.606744239	3.824421646	2.439676323	4.413871601	3.355495579	5.545878815	3.556049	2.973391	4.441961	6.185682	0.7062874	4.571216	6.1017	0.5111644	0.1322478	0.3339961	2.185486	4.761918	0.2390314	2.374567	4.832541	0	0.6794238	3.276258	4.711814	7.010417	3.414663	0.1849785	0.5469562	3.05913	5.348339	5.417434	3.733051	2.961142
TCGA.VM.A8CA.01	1.109589041	0	5.283348	4.937565676	4.128780047	1.165879789	3.278832268	3.29506176	5.12618408	3.556748	3.287842	3.97474	2.446177	1.598603	4.272292	3.472865	4.587845	0.891497	1.017067	4.019382	5.539187	1.583567	1.871173	4.108324	0.1330374	3.328463	3.252779	4.431817	3.516608	3.645552	0.3841604	3.447222	3.089803	4.693598	5.359272	3.457174	2.664961
TCGA.VM.A8CB.01	0.008219178	0	4.375005	5.988500646	5.596839754	1.907928962	2.366112352	3.876408894	5.735533008	3.392894	3.147144	4.42125	3.735327	0.9254678	5.411714	2.98601	2.455571	0.9803178	0.405121	2.092309	5.2323	0.2665167	0.2800061	3.535742	0.04809665	3.15617	4.208408	5.474215	2.90562	1.431035	0.548042	4.88887	2.366	5.340851	6.039419	4.311452	4.3546
TCGA.VM.A8CD.01	0.649315068	1	8.012422	4.919597513	4.214101486	1.296780417	4.032021475	4.652629897	6.156295482	4.932647	3.47967	4.953302	2.357805	0.7662135	5.510339	5.828043	2.326307	0.346191	0.8652062	2.001046	5.425218	1.348629	2.539506	3.999017	0.3664761	1.5591	3.669888	5.845262	5.337144	5.761868	0.7727302	1.475344	3.831107	5.727125	6.509469	4.790089	3.626182
TCGA.VM.A8CE.01	2.202739726	0	7.310477	5.203118916	4.478803589	0.995231234	4.066071964	3.528658828	6.382656879	4.249089	3.544918	4.377964	2.077106	1.085697	5.855419	4.481783	2.359549	0.6452405	1.120086	1.204266	4.74917	0.5398288	3.138798	3.925211	0.3245802	3.168642	4.283825	5.101318	2.679401	3.635046	0.4406333	3.644087	0.7432133	5.279553	6.17885	4.275551	3.879049
TCGA.VM.A8CH.01	0.895890411	0	6.873541	5.049473945	3.988475651	0.90842865	4.240321963	3.684257705	5.688885305	4.467266	3.247122	4.327845	1.584914	0.7392433	5.911042	4.814202	2.926493	0.066537	1.422018	1.172231	4.875367	0.09071796	2.269632	3.832404	0.2172307	3.359957	4.301566	5.120219	3.545746	2.8746	0.349252	1.518686	0.5311693	4.987248	6.01597	4.070089	3.623621
TCGA.VV.A829.01	2.219178082	0	4.924005	5.497487825	4.156792996	0.985864701	3.554871224	3.928285038	5.957933166	4.535474	3.472904	4.52939	1.969712	0.7044294	6.378031	3.982419	2.652968	0.295723	0.162339	1.450644	5.256818	0.20989	2.83461	3.19467	0.1433934	2.536451	4.664016	5.658077	2.08865	0.8339021	0.1957255	4.747865	3.220144	5.594116	5.332905	4.52051	4.249294
TCGA.VV.A86M.01	0.575342466	0	5.834663	5.239229992	3.578491952	0.696171913	4.419228746	3.52968354	5.932833634	4.226223	3.258142	4.323774	1.87519	0.9066597	6.301694	3.933497	3.315899	0.09558691	0.6210555	0.5281712	4.0233	0.4041402	3.66078	4.067854	0.4900566	2.151242	4.252204	5.39484	3.702369	0.5326661	0.2058929	2.039209	0.3850444	5.026535	6.243821	4.253649	3.867323
TCGA.VW.A7QS.01	1.906849315	0	4.39509	5.293804522	4.681005031	1.053250385	3.171014626	3.798693413	6.337100921	4.601881	3.22968	4.105117	1.747473	0.9224262	5.26273	4.69483	1.778839	0.1330374	0.6345933	1.095114	4.698302	0.1920679	1.742092	3.069565	0.7356955	2.0731	4.025729	5.137512	3.807139	2.07111	0.3654686	3.359128	0.5089357	5.646658	6.077187	4.344885	3.932609
TCGA.VW.A8FI.01	0.657534247	1	8.06453	4.90225692	3.570778638	2.278163214	2.881096826	3.45497863	5.461391041	4.282914	3.392716	3.894915	1.200379	0.5441886	4.856866	3.729694	0.3746222	0.1934564	0.4990677	0.6132487	3.829322	0.2601461	2.671475	4.416516	0.07710624	4.170758	3.188274	4.374476	4.671237	2.59622	0.1154328	0.4096896	3.548683	4.303167	5.727831	3.782409	3.754535
TCGA.W9.A837.01	3.698630137	0	7.214215	4.848142171	4.335032987	2.001333876	3.177535148	3.64301341	5.980496065	4.30922	3.419566	4.383628	4.217401	1.415326	5.57295	4.287915	3.842989	1.241535	1.614097	4.110455	4.650558	1.358227	1.276854	3.087055	0.292664	5.204289	3.607413	5.082856	2.930397	3.883328	0.3736204	5.255739	2.857643	5.184149	6.124663	4.251325	3.811307
TCGA.WH.A86K.01	0.435616438	0	6.085257	4.5098225	3.038436182	0.227371423	2.8230156	2.647659886	4.973133665	3.385928	2.813053	3.463806	0.9459073	0.7850902	4.982501	4.196001	2.513617	0.04558276	0.6545272	0.3670355	4.727882	0.2127561	1.529521	4.422973	0.06239806	3.007554	3.776778	4.137167	2.976382	3.454439	0.3552418	2.590434	0.7554858	4.081646	5.176323	3.049509	2.741812
TCGA.WY.A858.01	3.608219178	0	6.382612	4.718345185	3.142201021	0.49139136	4.657222684	2.75787666	4.689338303	4.331096	2.398569	3.271231	2.333968	0.7604339	4.891575	3.544325	2.178619	0.2068932	0.6995516	0.3243498	4.085221	0.4513298	1.635383	4.965978	0.05783148	1.863423	3.109478	4.056289	4.145335	4.301434	0.2459824	0.729618	0.3715031	4.204102	4.967648	3.324811	2.767464
