# Supplementary material for: Machine learning-based identification of glycosyltransferase-related mRNAs for improving outcomes and the anti-tumor therapeutic response of gliomas
Source: Front Pharmacol. 2023 Aug 16;14:1200795. doi: 10.3389/fphar.2023.1200795 (PMC10468601; doi:10.3389/fphar.2023.1200795)
Supplement: Supplementary file 3 [file DataSheet2.xlsx]

## Sheet: Table S1
Table S1. Basic information of included samples.
Series accession numbers	Data Type	No. of input patients	WHO grade	Gender	Mean age, years	IDH status	1p19q status	Region	Survival Outcome
CGGA	RNA-seq	859	WHOII&III:526; WHOIV:333	Female:501, Male:373	43	Mutant: 480; WT: 379	Codel: 188; Non-codel: 672	China	OS
TCGA	RNA-seq	588	WHOII&III: 445; WHOIV:143	Female:246, Male:342	47	Mutant: 368; WT: 220	Codel: 149; Non-codel: 439	America	OS
Gravendeel	Microarray	261	WHOII&III:108; WHOIV:153	Female:86, Male:175	51	NA	NA	Netherlands	OS
Rembrant	Microarray	209	WHOII&III:92; WHOIV:117	Female:82, Male:127	NA	NA	NA	China	OS
Kamoun	Microarray	588	WHOII&III: 125; WHOIV:18	Female:60, Male:83	46	NA	NA	America	OS

## Sheet: Table S2
TableS2. Differentially expressed glycoslation-related genes between glioma and non-tumor samples using GEPIA2 database
Symbol	Gene.ID	LGG					GBM
		Median..Tumor.	Median..Normal.	Log2.Fold.Change.	adjp		Median..Tumor.	Median..Normal.	Log2.Fold.Change.	adjp
ALG5	ENSG00000120697.8	27.135	10.78	1.256	1.6e-160		44.68	10.78	1.955	1.97e-113
B3GNT4	ENSG00000176383.8	0.83	4.78	-1.659	1.35e-99		0.86	4.78	-1.636	6.76e-71
B3GNT9	ENSG00000237172.3	9.97	3.17	1.395	8.49e-62		14.18	3.17	1.864	6.13e-80
B4GALNT1	ENSG00000135454.13	19.435	47.359	-1.243	1.08e-30		11.72	47.359	-1.927	2.51e-22
B4GALNT3	ENSG00000139044.10	0.69	4.28	-1.643	3.11e-104		0.61	4.28	-1.713	1.09e-55
B4GALT1	ENSG00000086062.12	6.28	1.66	1.452	3.85e-102		8.97	1.66	1.906	6.94e-77
B4GALT4	ENSG00000121578.12	15.705	6.16	1.222	8.85e-133		18.9	6.16	1.475	4.21e-83
B4GALT5	ENSG00000158470.5	27.455	10.98	1.248	2.88e-85		37.501	10.98	1.684	3.22e-71
CHSY1	ENSG00000131873.5	10.745	3.85	1.276	9.29e-76		16.2	3.85	1.826	3.41e-67
EXT1	ENSG00000182197.10	11.785	4.97	1.099	6.43e-104		16.34	4.97	1.538	5.12e-72
EXT2	ENSG00000151348.13	25.251	10.61	1.177	3.98e-133		42.94	10.61	1.92	7.3e-110
EXTL1	ENSG00000158008.9	3.515	26.91	-2.628	1.93e-105		1.7	26.91	-3.37	1.28e-99
FUT1	ENSG00000174951.10	0.33	1.88	-1.115	1.45e-139		0.3	1.88	-1.148	1.68e-89
GALNT1	ENSG00000141429.13	29.915	7.53	1.858	6.65e-190		33.139	7.53	2.001	2.15e-132
GALNT10	ENSG00000164574.15	17.745	3.58	2.033	1.81e-161		20.15	3.58	2.207	8.93e-111
GALNT15	ENSG00000131386.17	41.94	8.34	2.201	5.27e-88		33.061	8.34	1.867	6.94e-42
GALNT9	ENSG00000182870.12	10.93	56.869	-2.278	9.54e-63		2.02	56.869	-4.26	4.47e-110
GALNTL6	ENSG00000174473.15	0.38	1.9	-1.071	8.91e-38		0.09	1.9	-1.412	4.76e-82
GCNT4	ENSG00000176928.5	0.345	1.96	-1.138	5.67e-116		0.28	1.96	-1.209	1.6e-76
GLT1D1	ENSG00000151948.11	1.285	14.06	-2.72	8.17e-82		0.62	14.06	-3.217	1.3e-98
GYG1	ENSG00000163754.17	45.301	21.711	1.028	2.81e-92		54.488	21.711	1.289	4.51e-74
HAS1	ENSG00000105509.10	0.255	2.52	-1.488	1.42e-81		0.19	2.52	-1.565	4.73e-56
HAS2	ENSG00000170961.6	1.84	0.11	1.355	1.73e-75		4.85	0.11	2.398	1.55e-132
LFNG	ENSG00000106003.12	54.509	7.94	2.634	2.85e-119		61.75	7.94	2.811	5.56e-90
MFNG	ENSG00000100060.17	9.915	1.77	1.978	6.57e-128		15.83	1.77	2.603	7.68e-120
MGAT2	ENSG00000168282.5	8.79	3.2	1.221	8.87e-66		12.58	3.2	1.693	1.3e-83
MGAT5B	ENSG00000167889.12	9.665	65.748	-2.646	1.86e-115		5.41	65.748	-3.38	1.53e-105
PIGM	ENSG00000143315.6	5.44	1.21	1.543	1.82e-196		4.34	1.21	1.273	1.26e-100
POFUT1	ENSG00000101346.11	18.15	3.94	1.955	7.43e-228		25.899	3.94	2.445	2.76e-153
PYGL	ENSG00000100504.16	9.585	3.24	1.32	3.04e-47		42.15	3.24	3.347	6.31e-117
PYGM	ENSG00000068976.13	5.675	13.4	-1.109	1.14e-18		2.75	13.4	-1.941	2.83e-36
ST6GAL1	ENSG00000073849.14	29.945	10.24	1.461	2.58e-103		29.8	10.24	1.454	1.06e-47
ST6GALNAC5	ENSG00000117069.14	0.86	12.51	-2.861	3.25e-87		1.34	12.51	-2.529	2.13e-58
ST6GALNAC6	ENSG00000160408.14	58.201	131.872	-1.166	2.57e-74		49.841	131.872	-1.386	2.64e-59
ST8SIA3	ENSG00000177511.5	9.53	73.129	-2.816	4.64e-101		1.58	73.129	-4.845	3.16e-130
ST8SIA5	ENSG00000101638.13	1.795	9.8	-1.95	6.42e-60		4.34	9.8	-1.016	5.29e-09
STT3A	ENSG00000134910.12	44.424	12.47	1.754	2.9e-186		71.061	12.47	2.419	7.75e-134
STT3B	ENSG00000163527.9	32.72	13.84	1.184	1.57e-115		39.99	13.84	1.466	8.49e-70
UGGT1	ENSG00000136731.12	9.395	3.19	1.311	6.17e-121		10.09	3.19	1.404	1.06e-75
XXYLT1	ENSG00000173950.15	8.98	3.61	1.114	2.07e-113		12.56	3.61	1.557	1.53e-98

## Sheet: Table S3
Table S3. Correlation analysis between copy number changes and expresion profiles of glycosylaion-related genes in glioma.
Category	Gene Symble	Entrez	CpG Site	Correlation	FDR
GBM	ALG5	29880	cg18954371	-0.36733	0.00834862
GBM	B3GNT4	79369	cg19535609	-0.289613	0.0392665
GBM	B3GNT9	84752	cg05527491	-0.242534	0.0864727
GBM	B4GALNT1	2583	cg24750156	-0.533213	7.2716e-05
GBM	B4GALNT3	283358	cg11065385	-0.291674	0.0382104
GBM	B4GALT1	2683	cg14080050	-0.585882	9.50024e-06
GBM	B4GALT4	8702	cg09862076	-0.329321	0.0187008
GBM	B4GALT5	9334	cg03655771	-0.176109	0.215726
GBM	CHSY1	22856	cg08165960	-0.506335	0.000183822
GBM	EXT1	2131	cg05783185	-0.225792	0.111052
GBM	EXT2	2132	cg21061731	-0.308507	0.0280382
GBM	EXTL1	2134	cg02599835	-0.327964	0.019216
GBM	FUT1	2523	cg13881341	0.31086	0.0268169
GBM	GALNT1	2589	cg24425757	0.0377376	0.792127
GBM	GALNT10	55568	cg26893743	-0.410588	0.0029763
GBM	GALNT9	50614	cg10653000	-0.33276	0.0174478
GBM	GALNTL6	442117	cg15533075	-0.226651	0.109737
GBM	GCNT4	51301	cg17520919	0.142624	0.317073
GBM	GLT1D1	144423	cg00901320	-0.344344	0.0137414
GBM	GYG1	2992	cg19143760	-0.328778	0.0189054
GBM	HAS1	3036	cg14312578	-0.425662	0.00184532
GBM	HAS2	3037	cg13192836	-0.130226	0.361292
GBM	LFNG	3955	cg13568415	-0.566335	2.094e-05
GBM	MFNG	4242	cg01765930	-0.531765	7.6582e-05
GBM	MGAT2	4247	cg01797567	-0.258914	0.0667886
GBM	MGAT5B	146664	cg05057634	-0.145701	0.306661
GBM	PIGM	93183	cg15069926	-0.197828	0.163658
GBM	POFUT1	23509	cg11371493	-0.174842	0.219087
GBM	PYGL	5836	cg19839026	-0.566335	2.094e-05
GBM	PYGM	5837	cg09958483	-0.43638	0.00151126
GBM	ST6GAL1	6480	cg22593953	-0.370226	0.00782203
GBM	ST6GALNAC5	81849	cg09511846	-0.363258	0.00914133
GBM	ST6GALNAC6	30815	cg14464711	-0.263348	0.0621313
GBM	ST8SIA3	51046	cg04017533	-0.611041	3.23487e-06
GBM	ST8SIA5	29906	cg02801277	-0.724796	7.62004e-09
GBM	STT3A	3703	cg24352075	-0.0409955	0.774615
GBM	STT3B	201595	cg03673368	-0.23095	0.102965
GBM	UGGT1	56886	cg26359174	-0.0738462	0.605565
LGG	ALG5	29880	cg13285088	-0.148082	0.000749142
LGG	B3GNT4	79369	cg06994572	-0.37838	5.21358e-19
LGG	B3GNT9	84752	cg06212637	-0.732817	0
LGG	B4GALNT1	2583	cg24750156	-0.451219	0
LGG	B4GALNT3	283358	cg12366518	-0.226718	1.93483e-07
LGG	B4GALT1	2683	cg14080050	-0.515814	0
LGG	B4GALT4	8702	cg22513455	-0.269643	5.62351e-10
LGG	B4GALT5	9334	cg12058372	-0.0623317	0.15736
LGG	CHSY1	22856	cg08165960	-0.345866	7.37943e-16
LGG	EXT1	2131	cg01664039	-0.226394	2.17803e-07
LGG	EXT2	2132	cg11272874	-0.1617	0.000229643
LGG	EXTL1	2134	cg02599835	-0.249234	1.07212e-08
LGG	FUT1	2523	cg26259171	0.0512984	0.244652
LGG	GALNT1	2589	cg05714729	-0.102156	0.0203225
LGG	GALNT10	55568	cg16144934	-0.104303	0.0178221
LGG	GALNT9	50614	cg10653000	-0.381993	0
LGG	GALNTL6	442117	cg05678100	-0.139109	0.00153649
LGG	GCNT4	51301	cg17520919	0.100862	0.0219384
LGG	GLT1D1	144423	cg26542218	-0.297798	6.34839e-12
LGG	GYG1	2992	cg10256468	-0.189277	1.5574e-05
LGG	HAS1	3036	cg08065657	-0.233619	7.9436e-08
LGG	HAS2	3037	cg24030587	-0.376341	0
LGG	LFNG	3955	cg13151425	-0.529358	0
LGG	MFNG	4242	cg01765930	-0.594522	0
LGG	MGAT2	4247	cg01797567	-0.102482	0.019924
LGG	MGAT5B	146664	cg22764421	-0.369914	0
LGG	PIGM	93183	cg12036741	-0.00224169	0.959473
LGG	POFUT1	23509	cg00668182	-0.153517	0.000472699
LGG	PYGL	5836	cg12117827	-0.579232	0
LGG	PYGM	5837	cg09958483	-0.47651	0
LGG	ST6GAL1	6480	cg15287850	-0.439832	0
LGG	ST6GALNAC5	81849	cg21604970	-0.245911	1.51721e-08
LGG	ST6GALNAC6	30815	cg04460372	-0.230688	1.26486e-07
LGG	ST8SIA3	51046	cg24811864	-0.354198	1.05442e-16
LGG	ST8SIA5	29906	cg19478558	-0.585567	0
LGG	STT3A	3703	cg10853556	-0.162083	0.000221826
LGG	STT3B	201595	cg08163220	-0.17109	9.6087e-05
LGG	UGGT1	56886	cg11873311	-0.0851579	0.053228

## Sheet: Table S4
Table S4. Correlation analysis between copy number changes and expresion profiles of glycosylaion-related genes in glioma.
Category	Gene Symble	Correlation	FDR	Entrez
GBM	ALG5	0.409105	1.25036e-06	29880
GBM	B3GNT4	0.129719	0.191564	79369
GBM	B3GNT9	0.16765	0.0794874	84752
GBM	B4GALNT1	0.29026	0.00105488	2583
GBM	B4GALNT3	-0.0775875	0.468377	283358
GBM	B4GALT1	0.17041	0.0740528	2683
GBM	B4GALT4	0.143836	0.141884	8702
GBM	B4GALT5	0.391205	4.1781e-06	9334
GBM	CHSY1	0.23347	0.0104226	22856
GBM	EXT1	0.258135	0.00412128	2131
GBM	EXT2	0.243	0.00737421	2132
GBM	EXTL1	-0.00874027	0.94554	2134
GBM	FUT1	0.14066	0.152212	2523
GBM	GALNT1	0.338008	9.8026e-05	2589
GBM	GALNT10	0.132644	0.180068	55568
GBM	GALNT15	0.237901	0.00889364	117248
GBM	GALNT9	0.00219333	0.986263	50614
GBM	GALNTL6	0.0362702	0.757732	442117
GBM	GCNT4	0.225694	0.0136907	51301
GBM	GLT1D1	0.0709522	0.512678	144423
GBM	GYG1	0.226652	0.0132611	2992
GBM	HAS1	0.0102545	0.935774	3036
GBM	HAS2	0.216457	0.0186824	3037
GBM	LFNG	0.402972	1.91781e-06	3955
GBM	MFNG	0.121698	0.225068	4242
GBM	MGAT2	0.468436	1.34297e-08	4247
GBM	MGAT5B	0.0731834	0.497062	146664
GBM	PIGM	0.0754701	0.481915	93183
GBM	POFUT1	0.515604	1.87225e-10	23509
GBM	PYGL	0.231684	0.0111084	5836
GBM	PYGM	-0.0514325	0.650471	5837
GBM	ST6GAL1	0.180039	0.0569596	6480
GBM	ST6GALNAC5	0.171035	0.0728312	81849
GBM	ST6GALNAC6	0.360827	2.7194e-05	30815
GBM	ST8SIA3	-0.0766009	0.474286	51046
GBM	ST8SIA5	-0.00426908	0.9736	29906
GBM	STT3A	0.0575355	0.606285	3703
GBM	STT3B	0.227723	0.0127877	201595
GBM	UGGT1	0.082127	0.439108	56886
GBM	XXYLT1	0.178211	0.0598363	152002
LGG	ALG5	0.337339	3.35444e-14	29880
LGG	B3GNT4	0.0528536	0.311737	79369
LGG	B3GNT9	0.0205539	0.718048	84752
LGG	B4GALNT1	0.268403	3.3272e-09	2583
LGG	B4GALNT3	0.0680747	0.181144	283358
LGG	B4GALT1	-0.0472093	0.372399	2683
LGG	B4GALT4	0.168862	0.000321907	8702
LGG	B4GALT5	0.0766726	0.127732	9334
LGG	CHSY1	0.083423	0.0948299	22856
LGG	EXT1	0.3622	2.35074e-16	2131
LGG	EXT2	0.117004	0.0156437	2132
LGG	EXTL1	-0.110886	0.0226153	2134
LGG	FUT1	0.042033	0.432923	2523
LGG	GALNT1	0.237145	2.25474e-07	2589
LGG	GALNT10	0.0586809	0.256315	55568
LGG	GALNT15	0.122078	0.0113667	117248
LGG	GALNT9	-0.0705124	0.164664	50614
LGG	GALNTL6	-0.101171	0.0390948	442117
LGG	GCNT4	0.106268	0.0295094	51301
LGG	GLT1D1	0.129755	0.00681439	144423
LGG	GYG1	0.060935	0.236742	2992
LGG	HAS1	0.0845843	0.0900265	3036
LGG	HAS2	0.434438	7.85728e-24	3037
LGG	LFNG	0.238649	1.86907e-07	3955
LGG	MFNG	-0.333789	6.55812e-14	4242
LGG	MGAT2	0.309377	5.2173e-12	4247
LGG	MGAT5B	0.0354671	0.515556	146664
LGG	PIGM	0.133562	0.0052327	93183
LGG	POFUT1	0.227959	6.95828e-07	23509
LGG	PYGL	-0.150256	0.0015141	5836
LGG	PYGM	-0.109322	0.0247817	5837
LGG	ST6GAL1	0.0170137	0.767308	6480
LGG	ST6GALNAC5	-0.0651077	0.202679	81849
LGG	ST6GALNAC6	0.0830141	0.0966545	30815
LGG	ST8SIA3	-0.124944	0.00943258	51046
LGG	ST8SIA5	0.0803612	0.108826	29906
LGG	STT3A	0.120919	0.0122444	3703
LGG	STT3B	0.179165	0.000126323	201595
LGG	UGGT1	-0.0141998	0.807687	56886
LGG	XXYLT1	0.205248	9.22474e-06	152002

## Sheet: Table S5
Table S5. Gene Ontology analysis of glycosylaion-related genes with differential expression in glioma.
Category	Description	GeneRatio	BgRatio	pvalue	p.adjust	qvalue	geneID	Count
Biological process	glycosylation	30/39	263/18862	7.47035e-49	3.32431e-46	2.18606e-46	ALG5/B3GNT4/B3GNT9/B4GALNT1/B4GALT1/B4GALT4/B4GALT5/EXT1/EXT2/EXTL1/FUT1/GALNT1/GALNT10/GALNT15/GALNT9/GALNTL6/GCNT4/MGAT2/MGAT5B/PIGM/POFUT1/ST6GAL1/ST6GALNAC5/ST6GALNAC6/ST8SIA3/ST8SIA5/STT3A/STT3B/UGGT1/XXYLT1	30
Biological process	protein glycosylation	28/39	250/18862	8.35642e-45	1.23954e-42	8.15118e-43	ALG5/B3GNT4/B3GNT9/B4GALT1/B4GALT4/B4GALT5/EXT1/EXT2/EXTL1/FUT1/GALNT1/GALNT10/GALNT15/GALNT9/GALNTL6/GCNT4/MGAT2/MGAT5B/POFUT1/ST6GAL1/ST6GALNAC5/ST6GALNAC6/ST8SIA3/ST8SIA5/STT3A/STT3B/UGGT1/XXYLT1	28
Biological process	macromolecule glycosylation	28/39	250/18862	8.35642e-45	1.23954e-42	8.15118e-43	ALG5/B3GNT4/B3GNT9/B4GALT1/B4GALT4/B4GALT5/EXT1/EXT2/EXTL1/FUT1/GALNT1/GALNT10/GALNT15/GALNT9/GALNTL6/GCNT4/MGAT2/MGAT5B/POFUT1/ST6GAL1/ST6GALNAC5/ST6GALNAC6/ST8SIA3/ST8SIA5/STT3A/STT3B/UGGT1/XXYLT1	28
Biological process	glycoprotein biosynthetic process	29/39	347/18862	7.87071e-43	8.75617e-41	5.75805e-41	ALG5/B3GNT4/B3GNT9/B4GALT1/B4GALT4/B4GALT5/CHSY1/EXT1/EXT2/EXTL1/FUT1/GALNT1/GALNT10/GALNT15/GALNT9/GALNTL6/GCNT4/MGAT2/MGAT5B/POFUT1/ST6GAL1/ST6GALNAC5/ST6GALNAC6/ST8SIA3/ST8SIA5/STT3A/STT3B/UGGT1/XXYLT1	29
Biological process	glycoprotein metabolic process	29/39	421/18862	2.55789e-40	2.27652e-38	1.49704e-38	ALG5/B3GNT4/B3GNT9/B4GALT1/B4GALT4/B4GALT5/CHSY1/EXT1/EXT2/EXTL1/FUT1/GALNT1/GALNT10/GALNT15/GALNT9/GALNTL6/GCNT4/MGAT2/MGAT5B/POFUT1/ST6GAL1/ST6GALNAC5/ST6GALNAC6/ST8SIA3/ST8SIA5/STT3A/STT3B/UGGT1/XXYLT1	29
Biological process	protein O-linked glycosylation	12/39	105/18862	1.5993e-18	1.18615e-16	7.8001e-17	B3GNT4/B4GALT5/GALNT1/GALNT10/GALNT15/GALNT9/GALNTL6/GCNT4/MGAT5B/POFUT1/ST6GAL1/XXYLT1	12
Biological process	O-glycan processing	10/39	61/18862	3.40625e-17	2.1654e-15	1.42397e-15	B3GNT4/B4GALT5/GALNT1/GALNT10/GALNT15/GALNT9/GCNT4/POFUT1/ST6GAL1/XXYLT1	10
Biological process	carbohydrate biosynthetic process	12/39	209/18862	7.50067e-15	3.75588e-13	2.46986e-13	B3GNT4/B3GNT9/B4GALT1/B4GALT5/EXT1/EXT2/GYG1/HAS1/HAS2/MGAT2/ST6GALNAC5/ST6GALNAC6	12
Biological process	cellular polysaccharide metabolic process	10/39	102/18862	7.59616e-15	3.75588e-13	2.46986e-13	B3GNT4/B3GNT9/B4GALT5/EXT1/EXT2/GYG1/HAS1/HAS2/PYGL/PYGM	10
Biological process	polysaccharide metabolic process	10/39	113/18862	2.18021e-14	9.51919e-13	6.25981e-13	B3GNT4/B3GNT9/B4GALT5/EXT1/EXT2/GYG1/HAS1/HAS2/PYGL/PYGM	10
Biological process	aminoglycan biosynthetic process	10/39	114/18862	2.38649e-14	9.51919e-13	6.25981e-13	B3GNT4/B3GNT9/B4GALT1/B4GALT4/B4GALT5/CHSY1/EXT1/EXT2/HAS1/HAS2	10
Biological process	protein N-linked glycosylation	9/39	74/18862	2.56697e-14	9.51919e-13	6.25981e-13	ALG5/B4GALT1/EXT2/MGAT2/MGAT5B/ST6GAL1/STT3A/STT3B/UGGT1	9
Biological process	cellular carbohydrate biosynthetic process	9/39	86/18862	1.04978e-13	3.59349e-12	2.36307e-12	B3GNT4/B3GNT9/B4GALT1/B4GALT5/EXT1/EXT2/GYG1/HAS1/HAS2	9
Biological process	glycosaminoglycan biosynthetic process	9/39	107/18862	7.94166e-13	2.52431e-11	1.65999e-11	B3GNT4/B4GALT1/B4GALT4/B4GALT5/CHSY1/EXT1/EXT2/HAS1/HAS2	9
Biological process	cellular polysaccharide biosynthetic process	8/39	71/18862	1.50438e-12	4.0468e-11	2.66117e-11	B3GNT4/B3GNT9/B4GALT5/EXT1/EXT2/GYG1/HAS1/HAS2	8
Biological process	mucopolysaccharide metabolic process	9/39	115/18862	1.53978e-12	4.0468e-11	2.66117e-11	B3GNT4/B4GALT1/B4GALT4/B4GALT5/CHSY1/EXT1/EXT2/HAS1/HAS2	9
Biological process	aminoglycan metabolic process	10/39	172/18862	1.54597e-12	4.0468e-11	2.66117e-11	B3GNT4/B3GNT9/B4GALT1/B4GALT4/B4GALT5/CHSY1/EXT1/EXT2/HAS1/HAS2	10
Biological process	polysaccharide biosynthetic process	8/39	78/18862	3.28158e-12	8.11279e-11	5.33496e-11	B3GNT4/B3GNT9/B4GALT5/EXT1/EXT2/GYG1/HAS1/HAS2	8
Biological process	cellular carbohydrate metabolic process	11/39	288/18862	9.9688e-12	2.3348e-10	1.53536e-10	B3GNT4/B3GNT9/B4GALT1/B4GALT5/EXT1/EXT2/GYG1/HAS1/HAS2/PYGL/PYGM	11
Biological process	glycosphingolipid biosynthetic process	6/39	28/18862	1.90289e-11	4.23394e-10	2.78423e-10	B4GALNT1/B4GALT5/ST6GALNAC5/ST6GALNAC6/ST8SIA3/ST8SIA5	6
Biological process	glycosaminoglycan metabolic process	9/39	158/18862	2.75974e-11	5.84802e-10	3.84565e-10	B3GNT4/B4GALT1/B4GALT4/B4GALT5/CHSY1/EXT1/EXT2/HAS1/HAS2	9
Biological process	protein N-linked glycosylation via asparagine	6/39	30/18862	2.99013e-11	6.04822e-10	3.9773e-10	ALG5/MGAT2/ST6GAL1/STT3A/STT3B/UGGT1	6
Biological process	peptidyl-asparagine modification	6/39	31/18862	3.7022e-11	7.16295e-10	4.71035e-10	ALG5/MGAT2/ST6GAL1/STT3A/STT3B/UGGT1	6
Biological process	glycolipid biosynthetic process	7/39	67/18862	7.26733e-11	1.34748e-09	8.86104e-10	B4GALNT1/B4GALT5/PIGM/ST6GALNAC5/ST6GALNAC6/ST8SIA3/ST8SIA5	7
Biological process	ganglioside biosynthetic process	5/39	15/18862	8.56519e-11	1.5246e-09	1.00258e-09	B4GALNT1/B4GALT5/ST6GALNAC5/ST6GALNAC6/ST8SIA3	5
Biological process	sialylation	5/39	20/18862	4.38894e-10	7.51185e-09	4.93978e-09	ST6GAL1/ST6GALNAC5/ST6GALNAC6/ST8SIA3/ST8SIA5	5
Biological process	ganglioside metabolic process	5/39	25/18862	1.49276e-09	2.46029e-08	1.61789e-08	B4GALNT1/B4GALT5/ST6GALNAC5/ST6GALNAC6/ST8SIA3	5
Biological process	oligosaccharide metabolic process	6/39	56/18862	1.57242e-09	2.49903e-08	1.64336e-08	B4GALT1/MGAT2/ST6GALNAC5/ST6GALNAC6/ST8SIA3/ST8SIA5	6
Biological process	glycolipid metabolic process	7/39	111/18862	2.65824e-09	4.07902e-08	2.68236e-08	B4GALNT1/B4GALT5/PIGM/ST6GALNAC5/ST6GALNAC6/ST8SIA3/ST8SIA5	7
Biological process	liposaccharide metabolic process	7/39	112/18862	2.83123e-09	4.19966e-08	2.76169e-08	B4GALNT1/B4GALT5/PIGM/ST6GALNAC5/ST6GALNAC6/ST8SIA3/ST8SIA5	7
Biological process	glycosphingolipid metabolic process	6/39	67/18862	4.75381e-09	6.82402e-08	4.48747e-08	B4GALNT1/B4GALT5/ST6GALNAC5/ST6GALNAC6/ST8SIA3/ST8SIA5	6
Biological process	membrane lipid metabolic process	8/39	215/18862	1.13602e-08	1.57977e-07	1.03886e-07	B4GALNT1/B4GALT4/B4GALT5/PIGM/ST6GALNAC5/ST6GALNAC6/ST8SIA3/ST8SIA5	8
Biological process	protein phosphopantetheinylation	9/39	331/18862	1.88806e-08	2.54602e-07	1.67426e-07	B4GALNT3/GALNT1/GALNT10/GALNT15/GALNT9/GALNTL6/GCNT4/MGAT2/MGAT5B	9
Biological process	membrane lipid biosynthetic process	7/39	148/18862	1.97919e-08	2.59041e-07	1.70345e-07	B4GALNT1/B4GALT5/PIGM/ST6GALNAC5/ST6GALNAC6/ST8SIA3/ST8SIA5	7
Biological process	oligosaccharide biosynthetic process	4/39	17/18862	3.6419e-08	4.63042e-07	3.04496e-07	B4GALT1/MGAT2/ST6GALNAC5/ST6GALNAC6	4
Biological process	sphingolipid biosynthetic process	6/39	109/18862	9.05618e-08	1.11944e-06	7.36146e-07	B4GALNT1/B4GALT5/ST6GALNAC5/ST6GALNAC6/ST8SIA3/ST8SIA5	6
Biological process	sulfur compound biosynthetic process	7/39	193/18862	1.22788e-07	1.47677e-06	9.71125e-07	B3GNT4/B4GALT1/B4GALT4/B4GALT5/CHSY1/EXT1/EXT2	7
Biological process	ceramide biosynthetic process	5/39	68/18862	2.74541e-07	3.21503e-06	2.1142e-06	B4GALNT1/B4GALT5/ST6GALNAC5/ST6GALNAC6/ST8SIA3	5
Biological process	keratan sulfate biosynthetic process	4/39	28/18862	3.08233e-07	3.51702e-06	2.31279e-06	B3GNT4/B4GALT1/B4GALT4/B4GALT5	4
Biological process	keratan sulfate metabolic process	4/39	33/18862	6.11457e-07	6.80246e-06	4.47329e-06	B3GNT4/B4GALT1/B4GALT4/B4GALT5	4
Biological process	sphingolipid metabolic process	6/39	167/18862	1.12759e-06	1.22385e-05	8.04803e-06	B4GALNT1/B4GALT5/ST6GALNAC5/ST6GALNAC6/ST8SIA3/ST8SIA5	6
Biological process	poly-N-acetyllactosamine biosynthetic process	3/39	12/18862	1.77492e-06	1.88057e-05	1.23666e-05	B3GNT4/B3GNT9/B4GALT5	3
Biological process	ceramide metabolic process	5/39	102/18862	2.08432e-06	2.15703e-05	1.41846e-05	B4GALNT1/B4GALT5/ST6GALNAC5/ST6GALNAC6/ST8SIA3	5
Biological process	poly-N-acetyllactosamine metabolic process	3/39	13/18862	2.3041e-06	2.33028e-05	1.53239e-05	B3GNT4/B3GNT9/B4GALT5	3
Biological process	sulfur compound metabolic process	7/39	378/18862	1.08663e-05	0.000107455	7.06624e-05	B3GNT4/B4GALT1/B4GALT4/B4GALT5/CHSY1/EXT1/EXT2	7
Biological process	sulfation	3/39	24/18862	1.60512e-05	0.000155278	0.00010211	CHSY1/EXT1/EXT2	3
Biological process	bone morphogenesis	4/39	90/18862	3.50841e-05	0.000327186	0.000215157	CHSY1/EXT1/EXT2/HAS2	4
Biological process	fluid transport	3/39	31/18862	3.5292e-05	0.000327186	0.000215157	EXT1/EXT2/HAS2	3
Biological process	protein O-linked glycosylation via serine	2/39	10/18862	0.000185508	0.00168472	0.00110787	GALNT1/MGAT5B	2
Biological process	pattern specification process	6/39	426/18862	0.000222277	0.00197577	0.00129926	ALG5/CHSY1/EXT1/LFNG/MFNG/POFUT1	6
Biological process	heparin biosynthetic process	2/39	11/18862	0.000226436	0.00197577	0.00129926	EXT1/EXT2	2
Biological process	heparin metabolic process	2/39	12/18862	0.000271368	0.00232229	0.00152713	EXT1/EXT2	2
Biological process	proteoglycan biosynthetic process	3/39	62/18862	0.000284069	0.00238511	0.00156845	CHSY1/EXT1/EXT2	3
Biological process	hyaluronan biosynthetic process	2/39	14/18862	0.000373182	0.0030753	0.00202231	HAS1/HAS2	2
Biological process	multicellular organismal water homeostasis	3/39	72/18862	0.000441611	0.00357303	0.00234962	EXT1/EXT2/HAS2	3
Biological process	glycogen metabolic process	3/39	74/18862	0.000478628	0.00375505	0.00246931	GYG1/PYGL/PYGM	3
Biological process	fucose metabolic process	2/39	16/18862	0.000490824	0.00375505	0.00246931	FUT1/POFUT1	2
Biological process	cellular glucan metabolic process	3/39	75/18862	0.00049786	0.00375505	0.00246931	GYG1/PYGL/PYGM	3
Biological process	glucan metabolic process	3/39	75/18862	0.00049786	0.00375505	0.00246931	GYG1/PYGL/PYGM	3
Biological process	fucosylation	2/39	17/18862	0.000555541	0.00412027	0.00270948	FUT1/POFUT1	2
Biological process	water homeostasis	3/39	79/18862	0.000579729	0.00422917	0.0027811	EXT1/EXT2/HAS2	3
Biological process	bone development	4/39	193/18862	0.000660444	0.00474028	0.0031172	CHSY1/EXT1/EXT2/HAS2	4
Biological process	N-glycan processing	2/39	19/18862	0.000696689	0.00492106	0.00323608	ST8SIA3/ST8SIA5	2
Biological process	proteoglycan metabolic process	3/39	87/18862	0.000768234	0.00521249	0.00342773	CHSY1/EXT1/EXT2	3
Biological process	energy reserve metabolic process	3/39	87/18862	0.000768234	0.00521249	0.00342773	GYG1/PYGL/PYGM	3
Biological process	cellular response to platelet-derived growth factor stimulus	2/39	20/18862	0.000773089	0.00521249	0.00342773	HAS1/HAS2	2
Biological process	response to platelet-derived growth factor	2/39	21/18862	0.000853351	0.00566778	0.00372713	HAS1/HAS2	2
Biological process	skeletal system morphogenesis	4/39	213/18862	0.000954014	0.00624318	0.00410551	CHSY1/EXT1/EXT2/HAS2	4
Biological process	glycogen catabolic process	2/39	23/18862	0.0010254	0.00661312	0.00434878	PYGL/PYGM	2
Biological process	glucan catabolic process	2/39	24/18862	0.00111716	0.00710197	0.00467025	PYGL/PYGM	2
Biological process	heparan sulfate proteoglycan biosynthetic process	2/39	25/18862	0.00121272	0.00749531	0.00492891	EXT1/EXT2	2
Biological process	cellular polysaccharide catabolic process	2/39	25/18862	0.00121272	0.00749531	0.00492891	PYGL/PYGM	2
Biological process	mature B cell differentiation involved in immune response	2/39	26/18862	0.00131207	0.00789016	0.00518856	LFNG/MFNG	2
Biological process	olfactory bulb development	2/39	26/18862	0.00131207	0.00789016	0.00518856	EXT1/FUT1	2
Biological process	polysaccharide catabolic process	2/39	27/18862	0.00141519	0.00839679	0.00552172	PYGL/PYGM	2
Biological process	regulation of Notch signaling pathway	3/39	108/18862	0.00143606	0.00840849	0.00552942	LFNG/MFNG/POFUT1	3
Biological process	olfactory lobe development	2/39	28/18862	0.00152206	0.00879634	0.00578447	EXT1/FUT1	2
Biological process	mature B cell differentiation	2/39	31/18862	0.00186507	0.0105058	0.00690858	LFNG/MFNG	2
Biological process	heparan sulfate proteoglycan metabolic process	2/39	31/18862	0.00186507	0.0105058	0.00690858	EXT1/EXT2	2
Biological process	vasodilation	2/39	36/18862	0.00251045	0.0139644	0.00918295	EXT1/EXT2	2
Biological process	hyaluronan metabolic process	2/39	39/18862	0.00294125	0.0161587	0.0106259	HAS1/HAS2	2
Biological process	skeletal system development	5/39	486/18862	0.00310956	0.016875	0.011097	CHSY1/EXT1/EXT2/EXTL1/HAS2	5
Biological process	extracellular matrix assembly	2/39	45/18862	0.00389901	0.0209044	0.0137467	HAS1/HAS2	2
Biological process	cellular carbohydrate catabolic process	2/39	47/18862	0.00424634	0.0224955	0.014793	PYGL/PYGM	2
Biological process	regionalization	4/39	326/18862	0.00447394	0.0234224	0.0154025	CHSY1/EXT1/LFNG/POFUT1	4
Biological process	endochondral bone morphogenesis	2/39	52/18862	0.00517497	0.0267774	0.0176088	EXT1/EXT2	2
Biological process	sodium ion homeostasis	2/39	54/18862	0.00557024	0.0284915	0.018736	EXT1/EXT2	2
Biological process	Notch signaling pathway	3/39	186/18862	0.0066439	0.033597	0.0220933	LFNG/MFNG/POFUT1	3
Biological process	carbohydrate catabolic process	3/39	197/18862	0.0077787	0.0388935	0.0255763	FUT1/PYGL/PYGM	3
Biological process	somitogenesis	2/39	65/18862	0.00798161	0.0394646	0.0259519	LFNG/POFUT1	2
Biological process	extracellular matrix organization	4/39	393/18862	0.00858786	0.0417311	0.0274424	B4GALT1/EXT1/HAS1/HAS2	4
Biological process	extracellular structure organization	4/39	394/18862	0.00866318	0.0417311	0.0274424	B4GALT1/EXT1/HAS1/HAS2	4
Biological process	response to topologically incorrect protein	3/39	206/18862	0.00878751	0.0417311	0.0274424	EXTL1/STT3B/UGGT1	3
Biological process	external encapsulating structure organization	4/39	396/18862	0.00881512	0.0417311	0.0274424	B4GALT1/EXT1/HAS1/HAS2	4
Cellular component	Golgi cisterna membrane	8/40	94/19520	1.44631e-11	4.15158e-10	3.10762e-10	B4GALNT3/B4GALT1/B4GALT4/B4GALT5/CHSY1/FUT1/GALNT1/ST6GAL1	8
Cellular component	Golgi stack	9/40	152/19520	1.84515e-11	4.15158e-10	3.10762e-10	B4GALNT3/B4GALT1/B4GALT4/B4GALT5/CHSY1/FUT1/GALNT1/MGAT2/ST6GAL1	9
Cellular component	Golgi cisterna	8/40	119/19520	9.82371e-11	1.47356e-09	1.10301e-09	B4GALNT3/B4GALT1/B4GALT4/B4GALT5/CHSY1/FUT1/GALNT1/ST6GAL1	8
Cellular component	endoplasmic reticulum protein-containing complex	4/40	127/19520	0.000130265	0.00146548	0.00109697	EXT2/PIGM/STT3A/STT3B	4
Cellular component	integral component of Golgi membrane	3/40	61/19520	0.0002642	0.00214423	0.00160504	B4GALNT1/LFNG/MFNG	3
Cellular component	oligosaccharyltransferase complex	2/40	13/19520	0.000314834	0.00214423	0.00160504	STT3A/STT3B	2
Cellular component	intrinsic component of Golgi membrane	3/40	66/19520	0.000333548	0.00214423	0.00160504	B4GALNT1/LFNG/MFNG	3
Cellular component	integral component of organelle membrane	5/40	371/19520	0.00091935	0.00517135	0.00387095	B4GALNT1/EXT1/LFNG/MFNG/XXYLT1	5
Cellular component	intrinsic component of organelle membrane	5/40	402/19520	0.00131382	0.00656909	0.00491721	B4GALNT1/EXT1/LFNG/MFNG/XXYLT1	5
Molecular function	transferase activity, transferring glycosyl groups	40/40	273/18337	4.23087e-75	1.4808e-73	4.00819e-74	ALG5/B3GNT4/B3GNT9/B4GALNT1/B4GALNT3/B4GALT1/B4GALT4/B4GALT5/CHSY1/EXT1/EXT2/EXTL1/FUT1/GALNT1/GALNT10/GALNT15/GALNT9/GALNTL6/GCNT4/GLT1D1/GYG1/HAS1/HAS2/LFNG/MFNG/MGAT2/MGAT5B/PIGM/POFUT1/PYGL/PYGM/ST6GAL1/ST6GALNAC5/ST6GALNAC6/ST8SIA3/ST8SIA5/STT3A/STT3B/UGGT1/XXYLT1	40
Molecular function	transferase activity, transferring hexosyl groups	33/40	200/18337	1.93159e-59	3.38028e-58	9.14964e-59	ALG5/B3GNT4/B3GNT9/B4GALNT1/B4GALNT3/B4GALT1/B4GALT4/B4GALT5/CHSY1/EXT1/EXT2/EXTL1/FUT1/GALNT1/GALNT10/GALNT15/GALNT9/GALNTL6/GCNT4/GYG1/HAS1/HAS2/LFNG/MFNG/MGAT2/MGAT5B/PIGM/POFUT1/PYGL/PYGM/STT3A/STT3B/UGGT1	33
Molecular function	UDP-glycosyltransferase activity	27/40	146/18337	1.84993e-48	2.15825e-47	5.84189e-48	ALG5/B3GNT4/B3GNT9/B4GALNT1/B4GALNT3/B4GALT1/B4GALT4/B4GALT5/CHSY1/EXT1/EXT2/EXTL1/GALNT1/GALNT10/GALNT15/GALNT9/GALNTL6/GCNT4/GYG1/HAS1/HAS2/LFNG/MFNG/MGAT2/MGAT5B/UGGT1/XXYLT1	27
Molecular function	acetylgalactosaminyltransferase activity	10/40	47/18337	3.51552e-18	3.07608e-17	8.32623e-18	B3GNT4/B3GNT9/B4GALNT1/B4GALNT3/CHSY1/GALNT1/GALNT10/GALNT15/GALNT9/GALNTL6	10
Molecular function	acetylglucosaminyltransferase activity	10/40	52/18337	1.06608e-17	7.46257e-17	2.01994e-17	B3GNT4/B3GNT9/EXT1/EXT2/EXTL1/GCNT4/LFNG/MFNG/MGAT2/MGAT5B	10
Molecular function	polypeptide N-acetylgalactosaminyltransferase activity	5/40	19/18337	4.33343e-10	2.52783e-09	6.84225e-10	GALNT1/GALNT10/GALNT15/GALNT9/GALNTL6	5
Molecular function	sialyltransferase activity	5/40	21/18337	7.55938e-10	3.77969e-09	1.02307e-09	ST6GAL1/ST6GALNAC5/ST6GALNAC6/ST8SIA3/ST8SIA5	5
Molecular function	manganese ion binding	6/40	62/18337	4.09119e-09	1.7899e-08	4.84484e-09	B4GALT1/GALNT1/GYG1/MGAT2/MGAT5B/XXYLT1	6
Molecular function	catalytic activity, acting on a glycoprotein	4/40	23/18337	1.66785e-07	6.48608e-07	1.75563e-07	B4GALNT3/GCNT4/MGAT2/MGAT5B	4
Molecular function	glucuronosyltransferase activity	4/40	34/18337	8.58528e-07	3.00485e-06	8.13343e-07	CHSY1/EXT1/EXT2/EXTL1	4
Molecular function	UDP-glucosyltransferase activity	3/40	11/18337	1.56753e-06	4.62611e-06	1.25218e-06	ALG5/GYG1/UGGT1	3
Molecular function	carbohydrate binding	7/40	267/18337	1.5861e-06	4.62611e-06	1.25218e-06	GALNT1/GALNT10/GALNT15/GALNT9/GALNTL6/MGAT2/PYGL	7
Molecular function	glucosyltransferase activity	3/40	18/18337	7.67045e-06	2.06512e-05	5.5898e-06	ALG5/GYG1/UGGT1	3
Molecular function	UDP-galactosyltransferase activity	3/40	21/18337	1.24455e-05	3.11136e-05	8.42174e-06	B4GALT1/B4GALT4/B4GALT5	3
Molecular function	galactosyltransferase activity	3/40	25/18337	2.13924e-05	4.99155e-05	1.3511e-05	B4GALT1/B4GALT4/B4GALT5	3
Molecular function	N-acetyllactosaminide beta-1,3-N-acetylglucosaminyltransferase activity	2/40	11/18337	0.00025203	0.000551317	0.000149229	B3GNT4/B3GNT9	2
Molecular function	fucosyltransferase activity	2/40	13/18337	0.000356439	0.000733845	0.000198635	FUT1/POFUT1	2
Molecular function	pyridoxal phosphate binding	2/40	55/18337	0.00640477	0.0117983	0.00319351	PYGL/PYGM	2
Molecular function	vitamin B6 binding	2/40	55/18337	0.00640477	0.0117983	0.00319351	PYGL/PYGM	2
Molecular function	glucose binding	1/40	10/18337	0.0216062	0.0361285	0.00977915	PYGL	1
Molecular function	bile acid binding	1/40	11/18337	0.0237416	0.0361285	0.00977915	PYGL	1
Molecular function	UDP-xylosyltransferase activity	1/40	11/18337	0.0237416	0.0361285	0.00977915	XXYLT1	1
Molecular function	xylosyltransferase activity	1/40	11/18337	0.0237416	0.0361285	0.00977915	XXYLT1	1
Molecular function	AMP binding	1/40	15/18337	0.0322379	0.0470136	0.0127255	PYGL	1

## Sheet: Table S6
Table S6. Univariate Cox regression analysis on 40 glycoslation-related genes and survival time.
Symbol	HR	HR.95L	HR.95H	pvalue
PYGL	1.637	1.536	1.745	<0.001
HAS2	1.481	1.388	1.581	<0.002
EXT2	2.361	2.045	2.726	<0.003
STT3A	2.209	1.931	2.527	<0.004
ST8SIA3	0.773	0.738	0.809	<0.005
CHSY1	1.61	1.47	1.764	<0.006
POFUT1	1.763	1.572	1.976	<0.007
MFNG	1.492	1.374	1.62	<0.008
B4GALT1	1.487	1.365	1.619	<0.009
B4GALT5	1.567	1.422	1.726	<0.010
GALNT9	0.812	0.774	0.851	<0.011
GALNTL6	0.577	0.506	0.659	<0.012
UGGT1	1.635	1.45	1.844	<0.013
XXYLT1	1.677	1.478	1.904	<0.014
EXT1	1.551	1.389	1.731	<0.015
ST8SIA5	1.286	1.205	1.372	<0.016
EXTL1	0.743	0.686	0.805	<0.017
GALNT10	1.432	1.296	1.581	<0.018
MGAT5B	0.788	0.737	0.842	<0.019
MGAT2	1.487	1.331	1.661	<0.020
GLT1D1	0.812	0.759	0.869	<0.021
ST6GALNAC6	0.637	0.548	0.739	<0.022
B3GNT9	1.388	1.243	1.549	<0.023
B4GALT4	1.532	1.327	1.768	<0.024
ALG5	1.658	1.389	1.979	<0.025
GALNT1	1.358	1.219	1.513	<0.026
STT3B	1.408	1.231	1.611	<0.027
PYGM	0.84	0.782	0.902	<0.028
FUT1	0.675	0.547	0.833	<0.029
HAS1	0.854	0.766	0.953	0.005
PIGM	1.14	1.021	1.273	0.02
B3GNT4	0.883	0.794	0.983	0.023
GCNT4	0.812	0.675	0.976	0.027
B4GALNT1	0.917	0.846	0.994	0.034
B4GALNT3	1.095	0.998	1.203	0.056
ST6GALNAC5	0.944	0.883	1.009	0.088
GYG1	1.14	0.957	1.358	0.142
GALNT15	0.961	0.899	1.026	0.233
LFNG	1.044	0.972	1.121	0.242
ST6GAL1	1.033	0.937	1.139	0.511

## Sheet: Table S7
Table S7. ROC analysis of variates in Meta-cohort,Gravendeel, Rembrant, Kamoun and TCGA cohorts.
Meta-cohort	times (years)	AUC	se	lower	upper
GRMS	1	0.846939	0.00954592	0.828229	0.865648
GRMS	2	0.890095	0.00782739	0.874754	0.905437
GRMS	3	0.896544	0.00795323	0.880956	0.912132
GRMS	4	0.897509	0.00853854	0.880774	0.914244
GRMS	5	0.894363	0.00947415	0.875794	0.912932
Gender	1	0.509093	0.0131686	0.483283	0.534903
Gender	2	0.502462	0.0121228	0.478702	0.526223
Gender	3	0.498201	0.0125321	0.473639	0.522764
Gender	4	0.51031	0.0136007	0.483653	0.536967
Gender	5	0.51174	0.0148306	0.482673	0.540808
Grade	1	0.615366	0.0132251	0.589445	0.641287
Grade	2	0.624515	0.0118486	0.601292	0.647738
Grade	3	0.62143	0.0121214	0.597673	0.645188
Grade	4	0.611497	0.013022	0.585974	0.637019
Grade	5	0.602994	0.0142002	0.575162	0.630826
Gravendeel
GRMS	1	0.739809	0.0303505	0.680323	0.799295
GRMS	2	0.786911	0.031942	0.724306	0.849516
GRMS	3	0.831954	0.030947	0.771299	0.892608
GRMS	4	0.802847	0.0365012	0.731306	0.874388
GRMS	5	0.784751	0.0390756	0.708164	0.861338
Gender	1	0.543621	0.0291265	0.486534	0.600708
Gender	2	0.496309	0.0304689	0.436591	0.556027
Gender	3	0.487448	0.0321619	0.424412	0.550484
Gender	4	0.513914	0.0374066	0.440598	0.587229
Gender	5	0.50689	0.0393871	0.429693	0.584087
Grade	1	0.704815	0.0272112	0.651482	0.758148
Grade	2	0.723958	0.0292618	0.666606	0.78131
Grade	3	0.762228	0.028987	0.705415	0.819042
Grade	4	0.762515	0.0312971	0.701174	0.823856
Grade	5	0.752986	0.0333662	0.687589	0.818383
Kamoun
GRMS	1	0.835534	0.0733794	0.691714	0.979355
GRMS	2	0.77236	0.0603325	0.65411	0.890609
GRMS	3	0.74275	0.0607901	0.623604	0.861896
GRMS	4	0.752246	0.0595923	0.635448	0.869045
GRMS	5	0.690728	0.0834568	0.527156	0.854301
Gender	1	0.533897	0.0885076	0.360425	0.707369
Gender	2	0.504975	0.0593935	0.388566	0.621385
Gender	3	0.541017	0.0551435	0.432938	0.649096
Gender	4	0.580986	0.0574623	0.468362	0.69361
Gender	5	0.488262	0.0725125	0.346141	0.630384
Grade	1	0.765474	0.0867477	0.595452	0.935496
Grade	2	0.679541	0.0554796	0.570803	0.788279
Grade	3	0.641553	0.049356	0.544817	0.738289
Grade	4	0.655459	0.0423036	0.572545	0.738372
Grade	5	0.603678	0.0317704	0.54141	0.665947
Rembrant
GRMS	1	0.629892	0.0453543	0.540999	0.718785
GRMS	2	0.735076	0.0343492	0.667753	0.802399
GRMS	3	0.761561	0.0342243	0.694482	0.828639
GRMS	4	0.763695	0.0387753	0.687697	0.839693
GRMS	5	0.77855	0.0378463	0.704373	0.852728
Gender	1	0.464867	0.0410497	0.384411	0.545323
Gender	2	0.536458	0.0338977	0.470019	0.602896
Gender	3	0.514805	0.034996	0.446214	0.583396
Gender	4	0.492026	0.0386916	0.416192	0.567861
Gender	5	0.513411	0.0414018	0.432265	0.594557
Grade	1	0.57808	0.0393457	0.500964	0.655196
Grade	2	0.672058	0.0324417	0.608473	0.735642
Grade	3	0.719553	0.0321408	0.656559	0.782548
Grade	4	0.736399	0.0339725	0.669814	0.802984
Grade	5	0.750427	0.0338811	0.684022	0.816833
TCGA
GRMS	1	0.850122	0.0207182	0.809515	0.890729
GRMS	2	0.884641	0.0219653	0.841589	0.927692
GRMS	3	0.895745	0.0235257	0.849635	0.941854
GRMS	4	0.864961	0.0279313	0.810217	0.919706
GRMS	5	0.863585	0.0307228	0.80337	0.923801
Gender	1	0.500675	0.0309696	0.439975	0.561374
Gender	2	0.494932	0.0309155	0.434339	0.555525
Gender	3	0.490443	0.0335174	0.42475	0.556136
Gender	4	0.521017	0.0379117	0.446711	0.595322
Gender	5	0.543276	0.0417395	0.461468	0.625083
Age	1	0.843174	0.0236737	0.796774	0.889574
Age	2	0.845572	0.0239378	0.798655	0.892489
Age	3	0.836276	0.0290106	0.779416	0.893136
Age	4	0.823685	0.0322779	0.760421	0.886948
Age	5	0.812933	0.0350575	0.744221	0.881644
Grade	1	0.75907	0.0286542	0.702909	0.815231
Grade	2	0.772555	0.0260737	0.721451	0.823659
Grade	3	0.781124	0.0251113	0.731907	0.830342
Grade	4	0.762173	0.0250411	0.713093	0.811252
Grade	5	0.75887	0.0224956	0.714779	0.80296
IDH	1	0.844191	0.016925	0.811018	0.877363
IDH	2	0.872021	0.022262	0.828388	0.915654
IDH	3	0.862986	0.0244071	0.815149	0.910823
IDH	4	0.837751	0.0258369	0.787112	0.88839
IDH	5	0.806094	0.0270612	0.753055	0.859133
1p19q	1	0.625945	0.0158129	0.594953	0.656938
1p19q	2	0.637181	0.0227701	0.592553	0.68181
1p19q	3	0.635333	0.0272215	0.58198	0.688686
1p19q	4	0.646957	0.0327309	0.582806	0.711108
1p19q	5	0.651824	0.037559	0.57821	0.725438

## Sheet: Table S8
Table S8. GSEA analysis of GRMSsignature-related pathways
Term	logFC	AveExpr	t	P.Value	adj.P.Val	B
HALLMARK_TNFA_SIGNALING_VIA_NFKB	-0.392202	-0.0337251	-19.9952	2.0415e-73	1.02075e-71	156.319
HALLMARK_IL6_JAK_STAT3_SIGNALING	-0.42932	-0.011117	-19.8724	1.09768e-72	2.74419e-71	154.642
HALLMARK_PANCREAS_BETA_CELLS	0.400143	0.0212752	19.0777	5.31435e-68	8.85725e-67	143.888
HALLMARK_INTERFERON_ALPHA_RESPONSE	-0.43923	-0.0133497	-18.9587	2.63258e-67	3.29072e-66	142.293
HALLMARK_KRAS_SIGNALING_DN	0.249031	0.0132849	18.4381	2.75639e-64	2.75639e-63	135.362
HALLMARK_INTERFERON_GAMMA_RESPONSE	-0.371328	-0.0136034	-18.1752	8.93725e-63	7.44771e-62	131.895
HALLMARK_EPITHELIAL_MESENCHYMAL_TRANSITION	-0.310824	-0.0260041	-18.043	5.10116e-62	3.64368e-61	130.159
HALLMARK_ALLOGRAFT_REJECTION	-0.334599	-0.0191909	-17.9861	1.0781e-61	6.73815e-61	129.413
HALLMARK_IL2_STAT5_SIGNALING	-0.26405	-0.00963038	-17.8815	4.24622e-61	2.35901e-60	128.047
HALLMARK_HEDGEHOG_SIGNALING	0.325188	0.00895483	16.4939	2.36401e-53	1.18201e-52	110.278
HALLMARK_P53_PATHWAY	-0.173897	-0.0169014	-15.5443	3.0776e-48	1.39891e-47	98.5506
HALLMARK_E2F_TARGETS	-0.363024	-0.0176918	-15.4022	1.73578e-47	7.23241e-47	96.8283
HALLMARK_GLYCOLYSIS	-0.20158	-0.0179839	-14.9767	2.91631e-45	1.12166e-44	91.7276
HALLMARK_UNFOLDED_PROTEIN_RESPONSE	-0.225064	-0.0244509	-14.6676	1.14565e-43	4.0916e-43	88.0743
HALLMARK_BILE_ACID_METABOLISM	0.185309	0.0130706	11.8009	6.59153e-30	2.19718e-29	56.5763
HALLMARK_G2M_CHECKPOINT	-0.249544	-0.0136742	-11.1829	3.26958e-27	1.02174e-26	50.4165
HALLMARK_COAGULATION	-0.168418	-0.0129676	-11.0996	7.41479e-27	2.18082e-26	49.6043
HALLMARK_DNA_REPAIR	-0.19586	-0.0177696	-11.042	1.30177e-26	3.61604e-26	49.046
HALLMARK_ANDROGEN_RESPONSE	-0.19296	-0.00154596	-10.3684	8.00461e-24	2.10648e-23	42.6799
HALLMARK_REACTIVE_OXYGEN_SPECIES_PATHWAY	-0.213333	-0.016925	-10.1114	8.55647e-23	2.13912e-22	40.3329
HALLMARK_TGF_BETA_SIGNALING	-0.200854	-0.00198783	-9.29335	1.18309e-19	2.81687e-19	33.1763
HALLMARK_MYC_TARGETS_V2	-0.210871	-0.0316674	-8.63916	2.70365e-17	6.14466e-17	27.8102
HALLMARK_MYC_TARGETS_V1	-0.198802	-0.0216204	-8.06043	2.51779e-15	5.47346e-15	23.3389
HALLMARK_MTORC1_SIGNALING	-0.140786	-0.0166865	-7.8038	1.72923e-14	3.60256e-14	21.4414
HALLMARK_APICAL_JUNCTION	-0.0742465	-0.00840954	-7.5608	1.0215e-13	2.04301e-13	19.6939
HALLMARK_ESTROGEN_RESPONSE_EARLY	0.106152	0.000137828	7.14785	1.87369e-12	3.60325e-12	16.8358
HALLMARK_APOPTOSIS	-0.0916538	-0.00851252	-7.02465	4.34426e-12	8.04493e-12	16.0107
HALLMARK_ANGIOGENESIS	-0.190272	-0.00056654	-6.811	1.8128e-11	3.23715e-11	14.6103
HALLMARK_MITOTIC_SPINDLE	-0.0799191	-0.00595959	-6.59285	7.49644e-11	1.29249e-10	13.2204
HALLMARK_FATTY_ACID_METABOLISM	0.0725559	-0.00533848	6.16725	1.06531e-09	1.77552e-09	10.6273
HALLMARK_APICAL_SURFACE	0.0796847	-0.00325246	5.80333	9.11772e-09	1.4706e-08	8.53582
HALLMARK_MYOGENESIS	0.0898838	-0.0136801	5.13046	3.56903e-07	5.57662e-07	4.98064
HALLMARK_INFLAMMATORY_RESPONSE	-0.102841	0.00194688	-5.08579	4.48941e-07	6.80214e-07	4.75914
HALLMARK_UV_RESPONSE_DN	0.093171	0.00167605	4.82514	1.65313e-06	2.43107e-06	3.50318
HALLMARK_PEROXISOME	-0.0675045	-0.0102553	-4.65055	3.82728e-06	5.46754e-06	2.69691
HALLMARK_HYPOXIA	-0.0545752	-0.00546664	-4.52712	6.81598e-06	9.46664e-06	2.14397
HALLMARK_PROTEIN_SECRETION	-0.0896049	-0.00292498	-4.34447	1.56163e-05	2.11031e-05	1.3518
HALLMARK_HEME_METABOLISM	0.0503041	0.00188316	4.09528	4.61202e-05	6.06845e-05	0.321469
HALLMARK_SPERMATOGENESIS	0.0512729	-0.00362981	4.08495	4.81781e-05	6.17668e-05	0.280054
HALLMARK_NOTCH_SIGNALING	-0.0585054	-0.00208454	-3.32444	0.00092319	0.00115399	-2.49297
HALLMARK_COMPLEMENT	-0.0513604	-0.0064994	-3.30544	0.000987291	0.00120401	-2.55519
HALLMARK_KRAS_SIGNALING_UP	-0.0407441	-0.00126303	-3.15326	0.00167027	0.00198842	-3.04078
HALLMARK_ESTROGEN_RESPONSE_LATE	0.0419054	-0.000112462	3.07598	0.0021641	0.00251639	-3.2788
HALLMARK_OXIDATIVE_PHOSPHORYLATION	0.0584927	-0.0230222	2.62525	0.00881136	0.0100129	-4.55164
HALLMARK_PI3K_AKT_MTOR_SIGNALING	-0.0340177	-0.00940112	-2.40399	0.0164267	0.0182519	-5.10399
HALLMARK_XENOBIOTIC_METABOLISM	0.0242358	-0.0103782	2.02893	0.0427706	0.0464898	-5.93056
HALLMARK_ADIPOGENESIS	0.0070176	-0.00937915	0.640366	0.522104	0.55543	-7.779
HALLMARK_CHOLESTEROL_HOMEOSTASIS	0.00443924	-0.0132951	0.267946	0.788804	0.821671	-7.94809
HALLMARK_WNT_BETA_CATENIN_SIGNALING	-0.00366713	-0.00457437	-0.18054	0.856771	0.874256	-7.96769
HALLMARK_UV_RESPONSE_UP	0.000170052	-0.0126754	0.014706	0.98827	0.98827	-7.98388
